# Supplementary material for: QSAR-Co-X: an open source toolkit for multitarget QSAR modelling
Source: J Cheminform. 2021 Apr 15;13:29. doi: 10.1186/s13321-021-00508-0 (PMC8048082; doi:10.1186/s13321-021-00508-0)
Supplement: Supplementary file 2 — Additional file 2. Folder (CS_1) containing the results (i.e., the output files from the current toolkit) of the FS-LDA, SFS-LDA, RF and GB models for case study 1. [file 13321_2021_508_MOESM2_ESM.zip]

Archive with 30 entries (24 files):
- 13321_2021_508_MOESM2_ESM/
- 13321_2021_508_MOESM2_ESM/CS_1/
- 13321_2021_508_MOESM2_ESM/CS_1/FS_LDA/
- 13321_2021_508_MOESM2_ESM/CS_1/FS_LDA/pi3k_strbj_corr.csv
- 13321_2021_508_MOESM2_ESM/CS_1/FS_LDA/pi3k_strbj_fslda.txt
- 13321_2021_508_MOESM2_ESM/CS_1/FS_LDA/pi3k_strbj_pred.csv
- 13321_2021_508_MOESM2_ESM/CS_1/FS_LDA/pi3k_strbj_pred_cond.csv
- 13321_2021_508_MOESM2_ESM/CS_1/FS_LDA/pi3k_vdbj_pred.csv
- 13321_2021_508_MOESM2_ESM/CS_1/FS_LDA/pi3k_vdbj_pred.txt
- 13321_2021_508_MOESM2_ESM/CS_1/FS_LDA/pi3k_vdbj_pred_cond.csv
- 13321_2021_508_MOESM2_ESM/CS_1/FS_LDA/pi3k_vdbj_ROC.png
- 13321_2021_508_MOESM2_ESM/CS_1/GB/
- 13321_2021_508_MOESM2_ESM/CS_1/GB/pi3k_strbjg_GB_nl.txt
- 13321_2021_508_MOESM2_ESM/CS_1/GB/pi3k_strbjg_GB_ROC.png
- 13321_2021_508_MOESM2_ESM/CS_1/GB/pi3k_strbjg_GB_tspred.csv
- 13321_2021_508_MOESM2_ESM/CS_1/GB/pi3k_strbjg_GB_vdpred.csv
- 13321_2021_508_MOESM2_ESM/CS_1/GB/pi3k_strbjg_GB_vd_nl.txt
- 13321_2021_508_MOESM2_ESM/CS_1/RF/
- 13321_2021_508_MOESM2_ESM/CS_1/RF/pi3k_strbjg_RF_nl.txt
- 13321_2021_508_MOESM2_ESM/CS_1/RF/pi3k_strbjg_RF_ROC.png
- 13321_2021_508_MOESM2_ESM/CS_1/RF/pi3k_strbjg_RF_tspred.csv
- 13321_2021_508_MOESM2_ESM/CS_1/RF/pi3k_strbjg_RF_vdpred.csv
- 13321_2021_508_MOESM2_ESM/CS_1/RF/pi3k_strbjg_RF_vd_nl.txt
- 13321_2021_508_MOESM2_ESM/CS_1/SFS_LDA/
- 13321_2021_508_MOESM2_ESM/CS_1/SFS_LDA/pi3k_strbj_corr.csv
- 13321_2021_508_MOESM2_ESM/CS_1/SFS_LDA/pi3k_strbj_pred.csv
- 13321_2021_508_MOESM2_ESM/CS_1/SFS_LDA/pi3k_strbj_sfslda.txt
- 13321_2021_508_MOESM2_ESM/CS_1/SFS_LDA/pi3k_vdbj_pred.csv
- 13321_2021_508_MOESM2_ESM/CS_1/SFS_LDA/pi3k_vdbj_pred.txt
- 13321_2021_508_MOESM2_ESM/CS_1/SFS_LDA/pi3k_vdbj_ROC.png
