# Supplementary material for: QSAR-Co-X: an open source toolkit for multitarget QSAR modelling
Source: J Cheminform. 2021 Apr 15;13:29. doi: 10.1186/s13321-021-00508-0 (PMC8048082; doi:10.1186/s13321-021-00508-0)
Supplement: Supplementary file 2 — Additional file 2. Folder (CS_1) containing the results (i.e., the output files from the current toolkit) of the FS-LDA, SFS-LDA, RF and GB models for case study 1. [file 13321_2021_508_MOESM2_ESM.zip › 13321_2021_508_MOESM2_ESM/CS_1/FS_LDA/pi3k_strbj_corr.csv]

	F06[C-O]_bt	VE1_H2_mt	nPyridines_mt	SpMax2_Bh(s)_cl	F04[C-O]_cl	B09[N-N]_cl	GATS5s_bt	Mor25u_cl	GATS5e_mt	CATS3D_09_AA_cl
F06[C-O]_bt	1.0	-0.08304351730340355	0.1654834639762026	0.3071350285143022	0.4600381990741714	-0.25517444712951726	0.09617718630153382	0.32750633799168055	0.062035911956516164	-0.08168123528633268
VE1_H2_mt	-0.08304351730340355	1.0	0.15584664326114384	-0.335369945347551	-0.2888551648194318	0.02176643560762159	-0.2530183407166471	-0.14555832479830338	-0.3865460031541619	0.02030968573268849
nPyridines_mt	0.1654834639762026	0.15584664326114384	1.0	-0.27880552713780143	-0.31088647223203303	-0.15584618269899136	0.30227257664594687	0.19803465069907966	0.16980815428241858	-0.056240366362824215
SpMax2_Bh(s)_cl	0.3071350285143022	-0.335369945347551	-0.27880552713780143	1.0	0.7485320645424172	0.01534595888301453	0.06022196218920165	0.382500783262713	0.19594144449401343	0.10769945418009695
F04[C-O]_cl	0.4600381990741714	-0.2888551648194318	-0.31088647223203303	0.7485320645424172	1.0	0.12681134508981984	0.12828392571633443	0.38969141895080095	0.22296097052936067	0.21695071317469883
B09[N-N]_cl	-0.25517444712951726	0.02176643560762159	-0.15584618269899136	0.01534595888301453	0.12681134508981984	1.0	0.14961446442450585	-0.0908894706495319	0.16848958187499213	0.3091808235118601
GATS5s_bt	0.09617718630153382	-0.2530183407166471	0.30227257664594687	0.06022196218920165	0.12828392571633443	0.14961446442450585	1.0	0.1107057580346388	0.8243701848715758	0.12376415515429759
Mor25u_cl	0.32750633799168055	-0.14555832479830338	0.19803465069907966	0.382500783262713	0.38969141895080095	-0.0908894706495319	0.1107057580346388	1.0	0.08618630327720808	0.05273005167294707
GATS5e_mt	0.062035911956516164	-0.3865460031541619	0.16980815428241858	0.19594144449401343	0.22296097052936067	0.16848958187499213	0.8243701848715758	0.08618630327720808	1.0	0.006717418957641427
CATS3D_09_AA_cl	-0.08168123528633268	0.02030968573268849	-0.056240366362824215	0.10769945418009695	0.21695071317469883	0.3091808235118601	0.12376415515429759	0.05273005167294707	0.006717418957641427	1.0
