# Supplementary material for: QSAR-Co-X: an open source toolkit for multitarget QSAR modelling
Source: J Cheminform. 2021 Apr 15;13:29. doi: 10.1186/s13321-021-00508-0 (PMC8048082; doi:10.1186/s13321-021-00508-0)
Supplement: Supplementary file 2 — Additional file 2. Folder (CS_1) containing the results (i.e., the output files from the current toolkit) of the FS-LDA, SFS-LDA, RF and GB models for case study 1. [file 13321_2021_508_MOESM2_ESM.zip › 13321_2021_508_MOESM2_ESM/CS_1/FS_LDA/pi3k_strbj_fslda.txt]

Sub-training set results 

Wilks lambda: 0.26079886752701564
Fvalue: 124.99582629008835
pvalue: 6.112450585937938e-122
Selected features :['F06[C-O]_bt', 'VE1_H2_mt', 'nPyridines_mt', 'SpMax2_Bh(s)_cl', 'F04[C-O]_cl', 'B09[N-N]_cl', 'GATS5s_bt', 'Mor25u_cl', 'GATS5e_mt', 'CATS3D_09_AA_cl']
intercept: [8.96246034]
coefficients: [[ -1.16809359   7.0058847   -1.89415947  -2.41744975   0.80191362
    4.11567467 -10.27020704  -3.0673655    7.96869506   1.38065463]]
True Positive: 332
True Negative: 102
False Positive 9
False Negative 9
Sensitivity: 91.8918918918919
Specificity: 97.36070381231671
Accuracy: 96.01769911504425
f1_score: 97.3607038123167
MCC: 0.892525957042086
ROC_AUC: 0.946262978521043

Test set results: 

True Positive: 77
True Negative: 32
False Positive 3
False Negative 2
Sensitivity: 91.42857142857143
Specificity: 97.46835443037975
Accuracy: 95.6140350877193
f1_score: 96.85534591194968
MCC: 0.8962926988788932
ROC_AUC: 0.9444846292947557
