# Supplementary material for: QSAR-Co-X: an open source toolkit for multitarget QSAR modelling
Source: J Cheminform. 2021 Apr 15;13:29. doi: 10.1186/s13321-021-00508-0 (PMC8048082; doi:10.1186/s13321-021-00508-0)
Supplement: Supplementary file 2 — Additional file 2. Folder (CS_1) containing the results (i.e., the output files from the current toolkit) of the FS-LDA, SFS-LDA, RF and GB models for case study 1. [file 13321_2021_508_MOESM2_ESM.zip › 13321_2021_508_MOESM2_ESM/CS_1/FS_LDA/pi3k_strbj_pred.csv]

NAME	F06[C-O]_bt	VE1_H2_mt	nPyridines_mt	SpMax2_Bh(s)_cl	F04[C-O]_cl	B09[N-N]_cl	GATS5s_bt	Mor25u_cl	GATS5e_mt	CATS3D_09_AA_cl	Act_600	Pred	%Prob(-1)	%Prob(+1)	stdF06[C-O]_bt	stdVE1_H2_mt	stdnPyridines_mt	stdSpMax2_Bh(s)_cl	stdF04[C-O]_cl	stdB09[N-N]_cl	stdGATS5s_bt	stdMor25u_cl	stdGATS5e_mt	stdCATS3D_09_AA_cl	Outlier_info(standardization_approach)	snew	Set
3761	2.697183098591549	-0.09007407407407443	-0.3851851851851852	1.300535714285716	4.7678571428571415	-0.08928571428571429	-0.21912676056338046	-0.4267142857142855	-0.17301975308642015	0.4285714285714286	1	1	0.000124044778385346	0.9998759552216147	0.6619119569053772	0.03222207719878872	0.6137587242488552	0.5061447711956893	1.2794032597670117	0.011036043550528578	0.7779036567874451	1.2428848869888944	0.7017425661461583	0.5748071817701945	In	NA	Sub_train
4624	3.2266666666666666	0.4799259259259258	-0.3851851851851852	-0.029565217391303914	2.7391304347826084	-0.043478260869565216	-0.2991933333333331	0.1266521739130433	-0.32501975308642017	0.6086956521739131	1	1	4.510492279674594e-06	0.9999954895077203	0.8538609116482153	1.4377189129613523	0.6137587242488552	0.2646502737426749	0.6730611927616045	0.13226817576361088	0.9905670185915142	0.05221353040895671	1.1851284575135677	0.7591515369008666	In	NA	Sub_train
10101	4.69718309859155	0.05992592592592594	1.6148148148148147	1.6658823529411766	0.8235294117647056	-0.4705882352941176	0.3358732394366197	0.2094117647058824	0.08198024691357997	0.4705882352941178	-1	-1	0.9992942771628814	0.0007057228371185538	1.3869541161574523	0.4020896655573588	1.543589077286189	0.717863575426177	0.10052992019964467	1.2039043656380162	0.6962217081182942	0.2459040101906236	0.10920087002942988	0.6178084005126435	In	NA	Sub_train
6927	6.715596330275228	0.15992592592592558	-0.3851851851851852	0.6338297872340428	5.808510638297872	0.17021276595744686	-0.04407339449541281	-0.26702127659574426	0.011980246913579906	1.8297872340425532	1	1	2.2823010827677237e-05	0.9999771769891723	2.1186714600388985	0.6486680577964041	0.6137587242488552	0.11978790701806634	1.5904318418577015	0.80078003333581	0.3129476078992997	0.8691394967854341	0.11341105362661402	2.008852080853478	In	NA	Sub_train
2802	0.7155963302752295	0.13992592592592598	2.6148148148148147	-1.776170212765957	-3.191489361702128	0.17021276595744686	-0.576073394495413	0.9729787234042556	-0.3420197530864202	-0.1702127659574466	1	1	0.0014131712453810952	0.9985868287546189	0.056455017717325424	0.5993523793485959	2.622262978053711	1.2768099105320165	1.0994714266944166	0.80078003333581	1.7259830928179543	2.0329555066863385	1.2391913532586067	0.03800593128708699	In	NA	Sub_train
1200	-1.2844036697247705	-0.110074074074074	-0.3851851851851852	-0.035263157894735116	0.7894736842105265	-0.10526315789473684	0.5859266055045871	-0.08900000000000019	0.7219802469135799	0.10526315789473684	1	1	1.920562576795959e-05	0.999980794374232	0.7814971769694002	0.01709360124901945	0.6137587242488552	0.26795223692592063	0.09035140765954393	0.061019941634229295	1.3603838873991063	0.4524986441078734	2.1445098863132577	0.243924119657246	In	NA	Sub_train
6630	0.6315789473684212	-0.2900740740740746	1.6148148148148147	-4.440892098500625e-15	-0.545454545454545	0.04545454545454541	0.3320526315789474	-0.018909090909090983	0.7819802469135799	-1.227272727272727	1	1	0.01682175257430807	0.9831782474256919	0.08691309007605574	0.4609347072793039	1.543589077286189	0.2475171956994871	0.30862945992474144	0.4104859205029262	0.686073861357298	0.28845793680019444	2.335320106589867	1.1198317568526759	In	NA	Sub_train
3342	2.2266666666666666	0.11992592592592555	-0.3851851851851852	0.1642857142857146	0.03571428571428648	0.0	-0.08519333333333322	-0.052857142857142936	-0.07301975308642006	-0.07142857142857142	1	1	0.0003634966270867901	0.9996365033729132	0.4913398320221779	0.5500367009007855	0.6137587242488552	0.1523134322031835	0.13493080008677993	0.26828573985838733	0.4221655265377702	0.3679099302970023	0.38372553235180984	0.0630926787350532	In	NA	Sub_train
12261	0.6971830985915495	-0.4400740740740741	1.6148148148148147	-0.43000000000000416	-7.545454545454545	-0.9545454545454546	-0.3771267605633804	-0.3899090909090909	-0.18501975308642016	-2.227272727272727	-1	-1	0.9983641156442635	0.0016358843557364982	0.06313020234669747	0.830802295637872	1.543589077286189	0.49670269841589176	2.400776446576389	2.717918053676932	1.197564571481331	1.156746038645378	0.7399046102014801	2.1432607629229588	In	NA	Sub_train
6590	-2.2844036697247705	0.30992592592592594	-0.3851851851851852	0.7200000000000024	-3.64	-0.8	-0.18707339449541285	-0.6859999999999999	0.031980246913579924	-0.8799999999999999	1	1	6.474068765227603e-05	0.9999352593123477	1.1440182565954378	1.0185356461549742	0.6137587242488552	0.169723646058218	1.2335214524652882	2.2344374394854993	0.6927672965146523	1.8497169643277507	0.04980764686774433	0.7644227747446324	In	NA	Sub_train
5664	-2.3028169014084505	0.11992592592592555	1.6148148148148147	-2.105999999999998	-5.4	0.2666666666666667	-0.08112676056338043	-0.4766666666666668	-0.19501975308642014	0.5	1	1	2.9795384254294177e-06	0.9999970204615746	1.1506934412248098	0.5500367009007855	1.543589077286189	1.4679466578407592	1.7595469805377024	1.102526799639683	0.411364376864937	1.3597933992255269	0.7717063135809149	0.6479092536323576	In	NA	Sub_train
5870	-1.7733333333333334	0.2899259259259255	-0.3851851851851852	0.99962962962963	-1.9629629629629628	-0.4074074074074074	0.08880666666666692	-0.14259259259259285	0.06198024691357995	-0.4074074074074074	1	1	0.0005082821461284137	0.9994917178538716	0.9587444864819719	0.9692199677071638	0.6137587242488552	0.3317693433458013	0.7322917405309673	1.0062492125852585	0.03999269597321867	0.577926704741794	0.0455974632705602	0.2807578074314174	In	NA	Sub_train
1915	5.226666666666667	0.7099259259259254	-0.3851851851851852	-0.029565217391303914	5.7391304347826075	-0.043478260869565216	0.04880666666666689	0.23665217391304336	-0.15001975308642013	-0.39130434782608703	1	1	4.138992555946519e-05	0.9999586100744405	1.5789030709002903	2.0048492151111574	0.6137587242488552	0.2646502737426749	1.56969561561231	0.13226817576361088	0.06625057356953738	0.3096574420072593	0.6285986483734581	0.2642774691694162	In	NA	Sub_train
10058	2.697183098591549	-0.09007407407407443	1.6148148148148147	-0.7441176470588236	-1.1764705882352944	-0.4705882352941176	0.3658732394366195	0.5494117647058823	-0.05001975308642015	-0.5294117647058822	-1	-1	0.9960559045084738	0.003944095491526151	0.6619119569053772	0.03222207719878872	1.543589077286189	0.678734242123906	0.497226361700826	1.2039043656380162	0.7759041602753607	1.0416397369490127	0.31058161457911004	0.4056206055576392	In	NA	Sub_train
7294	0.6971830985915495	-0.2800740740740739	-0.3851851851851852	-1.039464285714284	0.7678571428571428	-0.08928571428571429	-0.1851267605633803	-0.12971428571428545	-0.13601975308642011	-0.5714285714285714	1	1	4.0955503789907866e-05	0.9999590444962101	0.06313020234669747	0.43627686805539767	0.6137587242488552	0.8498879645168391	0.0838906959660707	0.011036043550528578	0.6875968776761021	0.5477863256734777	0.5840762636422494	0.4486218243000881	In	NA	Sub_train
5010	-1.2844036697247705	-0.07007407407407397	-0.3851851851851852	0.023829787234043387	-0.1914893617021276	-0.8297872340425532	0.15592660550458715	-0.4660212765957445	0.4019802469135798	-1.1702127659574466	1	1	0.00020530815652586298	0.9997946918434741	0.7814971769694002	0.08153775564659908	0.6137587242488552	0.23370780613776343	0.2028370038437105	2.327623940844048	0.21826873981447997	1.3348789368587275	1.1268553781713435	1.0614349373573697	In	NA	Sub_train
964	2.2266666666666666	0.16992592592592534	-0.3851851851851852	-0.5957142857142852	-0.9642857142857136	0.0	-0.1781933333333332	0.04714285714285715	-0.1300197530864201	-0.07142857142857142	1	1	7.490638726759258e-05	0.9999250936127324	0.4913398320221779	0.6733258970203082	0.6137587242488552	0.5927343207252012	0.4338089410370153	0.26828573985838733	0.6691811282246777	0.13387001066218168	0.5649952416145885	0.0630926787350532	In	NA	Sub_train
8791	6.697183098591549	-0.010074074074074344	1.6148148148148147	-0.7441176470588236	0.8235294117647056	-0.4705882352941176	0.3958732394366196	0.6994117647058822	-0.01901975308642001	0.4705882352941178	1	-1	0.9992390540164947	0.000760945983505284	2.111996275409527	0.22948479099002583	1.543589077286189	0.678734242123906	0.10052992019964467	1.2039043656380162	0.855586612432428	1.392699616401243	0.2119963341028617	0.6178084005126435	In	NA	Sub_train
5872	-1.7733333333333334	0.2899259259259255	-0.3851851851851852	0.5404347826086964	-5.260869565217392	-0.043478260869565216	0.08880666666666692	-0.07334782608695667	0.06198024691357995	-0.39130434782608703	1	1	0.0006376664090375073	0.9993623335909625	0.9587444864819719	0.9692199677071638	0.6137587242488552	0.06566539264883864	1.7179639348402782	0.13226817576361088	0.03999269597321867	0.415866308860684	0.0455974632705602	0.2642774691694162	In	NA	Sub_train
6521	-0.2844036697247705	-0.1000740740740742	-0.3851851851851852	-0.12769230769230774	-0.0769230769230771	0.0	-0.18407339449541293	-0.010000000000000451	-0.14901975308642	-0.9230769230769232	1	1	0.00011982344135086365	0.9998801765586491	0.41897609734336283	0.007564237974884672	0.6137587242488552	0.32151503729326486	0.16859564563337265	0.26828573985838733	0.6847990512989459	0.26760710759636586	0.6254184780355142	0.8085089473138141	In	NA	Sub_train
4379	-0.2844036697247705	-0.31007407407407417	-0.3851851851851852	0.6238297872340429	1.8085106382978724	0.17021276595744686	0.12592660550458712	-0.4540212765957444	0.06198024691357995	2.8297872340425534	1	1	2.2719282932737173e-06	0.9999977280717067	0.41897609734336283	0.5102503857271121	0.6137587242488552	0.11399289532698721	0.3949192780567602	0.80078003333581	0.13858628765741293	1.3067941465025488	0.0455974632705602	3.032281086923761	In	1.874968979151392	Sub_train
7324	2.697183098591549	-0.07007407407407397	-0.3851851851851852	0.0	0.0	0.0	-0.0041267605633803495	0.0	0.021980246913579915	0.0	1	1	0.0018922287382171499	0.9981077712617829	0.6619119569053772	0.08153775564659908	0.6137587242488552	0.24751719569948452	0.14560501940643142	0.26828573985838733	0.20684608299513155	0.24420311563288277	0.08160935024717918	0.13619475059721625	In	NA	Sub_train
13677	4.69718309859155	-0.2900740740740746	1.6148148148148147	-4.440892098500625e-15	-0.545454545454545	0.04545454545454541	1.0658732394366195	-0.018909090909090983	0.7819802469135799	-1.227272727272727	-1	-1	0.9997301510038722	0.00026984899612776886	1.3869541161574523	0.4609347072793039	1.543589077286189	0.2475171956994871	0.30862945992474144	0.4104859205029262	2.63516137727359	0.28845793680019444	2.335320106589867	1.1198317568526759	In	NA	Sub_train
12695	-0.3028169014084505	-1.251333333333334	-0.8666666666666667	6.45	8.0	0.0	0.3058732394366197	1.27	0.4930666666666668	0.0	-1	-1	0.9999586746457252	4.1325354274817255e-05	0.4256512819727349	2.8311923340097502	1.1331202320258105	3.4902653450465877	2.2454201081954515	0.26828573985838733	0.6165392559612273	2.7281038637293364	1.41652570845958	0.13619475059721625	Outlier	3.081751950772763	Sub_train
7503	-0.2844036697247705	0.15992592592592558	-0.3851851851851852	1.203829787234043	1.8085106382978724	0.17021276595744686	-0.07407339449541284	-0.4790212765957443	-0.01501975308642012	-0.1702127659574466	1	1	4.734184035570799e-06	0.9999952658159644	0.41897609734336283	0.6486680577964041	0.6137587242488552	0.45010357340957985	0.3949192780567602	0.80078003333581	0.39263006005636675	1.3653041264112533	0.1992756527510881	0.03800593128708699	In	NA	Sub_train
3599	3.2266666666666666	0.34992592592592603	-0.3851851851851852	0.1642857142857146	1.0357142857142865	0.0	-0.11219333333333316	0.2271428571428571	-0.1210197530864201	0.9285714285714286	1	1	6.901338950748848e-05	0.9999309866104925	0.8538609116482153	1.117167003050593	0.6137587242488552	0.1523134322031835	0.16394734086345542	0.26828573985838733	0.4938797334791302	0.2874018446804949	0.5363737085730971	1.0865216848053358	In	NA	Sub_train
10734	0.6971830985915495	-0.08007407407407463	1.6148148148148147	-0.7541176470588233	-2.1764705882352944	0.5294117647058824	0.3458732394366195	0.7194117647058822	-0.02001975308642012	-1.5294117647058822	-1	-1	0.776440762706726	0.223559237293274	0.06313020234669747	0.05687991642269285	1.543589077286189	0.6845292538149851	0.7961045026510614	1.9244996085418415	0.7227825255039828	1.4395076003282072	0.21517650444080552	1.4290496116279219	In	NA	Sub_train
3994	-1.3028169014084503	-0.25007407407407456	-0.3851851851851852	-1.239464285714284	-1.2321428571428572	-0.08928571428571429	0.2958732394366197	0.10228571428571454	0.1519802469135798	-0.5714285714285714	1	1	0.00028226112872187237	0.9997177388712781	0.7881723615987721	0.3623033503836854	0.6137587242488552	0.9657881983384228	0.5138655859344	0.011036043550528578	0.5899784385755382	0.0048137121206944565	0.33181279368547306	0.4486218243000881	In	NA	Sub_train
3919	-1.7733333333333334	-0.14007407407407424	-0.3851851851851852	-2.1603703703703703	-0.9629629629629628	-0.4074074074074074	-0.08419333333333312	-0.15259259259259286	-0.16201975308642014	-0.4074074074074074	1	1	2.182752609103389e-06	0.9999978172473909	0.9587444864819719	0.09106711892073387	0.6137587242488552	1.4994543510352203	0.43341359958073206	1.0062492125852585	0.419509444799201	0.601330696705276	0.66676069242878	0.2807578074314174	In	NA	Sub_train
6632	-0.3684210526315788	-0.2800740740740739	1.6148148148148147	-4.440892098500625e-15	1.454545454545455	0.04545454545454541	0.3720526315789474	0.09109090909090913	0.6119802469135799	-1.227272727272727	1	1	0.008104481254156748	0.9918955187458433	0.44943416970209316	0.43627686805539767	1.543589077286189	0.2475171956994871	0.2891268219757292	0.4104859205029262	0.792317130900054	0.031014025201891737	1.7946911491394748	1.1198317568526759	In	NA	Sub_train
7945	-2.773333333333333	-0.07007407407407397	-0.3851851851851852	0.8369090909090895	-2.6	-0.01818181818181818	-0.1891933333333331	-0.01838181818181828	-0.2440197530864201	-0.21818181818181814	1	1	0.00033157042368558987	0.9996684295763144	1.321265566108009	0.08153775564659908	0.6137587242488552	0.23747260091937783	0.9226881858770433	0.2114056676005717	0.6983980273489353	0.28722390813302906	0.9275346601401453	0.08709885072720903	In	NA	Sub_train
2230	-0.3028169014084505	0.4586666666666659	1.1333333333333333	0.1661538461538461	-1.2307692307692308	-0.07692307692307693	-0.2761267605633804	0.13769230769230756	-0.0819333333333333	-0.4615384615384616	1	1	5.5393085077293236e-05	0.9999446069149227	0.4256512819727349	1.3852981732779386	1.024227569509234	0.15123084760155353	0.5134550390374903	0.02763928030609054	0.9293003158858723	0.07805185063352348	0.4120722358579223	0.33615709835829893	In	NA	Sub_train
3453	0.6315789473684212	-0.2900740740740746	1.6148148148148147	-4.440892098500625e-15	0.454545454545455	0.04545454545454541	-0.13794736842105282	-0.19890909090909087	0.4519802469135799	-2.227272727272727	1	1	0.0019483341684758404	0.9980516658315242	0.08691309007605574	0.4609347072793039	1.543589077286189	0.2475171956994871	0.009751318974506132	0.4104859205029262	0.5622845557700851	0.7097297921428709	1.285863895068518	2.1432607629229588	In	NA	Sub_train
7653	0.6971830985915495	0.4499259259259256	0.6148148148148148	0.5640000000000018	1.5999999999999996	0.2666666666666667	-0.04612676056338039	0.30333333333333323	-0.09901975308642008	-0.5	1	1	9.935597220911419e-05	0.9999006440277909	0.06313020234669747	1.363745395289638	0.464915176518667	0.07932146367738241	0.332600006113945	1.102526799639683	0.3184015160150254	0.4657179739260722	0.46640996113834043	0.3755197524379251	In	NA	Sub_train
9114	4.69718309859155	-0.12007407407407378	1.6148148148148147	-0.7441176470588236	0.8235294117647056	-0.4705882352941176	0.4158732394366196	0.2194117647058824	-0.026019753086420128	0.4705882352941178	1	-1	0.987913388122618	0.012086611877382077	1.3869541161574523	0.0417514404729235	1.543589077286189	0.678734242123906	0.10052992019964467	1.2039043656380162	0.9087082472038058	0.2693080021541056	0.23425752646846643	0.6178084005126435	In	NA	Sub_train
3652	-3.3028169014084505	0.04992592592592615	1.6148148148148147	-2.105999999999998	-6.4	-0.7333333333333333	0.3158732394366197	-0.15666666666666673	0.3919802469135798	0.5	1	1	0.0003026510414892991	0.9996973489585107	1.513214520850847	0.37743182633345473	1.543589077286189	1.4679466578407592	2.0584251214879377	2.025877174540175	0.6431000733469163	0.6108656563941015	1.0950536747919086	0.6479092536323576	In	NA	Sub_train
1510	1.7155963302752295	0.05992592592592594	-0.3851851851851852	0.10000000000000232	0.3600000000000003	0.2	0.1859266055045872	0.4029999999999998	0.1319802469135798	0.1200000000000001	1	1	0.0008668873253055986	0.9991331126746944	0.306066061908712	0.4020896655573588	0.6137587242488552	0.18956707878869136	0.038008888664346596	0.8939665346943589	0.2979511919715471	0.698977760495443	0.2682093869266034	0.25900623132565026	In	NA	Sub_train
7397	-1.7733333333333334	-0.4700740740740743	-0.3851851851851852	-1.39309090909091	-1.5999999999999996	-0.01818181818181818	0.2088066666666668	0.13561818181818186	0.031980246913579924	-0.21818181818181814	1	1	0.0003806837057427348	0.9996193162942573	0.9587444864819719	0.9047758133095862	0.6137587242488552	1.0548150061912795	0.6238100449268078	0.2114056676005717	0.35872250460148625	0.07319756810459467	0.04980764686774433	0.08709885072720903	In	NA	Sub_train
5505	-2.773333333333333	-0.5200740740740741	-0.3851851851851852	-1.4930909090909106	-2.6	-0.01818181818181818	0.11880666666666695	-0.16038181818181818	-0.08501975308642018	-0.21818181818181814	1	1	0.00011966279417485737	0.9998803372058251	1.321265566108009	1.0280650094291088	0.6137587242488552	1.1127651231020717	0.9226881858770433	0.2114056676005717	0.11967514813028571	0.6195605940144738	0.42188757640713204	0.08709885072720903	In	NA	Sub_train
5476	-1.7733333333333334	-0.5300740740740744	-0.3851851851851852	-1.3830909090909105	-1.5999999999999996	-0.01818181818181818	0.23880666666666686	0.027618181818181764	0.04198024691357993	-0.21818181818181814	1	1	0.0005356522635626693	0.9994643477364373	0.9587444864819719	1.052722848653014	0.6137587242488552	1.0490199945002006	0.6238100449268078	0.2114056676005717	0.43840495675855334	0.17956554510101158	0.01800594348830949	0.08709885072720903	In	NA	Sub_train
4082	-1.7733333333333334	-0.4200740740740741	-0.3851851851851852	0.8369090909090895	2.4000000000000004	-0.01818181818181818	0.2288066666666668	-0.3063818181818183	-0.01901975308642001	0.7818181818181819	1	1	0.00028440713687238883	0.9997155928631276	0.9587444864819719	0.7814866171900626	0.6137587242488552	0.23747260091937783	0.5717025188741335	0.2114056676005717	0.4118441393728642	0.9612588766813119	0.2119963341028617	0.9363301553430736	In	NA	Sub_train
8524	2.715596330275229	-0.31007407407407417	-0.3851851851851852	0.6238297872340429	3.808510638297872	0.17021276595744686	0.08592660550458707	-0.1670212765957444	-0.10601975308642007	-0.1702127659574466	1	1	0.0057993365561545	0.9942006634438455	0.6685871415347493	0.5102503857271121	0.6137587242488552	0.11399289532698721	0.9926755599572307	0.80078003333581	0.03234301811465685	0.635099577150614	0.48867115350394486	0.03800593128708699	In	NA	Sub_train
1918	2.2266666666666666	0.23992592592592565	-0.3851851851851852	0.4296296296296296	1.0370370370370372	0.5925925925925926	-0.02019333333333317	-0.02259259259259272	-0.08101975308642008	0.5925925925925926	1	1	1.0615776723343906e-05	0.9999893842232767	0.4913398320221779	0.8459307715876412	0.6137587242488552	0.0014536769542877154	0.16434268231973861	2.1221547615945995	0.2495202135307916	0.2970788011800092	0.4091668950553577	0.7426711986388652	In	NA	Sub_train
3731	-0.2844036697247705	0.04992592592592615	-0.3851851851851852	-0.07769230769230795	-0.0769230769230771	0.0	-0.1650733944954128	0.34999999999999964	-0.04901975308642004	-0.9230769230769232	1	1	7.814505732506305e-05	0.9999218549426749	0.41897609734336283	0.37743182633345473	0.6137587242488552	0.2925399788378691	0.16859564563337265	0.26828573985838733	0.6343334982661365	0.5749366030889878	0.3074014442411662	0.8085089473138141	In	NA	Sub_train
5782	-0.2844036697247705	-0.320074074074074	-0.3851851851851852	0.6238297872340429	1.8085106382978724	0.17021276595744686	0.2159266055045872	-0.2870212765957443	0.18198024691357986	-0.1702127659574466	1	1	0.000247827107133447	0.9997521728928666	0.41897609734336283	0.5349082249510163	0.6137587242488552	0.11399289532698721	0.3949192780567602	0.80078003333581	0.37763364412861405	0.9159474807123983	0.4272179038237777	0.03800593128708699	In	NA	Sub_train
10635	7.697183098591549	-0.03007407407407392	1.6148148148148147	-0.7441176470588236	0.8235294117647056	-0.4705882352941176	0.3758732394366195	0.8594117647058823	-0.03201975308642013	-0.5294117647058822	-1	-1	0.9999649261708473	3.507382915266444e-05	2.4745173550355646	0.18016911254221765	1.543589077286189	0.678734242123906	0.10052992019964467	1.2039043656380162	0.8024649776610496	1.767163487816956	0.25333854849612736	0.4056206055576392	In	NA	Sub_train
11418	6.697183098591549	-0.12007407407407378	1.6148148148148147	-0.7441176470588236	0.8235294117647056	-0.4705882352941176	0.3458732394366195	0.8294117647058825	-0.07501975308642017	0.4705882352941178	-1	-1	0.9997471164030614	0.00025288359693861846	2.111996275409527	0.0417514404729235	1.543589077286189	0.678734242123906	0.10052992019964467	1.2039043656380162	0.7227825255039828	1.6969515119265104	0.39008587302769715	0.6178084005126435	In	NA	Sub_train
7237	-2.773333333333333	-0.2300740740740741	-0.3851851851851852	-1.56309090909091	-2.6	-0.01818181818181818	0.0588066666666669	0.03561818181818177	-0.1160197530864201	-0.21818181818181814	1	1	1.6707762256373826e-05	0.9999832922377436	1.321265566108009	0.312987671935875	0.6137587242488552	1.1533302049396255	0.9226881858770433	0.2114056676005717	0.03968975618384835	0.16084235153022594	0.5204728568833796	0.08709885072720903	In	NA	Sub_train
6625	-1.7733333333333334	-0.4700740740740743	-0.3851851851851852	0.8369090909090895	-1.5999999999999996	-0.01818181818181818	-0.04919333333333309	0.03461818181818188	-0.07201975308642017	-0.21818181818181814	1	1	0.009824323787895328	0.9901756762121047	0.9587444864819719	0.9047758133095862	0.6137587242488552	0.23747260091937783	0.6238100449268078	0.2114056676005717	0.3265465839492894	0.16318275072657387	0.38054536201386674	0.08709885072720903	In	NA	Sub_train
4808	-0.3028169014084505	0.1999259259259256	-0.3851851851851852	-0.8894642857142836	1.7678571428571428	-0.08928571428571429	-0.2891267605633804	-0.1747142857142855	-0.14101975308642012	-0.5714285714285714	1	1	8.85686924911866e-08	0.9999999114313075	0.4256512819727349	0.7472994146920227	0.6137587242488552	0.7629627891506512	0.38276883691630603	0.011036043550528578	0.9638293784872679	0.653104289509147	0.5999771153319667	0.4486218243000881	In	NA	Sub_train
6884	-1.3028169014084503	-0.13007407407407445	1.6148148148148147	-0.6841176470588229	-2.1764705882352944	0.5294117647058824	0.4358732394366196	-0.7325882352941178	0.2519802469135799	-1.5294117647058822	1	1	0.0018912794290923962	0.9981087205709076	0.7881723615987721	0.06640927969682978	1.543589077286189	0.6439641719774306	0.7961045026510614	1.9244996085418415	0.9618298819751839	1.958752032769385	0.6498298274798215	1.4290496116279219	In	NA	Sub_train
2723	-1.3028169014084503	-0.3400740740740744	-0.3851851851851852	-0.8488235294117636	-1.2352941176470589	0.058823529411764726	-0.06012676056338029	-0.21717647058823508	-0.012019753086420115	0.5294117647058822	1	1	5.823115333702944e-06	0.9999941768846663	0.7881723615987721	0.5842239033988266	0.6137587242488552	0.739411423359911	0.5148074288155456	0.4523095030454378	0.35558666035498976	0.7524827528633276	0.18973514173725764	0.6780101067520716	In	NA	Sub_train
746	-0.2844036697247705	0.2099259259259254	-0.3851851851851852	1.203829787234043	-1.1914893617021276	0.17021276595744686	0.09592660550458708	-0.007021276595744253	0.1319802469135798	2.8297872340425534	1	1	4.439873830697216e-06	0.9999955601261693	0.41897609734336283	0.7719572539159267	0.6137587242488552	0.45010357340957985	0.5017151447939459	0.80078003333581	0.058903835500345864	0.2606357057349011	0.2682093869266034	3.032281086923761	In	1.7996825984555813	Sub_train
4460	-3.773333333333333	0.6199259259259255	-0.3851851851851852	1.870535714285716	-1.2321428571428572	-0.08928571428571429	-0.013193333333333168	0.08228571428571453	0.001980246913579897	1.4285714285714286	1	1	5.373739823122392e-07	0.9999994626260177	1.6837866457340467	1.782928662096016	0.6137587242488552	0.8364604375872027	0.5138655859344	0.011036043550528578	0.23092764136080926	0.051621696047658545	0.14521275700604885	1.5982361878404772	In	NA	Sub_train
9900	-2.773333333333333	-0.8000740740740744	-0.3851851851851852	1.4069090909090898	-2.6	-0.01818181818181818	-0.15219333333333307	-0.08838181818181834	-0.18001975308642015	-0.21818181818181814	-1	1	0.13425947542144423	0.8657405245785558	1.321265566108009	1.7184845076984387	0.6137587242488552	0.5677882673108914	0.9226881858770433	0.2114056676005717	0.6001230030218859	0.4510518518774035	0.7240037585117627	0.08709885072720903	In	NA	Sub_train
5897	6.715596330275228	0.15992592592592558	-0.3851851851851852	1.203829787234043	5.808510638297872	0.17021276595744686	-0.33607339449541296	-0.13702127659574434	-0.2870197530864201	1.8297872340425532	1	1	7.28325156772458e-05	0.9999271674843228	2.1186714600388985	0.6486680577964041	0.6137587242488552	0.45010357340957985	1.5904318418577015	0.80078003333581	1.0885234755614186	0.5648876012601678	1.0642819846717149	2.008852080853478	In	NA	Sub_train
1963	-3.2844036697247705	0.16992592592592534	2.6148148148148147	-1.556170212765957	-6.191489361702128	0.17021276595744686	-0.5790733944954128	0.3929787234042557	-0.3800197530864201	-1.1702127659574466	1	1	0.0001782948710581378	0.9998217051289419	1.5065393362214754	0.6733258970203082	2.622262978053711	1.1493196533282743	1.9961058495451225	0.80078003333581	1.7339513380336609	0.6755239728043805	1.3600378261004589	1.0614349373573697	In	NA	Sub_train
14346	2.697183098591549	-1.2600740740740743	-0.3851851851851852	8.0	12.0	0.0	-0.11612676056338045	1.2	-0.05201975308642015	2.0	-1	-1	0.9999946823884192	5.31761158087257e-06	0.6619119569053772	2.852745111998051	0.6137587242488552	4.388492157163861	3.4409326719963924	0.26828573985838733	0.5043272377148486	2.564275919984962	0.316941955254997	2.183052762737782	Outlier	3.694946681830778	Sub_train
7598	-1.7733333333333334	-0.5200740740740741	-0.3851851851851852	-1.39309090909091	-1.5999999999999996	-0.01818181818181818	0.2088066666666668	0.0656181818181818	0.04198024691357993	-0.21818181818181814	1	1	0.0004025577958505222	0.9995974422041495	0.9587444864819719	1.0280650094291088	0.6137587242488552	1.0548150061912795	0.6238100449268078	0.2114056676005717	0.35872250460148625	0.09063037563977976	0.01800594348830949	0.08709885072720903	In	NA	Sub_train
7700	-0.3028169014084505	-0.3400740740740744	0.6148148148148148	-1.1694642857142838	1.7678571428571428	-0.08928571428571429	0.11587323943661955	-0.10971428571428543	0.21198024691357986	-0.5714285714285714	1	1	6.169951552648101e-05	0.9999383004844735	0.4256512819727349	0.5842239033988266	0.464915176518667	0.9252231165008685	0.38276883691630603	0.011036043550528578	0.11188372563313606	0.5009783417465137	0.5226230139620821	0.4486218243000881	In	NA	Sub_train
13601	4.69718309859155	-0.2900740740740746	1.6148148148148147	-4.440892098500625e-15	-0.545454545454545	0.04545454545454541	1.0558732394366197	0.5410909090909091	0.84198024691358	-1.227272727272727	-1	-1	0.999913413412926	8.65865870739885e-05	1.3869541161574523	0.4609347072793039	1.543589077286189	0.2475171956994871	0.30862945992474144	0.4104859205029262	2.6086005598879014	1.0221656131548	2.526130326866476	1.1198317568526759	In	NA	Sub_train
3141	2.2266666666666666	0.2299259259259259	-0.3851851851851852	0.1642857142857146	-0.9642857142857136	0.0	-0.23719333333333315	0.18714285714285706	-0.19301975308642014	-0.07142857142857142	1	1	0.0004276528626132592	0.9995723471373867	0.4913398320221779	0.8212729323637371	0.6137587242488552	0.1523134322031835	0.4338089410370153	0.26828573985838733	0.8258899508002426	0.19378587682656664	0.7653459729050279	0.0630926787350532	In	NA	Sub_train
3111	0.6971830985915495	0.7999259259259262	2.6148148148148147	0.5640000000000018	1.5999999999999996	0.2666666666666667	-0.09612676056338043	-0.03666666666666663	-0.21301975308642007	0.5	1	1	4.971864463065856e-05	0.9999502813553693	0.06313020234669747	2.226769768126301	2.622262978053711	0.07932146367738241	0.332600006113945	1.102526799639683	0.4512056029434705	0.3300177528323168	0.8289493796638973	0.6479092536323576	In	NA	Sub_train
13358	1.2266666666666666	-0.2900740740740746	1.6148148148148147	-4.440892098500625e-15	-0.545454545454545	0.04545454545454541	1.108806666666667	-0.018909090909090983	0.7819802469135799	-1.227272727272727	-1	-1	0.9900917053511323	0.009908294648867657	0.12881875239614046	0.4609347072793039	1.543589077286189	0.2475171956994871	0.30862945992474144	0.4104859205029262	2.749196069313496	0.28845793680019444	2.335320106589867	1.1198317568526759	In	NA	Sub_train
3517	2.2266666666666666	0.17992592592592604	-0.3851851851851852	-0.5957142857142852	-0.9642857142857136	0.0	-0.35919333333333314	0.03714285714285714	-0.2850197530864201	-0.07142857142857142	1	1	3.6298830818348726e-05	0.9999637011691817	0.4913398320221779	0.6979837362442144	0.6137587242488552	0.5927343207252012	0.4338089410370153	0.26828573985838733	1.1499319229056482	0.15727400262566377	1.057921643995828	0.0630926787350532	In	NA	Sub_train
6558	-0.3028169014084505	-0.2513333333333341	-0.8666666666666667	-1.0138461538461536	0.7692307692307692	-0.07692307692307693	0.1858732394366196	0.15769230769230758	0.2430666666666668	0.5384615384615384	1	1	4.8532519890676085e-06	0.9999951467480109	0.4256512819727349	0.36540841161928883	1.1331202320258105	0.8350422271488969	0.08430124286298037	0.02763928030609054	0.2978094473329591	0.12485983456048759	0.6214831239737095	0.6872719077119838	In	NA	Sub_train
10799	5.697183098591549	-0.2900740740740746	1.6148148148148147	-4.440892098500625e-15	0.454545454545455	0.04545454545454541	0.9058732394366196	-0.05890909090909102	0.5419802469135799	-0.2272727272727271	-1	-1	0.9993574752905081	0.0006425247094918898	1.7494751957834895	0.4609347072793039	1.543589077286189	0.2475171956994871	0.009751318974506132	0.4104859205029262	2.2101882991025663	0.38207390465412266	1.5720792254834313	0.09640275078239328	In	NA	Sub_train
5333	-3.3028169014084505	-0.18007407407407428	-0.3851851851851852	-0.5041176470588233	-2.1764705882352944	0.5294117647058824	0.8158732394366197	-0.1805882352941177	0.5419802469135799	-0.5294117647058822	1	1	6.107228193918957e-05	0.9999389277180608	1.513214520850847	0.1896984758163524	0.6137587242488552	0.5396539615380055	0.7961045026510614	1.9244996085418415	1.9711409426313657	0.6668516763851763	1.5720792254834313	0.4056206055576392	In	NA	Sub_train
3145	-5.7733333333333325	0.5399259259259255	-0.3851851851851852	1.870535714285716	-2.232142857142857	-0.08928571428571429	0.13880666666666674	0.09228571428571453	0.06198024691357995	0.4285714285714286	1	1	2.458158135598687e-06	0.9999975418418644	2.408828804986121	1.585665948304779	0.6137587242488552	0.8364604375872027	0.8127437268846354	0.011036043550528578	0.17279678290166314	0.028217704084176516	0.0455974632705602	0.5748071817701945	In	NA	Sub_train
5005	6.715596330275228	0.5299259259259257	-0.3851851851851852	0.7100000000000017	4.36	-0.8	-0.2340733944954129	-0.17700000000000005	-0.1310197530864201	-0.8799999999999999	1	1	0.00870163077011521	0.9912983692298848	2.1186714600388985	1.561008109080875	0.6137587242488552	0.1639286343671384	1.1575036751365948	2.2344374394854993	0.8176031382273907	0.658453773386515	0.568175411952532	0.7644227747446324	In	NA	Sub_train
13593	4.69718309859155	-0.08007407407407463	1.6148148148148147	-0.7441176470588236	-1.1764705882352944	-0.4705882352941176	0.3658732394366195	0.7794117647058822	-0.05901975308642005	-0.5294117647058822	-1	-1	0.9998112549053317	0.00018874509466822786	1.3869541161574523	0.05687991642269285	1.543589077286189	0.678734242123906	0.497226361700826	1.2039043656380162	0.7759041602753607	1.5799315521090995	0.33920314762060105	0.4056206055576392	In	NA	Sub_train
9625	5.697183098591549	-0.8813333333333342	-0.8666666666666667	1.6658823529411766	2.8235294117647056	-0.4705882352941176	-0.1761267605633804	0.10941176470588232	0.11206666666666676	-1.5294117647058822	-1	-1	0.9965652064429821	0.0034347935570179515	1.7494751957834895	1.9188522827252796	1.1331202320258105	0.717863575426177	0.6982862021001154	1.2039043656380162	0.6636921420289823	0.011864090555803007	0.20488080970311334	1.4290496116279219	In	NA	Sub_train
2551	-0.3028169014084505	-0.04133333333333411	0.1333333333333333	0.1661538461538461	0.7692307692307692	-0.07692307692307693	-0.1911267605633804	0.007692307692307666	-0.0009333333333333416	-0.4615384615384616	1	1	4.6906894636378205e-05	0.9999530931053636	0.4256512819727349	0.15240621208270794	0.0544463312582882	0.15123084760155353	0.08430124286298037	0.02763928030609054	0.7035333681075158	0.2262000448917428	0.1544784384845004	0.33615709835829893	In	NA	Sub_train
11551	0.22666666666666654	-0.2800740740740739	1.6148148148148147	-4.440892098500625e-15	1.454545454545455	0.04545454545454541	1.148806666666667	0.09109090909090913	0.6119802469135799	-1.227272727272727	-1	-1	0.9794743812620822	0.020525618737917792	0.23370232722989698	0.43627686805539767	1.543589077286189	0.2475171956994871	0.2891268219757292	0.4104859205029262	2.855439338856252	0.031014025201891737	1.7946911491394748	1.1198317568526759	In	NA	Sub_train
2675	-0.3028169014084505	-0.25007407407407456	-0.3851851851851852	0.911176470588236	0.7647058823529411	0.058823529411764726	-0.07412676056338041	0.22382352941176495	-0.10801975308642008	2.5294117647058822	1	1	6.42534872609124e-05	0.9999357465127391	0.4256512819727349	0.3623033503836854	0.6137587242488552	0.2805106342700249	0.082948853084925	0.4523095030454378	0.39277180469495465	0.2796332927262305	0.4950314941798318	2.724868118892637	In	NA	Sub_train
6162	3.7155963302752295	-0.09007407407407443	-0.3851851851851852	1.203829787234043	4.8085106382978715	0.17021276595744686	-0.3770733944954129	-0.1570212765957444	-0.31901975308642005	-0.1702127659574466	1	1	0.00035455604746936764	0.9996454439525306	1.031108221160787	0.03222207719878872	0.6137587242488552	0.45010357340957985	1.291553700907466	0.80078003333581	1.1974228268427434	0.611695585187132	1.1660474354859063	0.03800593128708699	In	NA	Sub_train
5154	-1.2844036697247705	-0.14007407407407424	-0.3851851851851852	0.5747368421052643	-0.21052631578947345	-0.10526315789473684	-0.10407339449541286	-0.07900000000000018	-0.009019753086420002	0.10526315789473684	1	1	6.743987115265249e-05	0.9999325601288473	0.7814971769694002	0.09106711892073387	0.6137587242488552	0.08554347622990914	0.2085267332906914	0.061019941634229295	0.4723125122134338	0.4290946521443913	0.18019463072342684	0.243924119657246	In	NA	Sub_train
6297	-2.773333333333333	-0.5200740740740741	-0.3851851851851852	0.8369090909090895	-2.6	-0.01818181818181818	-0.14919333333333307	-0.21638181818181826	-0.20301975308642006	-0.21818181818181814	1	1	0.00457785131130517	0.9954221486886948	1.321265566108009	1.0280650094291088	0.6137587242488552	0.23747260091937783	0.9226881858770433	0.2114056676005717	0.5921547578061793	0.7506229490099734	0.7971476762844625	0.08709885072720903	In	NA	Sub_train
6803	-2.773333333333333	-0.5200740740740741	-0.3851851851851852	-1.5330909090909106	-2.6	-0.01818181818181818	0.2088066666666668	-0.06938181818181821	0.051980246913579935	-0.21818181818181814	1	1	0.00012147586562871737	0.9998785241343713	1.321265566108009	1.0280650094291088	0.6137587242488552	1.1359451698663883	0.9226881858770433	0.2114056676005717	0.35872250460148625	0.4065842671467873	0.013795759891125331	0.08709885072720903	In	NA	Sub_train
1083	-0.2844036697247705	0.10992592592592576	-0.3851851851851852	0.10000000000000232	1.3600000000000003	0.2	0.16592660550458715	0.09299999999999996	0.12198024691357978	1.12	1	1	2.2707810199973366e-06	0.99999772921898	0.41897609734336283	0.5253788616768814	0.6137587242488552	0.18956707878869136	0.26086925228588875	0.8939665346943589	0.244829557200169	0.02654599037249989	0.23640768354716857	1.282435237395933	In	NA	Sub_train
4023	0.22666666666666654	0.1499259259259258	-0.3851851851851852	0.8369090909090895	0.4000000000000004	-0.01818181818181818	0.2088066666666668	0.08561818181818183	-0.028019753086420133	-0.21818181818181814	1	1	0.003113829888690245	0.9968861701113098	0.23370232722989698	0.6240102185724999	0.6137587242488552	0.23747260091937783	0.026053763026337155	0.2114056676005717	0.35872250460148625	0.0438223917128156	0.2406178671443534	0.08709885072720903	In	NA	Sub_train
1574	-1.3028169014084503	-0.1000740740740742	-0.3851851851851852	2.1625	-0.125	-0.125	-0.3941267605633804	-0.3037499999999997	-0.2520197530864202	-0.5	1	1	0.0009565568057903207	0.9990434431942097	0.7881723615987721	0.007564237974884672	0.6137587242488552	1.0056540824963887	0.18296478702521082	0.12276475691409493	1.2427179610370023	0.955099371523649	0.9529760228436935	0.3755197524379251	In	NA	Sub_train
13680	2.697183098591549	-0.2900740740740746	1.6148148148148147	-4.440892098500625e-15	-1.545454545454545	0.04545454545454541	0.9758732394366194	-0.1889090909090909	0.7419802469135799	-2.227272727272727	-1	-1	0.9990295078144048	0.0009704921855951571	0.6619119569053772	0.4609347072793039	1.543589077286189	0.2475171956994871	0.6075076008749768	0.4104859205029262	2.396114020802389	0.6863258001793889	2.2081132930721274	2.1432607629229588	In	NA	Sub_train
12756	1.6971830985915497	-1.5513333333333341	-0.8666666666666667	7.43	6.0	0.0	0.07587323943661972	0.828	0.2730666666666668	0.0	-1	-1	0.9999999344244824	6.557551755794096e-08	0.29939087727934005	3.5709275107268885	1.1331202320258105	4.058176490772348	1.6476638262949805	0.26828573985838733	0.005640456090380559	1.69364741894343	0.716888234112014	0.13619475059721625	Outlier	3.186951865516948	Sub_train
11215	5.697183098591549	-0.8813333333333342	-0.8666666666666667	2.4258823529411764	3.8235294117647056	-0.4705882352941176	-0.12812676056338046	0.07941176470588229	0.12806666666666675	-1.5294117647058822	-1	-1	0.9990697772109135	0.0009302227890865101	1.7494751957834895	1.9188522827252796	1.1331202320258105	1.1582844639481946	0.9971643430503507	1.2039043656380162	0.5362002185776753	0.058347885334643176	0.255763535110209	1.4290496116279219	In	NA	Sub_train
11978	6.697183098591549	-0.6513333333333335	-0.8666666666666667	2.4258823529411764	4.823529411764706	-0.4705882352941176	-0.15512676056338034	0.3594117647058823	0.08006666666666673	-0.5294117647058822	-1	-1	0.9951184149050222	0.004881585094977774	2.111996275409527	1.351721980575472	1.1331202320258105	1.1582844639481946	1.296042484000586	1.2039043656380162	0.6079144255190353	0.596963889642854	0.10311535888892184	0.4056206055576392	In	NA	Sub_train
9639	2.697183098591549	-0.2900740740740746	1.6148148148148147	-4.440892098500625e-15	-0.545454545454545	0.04545454545454541	1.1558732394366196	-0.21890909090909091	0.84198024691358	2.772727272727273	-1	-1	0.5476787583183929	0.4523212416816072	0.6619119569053772	0.4609347072793039	1.543589077286189	0.2475171956994871	0.30862945992474144	0.4104859205029262	2.874208733744791	0.7565377760698352	2.526130326866476	2.973884267428455	In	NA	Sub_train
9586	2.697183098591549	-0.5400740740740742	1.6148148148148147	-0.7341176470588229	-1.1764705882352944	-0.4705882352941176	0.3258732394366197	0.13941176470588235	-0.08501975308642018	0.4705882352941178	-1	-1	0.9973702359175268	0.0026297640824732033	0.6619119569053772	1.077380687876918	1.543589077286189	0.6729392304328264	0.497226361700826	1.2039043656380162	0.6696608907326054	0.0820760664462492	0.42188757640713204	0.6178084005126435	In	NA	Sub_train
7126	-0.3028169014084505	-0.25007407407407456	-0.3851851851851852	-1.239464285714284	-1.2321428571428572	-0.08928571428571429	0.2758732394366197	-0.09771428571428542	0.08198024691357997	-0.5714285714285714	1	1	0.0006988532946964332	0.9993011467053036	0.4256512819727349	0.3623033503836854	0.6137587242488552	0.9657881983384228	0.5138655859344	0.011036043550528578	0.5368568038041602	0.4728935513903352	0.10920087002942988	0.4486218243000881	In	NA	Sub_train
12734	-0.3028169014084505	-1.251333333333334	-0.8666666666666667	7.43	8.0	0.0	0.5158732394366197	1.22	0.6630666666666667	0.0	-1	-1	0.9999979787467785	2.0212532214387873e-06	0.4256512819727349	2.8311923340097502	1.1331202320258105	4.058176490772348	2.2454201081954515	0.26828573985838733	1.174316421060696	2.611083903911926	1.9571546659099714	0.13619475059721625	Outlier	3.3226312572456713	Sub_train
791	-2.3028169014084505	-0.2200740740740743	-0.3851851851851852	-0.8574999999999999	-1.125	-0.125	0.13587323943661955	-0.1137499999999998	0.1419802469135798	-0.5	1	1	1.862397715135522e-05	0.9999813760228486	1.1506934412248098	0.28832983271197093	0.6137587242488552	0.7444394482095243	0.48184292797544614	0.12276475691409493	0.16500536040451405	0.5104235242174905	0.30001109030603823	0.3755197524379251	In	NA	Sub_train
1655	2.2266666666666666	0.09992592592592596	-0.3851851851851852	0.1642857142857146	-0.9642857142857136	0.0	-0.21619333333333315	-0.21285714285714288	-0.16001975308642016	-0.07142857142857142	1	1	0.0002973673829411716	0.9997026326170588	0.4913398320221779	0.5007210224529773	0.6137587242488552	0.1523134322031835	0.4338089410370153	0.26828573985838733	0.7701122342902956	0.7423738017127147	0.660400351752893	0.0630926787350532	In	NA	Sub_train
8311	0.6971830985915495	-0.2800740740740739	-0.3851851851851852	0.2705357142857165	2.7678571428571432	-0.08928571428571429	-0.12712676056338035	-0.16671428571428548	-0.04101975308642003	0.4285714285714286	1	1	3.733833587382662e-05	0.9999626616641262	0.06313020234669747	0.43627686805539767	0.6137587242488552	0.0907414329854661	0.6816469778665415	0.011036043550528578	0.5335441368391062	0.6343810959383613	0.28196008153761837	0.5748071817701945	In	NA	Sub_train
6368	-2.773333333333333	0.35992592592592576	-0.3851851851851852	-1.56309090909091	-2.6	-0.01818181818181818	0.01880666666666686	0.6356181818181819	-0.08301975308642008	-0.21818181818181814	1	1	8.599004706066893e-07	0.9999991400995294	1.321265566108009	1.1418248422744968	0.6137587242488552	1.1533302049396255	0.9226881858770433	0.2114056676005717	0.14593302572660444	1.2433971662786967	0.41552723573124467	0.08709885072720903	In	NA	Sub_train
6455	-3.2844036697247705	0.12992592592592622	-0.3851851851851852	-1.6999999999999984	-5.64	-0.8	-0.19707339449541286	-1.169	-0.06601975308642005	-1.88	1	1	1.8118790396925988e-06	0.9999981881209603	1.5065393362214754	0.5746945401246918	0.6137587242488552	1.2326691831829446	1.8312777343657587	2.2344374394854993	0.7193281139003413	2.9801297761639334	0.3614643399862055	1.787851780814915	In	NA	Sub_train
6800	0.22666666666666654	-0.3500740740740742	-0.3851851851851852	0.8369090909090895	5.4	-0.01818181818181818	0.3988066666666668	-0.2583818181818183	0.08198024691357997	0.7818181818181819	1	1	0.00048230357996137396	0.9995176964200386	0.23370232722989698	0.6088817426227306	0.6137587242488552	0.23747260091937783	1.4683369417248395	0.2114056676005717	0.8633780349295771	0.8489197152565982	0.10920087002942988	0.9363301553430736	In	NA	Sub_train
11123	5.697183098591549	-0.7713333333333336	-0.8666666666666667	2.4258823529411764	2.8235294117647056	-0.4705882352941176	-0.2801267605633804	0.3194117647058823	0.008066666666666666	-1.5294117647058822	-1	-1	0.9992092690537666	0.0007907309462333672	1.7494751957834895	1.6476160512623277	1.1331202320258105	1.1582844639481946	0.6982862021001154	1.2039043656380162	0.9399246428401478	0.5033479217889257	0.12585690544300904	1.4290496116279219	In	NA	Sub_train
9893	5.697183098591549	-0.9013333333333337	-0.8666666666666667	2.4258823529411764	2.8235294117647056	-0.4705882352941176	-0.25912676056338035	-0.08058823529411763	0.041066666666666696	-1.5294117647058822	-1	-1	0.9988630721767066	0.001136927823293481	1.7494751957834895	1.9681679611730876	1.1331202320258105	1.1582844639481946	0.6982862021001154	1.2039043656380162	0.8841469263302009	0.4328117567503556	0.02091128429087405	1.4290496116279219	In	NA	Sub_train
12017	4.69718309859155	-0.39007407407407424	1.6148148148148147	-0.7441176470588236	0.8235294117647056	-0.4705882352941176	0.3158732394366197	0.09941176470588232	-0.06401975308642005	-0.5294117647058822	-1	-1	0.9986188352493072	0.0013811647506928753	1.3869541161574523	0.7075130995183492	1.543589077286189	0.678734242123906	0.10052992019964467	1.2039043656380162	0.6431000733469163	0.01153990140767902	0.3551039993103185	0.4056206055576392	In	NA	Sub_train
3201	-0.2844036697247705	0.03992592592592548	-0.3851851851851852	0.10000000000000232	1.3600000000000003	0.2	0.28592660550458704	0.18300000000000005	0.19198024691357984	-0.8799999999999999	1	1	0.00015177127167154136	0.9998482287283285	0.41897609734336283	0.35277398710954844	0.6137587242488552	0.18956707878869136	0.26086925228588875	0.8939665346943589	0.5635593658284366	0.18408993729883869	0.45901960720321244	0.7644227747446324	In	NA	Sub_train
3799	-0.7733333333333334	-7.407407407455935e-05	-0.3851851851851852	0.8369090909090895	0.4000000000000004	-0.01818181818181818	0.17880666666666678	-0.25438181818181826	-0.05901975308642005	-0.21818181818181814	1	1	0.0009202219987870519	0.999079778001213	0.5962234068559344	0.2541426302139299	0.6137587242488552	0.23747260091937783	0.026053763026337155	0.2114056676005717	0.2790400524444192	0.8395581184712052	0.33920314762060105	0.08709885072720903	In	NA	Sub_train
4656	-0.2844036697247705	-0.3000740740740744	-0.3851851851851852	0.6238297872340429	1.8085106382978724	0.17021276595744686	0.1059266055045871	-0.4390212765957444	0.001980246913579897	0.8297872340425534	1	1	4.608850544907117e-05	0.9999539114945509	0.41897609734336283	0.48559254650320804	0.6137587242488552	0.11399289532698721	0.3949192780567602	0.80078003333581	0.08546465288603491	1.2716881585573256	0.14521275700604885	0.9854230747831957	In	NA	Sub_train
12953	-1.3028169014084503	-1.8513333333333335	-0.8666666666666667	6.44	8.0	0.0	0.8558732394366195	0.831	1.153066666666667	0.0	-1	-1	0.9999947008425623	5.299157437785834e-06	0.7881723615987721	4.310662687444025	1.1331202320258105	3.484470333355509	2.2454201081954515	0.26828573985838733	2.0773842121741213	1.7006686165324747	3.515438131502278	0.13619475059721625	Outlier	3.8098642668697984	Sub_train
12384	5.697183098591549	-0.2900740740740746	1.6148148148148147	-4.440892098500625e-15	0.454545454545455	0.04545454545454541	0.5658732394366197	-0.19890909090909087	0.44198024691357984	-1.227272727272727	-1	-1	0.9963365695275862	0.0036634304724137874	1.7494751957834895	0.4609347072793039	1.543589077286189	0.2475171956994871	0.009751318974506132	0.4104859205029262	1.307120507989141	0.7097297921428709	1.2540621916890828	1.1198317568526759	In	NA	Sub_train
6647	0.6971830985915495	0.7999259259259262	1.6148148148148147	0.5640000000000018	1.5999999999999996	-0.7333333333333333	-0.11012676056338032	0.08333333333333326	-0.2390197530864201	-0.5	1	1	0.0027997430310375826	0.9972002569689624	0.06313020234669747	2.226769768126301	1.543589077286189	0.07932146367738241	0.332600006113945	2.025877174540175	0.4883907472834348	0.049169849270532605	0.9116338084504279	0.3755197524379251	In	NA	Sub_train
3425	2.2266666666666666	0.34992592592592603	-0.3851851851851852	0.1642857142857146	-0.9642857142857136	0.0	-0.3271933333333331	0.18714285714285706	-0.2800197530864201	-0.07142857142857142	1	1	0.00014647353013719222	0.9998535264698628	0.4913398320221779	1.117167003050593	0.6137587242488552	0.1523134322031835	0.4338089410370153	0.26828573985838733	1.0649373072714434	0.19378587682656664	1.0420207923061107	0.0630926787350532	In	NA	Sub_train
1187	-0.2844036697247705	0.09992592592592596	-0.3851851851851852	0.10000000000000232	-0.6399999999999997	0.2	0.1959266055045872	0.4930000000000001	0.18198024691357986	0.1200000000000001	1	1	0.0001385815472706442	0.9998614184527294	0.41897609734336283	0.5007210224529773	0.6137587242488552	0.18956707878869136	0.33688702961458195	0.8939665346943589	0.3245120093572361	0.909613688166782	0.4272179038237777	0.25900623132565026	In	NA	Sub_train
4557	0.6971830985915495	-0.39007407407407424	-0.3851851851851852	-0.8388235294117639	-0.2352941176470589	0.058823529411764726	-0.08212676056338031	-0.37717647058823495	-0.10301975308642007	-2.4705882352941178	1	1	0.0024861395113279228	0.9975138604886721	0.06313020234669747	0.7075130995183492	0.6137587242488552	0.7336164116688318	0.21592928786531032	0.4523095030454378	0.41402045860350556	1.1269466242790398	0.4791306424901144	2.3922769114587763	In	NA	Sub_train
8549	-1.2844036697247705	-0.2300740740740741	-0.3851851851851852	-0.3876923076923085	-2.0769230769230766	0.0	-0.21507339449541285	-0.4700000000000004	-0.2440197530864201	0.07692307692307687	1	1	2.3361383663322854e-05	0.9999766386163367	0.7814971769694002	0.312987671935875	0.6137587242488552	0.472185341261324	0.7663519275338432	0.26828573985838733	0.7671375851945815	1.3441907379165396	0.9275346601401453	0.2149200587564687	In	NA	Sub_train
15329	7.697183098591549	0.07992592592592551	1.6148148148148147	1.6658823529411766	0.8235294117647056	-0.4705882352941176	0.1858732394366196	1.0794117647058823	-0.031019753086420125	-0.5294117647058822	-1	-1	0.9999991921908431	8.078091568823054e-07	2.4745173550355646	0.451405344005167	1.543589077286189	0.717863575426177	0.10052992019964467	1.2039043656380162	0.2978094473329591	2.2820513110135607	0.25015837815818387	0.4056206055576392	In	NA	Sub_train
15292	4.69718309859155	0.07992592592592551	1.6148148148148147	1.6658823529411766	-1.1764705882352944	-0.4705882352941176	0.1858732394366196	1.1294117647058823	-0.04501975308642015	-0.5294117647058822	-1	-1	0.9999958542208222	4.145779177807343e-06	1.3869541161574523	0.451405344005167	1.543589077286189	0.717863575426177	0.497226361700826	1.2039043656380162	0.2978094473329591	2.399071270830971	0.29468076288939266	0.4056206055576392	In	NA	Sub_train
4541	0.22666666666666654	0.23992592592592565	-0.3851851851851852	0.7304347826086959	0.7391304347826084	-0.043478260869565216	-0.2821933333333331	-0.15334782608695652	-0.2730197530864201	-0.39130434782608703	1	1	3.0162967073810165e-05	0.9999698370329262	0.23370232722989698	0.8459307715876412	0.6137587242488552	0.1757706147793428	0.07530491086113375	0.13226817576361088	0.9454136290358429	0.60309824456854	1.0197595999405065	0.2642774691694162	In	NA	Sub_train
8757	-0.3028169014084505	-0.21007407407407447	-0.3851851851851852	1.870535714285716	1.7678571428571428	-0.08928571428571429	-0.4271267605633804	-0.6347142857142855	-0.3760197530864201	-0.5714285714285714	1	1	0.0004755577114552434	0.9995244422885448	0.4256512819727349	0.26367199348806675	0.6137587242488552	0.8364604375872027	0.38276883691630603	0.011036043550528578	1.330368658409776	1.7296879198293207	1.347317144748685	0.4486218243000881	In	NA	Sub_train
2430	-1.2844036697247705	-0.07007407407407397	-0.3851851851851852	-1.5652631578947354	-0.21052631578947345	-0.10526315789473684	0.4459266055045872	-0.03900000000000015	0.4819802469135799	0.10526315789473684	1	1	1.5011435338108114e-06	0.9999984988564662	0.7814971769694002	0.08153775564659908	0.6137587242488552	1.1545890256610356	0.2085267332906914	0.061019941634229295	0.9885324439994608	0.33547868429046307	1.3812690052068222	0.243924119657246	In	NA	Sub_train
3161	-0.2844036697247705	-0.1000740740740742	-0.3851851851851852	-0.0476923076923077	-0.0769230769230771	0.0	-0.07407339449541284	0.2499999999999996	-0.022019753086420124	-0.9230769230769232	1	1	0.0003629937508985437	0.9996370062491015	0.41897609734336283	0.007564237974884672	0.6137587242488552	0.2751549437646314	0.16859564563337265	0.26828573985838733	0.39263006005636675	0.34089668345416735	0.2215368451166925	0.8085089473138141	In	NA	Sub_train
4882	0.6971830985915495	0.4799259259259258	0.6148148148148148	0.5640000000000018	1.5999999999999996	0.2666666666666667	-0.01412676056338036	-0.2366666666666668	-0.08901975308642007	-0.5	1	1	1.97113476957389e-05	0.9999802886523043	0.06313020234669747	1.4377189129613523	0.464915176518667	0.07932146367738241	0.332600006113945	1.102526799639683	0.23340690038082057	0.7980975921019581	0.4346082577589056	0.3755197524379251	In	NA	Sub_train
6449	-1.7733333333333334	-0.09007407407407443	-0.3851851851851852	-1.96037037037037	-1.9629629629629628	-0.4074074074074074	-0.0661933333333331	-0.20259259259259288	-0.17301975308642015	-0.4074074074074074	1	1	6.264151209411928e-06	0.9999937358487906	0.9587444864819719	0.03222207719878872	0.6137587242488552	1.3835541172136365	0.7322917405309673	1.0062492125852585	0.37169997350496076	0.7183506565226863	0.7017425661461583	0.2807578074314174	In	NA	Sub_train
12959	6.697183098591549	-0.9413333333333336	-0.8666666666666667	7.44	17.0	0.0	0.035873239436619686	1.49	0.19006666666666672	1.0	-1	-1	0.9999632229967138	3.6777003286247634e-05	2.111996275409527	2.066799318068706	1.1331202320258105	4.063971502463427	4.9353233767475695	0.26828573985838733	0.1006028134523755	3.242991686925941	0.4529340960627048	1.159623756667499	Outlier	4.081525806074643	Sub_train
4487	-0.3028169014084505	-0.320074074074074	-0.3851851851851852	-0.8488235294117636	-0.2352941176470589	0.058823529411764726	0.2758732394366197	-0.07617647058823508	0.051980246913579935	-0.4705882352941178	1	1	0.0008464092395298328	0.9991535907604702	0.4256512819727349	0.5349082249510163	0.6137587242488552	0.739411423359911	0.21592928786531032	0.4523095030454378	0.5368568038041602	0.4224864661782307	0.013795759891125331	0.34541889931821107	In	NA	Sub_train
2344	-0.7733333333333334	0.06992592592592572	-0.3851851851851852	0.8369090909090895	1.4000000000000004	-0.01818181818181818	0.5388066666666669	-0.09238181818181823	0.17198024691357985	-0.21818181818181814	1	1	0.0026543930520435133	0.9973456069479565	0.5962234068559344	0.4267475047812629	0.6137587242488552	0.23747260091937783	0.2728243779238982	0.2114056676005717	1.235229478329223	0.46041344866279604	0.39541620044434284	0.08709885072720903	In	NA	Sub_train
10566	0.7155963302752295	-0.3000740740740744	1.6148148148148147	-0.43000000000000416	-1.545454545454545	0.04545454545454541	1.375926605504587	-0.028909090909090995	1.1019802469135798	-1.227272727272727	-1	-1	0.9820603147663173	0.017939685233682705	0.056455017717325424	0.48559254650320804	1.543589077286189	0.49670269841589176	0.6075076008749768	0.4104859205029262	3.458688460868536	0.3118619287636765	3.3529746147317803	1.1198317568526759	In	2.777092229607267	Sub_train
4951	1.6971830985915497	0.7399259259259257	0.6148148148148148	0.5640000000000018	1.5999999999999996	0.2666666666666667	-0.15912676056338038	0.3333333333333333	-0.2520197530864202	-0.5	1	1	4.87080675861673e-05	0.9999512919324138	0.29939087727934005	2.078822732782872	0.464915176518667	0.07932146367738241	0.332600006113945	1.102526799639683	0.618538752473311	0.5359299498165185	0.9529760228436935	0.3755197524379251	In	NA	Sub_train
5803	-1.7733333333333334	-0.4700740740740743	-0.3851851851851852	-1.39309090909091	-0.5999999999999996	-0.01818181818181818	0.23880666666666686	0.13561818181818186	0.17198024691357985	-0.21818181818181814	1	1	7.61609401620511e-05	0.999923839059838	0.9587444864819719	0.9047758133095862	0.6137587242488552	1.0548150061912795	0.3249319039765725	0.2114056676005717	0.43840495675855334	0.07319756810459467	0.39541620044434284	0.08709885072720903	In	NA	Sub_train
13044	1.6971830985915497	-0.21007407407407447	-0.3851851851851852	2.060535714285716	2.7678571428571432	-0.08928571428571429	-0.1891267605633804	0.07228571428571451	-0.20001975308642014	-0.5714285714285714	-1	1	0.07969404746439901	0.920305952535601	0.29939087727934005	0.26367199348806675	0.6137587242488552	0.9465656597177072	0.6816469778665415	0.011036043550528578	0.6982212046303781	0.07502568801114064	0.7876071652706322	0.4486218243000881	In	NA	Sub_train
5128	2.715596330275229	-0.2900740740740746	1.6148148148148147	-4.440892098500625e-15	-0.545454545454545	0.04545454545454541	1.0259266055045873	-0.20890909090909093	0.8719802469135798	1.7727272727272732	1	-1	0.5126206300223689	0.4873793699776311	0.6685871415347493	0.4609347072793039	1.543589077286189	0.2475171956994871	0.30862945992474144	0.4104859205029262	2.5290598523694223	0.7331337841063531	2.6215354370047796	1.9504552613581723	In	NA	Sub_train
3424	4.226666666666667	0.2299259259259259	-0.3851851851851852	0.1642857142857146	2.0357142857142865	0.0	-0.14319333333333314	-0.1628571428571428	-0.1250197530864201	-0.07142857142857142	1	1	0.00020828926791693902	0.9997917107320831	1.2163819912742528	0.8212729323637371	0.6137587242488552	0.1523134322031835	0.46282548181369076	0.26828573985838733	0.5762182673747661	0.6253538418953044	0.549094389924871	0.0630926787350532	In	NA	Sub_train
7325	0.6971830985915495	-0.2700740740740741	-0.3851851851851852	-1.039464285714284	-0.2321428571428572	-0.08928571428571429	-0.3091267605633804	0.032285714285714466	-0.05101975308642004	0.4285714285714286	1	1	5.001764558976163e-06	0.999994998235441	0.06313020234669747	0.4116190288314934	0.6137587242488552	0.8498879645168391	0.21498744498416464	0.011036043550528578	1.016951013258646	0.16864165586506888	0.3137617849170532	0.5748071817701945	In	NA	Sub_train
4569	-0.3028169014084505	-0.320074074074074	0.6148148148148148	-1.079464285714284	-1.2321428571428572	-0.08928571428571429	-0.07812676056338043	-0.23771428571428546	0.1419802469135798	-0.5714285714285714	1	1	0.00011888756814082413	0.9998811124318592	0.4256512819727349	0.5349082249510163	0.464915176518667	0.873068011281156	0.5138655859344	0.011036043550528578	0.40339613164923027	0.8005494388790837	0.30001109030603823	0.4486218243000881	In	NA	Sub_train
3762	-0.3028169014084505	-0.110074074074074	-0.3851851851851852	0.8705357142857162	0.7678571428571428	-0.08928571428571429	-0.1941267605633804	0.2522857142857147	0.021980246913579915	1.4285714285714286	1	1	2.069061410037154e-05	0.9999793093858996	0.4256512819727349	0.01709360124901945	0.6137587242488552	0.25695926847928463	0.0838906959660707	0.011036043550528578	0.7115016133232225	0.34624616733153657	0.08160935024717918	1.5982361878404772	In	NA	Sub_train
3245	-0.7733333333333334	0.029925925925925686	-0.3851851851851852	-2.419565217391304	-5.260869565217392	-0.043478260869565216	-0.12119333333333315	-0.3713478260869566	-0.17801975308642015	-0.39130434782608703	1	1	3.1083462086467506e-06	0.9999968916537914	0.5962234068559344	0.32811614788564436	0.6137587242488552	1.6496580679105994	1.7179639348402782	0.13226817576361088	0.5177844691262503	1.1133052693724486	0.7176434178358757	0.2642774691694162	In	NA	Sub_train
2781	3.2266666666666666	0.6499259259259258	-0.3851851851851852	0.7304347826086959	2.7391304347826084	-0.043478260869565216	-0.1901933333333332	0.07665217391304346	-0.2320197530864202	0.6086956521739131	1	1	1.0779617605982672e-05	0.999989220382394	0.8538609116482153	1.8569021797677305	0.6137587242488552	0.1757706147793428	0.6730611927616045	0.13226817576361088	0.7010541090875045	0.06480642940845308	0.8893726160848239	0.7591515369008666	In	NA	Sub_train
2939	-1.7733333333333334	-0.14007407407407424	-0.3851851851851852	-1.7530909090909104	-1.5999999999999996	-0.01818181818181818	-0.08419333333333312	0.2256181818181817	-0.16201975308642014	-0.21818181818181814	1	1	4.820800585281226e-06	0.9999951791994147	0.9587444864819719	0.09106711892073387	0.6137587242488552	1.2634354270701302	0.6238100449268078	0.2114056676005717	0.419509444799201	0.28383349577593264	0.66676069242878	0.08709885072720903	In	NA	Sub_train
6078	-1.3028169014084503	-0.19007407407407406	-0.3851851851851852	-1.0494642857142835	-0.2321428571428572	-0.08928571428571429	-0.11512676056338035	0.13228571428571456	0.011980246913579906	-0.5714285714285714	1	1	6.4671815335204386e-06	0.9999935328184665	0.7881723615987721	0.21435631504025648	0.6137587242488552	0.8556829762079181	0.21498744498416464	0.011036043550528578	0.5016711559762793	0.06539826376975173	0.11341105362661402	0.4486218243000881	In	NA	Sub_train
7698	-3.3028169014084505	-0.18007407407407428	-0.3851851851851852	-0.5041176470588233	-2.1764705882352944	0.5294117647058824	0.8258732394366197	0.04941176470588226	0.5419802469135799	-0.5294117647058822	1	1	0.0001370270408348473	0.9998629729591652	1.513214520850847	0.1896984758163524	0.6137587242488552	0.5396539615380055	0.7961045026510614	1.9244996085418415	1.9977017600170548	0.12855986122508936	1.5720792254834313	0.4056206055576392	In	NA	Sub_train
9570	5.697183098591549	-0.8313333333333341	-0.8666666666666667	2.4258823529411764	2.8235294117647056	-0.4705882352941176	-0.25012676056338035	0.17941176470588238	0.0440666666666667	-1.5294117647058822	-1	-1	0.9992188148280123	0.0007811851719877074	1.7494751957834895	1.7955630866057566	1.1331202320258105	1.1582844639481946	0.6982862021001154	1.2039043656380162	0.8602421906830807	0.17569203430017744	0.011370773277043597	1.4290496116279219	In	NA	Sub_train
7580	-0.2844036697247705	0.15992592592592558	-0.3851851851851852	1.7138297872340431	1.8085106382978724	0.17021276595744686	-0.2870733944954129	-0.3270212765957443	-0.22301975308642008	-0.1702127659574466	1	1	1.5239218658535947e-05	0.9999847607813415	0.41897609734336283	0.6486680577964041	0.6137587242488552	0.7456491696546181	0.3949192780567602	0.80078003333581	0.9583754703715425	1.0095634485663265	0.8607510830433321	0.03800593128708699	In	NA	Sub_train
9908	5.697183098591549	-0.03007407407407392	1.6148148148148147	-0.7441176470588236	0.8235294117647056	-0.4705882352941176	0.3858732394366196	0.6594117647058821	-0.01901975308642001	-0.5294117647058822	-1	-1	0.9993299373051963	0.0006700626948037274	1.7494751957834895	0.18016911254221765	1.543589077286189	0.678734242123906	0.10052992019964467	1.2039043656380162	0.829025795046739	1.2990836485473147	0.2119963341028617	0.4056206055576392	In	NA	Sub_train
11099	-0.7733333333333334	-0.2900740740740746	1.6148148148148147	-4.440892098500625e-15	-0.545454545454545	0.04545454545454541	1.168806666666667	-0.20890909090909093	0.8719802469135798	1.7727272727272732	-1	1	0.0719245532197601	0.9280754467802399	0.5962234068559344	0.4609347072793039	1.543589077286189	0.2475171956994871	0.30862945992474144	0.4104859205029262	2.9085609736276297	0.7331337841063531	2.6215354370047796	1.9504552613581723	In	NA	Sub_train
6405	0.22666666666666654	0.17992592592592604	-0.3851851851851852	0.8369090909090895	-0.5999999999999996	-0.01818181818181818	-0.26719333333333306	0.2556181818181817	-0.2920197530864201	-0.21818181818181814	1	1	0.0005866607645221844	0.9994133392354778	0.23370232722989698	0.6979837362442144	0.6137587242488552	0.23747260091937783	0.3249319039765725	0.2114056676005717	0.9055724029573093	0.35404547166637873	1.0801828363614323	0.08709885072720903	In	NA	Sub_train
7226	0.6971830985915495	0.11992592592592555	0.6148148148148148	0.8705357142857162	2.7678571428571432	-0.08928571428571429	-0.21912676056338046	0.0022857142857146684	-0.18001975308642015	-0.5714285714285714	1	1	0.0005045453069066896	0.9994954546930933	0.06313020234669747	0.5500367009007855	0.464915176518667	0.25695926847928463	0.6816469778665415	0.011036043550528578	0.7779036567874451	0.23885363175551455	0.7240037585117627	0.4486218243000881	In	NA	Sub_train
12946	0.6971830985915495	-1.4913333333333338	-0.8666666666666667	6.44	10.0	0.0	0.3958732394366196	0.83	0.1640666666666667	1.0	-1	-1	0.9999946114080533	5.388591946677849e-06	0.06313020234669747	3.42298047538346	1.1331202320258105	3.484470333355509	2.843176390095922	0.26828573985838733	0.855586612432428	1.6983282173361265	0.3702496672761742	1.159623756667499	Outlier	3.182052521135276	Sub_train
9806	-1.2844036697247705	-0.05007407407407438	0.6148148148148148	-2.0161702127659566	-5.1914893617021285	-0.8297872340425532	-0.5270733944954129	0.6329787234042556	-0.5340197530864201	-1.1702127659574466	-1	1	0.02096734183598714	0.9790326581640129	0.7814971769694002	0.1308534340944073	0.464915176518667	1.4158901911179165	1.6972277085948875	2.327623940844048	1.5958350876280782	1.2372197799279492	1.849784058143755	1.0614349373573697	In	NA	Sub_train
4028	-0.2844036697247705	-0.31007407407407417	-0.3851851851851852	0.6238297872340429	1.8085106382978724	0.17021276595744686	0.13592660550458713	-0.1770212765957444	0.07198024691357996	1.8297872340425532	1	1	2.1626936028473764e-05	0.9999783730639715	0.41897609734336283	0.5102503857271121	0.6137587242488552	0.11399289532698721	0.3949192780567602	0.80078003333581	0.16514710504310195	0.6585035691140961	0.07739916664999504	2.008852080853478	In	NA	Sub_train
5425	0.22666666666666654	0.18992592592592586	-0.3851851851851852	0.8369090909090895	2.4000000000000004	-0.01818181818181818	0.2288066666666668	-0.3623818181818183	-0.008019753086420112	-0.21818181818181814	1	1	0.00012576178294909646	0.9998742382170509	0.23370232722989698	0.7226415754681186	0.6137587242488552	0.23747260091937783	0.5717025188741335	0.2114056676005717	0.4118441393728642	1.0923212316768114	0.1770144603854837	0.08709885072720903	In	NA	Sub_train
7186	-1.2844036697247705	-0.14007407407407424	0.6148148148148148	-0.2876923076923079	-2.0769230769230766	0.0	-0.2890733944954129	-0.020000000000000462	-0.3420197530864202	1.0769230769230769	1	1	0.00010744421278763294	0.9998925557872124	0.7814971769694002	0.09106711892073387	0.464915176518667	0.4142352243505319	0.7663519275338432	0.26828573985838733	0.9636876338486803	0.29101109955984794	1.2391913532586067	1.2383490648267514	In	NA	Sub_train
6109	-0.3028169014084505	-0.25007407407407456	-0.3851851851851852	-1.1094642857142842	-0.2321428571428572	-0.08928571428571429	-0.5341267605633804	-0.22371428571428545	-0.4930197530864201	2.4285714285714293	1	1	1.1049054671197212e-07	0.9999998895094533	0.4256512819727349	0.3623033503836854	0.6137587242488552	0.8904530463543936	0.21498744498416464	0.011036043550528578	1.614569404436648	0.7677838501302089	1.7193970742880722	2.6216651939107605	In	NA	Sub_train
5473	0.22666666666666654	0.11992592592592555	-0.3851851851851852	0.4296296296296296	0.0370370370370372	-0.4074074074074074	-0.4001933333333332	-0.13259259259259282	-0.41201975308642014	-0.4074074074074074	1	1	0.0002604478069794247	0.9997395521930206	0.23370232722989698	0.5500367009007855	0.6137587242488552	0.0014536769542877154	0.13453545863049673	1.0062492125852585	1.2588312741869732	0.5545227127783118	1.4618032769146503	0.2807578074314174	In	NA	Sub_train
5179	-1.7733333333333334	0.3199259259259257	-0.3851851851851852	1.870535714285716	-0.2321428571428572	-0.08928571428571429	0.12880666666666696	-0.027714285714285358	0.09198024691357998	-0.5714285714285714	1	1	0.0004827898695590749	0.9995172101304409	0.9587444864819719	1.0431934853788782	0.6137587242488552	0.8364604375872027	0.21498744498416464	0.011036043550528578	0.14623596551597473	0.30906560764596075	0.14100257340886474	0.4486218243000881	In	NA	Sub_train
2249	-1.3028169014084503	-0.19007407407407406	-0.3851851851851852	-0.7175000000000002	-0.125	-0.125	-0.0571267605633804	0.07625000000000015	0.051980246913579935	-0.5	1	1	1.543644802581845e-05	0.9999845635519742	0.7881723615987721	0.21435631504025648	0.6137587242488552	0.663309284534416	0.18296478702521082	0.12276475691409493	0.3476184151392833	0.06574767691133186	0.013795759891125331	0.3755197524379251	In	NA	Sub_train
2924	4.226666666666667	0.3999259259259258	-0.3851851851851852	0.1642857142857146	2.0357142857142865	0.0	-0.25719333333333305	0.04714285714285715	-0.2390197530864201	-0.07142857142857142	1	1	9.27416229814515e-05	0.9999072583770185	1.2163819912742528	1.2404561991701153	0.6137587242488552	0.1523134322031835	0.46282548181369076	0.26828573985838733	0.8790115855716203	0.13387001066218168	0.9116338084504279	0.0630926787350532	In	NA	Sub_train
5735	0.22666666666666654	-0.07007407407407397	-0.3851851851851852	0.8369090909090895	2.4000000000000004	-0.01818181818181818	-0.06819333333333323	0.05561818181818179	-0.2720197530864201	-0.21818181818181814	1	1	0.0010863743158318062	0.9989136256841682	0.23370232722989698	0.08153775564659908	0.6137587242488552	0.23747260091937783	0.5717025188741335	0.2114056676005717	0.37701213698209884	0.11403436760326181	1.016579429602563	0.08709885072720903	In	NA	Sub_train
10471	5.697183098591549	-0.7413333333333334	-0.8666666666666667	2.4258823529411764	2.8235294117647056	-0.4705882352941176	-0.3701267605633803	0.13941176470588235	-0.0799333333333333	-1.5294117647058822	-1	-1	0.9978845836001423	0.0021154163998577005	1.7494751957834895	1.5736425335906132	1.1331202320258105	1.1582844639481946	0.6982862021001154	1.2039043656380162	1.1789719993113483	0.0820760664462492	0.4057118951820353	1.4290496116279219	In	NA	Sub_train
8546	0.22666666666666654	-0.2700740740740741	-0.3851851851851852	0.0	0.0	0.0	0.07880666666666691	0.0	0.10198024691358	0.0	1	1	0.0005319252552122844	0.9994680747447877	0.23370232722989698	0.4116190288314934	0.6137587242488552	0.24751719569948452	0.14560501940643142	0.26828573985838733	0.013431878587529655	0.24420311563288277	0.17280427678829963	0.13619475059721625	In	NA	Sub_train
3195	-1.3684210526315788	-0.2900740740740746	1.6148148148148147	-4.440892098500625e-15	-1.545454545454545	0.04545454545454541	0.2420526315789471	-0.1889090909090909	0.7419802469135799	-2.227272727272727	1	1	0.004731550786001071	0.9952684492139989	0.8119552493281306	0.4609347072793039	1.543589077286189	0.2475171956994871	0.6075076008749768	0.4104859205029262	0.4470265048860963	0.6863258001793889	2.2081132930721274	2.1432607629229588	In	NA	Sub_train
8598	3.2266666666666666	0.4899259259259257	0.6148148148148148	0.5404347826086964	-2.260869565217392	-0.043478260869565216	0.01880666666666686	-0.013347826086956616	-0.04801975308642015	-0.39130434782608703	1	1	0.04361898527968611	0.9563810147203139	0.8538609116482153	1.4623767521852564	0.464915176518667	0.06566539264883864	0.8213295119895724	0.13226817576361088	0.14593302572660444	0.27544235707979164	0.30422127390322307	0.2642774691694162	In	NA	Sub_train
7306	3.2266666666666666	0.3999259259259258	-0.3851851851851852	-0.5403703703703702	0.0370370370370372	-0.4074074074074074	-0.14419333333333315	0.4474074074074073	-0.26901975308642	-0.4074074074074074	1	1	0.003059562217472056	0.9969404377825279	0.8538609116482153	1.2404561991701153	0.6137587242488552	0.5606624570803928	0.13453545863049673	1.0062492125852585	0.578874349113335	0.8029088211036468	1.007038918588732	0.2807578074314174	In	NA	Sub_train
2414	0.7155963302752295	0.07992592592592551	-0.3851851851851852	0.10000000000000232	1.3600000000000003	0.2	0.1859266055045872	0.333	0.06198024691357995	0.1200000000000001	1	1	0.00014820496526346538	0.9998517950347365	0.056455017717325424	0.451405344005167	0.6137587242488552	0.18956707878869136	0.26086925228588875	0.8939665346943589	0.2979511919715471	0.5351498167510692	0.0455974632705602	0.25900623132565026	In	NA	Sub_train
6963	-0.3028169014084505	-0.33007407407407463	-0.3851851851851852	-1.0594642857142835	1.7678571428571428	-0.08928571428571429	-0.3021267605633804	-0.24971428571428544	-0.19501975308642014	-0.5714285714285714	1	1	2.5726012271576337e-06	0.9999974273987728	0.4256512819727349	0.5595660641749225	0.6137587242488552	0.8614779878989973	0.38276883691630603	0.011036043550528578	0.9983584410886636	0.8286342292352622	0.7717063135809149	0.4486218243000881	In	NA	Sub_train
2231	-0.3028169014084505	-0.39007407407407424	-0.3851851851851852	0.911176470588236	0.7647058823529411	0.058823529411764726	-0.0701267605633803	0.1438235294117649	-0.10801975308642008	2.5294117647058822	1	1	0.00013966909557594498	0.999860330904424	0.4256512819727349	0.7075130995183492	0.6137587242488552	0.2805106342700249	0.082948853084925	0.4523095030454378	0.38214747774067875	0.0924013570183741	0.4950314941798318	2.724868118892637	In	NA	Sub_train
2473	0.6971830985915495	-0.12007407407407378	-0.3851851851851852	1.1624999999999996	0.875	0.875	-0.034126760563380376	-0.07374999999999976	-0.15701975308642013	3.5	1	1	1.1373340164100298e-06	0.9999988626659836	0.06313020234669747	0.0417514404729235	0.6137587242488552	0.42615291338847017	0.11591335392502451	3.005639217265763	0.2865285351521986	0.41680755636356226	0.6508598407390626	3.7181962718432056	In	2.607939173768907	Sub_train
12402	8.69718309859155	-0.8513333333333337	-0.8666666666666667	2.4258823529411764	4.823529411764706	-0.4705882352941176	-0.1711267605633804	0.059411764705882275	0.05106666666666671	-1.5294117647058822	-1	-1	0.9999310437745429	6.89562254570831e-05	2.837038434661602	1.8448787650535647	1.1331202320258105	1.1582844639481946	1.296042484000586	1.2039043656380162	0.6504117333361378	0.10515586926160729	0.010890419088560817	1.4290496116279219	In	NA	Sub_train
7989	-4.773333333333333	-0.07007407407407397	-0.3851851851851852	0.0	0.0	0.0	0.2988066666666669	0.0	0.4019802469135798	0.0	1	1	3.342810541706598e-07	0.9999996657189458	2.046307725360084	0.08153775564659908	0.6137587242488552	0.24751719569948452	0.14560501940643142	0.26828573985838733	0.5977698610726874	0.24420311563288277	1.1268553781713435	0.13619475059721625	In	NA	Sub_train
8744	-0.2844036697247705	0.3399259259259262	0.6148148148148148	-1.6461702127659563	-3.191489361702128	-0.8297872340425532	-0.16907339449541292	0.4029787234042557	-0.16301975308642014	0.8297872340425534	1	1	0.00014142122586913164	0.9998585787741309	0.41897609734336283	1.0925091638266886	0.464915176518667	1.2014747585479868	1.0994714266944166	2.327623940844048	0.6449578252204123	0.6989279647678626	0.6699408627667235	0.9854230747831957	In	NA	Sub_train
11334	5.697183098591549	-0.7413333333333334	-0.8666666666666667	2.4258823529411764	4.823529411764706	-0.4705882352941176	-0.08412676056338042	0.3294117647058823	0.11906666666666665	-1.5294117647058822	-1	-1	0.9984790029428198	0.0015209970571802148	1.7494751957834895	1.5736425335906132	1.1331202320258105	1.1582844639481946	1.296042484000586	1.2039043656380162	0.41933262208064365	0.5267519137524078	0.22714200206871737	1.4290496116279219	In	NA	Sub_train
5781	-1.2844036697247705	0.13992592592592598	1.6148148148148147	-1.796170212765957	-5.1914893617021285	-0.8297872340425532	-0.6680733944954129	0.7429787234042555	-0.52101975308642	-0.1702127659574466	1	1	0.004755648325385109	0.9952443516746149	0.7814971769694002	0.5993523793485959	1.543589077286189	1.2883999339141747	1.6972277085948875	2.327623940844048	1.970342612766293	1.4946636915262514	1.8084418437504894	0.03800593128708699	In	NA	Sub_train
7699	3.6971830985915495	0.16992592592592534	-0.3851851851851852	0.0	0.0	0.0	0.8158732394366197	0.0	0.5119802469135799	0.0	1	1	0.09410472605108788	0.9058952739489121	1.0244330365314147	0.6733258970203082	0.6137587242488552	0.24751719569948452	0.14560501940643142	0.26828573985838733	1.9711409426313657	0.24420311563288277	1.4766741153451268	0.13619475059721625	In	NA	Sub_train
11766	2.715596330275229	-0.4300740740740743	1.6148148148148147	-4.440892098500625e-15	-7.545454545454545	-0.9545454545454546	-0.4960733944954129	-0.292909090909091	-0.13401975308642	-2.227272727272727	-1	-1	0.999777552966311	0.00022244703368900633	0.6685871415347493	0.8061444564139677	1.543589077286189	0.2475171956994871	2.400776446576389	2.717918053676932	1.5134965537324423	0.9297273165996024	0.5777159229663621	2.1432607629229588	In	NA	Sub_train
1188	-0.2844036697247705	0.12992592592592622	-0.3851851851851852	0.10000000000000232	0.3600000000000003	0.2	0.15592660550458715	0.413	0.1419802469135798	-0.8799999999999999	1	1	0.000142960634513023	0.999857039365487	0.41897609734336283	0.5746945401246918	0.6137587242488552	0.18956707878869136	0.038008888664346596	0.8939665346943589	0.21826873981447997	0.7223817524589254	0.30001109030603823	0.7644227747446324	In	NA	Sub_train
12269	5.697183098591549	0.07992592592592551	1.6148148148148147	1.6658823529411766	0.8235294117647056	-0.4705882352941176	0.24587323943661965	0.6994117647058822	0.021980246913579915	-0.5294117647058822	-1	-1	0.9999779246018506	2.207539814941056e-05	1.7494751957834895	0.451405344005167	1.543589077286189	0.717863575426177	0.10052992019964467	1.2039043656380162	0.4571743516470932	1.392699616401243	0.08160935024717918	0.4056206055576392	In	NA	Sub_train
3824	-3.2844036697247705	0.3999259259259258	-0.3851851851851852	-1.5899999999999979	-4.64	-0.8	-0.08407339449541285	-0.5369999999999999	0.17198024691357985	-1.88	1	1	5.322412985897529e-07	0.9999994677587014	1.5065393362214754	1.2404561991701153	0.6137587242488552	1.1689240545810733	1.5323995934155232	2.2344374394854993	0.41919087744205574	1.500997484071868	0.39541620044434284	1.787851780814915	In	NA	Sub_train
2780	-1.7733333333333334	-0.0400740740740746	-0.3851851851851852	1.1896296296296294	-0.9629629629629628	-0.4074074074074074	-0.21819333333333316	-0.2325925925925927	-0.2300197530864201	-0.4074074074074074	1	1	0.0012089671680411973	0.9987910328319588	0.9587444864819719	0.15551127331831138	0.6137587242488552	0.44187456547630544	0.43341359958073206	1.0062492125852585	0.7754243977674334	0.788562632413132	0.8830122754089366	0.2807578074314174	In	NA	Sub_train
4874	0.6971830985915495	0.4499259259259256	0.6148148148148148	0.5640000000000018	2.6	0.2666666666666667	-0.13112676056338035	0.013333333333333195	-0.17401975308642004	-0.5	1	1	1.3901954666439842e-05	0.9999860980453336	0.06313020234669747	1.363745395289638	0.464915176518667	0.07932146367738241	0.6314781470641805	1.102526799639683	0.5441684637933817	0.21299779301490704	0.7049227364841014	0.3755197524379251	In	NA	Sub_train
5418	2.2266666666666666	0.2299259259259259	-0.3851851851851852	0.17428571428571438	-0.9642857142857136	0.0	-0.2921933333333331	0.06714285714285717	-0.2200197530864202	-0.07142857142857142	1	1	0.00021377194404959	0.9997862280559504	0.4913398320221779	0.8212729323637371	0.6137587242488552	0.14651842051210442	0.4338089410370153	0.26828573985838733	0.9719744464215319	0.08706202673521757	0.851210572029502	0.0630926787350532	In	NA	Sub_train
11233	0.6971830985915495	-1.2400740740740743	-0.3851851851851852	4.8	5.0	0.0	1.3158732394366195	0.536	0.6919802469135798	0.0	-1	-1	0.9999999605620875	3.943791246421274e-08	0.06313020234669747	2.8034294335502414	0.6137587242488552	2.534088416018523	1.3487856853447453	0.26828573985838733	3.299181811915815	1.0102508536097548	2.0491047761749535	0.13619475059721625	In	2.934350944136802	Sub_train
9637	0.6971830985915495	-0.39007407407407424	1.6148148148148147	-0.7441176470588236	-1.1764705882352944	-0.4705882352941176	0.4558732394366196	0.2094117647058824	0.12198024691357978	-0.5294117647058822	-1	-1	0.9782884624689941	0.021711537531005885	0.06313020234669747	0.7075130995183492	1.543589077286189	0.678734242123906	0.497226361700826	1.2039043656380162	1.014951516746562	0.2459040101906236	0.23640768354716857	0.4056206055576392	In	NA	Sub_train
3658	0.6971830985915495	0.4499259259259256	0.6148148148148148	0.5640000000000018	1.5999999999999996	0.2666666666666667	-0.13112676056338035	0.3633333333333333	-0.17201975308642015	-0.5	1	1	8.925596486908383e-05	0.9999107440351309	0.06313020234669747	1.363745395289638	0.464915176518667	0.07932146367738241	0.332600006113945	1.102526799639683	0.5441684637933817	0.6061419257069646	0.6985623958082148	0.3755197524379251	In	NA	Sub_train
667	-3.2844036697247705	-7.407407407455935e-05	0.6148148148148148	-1.7261702127659566	-6.191489361702128	0.17021276595744686	0.09592660550458708	-0.017021276595744258	0.17198024691357985	-2.1702127659574466	1	1	0.00012545052581991456	0.9998745494741801	1.5065393362214754	0.2541426302139299	0.464915176518667	1.2478348520766203	1.9961058495451225	0.80078003333581	0.058903835500345864	0.2840396976983831	0.39541620044434284	2.0848639434276524	In	NA	Sub_train
7853	-2.3028169014084505	-0.14007407407407424	-0.3851851851851852	-0.5041176470588233	-2.1764705882352944	0.5294117647058824	0.8958732394366196	-0.34058823529411764	0.6819802469135798	0.4705882352941178	1	1	1.7022338573702278e-05	0.9999829776614263	1.1506934412248098	0.09106711892073387	0.6137587242488552	0.5396539615380055	0.7961045026510614	1.9244996085418415	2.1836274817168775	1.0413155478008886	2.0173030727955186	0.6178084005126435	In	NA	Sub_train
810	-1.2844036697247705	-0.110074074074074	-0.3851851851851852	0.10000000000000232	0.3600000000000003	0.2	0.515926605504587	-0.5469999999999999	0.5419802469135799	-0.8799999999999999	1	1	2.0928999228675416e-05	0.9999790710007713	0.7814971769694002	0.01709360124901945	0.6137587242488552	0.18956707878869136	0.038008888664346596	0.8939665346943589	1.1744581656992834	1.5244014760353501	1.5720792254834313	0.7644227747446324	In	NA	Sub_train
2411	2.715596330275229	-0.2900740740740746	1.6148148148148147	-4.440892098500625e-15	-0.545454545454545	0.04545454545454541	1.055926605504587	-0.21890909090909091	0.84198024691358	2.772727272727273	1	1	0.307109423367086	0.692890576632914	0.6685871415347493	0.4609347072793039	1.543589077286189	0.2475171956994871	0.30862945992474144	0.4104859205029262	2.608742304526489	0.7565377760698352	2.526130326866476	2.973884267428455	In	NA	Sub_train
3519	-2.773333333333333	-0.13007407407407445	-0.3851851851851852	0.8369090909090895	-2.6	-0.01818181818181818	-0.23719333333333315	-0.02838181818181829	-0.31501975308642016	-0.21818181818181814	1	1	0.000526437235860544	0.9994735627641395	1.321265566108009	0.06640927969682978	0.6137587242488552	0.23747260091937783	0.9226881858770433	0.2114056676005717	0.8258899508002426	0.31062790009651114	1.1533267541341328	0.08709885072720903	In	NA	Sub_train
4225	-0.7733333333333334	0.21992592592592608	-0.3851851851851852	0.8369090909090895	0.4000000000000004	-0.01818181818181818	0.15880666666666676	0.0756181818181818	-0.06601975308642005	-0.21818181818181814	1	1	0.0004670242393621793	0.9995329757606378	0.5962234068559344	0.796615093139833	0.6137587242488552	0.23747260091937783	0.026053763026337155	0.2114056676005717	0.2259184176730412	0.06722638367629769	0.3614643399862055	0.08709885072720903	In	NA	Sub_train
11122	8.69718309859155	-0.7613333333333339	-0.8666666666666667	2.4258823529411764	5.8235294117647065	-0.4705882352941176	-0.1901267605633803	0.039411764705882264	0.08306666666666672	-1.5294117647058822	-1	-1	0.9995184635513531	0.0004815364486469049	2.837038434661602	1.6229582120384236	1.1331202320258105	1.1582844639481946	1.5949206249508217	1.2039043656380162	0.7008772863689466	0.15196385318857142	0.11265586990275225	1.4290496116279219	In	NA	Sub_train
1662	0.22666666666666654	-0.14007407407407424	-0.3851851851851852	-1.7130909090909103	2.4000000000000004	-0.01818181818181818	-0.04219333333333308	0.5756181818181818	0.021980246913579915	-0.21818181818181814	1	1	2.309104849551602e-06	0.9999976908951504	0.23370232722989698	0.09106711892073387	0.6137587242488552	1.2402553803058134	0.5717025188741335	0.2114056676005717	0.30795401177930715	1.1029732144978044	0.08160935024717918	0.08709885072720903	In	NA	Sub_train
3917	-1.7733333333333334	-0.36007407407407394	-0.3851851851851852	0.8369090909090895	2.4000000000000004	-0.01818181818181818	0.25880666666666685	-0.3943818181818183	0.021980246913579915	0.7818181818181819	1	1	0.00014000241824330129	0.9998599975817567	0.9587444864819719	0.6335395818466346	0.6137587242488552	0.23747260091937783	0.5717025188741335	0.2114056676005717	0.49152659152993133	1.1672140059599538	0.08160935024717918	0.9363301553430736	In	NA	Sub_train
3148	3.2266666666666666	0.5299259259259257	-0.3851851851851852	-0.029565217391303914	2.7391304347826084	-0.043478260869565216	-0.09119333333333313	0.1566521739130433	-0.1310197530864201	0.6086956521739131	1	1	6.286518859921486e-06	0.9999937134811401	0.8538609116482153	1.561008109080875	0.6137587242488552	0.2646502737426749	0.6730611927616045	0.13226817576361088	0.43810201696918327	0.1224255062994029	0.568175411952532	0.7591515369008666	In	NA	Sub_train
6236	-0.3028169014084505	-0.2800740740740739	-0.3851851851851852	0.911176470588236	0.7647058823529411	0.058823529411764726	-0.0541267605633804	0.2938235294117648	-0.07301975308642006	2.5294117647058822	1	1	9.130457401140823e-05	0.9999086954259886	0.4256512819727349	0.43627686805539767	0.6137587242488552	0.2805106342700249	0.082948853084925	0.4523095030454378	0.3396501699235766	0.4434612364706045	0.38372553235180984	2.724868118892637	In	NA	Sub_train
9616	0.6971830985915495	0.21992592592592608	2.6148148148148147	0.5640000000000018	1.5999999999999996	-0.7333333333333333	0.08587323943661973	-0.17666666666666675	-0.1020197530864202	-0.5	-1	-1	0.5512896950820271	0.4487103049179729	0.06313020234669747	0.796615093139833	2.622262978053711	0.07932146367738241	0.332600006113945	2.025877174540175	0.032201273476069575	0.6576736403210657	0.47595047215217123	0.3755197524379251	In	NA	Sub_train
4592	-2.773333333333333	0.13992592592592598	2.6148148148148147	-1.9803703703703703	-0.9629629629629628	0.5925925925925926	-0.4331933333333332	0.9974074074074072	-0.3420197530864202	1.5925925925925926	1	1	1.7711005784182277e-07	0.9999998228899422	1.321265566108009	0.5993523793485959	2.622262978053711	1.3951441405957952	0.43341359958073206	2.1221547615945995	1.346481971559747	2.090128379095159	1.2391913532586067	1.7661002047091479	In	NA	Sub_train
7680	-1.3028169014084503	-0.2900740740740746	0.6148148148148148	-0.5241176470588229	-2.1764705882352944	0.5294117647058824	0.2958732394366197	-0.8415882352941177	0.2419802469135799	0.4705882352941178	1	1	1.4979263666892173e-05	0.9999850207363331	0.7881723615987721	0.4609347072793039	0.464915176518667	0.5512439849201637	0.7961045026510614	1.9244996085418415	0.5899784385755382	2.2138555451713393	0.6180281241003867	0.6178084005126435	In	NA	Sub_train
5072	-0.7733333333333334	0.06992592592592572	-0.3851851851851852	0.8369090909090895	1.4000000000000004	-0.01818181818181818	0.5388066666666669	-0.09238181818181823	0.17198024691357985	-0.21818181818181814	1	1	0.0026543930520435133	0.9973456069479565	0.5962234068559344	0.4267475047812629	0.6137587242488552	0.23747260091937783	0.2728243779238982	0.2114056676005717	1.235229478329223	0.46041344866279604	0.39541620044434284	0.08709885072720903	In	NA	Sub_train
10756	5.697183098591549	-0.8313333333333341	-0.8666666666666667	1.6658823529411766	2.8235294117647056	-0.4705882352941176	-0.16712676056338038	0.15941176470588234	0.11006666666666676	-1.5294117647058822	-1	-1	0.9962483507906679	0.003751649209332129	1.7494751957834895	1.7955630866057566	1.1331202320258105	0.717863575426177	0.6982862021001154	1.2039043656380162	0.6397874063818622	0.12888405037321324	0.19852046902722637	1.4290496116279219	In	NA	Sub_train
12957	4.69718309859155	-0.2700740740740741	-0.3851851851851852	7.42	15.0	0.0	0.7358732394366196	1.55	1.0819802469135795	0.0	-1	-1	0.9993151214949944	0.0006848785050056983	1.3869541161574523	0.4116190288314934	0.6137587242488552	4.0523814790812684	4.337567094847099	0.26828573985838733	1.7586544035458538	3.3834156387068335	3.28937120797291	0.13619475059721625	Outlier	4.079631483675863	Sub_train
13758	6.697183098591549	-0.12007407407407378	1.6148148148148147	-0.7441176470588236	0.8235294117647056	-0.4705882352941176	0.3458732394366195	0.9594117647058824	-0.07501975308642017	-0.5294117647058822	-1	-1	0.9999573201299301	4.2679870069847254e-05	2.111996275409527	0.0417514404729235	1.543589077286189	0.678734242123906	0.10052992019964467	1.2039043656380162	0.7227825255039828	2.0012034074517766	0.39008587302769715	0.4056206055576392	In	NA	Sub_train
6662	2.2266666666666666	0.11992592592592555	-0.3851851851851852	-0.5957142857142852	-0.9642857142857136	0.0	-0.3781933333333332	-0.042857142857142934	-0.3000197530864201	-0.07142857142857142	1	1	4.009060727783176e-05	0.9999599093927222	0.4913398320221779	0.5500367009007855	0.6137587242488552	0.5927343207252012	0.4338089410370153	0.26828573985838733	1.2003974759384575	0.3445059383335202	1.1056241990649802	0.0630926787350532	In	NA	Sub_train
2436	0.7155963302752295	0.08992592592592619	-0.3851851851851852	-0.035263157894735116	-0.21052631578947345	-0.10526315789473684	0.27592660550458703	0.6209999999999998	0.4619802469135799	-0.8947368421052632	1	1	0.0012582384346454534	0.9987417615653545	0.056455017717325424	0.47606318322907326	0.6137587242488552	0.26795223692592063	0.2085267332906914	0.061019941634229295	0.5369985484427475	1.2091847852993514	1.3176655984479526	0.7795048864130367	In	NA	Sub_train
7906	5.697183098591549	-0.6913333333333336	-0.8666666666666667	2.4258823529411764	3.8235294117647056	-0.4705882352941176	-0.16712676056338038	0.01941176470588224	0.10406666666666664	-1.5294117647058822	1	-1	0.9948042570831738	0.005195742916826272	1.7494751957834895	1.4503533374710906	1.1331202320258105	1.1582844639481946	0.9971643430503507	1.2039043656380162	0.6397874063818622	0.19877183711553553	0.17943944699956513	1.4290496116279219	In	NA	Sub_train
6602	-1.3028169014084503	-0.010074074074074344	-0.3851851851851852	1.870535714285716	-0.2321428571428572	-0.08928571428571429	-0.34812676056338043	0.07228571428571451	-0.20901975308642007	-0.5714285714285714	1	1	0.0009417878930664259	0.9990582121069336	0.7881723615987721	0.22948479099002583	0.6137587242488552	0.8364604375872027	0.21498744498416464	0.011036043550528578	1.120538201062833	0.07502568801114064	0.8162286983121234	0.4486218243000881	In	NA	Sub_train
5259	0.6971830985915495	0.2599259259259261	-0.3851851851851852	-0.0600000000000005	0.0	0.0	-0.2611267605633804	0.06750000000000013	-0.2300197530864201	-0.16666666666666652	1	1	1.2936332483559632e-05	0.9999870636675164	0.06313020234669747	0.8952464500354516	0.6137587242488552	0.2822872658459599	0.14560501940643142	0.26828573985838733	0.8894590898073388	0.08622616987937869	0.8830122754089366	0.03437675041449739	In	NA	Sub_train
2521	-0.7733333333333334	0.17992592592592604	-0.3851851851851852	0.8369090909090895	0.4000000000000004	-0.01818181818181818	0.16880666666666674	-0.2993818181818182	-0.018019753086420117	-0.21818181818181814	1	1	0.00014795059006633693	0.9998520494099337	0.5962234068559344	0.6979837362442144	0.6137587242488552	0.23747260091937783	0.026053763026337155	0.2114056676005717	0.2524792350587301	0.9448760823068741	0.20881616376491854	0.08709885072720903	In	NA	Sub_train
10679	2.697183098591549	-0.5300740740740744	1.6148148148148147	-0.7441176470588236	-1.1764705882352944	-0.4705882352941176	0.3058732394366197	0.2094117647058824	-0.06701975308642016	0.4705882352941178	-1	-1	0.9966978355396995	0.0033021644603004672	0.6619119569053772	1.052722848653014	1.543589077286189	0.678734242123906	0.497226361700826	1.2039043656380162	0.6165392559612273	0.2459040101906236	0.3646445103241493	0.6178084005126435	In	NA	Sub_train
8568	-1.3028169014084503	-0.14007407407407424	-0.3851851851851852	-0.958823529411764	-1.2352941176470589	-0.9411764705882352	0.035873239436619686	0.16382352941176492	0.06198024691357995	-1.4705882352941178	1	1	0.005072383700631566	0.9949276162993684	0.7881723615987721	0.09106711892073387	0.6137587242488552	0.8031565519617822	0.5148074288155456	2.67609447113442	0.1006028134523755	0.1392093409453382	0.0455974632705602	1.3688479053884937	In	NA	Sub_train
3140	-0.7733333333333334	0.06992592592592572	-0.3851851851851852	0.8369090909090895	1.4000000000000004	-0.01818181818181818	0.5388066666666669	-0.04238181818181819	0.17198024691357985	-0.21818181818181814	1	1	0.003093009043791839	0.9969069909562082	0.5962234068559344	0.4267475047812629	0.6137587242488552	0.23747260091937783	0.2728243779238982	0.2114056676005717	1.235229478329223	0.34339348884538573	0.39541620044434284	0.08709885072720903	In	NA	Sub_train
10435	2.697183098591549	-0.07007407407407397	-0.3851851851851852	4.97	5.0	0.0	-0.0041267605633803495	1.25	0.021980246913579915	0.0	-1	-1	0.9962087389043996	0.003791261095600374	0.6619119569053772	0.08153775564659908	0.6137587242488552	2.6326036147668685	1.3487856853447453	0.26828573985838733	0.20684608299513155	2.6812958798023723	0.08160935024717918	0.13619475059721625	In	NA	Sub_train
1849	1.6315789473684212	-0.2900740740740746	1.6148148148148147	-4.440892098500625e-15	3.454545454545455	0.04545454545454541	-0.04794736842105274	0.10109090909090912	0.3719802469135798	0.7727272727272729	1	1	0.00010766077432278198	0.9998923392256772	0.27560798954998167	0.4609347072793039	1.543589077286189	0.2475171956994871	0.8868831038761998	0.4104859205029262	0.323237199298884	0.007610033238409709	1.0314502680330389	0.9270262552878894	In	NA	Sub_train
3607	-2.773333333333333	-0.1700740740740745	-0.3851851851851852	-1.56309090909091	-2.6	-0.01818181818181818	-0.007193333333333052	0.4156181818181817	-0.10501975308642007	-0.21818181818181814	1	1	1.6372944526277244e-05	0.9999836270554737	1.321265566108009	0.16504063659244833	0.6137587242488552	1.1533302049396255	0.9226881858770433	0.2114056676005717	0.21499115092939558	0.7285093430820915	0.48549098316600137	0.08709885072720903	In	NA	Sub_train
5755	0.22666666666666654	0.24992592592592544	-0.3851851851851852	1.1596296296296298	0.0370370370370372	-0.4074074074074074	-0.1861933333333331	-0.2125925925925929	-0.19601975308642008	-0.4074074074074074	1	1	0.0007705175176518919	0.9992294824823481	0.23370232722989698	0.8705886108115453	0.6137587242488552	0.42448953040306814	0.13453545863049673	1.0062492125852585	0.6904297821332286	0.7417546484861683	0.7748864839188582	0.2807578074314174	In	NA	Sub_train
1273	-0.2844036697247705	0.13992592592592598	0.6148148148148148	0.10000000000000232	0.3600000000000003	0.2	0.245926605504587	0.413	0.2819802469135799	1.12	1	1	4.625449809581017e-05	0.9999537455019042	0.41897609734336283	0.5993523793485959	0.464915176518667	0.18956707878869136	0.038008888664346596	0.8939665346943589	0.45731609628568054	0.7223817524589254	0.7452349376181261	1.282435237395933	In	NA	Sub_train
12377	4.69718309859155	-0.5300740740740744	1.6148148148148147	-0.7441176470588236	-1.1764705882352944	-0.4705882352941176	0.2558732394366197	0.6494117647058824	-0.1070197530864202	0.4705882352941178	-1	-1	0.9998990652101634	0.0001009347898366905	1.3869541161574523	1.052722848653014	1.543589077286189	0.678734242123906	0.497226361700826	1.2039043656380162	0.48373516903278235	1.2756796565838333	0.4918513238418887	0.6178084005126435	In	NA	Sub_train
4691	0.22666666666666654	0.11992592592592555	-0.3851851851851852	0.4296296296296296	0.0370370370370372	-0.4074074074074074	-0.21019333333333326	-0.28259259259259273	-0.2330197530864201	-0.4074074074074074	1	1	0.0002778893840269525	0.999722110615973	0.23370232722989698	0.5500367009007855	0.6137587242488552	0.0014536769542877154	0.13453545863049673	1.0062492125852585	0.7541757438588825	0.9055825922305422	0.892552786422767	0.2807578074314174	In	NA	Sub_train
12054	4.69718309859155	-0.26007407407407435	1.6148148148148147	1.6658823529411766	0.8235294117647056	-0.4705882352941176	0.2858732394366197	0.13941176470588235	0.051980246913579935	-0.5294117647058822	-1	-1	0.9999692304633256	3.07695366743926e-05	1.3869541161574523	0.38696118960758946	1.543589077286189	0.717863575426177	0.10052992019964467	1.2039043656380162	0.5634176211898493	0.0820760664462492	0.013795759891125331	0.4056206055576392	In	NA	Sub_train
8861	-1.2844036697247705	0.15992592592592558	0.6148148148148148	-1.806170212765957	-5.1914893617021285	-0.8297872340425532	-0.4320733944954128	0.9229787234042556	-0.3500197530864202	-1.1702127659574466	1	1	0.012030526658463492	0.9879694733415365	0.7814971769694002	0.6486680577964041	0.464915176518667	1.2941949456052537	1.6972277085948875	2.327623940844048	1.3435073224640326	1.9159355468689283	1.2646327159621547	1.0614349373573697	In	NA	Sub_train
8879	2.2266666666666666	0.4899259259259257	-0.3851851851851852	1.870535714285716	-0.2321428571428572	-0.08928571428571429	0.02880666666666687	-0.2077142857142854	-0.011019753086420114	-0.5714285714285714	1	1	0.007300805022015355	0.9926991949779846	0.4913398320221779	1.4623767521852564	0.6137587242488552	0.8364604375872027	0.21498744498416464	0.011036043550528578	0.11937220834091541	0.7303374629886376	0.18655497139931415	0.4486218243000881	In	NA	Sub_train
2946	3.7155963302752295	0.09992592592592596	-0.3851851851851852	-0.06769230769230816	2.9230769230769234	0.0	-0.21707339449541285	0.07999999999999963	-0.11101975308642008	-0.9230769230769232	1	1	0.0002283204266675387	0.9997716795733325	1.031108221160787	0.5007210224529773	0.6137587242488552	0.28674496714679004	0.7280387772173335	0.26828573985838733	0.7724497486717193	0.056971179925027315	0.5045720051936623	0.8085089473138141	In	NA	Sub_train
9702	0.22666666666666654	-0.3700740740740742	-0.3851851851851852	0.8769090909090895	5.4	-0.01818181818181818	0.25880666666666685	-0.1813818181818183	0.011980246913579906	0.7818181818181819	-1	1	0.00032108873732505927	0.9996789112626749	0.23370232722989698	0.6581974210705399	0.6137587242488552	0.26065264768369456	1.4683369417248395	0.2114056676005717	0.49152659152993133	0.6687089771377864	0.11341105362661402	0.9363301553430736	In	NA	Sub_train
4083	0.22666666666666654	0.3299259259259255	-0.3851851851851852	1.1996296296296292	0.0370370370370372	-0.4074074074074074	-0.2941933333333331	-0.19259259259259287	-0.29101975308642003	-0.4074074074074074	1	1	0.00036245085114938735	0.9996375491488506	0.23370232722989698	1.0678513246027823	0.6137587242488552	0.4476695771673845	0.13453545863049673	1.0062492125852585	0.9772866098986697	0.6949466645592042	1.0770026660234888	0.2807578074314174	In	NA	Sub_train
11234	7.697183098591549	-0.03007407407407392	1.6148148148148147	-0.7441176470588236	0.8235294117647056	-0.4705882352941176	0.3258732394366197	1.1894117647058824	-0.06401975308642005	0.4705882352941178	-1	-1	0.9999343484775349	6.565152246505725e-05	2.4745173550355646	0.18016911254221765	1.543589077286189	0.678734242123906	0.10052992019964467	1.2039043656380162	0.6696608907326054	2.5394952226118637	0.3551039993103185	0.6178084005126435	In	NA	Sub_train
7130	-3.773333333333333	0.10992592592592576	-0.3851851851851852	1.870535714285716	-1.2321428571428572	0.9107142857142856	0.04880666666666689	0.4022857142857146	-0.043019753086420136	0.4285714285714286	1	1	8.969346314557924e-06	0.9999910306536854	1.6837866457340467	0.5253788616768814	0.6137587242488552	0.8364604375872027	0.5138655859344	3.117367930629329	0.06625057356953738	0.6973060467837668	0.2883204222135057	0.5748071817701945	In	2.0303704433105585	Sub_train
8001	-1.3028169014084503	0.1999259259259256	-0.3851851851851852	0.0	0.0	0.0	-0.1721267605633804	0.0	-0.20901975308642007	0.0	1	1	3.000599777647217e-06	0.9999969994002224	0.7881723615987721	0.7472994146920227	0.6137587242488552	0.24751719569948452	0.14560501940643142	0.26828573985838733	0.6530678150747067	0.24420311563288277	0.8162286983121234	0.13619475059721625	In	NA	Sub_train
5792	-2.3028169014084505	-0.25007407407407456	-0.3851851851851852	-1.0894642857142838	-1.2321428571428572	-0.08928571428571429	0.22587323943661966	-0.0677142857142854	0.1319802469135798	-0.5714285714285714	1	1	4.280278930679504e-05	0.9999571972106932	1.1506934412248098	0.3623033503836854	0.6137587242488552	0.878863022972235	0.5138655859344	0.011036043550528578	0.40405271687571526	0.402681575499889	0.2682093869266034	0.4486218243000881	In	NA	Sub_train
8787	0.6971830985915495	0.7999259259259262	1.6148148148148147	0.5640000000000018	1.5999999999999996	-0.7333333333333333	-0.18012676056338028	0.4733333333333332	-0.2900197530864201	-0.5	1	1	0.006748507873991505	0.9932514921260085	0.06313020234669747	2.226769768126301	1.543589077286189	0.07932146367738241	0.332600006113945	2.025877174540175	0.6743164689832576	0.8635858373052668	1.0738224956855453	0.3755197524379251	In	NA	Sub_train
12554	4.69718309859155	-0.03007407407407392	1.6148148148148147	-0.7441176470588236	-1.1764705882352944	-0.4705882352941176	0.3458732394366195	1.159411764705882	-0.07601975308642006	-0.5294117647058822	-1	-1	0.9999104203431837	8.957965681631957e-05	1.3869541161574523	0.18016911254221765	1.543589077286189	0.678734242123906	0.497226361700826	1.2039043656380162	0.7227825255039828	2.469283246721416	0.3932660433656403	0.4056206055576392	In	NA	Sub_train
12958	4.69718309859155	-1.2713333333333336	-0.8666666666666667	7.42	15.0	0.0	0.7358732394366196	1.55	1.2830666666666666	0.0	-1	-1	0.999992388874166	7.6111258340388654e-06	1.3869541161574523	2.8805080124575584	1.1331202320258105	4.0523814790812684	4.337567094847099	0.26828573985838733	1.7586544035458538	3.3834156387068335	3.9288602754349298	0.13619475059721625	Outlier	4.358425685900942	Sub_train
2585	-1.2844036697247705	-0.07007407407407397	-0.3851851851851852	-0.035263157894735116	0.7894736842105265	-0.10526315789473684	0.15592660550458715	-0.18800000000000028	0.4019802469135798	0.10526315789473684	1	1	1.657167158164441e-06	0.9999983428328418	0.7814971769694002	0.08153775564659908	0.6137587242488552	0.26795223692592063	0.09035140765954393	0.061019941634229295	0.21826873981447997	0.6841981645463457	1.1268553781713435	0.243924119657246	In	NA	Sub_train
3729	-0.2844036697247705	-7.407407407455935e-05	-0.3851851851851852	-0.07769230769230795	-0.0769230769230771	0.0	-0.1340733944954129	-0.4400000000000004	-0.04501975308642015	-0.9230769230769232	1	1	1.3094718658734905e-05	0.9999869052813413	0.41897609734336283	0.2541426302139299	0.6137587242488552	0.2925399788378691	0.16859564563337265	0.26828573985838733	0.5519949643705009	1.2739787620260934	0.29468076288939266	0.8085089473138141	In	NA	Sub_train
8544	-1.7733333333333334	-0.33007407407407463	-0.3851851851851852	0.8369090909090895	2.4000000000000004	-0.01818181818181818	0.23880666666666686	-0.3673818181818183	-0.022019753086420124	0.7818181818181819	1	1	0.00014252507394652003	0.9998574749260535	0.9587444864819719	0.5595660641749225	0.6137587242488552	0.23747260091937783	0.5717025188741335	0.2114056676005717	0.43840495675855334	1.1040232276585524	0.2215368451166925	0.9363301553430736	In	NA	Sub_train
5682	0.6971830985915495	-0.31007407407407417	-0.3851851851851852	0.3611764705882363	0.7647058823529411	0.058823529411764726	0.06587323943661971	0.3038235294117648	0.011980246913579906	-2.4705882352941178	1	1	0.14635090431475317	0.8536490956852468	0.06313020234669747	0.5102503857271121	0.6137587242488552	0.03821500873932994	0.082948853084925	0.4523095030454378	0.020920361295308453	0.46686522843408657	0.11341105362661402	2.3922769114587763	In	NA	Sub_train
5828	-1.2844036697247705	0.13992592592592598	1.6148148148148147	-1.7861702127659569	-5.1914893617021285	0.17021276595744686	-0.6370733944954128	0.9029787234042556	-0.4800197530864201	-1.1702127659574466	1	1	0.0005143652743235805	0.9994856347256764	0.7814971769694002	0.5993523793485959	1.543589077286189	1.2826049222230957	1.6972277085948875	0.80078003333581	1.8880040788706567	1.8691275629419641	1.6780548598948068	1.0614349373573697	In	NA	Sub_train
3755	1.6971830985915497	0.6599259259259256	0.6148148148148148	0.5640000000000018	2.6	0.2666666666666667	-0.07812676056338043	0.09333333333333327	-0.17901975308642004	-0.5	1	1	2.3533650099216707e-05	0.9999764663499008	0.29939087727934005	1.8815600189916346	0.464915176518667	0.07932146367738241	0.6314781470641805	1.102526799639683	0.40339613164923027	0.025765857307050544	0.7208235881738189	0.3755197524379251	In	NA	Sub_train
12947	0.6971830985915495	-0.4900740740740743	-0.3851851851851852	6.44	10.0	0.0	0.3958732394366196	0.83	-0.03701975308642014	1.0	-1	-1	0.9995150177645284	0.0004849822354715861	0.06313020234669747	0.9540914917573954	0.6137587242488552	3.484470333355509	2.843176390095922	0.26828573985838733	0.855586612432428	1.6983282173361265	0.26923940018584475	1.159623756667499	In	2.6812695020355037	Sub_train
4211	0.6971830985915495	0.9299259259259259	1.6148148148148147	0.5640000000000018	1.5999999999999996	-0.7333333333333333	-0.3191267605633804	0.6133333333333333	-0.3930197530864201	-0.5	1	1	0.0022834551480190868	0.9977165448519809	0.06313020234669747	2.5473216780370604	1.543589077286189	0.07932146367738241	0.332600006113945	2.025877174540175	1.043511830644335	1.1912417247940157	1.4013800404937242	0.3755197524379251	In	NA	Sub_train
10867	4.69718309859155	0.05992592592592594	1.6148148148148147	1.6658823529411766	0.8235294117647056	-0.4705882352941176	0.3358732394366197	0.4794117647058824	0.08198024691357997	-0.5294117647058822	-1	-1	0.9999224434244602	7.755657553976175e-05	1.3869541161574523	0.4020896655573588	1.543589077286189	0.717863575426177	0.10052992019964467	1.2039043656380162	0.6962217081182942	0.8778117932046388	0.10920087002942988	0.4056206055576392	In	NA	Sub_train
2644	2.2266666666666666	0.2299259259259259	-0.3851851851851852	1.1896296296296294	3.037037037037037	-0.4074074074074074	-0.15519333333333318	-0.08259259259259277	-0.19201975308642014	-0.4074074074074074	1	1	0.0017623720493702422	0.9982376279506298	0.4913398320221779	0.8212729323637371	0.6137587242488552	0.44187456547630544	0.7620989642202093	1.0062492125852585	0.608091248237593	0.4375027529609015	0.7621658025670844	0.2807578074314174	In	NA	Sub_train
3918	0.22666666666666654	-0.3700740740740742	-0.3851851851851852	-1.39309090909091	-0.5999999999999996	-0.01818181818181818	0.17880666666666678	0.08561818181818183	0.06198024691357995	-0.21818181818181814	1	1	0.00043487750872250874	0.9995651224912775	0.23370232722989698	0.6581974210705399	0.6137587242488552	1.0548150061912795	0.3249319039765725	0.2114056676005717	0.2790400524444192	0.0438223917128156	0.0455974632705602	0.08709885072720903	In	NA	Sub_train
5987	-0.3028169014084505	0.4586666666666659	-0.8666666666666667	0.1661538461538461	-0.23076923076923084	-0.07692307692307693	-0.24512676056338034	-0.2523076923076921	-0.02193333333333325	-0.4615384615384616	1	1	1.4489580546506176e-07	0.9999998551041945	0.4256512819727349	1.3852981732779386	1.1331202320258105	0.15123084760155353	0.21457689808725497	0.02763928030609054	0.8469617819902362	0.8347038359422754	0.22126201558131323	0.33615709835829893	In	NA	Sub_train
7439	-1.2844036697247705	-0.21007407407407447	-0.3851851851851852	0.5747368421052643	-0.21052631578947345	-0.10526315789473684	0.14592660550458714	-0.03900000000000015	0.2819802469135799	0.10526315789473684	1	1	0.00015963855695055873	0.9998403614430494	0.7814971769694002	0.26367199348806675	0.6137587242488552	0.08554347622990914	0.2085267332906914	0.061019941634229295	0.19170792242879098	0.33547868429046307	0.7452349376181261	0.243924119657246	In	NA	Sub_train
8918	2.2266666666666666	0.09992592592592596	-0.3851851851851852	0.4296296296296296	1.0370370370370372	0.5925925925925926	0.02880666666666687	-0.012592592592592709	-0.08601975308642007	0.5925925925925926	1	1	5.02435795557421e-05	0.9999497564204443	0.4913398320221779	0.5007210224529773	0.6137587242488552	0.0014536769542877154	0.16434268231973861	2.1221547615945995	0.11937220834091541	0.2736748092165271	0.42506774674507514	0.7426711986388652	In	NA	Sub_train
3200	-0.2844036697247705	0.1499259259259258	-0.3851851851851852	1.280000000000002	0.3600000000000003	0.2	-0.43807339449541294	0.5229999999999999	-0.3590197530864201	1.12	1	1	2.317505073401449e-05	0.999976824949266	0.41897609734336283	0.6240102185724999	0.6137587242488552	0.49424430075865194	0.038008888664346596	0.8939665346943589	1.3594438128954462	0.9798256640572277	1.2932542490036456	1.282435237395933	In	NA	Sub_train
10449	0.6971830985915495	0.21992592592592608	0.6148148148148148	0.5640000000000018	1.5999999999999996	-0.7333333333333333	0.035873239436619686	-0.31666666666666665	-0.1070197530864202	-0.5	-1	1	0.011145250236848092	0.9888547497631519	0.06313020234669747	0.796615093139833	0.464915176518667	0.07932146367738241	0.332600006113945	2.025877174540175	0.1006028134523755	0.985329527809814	0.4918513238418887	0.3755197524379251	In	NA	Sub_train
3653	-0.3028169014084505	0.4586666666666659	1.1333333333333333	0.1661538461538461	-1.2307692307692308	-0.07692307692307693	-0.2781267605633805	0.30769230769230793	-0.1029333333333332	-0.4615384615384616	1	1	0.00010805673533575977	0.9998919432646642	0.4256512819727349	1.3852981732779386	1.024227569509234	0.15123084760155353	0.5134550390374903	0.02763928030609054	0.9346124793630103	0.47591971401271904	0.4788558129547351	0.33615709835829893	In	NA	Sub_train
4140	-2.773333333333333	-0.6500740740740739	-0.3851851851851852	-1.56309090909091	-2.6	-0.01818181818181818	0.01880666666666686	0.13561818181818186	-0.0970197530864202	-0.21818181818181814	1	1	0.0002453386233415289	0.9997546613766585	1.321265566108009	1.3486169193398683	0.6137587242488552	1.1533302049396255	0.9226881858770433	0.2114056676005717	0.14593302572660444	0.07319756810459467	0.46004962046245385	0.08709885072720903	In	NA	Sub_train
11700	3.6971830985915495	0.17992592592592604	-0.3851851851851852	2.395882352941177	-2.1764705882352944	-0.4705882352941176	-0.4101267605633804	-0.14058823529411768	-0.3810197530864201	-1.5294117647058822	-1	-1	0.9659277308331781	0.03407226916682198	1.0244330365314147	0.6979837362442144	0.6137587242488552	1.1408994288749574	0.7961045026510614	1.2039043656380162	1.2852152688541045	0.573235708531248	1.3632179964384024	1.4290496116279219	In	NA	Sub_train
3540	-0.2844036697247705	0.04992592592592615	-0.3851851851851852	-0.06769230769230816	-0.0769230769230771	0.0	-0.19307339449541291	0.07999999999999963	-0.05901975308642005	0.07692307692307687	1	1	7.142694966488783e-06	0.9999928573050335	0.41897609734336283	0.37743182633345473	0.6137587242488552	0.28674496714679004	0.16859564563337265	0.26828573985838733	0.7087037869460661	0.056971179925027315	0.33920314762060105	0.2149200587564687	In	NA	Sub_train
4554	-0.2844036697247705	-0.09007407407407443	-0.3851851851851852	1.203829787234043	1.8085106382978724	0.17021276595744686	-0.33507339449541285	-0.07702127659574431	-0.32001975308642017	-0.1702127659574466	1	1	7.290966924689002e-05	0.9999270903307531	0.41897609734336283	0.03222207719878872	0.6137587242488552	0.45010357340957985	0.3949192780567602	0.80078003333581	1.0858673938228494	0.4244636494792755	1.1692276058238502	0.03800593128708699	In	NA	Sub_train
5353	-0.2844036697247705	-0.3000740740740744	-0.3851851851851852	1.203829787234043	1.8085106382978724	0.17021276595744686	-0.3470733944954129	-0.22702127659574445	-0.2660197530864201	0.8297872340425534	1	1	2.896793493956107e-05	0.9999710320650604	0.41897609734336283	0.48559254650320804	0.6137587242488552	0.45010357340957985	0.3949192780567602	0.80078003333581	1.1177403746856764	0.7755235289315064	0.9974984075749019	0.9854230747831957	In	NA	Sub_train
6722	3.2266666666666666	0.16992592592592534	-0.3851851851851852	0.1642857142857146	2.0357142857142865	0.0	-0.3061933333333331	-0.4728571428571429	-0.2350197530864201	-0.07142857142857142	1	1	1.7167324905531522e-05	0.9999828326750945	0.8538609116482153	0.6733258970203082	0.6137587242488552	0.1523134322031835	0.46282548181369076	0.26828573985838733	1.0091595907614965	1.350877592763248	0.898913127098654	0.0630926787350532	In	NA	Sub_train
5197	-0.3028169014084505	-0.25007407407407456	-0.3851851851851852	-1.1094642857142842	-1.2321428571428572	-0.08928571428571429	0.16587323943661958	-0.12171428571428546	-0.036019753086420137	-0.5714285714285714	1	1	0.0007355650953498882	0.9992644349046501	0.4256512819727349	0.3623033503836854	0.6137587242488552	0.8904530463543936	0.5138655859344	0.011036043550528578	0.2446878125615811	0.5290631321026921	0.26605922984790126	0.4486218243000881	In	NA	Sub_train
10183	3.6971830985915495	0.16992592592592534	-0.3851851851851852	2.4258823529411764	-2.1764705882352944	-0.4705882352941176	-0.2661267605633804	-0.19058823529411767	-0.2380197530864201	-1.5294117647058822	-1	-1	0.9752339993620391	0.02476600063796084	1.0244330365314147	0.6733258970203082	0.6137587242488552	1.1582844639481946	0.7961045026510614	1.2039043656380162	0.9027394985001833	0.6902556683486581	0.9084536381124844	1.4290496116279219	In	NA	Sub_train
7921	0.6971830985915495	0.4699259259259261	0.6148148148148148	0.5640000000000018	1.5999999999999996	0.2666666666666667	-0.10912676056338033	0.5933333333333333	-0.14001975308642012	-0.5	1	1	0.00015259198448502875	0.999847408015515	0.06313020234669747	1.4130610737374483	0.464915176518667	0.07932146367738241	0.332600006113945	1.102526799639683	0.4857346655448659	1.1444337408670515	0.5967969449940232	0.3755197524379251	In	NA	Sub_train
5119	-2.2844036697247705	0.3999259259259258	-0.3851851851851852	-1.4999999999999982	-3.64	-0.8	-0.2740733944954129	-0.6549999999999999	0.031980246913579924	-0.8799999999999999	1	1	7.24228658155468e-08	0.9999999275771342	1.1440182565954378	1.2404561991701153	0.6137587242488552	1.1167689493613608	1.2335214524652882	2.2344374394854993	0.9238464077701467	1.7771645892409562	0.04980764686774433	0.7644227747446324	In	NA	Sub_train
15273	7.697183098591549	-0.03007407407407392	1.6148148148148147	-0.7441176470588236	0.8235294117647056	-0.4705882352941176	0.3258732394366197	1.0594117647058825	-0.06401975308642005	-0.5294117647058822	-1	-1	0.9999754059452945	2.4594054705426514e-05	2.4745173550355646	0.18016911254221765	1.543589077286189	0.678734242123906	0.10052992019964467	1.2039043656380162	0.6696608907326054	2.235243327086597	0.3551039993103185	0.4056206055576392	In	NA	Sub_train
5225	-0.3028169014084505	-0.7400740740740743	-0.3851851851851852	-1.039464285714284	-0.2321428571428572	-0.08928571428571429	-0.1871267605633804	0.38228571428571456	0.001980246913579897	-0.5714285714285714	1	1	0.0011167830408437274	0.9988832169591563	0.4256512819727349	1.570537472355011	0.6137587242488552	0.8498879645168391	0.21498744498416464	0.011036043550528578	0.6929090411532403	0.6504980628568028	0.14521275700604885	0.4486218243000881	In	NA	Sub_train
5742	-0.2844036697247705	-0.31007407407407417	-0.3851851851851852	1.203829787234043	1.8085106382978724	0.17021276595744686	-0.3500733944954129	-0.3840212765957444	-0.3270197530864202	-0.1702127659574466	1	1	0.00012036333928888698	0.9998796366607111	0.41897609734336283	0.5102503857271121	0.6137587242488552	0.45010357340957985	0.3949192780567602	0.80078003333581	1.125708619901383	1.1429662027581744	1.1914887981894546	0.03800593128708699	In	NA	Sub_train
4989	-1.3028169014084503	-0.110074074074074	-0.3851851851851852	-1.0294642857142842	-0.2321428571428572	-0.08928571428571429	0.045873239436619695	0.3322857142857145	0.1519802469135798	0.4285714285714286	1	1	3.081222680112461e-06	0.9999969187773199	0.7881723615987721	0.01709360124901945	0.6137587242488552	0.8440929528257601	0.21498744498416464	0.011036043550528578	0.07404199606668649	0.5334781030393925	0.33181279368547306	0.5748071817701945	In	NA	Sub_train
2905	-1.3684210526315788	-0.2900740740740746	1.6148148148148147	-4.440892098500625e-15	-0.545454545454545	0.04545454545454541	0.4020526315789472	-0.1789090909090909	0.7419802469135799	1.7727272727272732	1	1	4.542580255706419e-05	0.9999545741974429	0.8119552493281306	0.4609347072793039	1.543589077286189	0.2475171956994871	0.30862945992474144	0.4104859205029262	0.8719995830571204	0.6629218082159068	2.2081132930721274	1.9504552613581723	In	NA	Sub_train
6862	-1.2844036697247705	0.1499259259259258	0.6148148148148148	-0.3361702127659569	-3.191489361702128	-0.8297872340425532	-0.1670733944954128	-0.3170212765957443	-0.08001975308642018	-2.1702127659574466	1	1	0.014186964787756717	0.9858130352122433	0.7814971769694002	0.6240102185724999	0.464915176518667	0.4423282270166142	1.0994714266944166	2.327623940844048	0.6396456617432743	0.9861594566028444	0.4059867247174146	2.0848639434276524	In	NA	Sub_train
6619	-0.7733333333333334	0.17992592592592604	-0.3851851851851852	0.8369090909090895	0.4000000000000004	-0.01818181818181818	0.2888066666666669	-0.3213818181818182	0.021980246913579915	-0.21818181818181814	1	1	0.00034476964585750114	0.9996552303541425	0.5962234068559344	0.6979837362442144	0.6137587242488552	0.23747260091937783	0.026053763026337155	0.2114056676005717	0.5712090436869983	0.9963648646265347	0.08160935024717918	0.08709885072720903	In	NA	Sub_train
2039	-0.3028169014084505	0.13992592592592598	1.6148148148148147	-0.7059999999999977	-4.4	0.2666666666666667	0.15587323943661954	-0.4666666666666668	0.10198024691358	0.5	1	1	0.0003907142186343471	0.9996092857813657	0.4256512819727349	0.5993523793485959	1.543589077286189	0.6566450210896735	1.460668839587467	1.102526799639683	0.218126995175892	1.3363894072620448	0.17280427678829963	0.6479092536323576	In	NA	Sub_train
15344	4.69718309859155	-0.19007407407407406	1.6148148148148147	1.6658823529411766	0.8235294117647056	-0.4705882352941176	0.2158732394366196	0.07941176470588229	-0.008019753086420112	-0.5294117647058822	-1	-1	0.9999231599716747	7.684002832531572e-05	1.3869541161574523	0.21435631504025648	1.543589077286189	0.717863575426177	0.10052992019964467	1.2039043656380162	0.3774918994900261	0.058347885334643176	0.1770144603854837	0.4056206055576392	In	NA	Sub_train
8345	-0.2844036697247705	-0.1600740740740738	-0.3851851851851852	0.6238297872340429	1.8085106382978724	0.17021276595744686	0.08592660550458707	-0.3170212765957443	0.031980246913579924	-0.1702127659574466	1	1	6.407984968781477e-05	0.9999359201503122	0.41897609734336283	0.14038279736854203	0.6137587242488552	0.11399289532698721	0.3949192780567602	0.80078003333581	0.03234301811465685	0.9861594566028444	0.04980764686774433	0.03800593128708699	In	NA	Sub_train
11839	5.697183098591549	-0.8213333333333335	-0.8666666666666667	1.6658823529411766	2.8235294117647056	-0.4705882352941176	-0.4021267605633804	0.16941176470588235	-0.0839333333333333	-1.5294117647058822	-1	-1	0.9907592089854899	0.009240791014510159	1.7494751957834895	1.7709052473818503	1.1331202320258105	0.717863575426177	0.6982862021001154	1.2039043656380162	1.2639666149455535	0.1522880423366953	0.4184325765338092	1.4290496116279219	In	NA	Sub_train
3422	4.226666666666667	0.1999259259259256	-0.3851851851851852	-0.5957142857142852	0.03571428571428648	0.0	-0.15319333333333318	-0.042857142857142934	-0.1250197530864201	0.9285714285714286	1	1	6.672225451154201e-05	0.9999332777454885	1.2163819912742528	0.7472994146920227	0.6137587242488552	0.5927343207252012	0.13493080008677993	0.26828573985838733	0.6027790847604552	0.3445059383335202	0.549094389924871	1.0865216848053358	In	NA	Sub_train
9716	3.6971830985915495	-0.010074074074074344	1.6148148148148147	-0.7441176470588236	-1.1764705882352944	-0.4705882352941176	0.4158732394366196	0.6594117647058821	-0.034019753086420024	-0.5294117647058822	-1	-1	0.9989549322923652	0.0010450677076348205	1.0244330365314147	0.22948479099002583	1.543589077286189	0.678734242123906	0.497226361700826	1.2039043656380162	0.9087082472038058	1.2990836485473147	0.25969888917201395	0.4056206055576392	In	NA	Sub_train
10005	1.2266666666666666	-0.2900740740740746	1.6148148148148147	-4.440892098500625e-15	-0.545454545454545	0.04545454545454541	1.0988066666666667	0.5410909090909091	0.84198024691358	-1.227272727272727	-1	-1	0.9967997667777587	0.003200233222241254	0.12881875239614046	0.4609347072793039	1.543589077286189	0.2475171956994871	0.30862945992474144	0.4104859205029262	2.722635251927806	1.0221656131548	2.526130326866476	1.1198317568526759	In	NA	Sub_train
4359	-1.3028169014084503	-0.1000740740740742	-0.3851851851851852	-0.869464285714284	-0.2321428571428572	-0.08928571428571429	-0.024126760563380367	0.09228571428571453	0.11198024691358	-0.5714285714285714	1	1	5.399884187351489e-06	0.9999946001158126	0.7881723615987721	0.007564237974884672	0.6137587242488552	0.7513727657684931	0.21498744498416464	0.011036043550528578	0.25996771776650957	0.028217704084176516	0.20460598016773443	0.4486218243000881	In	NA	Sub_train
5070	-1.7733333333333334	-0.5200740740740741	-0.3851851851851852	0.8369090909090895	-1.5999999999999996	-0.01818181818181818	-0.13419333333333314	-0.0543818181818182	-0.15701975308642013	-0.21818181818181814	1	1	0.008737538236687103	0.9912624617633129	0.9587444864819719	1.0280650094291088	0.6137587242488552	0.23747260091937783	0.6238100449268078	0.2114056676005717	0.552313531727646	0.37147827920156423	0.6508598407390626	0.08709885072720903	In	NA	Sub_train
6079	-1.3028169014084503	-0.8200740740740744	-0.3851851851851852	-1.039464285714284	0.7678571428571428	-0.08928571428571429	-0.0041267605633803495	0.3122857142857145	-0.012019753086420115	1.4285714285714286	1	1	0.00010196925167738069	0.9998980307483226	0.7881723615987721	1.767800186146248	0.6137587242488552	0.8498879645168391	0.0838906959660707	0.011036043550528578	0.20684608299513155	0.4866701191124283	0.18973514173725764	1.5982361878404772	In	NA	Sub_train
5774	2.2266666666666666	0.2799259259259257	-0.3851851851851852	0.99962962962963	1.0370370370370372	0.5925925925925926	-0.23719333333333315	-0.09259259259259278	-0.26901975308642	0.5925925925925926	1	1	1.2364316752999649e-05	0.999987635683247	0.4913398320221779	0.9445621284832597	0.6137587242488552	0.3317693433458013	0.16434268231973861	2.1221547615945995	0.8258899508002426	0.4609067449243836	1.007038918588732	0.7426711986388652	In	NA	Sub_train
7642	0.22666666666666654	0.16992592592592534	-0.3851851851851852	0.0	0.0	0.0	0.8588066666666669	0.0	0.5119802469135799	0.0	1	1	0.0027940413647584705	0.9972059586352415	0.23370232722989698	0.6733258970203082	0.6137587242488552	0.24751719569948452	0.14560501940643142	0.26828573985838733	2.085175634671271	0.24420311563288277	1.4766741153451268	0.13619475059721625	In	NA	Sub_train
15332	4.69718309859155	-0.05007407407407438	1.6148148148148147	-0.7341176470588229	-1.1764705882352944	-0.4705882352941176	0.3658732394366195	1.1494117647058824	-0.0970197530864202	-0.5294117647058822	-1	-1	0.9999460100148847	5.398998511528692e-05	1.3869541161574523	0.1308534340944073	1.543589077286189	0.6729392304328264	0.497226361700826	1.2039043656380162	0.7759041602753607	2.4458792547579353	0.46004962046245385	0.4056206055576392	In	NA	Sub_train
6787	-3.3028169014084505	-0.18007407407407428	-0.3851851851851852	-0.5041176470588233	-2.1764705882352944	0.5294117647058824	0.9058732394366196	-0.1605882352941177	0.6019802469135799	-0.5294117647058822	1	1	0.0001014495846172192	0.9998985504153828	1.513214520850847	0.1896984758163524	0.6137587242488552	0.5396539615380055	0.7961045026510614	1.9244996085418415	2.2101882991025663	0.6200436924582121	1.76288944576004	0.4056206055576392	In	NA	Sub_train
81	-1.2844036697247705	-0.060074074074074175	-0.3851851851851852	0.6338297872340428	-1.1914893617021276	0.17021276595744686	0.265926605504587	-0.2970212765957443	0.30198024691357994	-1.1702127659574466	1	1	0.0003507830835390857	0.9996492169164609	0.7814971769694002	0.10619559487050319	0.6137587242488552	0.11978790701806634	0.5017151447939459	0.80078003333581	0.5104377310570586	0.9393514726758803	0.8088383443769958	1.0614349373573697	In	NA	Sub_train
2069	-1.2844036697247705	-0.15007407407407405	-0.3851851851851852	-0.035263157894735116	-0.21052631578947345	-0.10526315789473684	0.3259266055045871	-0.03900000000000015	0.44198024691357984	0.10526315789473684	1	1	4.259248922555692e-05	0.9999574075107744	0.7814971769694002	0.11572495814463803	0.6137587242488552	0.26795223692592063	0.2085267332906914	0.061019941634229295	0.6698026353711927	0.33547868429046307	1.2540621916890828	0.243924119657246	In	NA	Sub_train
12352	3.6971830985915495	0.11992592592592555	-0.3851851851851852	1.6658823529411766	-2.1764705882352944	-0.4705882352941176	-0.4431267605633804	-0.1805882352941177	-0.41201975308642014	-1.5294117647058822	-1	-1	0.8563916553111225	0.1436083446888775	1.0244330365314147	0.5500367009007855	0.6137587242488552	0.717863575426177	0.7961045026510614	1.2039043656380162	1.3728659662268783	0.6668516763851763	1.4618032769146503	1.4290496116279219	In	NA	Sub_train
11363	2.697183098591549	0.029925925925925686	1.6148148148148147	1.6658823529411766	-1.1764705882352944	-0.4705882352941176	0.2158732394366196	0.28941176470588226	-0.021019753086420127	0.4705882352941178	-1	-1	0.9985961592697691	0.0014038407302309104	0.6619119569053772	0.32811614788564436	1.543589077286189	0.717863575426177	0.497226361700826	1.2039043656380162	0.3774918994900261	0.4331359458984796	0.218356674778749	0.6178084005126435	In	NA	Sub_train
1692	-1.2844036697247705	0.06992592592592572	-0.3851851851851852	1.1447368421052646	0.7894736842105265	-0.10526315789473684	-0.21507339449541285	-0.16000000000000014	-0.15901975308642002	0.10526315789473684	1	1	2.271289332178572e-05	0.9999772871066782	0.7814971769694002	0.4267475047812629	0.6137587242488552	0.41585914262142265	0.09035140765954393	0.061019941634229295	0.7671375851945815	0.6186669870485957	0.6572201814149492	0.243924119657246	In	NA	Sub_train
2226	-0.7733333333333334	0.3199259259259257	-0.3851851851851852	0.5404347826086964	-5.260869565217392	-0.043478260869565216	0.13880666666666674	-0.21334782608695654	0.10198024691358	-0.39130434782608703	1	1	0.0013134168444870475	0.998686583155513	0.5962234068559344	1.0431934853788782	0.6137587242488552	0.06566539264883864	1.7179639348402782	0.13226817576361088	0.17279678290166314	0.7435221963494323	0.17280427678829963	0.2642774691694162	In	NA	Sub_train
3570	0.6971830985915495	0.7899259259259255	0.6148148148148148	0.5640000000000018	1.5999999999999996	0.2666666666666667	-0.23912676056338034	0.4333333333333331	-0.2710197530864201	-0.5	1	1	7.418844595208363e-06	0.9999925811554048	0.06313020234669747	2.2021119289023945	0.464915176518667	0.07932146367738241	0.332600006113945	1.102526799639683	0.8310252915588228	0.7699698694513385	1.0133992592646195	0.3755197524379251	In	NA	Sub_train
4902	-3.773333333333333	-0.09007407407407443	-0.3851851851851852	1.870535714285716	-1.2321428571428572	0.9107142857142856	0.0688066666666669	0.19228571428571464	-0.02401975308642001	-0.5714285714285714	1	1	8.027235120255938e-05	0.9999197276487974	1.6837866457340467	0.03222207719878872	0.6137587242488552	0.8364604375872027	0.5138655859344	3.117367930629329	0.01312893879815936	0.20582221555064414	0.22789718579257912	0.4486218243000881	In	1.9964473459324017	Sub_train
7771	0.6971830985915495	0.6699259259259254	0.6148148148148148	0.5640000000000018	1.5999999999999996	0.2666666666666667	-0.0801267605633803	0.4233333333333333	-0.1170197530864202	-0.5	1	1	2.5023668432155866e-05	0.9999749763315678	0.06313020234669747	1.906217858215539	0.464915176518667	0.07932146367738241	0.332600006113945	1.102526799639683	0.40870829512636775	0.7465658774878569	0.5236530272213236	0.3755197524379251	In	NA	Sub_train
3949	0.6971830985915495	0.21992592592592608	0.6148148148148148	0.5640000000000018	1.5999999999999996	-0.7333333333333333	0.045873239436619695	-0.30666666666666664	-0.1070197530864202	0.5	1	1	0.0032275057118041905	0.9967724942881958	0.06313020234669747	0.796615093139833	0.464915176518667	0.07932146367738241	0.332600006113945	2.025877174540175	0.07404199606668649	0.9619255358463319	0.4918513238418887	0.6479092536323576	In	NA	Sub_train
12948	4.69718309859155	-1.1813333333333338	-0.8666666666666667	7.44	15.0	0.0	0.22587323943661966	1.5	0.6530666666666667	0.0	-1	-1	0.9999802594365121	1.9740563487877118e-05	1.3869541161574523	2.6585874594424173	1.1331202320258105	4.063971502463427	4.337567094847099	0.26828573985838733	0.40405271687571526	3.266395678889423	1.9253529625305366	0.13619475059721625	Outlier	3.9545849243260935	Sub_train
15341	6.697183098591549	-0.38007407407407395	1.6148148148148147	-0.7441176470588236	0.8235294117647056	-0.4705882352941176	0.24587323943661965	0.6594117647058821	-0.1140197530864201	-0.5294117647058822	-1	-1	0.9999645311155828	3.5468884417204226e-05	2.111996275409527	0.6828552602944439	1.543589077286189	0.678734242123906	0.10052992019964467	1.2039043656380162	0.4571743516470932	1.2990836485473147	0.5141125162074927	0.4056206055576392	In	NA	Sub_train
5208	-4.773333333333333	0.13992592592592598	1.6148148148148147	-1.9903703703703703	-2.962962962962963	0.5925925925925926	-0.4941933333333331	0.9274074074074072	-0.4800197530864201	0.5925925925925926	1	1	6.440645561323066e-08	0.9999999355935444	2.046307725360084	0.5993523793485959	1.543589077286189	1.4009391522868742	1.0311698814812027	2.1221547615945995	1.5085029576124493	1.9263004353507847	1.6780548598948068	0.7426711986388652	In	NA	Sub_train
12949	4.69718309859155	-0.18007407407407428	-0.3851851851851852	7.44	15.0	0.0	0.22587323943661966	1.5	0.4519802469135799	0.0	-1	-1	0.9982255830235959	0.0017744169764041284	1.3869541161574523	0.1896984758163524	0.6137587242488552	4.063971502463427	4.337567094847099	0.26828573985838733	0.40405271687571526	3.266395678889423	1.285863895068518	0.13619475059721625	Outlier	3.7198108534896868	Sub_train
11088	0.6971830985915495	-0.3000740740740744	1.6148148148148147	-0.43000000000000416	-1.545454545454545	0.04545454545454541	1.4758732394366194	-0.028909090909090995	1.1019802469135798	-1.227272727272727	-1	-1	0.9933574963067164	0.006642503693283508	0.06313020234669747	0.48559254650320804	1.543589077286189	0.49670269841589176	0.6075076008749768	0.4104859205029262	3.7241548900868384	0.3118619287636765	3.3529746147317803	1.1198317568526759	In	2.8745130120888476	Sub_train
11537	2.697183098591549	-0.4300740740740743	1.6148148148148147	-4.440892098500625e-15	-7.545454545454545	-0.9545454545454546	-0.3961267605633804	-0.292909090909091	-0.13401975308642	-2.227272727272727	-1	-1	0.9999185600608387	8.143993916128591e-05	0.6619119569053772	0.8061444564139677	1.543589077286189	0.2475171956994871	2.400776446576389	2.717918053676932	1.24803012451414	0.9297273165996024	0.5777159229663621	2.1432607629229588	In	NA	Sub_train
7218	0.6971830985915495	-0.31007407407407417	-0.3851851851851852	-1.039464285714284	-0.2321428571428572	-0.08928571428571429	-0.01412676056338036	0.12228571428571455	0.04198024691357993	0.4285714285714286	1	1	8.602435501969818e-05	0.9999139756449803	0.06313020234669747	0.5102503857271121	0.6137587242488552	0.8498879645168391	0.21498744498416464	0.011036043550528578	0.23340690038082057	0.04199427180626967	0.01800594348830949	0.5748071817701945	In	NA	Sub_train
9428	2.697183098591549	0.13992592592592598	1.6148148148148147	1.6658823529411766	-1.1764705882352944	-0.4705882352941176	0.3158732394366197	0.6794117647058822	0.051980246913579935	-0.5294117647058822	-1	-1	0.9998520849358453	0.00014791506415465157	0.6619119569053772	0.5993523793485959	1.543589077286189	0.717863575426177	0.497226361700826	1.2039043656380162	0.6431000733469163	1.345891632474279	0.013795759891125331	0.4056206055576392	In	NA	Sub_train
5074	2.2266666666666666	0.16992592592592534	-0.3851851851851852	-0.5957142857142852	-0.9642857142857136	0.0	0.04880666666666689	0.3371428571428572	0.07198024691357996	-0.07142857142857142	1	1	0.00037507856638807624	0.9996249214336119	0.4913398320221779	0.6733258970203082	0.6137587242488552	0.5927343207252012	0.4338089410370153	0.26828573985838733	0.06625057356953738	0.5448457562787975	0.07739916664999504	0.0630926787350532	In	NA	Sub_train
6321	-0.2844036697247705	-0.31007407407407417	-0.3851851851851852	0.6238297872340429	1.8085106382978724	0.17021276595744686	0.06592660550458708	0.0729787234042556	-0.060019753086420165	0.8297872340425534	1	1	0.0002583078577873543	0.9997416921422126	0.41897609734336283	0.5102503857271121	0.6137587242488552	0.11399289532698721	0.3949192780567602	0.80078003333581	0.020778616656721104	0.0734037700270451	0.3423833179585449	0.9854230747831957	In	NA	Sub_train
6339	0.7155963302752295	-0.6400740740740742	-0.3851851851851852	-0.32769230769230795	-0.0769230769230771	0.0	-0.21407339449541285	0.2599999999999998	-0.15901975308642002	1.0769230769230769	1	1	0.0012013229274960846	0.9987986770725039	0.056455017717325424	1.3239590801159644	0.6137587242488552	0.4374152711148486	0.16859564563337265	0.26828573985838733	0.7644815034560126	0.36430067541764977	0.6572201814149492	1.2383490648267514	In	NA	Sub_train
6386	1.2266666666666666	0.35992592592592576	-0.3851851851851852	0.7304347826086959	0.7391304347826084	-0.043478260869565216	-0.3161933333333331	0.1566521739130433	-0.30701975308642016	-0.39130434782608703	1	1	0.00010013950468634736	0.9998998604953137	0.12881875239614046	1.1418248422744968	0.6137587242488552	0.1757706147793428	0.07530491086113375	0.13226817576361088	1.0357204081471856	0.1224255062994029	1.1278853914305849	0.2642774691694162	In	NA	Sub_train
3945	-2.3028169014084505	-0.3400740740740744	-0.3851851851851852	-1.199464285714284	-1.2321428571428572	-0.08928571428571429	-0.1841267605633804	-0.12371428571428532	-0.1180197530864201	-0.5714285714285714	1	1	5.645546426014114e-06	0.999994354453574	1.1506934412248098	0.5842239033988266	0.6137587242488552	0.9426081515741062	0.5138655859344	0.011036043550528578	0.6849407959375335	0.5337439304953883	0.5268331975592666	0.4486218243000881	In	NA	Sub_train
11169	2.697183098591549	-0.4600740740740741	1.6148148148148147	1.6658823529411766	-1.1764705882352944	-0.4705882352941176	0.2558732394366197	0.3494117647058823	0.031980246913579924	0.4705882352941178	-1	-1	0.9999617959747059	3.82040252941175e-05	0.6619119569053772	0.880117974085681	1.543589077286189	0.717863575426177	0.497226361700826	1.2039043656380162	0.48373516903278235	0.573559897679372	0.04980764686774433	0.6178084005126435	In	NA	Sub_train
2913	-6.7733333333333325	0.16992592592592534	2.6148148148148147	-1.7603703703703701	-3.962962962962963	0.5925925925925926	-0.4361933333333331	0.4174074074074072	-0.3800197530864201	0.5925925925925926	1	1	2.2317761194656782e-08	0.9999999776822388	2.7713498846121585	0.6733258970203082	2.622262978053711	1.2676538833920528	1.3300480224314382	2.1221547615945995	1.3544502167754533	0.7326968452132004	1.3600378261004589	0.7426711986388652	In	NA	Sub_train
2185	-0.7733333333333334	0.16992592592592534	-0.3851851851851852	0.8369090909090895	0.4000000000000004	-0.01818181818181818	0.1988066666666668	-0.2833818181818183	0.051980246913579935	-0.21818181818181814	1	1	0.0001298436103195355	0.9998701563896805	0.5962234068559344	0.6733258970203082	0.6137587242488552	0.23747260091937783	0.026053763026337155	0.2114056676005717	0.33216168721579725	0.9074296951653031	0.013795759891125331	0.08709885072720903	In	NA	Sub_train
10042	5.697183098591549	0.13992592592592598	1.6148148148148147	1.6658823529411766	0.8235294117647056	-0.4705882352941176	0.3158732394366197	0.5894117647058823	0.07198024691357996	-0.5294117647058822	-1	-1	0.9999658167683518	3.4183231648197085e-05	1.7494751957834895	0.5993523793485959	1.543589077286189	0.717863575426177	0.10052992019964467	1.2039043656380162	0.6431000733469163	1.1352557048029408	0.07739916664999504	0.4056206055576392	In	NA	Sub_train
15295	4.69718309859155	-0.2900740740740746	1.6148148148148147	-4.440892098500625e-15	-0.545454545454545	0.04545454545454541	1.0158732394366194	0.40109090909090894	0.8019802469135799	-1.227272727272727	-1	-1	0.99985415020387	0.00014584979612998066	1.3869541161574523	0.4609347072793039	1.543589077286189	0.2475171956994871	0.30862945992474144	0.4104859205029262	2.5023572903451448	0.6945097256660511	2.3989235133487363	1.1198317568526759	In	NA	Sub_train
9153	-0.2844036697247705	-0.320074074074074	-0.3851851851851852	0.6338297872340428	1.8085106382978724	0.17021276595744686	0.005926605504587013	-0.25702127659574425	0.021980246913579915	-0.1702127659574466	1	1	0.00011527344928252692	0.9998847265507175	0.41897609734336283	0.5349082249510163	0.6137587242488552	0.11978790701806634	0.3949192780567602	0.80078003333581	0.18014352097085523	0.845735504821952	0.08160935024717918	0.03800593128708699	In	NA	Sub_train
6522	-0.2844036697247705	-0.1000740740740742	-0.3851851851851852	-0.12769230769230774	-0.0769230769230771	0.0	-0.18407339449541293	-0.010000000000000451	-0.14901975308642	-0.9230769230769232	1	1	0.00011982344135086365	0.9998801765586491	0.41897609734336283	0.007564237974884672	0.6137587242488552	0.32151503729326486	0.16859564563337265	0.26828573985838733	0.6847990512989459	0.26760710759636586	0.6254184780355142	0.8085089473138141	In	NA	Sub_train
15339	3.7155963302752295	-0.2900740740740746	1.6148148148148147	-4.440892098500625e-15	0.454545454545455	0.04545454545454541	1.145926605504587	0.22109090909090898	0.99198024691358	-2.227272727272727	-1	-1	0.9994659251467746	0.0005340748532254536	1.031108221160787	0.4609347072793039	1.543589077286189	0.2475171956994871	0.009751318974506132	0.4104859205029262	2.8477896609976896	0.27323787032337443	3.0031558775579983	2.1432607629229588	In	2.6348401453169314	Sub_train
8727	-1.7733333333333334	-0.5200740740740741	-0.3851851851851852	-1.5130909090909102	-1.5999999999999996	-0.01818181818181818	0.0688066666666669	-0.15938181818181818	-0.19001975308642016	-0.21818181818181814	1	1	0.00022784612414472605	0.9997721538758553	0.9587444864819719	1.0280650094291088	0.6137587242488552	1.1243551464842296	0.6238100449268078	0.2114056676005717	0.01312893879815936	0.6172201948181256	0.7558054618911976	0.08709885072720903	In	NA	Sub_train
15353	0.6971830985915495	-0.08007407407407463	1.6148148148148147	-0.7541176470588233	-2.1764705882352944	0.5294117647058824	0.3458732394366195	0.8094117647058825	-0.02001975308642012	-1.5294117647058822	-1	-1	0.8207014082347855	0.17929859176521443	0.06313020234669747	0.05687991642269285	1.543589077286189	0.6845292538149851	0.7961045026510614	1.9244996085418415	0.7227825255039828	1.6501435279995462	0.21517650444080552	1.4290496116279219	In	NA	Sub_train
5156	5.715596330275228	-0.08007407407407463	-0.3851851851851852	-0.035263157894735116	0.7894736842105265	-0.10526315789473684	0.2259266055045872	0.07099999999999973	0.2819802469135799	0.10526315789473684	1	1	0.06952041244333818	0.9304795875566618	1.7561503804128613	0.05687991642269285	0.6137587242488552	0.26795223692592063	0.09035140765954393	0.061019941634229295	0.4041944615143031	0.07803477269216091	0.7452349376181261	0.243924119657246	In	NA	Sub_train
3350	-0.2844036697247705	-0.02007407407407413	-0.3851851851851852	-0.07769230769230795	-0.0769230769230771	0.0	-0.1360733944954129	0.22999999999999954	-0.033019753086420134	-0.9230769230769232	1	1	0.00010471110665533079	0.9998952888933447	0.41897609734336283	0.20482695176612176	0.6137587242488552	0.2925399788378691	0.16859564563337265	0.26828573985838733	0.5573071278476386	0.29408869952720307	0.25651871883407085	0.8085089473138141	In	NA	Sub_train
1344	2.2266666666666666	0.30992592592592594	-0.3851851851851852	0.1642857142857146	0.03571428571428648	0.0	-0.12419333333333316	-0.112857142857143	-0.0970197530864202	-0.07142857142857142	1	1	6.482033347821048e-05	0.9999351796665218	0.4913398320221779	1.0185356461549742	0.6137587242488552	0.1523134322031835	0.13493080008677993	0.26828573985838733	0.525752714341957	0.5083338820778946	0.46004962046245385	0.0630926787350532	In	NA	Sub_train
4653	-1.7733333333333334	-0.36007407407407394	-0.3851851851851852	0.8469090909090902	2.4000000000000004	-0.01818181818181818	0.17880666666666678	-0.3343818181818182	0.011980246913579906	0.7818181818181819	1	1	8.210545140741043e-05	0.9999178945485926	0.9587444864819719	0.6335395818466346	0.6137587242488552	0.2432676126104574	0.5717025188741335	0.2114056676005717	0.2790400524444192	1.0267900541790613	0.11341105362661402	0.9363301553430736	In	NA	Sub_train
6473	0.6971830985915495	0.1499259259259258	-0.3851851851851852	-0.0600000000000005	-2.0	0.0	-0.2711267605633804	-0.04149999999999998	-0.2270197530864202	-1.1666666666666663	1	1	0.0003485850727237283	0.9996514149272763	0.06313020234669747	0.6240102185724999	0.6137587242488552	0.2822872658459599	0.743361301306902	0.26828573985838733	0.9160199071930278	0.3413296822813332	0.8734717643951064	1.0578057564847798	In	NA	Sub_train
3284	8.69718309859155	0.2599259259259261	1.6148148148148147	1.6658823529411766	2.8235294117647056	0.5294117647058824	-0.0641267605633804	-0.5975882352941178	-0.1070197530864202	0.4705882352941178	1	1	0.43288601188074316	0.5671139881192568	2.837038434661602	0.8952464500354516	1.543589077286189	0.717863575426177	0.6982862021001154	1.9244996085418415	0.36621098730926566	1.6427981412623773	0.4918513238418887	0.6178084005126435	In	NA	Sub_train
4119	-0.3028169014084505	-0.3400740740740744	-0.3851851851851852	-0.8488235294117636	-1.2352941176470589	0.058823529411764726	-0.04612676056338039	-0.2051764705882352	-0.04501975308642015	0.5294117647058822	1	1	2.917942556657227e-05	0.9999708205744334	0.4256512819727349	0.5842239033988266	0.6137587242488552	0.739411423359911	0.5148074288155456	0.4523095030454378	0.3184015160150254	0.7243979625071493	0.29468076288939266	0.6780101067520716	In	NA	Sub_train
4096	1.6315789473684212	-0.2900740740740746	1.6148148148148147	-4.440892098500625e-15	0.454545454545455	0.04545454545454541	0.17205263157894726	-0.05890909090909102	0.5419802469135799	-0.2272727272727271	1	1	0.0071318077121017565	0.9928681922878982	0.27560798954998167	0.4609347072793039	1.543589077286189	0.2475171956994871	0.009751318974506132	0.4104859205029262	0.2611007831862738	0.38207390465412266	1.5720792254834313	0.09640275078239328	In	NA	Sub_train
8168	2.697183098591549	-0.09007407407407443	1.6148148148148147	-0.7441176470588236	-1.1764705882352944	-0.4705882352941176	0.3658732394366195	0.4094117647058824	-0.05001975308642015	0.4705882352941178	1	-1	0.9763740006508538	0.02362599934914627	0.6619119569053772	0.03222207719878872	1.543589077286189	0.678734242123906	0.497226361700826	1.2039043656380162	0.7759041602753607	0.7139838494602645	0.31058161457911004	0.6178084005126435	In	NA	Sub_train
4543	0.22666666666666654	0.23992592592592565	-0.3851851851851852	0.1642857142857146	-1.9642857142857133	0.0	-0.2821933333333331	-0.4028571428571428	-0.2730197530864201	-0.07142857142857142	1	1	1.6776531906015357e-05	0.999983223468094	0.23370232722989698	0.8459307715876412	0.6137587242488552	0.1523134322031835	0.7326870819872506	0.26828573985838733	0.9454136290358429	1.1870496490188733	1.0197595999405065	0.0630926787350532	In	NA	Sub_train
12503	2.697183098591549	0.07992592592592551	1.6148148148148147	1.6658823529411766	-1.1764705882352944	-0.4705882352941176	0.24587323943661965	0.5694117647058823	0.001980246913579897	-0.5294117647058822	-1	-1	0.9998124331299487	0.00018756687005133045	0.6619119569053772	0.451405344005167	1.543589077286189	0.717863575426177	0.497226361700826	1.2039043656380162	0.4571743516470932	1.0884477208759769	0.14521275700604885	0.4056206055576392	In	NA	Sub_train
9395	-2.773333333333333	-0.5300740740740744	-0.3851851851851852	-1.52309090909091	-2.6	-0.01818181818181818	0.2088066666666668	-0.1763818181818183	0.031980246913579924	-0.21818181818181814	-1	1	0.000112744418769406	0.9998872555812306	1.321265566108009	1.052722848653014	0.6137587242488552	1.1301501581753088	0.9226881858770433	0.2114056676005717	0.35872250460148625	0.6570069811560454	0.04980764686774433	0.08709885072720903	In	NA	Sub_train
7809	-1.2844036697247705	0.09992592592592596	1.6148148148148147	-1.796170212765957	-5.1914893617021285	0.17021276595744686	-0.3110733944954129	0.8829787234042556	-0.2670197530864201	-1.1702127659574466	1	1	0.0032475765733525064	0.9967524234266475	0.7814971769694002	0.5007210224529773	1.543589077286189	1.2883999339141747	1.6972277085948875	0.80078003333581	1.0221214320971959	1.8223195790150002	1.0006785779128455	1.0614349373573697	In	NA	Sub_train
6047	-1.3028169014084503	0.14866666666666628	1.1333333333333333	0.1661538461538461	0.7692307692307692	0.9230769230769232	-0.1781267605633804	-0.1023076923076922	6.666666666677035e-05	1.5384615384615383	1	1	2.1371633129874112e-08	0.9999999786283669	0.7881723615987721	0.6209051573368966	1.024227569509234	0.15123084760155353	0.08430124286298037	3.1560432544859496	0.6690043055061201	0.48364395649004494	0.15129826814655656	1.7107009137822664	In	2.0804092910544565	Sub_train
4102	-0.3684210526315788	-0.2900740740740746	1.6148148148148147	-4.440892098500625e-15	-0.545454545454545	0.04545454545454541	0.3520526315789474	0.3510909090909091	0.7419802469135799	0.7727272727272729	1	1	0.00176393396550667	0.9982360660344933	0.44943416970209316	0.4609347072793039	1.543589077286189	0.2475171956994871	0.30862945992474144	0.4104859205029262	0.739195496128676	0.5774897658486413	2.2081132930721274	0.9270262552878894	In	NA	Sub_train
10272	2.2266666666666666	-0.2900740740740746	1.6148148148148147	-4.440892098500625e-15	2.454545454545455	0.04545454545454541	0.8388066666666669	0.15109090909090894	0.6119802469135799	-0.2272727272727271	-1	-1	0.7482494718114459	0.2517505281885541	0.4913398320221779	0.4609347072793039	1.543589077286189	0.2475171956994871	0.5880049629259646	0.4104859205029262	2.032053999899893	0.10940992657900007	1.7946911491394748	0.09640275078239328	In	NA	Sub_train
6495	0.22666666666666654	-0.39007407407407424	0.6148148148148148	-1.3830909090909105	-0.5999999999999996	-0.01818181818181818	0.14880666666666675	0.2956181818181818	0.031980246913579924	-0.21818181818181814	1	1	0.006021027505447862	0.9939789724945521	0.23370232722989698	0.7075130995183492	0.464915176518667	1.0490199945002006	0.3249319039765725	0.2114056676005717	0.19935760028735217	0.4476614395203071	0.04980764686774433	0.08709885072720903	In	NA	Sub_train
5663	-1.3028169014084503	-0.7600740740740743	-0.3851851851851852	-1.039464285714284	0.7678571428571428	-0.08928571428571429	0.2058732394366196	0.5022857142857147	0.1519802469135798	1.4285714285714286	1	1	0.0002805681155114703	0.9997194318844885	0.7881723615987721	1.6198531508028202	0.6137587242488552	0.8498879645168391	0.0838906959660707	0.011036043550528578	0.3509310821043371	0.9313459664185875	0.33181279368547306	1.5982361878404772	In	NA	Sub_train
12938	4.69718309859155	-1.1013333333333335	-0.8666666666666667	7.44	15.0	0.0	0.3458732394366195	1.51	0.7730666666666668	0.0	-1	-1	0.9999745609457067	2.5439054293307485e-05	1.3869541161574523	2.4613247456511793	1.1331202320258105	4.063971502463427	4.337567094847099	0.26828573985838733	0.7227825255039828	3.289799670852905	2.306973403083755	0.13619475059721625	Outlier	3.962429696616426	Sub_train
13760	2.697183098591549	-0.38007407407407395	1.6148148148148147	-0.7441176470588236	-1.1764705882352944	-0.4705882352941176	0.4358732394366196	0.5494117647058823	0.10198024691358	-0.5294117647058822	-1	-1	0.999151306286127	0.0008486937138729377	0.6619119569053772	0.6828552602944439	1.543589077286189	0.678734242123906	0.497226361700826	1.2039043656380162	0.9618298819751839	1.0416397369490127	0.17280427678829963	0.4056206055576392	In	NA	Sub_train
8054	5.697183098591549	-0.03007407407407392	1.6148148148148147	-0.7441176470588236	0.8235294117647056	-0.4705882352941176	0.3858732394366196	0.7194117647058822	-0.01901975308642001	0.4705882352941178	1	-1	0.9977862613166942	0.0022137386833057343	1.7494751957834895	0.18016911254221765	1.543589077286189	0.678734242123906	0.10052992019964467	1.2039043656380162	0.829025795046739	1.4395076003282072	0.2119963341028617	0.6178084005126435	In	NA	Sub_train
5270	-0.2844036697247705	0.3399259259259262	0.6148148148148148	-1.6761702127659568	-3.191489361702128	-0.8297872340425532	-0.1430733944954129	0.27297872340425555	-0.1350197530864201	-0.1702127659574466	1	1	0.00036679128164185393	0.9996332087183581	0.41897609734336283	1.0925091638266886	0.464915176518667	1.2188597936212244	1.0994714266944166	2.327623940844048	0.5758997000176209	0.3946760692425956	0.5808960933043059	0.03800593128708699	In	NA	Sub_train
10266	2.2266666666666666	-0.2900740740740746	1.6148148148148147	-4.440892098500625e-15	0.454545454545455	0.04545454545454541	0.6088066666666669	-0.19890909090909087	0.44198024691357984	-1.227272727272727	-1	-1	0.8800319021393592	0.11996809786064082	0.4913398320221779	0.4609347072793039	1.543589077286189	0.2475171956994871	0.009751318974506132	0.4104859205029262	1.4211552000290462	0.7097297921428709	1.2540621916890828	1.1198317568526759	In	NA	Sub_train
3605	5.226666666666667	0.35992592592592576	-0.3851851851851852	0.7304347826086959	2.7391304347826084	-0.043478260869565216	-0.2921933333333331	0.04665217391304344	-0.2530197530864201	1.608695652173913	1	1	8.084927772189499e-05	0.9999191507222781	1.5789030709002903	1.1418248422744968	0.6137587242488552	0.1757706147793428	0.6730611927616045	0.13226817576361088	0.9719744464215319	0.13501840529889925	0.9561561931816367	1.7825805429711492	In	NA	Sub_train
3198	6.715596330275228	-0.2900740740740746	1.6148148148148147	-4.440892098500625e-15	2.454545454545455	0.04545454545454541	0.545926605504587	0.12109090909090915	0.44198024691357984	-0.2272727272727271	1	-1	0.9899243421888925	0.010075657811107577	2.1186714600388985	0.4609347072793039	1.543589077286189	0.2475171956994871	0.5880049629259646	0.4104859205029262	1.2541406178563503	0.039197950688554445	1.2540621916890828	0.09640275078239328	In	NA	Sub_train
1358	2.2266666666666666	0.10992592592592576	-0.3851851851851852	0.4296296296296296	1.0370370370370372	0.5925925925925926	-0.06819333333333323	0.007407407407407306	-0.12701975308642022	0.5925925925925926	1	1	2.5500610429163295e-05	0.9999744993895708	0.4913398320221779	0.5253788616768814	0.6137587242488552	0.0014536769542877154	0.16434268231973861	2.1221547615945995	0.37701213698209884	0.22686682528956298	0.5554547306007583	0.7426711986388652	In	NA	Sub_train
6129	-1.2844036697247705	0.12992592592592622	-0.3851851851851852	0.280000000000002	-1.6399999999999997	0.2	-0.44607339449541294	-0.8829999999999999	-0.17201975308642015	-0.8799999999999999	1	1	1.6166752836443976e-07	0.9999998383324716	0.7814971769694002	0.5746945401246918	0.6137587242488552	0.08525686834926625	0.6357651705648173	0.8939665346943589	1.3806924668039975	2.3107756060083466	0.6985623958082148	0.7644227747446324	In	NA	Sub_train
1891	-0.3028169014084505	0.4586666666666659	0.1333333333333333	0.1661538461538461	-1.2307692307692308	-0.07692307692307693	-0.25712676056338035	0.007692307692307666	-0.05693333333333327	0.5384615384615384	1	1	1.4005341544276462e-06	0.9999985994658456	0.4256512819727349	1.3852981732779386	0.0544463312582882	0.15123084760155353	0.5134550390374903	0.02763928030609054	0.8788347628530631	0.2262000448917428	0.3325679774093352	0.6872719077119838	In	NA	Sub_train
4524	-2.3028169014084505	-0.5200740740740741	-0.3851851851851852	0.0	-0.75	0.0	0.4658732394366196	-0.0472499999999999	0.2519802469135799	0.25	1	1	0.0028705133288524642	0.9971294866711475	1.1506934412248098	1.0280650094291088	0.6137587242488552	0.24751719569948452	0.36976362511910793	0.26828573985838733	1.041512334132251	0.3547869776603352	0.6498298274798215	0.3920520021147869	In	NA	Sub_train
2373	-2.2844036697247705	0.13992592592592598	2.6148148148148147	-1.776170212765957	-5.1914893617021285	0.17021276595744686	-0.5740733944954128	0.9329787234042556	-0.3920197530864201	-1.1702127659574466	1	1	0.001130433320835622	0.9988695666791644	1.1440182565954378	0.5993523793485959	2.622262978053711	1.2768099105320165	1.6972277085948875	0.80078003333581	1.7206709293408162	1.9393395388324104	1.3981998701557807	1.0614349373573697	In	NA	Sub_train
3849	-0.3028169014084505	-0.8000740740740744	-0.3851851851851852	0.2705357142857165	0.7678571428571428	-0.08928571428571429	-0.09312676056338044	0.2522857142857147	0.001980246913579897	1.4285714285714286	1	1	0.002014124952814722	0.9979858750471853	0.4256512819727349	1.7184845076984387	0.6137587242488552	0.0907414329854661	0.0838906959660707	0.011036043550528578	0.4432373577277638	0.34624616733153657	0.14521275700604885	1.5982361878404772	In	NA	Sub_train
1652	3.2266666666666666	0.5399259259259255	-0.3851851851851852	-0.029565217391303914	2.7391304347826084	-0.043478260869565216	-0.3251933333333332	0.3666521739130433	-0.3530197530864201	-0.39130434782608703	1	1	2.3545968344973467e-05	0.999976454031655	0.8538609116482153	1.585665948304779	0.6137587242488552	0.2646502737426749	0.6730611927616045	0.13226817576361088	1.0596251437943058	0.6139093375325256	1.2741732269759847	0.2642774691694162	In	NA	Sub_train
10655	7.697183098591549	-0.8013333333333339	-0.8666666666666667	1.6658823529411766	3.8235294117647056	-0.4705882352941176	-0.1961267605633804	0.0894117647058823	0.07606666666666673	-0.5294117647058822	-1	-1	0.9949516238448711	0.005048376155128924	2.4745173550355646	1.7215895689340421	1.1331202320258105	0.717863575426177	0.9971643430503507	1.2039043656380162	0.7168137768003603	0.03494389337116111	0.0903946775371479	0.4056206055576392	In	NA	Sub_train
4020	2.2266666666666666	0.24992592592592544	-0.3851851851851852	0.13428571428571526	-0.9642857142857136	0.0	-0.1701933333333332	-0.06285714285714293	-0.1170197530864202	-0.07142857142857142	1	1	0.00017443733691158148	0.9998255626630884	0.4913398320221779	0.8705886108115453	0.6137587242488552	0.16969846727642068	0.4338089410370153	0.26828573985838733	0.6479324743161265	0.39131392226048434	0.5236530272213236	0.0630926787350532	In	NA	Sub_train
3760	0.6971830985915495	-0.40007407407407397	-0.3851851851851852	-1.1694642857142838	1.7678571428571428	-0.08928571428571429	-0.024126760563380367	-0.17571428571428538	-0.06801975308642016	0.4285714285714286	1	1	2.0633360914068533e-05	0.9999793666390859	0.06313020234669747	0.7321709387422531	0.6137587242488552	0.9252231165008685	0.38276883691630603	0.011036043550528578	0.25996771776650957	0.655444688705495	0.3678246806620928	0.5748071817701945	In	NA	Sub_train
4345	0.6971830985915495	-0.3400740740740744	-0.3851851851851852	-0.8488235294117636	-1.2352941176470589	0.058823529411764726	-0.024126760563380367	-0.2231764705882351	0.04198024691357993	-1.4705882352941178	1	1	0.0008796036471584445	0.9991203963528416	0.06313020234669747	0.5842239033988266	0.6137587242488552	0.739411423359911	0.5148074288155456	0.4523095030454378	0.25996771776650957	0.7665251480414168	0.01800594348830949	1.3688479053884937	In	NA	Sub_train
4793	3.2266666666666666	-0.010074074074074344	0.6148148148148148	-1.109565217391304	-2.260869565217392	-0.043478260869565216	-0.2551933333333332	-0.16334782608695653	-0.3750197530864201	-0.39130434782608703	1	1	0.014176496912838732	0.9858235030871613	0.8538609116482153	0.22948479099002583	0.464915176518667	0.8905115363792265	0.8213295119895724	0.13226817576361088	0.8736994220944829	0.626502236532022	1.3441369744107414	0.2642774691694162	In	NA	Sub_train
5222	1.6971830985915497	0.41992592592592537	0.6148148148148148	0.5640000000000018	2.6	0.2666666666666667	-0.034126760563380376	-0.2166666666666668	-0.14601975308642012	-0.5	1	1	5.901826822296563e-05	0.999940981731777	0.29939087727934005	1.2897718776179234	0.464915176518667	0.07932146367738241	0.6314781470641805	1.102526799639683	0.2865285351521986	0.7512896081749939	0.6158779670216842	0.3755197524379251	In	NA	Sub_train
8826	-1.7733333333333334	0.4899259259259257	-0.3851851851851852	1.870535714285716	-1.2321428571428572	-0.08928571428571429	0.04880666666666689	-0.3127142857142854	0.021980246913579915	-0.5714285714285714	1	1	0.00010488512147577289	0.9998951148785242	0.9587444864819719	1.4623767521852564	0.6137587242488552	0.8364604375872027	0.5138655859344	0.011036043550528578	0.06625057356953738	0.9760793786051989	0.08160935024717918	0.4486218243000881	In	NA	Sub_train
1366	-3.2844036697247705	0.15992592592592558	-0.3851851851851852	-1.546170212765957	-6.191489361702128	-0.8297872340425532	-0.3230733944954129	-0.4200212765957443	0.001980246913579897	-2.1702127659574466	1	1	8.873379847895713e-06	0.9999911266201521	1.5065393362214754	0.6486680577964041	0.6137587242488552	1.1435246416371951	1.9961058495451225	2.327623940844048	1.0539944129600227	1.2272205738267095	0.14521275700604885	2.0848639434276524	In	NA	Sub_train
4929	-0.3028169014084505	0.029925925925925686	1.6148148148148147	-1.8859999999999983	-4.4	0.2666666666666667	-0.14412676056338036	-0.4866666666666668	-0.1140197530864201	0.5	1	1	1.1766314486405527e-05	0.9999882336855136	0.4256512819727349	0.32811614788564436	1.543589077286189	1.3404564006370172	1.460668839587467	1.102526799639683	0.5786975263947775	1.383197391189009	0.5141125162074927	0.6479092536323576	In	NA	Sub_train
7920	2.715596330275229	-0.31007407407407417	-0.3851851851851852	0.6238297872340429	5.808510638297872	0.17021276595744686	0.15592660550458715	0.13297872340425565	0.17198024691357985	-0.1702127659574466	1	1	0.0006589551799410787	0.9993410448200589	0.6685871415347493	0.5102503857271121	0.6137587242488552	0.11399289532698721	1.5904318418577015	0.80078003333581	0.21826873981447997	0.06702018175384726	0.39541620044434284	0.03800593128708699	In	NA	Sub_train
10564	4.715596330275228	-0.2900740740740746	1.6148148148148147	-4.440892098500625e-15	-0.545454545454545	0.04545454545454541	0.9159266055045868	0.40109090909090894	0.8019802469135799	-1.227272727272727	-1	-1	0.9996016667400329	0.00039833325996706763	1.393629300786824	0.4609347072793039	1.543589077286189	0.2475171956994871	0.30862945992474144	0.4104859205029262	2.2368908611268425	0.6945097256660511	2.3989235133487363	1.1198317568526759	In	NA	Sub_train
10254	3.6971830985915495	-0.2900740740740746	1.6148148148148147	-4.440892098500625e-15	-0.545454545454545	0.04545454545454541	1.0958732394366195	0.12109090909090915	0.8019802469135799	0.7727272727272729	-1	-1	0.9923558322255961	0.0076441677744039215	1.0244330365314147	0.4609347072793039	1.543589077286189	0.2475171956994871	0.30862945992474144	0.4104859205029262	2.714843829430657	0.039197950688554445	2.3989235133487363	0.9270262552878894	In	NA	Sub_train
11243	5.697183098591549	-0.6513333333333335	-0.8666666666666667	2.4258823529411764	2.8235294117647056	-0.4705882352941176	-0.3701267605633803	0.3194117647058823	-0.0789333333333333	-1.5294117647058822	-1	-1	0.9976941868688164	0.0023058131311835582	1.7494751957834895	1.351721980575472	1.1331202320258105	1.1582844639481946	0.6982862021001154	1.2039043656380162	1.1789719993113483	0.5033479217889257	0.40253172484409183	1.4290496116279219	In	NA	Sub_train
4722	-2.3028169014084505	-0.2700740740740741	1.6148148148148147	-2.105999999999998	-5.4	0.2666666666666667	0.11587323943661955	-0.6666666666666667	-0.07201975308642017	0.5	1	1	7.254998029115889e-05	0.9999274500197088	1.1506934412248098	0.4116190288314934	1.543589077286189	1.4679466578407592	1.7595469805377024	1.102526799639683	0.11188372563313606	1.8044692465316856	0.38054536201386674	0.6479092536323576	In	NA	Sub_train
9562	-1.2844036697247705	-0.1000740740740742	0.6148148148148148	-2.0361702127659567	-5.1914893617021285	-0.8297872340425532	-0.3470733944954129	0.6429787234042554	-0.3980197530864201	-1.1702127659574466	-1	1	0.06030811940625247	0.9396918805937475	0.7814971769694002	0.007564237974884672	0.464915176518667	1.427480214500075	1.6972277085948875	2.327623940844048	1.1177403746856764	1.2606237718914308	1.4172808921834417	1.0614349373573697	In	NA	Sub_train
10432	2.697183098591549	-0.03007407407407392	1.6148148148148147	-0.7441176470588236	-1.1764705882352944	-0.4705882352941176	0.4058732394366196	0.7094117647058824	-0.034019753086420024	-0.5294117647058822	-1	-1	0.997227745522508	0.002772254477491952	0.6619119569053772	0.18016911254221765	1.543589077286189	0.678734242123906	0.497226361700826	1.2039043656380162	0.882147429818117	1.4161036083647256	0.25969888917201395	0.4056206055576392	In	NA	Sub_train
3684	-0.2844036697247705	-0.08007407407407463	-0.3851851851851852	-0.035263157894735116	-0.21052631578947345	-0.10526315789473684	0.28592660550458704	0.06099999999999973	0.4719802469135799	0.10526315789473684	1	1	5.9513911196518166e-05	0.9999404860888035	0.41897609734336283	0.05687991642269285	0.6137587242488552	0.26795223692592063	0.2085267332906914	0.061019941634229295	0.5635593658284366	0.10143876465564296	1.3494673018273875	0.243924119657246	In	NA	Sub_train
6242	-0.3028169014084505	-0.38007407407407395	-0.3851851851851852	-1.039464285714284	0.7678571428571428	-0.08928571428571429	-0.08212676056338031	-0.14171428571428546	0.031980246913579924	0.4285714285714286	1	1	4.695689127642844e-06	0.9999953043108724	0.4256512819727349	0.6828552602944439	0.6137587242488552	0.8498879645168391	0.0838906959660707	0.011036043550528578	0.41402045860350556	0.5758711160296562	0.04980764686774433	0.5748071817701945	In	NA	Sub_train
3497	-1.3028169014084503	-0.19007407407407406	-0.3851851851851852	-0.7475000000000005	-1.125	-0.125	-0.07112676056338041	-0.3537499999999998	0.031980246913579924	-0.5	1	1	8.695035047856514e-06	0.9999913049649521	0.7881723615987721	0.21435631504025648	0.6137587242488552	0.6806943196076537	0.48184292797544614	0.12276475691409493	0.38480355947924794	1.0721193313410595	0.04980764686774433	0.3755197524379251	In	NA	Sub_train
1505	2.631578947368421	-0.2900740740740746	1.6148148148148147	-4.440892098500625e-15	2.454545454545455	0.04545454545454541	-0.08794736842105277	0.12109090909090915	0.44198024691357984	-0.2272727272727271	1	1	0.0012379925461357688	0.9987620074538642	0.638129069176019	0.4609347072793039	1.543589077286189	0.2475171956994871	0.5880049629259646	0.4104859205029262	0.42948046884164004	0.039197950688554445	1.2540621916890828	0.09640275078239328	In	NA	Sub_train
3336	-1.7733333333333334	-0.3700740740740742	-0.3851851851851852	0.8469090909090902	3.4000000000000004	-0.01818181818181818	0.2888066666666669	-0.1963818181818182	0.031980246913579924	0.7818181818181819	1	1	0.00015912943325901985	0.999840870566741	0.9587444864819719	0.6581974210705399	0.6137587242488552	0.2432676126104574	0.8705806598243688	0.2114056676005717	0.5712090436869983	0.7038149650830092	0.04980764686774433	0.9363301553430736	In	NA	Sub_train
2782	2.2266666666666666	0.11992592592592555	-0.3851851851851852	-0.5957142857142852	-0.9642857142857136	0.0	-0.13319333333333316	-0.02285714285714291	-0.08901975308642007	-0.07142857142857142	1	1	9.822269665149541e-05	0.9999017773033485	0.4913398320221779	0.5500367009007855	0.6137587242488552	0.5927343207252012	0.4338089410370153	0.26828573985838733	0.5496574499890772	0.2976979544065561	0.4346082577589056	0.0630926787350532	In	NA	Sub_train
5381	-5.7733333333333325	0.5399259259259255	-0.3851851851851852	1.870535714285716	-2.232142857142857	-0.08928571428571429	0.11880666666666695	0.08228571428571453	0.07198024691357996	0.4285714285714286	1	1	1.792566269975815e-06	0.99999820743373	2.408828804986121	1.585665948304779	0.6137587242488552	0.8364604375872027	0.8127437268846354	0.011036043550528578	0.11967514813028571	0.051621696047658545	0.07739916664999504	0.5748071817701945	In	NA	Sub_train
4125	-2.3028169014084505	0.34992592592592603	1.6148148148148147	-1.8859999999999983	-3.4000000000000004	0.2666666666666667	0.08587323943661973	0.09333333333333327	0.031980246913579924	1.5	1	1	2.677782218185598e-07	0.9999997322217782	1.1506934412248098	1.117167003050593	1.543589077286189	1.3404564006370172	1.1617906986372317	1.102526799639683	0.032201273476069575	0.025765857307050544	0.04980764686774433	1.6713382597026403	In	NA	Sub_train
4782	-3.773333333333333	0.4599259259259254	-0.3851851851851852	1.870535714285716	-2.232142857142857	-0.08928571428571429	-0.08919333333333312	0.5422857142857145	0.001980246913579897	1.4285714285714286	1	1	6.904961437181889e-06	0.9999930950385628	1.6837866457340467	1.388403234513542	0.6137587242488552	0.8364604375872027	0.8127437268846354	0.011036043550528578	0.43278985349204546	1.0249619342725151	0.14521275700604885	1.5982361878404772	In	NA	Sub_train
2652	2.2266666666666666	0.06992592592592572	-0.3851851851851852	0.4296296296296296	1.0370370370370372	0.5925925925925926	0.04880666666666689	0.007407407407407306	-0.06601975308642005	0.5925925925925926	1	1	6.902150206855584e-05	0.9999309784979314	0.4913398320221779	0.4267475047812629	0.6137587242488552	0.0014536769542877154	0.16434268231973861	2.1221547615945995	0.06625057356953738	0.22686682528956298	0.3614643399862055	0.7426711986388652	In	NA	Sub_train
2786	0.22666666666666654	-0.2700740740740741	-0.3851851851851852	1.4069090909090898	0.4000000000000004	-0.01818181818181818	0.2688066666666669	-0.06738181818181821	0.1319802469135798	-0.21818181818181814	1	1	0.07066946256943196	0.929330537430568	0.23370232722989698	0.4116190288314934	0.6137587242488552	0.5677882673108914	0.026053763026337155	0.2114056676005717	0.5180874089156204	0.4019034687540909	0.2682093869266034	0.08709885072720903	In	NA	Sub_train
12667	-0.3028169014084505	-1.511333333333334	-0.8666666666666667	6.45	6.0	0.0	0.12587323943661954	0.924	0.2730666666666668	0.0	-1	-1	0.9999957241247583	4.275875241706907e-06	0.4256512819727349	3.47229615383127	1.1331202320258105	3.4902653450465877	1.6476638262949805	0.26828573985838733	0.13844454301882503	1.9183257417928579	0.716888234112014	0.13619475059721625	In	2.982095703353941	Sub_train
4513	0.6971830985915495	-0.3400740740740744	-0.3851851851851852	-0.8488235294117636	-0.2352941176470589	0.058823529411764726	-0.12112676056338045	0.09382352941176486	-0.08301975308642008	-0.4705882352941178	1	1	0.00026236912907184884	0.9997376308709282	0.06313020234669747	0.5842239033988266	0.6137587242488552	0.739411423359911	0.21592928786531032	0.4523095030454378	0.517607646407693	0.0246186027990362	0.41552723573124467	0.34541889931821107	In	NA	Sub_train
7073	-0.7733333333333334	0.18992592592592586	-0.3851851851851852	0.8369090909090895	0.4000000000000004	-0.01818181818181818	0.08880666666666692	0.4856181818181817	-0.10401975308642007	0.7818181818181819	1	1	0.00033614740673171273	0.9996638525932683	0.5962234068559344	0.7226415754681186	0.6137587242488552	0.23747260091937783	0.026053763026337155	0.2114056676005717	0.03999269597321867	0.8923372868264657	0.4823108128280579	0.9363301553430736	In	NA	Sub_train
7031	-0.2844036697247705	-0.31007407407407417	-0.3851851851851852	0.6238297872340429	1.8085106382978724	0.17021276595744686	0.14592660550458714	-0.26702127659574426	0.021980246913579915	1.8297872340425532	1	1	2.7085757756784012e-05	0.9999729142422432	0.41897609734336283	0.5102503857271121	0.6137587242488552	0.11399289532698721	0.3949192780567602	0.80078003333581	0.19170792242879098	0.8691394967854341	0.08160935024717918	2.008852080853478	In	NA	Sub_train
4252	1.6971830985915497	-0.3613333333333335	0.1333333333333333	0.1661538461538461	2.769230769230769	-0.07692307692307693	-0.14512676056338036	-0.23230769230769235	-0.03393333333333326	0.5384615384615384	1	1	0.0002306261691835676	0.9997693738308164	0.29939087727934005	0.6366446430822381	0.0544463312582882	0.15123084760155353	0.682057524763451	0.02763928030609054	0.5813536081333464	0.7878958520153118	0.259424059636635	0.6872719077119838	In	NA	Sub_train
1235	-1.3028169014084503	-0.3700740740740742	-0.3851851851851852	-0.8488235294117636	-2.235294117647059	0.058823529411764726	-0.4451267605633804	-0.5951764705882351	-0.13201975308642022	-2.4705882352941178	1	1	1.577819678588721e-05	0.9999842218032141	0.7881723615987721	0.6581974210705399	0.6137587242488552	0.739411423359911	0.813685569765781	0.4523095030454378	1.378178129704016	1.6371536490829486	0.5713555822904758	2.3922769114587763	In	NA	Sub_train
8819	-0.2844036697247705	-0.31007407407407417	-0.3851851851851852	0.6238297872340429	1.8085106382978724	0.17021276595744686	0.11592660550458712	-0.3270212765957443	0.04198024691357993	0.8297872340425534	1	1	5.6154766334803874e-05	0.9999438452336652	0.41897609734336283	0.5102503857271121	0.6137587242488552	0.11399289532698721	0.3949192780567602	0.80078003333581	0.11202547027172396	1.0095634485663265	0.01800594348830949	0.9854230747831957	In	NA	Sub_train
11060	5.697183098591549	-0.8213333333333335	-0.8666666666666667	2.395882352941177	2.8235294117647056	-0.4705882352941176	-0.3921267605633804	0.0894117647058823	-0.09093333333333332	-1.5294117647058822	-1	-1	0.9982609505573227	0.0017390494426772975	1.7494751957834895	1.7709052473818503	1.1331202320258105	1.1408994288749574	0.6982862021001154	1.2039043656380162	1.2374057975598645	0.03494389337116111	0.44069376889941364	1.4290496116279219	In	NA	Sub_train
5893	0.7155963302752295	-0.1000740740740742	-0.3851851851851852	1.762307692307692	1.9230769230769231	0.0	-0.12407339449541288	-0.2100000000000004	-0.08201975308642018	4.076923076923077	1	1	4.414721400780586e-06	0.9999955852785992	0.056455017717325424	0.007564237974884672	0.6137587242488552	0.7737421723207003	0.4291606362670981	0.26828573985838733	0.5254341469848118	0.7356869468660066	0.41234706539330157	4.308636083037599	In	2.4194964434959743	Sub_train
12671	1.6971830985915497	-1.5513333333333341	-0.8666666666666667	6.45	6.0	0.0	0.07587323943661972	1.09	0.2530666666666668	0.0	-1	-1	0.9999997324572658	2.675427342089164e-07	0.29939087727934005	3.5709275107268885	1.1331202320258105	3.4902653450465877	1.6476638262949805	0.26828573985838733	0.005640456090380559	2.30683200838666	0.6532848273531443	0.13619475059721625	Outlier	3.0897595546181185	Sub_train
7662	-0.3028169014084505	0.21992592592592608	-0.3851851851851852	0.911176470588236	0.7647058823529411	0.058823529411764726	-0.2771267605633804	0.243823529411765	-0.2300197530864201	-0.4705882352941178	1	1	5.249520943562125e-05	0.9999475047905644	0.4256512819727349	0.796615093139833	0.6137587242488552	0.2805106342700249	0.082948853084925	0.4523095030454378	0.9319563976244412	0.3264412766531947	0.8830122754089366	0.34541889931821107	In	NA	Sub_train
6971	0.22666666666666654	0.08992592592592619	-0.3851851851851852	0.4296296296296296	0.0370370370370372	-0.4074074074074074	-0.16919333333333308	-0.07259259259259276	-0.21101975308642007	-0.4074074074074074	1	1	0.0008344366035786255	0.9991655633964214	0.23370232722989698	0.47606318322907326	0.6137587242488552	0.0014536769542877154	0.13453545863049673	1.0062492125852585	0.6452763925775573	0.41409876099741944	0.8225890389880104	0.2807578074314174	In	NA	Sub_train
2408	-0.3684210526315788	-0.2900740740740746	1.6148148148148147	-4.440892098500625e-15	-0.545454545454545	0.04545454545454541	0.3620526315789472	0.12109090909090915	0.8019802469135799	0.7727272727272729	1	1	0.0005991753186500581	0.9994008246813499	0.44943416970209316	0.4609347072793039	1.543589077286189	0.2475171956994871	0.30862945992474144	0.4104859205029262	0.7657563135143644	0.039197950688554445	2.3989235133487363	0.9270262552878894	In	NA	Sub_train
11697	2.697183098591549	-0.1700740740740745	0.6148148148148148	0.6958823529411768	-2.1764705882352944	-0.4705882352941176	0.12587323943661954	0.17941176470588238	-0.03801975308642014	0.4705882352941178	-1	-1	0.9678567745957095	0.03214322540429045	0.6619119569053772	0.16504063659244833	0.464915176518667	0.1557474413914964	0.7961045026510614	1.2039043656380162	0.13844454301882503	0.17569203430017744	0.27241957052378823	0.6178084005126435	In	NA	Sub_train
6301	2.2266666666666666	0.4099259259259256	-0.3851851851851852	0.1642857142857146	1.0357142857142865	0.0	-0.16719333333333308	0.407142857142857	-0.17101975308642006	-0.07142857142857142	1	1	8.245017805408317e-05	0.9999175498219459	0.4913398320221779	1.2651140383940194	0.6137587242488552	0.1523134322031835	0.16394734086345542	0.26828573985838733	0.6399642291004195	0.7086737000231713	0.6953822254702711	0.0630926787350532	In	NA	Sub_train
1664	0.22666666666666654	0.16992592592592534	-0.3851851851851852	1.1896296296296294	0.0370370370370372	-0.4074074074074074	-0.22319333333333316	-0.14259259259259285	-0.2380197530864201	-0.4074074074074074	1	1	0.0017173055619450484	0.998282694438055	0.23370232722989698	0.6733258970203082	0.6137587242488552	0.44187456547630544	0.13453545863049673	1.0062492125852585	0.788704806460278	0.577926704741794	0.9084536381124844	0.2807578074314174	In	NA	Sub_train
8795	-0.3028169014084505	0.1499259259259258	0.6148148148148148	2.060535714285716	0.7678571428571428	-0.08928571428571429	-0.4421267605633803	-0.7167142857142854	-0.2620197530864201	-0.5714285714285714	1	1	0.00024080436103934844	0.9997591956389607	0.4256512819727349	0.6240102185724999	0.464915176518667	0.9465656597177072	0.0838906959660707	0.011036043550528578	1.3702098844883093	1.9216006539298733	0.9847777262231281	0.4486218243000881	In	NA	Sub_train
2726	0.6971830985915495	0.3399259259259262	-0.3851851851851852	-0.0600000000000005	0.0	0.0	-0.25912676056338035	0.03750000000000009	-0.16801975308642014	-0.16666666666666652	1	1	4.195607499979381e-06	0.9999958043925	0.06313020234669747	1.0925091638266886	0.6137587242488552	0.2822872658459599	0.14560501940643142	0.26828573985838733	0.8841469263302009	0.1564381457698249	0.6858417144564408	0.03437675041449739	In	NA	Sub_train
1996	0.22666666666666654	0.3299259259259255	-0.3851851851851852	0.5404347826086964	-5.260869565217392	-0.043478260869565216	0.09880666666666693	-0.41634782608695664	0.08198024691357997	-0.39130434782608703	1	1	0.0016425133616249088	0.9983574866383751	0.23370232722989698	1.0678513246027823	0.6137587242488552	0.06566539264883864	1.7179639348402782	0.13226817576361088	0.06655351335890768	1.218623233208118	0.10920087002942988	0.2642774691694162	In	NA	Sub_train
15274	2.697183098591549	0.029925925925925686	1.6148148148148147	1.6658823529411766	-1.1764705882352944	-0.4705882352941176	0.2158732394366196	0.5494117647058823	-0.021019753086420127	0.4705882352941178	-1	-1	0.9993671560344253	0.0006328439655747105	0.6619119569053772	0.32811614788564436	1.543589077286189	0.717863575426177	0.497226361700826	1.2039043656380162	0.3774918994900261	1.0416397369490127	0.218356674778749	0.6178084005126435	In	NA	Sub_train
10001	3.2266666666666666	-0.2900740740740746	1.6148148148148147	-4.440892098500625e-15	2.454545454545455	0.04545454545454541	0.6888066666666668	0.12109090909090915	0.44198024691357984	-0.2272727272727271	-1	-1	0.8786297225672043	0.12137027743279569	0.8538609116482153	0.4609347072793039	1.543589077286189	0.2475171956994871	0.5880049629259646	0.4104859205029262	1.6336417391145577	0.039197950688554445	1.2540621916890828	0.09640275078239328	In	NA	Sub_train
4388	0.6315789473684212	-0.2900740740740746	1.6148148148148147	-4.440892098500625e-15	-0.545454545454545	0.04545454545454541	0.32205263157894715	0.5410909090909091	0.84198024691358	-1.227272727272727	1	1	0.05063180906916398	0.949368190930836	0.08691309007605574	0.4609347072793039	1.543589077286189	0.2475171956994871	0.30862945992474144	0.4104859205029262	0.6595130439716084	1.0221656131548	2.526130326866476	1.1198317568526759	In	NA	Sub_train
3595	-5.7733333333333325	0.2899259259259255	-0.3851851851851852	1.870535714285716	-2.232142857142857	-0.08928571428571429	0.13880666666666674	-0.14471428571428546	0.10198024691358	-0.5714285714285714	1	1	1.9802483905984047e-05	0.999980197516094	2.408828804986121	0.9692199677071638	0.6137587242488552	0.8364604375872027	0.8127437268846354	0.011036043550528578	0.17279678290166314	0.5828923136187009	0.17280427678829963	0.4486218243000881	In	NA	Sub_train
3247	-1.7733333333333334	-0.3500740740740742	-0.3851851851851852	0.8369090909090895	3.4000000000000004	-0.01818181818181818	0.4488066666666668	-0.10738181818181823	0.12198024691357978	0.7818181818181819	1	1	0.00044772676212190277	0.9995522732378781	0.9587444864819719	0.6088817426227306	0.6137587242488552	0.23747260091937783	0.8705806598243688	0.2114056676005717	0.996182121858022	0.49551943660801917	0.23640768354716857	0.9363301553430736	In	NA	Sub_train
1654	-1.7733333333333334	-0.3500740740740742	-0.3851851851851852	0.8369090909090895	3.4000000000000004	-0.01818181818181818	0.4688066666666668	-0.2453818181818181	0.1319802469135798	0.7818181818181819	1	1	0.0003325263607608653	0.9996674736392391	0.9587444864819719	0.6088817426227306	0.6137587242488552	0.23747260091937783	0.8705806598243688	0.2114056676005717	1.0493037566294001	0.8184945257040709	0.2682093869266034	0.9363301553430736	In	NA	Sub_train
7511	0.6971830985915495	0.6499259259259258	1.6148148148148147	0.5640000000000018	1.5999999999999996	-0.7333333333333333	-0.13812676056338047	-0.026666666666666616	-0.2560197530864201	-0.5	1	1	0.004897848100134605	0.9951021518998654	0.06313020234669747	1.8569021797677305	1.543589077286189	0.07932146367738241	0.332600006113945	2.025877174540175	0.5627610359633644	0.30661376086883474	0.9656967041954672	0.3755197524379251	In	NA	Sub_train
4548	0.7155963302752295	-0.07007407407407397	-0.3851851851851852	-0.035263157894735116	2.7894736842105265	-0.10526315789473684	0.255926605504587	-0.1150000000000001	0.35198024691358	0.10526315789473684	1	1	1.7936296795695306e-05	0.9999820637032043	0.056455017717325424	0.08153775564659908	0.6137587242488552	0.26795223692592063	0.6881076895600146	0.061019941634229295	0.48387691367136954	0.5133490232129264	0.96784686127417	0.243924119657246	In	NA	Sub_train
1003	-0.2844036697247705	0.12992592592592622	-0.3851851851851852	0.10000000000000232	1.3600000000000003	0.2	0.14592660550458714	0.4029999999999998	0.11198024691358	2.12	1	1	1.1326032702818623e-06	0.9999988673967297	0.41897609734336283	0.5746945401246918	0.6137587242488552	0.18956707878869136	0.26086925228588875	0.8939665346943589	0.19170792242879098	0.698977760495443	0.20460598016773443	2.3058642434662158	In	NA	Sub_train
7746	-0.3684210526315788	-0.2900740740740746	1.6148148148148147	-4.440892098500625e-15	0.454545454545455	0.04545454545454541	0.5120526315789471	0.22109090909090898	0.99198024691358	-2.227272727272727	1	1	0.023065285092986554	0.9769347149070134	0.44943416970209316	0.4609347072793039	1.543589077286189	0.2475171956994871	0.009751318974506132	0.4104859205029262	1.164168574299699	0.27323787032337443	3.0031558775579983	2.1432607629229588	In	2.2253957442929524	Sub_train
12960	6.697183098591549	0.05992592592592594	-0.3851851851851852	7.44	17.0	0.0	0.035873239436619686	1.49	-0.011019753086420114	1.0	-1	-1	0.9966992297008795	0.003300770299120469	2.111996275409527	0.4020896655573588	0.6137587242488552	4.063971502463427	4.9353233767475695	0.26828573985838733	0.1006028134523755	3.242991686925941	0.18655497139931415	1.159623756667499	Outlier	3.9926976053586216	Sub_train
5956	-1.7733333333333334	-0.1000740740740742	-0.3851851851851852	-2.1603703703703703	-0.9629629629629628	-0.4074074074074074	-0.058193333333333215	-0.04259259259259274	-0.10801975308642008	-0.4074074074074074	1	1	1.9630072944920585e-06	0.9999980369927055	0.9587444864819719	0.007564237974884672	0.6137587242488552	1.4994543510352203	0.43341359958073206	1.0062492125852585	0.35045131959640985	0.3438867851069733	0.4950314941798318	0.2807578074314174	In	NA	Sub_train
12936	6.697183098591549	-0.05007407407407438	-0.3851851851851852	7.44	19.0	0.0	0.3858732394366196	1.32	0.6319802469135798	1.0	-1	-1	0.944083898810134	0.055916101189866035	2.111996275409527	0.1308534340944073	0.6137587242488552	4.063971502463427	5.53307965864804	0.26828573985838733	0.829025795046739	2.845123823546747	1.8582945558983441	1.159623756667499	Outlier	4.196962096566149	Sub_train
4743	2.2266666666666666	0.08992592592592619	-0.3851851851851852	0.4296296296296296	3.037037037037037	-0.4074074074074074	-0.013193333333333168	-0.3225925925925928	-0.06501975308642016	-0.4074074074074074	1	1	0.0005607966526876007	0.9994392033473124	0.4913398320221779	0.47606318322907326	0.6137587242488552	0.0014536769542877154	0.7620989642202093	1.0062492125852585	0.23092764136080926	0.9991985600844706	0.3582841696482623	0.2807578074314174	In	NA	Sub_train
7003	-2.3028169014084505	-0.40007407407407397	-0.3851851851851852	-1.239464285714284	-2.232142857142857	-0.08928571428571429	0.2758732394366197	-0.22071428571428545	0.051980246913579935	-0.5714285714285714	1	1	0.0003754586879258781	0.9996245413120741	1.1506934412248098	0.7321709387422531	0.6137587242488552	0.9657881983384228	0.8127437268846354	0.011036043550528578	0.5368568038041602	0.7607626525411643	0.013795759891125331	0.4486218243000881	In	NA	Sub_train
12569	2.697183098591549	0.04992592592592615	1.6148148148148147	1.6658823529411766	0.8235294117647056	-0.4705882352941176	0.3358732394366197	0.3594117647058823	0.12198024691357978	0.4705882352941178	-1	-1	0.9941229776613503	0.00587702233864973	0.6619119569053772	0.37743182633345473	1.543589077286189	0.717863575426177	0.10052992019964467	1.2039043656380162	0.6962217081182942	0.596963889642854	0.23640768354716857	0.6178084005126435	In	NA	Sub_train
3593	2.2266666666666666	0.17992592592592604	-0.3851851851851852	0.13428571428571526	-0.9642857142857136	0.0	-0.34919333333333313	-0.042857142857142934	-0.2920197530864201	-0.07142857142857142	1	1	0.0001943109115793984	0.9998056890884206	0.4913398320221779	0.6979837362442144	0.6137587242488552	0.16969846727642068	0.4338089410370153	0.26828573985838733	1.1233711055199593	0.3445059383335202	1.0801828363614323	0.0630926787350532	In	NA	Sub_train
2173	5.226666666666667	0.41992592592592537	-0.3851851851851852	0.7304347826086959	2.7391304347826084	-0.043478260869565216	-0.3141933333333331	0.21665217391304334	-0.27901975308642	1.608695652173913	1	1	8.77876019251822e-05	0.9999122123980748	1.5789030709002903	1.2897718776179234	0.6137587242488552	0.1757706147793428	0.6730611927616045	0.13226817576361088	1.0304082446700478	0.2628494580802952	1.038840621968167	1.7825805429711492	In	NA	Sub_train
6419	-2.3028169014084505	-0.31007407407407417	-0.3851851851851852	2.060535714285716	-1.2321428571428572	-0.08928571428571429	-0.4151267605633804	0.04228571428571448	-0.3400197530864202	-0.5714285714285714	1	1	0.010899132286918856	0.9891008677130811	1.1506934412248098	0.5102503857271121	0.6137587242488552	0.9465656597177072	0.5138655859344	0.011036043550528578	1.2984956775469492	0.14523766390158682	1.2328310125827198	0.4486218243000881	In	NA	Sub_train
8944	2.697183098591549	-0.12007407407407378	1.6148148148148147	-0.7441176470588236	0.8235294117647056	-0.4705882352941176	0.6458732394366196	0.3694117647058823	0.17198024691357985	0.4705882352941178	1	-1	0.9648300613628887	0.03516993863711128	0.6619119569053772	0.0417514404729235	1.543589077286189	0.678734242123906	0.10052992019964467	1.2039043656380162	1.5196070470746526	0.6203678816063359	0.39541620044434284	0.6178084005126435	In	NA	Sub_train
1746	1.6315789473684212	-0.2900740740740746	1.6148148148148147	-4.440892098500625e-15	0.454545454545455	0.04545454545454541	-0.16794736842105262	-0.19890909090909087	0.44198024691357984	-1.227272727272727	1	1	0.0012544402342993255	0.9987455597657007	0.27560798954998167	0.4609347072793039	1.543589077286189	0.2475171956994871	0.009751318974506132	0.4104859205029262	0.6419670079271516	0.7097297921428709	1.2540621916890828	1.1198317568526759	In	NA	Sub_train
2879	0.6971830985915495	0.05992592592592594	-0.3851851851851852	0.3205357142857164	2.7678571428571432	-0.08928571428571429	0.3658732394366195	0.11228571428571454	0.35198024691358	0.4285714285714286	1	1	6.319191024373172e-05	0.9999368080897563	0.06313020234669747	0.4020896655573588	0.6137587242488552	0.061766374530070216	0.6816469778665415	0.011036043550528578	0.7759041602753607	0.018590279842787605	0.96784686127417	0.5748071817701945	In	NA	Sub_train
3325	0.6971830985915495	-0.3500740740740742	-0.3851851851851852	-0.8488235294117636	-0.2352941176470589	0.058823529411764726	-0.10212676056338033	-0.4441764705882351	-0.08401975308642007	-2.4705882352941178	1	1	0.0010464888288725938	0.9989535111711274	0.06313020234669747	0.6088817426227306	0.6137587242488552	0.739411423359911	0.21592928786531032	0.4523095030454378	0.4671420933748836	1.28375337043437	0.41870740606918816	2.3922769114587763	In	NA	Sub_train
9162	3.631578947368421	0.4999259259259254	-0.3851851851851852	0.0	0.0	0.0	-0.5879473684210528	0.0	0.1519802469135798	0.0	1	1	9.196228067942513e-08	0.9999999080377193	1.0006501488020565	1.4870345914091605	0.6137587242488552	0.24751719569948452	0.14560501940643142	0.26828573985838733	1.7575213381260895	0.24420311563288277	0.33181279368547306	0.13619475059721625	In	NA	Sub_train
2690	-0.3028169014084505	-0.31007407407407417	-0.3851851851851852	0.911176470588236	0.7647058823529411	0.058823529411764726	-0.0611267605633804	0.2638235294117648	-0.07801975308642006	2.5294117647058822	1	1	9.951419295672892e-05	0.9999004858070433	0.4256512819727349	0.5102503857271121	0.6137587242488552	0.2805106342700249	0.082948853084925	0.4523095030454378	0.35824274209355894	0.37324926058015834	0.3996263840415273	2.724868118892637	In	NA	Sub_train
4009	-1.3028169014084503	-0.19007407407407406	-0.3851851851851852	-1.039464285714284	-0.2321428571428572	-0.08928571428571429	-0.07112676056338041	0.1722857142857146	0.031980246913579924	-0.5714285714285714	1	1	1.0035423166021573e-05	0.999989964576834	0.7881723615987721	0.21435631504025648	0.6137587242488552	0.8498879645168391	0.21498744498416464	0.011036043550528578	0.38480355947924794	0.15901423162367997	0.04980764686774433	0.4486218243000881	In	NA	Sub_train
2750	-1.3028169014084503	0.15992592592592558	-0.3851851851851852	-1.0294642857142842	-0.2321428571428572	-0.08928571428571429	-0.21812676056338046	0.1622857142857146	-0.07201975308642017	0.4285714285714286	1	1	1.0925633020519854e-07	0.9999998907436698	0.7881723615987721	0.6486680577964041	0.6137587242488552	0.8440929528257601	0.21498744498416464	0.011036043550528578	0.7752475750488762	0.13561023966019792	0.38054536201386674	0.5748071817701945	In	NA	Sub_train
6749	0.6971830985915495	0.9599259259259254	1.6148148148148147	0.5640000000000018	1.5999999999999996	-0.7333333333333333	-0.24712676056338034	1.1833333333333331	-0.3050197530864201	-0.5	1	1	0.01095062234377675	0.9890493776562232	0.06313020234669747	2.6212951957087727	1.543589077286189	0.07932146367738241	0.332600006113945	2.025877174540175	0.852273945467374	2.5252692667124914	1.1215250507546977	0.3755197524379251	In	NA	Sub_train
3066	-1.2844036697247705	-0.07007407407407397	-0.3851851851851852	-0.035263157894735116	-0.21052631578947345	0.8947368421052632	0.15592660550458715	-0.15300000000000025	0.3919802469135798	1.1052631578947367	1	1	1.827429818579418e-08	0.9999999817257018	0.7814971769694002	0.08153775564659908	0.6137587242488552	0.26795223692592063	0.2085267332906914	3.067384032545629	0.21826873981447997	0.6022841926741586	1.0950536747919086	1.2673531257275286	In	1.9495375652750815	Sub_train
15363	2.697183098591549	-0.39007407407407424	1.6148148148148147	1.6658823529411766	-1.1764705882352944	-0.4705882352941176	0.1858732394366196	0.25941176470588223	-0.023019753086420125	0.4705882352941178	-1	-1	0.9998911488535416	0.00010885114645847364	0.6619119569053772	0.7075130995183492	1.543589077286189	0.717863575426177	0.497226361700826	1.2039043656380162	0.2978094473329591	0.3629239700080334	0.224717015454636	0.6178084005126435	In	NA	Sub_train
5605	-0.2844036697247705	-0.1000740740740742	-0.3851851851851852	0.6238297872340429	2.8085106382978724	0.17021276595744686	0.14592660550458714	0.012978723404255543	0.12198024691357978	-0.1702127659574466	1	1	4.6952707033032226e-05	0.999953047292967	0.41897609734336283	0.007564237974884672	0.6137587242488552	0.11399289532698721	0.6937974190069955	0.80078003333581	0.19170792242879098	0.21382772180793747	0.23640768354716857	0.03800593128708699	In	NA	Sub_train
1663	3.2266666666666666	0.6999259259259256	-0.3851851851851852	0.7304347826086959	2.7391304347826084	-0.043478260869565216	-0.21919333333333316	0.2766521739130434	-0.2630197530864201	-0.39130434782608703	1	1	5.301855193351468e-05	0.9999469814480665	0.8538609116482153	1.9801913758872534	0.6137587242488552	0.1757706147793428	0.6730611927616045	0.13226817576361088	0.7780804795060023	0.40327340986118765	0.9879578965610716	0.2642774691694162	In	NA	Sub_train
15349	0.6971830985915495	0.21992592592592608	-0.3851851851851852	1.2358823529411769	-3.1764705882352944	-0.4705882352941176	-0.3361267605633804	0.009411764705882229	-0.2830197530864201	-0.5294117647058822	-1	1	0.03280796742955672	0.9671920325704433	0.06313020234669747	0.796615093139833	0.6137587242488552	0.46867807270977224	1.0949826436012966	1.2039043656380162	1.0886652202000062	0.2221758290790176	1.0515613033199411	0.4056206055576392	In	NA	Sub_train
3430	-0.7733333333333334	0.07992592592592551	-0.3851851851851852	0.8369090909090895	0.4000000000000004	-0.01818181818181818	0.2988066666666669	-0.24438181818181826	0.04198024691357993	-0.21818181818181814	1	1	0.000830887062382768	0.9991691129376172	0.5962234068559344	0.451405344005167	0.6137587242488552	0.23747260091937783	0.026053763026337155	0.2114056676005717	0.5977698610726874	0.8161541265077231	0.01800594348830949	0.08709885072720903	In	NA	Sub_train
6370	-0.2844036697247705	-0.1000740740740742	-0.3851851851851852	1.203829787234043	2.8085106382978724	0.17021276595744686	-0.2980733944954129	0.14297872340425566	-0.28901975308642003	-0.1702127659574466	1	1	7.86611402580073e-05	0.999921338859742	0.41897609734336283	0.007564237974884672	0.6137587242488552	0.45010357340957985	0.6937974190069955	0.80078003333581	0.9875923694958003	0.09042417371732933	1.0706423253476018	0.03800593128708699	In	NA	Sub_train
5898	-1.3684210526315788	-0.4300740740740743	1.6148148148148147	-4.440892098500625e-15	-7.545454545454545	-0.9545454545454546	-1.1299473684210528	-0.292909090909091	-0.13401975308642	-2.227272727272727	1	1	0.05366008348754958	0.9463399165124504	0.8119552493281306	0.8061444564139677	1.543589077286189	0.2475171956994871	2.400776446576389	2.717918053676932	3.197117640430433	0.9297273165996024	0.5777159229663621	2.1432607629229588	In	2.8370416851729026	Sub_train
5374	-0.3028169014084505	-0.9913333333333334	0.1333333333333333	0.3661538461538454	-0.23076923076923084	-0.07692307692307693	-0.4201267605633804	-0.4523076923076923	-0.1919333333333333	-0.4615384615384616	1	1	0.013827802730659311	0.9861721972693407	0.4256512819727349	2.1900885141882287	0.0544463312582882	0.0353306137799703	0.21457689808725497	0.02763928030609054	1.3117760862397936	1.3027836752119166	0.7618909730317052	0.33615709835829893	In	NA	Sub_train
3150	5.226666666666667	0.6599259259259256	-0.3851851851851852	-0.029565217391303914	5.7391304347826075	-0.043478260869565216	-0.14119333333333314	0.2666521739130434	-0.31301975308642016	-0.39130434782608703	1	1	3.3546029424735835e-05	0.9999664539705753	1.5789030709002903	1.8815600189916346	0.6137587242488552	0.2646502737426749	1.56969561561231	0.13226817576361088	0.5709061038976283	0.37986941789770556	1.1469664134582458	0.2642774691694162	In	NA	Sub_train
3065	-1.2844036697247705	-0.110074074074074	-0.3851851851851852	-0.035263157894735116	-0.21052631578947345	-0.10526315789473684	0.245926605504587	-0.17600000000000027	0.35198024691358	0.10526315789473684	1	1	1.9044969678527757e-05	0.9999809550303215	0.7814971769694002	0.01709360124901945	0.6137587242488552	0.26795223692592063	0.2085267332906914	0.061019941634229295	0.45731609628568054	0.6561133741901672	0.96784686127417	0.243924119657246	In	NA	Sub_train
4823	-0.2844036697247705	-0.1000740740740742	-0.3851851851851852	0.6238297872340429	2.8085106382978724	0.17021276595744686	0.14592660550458714	0.022978723404255552	0.12198024691357978	-0.1702127659574466	1	1	4.841516321452133e-05	0.9999515848367855	0.41897609734336283	0.007564237974884672	0.6137587242488552	0.11399289532698721	0.6937974190069955	0.80078003333581	0.19170792242879098	0.1904237298444554	0.23640768354716857	0.03800593128708699	In	NA	Sub_train
3603	-1.7733333333333334	-0.1000740740740742	-0.3851851851851852	-2.05037037037037	-0.9629629629629628	-0.4074074074074074	-0.08719333333333312	-0.16259259259259284	-0.17001975308642014	-0.4074074074074074	1	1	2.1566069707823488e-06	0.9999978433930292	0.9587444864819719	0.007564237974884672	0.6137587242488552	1.4357092224333492	0.43341359958073206	1.0062492125852585	0.4274776900149077	0.624734688668758	0.6922020551323278	0.2807578074314174	In	NA	Sub_train
441	-3.2844036697247705	0.1999259259259256	0.6148148148148148	1.5	0.0	-0.5	-0.44807339449541295	0.07999999999999985	-0.2280197530864201	-0.5	1	1	0.0001010180779948966	0.9998989819220051	1.5065393362214754	0.7472994146920227	0.464915176518667	0.6217345579623927	0.14560501940643142	1.2959162472315418	1.3860046302811353	0.056971179925026795	0.8766519347330496	0.3755197524379251	In	NA	Sub_train
1082	1.7155963302752295	0.05992592592592594	-0.3851851851851852	0.10000000000000232	2.3600000000000003	0.2	0.16592660550458715	1.233	0.22198024691357987	0.1200000000000001	1	1	0.0008839419216152278	0.9991160580783848	0.306066061908712	0.4020896655573588	0.6137587242488552	0.18956707878869136	0.5597473932361241	0.8939665346943589	0.244829557200169	2.641509093464453	0.554424717341517	0.25900623132565026	In	NA	Sub_train
6069	-1.7733333333333334	-0.4700740740740743	-0.3851851851851852	0.8369090909090895	-1.5999999999999996	-0.01818181818181818	-0.04919333333333309	0.03261818181818177	-0.07201975308642017	-0.21818181818181814	1	1	0.009764825416090472	0.9902351745839095	0.9587444864819719	0.9047758133095862	0.6137587242488552	0.23747260091937783	0.6238100449268078	0.2114056676005717	0.3265465839492894	0.16786354911927057	0.38054536201386674	0.08709885072720903	In	NA	Sub_train
6924	-1.2844036697247705	-0.1700740740740745	-0.3851851851851852	-1.7252631578947355	-0.21052631578947345	-0.10526315789473684	0.49592660550458706	0.00099999999999989	0.4219802469135798	0.10526315789473684	1	1	6.261035577104224e-06	0.9999937389644229	0.7814971769694002	0.16504063659244833	0.6137587242488552	1.2473092127183025	0.2085267332906914	0.061019941634229295	1.1213365309279055	0.2418627164365348	1.190458784930213	0.243924119657246	In	NA	Sub_train
11308	2.697183098591549	-0.2900740740740746	1.6148148148148147	-4.440892098500625e-15	-0.545454545454545	0.04545454545454541	1.1358732394366196	-0.1789090909090909	0.7419802469135799	1.7727272727272732	-1	-1	0.907720197299873	0.09227980270012698	0.6619119569053772	0.4609347072793039	1.543589077286189	0.2475171956994871	0.30862945992474144	0.4104859205029262	2.821087098973413	0.6629218082159068	2.2081132930721274	1.9504552613581723	In	NA	Sub_train
11904	7.697183098591549	-0.6913333333333336	-0.8666666666666667	2.4258823529411764	5.8235294117647065	-0.4705882352941176	-0.11412676056338035	-0.11058823529411764	0.05806666666666671	-1.5294117647058822	-1	-1	0.9984976027360797	0.0015023972639203042	2.4745173550355646	1.4503533374710906	1.1331202320258105	1.1582844639481946	1.5949206249508217	1.2039043656380162	0.4990150742377104	0.5030237326408018	0.03315161145416518	1.4290496116279219	In	NA	Sub_train
7236	0.6971830985915495	-0.060074074074074175	1.6148148148148147	-0.7341176470588229	-1.1764705882352944	-0.4705882352941176	0.4458732394366196	0.02941176470588225	0.021980246913579915	-0.5294117647058822	1	-1	0.840537792787905	0.15946220721209506	0.06313020234669747	0.10619559487050319	1.543589077286189	0.6729392304328264	0.497226361700826	1.2039043656380162	0.9883906993608729	0.17536784515205348	0.08160935024717918	0.4056206055576392	In	NA	Sub_train
4711	-0.2844036697247705	0.029925925925925686	-0.3851851851851852	0.10000000000000232	-0.6399999999999997	0.2	0.17592660550458716	-0.387	0.2319802469135799	-0.8799999999999999	1	1	3.309924463090752e-05	0.9999669007553691	0.41897609734336283	0.32811614788564436	0.6137587242488552	0.18956707878869136	0.33688702961458195	0.8939665346943589	0.271390374585858	1.1499376046196377	0.5862264207209519	0.7644227747446324	In	NA	Sub_train
4618	-1.3028169014084503	-0.8900740740740742	-0.3851851851851852	-1.039464285714284	0.7678571428571428	-0.08928571428571429	0.1758732394366196	0.12228571428571455	0.1319802469135798	0.4285714285714286	1	1	0.0007450417535612708	0.9992549582464387	0.7881723615987721	1.9404050607135799	0.6137587242488552	0.8498879645168391	0.0838906959660707	0.011036043550528578	0.2712486299472701	0.04199427180626967	0.2682093869266034	0.5748071817701945	In	NA	Sub_train
2543	-0.2844036697247705	-0.1000740740740742	-0.3851851851851852	-0.08769230769230774	-0.0769230769230771	0.0	-0.1460733944954129	-0.0900000000000003	-0.1200197530864201	0.07692307692307687	1	1	3.0445510748489113e-05	0.9999695544892515	0.41897609734336283	0.007564237974884672	0.6137587242488552	0.29833499052894813	0.16859564563337265	0.26828573985838733	0.5838679452333276	0.4548390433042218	0.5331935382351536	0.2149200587564687	In	NA	Sub_train
7750	-0.7733333333333334	-0.2900740740740746	1.6148148148148147	-4.440892098500625e-15	-0.545454545454545	0.04545454545454541	1.1788066666666668	-0.1789090909090909	0.7419802469135799	1.7727272727272732	1	1	0.20968222523145896	0.790317774768541	0.5962234068559344	0.4609347072793039	1.543589077286189	0.2475171956994871	0.30862945992474144	0.4104859205029262	2.935121791013318	0.6629218082159068	2.2081132930721274	1.9504552613581723	In	NA	Sub_train
6336	0.6971830985915495	0.11992592592592555	1.6148148148148147	1.6658823529411766	2.8235294117647056	-0.4705882352941176	0.2858732394366197	0.10941176470588232	0.04198024691357993	2.4705882352941178	1	1	0.06275061323053066	0.9372493867694693	0.06313020234669747	0.5500367009007855	1.543589077286189	0.717863575426177	0.6982862021001154	1.2039043656380162	0.5634176211898493	0.011864090555803007	0.01800594348830949	2.664666412653209	In	NA	Sub_train
15354	2.697183098591549	0.029925925925925686	1.6148148148148147	1.6658823529411766	-1.1764705882352944	-0.4705882352941176	0.2158732394366196	0.3794117647058824	-0.021019753086420127	0.4705882352941178	-1	-1	0.9989344536449117	0.0010655463550882278	0.6619119569053772	0.32811614788564436	1.543589077286189	0.717863575426177	0.497226361700826	1.2039043656380162	0.3774918994900261	0.6437718735698182	0.218356674778749	0.6178084005126435	In	NA	Sub_train
1186	-0.2844036697247705	0.06992592592592572	-0.3851851851851852	0.10000000000000232	-0.6399999999999997	0.2	0.255926605504587	-0.10699999999999997	0.2419802469135799	-0.8799999999999999	1	1	0.00012396213482190888	0.9998760378651781	0.41897609734336283	0.4267475047812629	0.6137587242488552	0.18956707878869136	0.33688702961458195	0.8939665346943589	0.48387691367136954	0.4946258296421406	0.6180281241003867	0.7644227747446324	In	NA	Sub_train
8344	0.7155963302752295	0.11992592592592555	-0.3851851851851852	1.1447368421052646	-0.21052631578947345	-0.10526315789473684	-0.1370733944954129	0.6109999999999998	-0.1020197530864202	-0.8947368421052632	1	1	0.02161967781500207	0.9783803221849979	0.056455017717325424	0.5500367009007855	0.6137587242488552	0.41585914262142265	0.2085267332906914	0.061019941634229295	0.5599632095862075	1.1857807933358693	0.47595047215217123	0.7795048864130367	In	NA	Sub_train
4659	-0.2844036697247705	-0.1600740740740738	-0.3851851851851852	0.6238297872340429	1.8085106382978724	0.17021276595744686	0.055926605504587064	-0.2970212765957443	0.001980246913579897	0.8297872340425534	1	1	1.5987791051719213e-05	0.9999840122089483	0.41897609734336283	0.14038279736854203	0.6137587242488552	0.11399289532698721	0.3949192780567602	0.80078003333581	0.04733943404241014	0.9393514726758803	0.14521275700604885	0.9854230747831957	In	NA	Sub_train
7574	3.7155963302752295	-0.09007407407407443	-0.3851851851851852	0.6238297872340429	4.8085106382978715	0.17021276595744686	0.055926605504587064	-0.37802127659574425	0.011980246913579906	-0.1702127659574466	1	1	0.0002705084849768946	0.9997294915150231	1.031108221160787	0.03222207719878872	0.6137587242488552	0.11399289532698721	1.291553700907466	0.80078003333581	0.04733943404241014	1.1289238075800847	0.11341105362661402	0.03800593128708699	In	NA	Sub_train
2358	5.226666666666667	0.8199259259259257	-0.3851851851851852	0.7304347826086959	5.7391304347826075	-0.043478260869565216	-0.08819333333333312	0.22665217391304335	-0.2400197530864201	-0.39130434782608703	1	1	5.8505772088435215e-05	0.9999414942279116	1.5789030709002903	2.276085446574109	0.6137587242488552	0.1757706147793428	1.56969561561231	0.13226817576361088	0.43013377175347656	0.2862534500437773	0.9148139787883713	0.2642774691694162	In	NA	Sub_train
8746	0.6971830985915495	-0.21007407407407447	-0.3851851851851852	0.3205357142857164	2.7678571428571432	-0.08928571428571429	-0.3451267605633803	-0.3547142857142854	-0.20301975308642006	-0.5714285714285714	1	1	2.234292030711682e-05	0.9999776570796929	0.06313020234669747	0.26367199348806675	0.6137587242488552	0.061766374530070216	0.6816469778665415	0.011036043550528578	1.112569955847126	1.0743761448518236	0.7971476762844625	0.4486218243000881	In	NA	Sub_train
10077	2.697183098591549	-0.5400740740740742	1.6148148148148147	0.685882352941177	-1.1764705882352944	-0.4705882352941176	0.14587323943661956	0.15941176470588234	-0.009019753086420002	0.4705882352941178	-1	-1	0.9990687915565757	0.0009312084434242997	0.6619119569053772	1.077380687876918	1.543589077286189	0.14995242970041736	0.497226361700826	1.2039043656380162	0.19156617779020307	0.12888405037321324	0.18019463072342684	0.6178084005126435	In	NA	Sub_train
9342	2.697183098591549	0.08992592592592619	1.6148148148148147	1.6658823529411766	-1.1764705882352944	-0.4705882352941176	0.2758732394366197	0.5194117647058822	0.031980246913579924	-0.5294117647058822	-1	-1	0.9997811282650108	0.00021887173498926122	0.6619119569053772	0.47606318322907326	1.543589077286189	0.717863575426177	0.497226361700826	1.2039043656380162	0.5368568038041602	0.9714277610585664	0.04980764686774433	0.4056206055576392	In	NA	Sub_train
5523	-0.7733333333333334	-0.2900740740740746	1.6148148148148147	-4.440892098500625e-15	-0.545454545454545	0.04545454545454541	1.1988066666666668	-0.21890909090909091	0.84198024691358	2.772727272727273	1	1	0.03162545654849158	0.9683745434515084	0.5962234068559344	0.4609347072793039	1.543589077286189	0.2475171956994871	0.30862945992474144	0.4104859205029262	2.988243425784696	0.7565377760698352	2.526130326866476	2.973884267428455	In	NA	Sub_train
1274	-0.2844036697247705	0.07992592592592551	-0.3851851851851852	0.10000000000000232	0.3600000000000003	0.2	0.28592660550458704	0.17300000000000004	0.2719802469135799	0.1200000000000001	1	1	3.2961748783089106e-05	0.9999670382512169	0.41897609734336283	0.451405344005167	0.6137587242488552	0.18956707878869136	0.038008888664346596	0.8939665346943589	0.5635593658284366	0.16068594533535663	0.7134332342386912	0.25900623132565026	In	NA	Sub_train
889	-1.3028169014084503	-1.1200740740740742	-0.3851851851851852	0.6025	1.875	-0.125	-0.16712676056338038	0.16625000000000026	-0.02001975308642012	-0.5	1	1	0.037111944192152024	0.962888055807848	0.7881723615987721	2.507535362863386	0.6137587242488552	0.10163225868803621	0.41479149487525985	0.12276475691409493	0.6397874063818622	0.14488825076000675	0.21517650444080552	0.3755197524379251	In	NA	Sub_train
2413	0.7155963302752295	0.029925925925925686	-0.3851851851851852	0.10000000000000232	4.36	0.2	0.4659266055045872	-0.34700000000000003	0.5219802469135799	1.12	1	1	2.689829210478223e-07	0.999999731017079	0.056455017717325424	0.32811614788564436	0.6137587242488552	0.18956707878869136	1.1575036751365948	0.8939665346943589	1.0416540787708388	1.0563216367657096	1.5084758187245617	1.282435237395933	In	NA	Sub_train
5802	2.2266666666666666	0.09992592592592596	-0.3851851851851852	0.4296296296296296	1.0370370370370372	0.5925925925925926	-0.018193333333333173	-0.09259259259259278	-0.17101975308642006	0.5925925925925926	1	1	4.775746378371526e-05	0.9999522425362163	0.4913398320221779	0.5007210224529773	0.6137587242488552	0.0014536769542877154	0.16434268231973861	2.1221547615945995	0.24420805005365379	0.4609067449243836	0.6953822254702711	0.7426711986388652	In	NA	Sub_train
6058	-1.3028169014084503	-0.4100740740740743	0.6148148148148148	0.0	0.25	0.0	0.3858732394366196	0.15775000000000006	0.2519802469135799	0.25	1	1	0.010420508368212955	0.989579491631787	0.7881723615987721	0.7568287779661586	0.464915176518667	0.24751719569948452	0.07088548416887258	0.26828573985838733	0.829025795046739	0.12499485759104655	0.6498298274798215	0.3920520021147869	In	NA	Sub_train
2785	-2.773333333333333	0.1499259259259258	-0.3851851851851852	0.8369090909090895	-2.6	-0.01818181818181818	-0.24119333333333315	-0.01138181818181827	-0.29101975308642003	-0.21818181818181814	1	1	6.18532610752176e-05	0.9999381467389248	1.321265566108009	0.6240102185724999	0.6137587242488552	0.23747260091937783	0.9226881858770433	0.2114056676005717	0.8365142777545183	0.2708411137585916	1.0770026660234888	0.08709885072720903	In	NA	Sub_train
9640	3.6971830985915495	-0.2900740740740746	1.6148148148148147	-4.440892098500625e-15	-0.545454545454545	0.04545454545454541	1.1058732394366195	-0.038909090909091004	0.84198024691358	-1.227272727272727	-1	-1	0.9990137597240996	0.0009862402759004232	1.0244330365314147	0.4609347072793039	1.543589077286189	0.2475171956994871	0.30862945992474144	0.4104859205029262	2.741404646816346	0.33526592072715855	2.526130326866476	1.1198317568526759	In	NA	Sub_train
13592	2.697183098591549	0.08992592592592619	1.6148148148148147	1.6658823529411766	-1.1764705882352944	-0.4705882352941176	0.2758732394366197	0.3694117647058823	0.031980246913579924	0.4705882352941178	-1	-1	0.9986224171414332	0.00137758285856684	0.6619119569053772	0.47606318322907326	1.543589077286189	0.717863575426177	0.497226361700826	1.2039043656380162	0.5368568038041602	0.6203678816063359	0.04980764686774433	0.6178084005126435	In	NA	Test
3042	0.22666666666666654	0.2599259259259261	-0.3851851851851852	1.1896296296296294	0.0370370370370372	-0.4074074074074074	-0.3411933333333331	-0.16259259259259284	-0.3550197530864201	-0.4074074074074074	1	1	0.0006507695375105316	0.9993492304624895	0.23370232722989698	0.8952464500354516	0.6137587242488552	0.44187456547630544	0.13453545863049673	1.0062492125852585	1.102122451611408	0.624734688668758	1.2805335676518717	0.2807578074314174	In	NA	Test
9097	0.7155963302752295	-0.19007407407407406	-0.3851851851851852	0.6238297872340429	1.8085106382978724	0.17021276595744686	0.12592660550458712	-0.3960212765957444	0.08198024691357997	-1.1702127659574466	1	1	0.0008030099660845114	0.9991969900339155	0.056455017717325424	0.21435631504025648	0.6137587242488552	0.11399289532698721	0.3949192780567602	0.80078003333581	0.13858628765741293	1.1710509931143527	0.10920087002942988	1.0614349373573697	In	NA	Test
4001	-2.3028169014084505	-0.5200740740740741	-0.3851851851851852	0.0	0.25	0.0	0.4358732394366196	-0.08424999999999994	0.17198024691357985	-0.75	1	1	0.006332220966590363	0.9936677790334096	1.1506934412248098	1.0280650094291088	0.6137587242488552	0.24751719569948452	0.07088548416887258	0.26828573985838733	0.9618298819751839	0.4413817479252188	0.39541620044434284	0.6313770039554958	In	NA	Test
5519	-1.3684210526315788	-0.2900740740740746	1.6148148148148147	-4.440892098500625e-15	-0.545454545454545	0.04545454545454541	0.3920526315789474	-0.20890909090909093	0.8719802469135798	1.7727272727272732	1	1	1.326937895629321e-05	0.9999867306210437	0.8119552493281306	0.4609347072793039	1.543589077286189	0.2475171956994871	0.30862945992474144	0.4104859205029262	0.8454387656714318	0.7331337841063531	2.6215354370047796	1.9504552613581723	In	NA	Test
7171	-0.3028169014084505	-0.33007407407407463	-0.3851851851851852	-1.039464285714284	0.7678571428571428	-0.08928571428571429	-0.23212676056338036	-0.3147142857142855	-0.13401975308642	-0.5714285714285714	1	1	6.225301277029693e-06	0.999993774698723	0.4256512819727349	0.5595660641749225	0.6137587242488552	0.8498879645168391	0.0838906959660707	0.011036043550528578	0.8124327193888404	0.9807601769978956	0.5777159229663621	0.4486218243000881	In	NA	Test
6556	-0.3028169014084505	-0.26133333333333386	-0.8666666666666667	-1.0138461538461536	0.7692307692307692	-0.07692307692307693	0.15587323943661954	0.027692307692307683	0.20306666666666676	0.5384615384615384	1	1	3.5310428042611974e-06	0.9999964689571957	0.4256512819727349	0.3900662508431929	1.1331202320258105	0.8350422271488969	0.08430124286298037	0.02763928030609054	0.218126995175892	0.17939206096477867	0.49427631045597015	0.6872719077119838	In	NA	Test
1651	0.22666666666666654	0.16992592592592534	-0.3851851851851852	0.8369090909090895	0.4000000000000004	-0.01818181818181818	0.2088066666666668	0.016618181818181754	0.001980246913579897	-0.21818181818181814	1	1	0.0017270535744748905	0.9982729464255251	0.23370232722989698	0.6733258970203082	0.6137587242488552	0.23747260091937783	0.026053763026337155	0.2114056676005717	0.35872250460148625	0.20530993626084185	0.14521275700604885	0.08709885072720903	In	NA	Test
9173	2.697183098591549	0.34992592592592603	-0.3851851851851852	-0.0600000000000005	2.0	0.0	-0.1761267605633804	-0.048499999999999883	-0.21601975308642007	1.8333333333333333	1	1	1.3582049405158614e-06	0.9999986417950595	0.6619119569053772	1.117167003050593	0.6137587242488552	0.2822872658459599	0.45215126249403925	0.26828573985838733	0.6636921420289823	0.3577124766557704	0.8384898906777277	2.0124812617260677	In	NA	Test
6559	-0.3028169014084505	-0.21007407407407447	-0.3851851851851852	0.911176470588236	2.764705882352941	0.058823529411764726	0.2958732394366197	0.2638235294117648	0.09198024691357998	2.5294117647058822	1	1	0.00010025025188631354	0.9998997497481137	0.4256512819727349	0.26367199348806675	0.6137587242488552	0.2805106342700249	0.6807051349853956	0.4523095030454378	0.5899784385755382	0.37324926058015834	0.14100257340886474	2.724868118892637	In	NA	Test
11897	5.697183098591549	-0.5913333333333339	-0.8666666666666667	2.4258823529411764	4.823529411764706	-0.4705882352941176	-0.2101267605633803	0.5394117647058823	0.0300666666666668	-1.5294117647058822	-1	-1	0.9959107614117312	0.004089238588268789	1.7494751957834895	1.2037749452320452	1.1331202320258105	1.1582844639481946	1.296042484000586	1.2039043656380162	0.7539989211403246	1.0182357449855306	0.055893158008252015	1.4290496116279219	In	NA	Test
5261	-0.3028169014084505	0.4586666666666659	1.1333333333333333	0.1661538461538461	-1.2307692307692308	-0.07692307692307693	-0.2711267605633804	0.3576923076923077	-0.0849333333333333	-0.4615384615384616	1	1	0.00011726899707065197	0.9998827310029293	0.4256512819727349	1.3852981732779386	1.024227569509234	0.15123084760155353	0.5134550390374903	0.02763928030609054	0.9160199071930278	0.5929396738301287	0.4216127468717527	0.33615709835829893	In	NA	Test
8440	5.697183098591549	-0.2900740740740746	1.6148148148148147	-4.440892098500625e-15	3.454545454545455	0.04545454545454541	0.6858732394366196	0.10109090909090912	0.3719802469135798	0.7727272727272729	1	-1	0.9588723828292999	0.04112761717070009	1.7494751957834895	0.4609347072793039	1.543589077286189	0.2475171956994871	0.8868831038761998	0.4104859205029262	1.6258503166174088	0.007610033238409709	1.0314502680330389	0.9270262552878894	In	NA	Test
4899	-0.7733333333333334	-0.39007407407407424	0.6148148148148148	-1.3830909090909105	-0.5999999999999996	0.9818181818181818	0.14880666666666675	0.2956181818181818	0.06198024691357995	0.7818181818181819	1	1	6.083393026989903e-06	0.999993916606973	0.5962234068559344	0.7075130995183492	0.464915176518667	1.0490199945002006	0.3249319039765725	3.33980964178043	0.19935760028735217	0.4476614395203071	0.0455974632705602	0.9363301553430736	In	2.0158236347662135	Test
12930	4.69718309859155	-1.1813333333333338	-0.8666666666666667	7.42	15.0	0.0	0.6658732394366196	1.45	1.0130666666666668	0.0	-1	-1	0.9999953621677218	4.637832278205692e-06	1.3869541161574523	2.6585874594424173	1.1331202320258105	4.0523814790812684	4.337567094847099	0.26828573985838733	1.5727286818460307	3.149375719072013	3.0702142841901905	0.13619475059721625	Outlier	4.086914644237421	Test
12744	-0.3028169014084505	-1.511333333333334	-0.8666666666666667	7.43	6.0	0.0	0.13587323943661955	0.662	0.3330666666666666	0.0	-1	-1	0.999998699224751	1.3007752489350533e-06	0.4256512819727349	3.47229615383127	1.1331202320258105	4.058176490772348	1.6476638262949805	0.26828573985838733	0.16500536040451405	1.3051411523496284	0.9076984543886223	0.13619475059721625	Outlier	3.114922670973866	Test
1575	0.6971830985915495	0.21992592592592608	-0.3851851851851852	-0.0600000000000005	0.0	0.0	-0.2531267605633805	-0.0024999999999999467	-0.2170197530864202	-0.16666666666666652	1	1	1.351942668659234e-05	0.9999864805733134	0.06313020234669747	0.796615093139833	0.6137587242488552	0.2822872658459599	0.14560501940643142	0.26828573985838733	0.8682104358987879	0.2500541136237531	0.8416700610156715	0.03437675041449739	In	NA	Test
2569	-0.3028169014084505	0.4586666666666659	-0.8666666666666667	0.1661538461538461	-0.23076923076923084	-0.07692307692307693	-0.2841267605633804	0.017692307692307896	-0.06993333333333329	-0.4615384615384616	1	1	3.257605794004803e-07	0.9999996742394206	0.4256512819727349	1.3852981732779386	1.1331202320258105	0.15123084760155353	0.21457689808725497	0.02763928030609054	0.9505489697944234	0.20279605292826022	0.3739101918026005	0.33615709835829893	In	NA	Test
15586	0.22666666666666654	-0.2900740740740746	1.6148148148148147	-4.440892098500625e-15	0.454545454545455	0.04545454545454541	1.2888066666666669	0.22109090909090898	0.99198024691358	-2.227272727272727	-1	-1	0.9928000253850873	0.0071999746149127184	0.23370232722989698	0.4609347072793039	1.543589077286189	0.2475171956994871	0.009751318974506132	0.4104859205029262	3.2272907822558974	0.27323787032337443	3.0031558775579983	2.1432607629229588	In	2.730794736471705	Test
4263	1.2266666666666666	0.34992592592592603	-0.3851851851851852	1.1896296296296294	2.0370370370370368	0.5925925925925926	-0.09219333333333313	-0.02259259259259272	-0.17301975308642015	-0.4074074074074074	1	1	1.7000824169222106e-05	0.9999829991758308	0.12881875239614046	1.117167003050593	0.6137587242488552	0.44187456547630544	0.4632208232699738	2.1221547615945995	0.4407580987077522	0.2970788011800092	0.7017425661461583	0.2807578074314174	In	NA	Test
8464	5.697183098591549	-0.7613333333333339	-0.8666666666666667	2.4258823529411764	4.823529411764706	-0.4705882352941176	-0.07412676056338041	0.16941176470588235	0.1630666666666667	-1.5294117647058822	1	-1	0.997235937159449	0.0027640628405510015	1.7494751957834895	1.6229582120384236	1.1331202320258105	1.1582844639481946	1.296042484000586	1.2039043656380162	0.39277180469495465	0.1522880423366953	0.3670694969382307	1.4290496116279219	In	NA	Test
6863	-0.2844036697247705	0.18992592592592586	0.6148148148148148	-1.546170212765957	-3.191489361702128	0.17021276595744686	-0.3260733944954129	0.0029787234042557564	-0.2530197530864201	0.8297872340425534	1	1	1.0066723010737633e-06	0.9999989933276989	0.41897609734336283	0.7226415754681186	0.464915176518667	1.1435246416371951	1.0994714266944166	0.80078003333581	1.0619626581757295	0.237231713771419	0.9561561931816367	0.9854230747831957	In	NA	Test
2342	2.2266666666666666	0.3299259259259255	-0.3851851851851852	0.17428571428571438	-0.9642857142857136	0.0	-0.2801933333333332	-0.122857142857143	-0.2200197530864202	-0.07142857142857142	1	1	6.701464066238838e-05	0.9999329853593376	0.4913398320221779	1.0678513246027823	0.6137587242488552	0.14651842051210442	0.4338089410370153	0.26828573985838733	0.9401014655587053	0.5317378740413767	0.851210572029502	0.0630926787350532	In	NA	Test
10515	2.697183098591549	-0.060074074074074175	1.6148148148148147	-0.7341176470588229	-1.1764705882352944	-0.4705882352941176	0.4258732394366196	0.6394117647058821	-0.05101975308642004	-0.5294117647058822	-1	-1	0.998065221361791	0.001934778638208996	0.6619119569053772	0.10619559487050319	1.543589077286189	0.6729392304328264	0.497226361700826	1.2039043656380162	0.9352690645894949	1.2522756646203508	0.3137617849170532	0.4056206055576392	In	NA	Test
4739	-1.7733333333333334	-0.4500740740740743	-0.3851851851851852	0.8369090909090895	3.4000000000000004	-0.01818181818181818	0.4588066666666668	-0.15338181818181829	0.11198024691358	0.7818181818181819	1	1	0.000939708288190011	0.99906029171181	0.9587444864819719	0.855460134861777	0.6137587242488552	0.23747260091937783	0.8705806598243688	0.2114056676005717	1.022742939243711	0.6031777996400366	0.20460598016773443	0.9363301553430736	In	NA	Test
10532	2.697183098591549	-0.6400740740740742	-0.3851851851851852	4.97	6.0	0.0	0.7758732394366197	1.47	0.4719802469135799	0.0	-1	-1	0.9999990457773813	9.542226186574405e-07	0.6619119569053772	1.3239590801159644	0.6137587242488552	2.6326036147668685	1.6476638262949805	0.26828573985838733	1.8648976730886098	3.1961837029989772	1.3494673018273875	0.13619475059721625	In	2.65396579838018	Test
3623	7.715596330275228	0.4999259259259254	-0.3851851851851852	0.0	0.0	0.0	0.04592660550458705	0.0	0.1519802469135798	0.0	1	1	0.007236493159242241	0.9927635068407578	2.481192539664936	1.4870345914091605	0.6137587242488552	0.24751719569948452	0.14560501940643142	0.26828573985838733	0.07390025142809917	0.24420311563288277	0.33181279368547306	0.13619475059721625	In	NA	Test
12378	5.697183098591549	-0.8813333333333342	-0.8666666666666667	1.6658823529411766	2.8235294117647056	-0.4705882352941176	-0.4211267605633804	0.0894117647058823	-0.09893333333333333	-1.5294117647058822	-1	-1	0.9916259171213466	0.008374082878653415	1.7494751957834895	1.9188522827252796	1.1331202320258105	0.717863575426177	0.6982862021001154	1.2039043656380162	1.3144321679783626	0.03494389337116111	0.4661351316029615	1.4290496116279219	In	NA	Test
2403	2.697183098591549	0.07992592592592551	0.6148148148148148	0.5640000000000018	1.5999999999999996	0.2666666666666667	-0.024126760563380367	-0.5666666666666667	-0.056019753086420036	0.5	1	1	0.00021293523622623045	0.9997870647637738	0.6619119569053772	0.451405344005167	0.464915176518667	0.07932146367738241	0.332600006113945	1.102526799639683	0.25996771776650957	1.570429326896865	0.3296626366067706	0.6479092536323576	In	NA	Test
12076	6.697183098591549	-0.8313333333333341	-0.8666666666666667	2.4258823529411764	5.8235294117647065	-0.4705882352941176	-0.3491267605633803	-0.34058823529411764	-0.03393333333333326	-1.5294117647058822	-1	-1	0.9806599414215189	0.019340058578481117	2.111996275409527	1.7955630866057566	1.1331202320258105	1.1582844639481946	1.5949206249508217	1.2039043656380162	1.1231942828014017	1.0413155478008886	0.259424059636635	1.4290496116279219	In	NA	Test
15342	2.697183098591549	-0.3000740740740744	1.6148148148148147	2.4358823529411757	-1.1764705882352944	-0.4705882352941176	0.06587323943661971	-0.0505882352941176	-0.04901975308642004	2.4705882352941178	-1	-1	0.9963844735513242	0.0036155264486757792	0.6619119569053772	0.48559254650320804	1.543589077286189	1.1640794756392734	0.497226361700826	1.2039043656380162	0.020920361295308453	0.36259978085990946	0.3074014442411662	2.664666412653209	In	NA	Test
4374	5.226666666666667	0.1499259259259258	-0.3851851851851852	0.1642857142857146	1.0357142857142865	0.0	-0.12819333333333316	-0.07285714285714295	-0.15001975308642013	-0.07142857142857142	1	1	0.004885612389169514	0.9951143876108305	1.5789030709002903	0.6240102185724999	0.6137587242488552	0.1523134322031835	0.16394734086345542	0.26828573985838733	0.5363770412962326	0.4147179142239664	0.6285986483734581	0.0630926787350532	In	NA	Test
3795	0.22666666666666654	0.04992592592592615	-0.3851851851851852	-2.419565217391304	-5.260869565217392	-0.043478260869565216	-0.13319333333333316	-0.5553478260869567	-0.17601975308642004	-0.39130434782608703	1	1	4.299464161361399e-06	0.9999957005358386	0.23370232722989698	0.37743182633345473	0.6137587242488552	1.6496580679105994	1.7179639348402782	0.13226817576361088	0.5496574499890772	1.5439387215005183	0.7112830771599884	0.2642774691694162	In	NA	Test
6128	-0.2844036697247705	-0.09007407407407443	-0.3851851851851852	0.6238297872340429	1.8085106382978724	0.17021276595744686	0.055926605504587064	-0.26702127659574426	0.051980246913579935	0.8297872340425534	1	1	7.206680449178826e-06	0.9999927933195508	0.41897609734336283	0.03222207719878872	0.6137587242488552	0.11399289532698721	0.3949192780567602	0.80078003333581	0.04733943404241014	0.8691394967854341	0.013795759891125331	0.9854230747831957	In	NA	Test
9744	3.6971830985915495	-0.7613333333333339	-0.8666666666666667	2.4258823529411764	1.8235294117647056	-0.4705882352941176	-0.3251267605633803	-0.2705882352941176	-0.0719333333333333	-1.5294117647058822	-1	-1	0.980218337773592	0.01978166222640803	1.0244330365314147	1.6229582120384236	1.1331202320258105	1.1582844639481946	0.39940806114988	1.2039043656380162	1.059448321075748	0.8774876040565143	0.3802705324784874	1.4290496116279219	In	NA	Test
7438	-1.2844036697247705	-0.15007407407407405	-0.3851851851851852	-0.035263157894735116	-0.21052631578947345	-0.10526315789473684	0.3259266055045871	0.06099999999999973	0.4119802469135798	0.10526315789473684	1	1	7.35116876177111e-05	0.9999264883123823	0.7814971769694002	0.11572495814463803	0.6137587242488552	0.26795223692592063	0.2085267332906914	0.061019941634229295	0.6698026353711927	0.10143876465564296	1.1586570815507784	0.243924119657246	In	NA	Test
11251	4.69718309859155	-0.5400740740740742	1.6148148148148147	-0.7341176470588229	-1.1764705882352944	-0.4705882352941176	0.3058732394366197	0.4294117647058824	-0.09801975308642008	0.4705882352941178	-1	-1	0.9998840389216239	0.00011596107837605772	1.3869541161574523	1.077380687876918	1.543589077286189	0.6729392304328264	0.497226361700826	1.2039043656380162	0.6165392559612273	0.7607918333872284	0.46322979080039695	0.6178084005126435	In	NA	Test
11214	5.697183098591549	-0.8313333333333341	-0.8666666666666667	1.6658823529411766	2.8235294117647056	-0.4705882352941176	0.005873239436619659	0.4694117647058824	0.2730666666666668	-1.5294117647058822	-1	-1	0.9990984858235947	0.000901514176405312	1.7494751957834895	1.7955630866057566	1.1331202320258105	0.717863575426177	0.6982862021001154	1.2039043656380162	0.18028526560944255	0.8544078012411567	0.716888234112014	1.4290496116279219	In	NA	Test
4698	-0.2844036697247705	-0.320074074074074	-0.3851851851851852	0.6238297872340429	1.8085106382978724	0.17021276595744686	0.15592660550458715	-0.13702127659574434	0.07198024691357996	-0.1702127659574466	1	1	0.0005092396349067885	0.9994907603650932	0.41897609734336283	0.5349082249510163	0.6137587242488552	0.11399289532698721	0.3949192780567602	0.80078003333581	0.21826873981447997	0.5648876012601678	0.07739916664999504	0.03800593128708699	In	NA	Test
4466	4.226666666666667	0.30992592592592594	-0.3851851851851852	0.1642857142857146	2.0357142857142865	0.0	-0.07119333333333311	-0.2428571428571429	-0.14301975308642012	-0.07142857142857142	1	1	0.00022496448557929316	0.9997750355144207	1.2163819912742528	1.0185356461549742	0.6137587242488552	0.1523134322031835	0.46282548181369076	0.26828573985838733	0.3849803821978053	0.812585777603161	0.6063374560078537	0.0630926787350532	In	NA	Test
2643	-2.773333333333333	0.17992592592592604	-0.3851851851851852	-1.5530909090909102	-2.6	-0.01818181818181818	0.07880666666666691	0.6056181818181818	-0.042019753086420135	-0.21818181818181814	1	1	3.787730955551183e-06	0.9999962122690444	1.321265566108009	0.6979837362442144	0.6137587242488552	1.1475351932485465	0.9226881858770433	0.2114056676005717	0.013431878587529655	1.1731851903882504	0.2851402518755622	0.08709885072720903	In	NA	Test
1828	-1.2844036697247705	-0.110074074074074	-0.3851851851851852	0.5747368421052643	-0.21052631578947345	-0.10526315789473684	-0.0340733944954128	-0.029000000000000137	0.10198024691358	0.10526315789473684	1	1	5.399173219122755e-05	0.9999460082678088	0.7814971769694002	0.01709360124901945	0.6137587242488552	0.08554347622990914	0.2085267332906914	0.061019941634229295	0.2863867905136107	0.312074692326981	0.17280427678829963	0.243924119657246	In	NA	Test
7151	-0.7733333333333334	-0.39007407407407424	-0.3851851851851852	-1.39309090909091	0.4000000000000004	-0.01818181818181818	0.16880666666666674	0.2956181818181818	0.1519802469135798	-0.21818181818181814	1	1	5.854603886645826e-05	0.9999414539611335	0.5962234068559344	0.7075130995183492	0.6137587242488552	1.0548150061912795	0.026053763026337155	0.2114056676005717	0.2524792350587301	0.4476614395203071	0.33181279368547306	0.08709885072720903	In	NA	Test
6661	0.6971830985915495	0.6599259259259256	0.6148148148148148	0.5640000000000018	1.5999999999999996	0.2666666666666667	-0.051126760563380384	0.2333333333333334	-0.0950197530864202	-0.5	1	1	1.693892647047779e-05	0.9999830610735295	0.06313020234669747	1.8815600189916346	0.464915176518667	0.07932146367738241	0.332600006113945	1.102526799639683	0.3316819247078699	0.3018900301816983	0.45368927978656687	0.3755197524379251	In	NA	Test
75	-3.2844036697247705	-7.407407407455935e-05	-0.3851851851851852	-1.5961702127659567	-6.191489361702128	0.17021276595744686	-0.33707339449541285	-0.0670212765957443	-0.1220197530864202	-1.1702127659574466	1	1	6.79715488893784e-07	0.9999993202845111	1.5065393362214754	0.2541426302139299	0.6137587242488552	1.172499700092591	1.9961058495451225	0.80078003333581	1.0911795572999872	0.4010596575157934	0.5395538789110409	1.0614349373573697	In	NA	Test
3515	2.2266666666666666	0.2599259259259261	-0.3851851851851852	0.1642857142857146	1.0357142857142865	0.0	-0.041193333333333186	0.19714285714285704	-0.08201975308642018	-0.07142857142857142	1	1	0.0002222099387235721	0.9997777900612764	0.4913398320221779	0.8952464500354516	0.6137587242488552	0.1523134322031835	0.16394734086345542	0.26828573985838733	0.3052979300407385	0.21718986879004865	0.41234706539330157	0.0630926787350532	In	NA	Test
3900	-2.3028169014084505	-0.19007407407407406	-0.3851851851851852	-1.0894642857142838	-1.2321428571428572	-0.08928571428571429	0.11587323943661955	0.19228571428571464	0.12198024691357978	-0.5714285714285714	1	1	2.1840157403918425e-05	0.9999781598425961	1.1506934412248098	0.21435631504025648	0.6137587242488552	0.878863022972235	0.5138655859344	0.011036043550528578	0.11188372563313606	0.20582221555064414	0.23640768354716857	0.4486218243000881	In	NA	Test
6816	2.715596330275229	-0.31007407407407417	-0.3851851851851852	0.6238297872340429	3.808510638297872	0.17021276595744686	0.15592660550458715	-0.25702127659574425	-0.01901975308642001	0.8297872340425534	1	1	0.0011403545639790957	0.9988596454360209	0.6685871415347493	0.5102503857271121	0.6137587242488552	0.11399289532698721	0.9926755599572307	0.80078003333581	0.21826873981447997	0.845735504821952	0.2119963341028617	0.9854230747831957	In	NA	Test
2222	0.7155963302752295	0.07992592592592551	-0.3851851851851852	0.10000000000000232	1.3600000000000003	0.2	0.1859266055045872	0.14300000000000002	0.04198024691357993	1.12	1	1	2.4401384130956494e-05	0.999975598615869	0.056455017717325424	0.451405344005167	0.6137587242488552	0.18956707878869136	0.26086925228588875	0.8939665346943589	0.2979511919715471	0.09047396944491044	0.01800594348830949	1.282435237395933	In	NA	Test
7313	1.2266666666666666	0.34992592592592603	-0.3851851851851852	0.7304347826086959	0.7391304347826084	0.9565217391304348	-0.22719333333333314	0.05665217391304345	-0.2620197530864201	1.608695652173913	1	1	1.420551067887743e-07	0.9999998579448932	0.12881875239614046	1.117167003050593	0.6137587242488552	0.1757706147793428	0.07530491086113375	3.260672149943469	0.7993291334145536	0.11161441333541718	0.9847777262231281	1.7825805429711492	In	2.179191625568319	Test
4499	-1.7733333333333334	-0.010074074074074344	-0.3851851851851852	-2.419565217391304	-5.260869565217392	-0.043478260869565216	-0.13219333333333305	-0.5733478260869567	-0.20601975308642007	-0.39130434782608703	1	1	7.685714918936881e-07	0.9999992314285081	0.9587444864819719	0.22948479099002583	0.6137587242488552	1.6496580679105994	1.7179639348402782	0.13226817576361088	0.5470013682505079	1.586065907034786	0.806688187298293	0.2642774691694162	In	NA	Test
4142	-2.773333333333333	-0.060074074074074175	-0.3851851851851852	-1.5730909090909106	-2.6	-0.01818181818181818	0.07880666666666691	0.16561818181818164	-0.08801975308642007	-0.21818181818181814	1	1	7.255401071715184e-06	0.9999927445989283	1.321265566108009	0.10619559487050319	0.6137587242488552	1.1591252166307051	0.9226881858770433	0.2114056676005717	0.013431878587529655	0.14340954399504027	0.4314280874209621	0.08709885072720903	In	NA	Test
9742	5.697183098591549	0.13992592592592598	1.6148148148148147	1.6658823529411766	0.8235294117647056	-0.4705882352941176	0.3158732394366197	0.7194117647058822	0.07198024691357996	-0.5294117647058822	-1	-1	0.9999770575490503	2.2942450949725574e-05	1.7494751957834895	0.5993523793485959	1.543589077286189	0.717863575426177	0.10052992019964467	1.2039043656380162	0.6431000733469163	1.4395076003282072	0.07739916664999504	0.4056206055576392	In	NA	Test
10467	4.69718309859155	-0.08007407407407463	1.6148148148148147	-0.7441176470588236	-1.1764705882352944	-0.4705882352941176	0.3658732394366195	0.7294117647058824	-0.05901975308642005	0.4705882352941178	-1	-1	0.9991254284470782	0.0008745715529217801	1.3869541161574523	0.05687991642269285	1.543589077286189	0.678734242123906	0.497226361700826	1.2039043656380162	0.7759041602753607	1.4629115922916898	0.33920314762060105	0.6178084005126435	In	NA	Test
5398	-0.3028169014084505	0.1999259259259256	-0.3851851851851852	-0.999464285714284	1.7678571428571428	-0.08928571428571429	-0.3071267605633804	-0.1857142857142854	-0.18201975308642016	-0.5714285714285714	1	1	7.563890203066137e-08	0.999999924361098	0.4256512819727349	0.7472994146920227	0.6137587242488552	0.8267079177525224	0.38276883691630603	0.011036043550528578	1.011638849781508	0.6788486806689771	0.7303640991876497	0.4486218243000881	In	NA	Test
1085	-0.2844036697247705	0.13992592592592598	-0.3851851851851852	0.10000000000000232	0.3600000000000003	0.2	0.16592660550458715	0.413	0.10198024691358	1.12	1	1	1.284277251811794e-05	0.9999871572274819	0.41897609734336283	0.5993523793485959	0.6137587242488552	0.18956707878869136	0.038008888664346596	0.8939665346943589	0.244829557200169	0.7223817524589254	0.17280427678829963	1.282435237395933	In	NA	Test
1658	-0.7733333333333334	0.16992592592592534	-0.3851851851851852	0.8369090909090895	0.4000000000000004	-0.01818181818181818	0.3188066666666669	-0.1683818181818183	0.07198024691357996	-0.21818181818181814	1	1	0.0005400805686882615	0.9994599194313117	0.5962234068559344	0.6733258970203082	0.6137587242488552	0.23747260091937783	0.026053763026337155	0.2114056676005717	0.6508914958440654	0.6382837875852597	0.07739916664999504	0.08709885072720903	In	NA	Test
6655	1.7155963302752295	0.13992592592592598	1.6148148148148147	-1.7861702127659569	-3.191489361702128	0.17021276595744686	-0.6500733944954129	1.0529787234042556	-0.43201975308642	-0.1702127659574466	1	1	0.0008177231066551771	0.9991822768933448	0.306066061908712	0.5993523793485959	1.543589077286189	1.2826049222230957	1.0994714266944166	0.80078003333581	1.9225331414720528	2.2201874423941947	1.5254066836735196	0.03800593128708699	In	NA	Test
8566	0.6971830985915495	0.3199259259259257	-0.3851851851851852	0.2999999999999989	0.0	0.0	-0.24012676056338034	-0.012499999999999956	-0.2010197530864201	-0.16666666666666652	1	1	1.56294805461199e-05	0.9999843705194539	0.06313020234669747	1.0431934853788782	0.6137587242488552	0.07366684496710971	0.14560501940643142	0.26828573985838733	0.8336813732973917	0.2734581055872352	0.7907873356085756	0.03437675041449739	In	NA	Test
3428	-1.7733333333333334	-0.33007407407407463	-0.3851851851851852	0.8469090909090902	2.4000000000000004	-0.01818181818181818	0.14880666666666675	-0.34838181818181824	-0.05301975308642015	0.7818181818181819	1	1	7.862951986048472e-05	0.9999213704801395	0.9587444864819719	0.5595660641749225	0.6137587242488552	0.2432676126104574	0.5717025188741335	0.2114056676005717	0.19935760028735217	1.0595556429279362	0.3201221255929405	0.9363301553430736	In	NA	Test
5314	-0.3028169014084505	-0.14007407407407424	-0.3851851851851852	-1.2494642857142841	-1.2321428571428572	0.9107142857142856	0.1858732394366196	0.0622857142857145	0.031980246913579924	-0.5714285714285714	1	1	4.975535869422565e-06	0.9999950244641306	0.4256512819727349	0.09106711892073387	0.6137587242488552	0.9715832100295021	0.5138655859344	3.117367930629329	0.2978094473329591	0.0984296799746227	0.04980764686774433	0.4486218243000881	In	1.8235585112663404	Test
9910	5.697183098591549	0.23992592592592565	-0.3851851851851852	1.6658823529411766	-1.1764705882352944	0.5294117647058824	-0.0631267605633804	-0.07058823529411762	-0.08101975308642008	-0.5294117647058822	-1	1	0.19549804171293694	0.8045019582870631	1.7494751957834895	0.8459307715876412	0.6137587242488552	0.717863575426177	0.497226361700826	1.9244996085418415	0.36355490557069675	0.4094077647868736	0.4091668950553577	0.4056206055576392	In	NA	Test
15343	-1.7733333333333334	0.2899259259259255	-0.3851851851851852	8.0	2.0	0.0	0.08880666666666692	1.2	0.06198024691357995	0.0	-1	-1	0.9996778274540293	0.00032217254597065163	0.9587444864819719	0.9692199677071638	0.6137587242488552	4.388492157163861	0.45215126249403925	0.26828573985838733	0.03999269597321867	2.564275919984962	0.0455974632705602	0.13619475059721625	In	2.827311494482239	Test
3757	-1.3028169014084503	0.4999259259259254	1.6148148148148147	0.2740000000000018	-3.4000000000000004	0.2666666666666667	0.14587323943661956	-0.5666666666666667	0.021980246913579915	2.5	1	1	3.7139137529784705e-06	0.999996286086247	0.7881723615987721	1.4870345914091605	1.543589077286189	0.08873387536391389	1.1617906986372317	1.102526799639683	0.19156617779020307	1.570429326896865	0.08160935024717918	2.694767265772923	In	NA	Test
3338	2.2266666666666666	0.30992592592592594	-0.3851851851851852	0.1642857142857146	1.0357142857142865	0.0	-0.02719333333333307	0.29714285714285715	-0.05201975308642015	-0.07142857142857142	1	1	0.0001934106737753183	0.9998065893262247	0.4913398320221779	1.0185356461549742	0.6137587242488552	0.1523134322031835	0.16394734086345542	0.26828573985838733	0.2681127857007736	0.4512297884248693	0.316941955254997	0.0630926787350532	In	NA	Test
5765	-2.3028169014084505	-0.3400740740740744	-0.3851851851851852	-1.239464285714284	-1.2321428571428572	-0.08928571428571429	-0.01412676056338036	0.14228571428571454	-0.043019753086420136	-0.5714285714285714	1	1	3.6537546301951274e-05	0.999963462453698	1.1506934412248098	0.5842239033988266	0.6137587242488552	0.9657881983384228	0.5138655859344	0.011036043550528578	0.23340690038082057	0.08880225573323372	0.2883204222135057	0.4486218243000881	In	NA	Test
1359	3.2266666666666666	0.5899259259259262	-0.3851851851851852	-0.029565217391303914	2.7391304347826084	-0.043478260869565216	-0.12319333333333315	0.28665217391304343	-0.16601975308642006	-0.39130434782608703	1	1	2.3282621989140218e-05	0.9999767173780109	0.8538609116482153	1.7089551444243039	0.6137587242488552	0.2646502737426749	0.6730611927616045	0.13226817576361088	0.5230966326033881	0.4266774018246697	0.6794813737805536	0.2642774691694162	In	NA	Test
15316	-1.7733333333333334	-0.5100740740740743	0.6148148148148148	1.1447368421052646	-3.210526315789473	0.8947368421052632	0.01880666666666686	0.05099999999999971	0.011980246913579906	-0.8947368421052632	-1	1	0.0412136110312884	0.9587863889687116	0.9587444864819719	1.0034071702052048	0.464915176518667	0.41585914262142265	1.1051611561413972	3.067384032545629	0.14593302572660444	0.12484275661912503	0.11341105362661402	0.7795048864130367	In	1.9397193865981297	Test
12937	6.697183098591549	-1.0513333333333341	-0.8666666666666667	7.44	19.0	0.0	0.3858732394366196	1.32	0.8330666666666666	1.0	-1	-1	0.9993426724204434	0.0006573275795566001	2.111996275409527	2.338035549531658	1.1331202320258105	4.063971502463427	5.53307965864804	0.26828573985838733	0.829025795046739	2.845123823546747	2.497783623360363	1.159623756667499	Outlier	4.319163227775245	Test
10672	-1.3028169014084503	-0.33007407407407463	1.6148148148148147	-0.6841176470588229	-2.1764705882352944	0.5294117647058824	0.4858732394366197	-0.5075882352941177	0.18198024691357986	-1.5294117647058822	-1	1	0.042862264586454035	0.957137735413546	0.7881723615987721	0.5595660641749225	1.543589077286189	0.6439641719774306	0.7961045026510614	1.9244996085418415	1.094633968903629	1.4321622135910388	0.4272179038237777	1.4290496116279219	In	NA	Test
3853	-2.3028169014084505	-0.7000740740740743	-0.3851851851851852	-1.239464285714284	-1.2321428571428572	-0.08928571428571429	0.2858732394366197	0.04228571428571448	0.17198024691357985	-0.5714285714285714	1	1	0.0013132200704867314	0.9986867799295133	1.1506934412248098	1.4719061154593922	0.6137587242488552	0.9657881983384228	0.5138655859344	0.011036043550528578	0.5634176211898493	0.14523766390158682	0.39541620044434284	0.4486218243000881	In	NA	Test
5518	0.6315789473684212	-0.2900740740740746	1.6148148148148147	-4.440892098500625e-15	-0.545454545454545	0.04545454545454541	0.2820526315789471	0.40109090909090894	0.8019802469135799	-1.227272727272727	1	1	0.03068819363184838	0.9693118063681516	0.08691309007605574	0.4609347072793039	1.543589077286189	0.2475171956994871	0.30862945992474144	0.4104859205029262	0.5532697744288523	0.6945097256660511	2.3989235133487363	1.1198317568526759	In	NA	Test
9526	3.6971830985915495	-0.5300740740740744	1.6148148148148147	-0.7441176470588236	-1.1764705882352944	-0.4705882352941176	0.3158732394366197	0.2094117647058824	-0.06701975308642016	0.4705882352941178	-1	-1	0.9990711789053444	0.0009288210946556345	1.0244330365314147	1.052722848653014	1.543589077286189	0.678734242123906	0.497226361700826	1.2039043656380162	0.6431000733469163	0.2459040101906236	0.3646445103241493	0.6178084005126435	In	NA	Test
13584	1.2266666666666666	-0.2900740740740746	1.6148148148148147	-4.440892098500625e-15	0.454545454545455	0.04545454545454541	0.6388066666666667	-0.19890909090909087	0.4519802469135799	-2.227272727272727	-1	-1	0.91936219656152	0.08063780343848008	0.12881875239614046	0.4609347072793039	1.543589077286189	0.2475171956994871	0.009751318974506132	0.4104859205029262	1.5008376521861126	0.7097297921428709	1.285863895068518	2.1432607629229588	In	NA	Test
2038	-1.3028169014084503	-0.19007407407407406	-0.3851851851851852	-0.7375000000000007	-0.125	-0.125	-0.10012676056338032	0.09625000000000017	0.04198024691357993	-0.5	1	1	1.0889536541935918e-05	0.9999891104634581	0.7881723615987721	0.21435631504025648	0.6137587242488552	0.6748993079165746	0.18296478702521082	0.12276475691409493	0.4618299298977458	0.018939692984367734	0.01800594348830949	0.3755197524379251	In	NA	Test
15326	5.697183098591549	0.07992592592592551	1.6148148148148147	1.6658823529411766	0.8235294117647056	-0.4705882352941176	0.24587323943661965	0.5394117647058823	0.021980246913579915	-0.5294117647058822	-1	-1	0.9999639384112494	3.606158875058992e-05	1.7494751957834895	0.451405344005167	1.543589077286189	0.717863575426177	0.10052992019964467	1.2039043656380162	0.4571743516470932	1.0182357449855306	0.08160935024717918	0.4056206055576392	In	NA	Test
7982	-2.3028169014084505	0.38992592592592606	1.6148148148148147	-1.8859999999999983	-5.4	0.2666666666666667	0.005873239436619659	-0.2366666666666668	-0.1150197530864201	1.5	1	1	5.186875661200574e-07	0.9999994813124339	1.1506934412248098	1.2157983599462114	1.543589077286189	1.3404564006370172	1.7595469805377024	1.102526799639683	0.18028526560944255	0.7980975921019581	0.5172926865454361	1.6713382597026403	In	NA	Test
12037	5.697183098591549	-0.7713333333333336	-0.8666666666666667	2.4358823529411757	2.8235294117647056	-0.4705882352941176	-0.3351267605633803	0.1994117647058824	-0.01893333333333336	-1.5294117647058822	-1	-1	0.9984190478213623	0.001580952178637713	1.7494751957834895	1.6476160512623277	1.1331202320258105	1.1640794756392734	0.6982862021001154	1.2039043656380162	1.086009138461437	0.22250001822714155	0.21172150456748312	1.4290496116279219	In	NA	Test
5831	-1.2844036697247705	-0.3000740740740744	-0.3851851851851852	-1.5152631578947355	-0.21052631578947345	-0.10526315789473684	0.49592660550458706	-0.3710000000000002	0.56198024691358	0.10526315789473684	1	1	2.707704797710875e-06	0.9999972922952023	0.7814971769694002	0.48559254650320804	0.6137587242488552	1.1256139672056398	0.2085267332906914	0.061019941634229295	1.1213365309279055	1.112491217478067	1.635682632242301	0.243924119657246	In	NA	Test
11339	0.6971830985915495	-0.26007407407407435	1.6148148148148147	1.6658823529411766	-1.1764705882352944	-0.4705882352941176	0.3558732394366195	0.22941176470588245	0.19198024691357984	-0.5294117647058822	-1	-1	0.9992537979039833	0.0007462020960167698	0.06313020234669747	0.38696118960758946	1.543589077286189	0.717863575426177	0.497226361700826	1.2039043656380162	0.7493433428896717	0.2927119941175878	0.45901960720321244	0.4056206055576392	In	NA	Test
6140	-2.3028169014084505	-0.14007407407407424	-0.3851851851851852	-0.5041176470588233	-2.1764705882352944	0.5294117647058824	0.7758732394366197	0.059411764705882275	0.6019802469135799	0.4705882352941178	1	1	3.202537221458357e-05	0.9999679746277854	1.1506934412248098	0.09106711892073387	0.6137587242488552	0.5396539615380055	0.7961045026510614	1.9244996085418415	1.8648976730886098	0.10515586926160729	1.76288944576004	0.6178084005126435	In	NA	Test
15288	4.69718309859155	-0.2900740740740746	1.6148148148148147	-4.440892098500625e-15	0.454545454545455	0.04545454545454541	0.5958732394366195	-0.19890909090909087	0.4519802469135799	-2.227272727272727	-1	-1	0.9976398459026481	0.0023601540973519604	1.3869541161574523	0.4609347072793039	1.543589077286189	0.2475171956994871	0.009751318974506132	0.4104859205029262	1.3868029601462075	0.7097297921428709	1.285863895068518	2.1432607629229588	In	NA	Test
4771	-0.3028169014084505	0.4586666666666659	0.1333333333333333	0.1661538461538461	-0.23076923076923084	-0.07692307692307693	-0.2661267605633804	0.017692307692307896	-0.06793333333333318	-0.4615384615384616	1	1	2.5638011574846686e-06	0.9999974361988425	0.4256512819727349	1.3852981732779386	0.0544463312582882	0.15123084760155353	0.21457689808725497	0.02763928030609054	0.9027394985001833	0.20279605292826022	0.3675498511267131	0.33615709835829893	In	NA	Test
4010	0.6971830985915495	0.6599259259259256	1.6148148148148147	0.5640000000000018	1.5999999999999996	-0.7333333333333333	-0.0041267605633803495	-0.01666666666666661	-0.10901975308642008	-0.5	1	1	0.005773852982017047	0.994226147017983	0.06313020234669747	1.8815600189916346	1.543589077286189	0.07932146367738241	0.332600006113945	2.025877174540175	0.20684608299513155	0.2832097689053527	0.49821166451777527	0.3755197524379251	In	NA	Test
12735	1.6971830985915497	-1.261333333333334	-0.8666666666666667	7.43	8.0	0.0	0.4658732394366196	1.22	0.6030666666666666	0.0	-1	-1	0.9999998112133669	1.8878663315257877e-07	0.29939087727934005	2.8558501732336548	1.1331202320258105	4.058176490772348	2.2454201081954515	0.26828573985838733	1.041512334132251	2.611083903911926	1.7663444456333623	0.13619475059721625	Outlier	3.3053586714288374	Test
4876	0.6971830985915495	0.06992592592592572	0.6148148148148148	0.5640000000000018	1.5999999999999996	0.2666666666666667	0.07587323943661972	-0.7866666666666667	-0.056019753086420036	-0.5	1	1	0.0001249361320555531	0.9998750638679444	0.06313020234669747	0.4267475047812629	0.464915176518667	0.07932146367738241	0.332600006113945	1.102526799639683	0.005640456090380559	2.08531715009347	0.3296626366067706	0.3755197524379251	In	NA	Test
14988	-0.7733333333333334	-1.2600740740740743	-0.3851851851851852	8.0	12.0	0.0	-0.07319333333333322	1.2	-0.05201975308642015	2.0	-1	-1	0.9998028854054287	0.000197114594571305	0.5962234068559344	2.852745111998051	0.6137587242488552	4.388492157163861	3.4409326719963924	0.26828573985838733	0.39029254567494337	2.564275919984962	0.316941955254997	2.183052762737782	Outlier	3.6983214609013797	Test
15336	3.6971830985915495	-0.2800740740740739	1.6148148148148147	-4.440892098500625e-15	1.454545454545455	0.04545454545454541	1.1058732394366195	0.09109090909090913	0.6119802469135799	-1.227272727272727	-1	-1	0.9994350990573858	0.0005649009426141602	1.0244330365314147	0.43627686805539767	1.543589077286189	0.2475171956994871	0.2891268219757292	0.4104859205029262	2.741404646816346	0.031014025201891737	1.7946911491394748	1.1198317568526759	In	NA	Test
9305	0.22666666666666654	-0.2900740740740746	1.6148148148148147	-4.440892098500625e-15	-0.545454545454545	0.04545454545454541	1.128806666666667	0.3510909090909091	0.7419802469135799	0.7727272727272729	-1	-1	0.9116620566389861	0.0883379433610139	0.23370232722989698	0.4609347072793039	1.543589077286189	0.2475171956994871	0.30862945992474144	0.4104859205029262	2.802317704084874	0.5774897658486413	2.2081132930721274	0.9270262552878894	In	NA	Test
7220	-3.773333333333333	0.38992592592592606	-0.3851851851851852	1.870535714285716	-2.232142857142857	-0.08928571428571429	-0.03519333333333319	0.4722857142857146	0.031980246913579924	0.4285714285714286	1	1	4.960436351297837e-05	0.999950395636487	1.6837866457340467	1.2157983599462114	0.6137587242488552	0.8364604375872027	0.8127437268846354	0.011036043550528578	0.2893614396093251	0.8611339905281411	0.04980764686774433	0.5748071817701945	In	NA	Test
6477	-1.3028169014084503	-0.4700740740740743	0.6148148148148148	0.0	0.25	0.0	0.5758732394366197	-0.026249999999999885	0.4119802469135798	0.25	1	1	0.0176155911630389	0.9823844088369611	0.7881723615987721	0.9047758133095862	0.464915176518667	0.24751719569948452	0.07088548416887258	0.26828573985838733	1.33368132537483	0.30563859453702286	1.1586570815507784	0.3920520021147869	In	NA	Test
3254	2.2266666666666666	0.2599259259259261	-0.3851851851851852	0.1642857142857146	-0.9642857142857136	0.0	-0.3271933333333331	0.007142857142857118	-0.2810197530864201	-0.07142857142857142	1	1	0.00015968514704756132	0.9998403148529524	0.4913398320221779	0.8952464500354516	0.6137587242488552	0.1523134322031835	0.4338089410370153	0.26828573985838733	1.0649373072714434	0.22748597851610994	1.0452009626440542	0.0630926787350532	In	NA	Test
9123	-0.3028169014084505	-0.980074074074074	-0.3851851851851852	-1.0594642857142835	1.7678571428571428	-0.08928571428571429	-0.2921267605633804	-0.2937142857142854	-0.17301975308642015	-0.5714285714285714	1	1	0.00019853656826274158	0.9998014634317373	0.4256512819727349	2.162325613728721	0.6137587242488552	0.8614779878989973	0.38276883691630603	0.011036043550528578	0.9717976237029745	0.931611793874583	0.7017425661461583	0.4486218243000881	In	NA	Test
2915	2.2266666666666666	0.10992592592592576	-0.3851851851851852	0.4296296296296296	1.0370370370370372	0.5925925925925926	0.03880666666666688	-0.02259259259259272	-0.07901975308642006	0.5925925925925926	1	1	4.761148930099157e-05	0.999952388510699	0.4913398320221779	0.5253788616768814	0.6137587242488552	0.0014536769542877154	0.16434268231973861	2.1221547615945995	0.0928113909552264	0.2970788011800092	0.40280655437947077	0.7426711986388652	In	NA	Test
4527	-2.3028169014084505	-0.14007407407407424	-0.3851851851851852	-0.8675000000000006	-0.125	-0.125	0.005873239436619659	0.5062500000000003	0.021980246913579915	-0.5	1	1	2.134401405906594e-05	0.9999786559859409	1.1506934412248098	0.09106711892073387	0.6137587242488552	0.7502344599006039	0.18296478702521082	0.12276475691409493	0.18028526560944255	0.9406239775183962	0.08160935024717918	0.3755197524379251	In	NA	Test
2589	-1.7733333333333334	0.3799259259259262	-0.3851851851851852	0.5404347826086964	-5.260869565217392	-0.043478260869565216	0.0688066666666669	0.03665217391304343	0.031980246913579924	-0.39130434782608703	1	1	0.0004920096393065121	0.9995079903606935	0.9587444864819719	1.1911405207223071	0.6137587242488552	0.06566539264883864	1.7179639348402782	0.13226817576361088	0.01312893879815936	0.1584223972623813	0.04980764686774433	0.2642774691694162	In	NA	Test
7677	0.6971830985915495	0.7099259259259254	0.6148148148148148	0.5640000000000018	1.5999999999999996	0.2666666666666667	-0.15712676056338035	0.013333333333333195	-0.20001975308642014	-0.5	1	1	4.7236552676022114e-06	0.9999952763447324	0.06313020234669747	2.0048492151111574	0.464915176518667	0.07932146367738241	0.332600006113945	1.102526799639683	0.6132265889961731	0.21299779301490704	0.7876071652706322	0.3755197524379251	In	NA	Test
1343	2.2266666666666666	0.23992592592592565	-0.3851851851851852	0.1642857142857146	1.0357142857142865	0.0	-0.03119333333333318	0.03714285714285714	-0.03801975308642014	-0.07142857142857142	1	1	0.00012213675967520654	0.9998778632403248	0.4913398320221779	0.8459307715876412	0.6137587242488552	0.1523134322031835	0.16394734086345542	0.26828573985838733	0.2787371126550495	0.15727400262566377	0.27241957052378823	0.0630926787350532	In	NA	Test
1748	-0.2844036697247705	0.07992592592592551	-0.3851851851851852	0.10000000000000232	0.3600000000000003	0.2	0.2059266055045872	-0.05699999999999994	0.11198024691358	1.12	1	1	6.440461733148162e-06	0.9999935595382669	0.41897609734336283	0.451405344005167	0.6137587242488552	0.18956707878869136	0.038008888664346596	0.8939665346943589	0.35107282674292506	0.37760586982473027	0.20460598016773443	1.282435237395933	In	NA	Test
4748	-0.2844036697247705	0.3799259259259262	0.6148148148148148	-0.3461702127659567	-3.191489361702128	-0.8297872340425532	-0.24307339449541301	0.2029787234042557	-0.17201975308642015	-0.1702127659574466	1	1	0.002671946500124922	0.9973280534998751	0.41897609734336283	1.1911405207223071	0.464915176518667	0.4481232387076932	1.0994714266944166	2.327623940844048	0.8415078738745111	0.2308481254982217	0.6985623958082148	0.03800593128708699	In	NA	Test
3259	-0.7733333333333334	0.12992592592592622	-0.3851851851851852	0.8369090909090895	0.4000000000000004	-0.01818181818181818	0.2188066666666668	-0.03138181818181829	-0.01501975308642012	-0.21818181818181814	1	1	0.0007791466894319088	0.9992208533105681	0.5962234068559344	0.5746945401246918	0.6137587242488552	0.23747260091937783	0.026053763026337155	0.2114056676005717	0.3852833219871752	0.31764909768555577	0.1992756527510881	0.08709885072720903	In	NA	Test
2960	-0.2844036697247705	0.12992592592592622	-0.3851851851851852	0.10000000000000232	0.3600000000000003	0.2	0.1859266055045872	0.333	0.12198024691357978	1.12	1	1	1.1285092509139005e-05	0.9999887149074909	0.41897609734336283	0.5746945401246918	0.6137587242488552	0.18956707878869136	0.038008888664346596	0.8939665346943589	0.2979511919715471	0.5351498167510692	0.23640768354716857	1.282435237395933	In	NA	Test
11321	1.2266666666666666	-0.2900740740740746	1.6148148148148147	-4.440892098500625e-15	-0.545454545454545	0.04545454545454541	1.058806666666667	0.40109090909090894	0.8019802469135799	-1.227272727272727	-1	-1	0.9946208678489433	0.005379132151056628	0.12881875239614046	0.4609347072793039	1.543589077286189	0.2475171956994871	0.30862945992474144	0.4104859205029262	2.6163919823850508	0.6945097256660511	2.3989235133487363	1.1198317568526759	In	NA	Test
11097	-2.773333333333333	-0.4400740740740741	1.6148148148148147	-0.43000000000000416	-7.545454545454545	-0.9545454545454546	-0.3341933333333331	-0.3899090909090909	-0.18501975308642016	-2.227272727272727	-1	-1	0.9427288493989299	0.057271150601070145	1.321265566108009	0.830802295637872	1.543589077286189	0.49670269841589176	2.400776446576389	2.717918053676932	1.0835298794414256	1.156746038645378	0.7399046102014801	2.1432607629229588	In	NA	Test
415	-3.2844036697247705	-0.110074074074074	0.6148148148148148	-1.4999999999999991	0.0	0.5	-0.3700733944954129	-0.08000000000000007	-0.15001975308642013	0.5	1	1	1.8870993656605606e-09	0.9999999981129006	1.5065393362214754	0.01709360124901945	0.464915176518667	1.1167689493613613	0.14560501940643142	1.8324877269483164	1.178830254672761	0.43143505134073923	0.6285986483734581	0.6479092536323576	In	NA	Test
4585	-4.368421052631579	-0.26007407407407435	-0.3851851851851852	0.3105357142857166	1.7678571428571428	0.9107142857142856	-0.8249473684210528	-0.047714285714285376	-0.15901975308642002	2.4285714285714293	1	1	6.303846333821639e-13	0.9999999999993696	1.8995184882062428	0.38696118960758946	0.6137587242488552	0.06756138622114931	0.38276883691630603	3.117367930629329	2.3870127101669185	0.35587359157292486	0.6572201814149492	2.6216651939107605	In	2.6980007914436026	Test
3865	-5.7733333333333325	0.4099259259259256	-0.3851851851851852	1.870535714285716	-2.232142857142857	0.9107142857142856	0.0008066666666668443	0.4022857142857146	-0.08701975308642018	-0.5714285714285714	1	1	8.155351570726665e-07	0.9999991844648429	2.408828804986121	1.2651140383940194	0.6137587242488552	0.8364604375872027	0.8127437268846354	3.117367930629329	0.19374249702084465	0.6973060467837668	0.42824791708301896	0.4486218243000881	In	2.2931046521151655	Test
10926	5.697183098591549	0.06992592592592572	-0.3851851851851852	1.6658823529411766	-1.1764705882352944	0.5294117647058824	0.005873239436619659	-0.040588235294117585	-0.06601975308642005	-0.5294117647058822	-1	-1	0.6124119636107952	0.38758803638920486	1.7494751957834895	0.4267475047812629	0.6137587242488552	0.717863575426177	0.497226361700826	1.9244996085418415	0.18028526560944255	0.3391957888964274	0.3614643399862055	0.4056206055576392	In	NA	Test
7216	-2.3684210526315788	-0.5100740740740743	0.6148148148148148	1.1447368421052646	-3.210526315789473	0.8947368421052632	-0.7579473684210527	0.05099999999999971	0.011980246913579906	-0.8947368421052632	1	1	7.360004531276054e-06	0.9999926399954687	1.174476328954168	1.0034071702052048	0.464915176518667	0.41585914262142265	1.1051611561413972	3.067384032545629	2.209055233682802	0.12484275661912503	0.11341105362661402	0.7795048864130367	In	2.2514291553220906	Test
3260	0.22666666666666654	-0.39007407407407424	-0.3851851851851852	-1.39309090909091	-0.5999999999999996	-0.01818181818181818	0.14880666666666675	0.5156181818181818	0.06198024691357995	-0.21818181818181814	1	1	0.0013734808949008581	0.9986265191050991	0.23370232722989698	0.7075130995183492	0.6137587242488552	1.0548150061912795	0.3249319039765725	0.2114056676005717	0.19935760028735217	0.962549262716912	0.0455974632705602	0.08709885072720903	In	NA	Test
2500	2.2266666666666666	0.2099259259259254	-0.3851851851851852	0.1642857142857146	0.03571428571428648	0.0	-0.12519333333333316	-0.0128571428571429	-0.1210197530864201	-0.07142857142857142	1	1	0.000212677080007051	0.999787322919993	0.4913398320221779	0.7719572539159267	0.6137587242488552	0.1523134322031835	0.13493080008677993	0.26828573985838733	0.5284087960805259	0.2742939624430741	0.5363737085730971	0.0630926787350532	In	NA	Test
12931	4.69718309859155	-0.18007407407407428	-0.3851851851851852	7.42	15.0	0.0	0.6658732394366196	1.45	0.81198024691358	0.0	-1	-1	0.999582559490022	0.00041744050997804036	1.3869541161574523	0.1896984758163524	0.6137587242488552	4.0523814790812684	4.337567094847099	0.26828573985838733	1.5727286818460307	3.149375719072013	2.430725216728171	0.13619475059721625	Outlier	3.8629265789042555	Test
2966	-0.3028169014084505	0.019925925925925903	-0.3851851851851852	1.911176470588236	0.7647058823529411	0.058823529411764726	-0.22912676056338036	0.1438235294117649	-0.20301975308642006	0.5294117647058822	1	1	0.0005836148763729287	0.9994163851236271	0.4256512819727349	0.3034583086617403	0.6137587242488552	0.860011803377943	0.082948853084925	0.4523095030454378	0.8044644741731338	0.0924013570183741	0.7971476762844625	0.6780101067520716	In	NA	Test
13759	5.697183098591549	0.2299259259259259	1.6148148148148147	2.4358823529411757	0.8235294117647056	-0.4705882352941176	0.10587323943661953	0.10941176470588232	-0.013019753086420116	1.4705882352941178	-1	-1	0.9969863909504479	0.003013609049552056	1.7494751957834895	0.8212729323637371	1.543589077286189	1.1640794756392734	0.10052992019964467	1.2039043656380162	0.08532290824744701	0.011864090555803007	0.19291531207520113	1.6412374065829263	In	NA	Test
