# Supplementary material for: QSAR-Co-X: an open source toolkit for multitarget QSAR modelling
Source: J Cheminform. 2021 Apr 15;13:29. doi: 10.1186/s13321-021-00508-0 (PMC8048082; doi:10.1186/s13321-021-00508-0)
Supplement: Supplementary file 2 — Additional file 2. Folder (CS_1) containing the results (i.e., the output files from the current toolkit) of the FS-LDA, SFS-LDA, RF and GB models for case study 1. [file 13321_2021_508_MOESM2_ESM.zip › 13321_2021_508_MOESM2_ESM/CS_1/FS_LDA/pi3k_strbj_pred_cond.csv]

	cl	mt	bt	#Instances	%Accuracy
0	Normal- MCF7-neo/Her2	Non-mutant	PI3-kinase p110-alpha subunit	2	100.0
1	Normal-B-cells	Non-mutant	PI3-kinase p110-delta subunit	8	100.0
2	Normal-BT20	Non-mutant	PI3-kinase p110-alpha subunit	2	100.0
3	Normal-BT474	Mutant	PI3-kinase p110-alpha subunit	7	85.71428571428571
4	Normal-BT474	Non-mutant	PI3-kinase p110-alpha subunit	14	85.71428571428571
5	Normal-HCC1954	Non-mutant	PI3-kinase p110-beta subunit	1	100.0
6	Normal-HCT116	Mutant	PI3-kinase p110-alpha subunit	4	100.0
7	Normal-HCT116	Non-mutant	PI3-kinase p110-alpha subunit	1	100.0
8	Normal-HEK293	Non-mutant	PI3-kinase p110-beta subunit	1	100.0
9	Normal-HL60	Non-mutant	PI3-kinase p110-alpha subunit	3	66.66666666666666
10	Normal-HL60	Non-mutant	PI3-kinase p110-beta subunit	5	100.0
11	Normal-HL60	Non-mutant	PI3-kinase p110-gamma subunit	2	100.0
12	Normal-JeKo1	Non-mutant	PI3-kinase p110-delta subunit	4	100.0
13	Normal-MDA-MB-453	Mutant	PI3-kinase p110-alpha subunit	4	100.0
14	Normal-MDA-MB-468	Non-mutant	PI3-kinase p110-beta subunit	3	100.0
15	Normal-PC3	Non-mutant	PI3-kinase p110-alpha subunit	7	100.0
16	Normal-PC3	Non-mutant	PI3-kinase p110-beta subunit	2	100.0
17	Normal-PC3	Non-mutant	PI3-kinase p110-gamma subunit	1	100.0
18	Normal-Ramos	Non-mutant	PI3-kinase p110-delta subunit	1	100.0
19	Normal-THP1	Non-mutant	PI3-kinase p110-beta subunit	1	0.0
20	Normal-THP1	Non-mutant	PI3-kinase p110-delta subunit	3	100.0
21	Normal-THP1	Non-mutant	PI3-kinase p110-gamma subunit	1	100.0
22	Normal-U2OS	Non-mutant	PI3-kinase p110-alpha subunit	2	100.0
23	Normal-U87MG	Non-mutant	PI3-kinase p110-alpha subunit	7	100.0
24	Normal-U937	Non-mutant	PI3-kinase p110-delta subunit	1	100.0
25	PTEN-Null-MDA-MB-468	Non-mutant	PI3-kinase p110-beta subunit	8	100.0
26	PTEN-Null-PC3	Non-mutant	PI3-kinase p110-alpha subunit	1	100.0
27	PTEN-deficient-MDA-MB-468	Non-mutant	PI3-kinase p110-beta subunit	5	100.0
28	PTEN-deficient-PC3	Non-mutant	PI3-kinase p110-beta subunit	10	100.0
29	PTEN-deficient-U87MG	Non-mutant	PI3-kinase p110-alpha subunit	3	100.0
