# Supplementary material for: QSAR-Co-X: an open source toolkit for multitarget QSAR modelling
Source: J Cheminform. 2021 Apr 15;13:29. doi: 10.1186/s13321-021-00508-0 (PMC8048082; doi:10.1186/s13321-021-00508-0)
Supplement: Supplementary file 2 — Additional file 2. Folder (CS_1) containing the results (i.e., the output files from the current toolkit) of the FS-LDA, SFS-LDA, RF and GB models for case study 1. [file 13321_2021_508_MOESM2_ESM.zip › 13321_2021_508_MOESM2_ESM/CS_1/FS_LDA/pi3k_vdbj_pred.csv]

NAME	F06[C-O]_bt	VE1_H2_mt	nPyridines_mt	SpMax2_Bh(s)_cl	F04[C-O]_cl	B09[N-N]_cl	GATS5s_bt	Mor25u_cl	GATS5e_mt	CATS3D_09_AA_cl	Act_600	Pred	%Prob(-1)	%Prob(+1)	stdF06[C-O]_bt	stdVE1_H2_mt	stdnPyridines_mt	stdSpMax2_Bh(s)_cl	stdF04[C-O]_cl	stdB09[N-N]_cl	stdGATS5s_bt	stdMor25u_cl	stdGATS5e_mt	stdCATS3D_09_AA_cl	Outlier_info(standardization_approach)	snew	Set
11005	5.697183098591549	-0.8813333333333342	-0.8666666666666667	1.6658823529411766	2.8235294117647056	-0.4705882352941176	-0.23212676056338036	0.22941176470588245	0.06806666666666672	-1.5294117647058822	-1	-1	0.9970232221272276	0.0029767778727724068	1.7494751957834895	1.9188522827252796	1.1331202320258105	0.717863575426177	0.6982862021001154	1.2039043656380162	0.8124327193888404	0.2927119941175878	0.06495331483360003	1.4290496116279219	In	NA	Validation
7244	0.6971830985915495	0.8799259259259262	0.6148148148148148	1.0440000000000014	1.5999999999999996	0.2666666666666667	-0.3251267605633803	0.16333333333333333	-0.32001975308642017	-0.5	1	1	3.363268301859179e-06	0.9999966367316981	0.06313020234669747	2.424032481917538	0.464915176518667	0.35748202484918284	0.332600006113945	1.102526799639683	1.059448321075748	0.13806208643732387	1.1692276058238502	0.3755197524379251	In	NA	Validation
4600	-0.2844036697247705	-0.320074074074074	-0.3851851851851852	0.6238297872340429	1.8085106382978724	0.17021276595744686	-0.024073394495412792	-0.5130212765957443	0.021980246913579915	-1.1702127659574466	1	1	0.0001499648275992138	0.9998500351724008	0.41897609734336283	0.5349082249510163	0.6137587242488552	0.11399289532698721	0.3949192780567602	0.80078003333581	0.25982597312792166	1.4448776990870924	0.08160935024717918	1.0614349373573697	In	NA	Validation
8453	2.2266666666666666	-0.2900740740740746	1.6148148148148147	-4.440892098500625e-15	3.454545454545455	0.04545454545454541	0.7288066666666668	0.10109090909090912	0.3719802469135798	0.7727272727272729	1	1	0.38606704639933864	0.6139329536006614	0.4913398320221779	0.4609347072793039	1.543589077286189	0.2475171956994871	0.8868831038761998	0.4104859205029262	1.7398850086573139	0.007610033238409709	1.0314502680330389	0.9270262552878894	In	NA	Validation
6904	2.697183098591549	0.849925925925926	1.6148148148148147	0.5640000000000018	1.5999999999999996	-0.7333333333333333	-0.2721267605633804	0.2333333333333334	-0.3530197530864201	-0.5	1	1	0.014997384182429241	0.9850026158175708	0.6619119569053772	2.3500589642458234	1.543589077286189	0.07932146367738241	0.332600006113945	2.025877174540175	0.9186759889315966	0.3018900301816983	1.2741732269759847	0.3755197524379251	In	NA	Validation
9917	-1.2844036697247705	-0.2300740740740741	-0.3851851851851852	-0.32769230769230795	-2.0769230769230766	0.0	-0.3050733944954128	-0.23000000000000045	-0.2850197530864201	0.07692307692307687	-1	1	3.102177246883109e-05	0.9999689782275312	0.7814971769694002	0.312987671935875	0.6137587242488552	0.4374152711148486	0.7663519275338432	0.26828573985838733	1.0061849416657824	0.7824949307929707	1.057921643995828	0.2149200587564687	In	NA	Validation
1173	-1.7733333333333334	0.2899259259259255	-0.3851851851851852	0.5404347826086964	-5.260869565217392	-0.043478260869565216	0.10880666666666694	-0.31834782608695666	0.07198024691357996	-0.39130434782608703	1	1	0.0003411507907574718	0.9996588492092425	0.9587444864819719	0.9692199677071638	0.6137587242488552	0.06566539264883864	1.7179639348402782	0.13226817576361088	0.0931143307445967	0.989264111965994	0.07739916664999504	0.2642774691694162	In	NA	Validation
6198	-0.2844036697247705	-0.320074074074074	-0.3851851851851852	0.6238297872340429	1.8085106382978724	0.17021276595744686	0.13592660550458713	-0.2870212765957443	0.06198024691357995	-0.1702127659574466	1	1	0.0002835312891630304	0.999716468710837	0.41897609734336283	0.5349082249510163	0.6137587242488552	0.11399289532698721	0.3949192780567602	0.80078003333581	0.16514710504310195	0.9159474807123983	0.0455974632705602	0.03800593128708699	In	NA	Validation
6145	-1.2844036697247705	0.08992592592592619	0.6148148148148148	-2.0361702127659567	-5.1914893617021285	-0.8297872340425532	-0.2770733944954129	1.2029787234042555	-0.3510197530864201	-1.1702127659574466	1	1	0.11762735163848526	0.8823726483615147	0.7814971769694002	0.47606318322907326	0.464915176518667	1.427480214500075	1.6972277085948875	2.327623940844048	0.9318146529858534	2.571247321846425	1.2678128863000977	1.0614349373573697	In	NA	Validation
5552	1.7155963302752295	0.09992592592592596	0.6148148148148148	-2.0261702127659573	-3.191489361702128	-0.8297872340425532	-0.3280733944954129	1.1829787234042557	-0.30401975308642004	-1.1702127659574466	1	1	0.24597785404602102	0.754022145953979	0.306066061908712	0.5007210224529773	0.464915176518667	1.4216852028089961	1.0994714266944166	2.327623940844048	1.0672748216528674	2.5244393379194614	1.118344880416754	1.0614349373573697	In	NA	Validation
12943	4.69718309859155	-1.161333333333333	-0.8666666666666667	7.44	15.0	0.0	0.1858732394366196	1.5	0.5630666666666668	0.0	-1	-1	0.9999832830692506	1.6716930749465775e-05	1.3869541161574523	2.609271780994606	1.1331202320258105	4.063971502463427	4.337567094847099	0.26828573985838733	0.2978094473329591	3.266395678889423	1.6391376321156237	0.13619475059721625	Outlier	3.92656968651006	Validation
10616	-0.2844036697247705	0.11992592592592555	-0.3851851851851852	1.1447368421052646	-0.21052631578947345	-0.10526315789473684	-0.07407339449541284	0.0409999999999997	-0.046019753086420034	0.10526315789473684	-1	1	0.000367409886899317	0.9996325901131007	0.41897609734336283	0.5500367009007855	0.6137587242488552	0.41585914262142265	0.2085267332906914	0.061019941634229295	0.39263006005636675	0.14824674858260709	0.29786093322733576	0.243924119657246	In	NA	Validation
1642	2.2266666666666666	0.16992592592592534	-0.3851851851851852	0.1642857142857146	-0.9642857142857136	0.0	-0.20719333333333312	0.04714285714285715	-0.15701975308642013	-0.07142857142857142	1	1	0.00043288048319489736	0.9995671195168051	0.4913398320221779	0.6733258970203082	0.6137587242488552	0.1523134322031835	0.4338089410370153	0.26828573985838733	0.7462074986431756	0.13387001066218168	0.6508598407390626	0.0630926787350532	In	NA	Validation
9585	0.6971830985915495	0.06992592592592572	0.6148148148148148	0.5640000000000018	1.5999999999999996	-0.7333333333333333	0.06587323943661971	-0.6636666666666667	-0.08301975308642008	-0.5	-1	1	0.01234393557742064	0.9876560644225794	0.06313020234669747	0.4267475047812629	0.464915176518667	0.07932146367738241	0.332600006113945	2.025877174540175	0.020920361295308453	1.797448048942641	0.41552723573124467	0.3755197524379251	In	NA	Validation
5011	-1.2844036697247705	-0.07007407407407397	-0.3851851851851852	0.5747368421052643	-0.21052631578947345	-0.10526315789473684	0.06592660550458708	0.0409999999999997	0.17198024691357985	0.10526315789473684	1	1	8.084197488100742e-05	0.999919158025119	0.7814971769694002	0.08153775564659908	0.6137587242488552	0.08554347622990914	0.2085267332906914	0.061019941634229295	0.020778616656721104	0.14824674858260709	0.39541620044434284	0.243924119657246	In	NA	Validation
3551	3.7155963302752295	0.009925925925926116	-0.3851851851851852	1.203829787234043	3.808510638297872	0.17021276595744686	-0.3740733944954129	-0.22702127659574445	-0.32001975308642017	0.8297872340425534	1	1	8.275401657376058e-05	0.9999172459834262	1.031108221160787	0.2788004694378362	0.6137587242488552	0.45010357340957985	0.9926755599572307	0.80078003333581	1.1894545816270365	0.7755235289315064	1.1692276058238502	0.9854230747831957	In	NA	Validation
11283	5.697183098591549	-0.6913333333333336	-0.8666666666666667	2.4258823529411764	4.823529411764706	-0.4705882352941176	-0.0701267605633803	0.4294117647058824	0.14906666666666668	-1.5294117647058822	-1	-1	0.9982528686530612	0.0017471313469387892	1.7494751957834895	1.4503533374710906	1.1331202320258105	1.1582844639481946	1.296042484000586	1.2039043656380162	0.38214747774067875	0.7607918333872284	0.3225471122070219	1.4290496116279219	In	NA	Validation
12954	-1.3028169014084503	-0.8500740740740742	-0.3851851851851852	6.44	8.0	0.0	0.8558732394366195	0.831	0.95198024691358	0.0	-1	-1	0.999523063222691	0.00047693677730897686	0.7881723615987721	1.8417737038179613	0.6137587242488552	3.484470333355509	2.2454201081954515	0.26828573985838733	2.0773842121741213	1.7006686165324747	2.8759490640402587	0.13619475059721625	Outlier	3.0463346900151578	Validation
11001	4.69718309859155	-0.5400740740740742	1.6148148148148147	0.685882352941177	-1.1764705882352944	-0.4705882352941176	0.13587323943661955	0.4494117647058824	-0.025019753086420127	0.4705882352941178	-1	-1	0.999963879577176	3.612042282398812e-05	1.3869541161574523	1.077380687876918	1.543589077286189	0.14995242970041736	0.497226361700826	1.2039043656380162	0.16500536040451405	0.8075998173141925	0.23107735613052294	0.6178084005126435	In	NA	Validation
4502	0.22666666666666654	0.17992592592592604	-0.3851851851851852	1.1596296296296298	0.0370370370370372	-0.4074074074074074	-0.3671933333333332	-0.09259259259259278	-0.3810197530864201	-0.4074074074074074	1	1	0.001236935715916876	0.9987630642840831	0.23370232722989698	0.6979837362442144	0.6137587242488552	0.42448953040306814	0.13453545863049673	1.0062492125852585	1.1711805768141996	0.4609067449243836	1.3632179964384024	0.2807578074314174	In	NA	Validation
2395	-0.2844036697247705	0.04992592592592615	-0.3851851851851852	0.6338297872340428	-1.1914893617021276	-0.8297872340425532	0.09592660550458708	0.2029787234042557	0.21198024691357986	-1.1702127659574466	1	1	0.050357376128917775	0.9496426238710822	0.41897609734336283	0.37743182633345473	0.6137587242488552	0.11978790701806634	0.5017151447939459	2.327623940844048	0.058903835500345864	0.2308481254982217	0.5226230139620821	1.0614349373573697	In	NA	Validation
10866	4.69718309859155	-0.5300740740740744	1.6148148148148147	-0.7441176470588236	-1.1764705882352944	-0.4705882352941176	0.2958732394366197	0.4994117647058822	-0.07801975308642006	0.4705882352941178	-1	-1	0.9998664026138336	0.00013359738616636739	1.3869541161574523	1.052722848653014	1.543589077286189	0.678734242123906	0.497226361700826	1.2039043656380162	0.5899784385755382	0.9246197771316024	0.3996263840415273	0.6178084005126435	In	NA	Validation
1506	-1.3684210526315788	-0.2900740740740746	1.6148148148148147	-4.440892098500625e-15	-0.545454545454545	0.04545454545454541	0.4220526315789472	-0.21890909090909091	0.84198024691358	2.772727272727273	1	1	5.59182383985668e-06	0.9999944081761601	0.8119552493281306	0.4609347072793039	1.543589077286189	0.2475171956994871	0.30862945992474144	0.4104859205029262	0.9251212178284983	0.7565377760698352	2.526130326866476	2.973884267428455	In	NA	Validation
9445	-2.3028169014084505	-0.14007407407407424	-0.3851851851851852	-0.5041176470588233	-2.1764705882352944	0.5294117647058824	0.8258732394366197	-0.1505882352941177	0.6219802469135798	0.4705882352941178	-1	1	2.396336555876566e-05	0.9999760366344412	1.1506934412248098	0.09106711892073387	0.6137587242488552	0.5396539615380055	0.7961045026510614	1.9244996085418415	1.9977017600170548	0.59663970049473	1.8264928525189092	0.6178084005126435	In	NA	Validation
5575	-2.773333333333333	-0.39007407407407424	-0.3851851851851852	-1.52309090909091	-2.6	-0.01818181818181818	0.12880666666666696	0.027618181818181764	0.011980246913579906	-0.21818181818181814	1	1	4.076694170407347e-05	0.9999592330582959	1.321265566108009	0.7075130995183492	0.6137587242488552	1.1301501581753088	0.9226881858770433	0.2114056676005717	0.14623596551597473	0.17956554510101158	0.11341105362661402	0.08709885072720903	In	NA	Validation
3446	-0.3028169014084505	-0.25007407407407456	-0.3851851851851852	0.911176470588236	0.7647058823529411	0.058823529411764726	-0.12712676056338035	0.2838235294117648	-0.1140197530864201	1.5294117647058822	1	1	0.00018696118577532506	0.9998130388142247	0.4256512819727349	0.3623033503836854	0.6137587242488552	0.2805106342700249	0.082948853084925	0.4523095030454378	0.5335441368391062	0.42005724450712245	0.5141125162074927	1.7014391128223543	In	NA	Validation
5983	-1.3028169014084503	-0.2300740740740741	-0.3851851851851852	-1.1494642857142834	-1.2321428571428572	-0.08928571428571429	0.1758732394366196	-0.03771428571428537	0.08198024691357997	-0.5714285714285714	1	1	0.0001011312541022713	0.9998988687458977	0.7881723615987721	0.312987671935875	0.6137587242488552	0.9136330931187099	0.5138655859344	0.011036043550528578	0.2712486299472701	0.3324695996094428	0.10920087002942988	0.4486218243000881	In	NA	Validation
4383	3.7155963302752295	0.009925925925926116	-0.3851851851851852	0.6238297872340429	3.808510638297872	0.17021276595744686	0.005926605504587013	-0.3170212765957443	0.011980246913579906	0.8297872340425534	1	1	5.431438780600928e-05	0.999945685612194	1.031108221160787	0.2788004694378362	0.6137587242488552	0.11399289532698721	0.9926755599572307	0.80078003333581	0.18014352097085523	0.9861594566028444	0.11341105362661402	0.9854230747831957	In	NA	Validation
10918	5.697183098591549	-0.7513333333333341	-0.8666666666666667	2.395882352941177	2.8235294117647056	-0.4705882352941176	-0.2131267605633804	0.06941176470588227	0.08406666666666662	-1.5294117647058822	-1	-1	0.9980631666750706	0.0019368333249294317	1.7494751957834895	1.5983003728145195	1.1331202320258105	1.1408994288749574	0.6982862021001154	1.2039043656380162	0.7619671663560317	0.08175187729812528	0.11583604024069542	1.4290496116279219	In	NA	Validation
3051	0.22666666666666654	0.16992592592592534	-0.3851851851851852	0.4296296296296296	0.0370370370370372	-0.4074074074074074	-0.1981933333333332	-0.16259259259259284	-0.2220197530864202	-0.4074074074074074	1	1	0.0002931206687788457	0.9997068793312212	0.23370232722989698	0.6733258970203082	0.6137587242488552	0.0014536769542877154	0.13453545863049673	1.0062492125852585	0.7223027629960558	0.624734688668758	0.857570912705389	0.2807578074314174	In	NA	Validation
4399	-3.3028169014084505	0.009925925925926116	0.6148148148148148	-2.0459999999999976	-6.4	-0.7333333333333333	0.3758732394366195	-0.7976666666666666	0.43198024691357984	-0.5	1	1	5.224226200772897e-05	0.9999477577379923	1.513214520850847	0.2788004694378362	0.464915176518667	1.4331765876942837	2.0584251214879377	2.025877174540175	0.8024649776610496	2.1110615412533003	1.222260488309648	0.3755197524379251	In	NA	Validation
5211	0.22666666666666654	0.1499259259259258	0.6148148148148148	0.8369090909090895	0.4000000000000004	-0.01818181818181818	0.2088066666666668	-0.015381818181818163	-0.022019753086420124	-0.21818181818181814	1	1	0.014312024939784784	0.9856879750602152	0.23370232722989698	0.6240102185724999	0.464915176518667	0.23747260091937783	0.026053763026337155	0.2114056676005717	0.35872250460148625	0.2802027105439842	0.2215368451166925	0.08709885072720903	In	NA	Validation
3616	3.7155963302752295	0.04992592592592615	-0.3851851851851852	1.212307692307692	2.9230769230769234	0.0	-0.33307339449541296	0.07999999999999963	-0.14901975308642	-0.9230769230769232	1	1	0.0029340421406827133	0.9970659578593173	1.031108221160787	0.37743182633345473	0.6137587242488552	0.4550165293113454	0.7280387772173335	0.26828573985838733	1.080555230345712	0.056971179925027315	0.6254184780355142	0.8085089473138141	In	NA	Validation
6286	-3.3684210526315788	-0.4400740740740741	1.6148148148148147	-0.43000000000000416	-7.545454545454545	-0.9545454545454546	-1.110947368421053	-0.3899090909090909	-0.18501975308642016	-2.227272727272727	1	1	0.002810548185252393	0.9971894518147476	1.5369974085802054	0.830802295637872	1.543589077286189	0.49670269841589176	2.400776446576389	2.717918053676932	3.1466520873976243	1.156746038645378	0.7399046102014801	2.1432607629229588	In	2.8225193779948894	Validation
5148	-5.7733333333333325	0.13992592592592598	2.6148148148148147	-1.9803703703703703	-2.962962962962963	0.5925925925925926	-0.4311933333333331	0.957407407407407	-0.3920197530864201	0.5925925925925926	1	1	1.416349556526697e-07	0.9999998583650443	2.408828804986121	0.5993523793485959	2.622262978053711	1.3951441405957952	1.0311698814812027	2.1221547615945995	1.3411698080826089	1.9965124112412302	1.3981998701557807	0.7426711986388652	In	NA	Validation
15559	3.6971830985915495	-0.2900740740740746	1.6148148148148147	-4.440892098500625e-15	0.454545454545455	0.04545454545454541	1.2458732394366194	0.22109090909090898	0.99198024691358	-2.227272727272727	-1	-1	0.9998044315612528	0.00019556843874718794	1.0244330365314147	0.4609347072793039	1.543589077286189	0.2475171956994871	0.009751318974506132	0.4104859205029262	3.113256090215992	0.27323787032337443	3.0031558775579983	2.1432607629229588	In	2.7191951888325585	Validation
6653	-1.7733333333333334	-0.4700740740740743	-0.3851851851851852	-1.39309090909091	-1.5999999999999996	-0.01818181818181818	0.23880666666666686	-0.04538181818181819	0.04198024691357993	-0.21818181818181814	1	1	0.00027459604483581757	0.9997254039551642	0.9587444864819719	0.9047758133095862	0.6137587242488552	1.0548150061912795	0.6238100449268078	0.2114056676005717	0.43840495675855334	0.35041468643443036	0.01800594348830949	0.08709885072720903	In	NA	Validation
1819	0.6971830985915495	0.7999259259259262	2.6148148148148147	0.5640000000000018	1.5999999999999996	-0.7333333333333333	-0.11712676056338035	-0.056666666666666636	-0.2480197530864201	-0.5	1	1	0.01199889964465306	0.9880011003553469	0.06313020234669747	2.226769768126301	2.622262978053711	0.07932146367738241	0.332600006113945	2.025877174540175	0.5069833194534171	0.37682573675928094	0.9402553414919192	0.3755197524379251	In	NA	Validation
4141	-1.7733333333333334	-0.5200740740740741	-0.3851851851851852	0.8369090909090895	-1.5999999999999996	-0.01818181818181818	-0.15419333333333307	-0.05638181818181831	-0.22101975308642008	-0.21818181818181814	1	1	0.011740588912560024	0.98825941108744	0.9587444864819719	1.0280650094291088	0.6137587242488552	0.23747260091937783	0.6238100449268078	0.2114056676005717	0.6054351664990237	0.37615907759426087	0.8543907423674452	0.08709885072720903	In	NA	Validation
3689	-0.2844036697247705	-0.1000740740740742	-0.3851851851851852	1.203829787234043	2.8085106382978724	0.17021276595744686	-0.2980733944954129	0.2029787234042557	-0.28901975308642003	-0.1702127659574466	1	1	9.45543969577134e-05	0.9999054456030423	0.41897609734336283	0.007564237974884672	0.6137587242488552	0.45010357340957985	0.6937974190069955	0.80078003333581	0.9875923694958003	0.2308481254982217	1.0706423253476018	0.03800593128708699	In	NA	Validation
11703	7.697183098591549	-0.6013333333333337	-0.8666666666666667	2.4258823529411764	5.8235294117647065	-0.4705882352941176	-0.3001267605633803	0.17941176470588238	-0.03793333333333326	-1.5294117647058822	-1	-1	0.9963629269731811	0.003637073026818896	2.4745173550355646	1.2284327844559495	1.1331202320258105	1.1582844639481946	1.5949206249508217	1.2039043656380162	0.9930462776115255	0.17569203430017744	0.27214474098840896	1.4290496116279219	In	NA	Validation
13698	2.697183098591549	-0.2900740740740746	1.6148148148148147	-4.440892098500625e-15	-0.545454545454545	0.04545454545454541	1.1258732394366198	-0.20890909090909093	0.8719802469135798	1.7727272727272732	-1	-1	0.7418215092915186	0.25817849070848137	0.6619119569053772	0.4609347072793039	1.543589077286189	0.2475171956994871	0.30862945992474144	0.4104859205029262	2.7945262815877245	0.7331337841063531	2.6215354370047796	1.9504552613581723	In	NA	Validation
11325	3.7155963302752295	-0.2800740740740739	1.6148148148148147	-4.440892098500625e-15	1.454545454545455	0.04545454545454541	1.0059266055045872	0.09109090909090913	0.6119802469135799	-1.227272727272727	-1	-1	0.9984583064244908	0.0015416935755091594	1.031108221160787	0.43627686805539767	1.543589077286189	0.2475171956994871	0.2891268219757292	0.4104859205029262	2.475938217598044	0.031014025201891737	1.7946911491394748	1.1198317568526759	In	NA	Validation
9819	5.697183098591549	-0.671333333333334	-0.8666666666666667	2.4358823529411757	2.8235294117647056	-0.4705882352941176	-0.3231267605633804	0.009411764705882229	-0.01893333333333336	-1.5294117647058822	-1	-1	0.9949735407547255	0.005026459245274467	1.7494751957834895	1.4010376590232825	1.1331202320258105	1.1640794756392734	0.6982862021001154	1.2039043656380162	1.0541361575986106	0.2221758290790176	0.21172150456748312	1.4290496116279219	In	NA	Validation
1350	0.22666666666666654	0.2999259259259261	-0.3851851851851852	0.7304347826086959	0.7391304347826084	-0.043478260869565216	-0.3091933333333331	0.07665217391304346	-0.30401975308642004	-0.39130434782608703	1	1	3.891894300001031e-05	0.999961081057	0.23370232722989698	0.99387780693107	0.6137587242488552	0.1757706147793428	0.07530491086113375	0.13226817576361088	1.0171278359772031	0.06480642940845308	1.118344880416754	0.2642774691694162	In	NA	Validation
15283	2.697183098591549	-0.38007407407407395	1.6148148148148147	-0.7441176470588236	-1.1764705882352944	-0.4705882352941176	0.3858732394366196	0.7894117647058825	0.06198024691357995	-0.5294117647058822	-1	-1	0.9995059443972303	0.0004940556027697603	0.6619119569053772	0.6828552602944439	1.543589077286189	0.678734242123906	0.497226361700826	1.2039043656380162	0.829025795046739	1.603335544072582	0.0455974632705602	0.4056206055576392	In	NA	Validation
4639	-1.3028169014084503	-0.19007407407407406	-0.3851851851851852	-0.869464285714284	-0.2321428571428572	-0.08928571428571429	-0.12412676056338035	0.04228571428571448	-0.008019753086420112	-0.5714285714285714	1	1	8.107251032063445e-06	0.9999918927489679	0.7881723615987721	0.21435631504025648	0.6137587242488552	0.7513727657684931	0.21498744498416464	0.011036043550528578	0.5255758916233995	0.14523766390158682	0.1770144603854837	0.4486218243000881	In	NA	Validation
1511	-0.2844036697247705	0.13992592592592598	-0.3851851851851852	0.10000000000000232	0.3600000000000003	0.2	0.2259266055045872	0.6929999999999998	0.21198024691357986	0.1200000000000001	1	1	9.293255769138309e-05	0.9999070674423086	0.41897609734336283	0.5993523793485959	0.6137587242488552	0.18956707878869136	0.038008888664346596	0.8939665346943589	0.4041944615143031	1.3776935274364221	0.5226230139620821	0.25900623132565026	In	NA	Validation
15364	7.697183098591549	0.07992592592592551	1.6148148148148147	1.6658823529411766	0.8235294117647056	-0.4705882352941176	0.22587323943661966	0.8294117647058825	0.001980246913579897	-0.5294117647058822	-1	-1	0.9999984998428089	1.5001571911733403e-06	2.4745173550355646	0.451405344005167	1.543589077286189	0.717863575426177	0.10052992019964467	1.2039043656380162	0.40405271687571526	1.6969515119265104	0.14521275700604885	0.4056206055576392	In	NA	Validation
15324	1.7155963302752295	-0.5100740740740743	0.6148148148148148	1.1447368421052646	-3.210526315789473	0.8947368421052632	-0.12407339449541288	0.05099999999999971	0.011980246913579906	-0.8947368421052632	-1	1	0.36844090998582635	0.6315590900141737	0.306066061908712	1.0034071702052048	0.464915176518667	0.41585914262142265	1.1051611561413972	3.067384032545629	0.5254341469848118	0.12484275661912503	0.11341105362661402	0.7795048864130367	In	1.9016953476847855	Validation
5613	0.6971830985915495	-0.880074074074074	-0.3851851851851852	0.3205357142857164	1.7678571428571428	-0.08928571428571429	-0.14912676056338034	0.1622857142857146	0.011980246913579906	-0.5714285714285714	1	1	0.03463628069542202	0.965363719304578	0.06313020234669747	1.9157472214896747	0.6137587242488552	0.061766374530070216	0.38276883691630603	0.011036043550528578	0.5919779350876219	0.13561023966019792	0.11341105362661402	0.4486218243000881	In	NA	Validation
5601	0.22666666666666654	0.1499259259259258	0.6148148148148148	0.8369090909090895	0.4000000000000004	0.9818181818181818	0.23880666666666686	0.2956181818181818	0.001980246913579897	-0.21818181818181814	1	1	0.0006907053915654604	0.9993092946084345	0.23370232722989698	0.6240102185724999	0.464915176518667	0.23747260091937783	0.026053763026337155	3.33980964178043	0.43840495675855334	0.4476614395203071	0.14521275700604885	0.08709885072720903	In	1.8585306849067438	Validation
3472	3.6971830985915495	0.7999259259259262	1.6148148148148147	0.5640000000000018	2.6	-0.7333333333333333	-0.1971267605633803	0.22333333333333336	-0.3310197530864201	-0.5	1	1	0.05195550728127474	0.9480444927187253	1.0244330365314147	2.226769768126301	1.543589077286189	0.07932146367738241	0.6314781470641805	2.025877174540175	0.719469858538929	0.27848603821821616	1.2042094795412284	0.3755197524379251	In	NA	Validation
1135	-2.3028169014084505	-1.2400740740740743	-0.3851851851851852	-0.7375000000000007	0.875	-0.125	0.11587323943661955	-0.033749999999999725	0.1319802469135798	-0.5	1	1	0.007110118020409506	0.9928898819795905	1.1506934412248098	2.8034294335502414	0.6137587242488552	0.6748993079165746	0.11591335392502451	0.12276475691409493	0.11188372563313606	0.32319158850963403	0.2682093869266034	0.3755197524379251	In	NA	Validation
7273	-1.7733333333333334	-0.110074074074074	-0.3851851851851852	0.4296296296296296	-0.9629629629629628	-0.4074074074074074	-0.4431933333333332	-0.2125925925925929	-0.43301975308642016	-0.4074074074074074	1	1	0.0001673203104820553	0.999832679689518	0.9587444864819719	0.01709360124901945	0.6137587242488552	0.0014536769542877154	0.43341359958073206	1.0062492125852585	1.373042788945436	0.7417546484861683	1.5285868540114635	0.2807578074314174	In	NA	Validation
15291	7.697183098591549	0.13992592592592598	1.6148148148148147	1.6658823529411766	0.8235294117647056	-0.4705882352941176	0.2958732394366197	0.8994117647058824	0.06198024691357995	-0.5294117647058822	-1	-1	0.9999985516649482	1.4483350518308607e-06	2.4745173550355646	0.5993523793485959	1.543589077286189	0.717863575426177	0.10052992019964467	1.2039043656380162	0.5899784385755382	1.8607794556708843	0.0455974632705602	0.4056206055576392	In	NA	Validation
4556	-0.2844036697247705	-0.320074074074074	-0.3851851851851852	0.6238297872340429	1.8085106382978724	0.17021276595744686	0.15592660550458715	-0.2970212765957443	0.07198024691357996	-0.1702127659574466	1	1	0.0003117924525087856	0.9996882075474912	0.41897609734336283	0.5349082249510163	0.6137587242488552	0.11399289532698721	0.3949192780567602	0.80078003333581	0.21826873981447997	0.9393514726758803	0.07739916664999504	0.03800593128708699	In	NA	Validation
3119	-2.3028169014084505	-0.5213333333333336	0.1333333333333333	0.1661538461538461	-0.23076923076923084	0.9230769230769232	-0.22412676056338032	0.07769230769230795	-0.0759333333333333	2.5384615384615383	1	1	1.2155054085472017e-07	0.9999998784494591	1.1506934412248098	1.0311700706647122	0.0544463312582882	0.15123084760155353	0.21457689808725497	3.1560432544859496	0.7911840654802893	0.06237210114736785	0.39299121383026137	2.734129919852549	In	2.4014755879418574	Validation
12020	7.697183098591549	-0.7713333333333336	-0.8666666666666667	2.4258823529411764	5.8235294117647065	-0.4705882352941176	-0.1861267605633804	-0.030588235294117583	0.07606666666666673	-1.5294117647058822	-1	-1	0.9983774919815381	0.001622508018461901	2.4745173550355646	1.6476160512623277	1.1331202320258105	1.1582844639481946	1.5949206249508217	1.2039043656380162	0.6902529594146714	0.31579179693294535	0.0903946775371479	1.4290496116279219	In	NA	Validation
7013	-0.3028169014084505	-0.6813333333333338	0.1333333333333333	-1.0138461538461536	-0.23076923076923084	-0.07692307692307693	-0.05512676056338029	0.11769230769230797	0.05806666666666671	1.5384615384615383	1	1	0.00011956704111193428	0.9998804329588881	0.4256512819727349	1.4256954982471866	0.0544463312582882	0.8350422271488969	0.21457689808725497	0.02763928030609054	0.34230625166214523	0.03124386670656036	0.03315161145416518	1.7107009137822664	In	NA	Validation
8356	-1.2844036697247705	-0.1700740740740745	-0.3851851851851852	-0.32769230769230795	-2.0769230769230766	0.0	-0.11407339449541287	-0.3200000000000005	-0.17801975308642015	0.07692307692307687	1	1	4.686244698648423e-05	0.9999531375530135	0.7814971769694002	0.16504063659244833	0.6137587242488552	0.4374152711148486	0.7663519275338432	0.26828573985838733	0.4988733295991228	0.9931308584643093	0.7176434178358757	0.2149200587564687	In	NA	Validation
15345	4.69718309859155	-0.39007407407407424	1.6148148148148147	1.6658823529411766	-1.1764705882352944	-0.4705882352941176	0.1758732394366196	0.5694117647058823	-0.036019753086420137	0.4705882352941178	-1	-1	0.9999959361749617	4.063825038263505e-06	1.3869541161574523	0.7075130995183492	1.543589077286189	0.717863575426177	0.497226361700826	1.2039043656380162	0.2712486299472701	1.0884477208759769	0.26605922984790126	0.6178084005126435	In	NA	Validation
6605	-1.7733333333333334	-0.36007407407407394	-0.3851851851851852	0.8369090909090895	2.4000000000000004	-0.01818181818181818	0.24880666666666684	-0.2583818181818183	0.021980246913579915	0.7818181818181819	1	1	0.00019172606347483967	0.9998082739365252	0.9587444864819719	0.6335395818466346	0.6137587242488552	0.23747260091937783	0.5717025188741335	0.2114056676005717	0.4649657741442423	0.8489197152565982	0.08160935024717918	0.9363301553430736	In	NA	Validation
5706	-1.3028169014084503	-0.07007407407407397	0.6148148148148148	-1.039464285714284	-1.2321428571428572	-0.08928571428571429	-0.034126760563380376	-0.14371428571428535	0.04198024691357993	-0.5714285714285714	1	1	3.286763585741426e-05	0.9999671323641426	0.7881723615987721	0.08153775564659908	0.464915176518667	0.8498879645168391	0.5138655859344	0.011036043550528578	0.2865285351521986	0.5805519144223523	0.01800594348830949	0.4486218243000881	In	NA	Validation
9642	6.697183098591549	-0.2900740740740746	1.6148148148148147	-4.440892098500625e-15	2.454545454545455	0.04545454545454541	0.6458732394366196	0.12109090909090915	0.44198024691357984	-0.2272727272727271	-1	-1	0.9962880177837827	0.0037119822162172793	2.111996275409527	0.4609347072793039	1.543589077286189	0.2475171956994871	0.5880049629259646	0.4104859205029262	1.5196070470746526	0.039197950688554445	1.2540621916890828	0.09640275078239328	In	NA	Validation
3454	0.6315789473684212	-0.2900740740740746	1.6148148148148147	-4.440892098500625e-15	0.454545454545455	0.04545454545454541	0.1220526315789472	0.3610909090909091	0.5019802469135799	0.7727272727272729	1	1	0.0016733541395436147	0.9983266458604564	0.08691309007605574	0.4609347072793039	1.543589077286189	0.2475171956994871	0.009751318974506132	0.4104859205029262	0.1282966962578287	0.6008937578121232	1.444872411965692	0.9270262552878894	In	NA	Validation
3146	2.2266666666666666	0.09992592592592596	-0.3851851851851852	0.4296296296296296	1.0370370370370372	0.5925925925925926	-0.25219333333333305	-0.06259259259259277	-0.2950197530864201	0.5925925925925926	1	1	1.2718798669153486e-05	0.9999872812013308	0.4913398320221779	0.5007210224529773	0.6137587242488552	0.0014536769542877154	0.16434268231973861	2.1221547615945995	0.8657311768787759	0.3906947690339374	1.0897233473752628	0.7426711986388652	In	NA	Validation
11332	3.6971830985915495	-0.9413333333333336	-0.8666666666666667	2.4258823529411764	1.8235294117647056	-0.4705882352941176	-0.22712676056338035	-0.3605882352941177	0.02206666666666679	-1.5294117647058822	-1	-1	0.9942078301379278	0.005792169862072153	1.0244330365314147	2.066799318068706	1.1331202320258105	1.1582844639481946	0.39940806114988	1.2039043656380162	0.799152310695996	1.088123531727853	0.0813345207117999	1.4290496116279219	In	NA	Validation
5115	-0.2844036697247705	-0.1000740740740742	-0.3851851851851852	-0.0976923076923084	-0.0769230769230771	0.0	-0.10407339449541286	0.3099999999999996	-0.09601975308642008	-1.9230769230769231	1	1	0.00203471935993349	0.9979652806400665	0.41897609734336283	0.007564237974884672	0.6137587242488552	0.30413000222002773	0.16859564563337265	0.26828573985838733	0.4723125122134338	0.4813206352350596	0.45686945012450997	1.8319379533840967	In	NA	Validation
4489	-1.3028169014084503	0.38992592592592606	1.6148148148148147	-1.8859999999999983	-3.4000000000000004	0.2666666666666667	-0.0041267605633803495	-0.3566666666666667	-0.14601975308642012	2.5	1	1	6.743454983304531e-08	0.9999999325654502	0.7881723615987721	1.2157983599462114	1.543589077286189	1.3404564006370172	1.1617906986372317	1.102526799639683	0.20684608299513155	1.0789454956637423	0.6158779670216842	2.694767265772923	In	NA	Validation
3455	3.7155963302752295	-0.2900740740740746	1.6148148148148147	-4.440892098500625e-15	-0.545454545454545	0.04545454545454541	1.0059266055045872	-0.038909090909091004	0.84198024691358	-1.227272727272727	1	-1	0.9973103731804027	0.002689626819597247	1.031108221160787	0.4609347072793039	1.543589077286189	0.2475171956994871	0.30862945992474144	0.4104859205029262	2.475938217598044	0.33526592072715855	2.526130326866476	1.1198317568526759	In	NA	Validation
12942	4.69718309859155	-0.1600740740740738	-0.3851851851851852	7.44	15.0	0.0	0.1858732394366196	1.5	0.36198024691358	0.0	-1	-1	0.9984969638660701	0.0015030361339299014	1.3869541161574523	0.14038279736854203	0.6137587242488552	4.063971502463427	4.337567094847099	0.26828573985838733	0.2978094473329591	3.266395678889423	0.9996485646536049	0.13619475059721625	Outlier	3.7030895671243185	Validation
8128	2.697183098591549	-0.5300740740740744	1.6148148148148147	-0.7441176470588236	-1.1764705882352944	-0.4705882352941176	0.3258732394366197	0.26941176470588224	-0.04101975308642003	0.4705882352941178	1	-1	0.9972465119377508	0.002753488062249195	0.6619119569053772	1.052722848653014	1.543589077286189	0.678734242123906	0.497226361700826	1.2039043656380162	0.6696608907326054	0.3863279619715155	0.28196008153761837	0.6178084005126435	In	NA	Validation
10977	4.69718309859155	-0.03007407407407392	1.6148148148148147	-0.7441176470588236	-1.1764705882352944	-0.4705882352941176	0.3958732394366196	0.9194117647058824	-0.046019753086420034	-0.5294117647058822	-1	-1	0.9998578626412967	0.00014213735870327625	1.3869541161574523	0.18016911254221765	1.543589077286189	0.678734242123906	0.497226361700826	1.2039043656380162	0.855586612432428	1.9075874395978485	0.29786093322733576	0.4056206055576392	In	NA	Validation
7872	0.22666666666666654	0.4299259259259261	-0.3851851851851852	0.8369090909090895	0.4000000000000004	0.9818181818181818	0.08880666666666692	0.4256181818181817	-0.07301975308642006	1.7818181818181815	1	1	5.364220236891981e-07	0.9999994635779763	0.23370232722989698	1.3144297168418297	0.6137587242488552	0.23747260091937783	0.026053763026337155	3.33980964178043	0.03999269597321867	0.7519133350455734	0.38372553235180984	1.959759161413356	In	2.2395172700236365	Validation
8454	-0.7733333333333334	-0.2900740740740746	1.6148148148148147	-4.440892098500625e-15	-1.545454545454545	0.04545454545454541	1.0188066666666666	-0.1889090909090909	0.7419802469135799	-2.227272727272727	1	-1	0.9652357704359731	0.0347642295640269	0.5962234068559344	0.4609347072793039	1.543589077286189	0.2475171956994871	0.6075076008749768	0.4104859205029262	2.510148712842294	0.6863258001793889	2.2081132930721274	2.1432607629229588	In	NA	Validation
3904	-0.3028169014084505	-0.3513333333333337	-0.8666666666666667	-1.0138461538461536	0.7692307692307692	-0.07692307692307693	0.1758732394366196	0.22769230769230786	0.2830666666666668	0.5384615384615384	1	1	7.95260920072316e-06	0.9999920473907993	0.4256512819727349	0.611986803858334	1.1331202320258105	0.8350422271488969	0.08430124286298037	0.02763928030609054	0.2712486299472701	0.28868777830486253	0.7486899374914489	0.6872719077119838	In	NA	Validation
7271	-1.7733333333333334	0.35992592592592576	-0.3851851851851852	0.99962962962963	-1.9629629629629628	-0.4074074074074074	0.10880666666666694	0.10740740740740716	0.06198024691357995	-0.4074074074074074	1	1	0.0008226704435003729	0.9991773295564996	0.9587444864819719	1.1418248422744968	0.6137587242488552	0.3317693433458013	0.7322917405309673	1.0062492125852585	0.0931143307445967	0.007173094345257087	0.0455974632705602	0.2807578074314174	In	NA	Validation
2409	1.6315789473684212	-0.2900740740740746	1.6148148148148147	-4.440892098500625e-15	2.454545454545455	0.04545454545454541	0.06205263157894736	0.15109090909090894	0.6119802469135799	-0.2272727272727271	1	1	0.0005086482322633756	0.9994913517677366	0.27560798954998167	0.4609347072793039	1.543589077286189	0.2475171956994871	0.5880049629259646	0.4104859205029262	0.031068208056304836	0.10940992657900007	1.7946911491394748	0.09640275078239328	In	NA	Validation
12242	3.6971830985915495	0.08992592592592619	-0.3851851851851852	1.6658823529411766	-2.1764705882352944	-0.4705882352941176	-0.2121267605633803	-0.12058823529411765	-0.21101975308642007	-1.5294117647058822	-1	-1	0.9502902624663773	0.04970973753362277	1.0244330365314147	0.47606318322907326	0.6137587242488552	0.717863575426177	0.7961045026510614	1.2039043656380162	0.7593110846174624	0.5264277246042839	0.8225890389880104	1.4290496116279219	In	NA	Validation
5871	-0.7733333333333334	-0.2200740740740743	-0.3851851851851852	0.8369090909090895	2.4000000000000004	-0.01818181818181818	0.7588066666666669	0.09561818181818182	0.30198024691357994	-0.21818181818181814	1	1	0.05220754674266592	0.9477924532573341	0.5962234068559344	0.28832983271197093	0.6137587242488552	0.23747260091937783	0.5717025188741335	0.2114056676005717	1.8195674608143808	0.02041839974933357	0.8088383443769958	0.08709885072720903	In	NA	Validation
4361	-1.3028169014084503	0.15992592592592558	-0.3851851851851852	-1.0294642857142842	0.7678571428571428	-0.08928571428571429	-0.23312676056338044	0.6022857142857145	-0.04901975308642004	1.4285714285714286	1	1	3.390072245146314e-08	0.9999999660992775	0.7881723615987721	0.6486680577964041	0.6137587242488552	0.8440929528257601	0.0838906959660707	0.011036043550528578	0.8150888011274097	1.1653858860534076	0.3074014442411662	1.5982361878404772	In	NA	Validation
9796	0.22666666666666654	-0.3500740740740742	-0.3851851851851852	0.8369090909090895	5.4	-0.01818181818181818	0.37880666666666696	-0.09938181818181824	0.08198024691357997	0.7818181818181819	-1	1	0.0006395235299905266	0.9993604764700095	0.23370232722989698	0.6088817426227306	0.6137587242488552	0.23747260091937783	1.4683369417248395	0.2114056676005717	0.8102564001581994	0.4767962430372335	0.10920087002942988	0.9363301553430736	In	NA	Validation
4936	5.226666666666667	0.6699259259259254	-0.3851851851851852	0.7304347826086959	3.739130434782608	-0.043478260869565216	-0.24719333333333304	0.1366521739130433	-0.2520197530864202	1.608695652173913	1	1	8.577775071683114e-06	0.9999914222249283	1.5789030709002903	1.906217858215539	0.6137587242488552	0.1757706147793428	0.9719393337118396	0.13226817576361088	0.8524507681859314	0.07561752237243877	0.9529760228436935	1.7825805429711492	In	NA	Validation
6118	-1.7733333333333334	0.2599259259259261	-0.3851851851851852	0.99962962962963	-1.9629629629629628	-0.4074074074074074	0.15880666666666676	-0.16259259259259284	0.11198024691358	-0.4074074074074074	1	1	0.000812439387800179	0.9991875606121998	0.9587444864819719	0.8952464500354516	0.6137587242488552	0.3317693433458013	0.7322917405309673	1.0062492125852585	0.2259184176730412	0.624734688668758	0.20460598016773443	0.2807578074314174	In	NA	Validation
5241	0.22666666666666654	0.2599259259259261	-0.3851851851851852	1.4069090909090898	2.4000000000000004	-0.01818181818181818	0.01880666666666686	-0.22838181818181824	-0.033019753086420134	-0.21818181818181814	1	1	6.507142444389657e-05	0.9999349285755561	0.23370232722989698	0.8952464500354516	0.6137587242488552	0.5677882673108914	0.5717025188741335	0.2114056676005717	0.14593302572660444	0.7787077393661518	0.25651871883407085	0.08709885072720903	In	NA	Validation
6034	-2.3028169014084505	-0.1000740740740742	1.6148148148148147	-1.8859999999999983	-5.4	0.2666666666666667	0.5058732394366197	-0.6456666666666667	0.2819802469135799	0.5	1	1	0.0001308345218418161	0.9998691654781582	1.1506934412248098	0.007564237974884672	1.543589077286189	1.3404564006370172	1.7595469805377024	1.102526799639683	1.147755603675007	1.7553208634083732	0.7452349376181261	0.6479092536323576	In	NA	Validation
962	-0.7733333333333334	0.16992592592592534	-0.3851851851851852	0.8369090909090895	0.4000000000000004	-0.01818181818181818	0.3288066666666669	-0.3183818181818183	0.08198024691357997	-0.21818181818181814	1	1	0.00034891204787279584	0.9996510879521272	0.5962234068559344	0.6733258970203082	0.6137587242488552	0.23747260091937783	0.026053763026337155	0.2114056676005717	0.6774523132297544	0.9893436670374903	0.10920087002942988	0.08709885072720903	In	NA	Validation
3961	2.2266666666666666	0.15992592592592558	-0.3851851851851852	0.4296296296296296	1.0370370370370372	0.5925925925925926	-0.021193333333333172	0.027407407407407325	-0.07801975308642006	0.5925925925925926	1	1	2.094696342502811e-05	0.999979053036575	0.4913398320221779	0.6486680577964041	0.6137587242488552	0.0014536769542877154	0.16434268231973861	2.1221547615945995	0.2521762952693605	0.18005884136259884	0.3996263840415273	0.7426711986388652	In	NA	Validation
11717	6.697183098591549	-0.4913333333333334	-0.8666666666666667	2.4258823529411764	4.823529411764706	-0.4705882352941176	-0.2691267605633804	0.3994117647058824	-0.030933333333333368	-0.5294117647058822	-1	-1	0.9825851955015595	0.01741480449844046	2.111996275409527	0.9571965529929979	1.1331202320258105	1.1582844639481946	1.296042484000586	1.2039043656380162	0.91070774371589	0.6905798574967824	0.24988354862280493	0.4056206055576392	In	NA	Validation
8797	5.697183098591549	-0.7513333333333341	-0.8666666666666667	1.6658823529411766	2.8235294117647056	-0.4705882352941176	-0.17512676056338028	0.07941176470588229	0.11706666666666675	-1.5294117647058822	1	-1	0.9904157008915788	0.009584299108421153	1.7494751957834895	1.5983003728145195	1.1331202320258105	0.717863575426177	0.6982862021001154	1.2039043656380162	0.6610360602904131	0.058347885334643176	0.22078166139283073	1.4290496116279219	In	NA	Validation
12939	4.69718309859155	-0.1000740740740742	-0.3851851851851852	7.44	15.0	0.0	0.3458732394366195	1.51	0.57198024691358	0.0	-1	-1	0.9977145213276146	0.0022854786723853406	1.3869541161574523	0.007564237974884672	0.6137587242488552	4.063971502463427	4.337567094847099	0.26828573985838733	0.7227825255039828	3.289799670852905	1.667484335621736	0.13619475059721625	Outlier	3.7673787467032405	Validation
8388	-1.2844036697247705	0.10992592592592576	-0.3851851851851852	1.1447368421052646	-0.21052631578947345	-0.10526315789473684	-0.1340733944954129	-0.05900000000000016	0.001980246913579897	0.10526315789473684	1	1	3.322595185706323e-05	0.9999667740481429	0.7814971769694002	0.5253788616768814	0.6137587242488552	0.41585914262142265	0.2085267332906914	0.061019941634229295	0.5519949643705009	0.3822866682174272	0.14521275700604885	0.243924119657246	In	NA	Validation
4290	0.6971830985915495	-1.2900740740740742	-0.3851851851851852	-1.1094642857142842	2.7678571428571432	-0.08928571428571429	-0.3291267605633804	-0.3497142857142854	-0.19001975308642016	3.428571428571429	1	1	5.867196396058816e-06	0.9999941328036039	0.06313020234669747	2.926718629669764	0.6137587242488552	0.8904530463543936	0.6816469778665415	0.011036043550528578	1.070072648030024	1.0626741488700826	0.7558054618911976	3.6450941999810427	In	2.6865295432047054	Validation
5280	1.6971830985915497	0.5699259259259257	0.6148148148148148	0.5640000000000018	3.6	0.2666666666666667	-0.09012676056338033	-0.13666666666666671	-0.07901975308642006	-0.5	1	1	3.90188938903524e-06	0.999996098110611	0.29939087727934005	1.6596394659764935	0.464915176518667	0.07932146367738241	0.9303562880144158	1.102526799639683	0.4352691125120568	0.5640576724671374	0.40280655437947077	0.3755197524379251	In	NA	Validation
2054	-1.2844036697247705	-0.07007407407407397	-0.3851851851851852	6.82	6.0	0.0	0.15592660550458715	0.901	0.4019802469135798	1.0	1	-1	0.6803264458805381	0.31967355411946186	0.7814971769694002	0.08153775564659908	0.6137587242488552	3.7046807776165176	1.6476638262949805	0.26828573985838733	0.21826873981447997	1.864496560276849	1.1268553781713435	1.159623756667499	In	2.5289344564318723	Validation
4075	2.2266666666666666	0.30992592592592594	-0.3851851851851852	1.1896296296296294	3.037037037037037	-0.4074074074074074	-0.08419333333333312	-0.1025925925925928	-0.21201975308642015	-0.4074074074074074	1	1	0.0022998929007541635	0.9977001070992458	0.4913398320221779	1.0185356461549742	0.6137587242488552	0.44187456547630544	0.7620989642202093	1.0062492125852585	0.419509444799201	0.48431073688786563	0.8257692093259542	0.2807578074314174	In	NA	Validation
10884	5.697183098591549	-0.7913333333333341	-0.8666666666666667	2.4258823529411764	3.8235294117647056	-0.4705882352941176	-0.16812676056338038	0.11941176470588233	0.08006666666666673	-1.5294117647058822	-1	-1	0.9984109202571422	0.0015890797428578342	1.7494751957834895	1.696931729710138	1.1331202320258105	1.1582844639481946	0.9971643430503507	1.2039043656380162	0.6424434881204311	0.035268082519285066	0.10311535888892184	1.4290496116279219	In	NA	Validation
6834	-2.773333333333333	0.17992592592592604	-0.3851851851851852	-1.5730909090909106	-2.6	-0.01818181818181818	0.02880666666666687	0.4656181818181817	-0.08601975308642007	-0.21818181818181814	1	1	1.9959118335854953e-06	0.9999980040881664	1.321265566108009	0.6979837362442144	0.6137587242488552	1.1591252166307051	0.9226881858770433	0.2114056676005717	0.11937220834091541	0.8455293028995017	0.42506774674507514	0.08709885072720903	In	NA	Validation
3138	3.2266666666666666	0.5099259259259261	-0.3851851851851852	0.1642857142857146	1.0357142857142865	0.0	-0.22619333333333316	0.2671428571428571	-0.2320197530864202	0.9285714285714286	1	1	1.9102611748644804e-05	0.9999808973882514	0.8538609116482153	1.5116924306330668	0.6137587242488552	0.1523134322031835	0.16394734086345542	0.26828573985838733	0.7966730516759847	0.38101781253442313	0.8893726160848239	1.0865216848053358	In	NA	Validation
14551	0.6971830985915495	0.21992592592592608	1.6148148148148147	0.5640000000000018	1.5999999999999996	0.2666666666666667	0.01587323943661967	-0.1166666666666667	-0.1160197530864201	-0.5	-1	1	0.0019709592529342235	0.9980290407470658	0.06313020234669747	0.796615093139833	1.543589077286189	0.07932146367738241	0.332600006113945	1.102526799639683	0.15372444822375353	0.5172496885401733	0.5204728568833796	0.3755197524379251	In	NA	Validation
2356	0.22666666666666654	-0.6600740740740743	-0.3851851851851852	0.8369090909090895	-0.5999999999999996	-0.01818181818181818	0.1988066666666668	0.4056181818181819	0.08198024691357997	-0.21818181818181814	1	-1	0.6704443598886404	0.3295556401113596	0.23370232722989698	1.3732747585637737	0.6137587242488552	0.23747260091937783	0.3249319039765725	0.2114056676005717	0.33216168721579725	0.7051053511186098	0.10920087002942988	0.08709885072720903	In	NA	Validation
4768	-2.3028169014084505	0.23992592592592565	1.6148148148148147	-1.8859999999999983	-5.4	0.2666666666666667	0.2158732394366196	-0.5066666666666668	0.051980246913579935	0.5	1	1	5.887674607629734e-06	0.9999941123253924	1.1506934412248098	0.8459307715876412	1.543589077286189	1.3404564006370172	1.7595469805377024	1.102526799639683	0.3774918994900261	1.4300053751159731	0.013795759891125331	0.6479092536323576	In	NA	Validation
8886	0.6971830985915495	-0.2800740740740739	-0.3851851851851852	-1.0194642857142835	1.7678571428571428	-0.08928571428571429	-0.1781267605633804	0.12228571428571455	-0.09101975308642007	-0.5714285714285714	1	1	3.1349786581036376e-05	0.999968650213419	0.06313020234669747	0.43627686805539767	0.6137587242488552	0.8382979411346806	0.38276883691630603	0.011036043550528578	0.6690043055061201	0.04199427180626967	0.4409685984347926	0.4486218243000881	In	NA	Validation
4276	-1.2844036697247705	-0.08007407407407463	-0.3851851851851852	-0.17769230769230848	-2.0769230769230766	0.0	-0.3020733944954128	-0.5800000000000005	-0.2820197530864201	0.07692307692307687	1	1	5.3643559535521135e-06	0.9999946356440464	0.7814971769694002	0.05687991642269285	0.6137587242488552	0.3504900957486612	0.7663519275338432	0.26828573985838733	0.9982166964500757	1.6016346495148424	1.0483811329819976	0.2149200587564687	In	NA	Validation
3458	3.2266666666666666	-0.010074074074074344	0.6148148148148148	-1.109565217391304	-2.260869565217392	-0.043478260869565216	-0.3191933333333331	-0.1133478260869567	-0.41101975308642014	-0.39130434782608703	1	1	0.011442143391326653	0.9885578566086733	0.8538609116482153	0.22948479099002583	0.464915176518667	0.8905115363792265	0.8213295119895724	0.13226817576361088	1.0436886533628922	0.5094822767146122	1.4586231065767068	0.2642774691694162	In	NA	Validation
4544	0.22666666666666654	0.05992592592592594	-0.3851851851851852	0.1642857142857146	-1.9642857142857133	0.0	-0.1841933333333331	-0.4928571428571429	-0.17901975308642004	-0.07142857142857142	1	1	5.811123210686109e-05	0.9999418887678931	0.23370232722989698	0.4020896655573588	0.6137587242488552	0.1523134322031835	0.7326870819872506	0.26828573985838733	0.6851176186560908	1.3976855766902119	0.7208235881738189	0.0630926787350532	In	NA	Validation
601	2.2266666666666666	0.2299259259259259	-0.3851851851851852	0.1642857142857146	-0.9642857142857136	0.0	-0.23719333333333315	0.3071428571428572	-0.19301975308642014	-0.07142857142857142	1	1	0.0006178250864014023	0.9993821749135986	0.4913398320221779	0.8212729323637371	0.6137587242488552	0.1523134322031835	0.4338089410370153	0.26828573985838733	0.8258899508002426	0.4746337803883515	0.7653459729050279	0.0630926787350532	In	NA	Validation
696	-2.3028169014084505	-0.5213333333333336	-0.8666666666666667	0.1661538461538461	-0.23076923076923084	0.9230769230769232	-0.1881267605633804	0.057692307692307924	-0.006933333333333236	2.5384615384615383	1	1	1.4363797262717526e-08	0.9999999856362027	1.1506934412248098	1.0311700706647122	1.1331202320258105	0.15123084760155353	0.21457689808725497	3.1560432544859496	0.6955651228918092	0.109180085074332	0.17355946051216095	2.734129919852549	In	2.442315706078135	Validation
6160	-1.7733333333333334	0.2899259259259255	-0.3851851851851852	0.5404347826086964	-4.260869565217392	-0.043478260869565216	0.11880666666666695	-0.41134782608695664	0.04198024691357993	-0.39130434782608703	1	1	0.00016191769781792598	0.9998380823021821	0.9587444864819719	0.9692199677071638	0.6137587242488552	0.06566539264883864	1.419085793890043	0.13226817576361088	0.11967514813028571	1.206921237226377	0.01800594348830949	0.2642774691694162	In	NA	Validation
13097	0.6971830985915495	-0.20007407407407385	0.6148148148148148	-1.1594642857142843	2.7678571428571432	-0.08928571428571429	0.1758732394366196	0.012285714285714677	0.1419802469135798	-0.5714285714285714	-1	1	0.00016076557995381435	0.9998392344200462	0.06313020234669747	0.2390141542641606	0.464915176518667	0.9194281048097895	0.6816469778665415	0.011036043550528578	0.2712486299472701	0.2154496397920325	0.30001109030603823	0.4486218243000881	In	NA	Validation
5942	0.6971830985915495	-0.08007407407407463	0.6148148148148148	-0.5241176470588229	-2.1764705882352944	0.5294117647058824	0.3258732394366197	-0.08058823529411763	0.051980246913579935	0.4705882352941178	1	1	0.0022660375371269526	0.997733962462873	0.06313020234669747	0.05687991642269285	0.464915176518667	0.5512439849201637	0.7961045026510614	1.9244996085418415	0.6696608907326054	0.4328117567503556	0.013795759891125331	0.6178084005126435	In	NA	Validation
4836	-0.3028169014084505	-0.2900740740740746	0.6148148148148148	0.0	0.25	0.0	0.4558732394366196	0.04775000000000007	0.2319802469135799	0.25	1	1	0.024477028190244443	0.9755229718097556	0.4256512819727349	0.4609347072793039	0.464915176518667	0.24751719569948452	0.07088548416887258	0.26828573985838733	1.014951516746562	0.13244905400725585	0.5862264207209519	0.3920520021147869	In	NA	Validation
10273	4.715596330275228	-0.2900740740740746	1.6148148148148147	-4.440892098500625e-15	-0.545454545454545	0.04545454545454541	0.9659266055045872	-0.018909090909090983	0.7819802469135799	-1.227272727272727	-1	-1	0.9992631682643995	0.000736831735600484	1.393629300786824	0.4609347072793039	1.543589077286189	0.2475171956994871	0.30862945992474144	0.4104859205029262	2.3696949480552885	0.28845793680019444	2.335320106589867	1.1198317568526759	In	NA	Validation
1514	-0.2844036697247705	0.3199259259259257	-0.3851851851851852	0.10000000000000232	-0.6399999999999997	0.2	0.2359266055045872	-0.016999999999999904	0.22198024691357987	-0.8799999999999999	1	1	2.7075642650364884e-05	0.9999729243573496	0.41897609734336283	1.0431934853788782	0.6137587242488552	0.18956707878869136	0.33688702961458195	0.8939665346943589	0.43075527889999204	0.283989901970802	0.554424717341517	0.7644227747446324	In	NA	Validation
12511	1.6971830985915497	-1.261333333333334	-0.8666666666666667	6.45	8.0	0.0	0.2758732394366197	1.35	0.4730666666666668	0.0	-1	-1	0.9999966175131373	3.3824868627638588e-06	0.29939087727934005	2.8558501732336548	1.1331202320258105	3.4902653450465877	2.2454201081954515	0.26828573985838733	0.5368568038041602	2.9153357994371927	1.3529223017007104	0.13619475059721625	Outlier	3.134293809692111	Validation
6843	-1.7733333333333334	-0.5200740740740741	-0.3851851851851852	-1.39309090909091	-0.5999999999999996	-0.01818181818181818	0.24880666666666684	0.10561818181818183	0.20198024691357985	-0.21818181818181814	1	1	8.603492762460085e-05	0.9999139650723754	0.9587444864819719	1.0280650094291088	0.6137587242488552	1.0548150061912795	0.3249319039765725	0.2114056676005717	0.4649657741442423	0.0029855922141484906	0.49082131058264733	0.08709885072720903	In	NA	Validation
3573	-0.3028169014084505	0.1499259259259258	-0.3851851851851852	2.060535714285716	1.7678571428571428	-0.08928571428571429	-0.4311267605633804	-0.22071428571428545	-0.3670197530864202	-0.5714285714285714	1	1	0.0001923004107202697	0.9998076995892797	0.4256512819727349	0.6240102185724999	0.6137587242488552	0.9465656597177072	0.38276883691630603	0.011036043550528578	1.3409929853640516	0.7607626525411643	1.318695611707194	0.4486218243000881	In	NA	Validation
2838	-1.3028169014084503	-0.110074074074074	-0.3851851851851852	-0.7175000000000002	-0.125	-0.125	0.0558732394366197	0.3162500000000001	0.17198024691357985	-0.5	1	1	2.2572024010347747e-05	0.9999774279759897	0.7881723615987721	0.01709360124901945	0.6137587242488552	0.663309284534416	0.18296478702521082	0.12276475691409493	0.047481178680997486	0.49594813021223694	0.39541620044434284	0.3755197524379251	In	NA	Validation
9241	3.6971830985915495	-0.5300740740740744	1.6148148148148147	0.685882352941177	-1.1764705882352944	-0.4705882352941176	0.15587323943661954	0.12941176470588234	-0.009019753086420002	0.4705882352941178	-1	-1	0.9996925257286826	0.0003074742713173695	1.0244330365314147	1.052722848653014	1.543589077286189	0.14995242970041736	0.497226361700826	1.2039043656380162	0.218126995175892	0.05867207448276713	0.18019463072342684	0.6178084005126435	In	NA	Validation
8736	-1.3028169014084503	-0.33007407407407463	-0.3851851851851852	-0.8488235294117636	0.7647058823529411	0.058823529411764726	0.6158732394366195	0.07382352941176484	0.32198024691358	0.5294117647058822	1	1	0.0001927668664762905	0.9998072331335237	0.7881723615987721	0.5595660641749225	0.6137587242488552	0.739411423359911	0.082948853084925	0.4523095030454378	1.4399245949175856	0.07142658672600033	0.8724417511358656	0.6780101067520716	In	NA	Validation
6019	-2.773333333333333	-0.5200740740740741	-0.3851851851851852	-1.5330909090909106	-2.6	-0.01818181818181818	0.1888066666666668	-0.20238181818181825	-0.031019753086420125	-0.21818181818181814	1	1	0.00012745298688865425	0.9998725470131113	1.321265566108009	1.0280650094291088	0.6137587242488552	1.1359451698663883	0.9226881858770433	0.2114056676005717	0.3056008698301082	0.7178573602610985	0.25015837815818387	0.08709885072720903	In	NA	Validation
4097	-3.3684210526315788	-0.3000740740740744	1.6148148148148147	-0.43000000000000416	-1.545454545454545	0.04545454545454541	0.7420526315789471	-0.028909090909090995	1.1019802469135798	-1.227272727272727	1	1	0.0006901618163285272	0.9993098381836715	1.5369974085802054	0.48559254650320804	1.543589077286189	0.49670269841589176	0.6075076008749768	0.4104859205029262	1.7750673741705458	0.3118619287636765	3.3529746147317803	1.1198317568526759	In	2.3677835583644926	Validation
3657	0.6971830985915495	0.9599259259259254	2.6148148148148147	0.5640000000000018	1.5999999999999996	-0.7333333333333333	-0.24912676056338035	0.9033333333333332	-0.31401975308642005	-0.5	1	1	0.03177228316993297	0.968227716830067	0.06313020234669747	2.6212951957087727	2.622262978053711	0.07932146367738241	0.332600006113945	2.025877174540175	0.8575861089445118	1.8699574917349946	1.1501465837961888	0.3755197524379251	In	NA	Validation
5801	-1.7733333333333334	-0.3700740740740742	-0.3851851851851852	0.8369090909090895	2.4000000000000004	-0.01818181818181818	0.14880666666666675	-0.1763818181818183	-0.08001975308642018	0.7818181818181819	1	1	0.0002134526182061558	0.9997865473817938	0.9587444864819719	0.6581974210705399	0.6137587242488552	0.23747260091937783	0.5717025188741335	0.2114056676005717	0.19935760028735217	0.6570069811560454	0.4059867247174146	0.9363301553430736	In	NA	Validation
11964	0.7155963302752295	-0.4400740740740741	1.6148148148148147	-0.43000000000000416	-7.545454545454545	-0.9545454545454546	-0.4770733944954129	-0.3899090909090909	-0.18501975308642016	-2.227272727272727	-1	-1	0.9955437002957822	0.004456299704217827	0.056455017717325424	0.830802295637872	1.543589077286189	0.49670269841589176	2.400776446576389	2.717918053676932	1.4630310006996332	1.156746038645378	0.7399046102014801	2.1432607629229588	In	NA	Validation
11074	-1.7733333333333334	0.3799259259259262	-0.3851851851851852	8.0	2.0	0.0	0.0688066666666669	1.31	0.031980246913579924	0.0	-1	-1	0.9995824290237638	0.0004175709762361502	0.9587444864819719	1.1911405207223071	0.6137587242488552	4.388492157163861	0.45215126249403925	0.26828573985838733	0.01312893879815936	2.821719831583265	0.04980764686774433	0.13619475059721625	In	2.9178778544922523	Validation
1512	-0.2844036697247705	0.03992592592592548	-0.3851851851851852	0.10000000000000232	0.3600000000000003	0.2	0.3759266055045871	-0.30699999999999994	0.35198024691358	0.1200000000000001	1	1	1.333097628586355e-05	0.9999866690237141	0.41897609734336283	0.35277398710954844	0.6137587242488552	0.18956707878869136	0.038008888664346596	0.8939665346943589	0.8026067222996377	0.9627056689117812	0.96784686127417	0.25900623132565026	In	NA	Validation
6450	-1.7733333333333334	-0.33007407407407463	-0.3851851851851852	0.8369090909090895	2.4000000000000004	-0.01818181818181818	0.2288066666666668	-0.34838181818181824	-0.031019753086420125	0.7818181818181819	1	1	0.00014646846178367756	0.9998535315382163	0.9587444864819719	0.5595660641749225	0.6137587242488552	0.23747260091937783	0.5717025188741335	0.2114056676005717	0.4118441393728642	1.0595556429279362	0.25015837815818387	0.9363301553430736	In	NA	Validation
7896	-0.3028169014084505	-0.40007407407407397	-0.3851851851851852	-1.0594642857142835	1.7678571428571428	-0.08928571428571429	-0.2791267605633804	-0.2767142857142855	-0.1260197530864201	-0.5714285714285714	1	1	2.8260646131039735e-06	0.9999971739353869	0.4256512819727349	0.7321709387422531	0.6137587242488552	0.8614779878989973	0.38276883691630603	0.011036043550528578	0.937268561101579	0.8918250075366639	0.5522745602628145	0.4486218243000881	In	NA	Validation
3594	2.2266666666666666	0.16992592592592534	-0.3851851851851852	-0.5957142857142852	-0.9642857142857136	0.0	-0.12419333333333316	0.027142857142857132	-0.09101975308642007	-0.07142857142857142	1	1	8.98991901423507e-05	0.9999101008098576	0.4913398320221779	0.6733258970203082	0.6137587242488552	0.5927343207252012	0.4338089410370153	0.26828573985838733	0.525752714341957	0.18067799458914582	0.4409685984347926	0.0630926787350532	In	NA	Validation
2546	2.715596330275229	-0.3000740740740744	-0.3851851851851852	0.6238297872340429	1.8085106382978724	0.17021276595744686	0.06592660550458708	0.15297872340425567	-0.1150197530864201	1.8297872340425532	1	1	0.0039745339668060264	0.996025466033194	0.6685871415347493	0.48559254650320804	0.6137587242488552	0.11399289532698721	0.3949192780567602	0.80078003333581	0.020778616656721104	0.11382816568081139	0.5172926865454361	2.008852080853478	In	NA	Validation
2519	2.2266666666666666	0.15992592592592558	-0.3851851851851852	0.4296296296296296	1.0370370370370372	0.5925925925925926	0.03880666666666688	-0.08259259259259277	-0.05901975308642005	0.5925925925925926	1	1	2.379291524357008e-05	0.9999762070847564	0.4913398320221779	0.6486680577964041	0.6137587242488552	0.0014536769542877154	0.16434268231973861	2.1221547615945995	0.0928113909552264	0.4375027529609015	0.33920314762060105	0.7426711986388652	In	NA	Validation
5441	0.6971830985915495	0.9299259259259259	1.6148148148148147	0.5640000000000018	1.5999999999999996	-0.7333333333333333	-0.1821267605633804	0.19333333333333336	-0.3230197530864201	-0.5	1	1	0.0014731717385917387	0.9985268282614083	0.06313020234669747	2.5473216780370604	1.543589077286189	0.07932146367738241	0.332600006113945	2.025877174540175	0.6796286324603957	0.20827406232777007	1.1787681168376805	0.3755197524379251	In	NA	Validation
10253	4.69718309859155	-0.2900740740740746	1.6148148148148147	-4.440892098500625e-15	0.454545454545455	0.04545454545454541	0.8558732394366195	0.3610909090909091	0.5019802469135799	0.7727272727272729	-1	-1	0.9972523155888748	0.002747684411125162	1.3869541161574523	0.4609347072793039	1.543589077286189	0.2475171956994871	0.009751318974506132	0.4104859205029262	2.0773842121741213	0.6008937578121232	1.444872411965692	0.9270262552878894	In	NA	Validation
9651	4.715596330275228	-0.2900740740740746	1.6148148148148147	-4.440892098500625e-15	0.454545454545455	0.04545454545454541	0.49592660550458706	-0.19890909090909087	0.4519802469135799	-2.227272727272727	-1	-1	0.9935787541882994	0.006421245811700577	1.393629300786824	0.4609347072793039	1.543589077286189	0.2475171956994871	0.009751318974506132	0.4104859205029262	1.1213365309279055	0.7097297921428709	1.285863895068518	2.1432607629229588	In	NA	Validation
4413	2.2266666666666666	0.11992592592592555	-0.3851851851851852	-0.5957142857142852	-0.9642857142857136	0.0	-0.1891933333333331	0.0971428571428572	-0.1330197530864201	-0.07142857142857142	1	1	0.00011338589474441108	0.9998866141052556	0.4913398320221779	0.5500367009007855	0.6137587242488552	0.5927343207252012	0.4338089410370153	0.26828573985838733	0.6983980273489353	0.01685005084477139	0.5745357526284189	0.0630926787350532	In	NA	Validation
3222	0.6971830985915495	-0.2800740740740739	-0.3851851851851852	-0.8488235294117636	0.7647058823529411	0.058823529411764726	0.2058732394366196	-0.5071764705882351	0.031980246913579924	-2.4705882352941178	1	1	0.0022200964120029365	0.9977799035879971	0.06313020234669747	0.43627686805539767	0.6137587242488552	0.739411423359911	0.082948853084925	0.4523095030454378	0.3509310821043371	1.4311985198043067	0.04980764686774433	2.3922769114587763	In	NA	Validation
9293	3.6971830985915495	-0.2900740740740746	1.6148148148148147	-4.440892098500625e-15	-0.545454545454545	0.04545454545454541	1.0858732394366195	0.3510909090909091	0.7419802469135799	0.7727272727272729	-1	-1	0.9973932800981608	0.0026067199018392512	1.0244330365314147	0.4609347072793039	1.543589077286189	0.2475171956994871	0.30862945992474144	0.4104859205029262	2.688283012044968	0.5774897658486413	2.2081132930721274	0.9270262552878894	In	NA	Validation
6573	3.2266666666666666	0.38992592592592606	-0.3851851851851852	-0.029565217391303914	2.7391304347826084	-0.043478260869565216	-0.1891933333333331	0.20665217391304336	-0.21301975308642007	0.6086956521739131	1	1	1.3729473492984923e-05	0.999986270526507	0.8538609116482153	1.2157983599462114	0.6137587242488552	0.2646502737426749	0.6730611927616045	0.13226817576361088	0.6983980273489353	0.2394454661168132	0.8289493796638973	0.7591515369008666	In	NA	Validation
1776	-1.7733333333333334	0.05992592592592594	-0.3851851851851852	-2.419565217391304	-5.260869565217392	-0.043478260869565216	-0.1881933333333332	-0.14334782608695673	-0.2580197530864201	-0.39130434782608703	1	1	1.4986629750524116e-06	0.999998501337025	0.9587444864819719	0.4020896655573588	0.6137587242488552	1.6496580679105994	1.7179639348402782	0.13226817576361088	0.6957419456103667	0.5796942526050584	0.9720570448713541	0.2642774691694162	In	NA	Validation
6272	3.6971830985915495	0.2599259259259261	-0.3851851851851852	1.300535714285716	5.767857142857142	-0.08928571428571429	-0.16212676056338038	-0.10771428571428544	-0.1170197530864202	-0.5714285714285714	1	1	0.00018735378439627137	0.9998126462156037	1.0244330365314147	0.8952464500354516	0.6137587242488552	0.5061447711956893	1.5782814007172472	0.011036043550528578	0.6265069976890176	0.4962975433538172	0.5236530272213236	0.4486218243000881	In	NA	Validation
7540	-2.3028169014084505	-0.25007407407407456	1.6148148148148147	-2.105999999999998	-5.4	0.2666666666666667	0.1858732394366196	-0.5266666666666666	0.001980246913579897	0.5	1	1	0.00011025353029014973	0.9998897464697099	1.1506934412248098	0.3623033503836854	1.543589077286189	1.4679466578407592	1.7595469805377024	1.102526799639683	0.2978094473329591	1.4768133590429366	0.14521275700604885	0.6479092536323576	In	NA	Validation
3742	-0.2844036697247705	0.04992592592592615	-0.3851851851851852	0.10000000000000232	-0.6399999999999997	0.2	0.2359266055045872	0.14300000000000002	0.2319802469135799	-0.8799999999999999	1	1	0.00027071625677754785	0.9997292837432225	0.41897609734336283	0.37743182633345473	0.6137587242488552	0.18956707878869136	0.33688702961458195	0.8939665346943589	0.43075527889999204	0.09047396944491044	0.5862264207209519	0.7644227747446324	In	NA	Validation
2593	-0.3684210526315788	-0.2900740740740746	1.6148148148148147	-4.440892098500625e-15	-0.545454545454545	0.04545454545454541	0.3720526315789474	-0.038909090909091004	0.84198024691358	-1.227272727272727	1	1	0.0046562770564611	0.9953437229435389	0.44943416970209316	0.4609347072793039	1.543589077286189	0.2475171956994871	0.30862945992474144	0.4104859205029262	0.792317130900054	0.33526592072715855	2.526130326866476	1.1198317568526759	In	NA	Validation
3793	2.2266666666666666	0.24992592592592544	-0.3851851851851852	-0.5957142857142852	-0.9642857142857136	0.0	-0.13219333333333305	-0.052857142857142936	-0.08401975308642007	-0.07142857142857142	1	1	3.498576667992914e-05	0.9999650142333201	0.4913398320221779	0.8705886108115453	0.6137587242488552	0.5927343207252012	0.4338089410370153	0.26828573985838733	0.5470013682505079	0.3679099302970023	0.41870740606918816	0.0630926787350532	In	NA	Validation
6184	0.22666666666666654	0.1499259259259258	0.6148148148148148	0.8369090909090895	0.4000000000000004	-0.01818181818181818	0.17880666666666678	-0.14538181818181814	-0.05901975308642005	0.7818181818181819	1	1	0.002411922252081977	0.997588077747918	0.23370232722989698	0.6240102185724999	0.464915176518667	0.23747260091937783	0.026053763026337155	0.2114056676005717	0.2790400524444192	0.5844546060692507	0.33920314762060105	0.9363301553430736	In	NA	Validation
5623	-0.2844036697247705	0.2899259259259255	0.6148148148148148	-1.6861702127659566	-4.1914893617021285	-0.8297872340425532	-0.1340733944954129	-0.02702127659574427	-0.09401975308642008	-2.1702127659574466	1	1	0.0056215950031944795	0.9943784049968055	0.41897609734336283	0.9692199677071638	0.464915176518667	1.2246548053123034	1.398349567644652	2.327623940844048	0.5519949643705009	0.3074436896618652	0.450509109448623	2.0848639434276524	In	NA	Validation
9958	5.697183098591549	-0.2900740740740746	1.6148148148148147	-4.440892098500625e-15	2.454545454545455	0.04545454545454541	0.7958732394366197	0.15109090909090894	0.6119802469135799	-0.2272727272727271	-1	-1	0.9910067819443146	0.00899321805568545	1.7494751957834895	0.4609347072793039	1.543589077286189	0.2475171956994871	0.5880049629259646	0.4104859205029262	1.9180193078599879	0.10940992657900007	1.7946911491394748	0.09640275078239328	In	NA	Validation
3534	2.715596330275229	-0.05007407407407438	-0.3851851851851852	-0.035263157894735116	0.7894736842105265	-0.10526315789473684	0.14592660550458714	0.00099999999999989	0.2619802469135799	0.10526315789473684	1	1	0.0007569203717712192	0.9992430796282288	0.6685871415347493	0.1308534340944073	0.6137587242488552	0.26795223692592063	0.09035140765954393	0.061019941634229295	0.19170792242879098	0.2418627164365348	0.6816315308592563	0.243924119657246	In	NA	Validation
5003	0.22666666666666654	-0.39007407407407424	0.6148148148148148	-1.3830909090909105	-0.5999999999999996	-0.01818181818181818	0.11880666666666695	0.18561818181818168	0.031980246913579924	-0.21818181818181814	1	1	0.003166444247908129	0.9968335557520919	0.23370232722989698	0.7075130995183492	0.464915176518667	1.0490199945002006	0.3249319039765725	0.2114056676005717	0.11967514813028571	0.19021752792200447	0.04980764686774433	0.08709885072720903	In	NA	Validation
4208	-0.3028169014084505	0.1999259259259256	-0.3851851851851852	-1.0694642857142842	1.7678571428571428	-0.08928571428571429	-0.3281267605633804	-0.26771428571428546	-0.19601975308642008	-0.5714285714285714	1	1	4.475095072287161e-08	0.9999999552490493	0.4256512819727349	0.7472994146920227	0.6137587242488552	0.8672729995900769	0.38276883691630603	0.011036043550528578	1.067416566291455	0.87076141476953	0.7748864839188582	0.4486218243000881	In	NA	Validation
2530	-1.2844036697247705	-0.1700740740740745	-0.3851851851851852	-1.665263157894735	-0.21052631578947345	-0.10526315789473684	0.5059266055045871	0.09099999999999976	0.44198024691357984	0.10526315789473684	1	1	9.014017762876136e-06	0.9999909859822371	0.7814971769694002	0.16504063659244833	0.6137587242488552	1.2125391425718273	0.2085267332906914	0.061019941634229295	1.1478973483135946	0.03122678876519676	1.2540621916890828	0.243924119657246	In	NA	Validation
2709	-0.3028169014084505	0.14866666666666628	0.1333333333333333	0.1661538461538461	0.7692307692307692	-0.07692307692307693	-0.1811267605633804	-0.1023076923076922	6.666666666677035e-05	-0.4615384615384616	1	1	9.722151438462667e-06	0.9999902778485615	0.4256512819727349	0.6209051573368966	0.0544463312582882	0.15123084760155353	0.08430124286298037	0.02763928030609054	0.6769725507218268	0.48364395649004494	0.15129826814655656	0.33615709835829893	In	NA	Validation
12066	7.697183098591549	0.07992592592592551	1.6148148148148147	1.6658823529411766	0.8235294117647056	-0.4705882352941176	0.22587323943661966	0.9594117647058824	0.001980246913579897	-0.5294117647058822	-1	-1	0.999998993163864	1.0068361359798e-06	2.4745173550355646	0.451405344005167	1.543589077286189	0.717863575426177	0.10052992019964467	1.2039043656380162	0.40405271687571526	2.0012034074517766	0.14521275700604885	0.4056206055576392	In	NA	Validation
8364	0.6971830985915495	0.21992592592592608	1.6148148148148147	0.5640000000000018	1.5999999999999996	-0.7333333333333333	0.01587323943661967	-0.1166666666666667	-0.14001975308642012	-0.5	1	1	0.12782380517113834	0.8721761948288617	0.06313020234669747	0.796615093139833	1.543589077286189	0.07932146367738241	0.332600006113945	2.025877174540175	0.15372444822375353	0.5172496885401733	0.5967969449940232	0.3755197524379251	In	NA	Validation
270	-2.2844036697247705	0.10992592592592576	0.6148148148148148	-1.796170212765957	-1.1914893617021276	0.17021276595744686	0.2359266055045872	0.2429787234042557	0.4119802469135798	-2.1702127659574466	1	1	3.949333602371041e-06	0.9999960506663976	1.1440182565954378	0.5253788616768814	0.464915176518667	1.2883999339141747	0.5017151447939459	0.80078003333581	0.43075527889999204	0.3244640933521498	1.1586570815507784	2.0848639434276524	In	NA	Validation
1879	-1.3028169014084503	0.15992592592592558	-0.3851851851851852	-0.7375000000000007	-0.125	-0.125	-0.23312676056338044	0.07625000000000015	-0.04901975308642004	1.5	1	1	2.9372710041997152e-08	0.99999997062729	0.7881723615987721	0.6486680577964041	0.6137587242488552	0.6748993079165746	0.18296478702521082	0.12276475691409493	0.8150888011274097	0.06574767691133186	0.3074014442411662	1.6713382597026403	In	NA	Validation
9652	2.715596330275229	-0.2900740740740746	1.6148148148148147	-4.440892098500625e-15	-1.545454545454545	0.04545454545454541	0.8759266055045869	-0.1889090909090909	0.7419802469135799	-2.227272727272727	-1	-1	0.997353248550281	0.002646751449719032	0.6685871415347493	0.4609347072793039	1.543589077286189	0.2475171956994871	0.6075076008749768	0.4104859205029262	2.130647591584087	0.6863258001793889	2.2081132930721274	2.1432607629229588	In	NA	Validation
3601	5.226666666666667	0.23992592592592565	-0.3851851851851852	0.1642857142857146	2.0357142857142865	0.0	-0.14719333333333307	-0.09285714285714296	-0.1180197530864201	-0.07142857142857142	1	1	0.0007022730252845832	0.9992977269747154	1.5789030709002903	0.8459307715876412	0.6137587242488552	0.1523134322031835	0.46282548181369076	0.26828573985838733	0.5868425943290415	0.46152589815093054	0.5268331975592666	0.0630926787350532	In	NA	Validation
