# Supplementary material for: QSAR-Co-X: an open source toolkit for multitarget QSAR modelling
Source: J Cheminform. 2021 Apr 15;13:29. doi: 10.1186/s13321-021-00508-0 (PMC8048082; doi:10.1186/s13321-021-00508-0)
Supplement: Supplementary file 2 — Additional file 2. Folder (CS_1) containing the results (i.e., the output files from the current toolkit) of the FS-LDA, SFS-LDA, RF and GB models for case study 1. [file 13321_2021_508_MOESM2_ESM.zip › 13321_2021_508_MOESM2_ESM/CS_1/FS_LDA/pi3k_vdbj_pred_cond.csv]

cl	mt	bt	#Instances	%Accuracy
Normal- MCF7-neo/Her2	Non-mutant	PI3-kinase p110-alpha subunit	3	100.0
Normal-B-cells	Non-mutant	PI3-kinase p110-delta subunit	12	100.0
Normal-BT20	Non-mutant	PI3-kinase p110-alpha subunit	1	100.0
Normal-BT474	Mutant	PI3-kinase p110-alpha subunit	10	90.0
Normal-BT474	Non-mutant	PI3-kinase p110-alpha subunit	13	84.61538461538461
Normal-HCC1954	Non-mutant	PI3-kinase p110-beta subunit	1	100.0
Normal-HCT116	Mutant	PI3-kinase p110-alpha subunit	2	100.0
Normal-HCT116	Non-mutant	PI3-kinase p110-alpha subunit	3	100.0
Normal-HL60	Non-mutant	PI3-kinase p110-alpha subunit	6	100.0
Normal-HL60	Non-mutant	PI3-kinase p110-beta subunit	2	50.0
Normal-HL60	Non-mutant	PI3-kinase p110-delta subunit	6	83.33333333333334
Normal-HL60	Non-mutant	PI3-kinase p110-gamma subunit	6	100.0
Normal-JeKo1	Non-mutant	PI3-kinase p110-delta subunit	4	100.0
Normal-MDA-MB-453	Mutant	PI3-kinase p110-alpha subunit	5	100.0
Normal-MDA-MB-468	Non-mutant	PI3-kinase p110-beta subunit	10	100.0
Normal-PBMC	Non-mutant	PI3-kinase p110-delta subunit	1	0.0
Normal-PC3	Non-mutant	PI3-kinase p110-alpha subunit	12	91.66666666666666
Normal-Ri-1	Non-mutant	PI3-kinase p110-delta subunit	5	80.0
Normal-THP1	Non-mutant	PI3-kinase p110-delta subunit	6	66.66666666666666
Normal-U2OS	Non-mutant	PI3-kinase p110-alpha subunit	3	100.0
Normal-U87MG	Non-mutant	PI3-kinase p110-alpha subunit	15	86.66666666666667
PTEN-Null-MDA-MB-468	Non-mutant	PI3-kinase p110-beta subunit	8	100.0
PTEN-deficient-MDA-MB-468	Non-mutant	PI3-kinase p110-beta subunit	7	100.0
PTEN-deficient-PC3	Non-mutant	PI3-kinase p110-beta subunit	19	89.47368421052632
