# Supplementary material for: QSAR-Co-X: an open source toolkit for multitarget QSAR modelling
Source: J Cheminform. 2021 Apr 15;13:29. doi: 10.1186/s13321-021-00508-0 (PMC8048082; doi:10.1186/s13321-021-00508-0)
Supplement: Supplementary file 2 — Additional file 2. Folder (CS_1) containing the results (i.e., the output files from the current toolkit) of the FS-LDA, SFS-LDA, RF and GB models for case study 1. [file 13321_2021_508_MOESM2_ESM.zip › 13321_2021_508_MOESM2_ESM/CS_1/GB/pi3k_strbjg_GB_nl.txt]

The best estimator is: 
GradientBoostingClassifier(ccp_alpha=0.0, criterion='friedman_mse', init=None,
                           learning_rate=0.2, loss='deviance', max_depth=8,
                           max_features='sqrt', max_leaf_nodes=None,
                           min_impurity_decrease=0.0, min_impurity_split=None,
                           min_samples_leaf=0.2, min_samples_split=0.1,
                           min_weight_fraction_leaf=0.0, n_estimators=100,
                           n_iter_no_change=None, presort='deprecated',
                           random_state=None, subsample=0.6, tol=0.0001,
                           validation_fraction=0.1, verbose=0,
                           warm_start=False)
5 fold cross validation statistics are: 

True Positive: 331
True Negative: 97
False Positive 14
False Negative 10
Sensitivity: 97.0674486803519
Specificity: 87.38738738738738
Accuracy: 94.69026548672566
f1_score: 96.50145772594753

The test set results are: 

True Positive: 75
True Negative: 32
False Positive 3
False Negative 4
Sensitivity: 91.42857142857143
Specificity: 94.9367088607595
Accuracy: 93.85964912280701
f1_score: 95.54140127388536
MCC: 0.8570145651351041
ROC_AUC: 0.9318264014466546
