# Supplementary material for: QSAR-Co-X: an open source toolkit for multitarget QSAR modelling
Source: J Cheminform. 2021 Apr 15;13:29. doi: 10.1186/s13321-021-00508-0 (PMC8048082; doi:10.1186/s13321-021-00508-0)
Supplement: Supplementary file 2 — Additional file 2. Folder (CS_1) containing the results (i.e., the output files from the current toolkit) of the FS-LDA, SFS-LDA, RF and GB models for case study 1. [file 13321_2021_508_MOESM2_ESM.zip › 13321_2021_508_MOESM2_ESM/CS_1/GB/pi3k_strbjg_GB_tspred.csv]

NAME	Act_600	MW_cl	AMW_cl	Sv_cl	Se_cl	Sp_cl	Si_cl	Mv_cl	Me_cl	Mp_cl	Mi_cl	GD_cl	nAT_cl	nSK_cl	nTA_cl	nBT_cl	nBO_cl	nBM_cl	SCBO_cl	RBN_cl	RBF_cl	nDB_cl	nTB_cl	nAB_cl	nH_cl	nC_cl	nN_cl	nO_cl	nP_cl	nS_cl	nF_cl	nCL_cl	nBR_cl	nI_cl	nB_cl	nHM_cl	nHet_cl	nX_cl	H%_cl	C%_cl	N%_cl	O%_cl	X%_cl	nCsp3_cl	nCsp2_cl	nCsp_cl	max_conj_path_cl	nStructures_cl	totalcharge_cl
13592	-1	50.07411765	-0.317058824	4.758823529	9.194117647	5.194117647	10.57058824	-0.017411765	0.003176471	-0.014411765	0.005882353	-0.008629412	9.176470588	3.352941176	1.882352941	9	3.176470588	-1.235294118	2.352941176	2.823529412	0.030829412	-0.411764706	0	-0.823529412	5.823529412	3.411764706	-1.411764706	0.647058824	0	-0.058823529	0.764705882	0	0	0	0	-0.058823529	-0.058823529	0.764705882	2.911764706	-0.611764706	-3.71	0.468235294	1.080588235	3.235294118	0.176470588	0	-0.882352941	0	0
3042	1	22.56962963	0.54	-0.177777778	-0.288888889	-1.248148148	-0.8	0.009888889	0.019296296	-0.007518519	0.012222222	-0.004459259	-1.333333333	1.296296296	2.518518519	-1.62962963	1	-1.222222222	0.925925926	-0.37037037	-0.002907407	1.074074074	0	-2.296296296	-2.62962963	-0.740740741	-0.037037037	0.37037037	0	0	1.925925926	-0.222222222	0	0	0	-0.222222222	2.037037037	1.703703704	-3.348148148	-0.407407407	0.142962963	0.715555556	2.936666667	-0.518518519	-0.222222222	0	0.444444444	0	0
9097	1	-36.88425532	-0.061702128	-3.355319149	-4.90212766	-3.072340426	-5.389361702	-0.008446809	-0.003234043	-0.001468085	-0.004042553	0.006538298	-4.659574468	-3.446808511	1.574468085	-5.574468085	-4.361702128	-3.127659574	-5.893617021	-1.14893617	-0.015351064	0.574468085	-0.170212766	-3.531914894	-1.212765957	-2.744680851	-0.489361702	0.127659574	0	-0.127659574	-0.893617021	0.70212766	-0.021276596	0	0	0.553191489	-0.70212766	-0.212765957	1.844680851	-1.659574468	-0.212765957	0.529361702	-0.29212766	-0.595744681	-1.978723404	-0.170212766	-1.446808511	0	0
4001	1	-9.0175	0.1325	-1.125	-1.6	-1.35	-1.8	0.00025	0.0025	-0.004	0.005	0.0043	-1.75	-0.75	-0.25	-1.75	-0.75	-0.5	-1	0	0.002275	0	0	-0.5	-1	-1.25	0.5	0	0	0	0	0	0	0	0	0	0.5	0	-0.75	-1.425	2.05	0.13	0	-0.25	-1	0	0	0	0
5519	1	48.97954545	-0.076363636	3.895454545	6.531818182	4	7.745454545	-0.004954545	0.001363636	-0.004272727	0.01	-0.006281818	6.5	3.590909091	-0.681818182	7.454545455	4.545454545	1.818181818	5.318181818	2.545454545	0.024931818	-0.272727273	0	2.090909091	2.909090909	1.590909091	2.545454545	-0.545454545	0	0	0	0	0	0	0	0	2	0	0.313636364	-1.181818182	2.445454545	-1.439090909	0	2.5	-0.909090909	0	0	0	0
7171	1	-67.63803571	0.110535714	-5.5375	-9.319642857	-5.698214286	-10.6	0.005892857	-0.003678571	0.007035714	-0.000535714	0.013651786	-9.125	-4.732142857	-0.178571429	-9.839285714	-5.446428571	-1.910714286	-6.196428571	-1.017857143	-0.005053571	0.410714286	0	-2.321428571	-4.392857143	-3.767857143	-0.214285714	0.071428571	0	0.142857143	-0.821428571	-0.142857143	0	0	0	0	-0.964285714	-0.964285714	-0.891071429	-0.585714286	1.797321429	0.949642857	-1.843035714	-2	-1.767857143	0	1.035714286	0	0
6556	1	-30.12461538	-0.403076923	-0.061538462	-0.946153846	0.892307692	-0.715384615	-0.003384615	-0.015692308	0.008923077	-0.009230769	0.001638462	0.230769231	-1.230769231	-1	0.153846154	-1.307692308	0.846153846	0.384615385	-0.076923077	-0.001076923	0	0.846153846	0	1.461538462	0.692307692	0.769230769	-0.153846154	0	0	-2.538461538	0	0	0	0	0	-1.923076923	-2.538461538	1.676923077	0.792307692	0.946923077	-0.206153846	-3.237692308	-0.230769231	0.076923077	0.846153846	0	0	0
1651	1	-18.18563636	-0.616909091	-0.058181818	0.978181818	0.050909091	1.538181818	-0.019872727	-0.003381818	-0.016036364	-0.001454545	0.001232727	1.290909091	-0.636363636	0.309090909	1.072727273	-0.854545455	-3.2	-2.009090909	-0.563636364	-0.012489091	0.890909091	0	-4.090909091	1.927272727	0.054545455	-0.236363636	0.2	0	-0.2	-0.309090909	-0.072727273	-0.072727273	0	0	-0.345454545	-0.690909091	-0.454545455	2.945454545	-0.938181818	-0.805818182	0.212	-1.012727273	1.272727273	-1.218181818	0	-2.781818182	0	0
9173	1	12.17666667	-0.028333333	0.9	1.75	0.916666667	1.8	-0.002666667	0.005	-0.0035	-0.001666667	-0.002233333	1.666666667	0.833333333	0.666666667	1.666666667	0.833333333	0	0.833333333	0.333333333	0.004033333	0	0	0	0.833333333	0.333333333	-0.166666667	1	0	0	-0.333333333	0	0	0	0	0	0.5	-0.333333333	0.3	-0.533333333	-0.683333333	1.641666667	-0.723333333	0.333333333	0	0	0	0	0
6559	1	32.39647059	-0.171764706	2.841176471	5.264705882	3.423529412	6.152941176	-0.009235294	-0.006470588	-0.001411765	0.001764706	-0.004594118	5.411764706	1.941176471	1.058823529	5.764705882	2.294117647	0.352941176	2.764705882	-0.411764706	-0.014211765	0.588235294	0	-0.235294118	3.470588235	1.058823529	0.411764706	0.235294118	0	0.588235294	-0.176470588	-0.117647059	-0.058823529	0	0	0.411764706	0.882352941	-0.352941176	1.823529412	-1.394117647	-0.729411765	-0.064705882	-0.591764706	1.823529412	-0.764705882	0	-1.352941176	0	0
11897	-1	54.02411765	0.082941176	3.858823529	6.794117647	3.594117647	7.070588235	-0.003411765	0.013176471	-0.009411765	0.005882353	-0.008629412	6.176470588	3.352941176	1.882352941	6	3.176470588	-4.235294118	1.852941176	-0.176470588	-0.007670588	1.588235294	0	-5.823529412	2.823529412	3.411764706	-3.411764706	1.647058824	0	-0.058823529	1.764705882	0	0	0	0	-0.058823529	-0.058823529	1.764705882	0.411764706	1.188235294	-6.44	2.208235294	2.690588235	2.235294118	1.176470588	0	-4.882352941	0	0
5261	1	-1.164615385	0.056923077	-0.461538462	-0.646153846	-0.607692308	-0.715384615	0.000615385	-0.000692308	-0.001076923	0.000769231	0.000238462	-0.769230769	-0.230769231	0	-0.846153846	-0.307692308	-0.153846154	-0.615384615	-0.076923077	-7.69E-05	0	-0.153846154	0	-0.538461538	-0.307692308	-0.230769231	-0.153846154	0	0	0.461538462	0	0	0	0	0	0.076923077	0.461538462	-0.223076923	-0.007692308	-0.223076923	-0.176153846	0.612307692	-0.230769231	0.076923077	-0.153846154	0	0	0
8440	1	25.92954545	-0.066363636	1.795454545	3.831818182	1.7	4.045454545	-0.007954545	0.001363636	-0.010272727	-2.22E-16	-0.004081818	3.5	1.590909091	0.318181818	3.454545455	1.545454545	-2.181818182	0.818181818	-0.454545455	-0.012068182	0.727272727	0	-2.909090909	1.909090909	0.590909091	-0.454545455	1.454545455	0	0	0	0	0	0	0	0	1	0	0.813636364	-1.081818182	-1.454545455	1.890909091	0	1.5	-0.909090909	0	0	0	0
4899	1	16.81436364	0.113090909	1.841818182	1.378181818	1.550909091	1.138181818	0.021127273	-0.003381818	0.014963636	-0.001454545	-0.006667273	1.290909091	2.363636364	-1.690909091	2.072727273	3.145454545	5.8	5.990909091	0.436363636	0.005610909	-0.109090909	0	5.909090909	-1.072727273	2.054545455	0.763636364	0.2	0	-0.2	-0.309090909	-0.072727273	-0.072727273	0	0	-0.345454545	0.309090909	-0.454545455	-3.254545455	3.261818182	1.264181818	0.212	-1.012727273	-1.727272727	3.781818182	0	6.218181818	0	0
12930	-1	350.81	8.77	28.2	40.4	29.3	43.9	0.705	1.01	0.733	1.1	0.09	40	25	3	42	27	20	38	6	0.143	2	0	18	15	21	0	3	0	0	0	1	0	0	0	1	4	1	37.5	52.5	0	7.5	2.5	1	20	0	8	1	0
12744	-1	278.33	7.95	23.6	35.2	24.5	38.9	0.675	1	0.7	1.11	0.11	35	21	3	37	23	18	33	3	0.0811	2	0	16	14	17	2	2	0	0	0	0	0	0	0	0	4	0	40	48.6	5.71	5.71	0	1	16	0	11	1	0
1575	1	-17.85333333	0.031666667	-1.3	-2.45	-1.283333333	-2.8	0.003333333	-0.005	0.0035	-0.001666667	0.002966667	-2.333333333	-1.166666667	-0.333333333	-2.333333333	-1.166666667	0	-1.166666667	-0.666666667	-0.009066667	0	0	0	-1.166666667	-0.666666667	-0.166666667	0	0	0	-0.333333333	0	0	0	0	0	-0.5	-0.333333333	-0.4	0.266666667	0.316666667	0.271666667	-0.443333333	-0.666666667	0	0	0	0	0
2569	1	-2.154615385	-0.053076923	0.038461538	0.153846154	0.192307692	0.184615385	-0.001384615	-0.000692308	-7.69E-05	0.000769231	0.000238462	0.230769231	-0.230769231	0	0.153846154	-0.307692308	-0.153846154	-0.615384615	-0.076923077	-0.001076923	0	-0.153846154	0	0.461538462	0.692307692	-1.230769231	-0.153846154	0	0	0.461538462	0	0	0	0	0	-0.923076923	0.461538462	0.476923077	0.792307692	-1.583076923	-0.206153846	0.562307692	-0.230769231	1.076923077	-0.153846154	0	0	0
15586	-1	-25.13045455	0.173636364	-1.704545455	-4.768181818	-1.8	-5.654545455	0.019045455	-0.008636364	0.020727273	-0.01	0.002218182	-4.5	-1.409090909	-0.681818182	-4.545454545	-1.454545455	2.818181818	-0.181818182	-1.454545455	-0.014068182	-0.272727273	0	3.090909091	-3.090909091	0.590909091	-1.454545455	-0.545454545	0	0	0	0	0	0	0	0	-2	0	-1.886363636	3.818181818	-1.454545455	-0.559090909	0	-3.5	4.090909091	0	0	0	0
4263	1	59.66962963	-0.01	4.522222222	8.111111111	4.351851852	9.2	-0.006111111	0.009296296	-0.011518519	0.002222222	-0.008759259	7.666666667	4.296296296	0.518518519	8.37037037	5	-1.222222222	4.925925926	-0.37037037	-0.014507407	1.074074074	0	-2.296296296	3.37037037	2.259259259	0.962962963	0.37037037	0	0	0.925925926	-0.222222222	0	0	0	-0.222222222	2.037037037	0.703703704	0.051851852	-1.307407407	0.482962963	0.025555556	0.756666667	2.481481481	-0.222222222	0	0.444444444	0	0
8464	1	39.99411765	0.222941176	2.258823529	3.894117647	1.794117647	3.670588235	0.002588235	0.013176471	-0.006411765	0.005882353	-0.006629412	3.176470588	2.352941176	0.882352941	3	2.176470588	-4.235294118	0.852941176	-0.176470588	-0.004370588	1.588235294	0	-5.823529412	0.823529412	2.411764706	-3.411764706	1.647058824	0	-0.058823529	1.764705882	0	0	0	0	-0.058823529	-0.058823529	1.764705882	-0.688235294	1.588235294	-6.22	2.508235294	2.840588235	1.235294118	1.176470588	0	-4.882352941	0	0
6863	1	0.805744681	-1.081702128	2.444680851	7.69787234	3.327659574	9.910638298	-0.047446809	-0.013234043	-0.036468085	0.005957447	-0.001661702	8.340425532	0.553191489	-2.425531915	8.425531915	0.638297872	-4.127659574	-2.393617021	1.85106383	0.020348936	-1.425531915	-0.170212766	-2.531914894	7.787234043	0.255319149	1.510638298	0.127659574	0	-0.127659574	-0.893617021	-0.29787234	-0.021276596	0	0	-0.446808511	0.29787234	-1.212765957	6.944680851	-4.859574468	0.587234043	-0.210638298	-2.18212766	5.404255319	-4.978723404	-0.170212766	-0.446808511	0	0
2342	1	2.456071429	0.351785714	-0.978571429	-1.703571429	-1.571428571	-2.246428571	0.008678571	0.01	-0.001821429	0.002142857	-0.000525	-2.321428571	0	1.357142857	-2.535714286	-0.214285714	0	-0.214285714	-0.428571429	-0.003446429	0	0	0	-2.321428571	-0.857142857	0.035714286	-0.25	0	0	1.178571429	-0.107142857	0	0	0	-0.107142857	0.857142857	1.071428571	-2.2	0.175	0.248214286	-0.148214286	1.9625	-0.857142857	0	0	0	0	0
10515	-1	4.024117647	-0.357058824	1.358823529	2.894117647	1.694117647	3.370588235	-0.013411765	-0.006823529	-0.007411765	-0.004117647	-0.002029412	3.176470588	0.352941176	-1.117647059	3	0.176470588	-1.235294118	-0.647058824	1.823529412	0.025829412	-0.411764706	0	-0.823529412	2.823529412	1.411764706	-1.411764706	0.647058824	0	-0.058823529	-0.235294118	0	0	0	0	-0.058823529	-1.058823529	-0.235294118	2.611764706	-0.011764706	-3	0.898235294	-0.389411765	1.235294118	0.176470588	0	-0.882352941	0	0
4739	1	13.88436364	-0.106909091	1.141818182	2.078181818	1.750909091	2.438181818	-0.007872727	-0.003381818	0.003963636	-0.001454545	-0.002467273	2.290909091	0.363636364	1.309090909	2.072727273	0.145454545	-0.2	-0.509090909	0.436363636	0.005610909	-1.109090909	0	0.909090909	1.927272727	0.054545455	-0.236363636	0.2	0	0.8	-0.309090909	-0.072727273	-0.072727273	0	0	0.654545455	0.309090909	-0.454545455	2.045454545	-1.738181818	-0.975818182	0.082	-1.012727273	1.272727273	-1.218181818	0	-1.781818182	0	0
10532	-1	395.57	7.46	33.5	52.8	35.9	59.4	0.632	0.995	0.678	1.12	0.0847	53	28	3	57	32	16	40.5	3	0.0526	1	0	15	25	22	3	2	0	1	0	0	0	0	0	1	6	0	47.2	41.5	5.66	3.77	0	10	12	0	9	1	0
3623	1	0	0	0	0	0	0	0	0	0	0	0	0	0	0	0	0	0	0	0	0	0	0	0	0	0	0	0	0	0	0	0	0	0	0	0	0	0	0	0	0	0	0	0	0	0	0	0	0
12378	-1	-4.035882353	0.002941176	-0.641176471	-0.505882353	-0.905882353	-1.029411765	-0.003411765	0.003176471	-0.007411765	-0.004117647	-0.001529412	-0.823529412	-0.647058824	1.882352941	-2	-1.823529412	-4.235294118	-3.147058824	-0.176470588	0.001829412	1.588235294	0	-5.823529412	-0.176470588	0.411764706	-3.411764706	1.647058824	0	-0.058823529	0.764705882	0	0	0	0	-0.058823529	-1.058823529	0.764705882	0.611764706	1.088235294	-5.89	2.958235294	1.330588235	-0.764705882	1.176470588	0	-4.882352941	0	0
2403	1	-10.188	1.655333333	-4.326666667	-9.26	-4.67	-11.77666667	0.050366667	0.020666667	0.0501	-0.008333333	0.00464	-9.933333333	-2.866666667	1.3	-10.7	-3.633333333	-0.566666667	-3.183333333	-0.666666667	0.007763333	1.466666667	0	-2.033333333	-7.066666667	-3.533333333	-1.933333333	1	0	1.2	0.133333333	0.266666667	0	0	0	1.466666667	0.666666667	0.4	-6.78	1.306666667	-1.977333333	2.975333333	1.49	-3.133333333	-0.4	0	-1.266666667	0	0
12076	-1	14.93411765	0.462941176	-0.541176471	-0.705882353	-1.505882353	-2.029411765	0.008588235	0.023176471	-0.007411765	0.005882353	-0.003929412	-1.823529412	0.352941176	2.882352941	-3	-0.823529412	-4.235294118	-2.147058824	-0.176470588	0.003129412	1.588235294	0	-5.823529412	-2.176470588	0.411764706	-4.411764706	2.647058824	0	-0.058823529	1.764705882	0	0	0	0	-0.058823529	-0.058823529	1.764705882	-2.088235294	1.788235294	-7.55	4.828235294	3.120588235	-0.764705882	1.176470588	0	-4.882352941	0	0
15342	-1	54.03411765	0.082941176	3.658823529	6.794117647	3.394117647	7.470588235	-0.006411765	0.013176471	-0.012411765	0.005882353	-0.008629412	6.176470588	3.352941176	2.882352941	6	3.176470588	-1.235294118	2.352941176	2.823529412	0.035829412	-0.411764706	0	-0.823529412	2.823529412	2.411764706	-1.411764706	0.647058824	0	-0.058823529	1.764705882	0	0	0	0	-0.058823529	0.941176471	1.764705882	0.411764706	-0.311764706	-3.37	0.678235294	2.690588235	2.235294118	0.176470588	0	-0.882352941	0	0
4374	1	14.49607143	0.011785714	0.921428571	1.996428571	0.728571429	2.053571429	-0.003321429	2.22E-16	-0.006821429	0.002142857	-0.002525	1.678571429	1	-0.642857143	1.464285714	0.785714286	0	0.785714286	2.571428571	0.037553571	0	0	0	0.678571429	0.142857143	0.035714286	0.75	0	0	0.178571429	-0.107142857	0	0	0	-0.107142857	0.857142857	0.071428571	-0.1	-0.925	-0.081785714	1.011785714	0.0225	0.142857143	0	0	0	0	0
3795	1	-45.91304348	0.76	-5.569565217	-10.86956522	-5.182608696	-12.27391304	0.023043478	-0.00173913	0.035956522	-0.00826087	0.014543478	-10.47826087	-5.086956522	-2.695652174	-10.08695652	-4.695652174	-3.739130435	-6.260869565	-0.47826087	0.004982609	0.869565217	-0.086956522	-4.52173913	-5.391304348	-4.391304348	1.260869565	-1.913043478	0	-0.086956522	-1.608695652	1.652173913	0	0	0	1.565217391	-0.695652174	0.043478261	-1.795652174	-0.22173913	3.774782609	-2.340434783	0.694782609	-1.043478261	-3.260869565	-0.086956522	-4.086956522	0	0
6128	1	-25.90425532	0.468297872	-3.355319149	-6.50212766	-3.672340426	-7.689361702	0.016553191	0.006765957	0.014531915	-0.004042553	0.003738298	-6.659574468	-2.446808511	1.574468085	-7.574468085	-3.361702128	-2.127659574	-2.893617021	-1.14893617	-0.014051064	0.574468085	0.829787234	-3.531914894	-4.212765957	-2.744680851	0.510638298	0.127659574	0	-0.127659574	-0.893617021	0.70212766	-0.021276596	0	0	0.553191489	0.29787234	-0.212765957	-2.355319149	-0.059574468	2.187234043	0.679361702	-0.22212766	-1.595744681	-1.978723404	0.829787234	-1.446808511	0	0
9744	-1	13.95411765	0.312941176	-0.241176471	-0.005882353	-1.005882353	-0.729411765	0.002588235	0.013176471	-0.008411765	0.005882353	-0.003929412	-0.823529412	0.352941176	2.882352941	-2	-0.823529412	-4.235294118	-2.147058824	-0.176470588	0.001829412	1.588235294	0	-5.823529412	-1.176470588	0.411764706	-3.411764706	1.647058824	0	-0.058823529	1.764705882	0	0	0	0	-0.058823529	-0.058823529	1.764705882	-1.088235294	1.088235294	-5.89	2.958235294	3.060588235	-0.764705882	1.176470588	0	-4.882352941	0	0
7438	1	-22.94473684	0.079473684	-1.8	-3.131578947	-1.942105263	-3.521052632	0.006	-0.000526316	0.003736842	0.003157895	0.003521053	-3.052631579	-1.368421053	-0.421052632	-3.263157895	-1.578947368	-0.157894737	-1.394736842	-0.210526316	0.001684211	0.052631579	0.157894737	-0.368421053	-1.684210526	-1.473684211	0.894736842	-0.157894737	0	-0.052631579	-0.526315789	-0.052631579	0	0	0	-0.105263158	0.105263158	-0.578947368	-1.278947368	-0.457894737	3.210526316	-0.17	-1.203684211	-0.789473684	-0.842105263	0.157894737	0.157894737	0	0
11251	-1	30.06411765	-0.397058824	3.858823529	6.794117647	4.494117647	7.770588235	-0.012411765	-0.006823529	-0.005411765	-0.004117647	-0.004929412	7.176470588	2.352941176	-2.117647059	8	3.176470588	-1.235294118	2.352941176	2.823529412	0.032829412	-0.411764706	0	-0.823529412	4.823529412	3.411764706	-1.411764706	0.647058824	0	-0.058823529	-0.235294118	0	0	0	0	-0.058823529	-1.058823529	-0.235294118	2.811764706	0.588235294	-3.48	0.608235294	-0.389411765	3.235294118	0.176470588	0	-0.882352941	0	0
11214	-1	9.994117647	-0.137058824	0.958823529	2.394117647	0.894117647	2.370588235	-0.010411765	0.003176471	-0.011411765	-0.004117647	-0.003929412	2.176470588	0.352941176	2.882352941	1	-0.823529412	-4.235294118	-2.147058824	-0.176470588	-0.002070588	1.588235294	0	-5.823529412	1.823529412	1.411764706	-3.411764706	1.647058824	0	-0.058823529	0.764705882	0	0	0	0	-0.058823529	-1.058823529	0.764705882	1.711764706	0.688235294	-6.14	2.618235294	1.250588235	0.235294118	1.176470588	0	-4.882352941	0	0
4698	1	-6.464255319	1.028297872	-4.655319149	-7.80212766	-4.372340426	-8.889361702	0.003553191	-0.003234043	0.013531915	-0.004042553	0.009438298	-7.659574468	-4.446808511	0.574468085	-8.574468085	-5.361702128	-3.127659574	-6.893617021	-1.14893617	-0.013351064	0.574468085	-0.170212766	-3.531914894	-3.212765957	-3.744680851	-0.489361702	0.127659574	0	-0.127659574	-0.893617021	-0.29787234	0.978723404	0	0	0.553191489	-0.70212766	-0.212765957	0.444680851	-1.259574468	0.487234043	0.759361702	-0.18212766	-1.595744681	-1.978723404	-0.170212766	-1.446808511	0	0
4466	1	26.50607143	0.081785714	1.921428571	2.996428571	1.728571429	3.053571429	0.002678571	2.22E-16	-0.000821429	0.002142857	-0.002925	2.678571429	2	-1.642857143	3.464285714	2.785714286	0	2.785714286	-0.428571429	-0.010846429	0	0	0	0.678571429	1.142857143	0.035714286	0.75	0	0	0.178571429	-0.107142857	0	0	0	-0.107142857	0.857142857	0.071428571	-0.7	0.075	-0.161785714	0.891785714	-0.0375	1.142857143	0	0	0	0	0
2643	1	14.84436364	-0.246909091	2.741818182	2.878181818	2.850909091	3.338181818	0.011127273	-0.013381818	0.013963636	-0.011454545	-0.006667273	3.290909091	2.363636364	-1.690909091	4.072727273	3.145454545	5.8	5.990909091	0.436363636	0.002810909	-0.109090909	0	5.909090909	0.927272727	3.054545455	0.763636364	-0.8	0	-0.2	-0.309090909	-0.072727273	-0.072727273	0	0	-0.345454545	-0.690909091	-0.454545455	-0.854545455	3.461818182	0.864181818	-2.038	-1.012727273	-1.727272727	4.781818182	0	6.218181818	0	0
1828	1	-5.944736842	0.269473684	-0.9	-1.831578947	-1.242105263	-2.221052632	0.01	0.009473684	0.003736842	0.003157895	0.000321053	-2.052631579	-0.368421053	0.578947368	-2.263157895	-0.578947368	-0.157894737	-0.394736842	-0.210526316	-0.000215789	0.052631579	0.157894737	-0.368421053	-1.684210526	-0.473684211	-0.105263158	-0.157894737	0	-0.052631579	0.473684211	-0.052631579	0	0	0	-0.105263158	0.105263158	0.421052632	-2.078947368	0.842105263	0.510526316	-0.23	1.066315789	-0.789473684	0.157894737	0.157894737	0.157894737	0	0
7151	1	15.82436364	-0.066909091	2.341818182	2.178181818	2.350909091	2.038181818	0.018127273	-0.003381818	0.015963636	-0.011454545	-0.006667273	2.290909091	2.363636364	-1.690909091	3.072727273	3.145454545	5.8	5.990909091	0.436363636	0.004210909	-0.109090909	0	5.909090909	-0.072727273	3.054545455	-0.236363636	0.2	0	-0.2	-0.309090909	-0.072727273	-0.072727273	0	0	-0.345454545	-0.690909091	-0.454545455	-2.054545455	4.361818182	-0.975818182	0.082	-1.012727273	-1.727272727	4.781818182	0	6.218181818	0	0
6661	1	10.862	0.105333333	0.373333333	0.04	0.53	-0.076666667	0.002366667	0.000666667	0.0061	-0.008333333	-0.00076	0.066666667	0.133333333	-0.7	0.3	0.366666667	-0.566666667	0.316666667	-0.666666667	-0.011536667	0.466666667	0	-1.033333333	-0.066666667	0.466666667	-0.933333333	0	0	0.2	0.133333333	0.266666667	0	0	0	0.466666667	-0.333333333	0.4	0.32	0.506666667	-1.777333333	-0.054666667	0.69	0.866666667	-0.4	0	-0.266666667	0	0
75	1	-43.95425532	1.208297872	-5.455319149	-12.40212766	-6.172340426	-14.6893617	0.058553191	0.006765957	0.050531915	-0.004042553	0.008838298	-12.65957447	-3.446808511	-3.425531915	-12.57446809	-3.361702128	5.872340426	-1.393617021	0.85106383	0.030548936	-1.425531915	-0.170212766	7.468085106	-9.212765957	-2.744680851	0.510638298	-1.872340426	0	-0.127659574	0.106382979	0.70212766	-0.021276596	0	0	0.553191489	-0.70212766	0.787234043	-8.255319149	5.440425532	4.087234043	-3.240638298	2.25787234	-5.595744681	3.021276596	-0.170212766	-0.446808511	0	0
3515	1	12.52607143	-0.258214286	1.721428571	3.496428571	2.028571429	4.253571429	-0.010321429	2.22E-16	-0.006821429	0.002142857	-0.002525	3.678571429	1	0.357142857	3.464285714	0.785714286	0	0.785714286	1.571428571	0.018553571	0	0	0	2.678571429	1.142857143	0.035714286	-0.25	0	0	0.178571429	-0.107142857	0	0	0	-0.107142857	-0.142857143	0.071428571	1.7	-0.625	-0.231785714	-0.798214286	-0.0875	1.142857143	0	0	0	0	0
3900	1	-1.518035714	-0.399464286	0.8625	1.380357143	1.301785714	2	-0.011107143	-0.013678571	-0.002964286	-0.000535714	-0.001448214	1.875	0.267857143	-1.178571429	2.160714286	0.553571429	2.089285714	1.303571429	0.982142857	0.015946429	-0.589285714	0	2.678571429	1.607142857	0.232142857	1.785714286	-0.928571429	0	0.142857143	-0.821428571	-0.142857143	0	0	0	0	0.035714286	-0.964285714	2.008928571	-1.485714286	3.097321429	-1.920357143	-1.843035714	0	0.232142857	0	4.035714286	0	0
6816	1	24.77574468	-0.491702128	3.144680851	6.19787234	3.227659574	7.310638298	-0.018446809	-0.003234043	-0.017468085	0.005957447	-0.005861702	6.340425532	2.553191489	1.574468085	6.425531915	2.638297872	1.872340426	3.606382979	0.85106383	0.007748936	0.574468085	-0.170212766	1.468085106	3.787234043	1.255319149	1.510638298	1.127659574	0	-0.127659574	-0.893617021	-0.29787234	-0.021276596	0	0	-0.446808511	1.29787234	-1.212765957	2.244680851	-2.159574468	0.987234043	1.449361702	-2.18212766	1.404255319	0.021276596	-0.170212766	3.553191489	0	0
2222	1	75.2916	-0.4372	7.288	13.7	8.312	16.048	-0.02252	-0.00452	-0.01568	-0.0004	-0.009432	14.04	5.12	1.8	14.2	5.28	-2.12	4.92	1.84	0.0056	0.68	0.24	-3.04	8.92	4.12	0.52	0.52	0	0.2	-0.2	-0.04	0	0	0	0.16	1	-0.24	3.644	-2.024	-1.5344	0.2248	-0.3444	4.64	-0.76	0.24	0.16	0	0
7313	1	16.28695652	1.78E-15	1.530434783	1.730434783	1.217391304	1.726086957	0.008043478	-0.00173913	0.001956522	0.00173913	-0.006256522	1.52173913	1.913043478	1.304347826	0.913043478	1.304347826	2.260869565	3.739130435	1.52173913	0.023382609	-0.130434783	0.913043478	1.47826087	-0.391304348	1.608695652	0.260869565	0.086956522	0	-0.086956522	0.391304348	-0.347826087	0	0	0	-0.434782609	0.304347826	0.043478261	-1.495652174	1.77826087	-0.045217391	0.179565217	-0.175217391	-1.043478261	1.739130435	0.913043478	1.913043478	0	0
4499	1	-71.95304348	0.99	-8.069565217	-14.76956522	-7.882608696	-16.67391304	0.027043478	-0.00173913	0.035956522	-0.00826087	0.019043478	-14.47826087	-7.086956522	-1.695652174	-15.08695652	-7.695652174	-3.739130435	-9.260869565	-1.47826087	-0.008217391	0.869565217	-0.086956522	-4.52173913	-7.391304348	-6.391304348	1.260869565	-1.913043478	0	-0.086956522	-1.608695652	1.652173913	0	0	0	1.565217391	-0.695652174	0.043478261	-2.695652174	-1.12173913	4.774782609	-1.950434783	1.084782609	-3.043478261	-3.260869565	-0.086956522	-4.086956522	0	0
4142	1	-33.19563636	-0.616909091	-1.258181818	-1.121818182	-1.149090909	-0.661818182	-0.018872727	-0.003381818	-0.014036364	0.008545455	0.005332727	-0.709090909	-1.636363636	-0.690909091	-0.927272727	-1.854545455	-0.2	-2.009090909	0.436363636	0.010310909	-0.109090909	0	-0.090909091	0.927272727	-0.945454545	0.763636364	-0.8	0	-0.2	-0.309090909	-0.072727273	-0.072727273	0	0	-0.345454545	-0.690909091	-0.454545455	2.845454545	-1.438181818	1.764181818	-1.688	-1.012727273	0.272727273	-1.218181818	0	0.218181818	0	0
9742	-1	36.04411765	-0.197058824	3.258823529	6.294117647	3.394117647	7.170588235	-0.012411765	0.003176471	-0.011411765	0.005882353	-0.006629412	6.176470588	2.352941176	0.882352941	6	2.176470588	-1.235294118	1.352941176	1.823529412	0.020829412	-0.411764706	0	-0.823529412	3.823529412	2.411764706	-1.411764706	0.647058824	0	-0.058823529	0.764705882	0	0	0	0	-0.058823529	-0.058823529	0.764705882	2.011764706	-0.311764706	-3.37	0.678235294	1.150588235	2.235294118	0.176470588	0	-0.882352941	0	0
10467	-1	58.12411765	-0.607058824	6.958823529	12.49411765	7.994117647	14.57058824	-0.022411765	-0.010823529	-0.011411765	-0.004117647	-0.009029412	13.17647059	4.352941176	-1.117647059	14	5.176470588	-1.235294118	4.352941176	2.823529412	0.023829412	-0.411764706	0	-0.823529412	8.823529412	5.411764706	-1.411764706	0.647058824	0	-0.058823529	-0.235294118	0	0	0	0	-0.058823529	-1.058823529	-0.235294118	4.411764706	-0.011764706	-4.12	0.228235294	-0.389411765	5.235294118	0.176470588	0	-0.882352941	0	0
5398	1	-0.178035714	1.260535714	-1.7375	-7.019642857	-1.898214286	-9.1	0.061892857	0.006321429	0.063035714	-0.020535714	0.001651786	-7.125	-0.732142857	-1.178571429	-6.839285714	-0.446428571	4.089285714	1.803571429	-1.017857143	-0.009253571	0.410714286	0	3.678571429	-6.392857143	0.232142857	-1.214285714	0.071428571	0	0.142857143	-0.821428571	0.857142857	0	0	0	1	-0.964285714	0.035714286	-7.291071429	6.614285714	-1.012678571	0.739642857	0.426964286	-5	5.232142857	0	7.035714286	0	0
1085	1	59.2916	-0.5472	6.588	12.4	7.812	14.848	-0.02352	-0.00852	-0.01268	-0.0004	-0.008032	13.04	4.12	1.8	13.2	4.28	-2.12	3.92	0.84	-0.0044	0.68	0.24	-3.04	8.92	4.12	0.52	-0.48	0	0.2	-0.2	-0.04	0	0	0	0.16	0	-0.24	4.244	-1.624	-1.4144	-0.9652	-0.3444	4.64	-0.76	0.24	0.16	0	0
1658	1	2.224363636	0.333090909	-0.758181818	-1.521818182	-0.849090909	-1.961818182	0.006127273	0.006618182	0.006963636	-0.001454545	0.001232727	-1.709090909	-0.636363636	0.309090909	-1.927272727	-0.854545455	-3.2	-2.009090909	-0.563636364	-0.008789091	0.890909091	0	-4.090909091	-1.072727273	-0.945454545	-0.236363636	0.2	0	-0.2	-0.309090909	0.927272727	-0.072727273	0	0	0.654545455	0.309090909	0.545454545	-0.654545455	-0.538181818	-0.245818182	0.632	1.207272727	0.272727273	-1.218181818	0	-2.781818182	0	0
6655	1	46.82574468	-0.721702128	6.844680851	10.49787234	7.727659574	12.1106383	-0.010446809	-0.014234043	-0.000468085	-0.014042553	-0.006761702	11.34042553	4.553191489	-4.425531915	13.42553191	6.638297872	1.872340426	6.606382979	-0.14893617	-0.011051064	-1.425531915	-0.170212766	3.468085106	6.787234043	7.255319149	-2.489361702	0.127659574	0	-0.127659574	0.106382979	-0.29787234	-0.021276596	0	0	-0.446808511	-2.70212766	-0.212765957	3.344680851	3.640425532	-5.712765957	-0.340638298	-0.73212766	3.404255319	4.021276596	-0.170212766	-0.446808511	0	0
8566	1	32.15666667	0.481666667	1	1.45	0.316666667	1.3	0.010333333	0.015	-0.0025	0.008333333	-0.004633333	0.666666667	1.833333333	0.666666667	0.666666667	1.833333333	0	1.833333333	0.333333333	0.005133333	0	0	0	-1.166666667	0.333333333	-0.166666667	0	0	0	1.666666667	0	0	0	0	0	1.5	1.666666667	-2.6	0.166666667	-0.483333333	-0.048333333	2.976666667	0.333333333	0	0	0	0	0
3428	1	17.84436364	0.493090909	-0.058181818	-0.321818182	-0.049090909	-0.661818182	0.008127273	0.006618182	0.007963636	-0.001454545	-0.002467273	-0.709090909	0.363636364	1.309090909	-0.927272727	0.145454545	-0.2	-0.509090909	0.436363636	0.010310909	-1.109090909	0	0.909090909	-1.072727273	-0.945454545	-0.236363636	0.2	0	0.8	0.690909091	-0.072727273	-0.072727273	0	0	0.654545455	1.309090909	0.545454545	-1.554545455	-1.438181818	-0.435818182	0.482	1.157272727	0.272727273	-1.218181818	0	-1.781818182	0	0
5314	1	-27.51803571	-0.889464286	-0.1375	0.880357143	0.801785714	1.9	-0.030107143	-0.018678571	-0.012964286	-0.000535714	0.005051786	1.875	-1.732142857	-2.178571429	2.160714286	-1.446428571	-2.910714286	-3.196428571	-1.017857143	-0.019153571	-0.589285714	0	-2.321428571	3.607142857	0.232142857	-0.214285714	-0.928571429	0	0.142857143	-0.821428571	-0.142857143	0	0	0	0	-1.964285714	-0.964285714	5.808928571	-1.485714286	-0.672678571	-1.920357143	-1.843035714	3	-2.767857143	0	-0.964285714	0	0
9910	-1	73.49411765	0.252941176	4.058823529	7.694117647	4.294117647	8.570588235	-0.009411765	0.003176471	-0.008411765	0.005882353	-0.010229412	7.176470588	3.352941176	2.882352941	6	2.176470588	-7.235294118	0.852941176	2.823529412	0.035829412	4.588235294	0	-11.82352941	3.823529412	1.411764706	-0.411764706	0.647058824	0	-0.058823529	0.764705882	1	0	0	0	0.941176471	1.941176471	1.764705882	1.311764706	-2.411764706	-1.97	0.608235294	2.640588235	1.235294118	0.176470588	0	-4.882352941	0	0
15343	-1	406.45	8.13	31.9	51.4	32.4	57.6	0.639	1.03	0.647	1.15	0.0788	50	29	6	53	32	10	39	3	0.0566	4	0	6	21	20	4	2	0	0	3	0	0	0	0	0	9	3	42	40	8	4	6	8	12	0	6	1	0
3757	1	34.472	-1.044666667	4.473333333	11.24	4.13	14.02333333	-0.049633333	0.000666667	-0.0589	0.021666667	-0.00876	11.06666667	4.133333333	2.3	11.3	4.366666667	-2.566666667	2.816666667	-0.666666667	-0.024836667	-0.533333333	0	-2.033333333	6.933333333	0.466666667	5.066666667	0	0	-0.8	0.133333333	-0.733333333	0	0	0	-1.533333333	3.666666667	-0.6	4.52	-6.693333333	5.832666667	-0.664666667	-1.43	3.866666667	-3.4	0	-1.266666667	0	0
3338	1	24.53607143	-0.188214286	2.721428571	4.496428571	3.028571429	5.253571429	-0.004321429	2.22E-16	-0.000821429	0.002142857	-0.002925	4.678571429	2	-1.642857143	5.464285714	2.785714286	0	2.785714286	-0.428571429	-0.012946429	0	0	0	2.678571429	2.142857143	0.035714286	-0.25	0	0	0.178571429	-0.107142857	0	0	0	-0.107142857	-0.142857143	0.071428571	1	0.275	-0.301785714	-0.898214286	-0.1275	2.142857143	0	0	0	0	0
5765	1	-43.20803571	1.150535714	-4.4375	-11.51964286	-4.398214286	-13.8	0.065892857	-0.003678571	0.077035714	-0.030535714	0.012651786	-11.125	-3.732142857	-3.178571429	-10.83928571	-3.446428571	3.089285714	-2.196428571	-2.017857143	-0.026353571	-0.589285714	0	3.678571429	-7.392857143	-0.767857143	-2.214285714	-0.928571429	0	0.142857143	-0.821428571	0.857142857	0	0	0	1	-2.964285714	0.035714286	-6.391071429	8.914285714	-2.602678571	-1.310357143	0.656964286	-5	4.232142857	0	5.035714286	0	0
1359	1	15.32695652	-0.54	2.930434783	5.130434783	3.217391304	5.926086957	-0.011956522	-0.01173913	-0.008043478	-0.00826087	-0.004656522	5.52173913	1.913043478	0.304347826	5.913043478	2.304347826	1.260869565	2.739130435	-0.47826087	-0.013717391	-0.130434783	-0.086956522	1.47826087	3.608695652	2.608695652	-0.739130435	1.086956522	0	-0.086956522	-0.608695652	-0.347826087	0	0	0	-0.434782609	-0.695652174	-0.956521739	2.204347826	0.67826087	-2.065217391	1.339565217	-1.975217391	0.956521739	1.739130435	-0.086956522	1.913043478	0	0
15316	-1	101.6452632	0.449473684	4.8	9.668421053	5.457894737	10.77894737	-0.024	0.009473684	-0.013263158	0.013157895	-0.010278947	8.947368421	3.631578947	0.578947368	8.736842105	3.421052632	-3.157894737	0.105263158	2.789473684	0.035684211	-0.947368421	-0.842105263	-1.368421053	5.315789474	0.526315789	-1.105263158	0.842105263	0	0.947368421	1.473684211	0.947368421	0	0	0	1.894736842	3.105263158	2.421052632	3.821052632	-5.957894737	-4.989473684	1.14	4.246315789	5.210526316	-3.842105263	-0.842105263	-2.842105263	0	0
12937	-1	361.37	8.6	29.3	42.9	29.6	46.5	0.697	1.02	0.705	1.11	0.0826	42	27	4	44	29	22	42	7	0.159	4	0	18	15	21	1	5	0	0	0	0	0	0	0	0	6	0	35.7	50	2.38	11.9	0	1	20	0	8	1	0
10672	-1	-73.11588235	0.472941176	-6.241176471	-13.00588235	-6.705882353	-15.02941176	0.038588235	0.003176471	0.035588235	-0.014117647	0.015170588	-12.82352941	-4.647058824	-2.117647059	-12	-3.823529412	2.764705882	-2.647058824	-3.176470588	-0.040970588	-0.411764706	0	3.176470588	-8.176470588	-2.588235294	-0.411764706	-1.352941176	0	-0.058823529	-0.235294118	0	0	0	0	-0.058823529	-2.058823529	-0.235294118	-5.088235294	5.388235294	1.94	-1.771764706	-0.389411765	-4.764705882	2.176470588	0	2.117647059	0	0
3853	1	-55.57803571	-0.529464286	-3.2375	-4.819642857	-2.698214286	-5	-0.015107143	-0.013678571	-0.000964286	-0.000535714	0.012651786	-4.125	-3.732142857	-2.178571429	-3.839285714	-3.446428571	-2.910714286	-5.196428571	-1.017857143	-0.012953571	-0.589285714	0	-2.321428571	-0.392857143	-1.767857143	-0.214285714	-0.928571429	0	0.142857143	-0.821428571	-0.142857143	0	0	0	0	-1.964285714	-0.964285714	3.308928571	-0.685714286	0.497321429	-1.680357143	-1.843035714	1	-2.767857143	0	-0.964285714	0	0
5518	1	-11.10045455	-0.006363636	-0.204545455	-1.868181818	-7.11E-15	-2.254545455	0.012045455	-0.008636364	0.015727273	-0.01	-8.18E-05	-1.5	-0.409090909	-0.681818182	-1.545454545	-0.454545455	2.818181818	0.818181818	-0.454545455	-0.003068182	-0.272727273	0	3.090909091	-1.090909091	1.590909091	-1.454545455	-0.545454545	0	0	0	0	0	0	0	0	-2	0	-0.586363636	3.518181818	-2.054545455	-0.839090909	0	-2.5	4.090909091	0	0	0	0
9526	-1	30.06411765	-0.397058824	3.858823529	6.794117647	4.494117647	7.770588235	-0.012411765	-0.006823529	-0.005411765	-0.004117647	-0.004929412	7.176470588	2.352941176	-1.117647059	8	3.176470588	-1.235294118	2.352941176	2.823529412	0.032829412	-0.411764706	0	-0.823529412	4.823529412	3.411764706	-1.411764706	0.647058824	0	-0.058823529	-0.235294118	0	0	0	0	-0.058823529	-1.058823529	-0.235294118	2.811764706	0.588235294	-3.48	0.608235294	-0.389411765	3.235294118	0.176470588	0	-0.882352941	0	0
13584	-1	-30.14045455	0.083636364	-3.004545455	-4.268181818	-3.3	-4.954545455	-0.002954545	0.001363636	-0.006272727	-2.22E-16	0.002518182	-4.5	-2.409090909	1.318181818	-5.545454545	-3.454545455	-2.181818182	-4.181818182	-0.454545455	0.004931818	0.727272727	0	-2.909090909	-2.090909091	-2.409090909	-0.454545455	0.454545455	0	0	0	0	0	0	0	0	0	0	-0.086363636	-1.581818182	0.345454545	1.220909091	0	-1.5	-0.909090909	0	0	0	0
2038	1	-28.9075	-0.34125	-1.3875	-1.775	-1.375	-1.775	-0.0085	-0.00125	-0.007375	0.00125	0.002675	-1.5	-1.5	0.25	-1.875	-1.875	-0.25	-2.1875	0.125	0.0042125	-0.375	0	0.125	0	-0.5	-0.125	-0.125	0	-0.375	-0.375	0	0	0	0	-0.375	-1	-0.375	1.3625	0.075	0.0375	-0.10125	-0.75	-0.5	0	0	0.375	0	0
15326	-1	36.04411765	-0.197058824	3.258823529	6.294117647	3.394117647	7.170588235	-0.012411765	0.003176471	-0.011411765	0.005882353	-0.006629412	6.176470588	2.352941176	0.882352941	6	2.176470588	-1.235294118	1.352941176	1.823529412	0.020829412	-0.411764706	0	-0.823529412	3.823529412	2.411764706	-1.411764706	0.647058824	0	-0.058823529	0.764705882	0	0	0	0	-0.058823529	-0.058823529	0.764705882	2.011764706	-0.311764706	-3.37	0.678235294	1.150588235	2.235294118	0.176470588	0	-0.882352941	0	0
7982	1	5.472	-1.364666667	3.273333333	9.74	3.43	12.72333333	-0.058633333	-0.009333333	-0.0599	0.021666667	-0.00496	10.06666667	2.133333333	1.3	10.3	2.366666667	-3.566666667	-0.183333333	0.333333333	-0.009236667	-1.533333333	0	-2.033333333	7.933333333	0.466666667	4.066666667	-1	0	-0.8	0.133333333	-0.733333333	0	0	0	-1.533333333	1.666666667	-0.6	6.72	-6.193333333	4.532666667	-2.154666667	-1.41	4.866666667	-4.4	0	-1.266666667	0	0
12037	-1	13.95411765	0.312941176	-0.241176471	-0.005882353	-1.005882353	-0.729411765	0.002588235	0.013176471	-0.008411765	0.005882353	-0.003929412	-0.823529412	0.352941176	2.882352941	-2	-0.823529412	-4.235294118	-2.147058824	-0.176470588	0.001829412	1.588235294	0	-5.823529412	-1.176470588	0.411764706	-3.411764706	1.647058824	0	-0.058823529	1.764705882	0	0	0	0	-0.058823529	-0.058823529	1.764705882	-1.088235294	1.088235294	-5.89	2.958235294	3.060588235	-0.764705882	1.176470588	0	-4.882352941	0	0
5831	1	-32.93473684	-0.340526316	-2.3	-2.231578947	-2.142105263	-2.021052632	-0.021	-0.000526316	-0.017263158	0.003157895	0.007021053	-2.052631579	-2.368421053	-0.421052632	-2.263157895	-2.578947368	-1.157894737	-4.394736842	-0.210526316	-0.000215789	0.052631579	-0.842105263	-0.368421053	0.315789474	-2.473684211	0.894736842	-0.157894737	0	-0.052631579	-0.526315789	-0.052631579	0	0	0	-0.105263158	0.105263158	-0.578947368	2.421052632	-3.757894737	2.810526316	-0.23	-1.203684211	-0.789473684	-0.842105263	-0.842105263	0.157894737	0	0
11339	-1	6.014117647	-0.207058824	0.958823529	2.094117647	1.194117647	2.470588235	-0.008411765	-0.006823529	-0.005411765	-0.004117647	-0.002029412	2.176470588	0.352941176	0.882352941	2	0.176470588	-1.235294118	-0.647058824	1.823529412	0.027829412	-0.411764706	0	-0.823529412	1.823529412	1.411764706	-1.411764706	-0.352941176	0	-0.058823529	0.764705882	0	0	0	0	-0.058823529	-1.058823529	0.764705882	1.711764706	0.688235294	-2.86	-0.661764706	1.250588235	1.235294118	0.176470588	0	-0.882352941	0	0
6140	1	17.04411765	-0.147058824	1.458823529	3.094117647	1.594117647	4.170588235	-0.011411765	-0.006823529	-0.010411765	0.005882353	-0.004429412	3.176470588	1.352941176	0.882352941	3	1.176470588	2.764705882	2.352941176	-0.176470588	-0.004370588	-0.411764706	0	3.176470588	1.823529412	-0.588235294	3.588235294	-1.352941176	0	-0.058823529	-0.235294118	0	0	0	0	-0.058823529	1.941176471	-0.235294118	1.011764706	-3.211764706	5.04	-2.331764706	-0.389411765	0.235294118	-0.823529412	0	3.117647059	0	0
15288	-1	-30.14045455	0.083636364	-3.004545455	-4.268181818	-3.3	-4.954545455	-0.002954545	0.001363636	-0.006272727	-2.22E-16	0.002518182	-4.5	-2.409090909	1.318181818	-5.545454545	-3.454545455	-2.181818182	-4.181818182	-0.454545455	0.004931818	0.727272727	0	-2.909090909	-2.090909091	-2.409090909	-0.454545455	0.454545455	0	0	0	0	0	0	0	0	0	0	-0.086363636	-1.581818182	0.345454545	1.220909091	0	-1.5	-0.909090909	0	0	0	0
4771	1	-1.164615385	0.056923077	-0.461538462	-0.646153846	-0.607692308	-0.715384615	0.000615385	-0.000692308	-0.001076923	0.000769231	0.000238462	-0.769230769	-0.230769231	0	-0.846153846	-0.307692308	-0.153846154	-0.615384615	-0.076923077	-7.69E-05	0	-0.153846154	0	-0.538461538	-0.307692308	-0.230769231	-0.153846154	0	0	0.461538462	0	0	0	0	0	0.076923077	0.461538462	-0.223076923	-0.007692308	-0.223076923	-0.176153846	0.612307692	-0.230769231	0.076923077	-0.153846154	0	0	0
4010	1	4.802	1.055333333	-1.226666667	-5.56	-1.77	-7.376666667	0.054366667	0.010666667	0.0471	-0.018333333	-0.00076	-5.933333333	0.133333333	-0.7	-5.7	0.366666667	5.433333333	3.316666667	-0.666666667	-0.001936667	0.466666667	0	4.966666667	-6.066666667	0.466666667	-0.933333333	0	0	0.2	0.133333333	0.266666667	0	0	0	0.466666667	-0.333333333	0.4	-7.28	5.906666667	-0.667333333	0.385333333	1.13	-4.133333333	4.6	0	5.733333333	0	0
12735	-1	340.4	8.1	29.2	42	30.3	46.3	0.694	1	0.72	1.1	0.0892	42	26	2	45	29	24	42	4	0.0889	2	0	22	16	22	2	2	0	0	0	0	0	0	0	0	4	0	38.1	52.4	4.76	4.76	0	0	22	0	14	1	0
4876	1	-52.228	1.955333333	-7.626666667	-14.46	-7.87	-17.37666667	0.060366667	0.020666667	0.0641	-0.008333333	0.01354	-14.93333333	-5.866666667	0.3	-15.7	-6.633333333	-1.566666667	-7.183333333	-1.666666667	-0.003236667	0.466666667	0	-2.033333333	-9.066666667	-5.533333333	-1.933333333	0	0	1.2	0.133333333	0.266666667	0	0	0	1.466666667	-0.333333333	0.4	-7.88	1.906666667	-0.867333333	1.305333333	2.05	-4.133333333	-1.4	0	-1.266666667	0	0
14988	-1	517.51	8.77	39.1	61.5	38.7	67.7	0.663	1.04	0.656	1.15	0.0601	59	37	8	62	40	23	52	7	0.113	1	0	22	22	24	5	5	0	0	3	0	0	0	0	0	13	3	37.3	40.7	8.47	8.47	5.08	6	18	0	10	1	0
15336	-1	-31.13045455	-0.076363636	-2.504545455	-3.468181818	-2.5	-4.054545455	-0.005954545	0.001363636	-0.005272727	-2.22E-16	0.004618182	-3.5	-2.409090909	-0.681818182	-3.545454545	-2.454545455	-3.181818182	-4.181818182	-2.454545455	-0.032768182	-0.272727273	0	-2.909090909	-1.090909091	-1.409090909	-1.454545455	0.454545455	0	0	0	0	0	0	0	0	-1	0	0.913636364	-0.381818182	-1.654545455	1.100909091	0	0.5	-1.909090909	0	0	0	0
9305	-1	-7.100454545	0.063636364	-0.704545455	-1.568181818	-0.7	-1.654545455	0.004045455	0.001363636	0.003727273	-2.22E-16	-8.18E-05	-1.5	-0.409090909	-0.681818182	-1.545454545	-0.454545455	1.818181818	0.318181818	0.545454545	0.012931818	-0.272727273	0	2.090909091	-1.090909091	-0.409090909	0.545454545	-0.545454545	0	0	0	0	0	0	0	0	0	0	-0.586363636	0.118181818	1.345454545	-0.839090909	0	-1.5	1.090909091	0	0	0	0
7220	1	103.5519643	-0.249464286	7.0625	14.88035714	6.901785714	17.1	-0.036107143	0.016321429	-0.044964286	0.019464286	-0.017748214	13.875	6.267857143	3.821428571	13.16071429	5.553571429	-0.910714286	5.803571429	3.982142857	0.046246429	1.410714286	0	-2.321428571	7.607142857	2.232142857	0.785714286	1.071428571	0	0.142857143	2.178571429	-0.142857143	0	0	0	0	4.035714286	2.035714286	3.208928571	-5.685714286	-0.872678571	0.809642857	2.776964286	4	-1.767857143	0	-7.964285714	0	0
6477	1	2.0025	-0.0075	0.375	0.2	0.45	0.1	0.00525	0.0025	0.008	-0.005	-0.0017	0.25	0.25	-0.25	0.25	0.25	0.5	0.5	0	-0.000425	0	0	0.5	0	0.75	-0.5	0	0	0	0	0	0	0	0	0	-0.5	0	-0.25	1.775	-1.55	-0.03	0	-0.25	1	0	0	0	0
3254	1	2.456071429	0.351785714	-0.978571429	-1.703571429	-1.571428571	-2.246428571	0.008678571	0.01	-0.001821429	0.002142857	-0.000525	-2.321428571	0	1.357142857	-2.535714286	-0.214285714	0	-0.214285714	-0.428571429	-0.003446429	0	0	0	-2.321428571	-0.857142857	0.035714286	-0.25	0	0	1.178571429	-0.107142857	0	0	0	-0.107142857	0.857142857	1.071428571	-2.2	0.175	0.248214286	-0.148214286	1.9625	-0.857142857	0	0	0	0	0
9123	1	-56.61803571	-0.019464286	-4.0375	-7.519642857	-3.998214286	-8.7	0.009892857	-0.003678571	0.015035714	-0.010535714	0.012651786	-7.125	-3.732142857	-2.178571429	-6.839285714	-3.446428571	-1.910714286	-4.196428571	-1.017857143	-0.009253571	0.410714286	0	-2.321428571	-3.392857143	-1.767857143	-1.214285714	0.071428571	0	0.142857143	-0.821428571	-0.142857143	0	0	0	0	-1.964285714	-0.964285714	-0.491071429	2.114285714	-1.012678571	0.739642857	-1.843035714	-1	-0.767857143	0	1.035714286	0	0
2915	1	46.11962963	-0.1	3.522222222	6.411111111	4.351851852	7.5	-0.011111111	-0.000703704	-0.001518519	0.002222222	-0.006459259	6.666666667	2.296296296	0.518518519	6.37037037	2	-1.222222222	1.925925926	2.62962963	0.031092593	1.074074074	0	-2.296296296	4.37037037	1.259259259	0.962962963	0.37037037	0	0	-1.074074074	0.777777778	0	0	0	0.777777778	1.037037037	-0.296296296	2.251851852	-2.207407407	0.612962963	0.095555556	-0.713333333	1.481481481	-0.222222222	0	0.444444444	0	0
4527	1	40.2125	-0.64125	5.2125	10.025	5.925	12.025	-0.0225	-0.01125	-0.016375	0.00125	-0.007525	10.5	3.5	-0.75	11.125	4.125	-0.25	3.8125	1.125	0.0031125	-0.375	0	0.125	7	3.5	0.875	-0.125	0	-0.375	-0.375	0	0	0	0	-0.375	0	-0.375	3.8625	-1.025	-0.6625	-0.73125	-0.75	3.5	0	0	0.375	0	0
2589	1	-44.77304348	-0.07	-3.969565217	-5.269565217	-4.482608696	-5.273913043	-0.010956522	0.00826087	-0.019043478	0.02173913	0.005743478	-5.47826087	-3.086956522	1.304347826	-6.086956522	-3.695652174	-3.739130435	-5.260869565	-1.47826087	-0.018917391	0.869565217	-0.086956522	-4.52173913	-2.391304348	-3.391304348	1.260869565	-1.913043478	0	-0.086956522	1.391304348	-0.347826087	0	0	0	-0.434782609	0.304347826	1.043478261	0.104347826	-2.12173913	2.794782609	-2.750434783	2.204782609	-0.043478261	-3.260869565	-0.086956522	-4.086956522	0	0
7677	1	50.932	-0.264666667	4.373333333	6.84	5.13	7.723333333	-0.009633333	-0.009333333	-0.0009	-0.008333333	-0.00536	7.066666667	3.133333333	-0.7	8.3	4.366666667	-0.566666667	4.316666667	-0.666666667	-0.021636667	0.466666667	0	-1.033333333	3.933333333	3.466666667	-0.933333333	0	0	0.2	0.133333333	0.266666667	0	0	0	0.466666667	-0.333333333	0.4	2.42	0.406666667	-2.807333333	-0.464666667	0.28	3.866666667	-0.4	0	-0.266666667	0	0
1343	1	10.50607143	-0.048214286	1.121428571	1.596428571	1.228571429	1.853571429	0.001678571	2.22E-16	0.002178571	0.002142857	-0.000925	1.678571429	1	-1.642857143	2.464285714	1.785714286	0	1.785714286	-0.428571429	-0.009646429	0	0	0	0.678571429	1.142857143	0.035714286	-0.25	0	0	0.178571429	-0.107142857	0	0	0	-0.107142857	-0.142857143	0.071428571	-0.1	0.675	-0.081785714	-0.598214286	0.0225	1.142857143	0	0	0	0	0
1748	1	115.7316	0.1428	8.888	12.8	9.912	14.348	0.00448	-0.00252	0.01232	-0.0004	-0.011932	13.04	7.12	1.8	13.2	7.28	3.88	9.92	3.84	0.0306	0.68	0.24	2.96	5.92	6.12	0.52	-0.48	0	0.2	-0.2	0.96	0	0	0	1.16	1	0.76	0.544	0.876	-1.4144	-0.9652	0.8756	0.64	5.24	0.24	0.16	0	0
4748	1	40.83574468	-0.911702128	5.844680851	11.69787234	6.727659574	14.1106383	-0.033446809	-0.013234043	-0.023468085	0.005957447	-0.006261702	12.34042553	3.553191489	-2.425531915	13.42553191	4.638297872	-0.127659574	3.606382979	1.85106383	0.015648936	-1.425531915	-0.170212766	1.468085106	8.787234043	4.255319149	-0.489361702	0.127659574	0	-0.127659574	0.106382979	-0.29787234	-0.021276596	0	0	-0.446808511	-0.70212766	-0.212765957	5.544680851	-1.259574468	-2.942765957	-0.380638298	-0.75212766	5.404255319	-0.978723404	-0.170212766	2.553191489	0	0
3259	1	-18.18563636	-0.616909091	-0.058181818	0.978181818	0.050909091	1.538181818	-0.019872727	-0.003381818	-0.016036364	-0.001454545	0.001232727	1.290909091	-0.636363636	0.309090909	1.072727273	-0.854545455	-3.2	-2.009090909	-0.563636364	-0.012489091	0.890909091	0	-4.090909091	1.927272727	0.054545455	-0.236363636	0.2	0	-0.2	-0.309090909	-0.072727273	-0.072727273	0	0	-0.345454545	-0.690909091	-0.454545455	2.945454545	-0.938181818	-0.805818182	0.212	-1.012727273	1.272727273	-1.218181818	0	-2.781818182	0	0
2960	1	17.2016	-0.2372	1.988	3.7	2.512	4.548	-0.01052	-0.00452	-0.00368	-0.0004	-0.003432	4.04	1.12	0.8	4.2	1.28	-2.12	0.92	-1.16	-0.0185	0.68	0.24	-3.04	2.92	1.12	0.52	-0.48	0	0.2	-0.2	-0.04	0	0	0	0.16	0	-0.24	2.044	-0.924	-0.1744	-0.8152	-0.3444	1.64	-0.76	0.24	0.16	0	0
11321	-1	-11.10045455	-0.006363636	-0.204545455	-1.868181818	-7.11E-15	-2.254545455	0.012045455	-0.008636364	0.015727273	-0.01	-8.18E-05	-1.5	-0.409090909	-0.681818182	-1.545454545	-0.454545455	2.818181818	0.818181818	-0.454545455	-0.003068182	-0.272727273	0	3.090909091	-1.090909091	1.590909091	-1.454545455	-0.545454545	0	0	0	0	0	0	0	0	-2	0	-0.586363636	3.518181818	-2.054545455	-0.839090909	0	-2.5	4.090909091	0	0	0	0
11097	-1	-201.3704545	1.193636364	-17.10454545	-29.66818182	-18	-33.95454545	0.051045455	0.011363636	0.044727273	-0.01	0.050018182	-29.5	-14.40909091	-2.681818182	-30.54545455	-15.45454545	-4.181818182	-18.18181818	-5.454545455	-0.055468182	-1.272727273	0	-2.909090909	-15.09090909	-9.409090909	-3.454545455	-1.545454545	0	0	0	0	0	0	0	0	-5	0	-7.486363636	3.218181818	2.145454545	0.530909091	0	-6.5	-2.909090909	0	0	0	0
415	1	1.21	0.32	-0.55	-1.5	-0.45	-1.95	0.011	0	0.014	-0.005	0.00155	-1.5	-0.5	-0.5	-1.5	-0.5	0	-0.5	0	0.00245	0	0	0	-1	-0.5	0	0	0	0	-0.5	0.5	0	0	0	0.5	0	0	-1.05	0.4	0.5	0	0.145	-0.5	0	0	0	0	0
4585	1	75.58196429	-0.679464286	6.8625	13.78035714	7.501785714	16.2	-0.038107143	-0.003678571	-0.033964286	0.009464286	-0.014148214	13.875	5.267857143	0.821428571	14.16071429	5.553571429	-1.910714286	4.803571429	0.982142857	0.000746429	0.410714286	0	-2.321428571	8.607142857	2.232142857	2.785714286	1.071428571	0	0.142857143	-0.821428571	-0.142857143	0	0	0	0	3.035714286	-0.964285714	4.808928571	-5.685714286	2.197321429	0.809642857	-1.843035714	5	-2.767857143	0	-1.964285714	0	0
3865	1	81.53196429	-0.819464286	7.4625	16.38035714	7.301785714	19.7	-0.048107143	0.006321429	-0.056964286	0.029464286	-0.016148214	15.875	6.267857143	1.821428571	16.16071429	6.553571429	-2.910714286	4.803571429	0.982142857	-0.001353571	-0.589285714	0	-2.321428571	9.607142857	3.232142857	2.785714286	-0.928571429	0	-0.857142857	2.178571429	-0.142857143	0	0	0	-1	3.035714286	2.035714286	4.908928571	-5.285714286	1.797321429	-2.320357143	2.636964286	5	-1.767857143	0	-7.964285714	0	0
10926	-1	21.06411765	-0.537058824	2.858823529	6.894117647	3.494117647	8.270588235	-0.027411765	-0.006823529	-0.020411765	0.005882353	-0.006229412	7.176470588	1.352941176	0.882352941	6	0.176470588	-7.235294118	-1.147058824	2.823529412	0.035829412	4.588235294	0	-11.82352941	5.823529412	1.411764706	-0.411764706	0.647058824	0	-0.058823529	-0.235294118	0	0	0	0	-0.058823529	-0.058823529	-0.235294118	4.311764706	-2.411764706	-1.97	0.608235294	-0.389411765	1.235294118	0.176470588	0	-4.882352941	0	0
7216	1	101.6452632	0.449473684	4.8	9.668421053	5.457894737	10.77894737	-0.024	0.009473684	-0.013263158	0.013157895	-0.010278947	8.947368421	3.631578947	0.578947368	8.736842105	3.421052632	-3.157894737	0.105263158	2.789473684	0.035684211	-0.947368421	-0.842105263	-1.368421053	5.315789474	0.526315789	-1.105263158	0.842105263	0	0.947368421	1.473684211	0.947368421	0	0	0	1.894736842	3.105263158	2.421052632	3.821052632	-5.957894737	-4.989473684	1.14	4.246315789	5.210526316	-3.842105263	-0.842105263	-2.842105263	0	0
3260	1	15.82436364	-0.066909091	2.341818182	2.178181818	2.350909091	2.038181818	0.018127273	-0.003381818	0.015963636	-0.011454545	-0.006667273	2.290909091	2.363636364	-1.690909091	3.072727273	3.145454545	5.8	5.990909091	0.436363636	0.004210909	-0.109090909	0	5.909090909	-0.072727273	3.054545455	-0.236363636	0.2	0	-0.2	-0.309090909	-0.072727273	-0.072727273	0	0	-0.345454545	-0.690909091	-0.454545455	-2.054545455	4.361818182	-0.975818182	0.082	-1.012727273	-1.727272727	4.781818182	0	6.218181818	0	0
2500	1	-1.503928571	-0.118214286	0.121428571	0.596428571	0.228571429	0.853571429	-0.004321429	2.22E-16	-0.003821429	0.002142857	-0.000525	0.678571429	0	0.357142857	0.464285714	-0.214285714	0	-0.214285714	0.571428571	0.008353571	0	0	0	0.678571429	0.142857143	0.035714286	-0.25	0	0	0.178571429	-0.107142857	0	0	0	-0.107142857	-0.142857143	0.071428571	0.7	-0.225	-0.001785714	-0.488214286	0.0725	0.142857143	0	0	0	0	0
12931	-1	350.81	8.77	28.2	40.4	29.3	43.9	0.705	1.01	0.733	1.1	0.09	40	25	3	42	27	20	38	6	0.143	2	0	18	15	21	0	3	0	0	0	1	0	0	0	1	4	1	37.5	52.5	0	7.5	2.5	1	20	0	8	1	0
2966	1	86.36647059	0.688235294	3.941176471	6.764705882	3.223529412	7.152941176	0.008764706	0.023529412	-0.004411765	0.011764706	-0.010694118	5.411764706	4.941176471	3.058823529	5.764705882	5.294117647	0.352941176	5.764705882	-0.411764706	-0.014211765	0.588235294	0	-0.235294118	0.470588235	1.058823529	0.411764706	0.235294118	0	0.588235294	2.823529412	-0.117647059	-0.058823529	0	0	0.411764706	3.882352941	2.647058824	-2.876470588	-1.394117647	-0.729411765	-0.064705882	4.168235294	1.823529412	-0.764705882	0	-1.352941176	0	0
13759	-1	54.03411765	0.082941176	3.658823529	6.794117647	3.394117647	7.470588235	-0.006411765	0.013176471	-0.012411765	0.005882353	-0.008629412	6.176470588	3.352941176	1.882352941	6	3.176470588	-1.235294118	2.352941176	1.823529412	0.020829412	-0.411764706	0	-0.823529412	2.823529412	2.411764706	-1.411764706	0.647058824	0	-0.058823529	1.764705882	0	0	0	0	-0.058823529	0.941176471	1.764705882	0.411764706	-0.311764706	-3.37	0.678235294	2.690588235	2.235294118	0.176470588	0	-0.882352941	0	0
[truncated: 5,000 more columns]
