# Supplementary material for: QSAR-Co-X: an open source toolkit for multitarget QSAR modelling
Source: J Cheminform. 2021 Apr 15;13:29. doi: 10.1186/s13321-021-00508-0 (PMC8048082; doi:10.1186/s13321-021-00508-0)
Supplement: Supplementary file 2 — Additional file 2. Folder (CS_1) containing the results (i.e., the output files from the current toolkit) of the FS-LDA, SFS-LDA, RF and GB models for case study 1. [file 13321_2021_508_MOESM2_ESM.zip › 13321_2021_508_MOESM2_ESM/CS_1/GB/pi3k_strbjg_GB_vdpred.csv]

	NAME	Act_600	MW_cl	AMW_cl	Sv_cl	Se_cl	Sp_cl	Si_cl	Mv_cl	Me_cl	Mp_cl	Mi_cl	GD_cl	nAT_cl	nSK_cl	nTA_cl	nBT_cl	nBO_cl	nBM_cl	SCBO_cl	RBN_cl	RBF_cl	nDB_cl	nTB_cl	nAB_cl	nH_cl	nC_cl	nN_cl	nO_cl	nP_cl	nS_cl	nF_cl	nCL_cl	nBR_cl	nI_cl	nB_cl	nHM_cl	nHet_cl	nX_cl	H%_cl	C%_cl	N%_cl	O%_cl	X%_cl	nCsp3_cl	nCsp2_cl	nCsp_cl	max_conj_path_cl	nStructures_cl
0	11005	-1	-4.035882352941202	0.002941176470588225	-0.6411764705882419	-0.5058823529411782	-0.905882352941184	-1.029411764705884	-0.0034117647058823364	0.003176470588235336	-0.007411764705882341	-0.004117647058823559	-0.0015294117647058902	-0.823529411764703	-0.647058823529413	1.8823529411764708	-2.0	-1.8235294117647032	-4.235294117647058	-3.1470588235294135	-0.17647058823529438	0.0018294117647058852	1.5882352941176472	0.0	-5.8235294117647065	-0.1764705882352935	0.4117647058823515	-3.4117647058823533	1.6470588235294117	0.0	-0.05882352941176471	0.7647058823529411	0.0	0.0	0.0	0.0	-0.05882352941176471	-1.0588235294117645	0.7647058823529411	0.6117647058823508	1.088235294117645	-5.8900000000000015	2.9582352941176477	1.3305882352941176	-0.7647058823529421	1.1764705882352935	0.0	-4.882352941176472	0.0
1	7244	1	46.84200000000004	0.7653333333333343	1.0733333333333306	1.1399999999999937	0.4299999999999997	0.5233333333333405	0.01636666666666675	0.02066666666666661	0.0040999999999999925	0.011666666666666714	-0.004960000000000006	0.06666666666666997	2.1333333333333333	1.2999999999999998	0.2999999999999972	2.3666666666666667	-0.5666666666666664	2.31666666666667	-0.666666666666667	-0.011536666666666695	0.4666666666666666	0.0	-1.033333333333335	-2.0666666666666664	0.466666666666665	-0.9333333333333336	0.0	0.0	0.2	2.1333333333333333	0.2666666666666667	0.0	0.0	0.0	0.4666666666666666	1.666666666666666	2.4	-3.3799999999999955	0.5066666666666677	-1.7773333333333348	-0.05466666666666686	4.3199999999999985	0.8666666666666663	-0.3999999999999986	0.0	-0.2666666666666657	0.0
2	4600	1	-60.344255319149	-0.2117021276595743	-4.155319148936165	-6.802127659574468	-4.472340425531904	-7.689361702127641	-0.0004468085106381637	-0.003234042553191596	-0.0024680851063830773	-0.004042553191489384	0.006538297872340407	-6.659574468085103	-3.446808510638298	0.5744680851063828	-7.574468085106383	-4.3617021276595755	-2.127659574468087	-3.893617021276597	-1.1489361702127658	-0.01405106382978722	0.5744680851063829	0.8297872340425532	-3.5319148936170213	-3.2127659574468086	-2.7446808510638303	0.5106382978723403	0.12765957446808507	0.0	-0.1276595744680851	-0.8936170212765957	-0.2978723404255319	-0.02127659574468085	0.0	0.0	-0.44680851063829785	-0.7021276595744688	-1.2127659574468086	-0.35531914893616795	-0.0595744680851169	2.187234042553188	0.6793617021276597	-2.1821276595744687	-1.5957446808510642	-1.9787234042553197	0.8297872340425532	-1.4468085106382986	0.0
3	8453	1	25.929545454545522	-0.0663636363636364	1.7954545454545467	3.8318181818182	1.6999999999999955	4.0454545454545325	-0.007954545454545547	0.0013636363636364555	-0.010272727272727322	-2.220446049250313e-16	-0.0040818181818182	3.5	1.5909090909090935	0.31818181818181834	3.4545454545454533	1.5454545454545467	-2.1818181818181834	0.8181818181818201	-0.4545454545454541	-0.012068181818181851	0.7272727272727271	0.0	-2.90909090909091	1.90909090909091	0.5909090909090899	-0.454545454545455	1.4545454545454546	0.0	0.0	0.0	0.0	0.0	0.0	0.0	0.0	1.0	0.0	0.8136363636363697	-1.0818181818181714	-1.454545454545455	1.8909090909090909	0.0	1.5	-0.9090909090909084	0.0	0.0	0.0
4	6904	1	25.87200000000001	0.055333333333333456	1.5733333333333306	2.139999999999993	1.7299999999999969	2.0233333333333405	-0.0006333333333332637	0.0006666666666665932	0.003099999999999992	-0.008333333333333082	-0.0029600000000000047	2.06666666666667	1.1333333333333329	0.2999999999999998	2.299999999999997	1.3666666666666671	-0.5666666666666664	1.31666666666667	-0.666666666666667	-0.014236666666666703	0.4666666666666666	0.0	-1.033333333333335	0.9333333333333336	1.466666666666665	-1.9333333333333336	1.0	0.0	0.2	0.1333333333333333	0.2666666666666667	0.0	0.0	0.0	0.4666666666666666	-0.3333333333333339	0.3999999999999999	0.720000000000006	0.8066666666666649	-3.847333333333335	1.5653333333333328	0.5599999999999996	0.8666666666666663	0.6000000000000014	0.0	-0.2666666666666657	0.0
5	9917	-1	-43.59076923076924	0.2476923076923088	-4.330769230769222	-8.600000000000009	-4.46153846153846	-9.915384615384623	0.012076923076923094	-0.00099999999999989	0.01569230769230756	-0.004615384615384689	0.006915384615384615	-8.538461538461533	-3.4615384615384603	-2.1538461538461537	-8.692307692307693	-3.615384615384613	-0.1538461538461533	-3.7692307692307674	-0.9230769230769234	-0.0038538461538461656	-0.15384615384615385	0.0	0.0	-5.07692307692308	-2.53846153846154	-0.3076923076923075	-1.0	0.0	0.3846153846153846	0.0	0.0	0.0	0.0	0.0	0.3846153846153846	-0.9230769230769234	0.0	-1.29999999999999	1.000000000000007	0.8723076923076931	-1.1653846153846157	0.0	-3.0	0.4615384615384617	0.0	0.0	0.0
6	1173	1	-58.80304347826086	0.14000000000000234	-5.5695652173913	-8.069565217391316	-6.282608695652173	-8.673913043478251	-0.003956521739130525	0.00826086956521732	-0.016043478260869604	0.021739130434782927	0.008643478260869544	-8.478260869565219	-4.0869565217391335	0.3043478260869561	-9.086956521739133	-4.695652173913047	-3.739130434782609	-6.260869565217392	-1.4782608695652175	-0.015717391304347836	0.8695652173913042	-0.08695652173913042	-4.521739130434783	-4.391304347826086	-4.391304347826086	1.2608695652173911	-1.9130434782608696	0.0	-0.08695652173913042	1.391304347826087	-0.3478260869565217	0.0	0.0	0.0	-0.43478260869565216	0.304347826086957	1.0434782608695652	-1.3956521739130423	-1.8217391304347783	3.374782608695652	-2.5204347826086937	2.5547826086956524	-1.0434782608695643	-3.2608695652173907	-0.08695652173913042	-4.086956521739131	0.0
7	6198	1	-50.914255319148985	0.13829787234042534	-4.855319148936162	-7.702127659574464	-4.872340425531903	-8.789361702127637	-0.0004468085106381637	-0.003234042553191596	0.0035319148936168165	-0.004042553191489384	0.009438297872340408	-7.659574468085103	-4.446808510638299	0.5744680851063828	-8.574468085106382	-5.3617021276595755	-3.127659574468087	-6.893617021276598	-1.1489361702127658	-0.013351063829787228	0.5744680851063829	-0.1702127659574468	-3.5319148936170213	-3.2127659574468086	-3.7446808510638303	-0.4893617021276597	0.12765957446808507	0.0	-0.1276595744680851	-0.8936170212765957	0.7021276595744681	-0.02127659574468085	0.0	0.0	0.5531914893617021	-0.7021276595744688	-0.2127659574468086	0.4446808510638292	-1.2595744680851195	0.4872340425531885	0.7593617021276597	-0.18212765957446875	-1.5957446808510642	-1.9787234042553197	-0.1702127659574468	-1.4468085106382986	0.0
8	6145	1	-14.194255319149024	-1.2017021276595743	3.744680851063841	5.597872340425532	5.3276595744680995	7.0106382978723625	-0.01944680851063818	-0.02823404255319162	0.004531914893616929	-0.014042553191489171	0.00013829787234041768	7.340425531914897	0.5531914893617014	-3.4255319148936163	8.425531914893618	1.6382978723404236	1.8723404255319127	1.6063829787234027	-0.14893617021276606	-0.008151063829787225	-1.425531914893617	-0.1702127659574468	3.4680851063829787	6.787234042553191	6.25531914893617	-3.48936170212766	-0.8723404255319149	0.0	-0.1276595744680851	-0.8936170212765957	-0.2978723404255319	-0.02127659574468085	0.0	0.0	-0.44680851063829785	-5.70212765957447	-1.2127659574468086	6.144680851063832	4.940425531914883	-6.892765957446811	-1.7006382978723402	-2.1821276595744687	1.4042553191489358	5.0212765957446805	-0.1702127659574468	-0.4468085106382986	0.0
9	5552	1	27.845744680851002	-1.1017021276595749	6.944680851063835	10.797872340425537	8.527659574468096	12.610638297872354	-0.01844680851063818	-0.024234042553191504	0.0015319148936168148	-0.014042553191489171	-0.004761702127659585	12.340425531914894	3.5531914893617014	-5.425531914893617	14.425531914893618	5.6382978723404245	1.8723404255319127	5.606382978723404	-0.14893617021276606	-0.011551063829787224	-1.425531914893617	-0.1702127659574468	3.4680851063829787	8.787234042553191	8.25531914893617	-3.48936170212766	0.12765957446808507	0.0	-0.1276595744680851	-0.8936170212765957	-0.2978723404255319	-0.02127659574468085	0.0	0.0	-0.44680851063829785	-4.702127659574469	-1.2127659574468086	5.544680851063831	4.440425531914883	-7.2227659574468115	-0.3806382978723404	-2.1821276595744687	3.404255319148936	5.0212765957446805	-0.1702127659574468	-0.4468085106382986	0.0
10	12943	-1	334.36	8.36	27.7	40.6	28.4	44.3	0.6940000000000001	1.01	0.71	1.11	0.09	40.0	25.0	3.0	42.0	27.0	20.0	38.0	6.0	0.14300000000000002	2.0	0.0	18.0	15.0	21.0	0.0	3.0	0.0	0.0	1.0	0.0	0.0	0.0	0.0	0.0	4.0	1.0	37.5	52.5	0.0	7.5	2.5	1.0	20.0	0.0	8.0	1.0
11	10616	-1	44.06526315789472	0.7694736842105261	1.400000000000002	2.068421052631585	0.3578947368421055	1.8789473684210591	0.014999999999999902	0.01947368421052653	-0.006263157894736859	0.023157894736842044	-0.007878947368421055	0.94736842105263	2.631578947368421	1.5789473684210522	0.7368421052631575	2.421052631578945	-0.1578947368421062	2.6052631578947403	0.7894736842105265	0.0146842105263158	0.05263157894736836	0.1578947368421053	-0.3684210526315788	-1.6842105263157912	0.5263157894736851	-0.10526315789473628	-0.1578947368421053	0.0	-0.05263157894736842	2.473684210526316	-0.05263157894736842	0.0	0.0	0.0	-0.10526315789473684	2.1052631578947363	2.421052631578948	-4.2789473684210515	0.24210526315789596	-0.689473684210526	-0.3699999999999997	5.176315789473684	0.2105263157894739	0.15789473684210442	0.1578947368421053	0.15789473684210442	0.0
12	1642	1	-15.533928571428644	0.04178571428571498	-1.3785714285714334	-2.3035714285714235	-1.5714285714285694	-2.546428571428564	0.0016785714285714182	2.220446049250313e-16	0.00017857142857147237	0.002142857142857002	0.001774999999999971	-2.3214285714285694	-1.0	0.3571428571428568	-2.5357142857142847	-1.2142857142857153	0.0	-1.2142857142857153	-0.4285714285714288	-0.0034464285714286003	0.0	0.0	0.0	-1.321428571428573	-0.8571428571428577	0.03571428571428559	-0.25	0.0	0.0	0.1785714285714286	-0.10714285714285714	0.0	0.0	0.0	-0.10714285714285714	-0.14285714285714235	0.0714285714285714	-0.5000000000000071	0.17499999999999716	0.24821428571428414	-0.1482142857142872	0.2424999999999997	-0.8571428571428577	0.0	0.0	0.0	0.0
13	9585	-1	-67.24799999999993	2.155333333333333	-8.626666666666669	-16.56000000000001	-8.870000000000003	-19.876666666666654	0.07336666666666658	0.02066666666666661	0.07810000000000006	-0.01833333333333309	0.01704	-16.93333333333333	-6.866666666666667	-0.7000000000000002	-17.700000000000006	-7.633333333333333	-1.5666666666666664	-8.18333333333333	-1.666666666666667	0.0013633333333333134	0.4666666666666666	0.0	-2.033333333333335	-10.066666666666666	-5.533333333333335	-2.9333333333333336	0.0	0.0	1.2	0.1333333333333333	0.2666666666666667	0.0	0.0	0.0	1.4666666666666666	-1.333333333333334	0.3999999999999999	-8.979999999999997	4.306666666666665	-2.977333333333335	1.5653333333333328	2.31	-4.133333333333334	-1.3999999999999986	0.0	-1.2666666666666655	0.0
14	5011	1	-6.9347368421052815	0.049473684210527225	-0.4000000000000021	-1.0315789473684165	-0.5421052631578966	-1.3210526315789366	0.0059999999999998934	-0.000526315789473486	0.004736842105263261	0.0031578947368420267	0.0028210526315789464	-1.0526315789473701	-0.3684210526315788	-1.4210526315789478	-0.2631578947368425	0.4210526315789451	2.8421052631578934	0.6052631578947398	-0.21052631578947345	-0.0037157894736842	0.05263157894736836	-0.8421052631578947	3.631578947368421	-0.6842105263157912	0.5263157894736851	-1.1052631578947365	-0.1578947368421053	0.0	-0.05263157894736842	0.4736842105263158	-0.05263157894736842	0.0	0.0	0.0	-0.10526315789473684	-0.8947368421052637	0.42105263157894735	-0.5789473684210478	2.042105263157893	-2.0894736842105264	-0.27999999999999936	1.0163157894736845	-0.7894736842105261	2.1578947368421044	-0.8421052631578947	0.15789473684210442	0.0
15	3551	1	26.705744680851012	0.05829787234042527	0.7446808510638405	3.4978723404255305	-0.17234042553189965	3.710638297872365	-0.015446808510638175	0.016765957446808418	-0.031468085106383104	0.015957446808510634	-0.00546170212765959	2.340425531914896	1.5531914893617014	4.574468085106383	1.4255319148936183	0.6382978723404236	-3.127659574468087	-0.8936170212765973	-0.14893617021276606	-0.0034510638297872227	0.5744680851063829	-0.1702127659574468	-3.5319148936170213	0.7872340425531908	-0.7446808510638299	-0.4893617021276597	1.127659574468085	0.0	-0.1276595744680851	2.1063829787234045	-0.2978723404255319	-0.02127659574468085	0.0	0.0	-0.44680851063829785	2.2978723404255312	1.7872340425531914	0.144680851063832	-2.9595744680851226	-1.5127659574468115	1.7593617021276595	2.8178723404255317	1.4042553191489358	-1.9787234042553197	-0.1702127659574468	-1.4468085106382986	0.0
16	11283	-1	54.024117647058794	0.0829411764705883	3.858823529411758	6.794117647058818	3.5941176470588165	7.070588235294111	-0.0034117647058823364	0.013176470588235343	-0.009411764705882342	0.00588235294117645	-0.008629411764705884	6.176470588235299	3.3529411764705865	0.882352941176471	6.0	3.1764705882352966	-4.235294117647058	1.852941176470587	-0.17647058823529438	-0.00767058823529411	1.5882352941176472	0.0	-5.8235294117647065	2.8235294117647065	3.4117647058823515	-3.4117647058823533	1.6470588235294117	0.0	-0.05882352941176471	1.7647058823529411	0.0	0.0	0.0	0.0	-0.05882352941176471	-0.0588235294117645	1.7647058823529411	0.41176470588235503	1.1882352941176464	-6.44	2.2082352941176477	2.690588235294117	2.235294117647058	1.1764705882352935	0.0	-4.882352941176472	0.0
17	12954	-1	212.26	7.58	18.6	28.0	19.5	30.9	0.664	0.998	0.696	1.1	0.142	28.0	16.0	2.0	29.0	17.0	13.0	24.0	3.0	0.103	1.0	0.0	12.0	12.0	14.0	0.0	2.0	0.0	0.0	0.0	0.0	0.0	0.0	0.0	0.0	2.0	0.0	42.9	50.0	0.0	7.14	0.0	1.0	13.0	0.0	8.0	1.0
18	11001	-1	30.064117647058826	-0.3970588235294121	3.858823529411758	6.794117647058818	4.494117647058816	7.770588235294112	-0.012411764705882344	-0.006823529411764673	-0.005411764705882449	-0.004117647058823559	-0.00492941176470589	7.176470588235299	2.352941176470587	-1.117647058823529	8.0	3.1764705882352966	-1.235294117647058	2.352941176470587	1.8235294117647056	0.018429411764705892	-0.411764705882353	0.0	-0.8235294117647065	4.8235294117647065	3.4117647058823515	-1.4117647058823533	0.6470588235294117	0.0	-0.05882352941176471	-0.2352941176470588	0.0	0.0	0.0	0.0	-0.05882352941176471	-1.0588235294117645	-0.2352941176470588	2.8117647058823536	0.5882352941176451	-3.4800000000000004	0.6082352941176468	-0.3894117647058824	3.2352941176470584	0.1764705882352935	0.0	-0.882352941176471	0.0
19	4502	1	4.579629629629721	0.22999999999999954	-0.5777777777777757	-0.7888888888889056	-1.248148148148147	-1.0999999999999943	0.0038888888888889413	0.009296296296296136	-0.006518518518518479	0.002222222222222348	-0.0021592592592592774	-1.3333333333333357	0.2962962962962976	1.5185185185185182	-1.6296296296296262	0.0	-1.2222222222222214	-0.07407407407407618	-0.37037037037037024	-0.002907407407407428	1.0740740740740744	0.0	-2.296296296296296	-1.6296296296296298	-0.7407407407407405	-0.0370370370370372	0.37037037037037024	0.0	0.0	0.9259259259259258	-0.2222222222222222	0.0	0.0	0.0	-0.2222222222222222	1.0370370370370363	0.7037037037037037	-1.648148148148138	-0.407407407407419	0.14296296296296165	0.7155555555555555	1.2166666666666663	-0.5185185185185189	-0.22222222222222146	0.0	0.44444444444444464	0.0
20	2395	1	-48.36425531914898	0.358297872340426	-4.055319148936164	-8.50212765957447	-4.772340425531901	-9.989361702127637	0.029553191489361863	0.006765957446808414	0.019531914893616945	-0.004042553191489384	0.005938297872340417	-8.659574468085102	-2.446808510638298	-3.4255319148936163	-8.574468085106382	-2.3617021276595764	2.872340425531913	-0.8936170212765973	1.8510638297872342	0.04324893617021277	0.5744680851063829	-0.1702127659574468	2.4680851063829787	-6.212765957446809	-1.74468085106383	0.5106382978723403	-0.8723404255319149	0.0	-0.1276595744680851	0.1063829787234043	-0.2978723404255319	-0.02127659574468085	0.0	0.0	-0.44680851063829785	-0.7021276595744688	-0.2127659574468086	-4.855319148936168	3.6404255319148793	2.7872340425531887	-1.2006382978723402	-0.1421276595744687	-4.595744680851063	3.0212765957446805	-0.1702127659574468	-6.446808510638299	0.0
21	10866	-1	44.09411764705885	-0.5070588235294116	5.358823529411757	9.694117647058825	6.294117647058818	11.17058823529412	-0.01741176470588235	-0.008823529411764675	-0.00841176470588234	-0.004117647058823559	-0.007029411764705881	10.176470588235297	3.3529411764705865	-1.117647058823529	11.0	4.176470588235297	-1.235294117647058	3.3529411764705865	2.8235294117647056	0.027829411764705908	-0.411764705882353	0.0	-0.8235294117647065	6.8235294117647065	4.411764705882352	-1.4117647058823533	0.6470588235294117	0.0	-0.05882352941176471	-0.2352941176470588	0.0	0.0	0.0	0.0	-0.05882352941176471	-1.0588235294117645	-0.2352941176470588	3.611764705882351	0.2882352941176478	-3.810000000000001	0.4082352941176466	-0.3894117647058824	4.235294117647058	0.1764705882352935	0.0	-0.882352941176471	0.0
22	1506	1	34.9495454545455	0.07363636363636418	2.395454545454541	3.631818181818197	2.299999999999997	4.345454545454544	0.0010454545454544606	0.0013636363636364555	-0.0012727272727273142	0.009999999999999787	-0.004381818181818195	3.5	2.590909090909093	-0.6818181818181817	4.454545454545453	3.5454545454545467	1.8181818181818168	4.31818181818182	1.545454545454546	0.015931818181818144	-0.2727272727272729	0.0	2.09090909090909	0.90909090909091	0.5909090909090899	2.545454545454545	-0.5454545454545454	0.0	0.0	0.0	0.0	0.0	0.0	0.0	0.0	2.0	0.0	-0.7863636363636246	-1.0818181818181714	3.2454545454545443	-1.2290909090909086	0.0	1.5	-0.9090909090909084	0.0	0.0	0.0
23	9445	-1	17.04411764705884	-0.14705882352941213	1.4588235294117595	3.0941176470588165	1.5941176470588159	4.170588235294119	-0.011411764705882343	-0.006823529411764673	-0.010411764705882455	0.00588235294117645	-0.00442941176470589	3.1764705882352966	1.352941176470587	0.882352941176471	3.0	1.176470588235297	2.7647058823529416	2.352941176470587	-0.17647058823529438	-0.0043705882352940975	-0.411764705882353	0.0	3.176470588235293	1.8235294117647065	-0.5882352941176485	3.5882352941176467	-1.3529411764705883	0.0	-0.05882352941176471	-0.2352941176470588	0.0	0.0	0.0	0.0	-0.05882352941176471	1.9411764705882355	-0.2352941176470588	1.0117647058823565	-3.211764705882352	5.040000000000001	-2.3317647058823527	-0.3894117647058824	0.23529411764705804	-0.8235294117647065	0.0	3.117647058823529	0.0
24	5575	1	14.844363636363651	-0.2469090909090905	2.7418181818181817	2.8781818181818157	2.8509090909090813	3.3381818181818304	0.011127272727273207	-0.013381818181818385	0.013963636363636513	-0.011454545454545828	-0.006667272727272715	3.290909090909089	2.3636363636363638	-1.690909090909091	4.072727272727271	3.1454545454545446	5.800000000000002	5.990909090909092	0.4363636363636365	0.0028109090909091	-0.1090909090909089	0.0	5.909090909090907	0.927272727272726	3.0545454545454547	0.7636363636363637	-0.7999999999999998	0.0	-0.2	-0.3090909090909091	-0.07272727272727272	-0.07272727272727272	0.0	0.0	-0.34545454545454546	-0.6909090909090905	-0.4545454545454545	-0.854545454545466	3.4618181818181815	0.8641818181818195	-2.038	-1.0127272727272727	-1.7272727272727275	4.781818181818182	0.0	6.218181818181819	0.0
25	3446	1	32.396470588235395	-0.17176470588235127	2.8411764705882447	5.264705882352942	3.4235294117647044	6.152941176470591	-0.009235294117647121	-0.006470588235294228	-0.0014117647058824454	0.0017647058823528907	-0.004594117647058832	5.411764705882355	1.941176470588232	1.0588235294117645	5.764705882352942	2.294117647058826	0.35294117647058704	2.7647058823529416	-0.4117647058823533	-0.014211764705882353	0.588235294117647	0.0	-0.23529411764705804	3.470588235294116	1.0588235294117645	0.4117647058823533	0.2352941176470589	0.0	0.5882352941176471	-0.17647058823529413	-0.1176470588235294	-0.05882352941176471	0.0	0.0	0.4117647058823529	0.882352941176471	-0.35294117647058826	1.8235294117647032	-1.3941176470588204	-0.7294117647058833	-0.06470588235294095	-0.5917647058823529	1.8235294117647065	-0.7647058823529421	0.0	-1.352941176470587	0.0
26	5983	1	-30.568035714285717	-0.16946428571428562	-1.7375000000000007	-3.6196428571428503	-1.3982142857142958	-3.899999999999992	0.0028928571428570304	-0.013678571428571429	0.010035714285714259	-0.0005357142857145282	0.005051785714285746	-3.125	-1.7321428571428577	-1.1785714285714288	-2.8392857142857157	-1.4464285714285694	2.0892857142857157	-0.6964285714285694	-1.0178571428571432	-0.014053571428571415	-0.5892857142857143	0.0	2.678571428571427	-1.3928571428571423	-0.7678571428571423	0.7857142857142856	-0.9285714285714286	0.0	0.1428571428571429	-0.8214285714285714	-0.14285714285714285	0.0	0.0	0.0	0.0	-0.9642857142857136	-0.9642857142857144	0.3089285714285808	0.6142857142857068	2.3973214285714293	-1.7303571428571427	-1.8430357142857148	-1.0	0.23214285714285765	0.0	4.035714285714286	0.0
27	4383	1	-6.85425531914899	-0.10170212765957487	-1.0553191489361635	-0.6021276595744709	-0.8723404255319025	-0.7893617021276356	-0.014446808510638174	-0.003234042553191596	-0.010468085106383085	0.005957446808510625	0.0012382978723404073	-0.6595744680851041	-1.4468085106382986	2.5744680851063833	-1.5744680851063817	-2.3617021276595764	-3.127659574468087	-3.893617021276597	-0.14893617021276606	-0.001051063829787223	0.5744680851063829	-0.1702127659574468	-3.5319148936170213	0.7872340425531908	-1.74468085106383	-0.4893617021276597	1.127659574468085	0.0	-0.1276595744680851	-0.8936170212765957	0.7021276595744681	-0.02127659574468085	0.0	0.0	0.5531914893617021	0.29787234042553123	-0.2127659574468086	2.344680851063828	-2.6595744680851183	-1.0127659574468115	2.0193617021276595	-0.4321276595744688	0.40425531914893575	-1.9787234042553197	-0.1702127659574468	-1.4468085106382986	0.0
28	10918	-1	13.954117647058807	0.31294117647058783	-0.2411764705882433	-0.005882352941178226	-1.005882352941185	-0.7294117647058869	0.002588235294117669	0.013176470588235343	-0.00841176470588234	0.00588235294117645	-0.00392941176470589	-0.823529411764703	0.35294117647058704	2.882352941176471	-2.0	-0.823529411764703	-4.235294117647058	-2.147058823529413	-0.17647058823529438	0.0018294117647058852	1.5882352941176472	0.0	-5.8235294117647065	-1.1764705882352935	0.4117647058823515	-3.4117647058823533	1.6470588235294117	0.0	-0.05882352941176471	1.7647058823529411	0.0	0.0	0.0	0.0	-0.05882352941176471	-0.0588235294117645	1.7647058823529411	-1.088235294117645	1.088235294117645	-5.8900000000000015	2.9582352941176477	3.0605882352941176	-0.7647058823529421	1.1764705882352935	0.0	-4.882352941176472	0.0
29	3051	1	21.029629629629763	0.5099999999999998	-0.07777777777777573	-0.9888888888889084	-0.2481481481481467	-1.5	0.010888888888888948	0.009296296296296136	0.009481481481481535	0.002222222222222348	-0.0021592592592592774	-1.3333333333333357	0.2962962962962976	1.5185185185185182	-1.6296296296296262	0.0	-1.2222222222222214	-0.07407407407407618	-0.37037037037037024	-0.002907407407407428	1.0740740740740744	0.0	-2.296296296296296	-1.6296296296296298	-0.7407407407407405	-0.0370370370370372	0.37037037037037024	0.0	0.0	-0.07407407407407418	0.7777777777777778	0.0	0.0	0.0	0.7777777777777778	1.0370370370370363	0.7037037037037037	-1.648148148148138	-0.407407407407419	0.14296296296296165	0.7155555555555555	1.2166666666666663	-0.5185185185185189	-0.22222222222222146	0.0	0.44444444444444464	0.0
30	4399	1	-129.73799999999994	-0.4346666666666668	-8.526666666666667	-13.360000000000007	-9.37	-14.276666666666653	0.002366666666666739	-0.009333333333333416	-0.008900000000000019	0.011666666666666714	0.01984	-12.93333333333333	-6.866666666666667	-2.7	-12.700000000000005	-6.633333333333333	0.4333333333333336	-7.18333333333333	-2.666666666666667	-0.0310366666666667	-1.5333333333333334	0.0	1.966666666666665	-6.066666666666666	-5.533333333333335	3.0666666666666664	-2.0	0.0	-0.8	-0.8666666666666667	-0.7333333333333333	0.0	0.0	0.0	-1.5333333333333334	-1.333333333333334	-1.6	-2.1799999999999926	-0.19333333333333516	10.532666666666664	-3.694666666666667	-2.95	-3.1333333333333337	-2.3999999999999986	0.0	-1.2666666666666655	0.0
31	5211	1	44.87436363636362	-0.2669090909090901	4.941818181818185	7.078181818181812	5.050909090909084	8.038181818181826	0.0041272727272732	-0.0033818181818183746	0.003963636363636502	-0.0014545454545460412	-0.012667272727272708	7.290909090909089	4.363636363636363	-0.6909090909090909	8.07272727272727	5.145454545454545	2.8000000000000007	6.990909090909092	0.4363636363636365	-0.002289090909090893	0.8909090909090911	0.0	1.9090909090909085	2.9272727272727264	4.054545454545455	0.7636363636363637	0.20000000000000015	0.0	-0.2	-0.3090909090909091	-0.07272727272727272	-0.07272727272727272	0.0	0.0	-0.34545454545454546	0.3090909090909095	-0.4545454545454545	-0.2545454545454646	2.0618181818181824	0.12418181818181928	-0.4779999999999998	-1.0127272727272727	0.2727272727272725	3.781818181818181	0.0	3.2181818181818187	0.0
32	3616	1	13.449230769230779	-0.1623076923076905	1.4692307692307836	3.7999999999999825	1.03846153846154	4.284615384615377	-0.008923076923076922	0.0030000000000001137	-0.016307692307692356	0.005384615384615321	-0.00318461538461539	3.461538461538467	1.53846153846154	1.8461538461538456	3.3076923076923066	1.3846153846153868	-0.1538461538461533	1.2307692307692335	0.07692307692307665	-0.00205384615384617	-0.15384615384615385	0.0	0.0	1.92307692307692	0.4615384615384599	0.6923076923076925	1.0	0.0	-0.6153846153846154	0.0	0.0	0.0	0.0	0.0	-0.6153846153846154	1.0769230769230766	0.0	0.4000000000000057	-1.0999999999999943	0.4723076923076928	1.1946153846153842	0.0	1.0	-0.5384615384615383	0.0	0.0	0.0
33	6286	1	-201.37045454545444	1.1936363636363634	-17.104545454545455	-29.66818181818181	-18.000000000000007	-33.95454545454546	0.051045454545454505	0.011363636363636465	0.044727272727272616	-0.010000000000000231	0.0500181818181818	-29.5	-14.409090909090908	-2.6818181818181817	-30.54545454545455	-15.454545454545453	-4.181818181818183	-18.18181818181818	-5.454545454545454	-0.05546818181818186	-1.272727272727273	0.0	-2.90909090909091	-15.09090909090909	-9.40909090909091	-3.454545454545455	-1.5454545454545454	0.0	0.0	0.0	0.0	0.0	0.0	0.0	0.0	-5.0	0.0	-7.4863636363636274	3.218181818181833	2.1454545454545464	0.5309090909090912	0.0	-6.5	-2.9090909090909083	0.0	0.0	0.0
34	5148	1	16.659629629629762	-0.21	3.1222222222222267	3.0111111111110915	3.751851851851853	3.5	0.011888888888888949	-0.011703703703703772	0.020481481481481437	-0.007777777777777661	-0.0031592592592592783	3.666666666666664	2.2962962962962976	-1.4814814814814818	5.370370370370374	4.0	9.777777777777779	6.425925925925924	-2.3703703703703702	-0.04080740740740742	-4.925925925925926	0.0	14.703703703703706	1.3703703703703702	4.25925925925926	-0.0370370370370372	-1.6296296296296298	0.0	0.0	-0.07407407407407418	-0.2222222222222222	0.0	0.0	0.0	-0.2222222222222222	-1.962962962962964	-0.2962962962962963	-0.348148148148141	4.292592592592577	-0.5370370370370372	-2.864444444444445	-0.6433333333333338	0.481481481481481	3.7777777777777786	0.0	4.4444444444444455	0.0
35	15559	-1	-25.130454545454484	0.1736363636363638	-1.7045454545454533	-4.768181818181809	-1.8000000000000045	-5.654545454545463	0.01904545454545448	-0.008636363636363553	0.020727272727272598	-0.010000000000000231	0.0022181818181818	-4.5	-1.4090909090909065	-0.6818181818181817	-4.545454545454547	-1.4545454545454533	2.818181818181817	-0.18181818181817988	-1.454545454545454	-0.014068181818181869	-0.2727272727272729	0.0	3.09090909090909	-3.09090909090909	0.5909090909090899	-1.454545454545455	-0.5454545454545454	0.0	0.0	0.0	0.0	0.0	0.0	0.0	0.0	-2.0	0.0	-1.886363636363626	3.8181818181818272	-1.454545454545455	-0.5590909090909086	0.0	-3.5	4.090909090909092	0.0	0.0	0.0
36	6653	1	18.614363636363638	2.003090909090909	-3.658181818181816	-7.421818181818188	-3.8490909090909184	-8.861818181818172	0.033127272727273234	0.006618181818181634	0.03296363636363653	-0.0014545454545460412	0.009832727272727285	-7.709090909090911	-2.6363636363636367	-0.6909090909090909	-7.9272727272727295	-2.8545454545454554	-0.1999999999999993	-3.0090909090909084	-0.5636363636363635	0.00011090909090910596	-0.1090909090909089	0.0	-0.09090909090909173	-5.072727272727274	-2.9454545454545453	-0.23636363636363636	0.20000000000000015	0.0	-0.2	-0.3090909090909091	-0.07272727272727272	0.9272727272727272	0.0	0.0	0.6545454545454545	0.3090909090909095	0.5454545454545454	-4.354545454545466	0.4618181818181811	1.1641818181818202	1.6520000000000008	1.5472727272727274	-1.7272727272727275	-1.2181818181818187	0.0	0.2181818181818187	0.0
37	1819	1	3.8120000000000687	0.8753333333333337	-0.7266666666666666	-4.760000000000005	-0.9699999999999988	-6.47666666666666	0.04936666666666667	0.0006666666666665932	0.04710000000000003	-0.01833333333333309	-0.0007600000000000108	-4.93333333333333	0.13333333333333286	-0.7000000000000002	-4.700000000000003	0.3666666666666672	5.433333333333334	3.31666666666667	-0.666666666666667	-0.003636666666666691	0.4666666666666666	0.0	4.966666666666665	-5.066666666666666	1.466666666666665	-1.9333333333333336	0.0	0.0	0.2	0.1333333333333333	0.2666666666666667	0.0	0.0	0.0	0.4666666666666666	-1.333333333333334	0.3999999999999999	-5.879999999999996	6.906666666666666	-2.8673333333333346	0.305333333333333	1.0499999999999998	-4.133333333333334	5.600000000000001	0.0	5.733333333333333	0.0
38	4141	1	-42.28563636363634	0.4730909090909101	-4.258181818181814	-7.121818181818185	-5.249090909090921	-8.361818181818172	0.017127272727273102	0.016618181818181643	-0.003036363636363393	0.00854545454545397	0.009832727272727285	-7.709090909090911	-2.6363636363636367	-0.6909090909090909	-7.9272727272727295	-2.8545454545454554	-0.1999999999999993	-3.0090909090909084	-0.5636363636363635	0.00011090909090910596	-0.1090909090909089	0.0	-0.09090909090909173	-5.072727272727274	-2.9454545454545453	-0.23636363636363636	0.20000000000000015	0.0	-0.2	0.6909090909090909	-0.07272727272727272	-0.07272727272727272	0.0	0.0	-0.34545454545454546	0.3090909090909095	0.5454545454545454	-4.354545454545466	0.4618181818181811	1.1641818181818202	1.6520000000000008	1.5472727272727274	-1.7272727272727275	-1.2181818181818187	0.0	0.2181818181818187	0.0
39	3689	1	21.685744680850974	0.3982978723404251	0.04468085106383768	0.4978723404255305	-1.1723404255318997	0.21063829787236446	0.004553191489361841	0.016765957446808418	-0.014468085106383087	0.015957446808510634	-0.00546170212765959	-0.6595744680851041	1.5531914893617014	4.574468085106383	-1.5744680851063817	0.6382978723404236	-2.127659574468087	1.1063829787234027	-1.1489361702127658	-0.017751063829787226	0.5744680851063829	0.8297872340425532	-3.5319148936170213	-2.212765957446809	-0.7446808510638299	0.5106382978723403	0.12765957446808507	0.0	-0.1276595744680851	2.1063829787234045	-0.2978723404255319	-0.02127659574468085	0.0	0.0	-0.44680851063829785	2.2978723404255312	1.7872340425531914	-2.955319148936169	-0.8595744680851212	0.7872340425531892	0.26936170212765953	3.0778723404255315	0.40425531914893575	-1.9787234042553197	0.8297872340425532	-1.4468085106382986	0.0
40	11703	-1	58.01411764705881	0.1429411764705879	3.558823529411754	7.094117647058816	2.9941176470588147	7.270588235294112	-0.00841176470588234	0.013176470588235343	-0.01841176470588235	0.00588235294117645	-0.010229411764705891	6.176470588235299	3.3529411764705865	3.882352941176471	5.0	2.176470588235297	-4.235294117647058	0.8529411764705871	1.8235294117647056	0.022829411764705904	1.5882352941176472	0.0	-5.8235294117647065	2.8235294117647065	2.4117647058823515	-3.4117647058823533	2.647058823529412	0.0	-0.05882352941176471	1.7647058823529411	0.0	0.0	0.0	0.0	-0.05882352941176471	0.9411764705882356	1.7647058823529411	0.41176470588235503	-0.3117647058823536	-6.44	3.7482352941176473	2.690588235294117	1.235294117647058	1.1764705882352935	0.0	-4.882352941176472	0.0
41	13698	-1	48.979545454545594	-0.07636363636363619	3.895454545454541	6.5318181818181875	3.9999999999999933	7.745454545454535	-0.004954545454545546	0.0013636363636364555	-0.004272727272727428	0.009999999999999787	-0.006281818181818194	6.5	3.590909090909093	-0.6818181818181817	7.454545454545452	4.545454545454547	1.8181818181818168	5.31818181818182	2.545454545454546	0.024931818181818124	-0.2727272727272729	0.0	2.09090909090909	2.90909090909091	1.59090909090909	2.545454545454545	-0.5454545454545454	0.0	0.0	0.0	0.0	0.0	0.0	0.0	0.0	2.0	0.0	0.3136363636363697	-1.1818181818181728	2.4454545454545435	-1.4390909090909083	0.0	2.5	-0.9090909090909084	0.0	0.0	0.0
42	11325	-1	-31.130454545454484	-0.07636363636363619	-2.504545454545457	-3.4681818181818045	-2.5000000000000067	-4.054545454545462	-0.0059545454545455465	0.0013636363636364555	-0.005272727272727318	-2.220446049250313e-16	0.004618181818181799	-3.5	-2.4090909090909065	-0.6818181818181817	-3.5454545454545467	-2.4545454545454533	-3.1818181818181834	-4.18181818181818	-2.454545454545454	-0.03276818181818186	-0.2727272727272729	0.0	-2.90909090909091	-1.09090909090909	-1.40909090909091	-1.454545454545455	0.4545454545454546	0.0	0.0	0.0	0.0	0.0	0.0	0.0	0.0	-1.0	0.0	0.9136363636363712	-0.3818181818181685	-1.6545454545454543	1.1009090909090906	0.0	0.5	-1.9090909090909085	0.0	0.0	0.0
43	9819	-1	31.944117647058818	0.6229411764705874	0.15882352941175526	0.5941176470588161	-1.005882352941185	-0.4294117647058897	0.009588235294117677	0.023176470588235357	-0.010411764705882455	0.00588235294117645	-0.006229411764705886	-0.823529411764703	1.352941176470587	3.882352941176471	-2.0	0.17647058823529704	-4.235294117647058	-1.147058823529413	-0.17647058823529438	0.0018294117647058852	1.5882352941176472	0.0	-5.8235294117647065	-2.176470588235293	0.4117647058823515	-3.4117647058823533	1.6470588235294117	0.0	-0.05882352941176471	2.764705882352941	0.0	0.0	0.0	0.0	-0.05882352941176471	0.9411764705882356	2.764705882352941	-2.788235294117648	1.088235294117645	-5.8900000000000015	2.9582352941176477	4.780588235294117	-0.7647058823529421	1.1764705882352935	0.0	-4.882352941176472	0.0
44	1350	1	5.306956521739154	-0.4499999999999975	1.530434782608701	3.3304347826086835	1.717391304347828	4.026086956521752	-0.012956521739130422	-0.0017391304347826875	-0.0120434782608696	0.0017391304347829095	-0.0042565217391304505	3.5217391304347814	0.9130434782608674	2.304347826086956	2.9130434782608674	0.30434782608695343	1.260869565217391	0.7391304347826093	0.5217391304347823	0.004682608695652166	-0.1304347826086958	-0.08695652173913042	1.4782608695652169	2.608695652173914	1.608695652173914	-0.7391304347826089	0.08695652173913038	0.0	-0.08695652173913042	0.3913043478260869	-0.3478260869565217	0.0	0.0	0.0	-0.43478260869565216	-0.695652173913043	0.04347826086956519	2.1043478260869577	0.3782608695652243	-1.9052173913043475	-0.0404347826086946	-0.2852173913043479	-0.043478260869564515	1.739130434782609	-0.08695652173913042	1.9130434782608687	0.0
45	15283	-1	28.094117647058848	-0.6370588235294115	4.658823529411754	8.294117647058819	5.794117647058818	9.970588235294116	-0.01941176470588235	-0.013823529411764679	-0.005411764705882449	-0.004117647058823559	-0.00492941176470589	9.176470588235297	2.352941176470587	-2.117647058823529	10.0	3.1764705882352966	-1.235294117647058	2.352941176470587	1.8235294117647056	0.015729411764705898	-0.411764705882353	0.0	-0.8235294117647065	6.8235294117647065	4.411764705882352	-1.4117647058823533	-0.3529411764705883	0.0	-0.05882352941176471	-0.2352941176470588	0.0	0.0	0.0	0.0	-0.05882352941176471	-2.0588235294117645	-0.2352941176470588	4.311764705882354	0.8882352941176492	-3.7100000000000013	-1.0017647058823531	-0.3894117647058824	4.235294117647058	0.1764705882352935	0.0	-0.882352941176471	0.0
46	4639	1	14.481964285714298	-0.2494642857142857	1.5625	2.6803571428571478	1.8017857142857068	3.2000000000000095	-0.01010714285714287	-0.0036785714285714204	-0.007964285714285757	-0.0005357142857145282	-0.004348214285714247	2.875	1.2678571428571423	-0.17857142857142885	3.1607142857142847	1.5535714285714306	2.0892857142857157	2.3035714285714306	0.9821428571428568	0.01444642857142858	-0.5892857142857143	0.0	2.678571428571427	1.6071428571428577	0.23214285714285765	1.7857142857142856	0.0714285714285714	0.0	0.1428571428571429	-0.8214285714285714	-0.14285714285714285	0.0	0.0	0.0	0.0	1.0357142857142865	-0.9642857142857144	1.2089285714285791	-2.185714285714297	2.897321428571429	-0.1103571428571426	-1.8430357142857148	0.0	0.23214285714285765	0.0	4.035714285714286	0.0
47	1511	1	73.32159999999976	-0.6271999999999993	8.088000000000001	15.199999999999989	9.612000000000002	18.247999999999987	-0.02751999999999988	-0.009519999999999862	-0.015680000000000142	-0.0003999999999997339	-0.00943200000000001	16.040000000000006	5.119999999999997	1.7999999999999998	16.200000000000006	5.280000000000001	-2.120000000000001	4.920000000000002	1.84	0.002599999999999964	0.6800000000000002	0.24	-3.0399999999999987	10.920000000000002	5.120000000000001	0.5199999999999996	-0.48	0.0	0.2	-0.2	-0.04	0.0	0.0	0.0	0.16000000000000006	0.0	-0.24	4.8440000000000145	-1.8240000000000047	-1.7644000000000002	-1.0051999999999996	-0.3444	5.6400000000000015	-0.7600000000000016	0.24	0.16000000000000014	0.0
48	15364	-1	62.08411764705879	-0.24705882352941175	5.7588235294117585	10.194117647058825	6.1941176470588175	11.570588235294109	-0.012411764705882344	0.003176470588235336	-0.009411764705882342	-0.004117647058823559	-0.009029411764705885	10.176470588235297	4.352941176470587	-1.117647058823529	11.0	5.176470588235297	-1.235294117647058	4.352941176470587	1.8235294117647056	0.0144294117647059	-0.411764705882353	0.0	-0.8235294117647065	5.8235294117647065	4.411764705882352	-1.4117647058823533	0.6470588235294117	0.0	-0.05882352941176471	0.7647058823529411	0.0	0.0	0.0	0.0	-0.05882352941176471	-0.0588235294117645	0.7647058823529411	2.211764705882352	0.2882352941176478	-3.810000000000001	0.4082352941176466	1.0605882352941176	4.235294117647058	0.1764705882352935	0.0	-0.882352941176471	0.0
49	15324	-1	101.6452631578947	0.4494736842105276	4.800000000000002	9.668421052631588	5.457894736842107	10.778947368421063	-0.02400000000000013	0.009473684210526523	-0.013263157894736866	0.013157894736842035	-0.010278947368421054	8.947368421052632	3.631578947368421	0.5789473684210522	8.736842105263158	3.421052631578945	-3.1578947368421066	0.10526315789473983	2.7894736842105265	0.03568421052631579	-0.9473684210526316	-0.8421052631578947	-1.3684210526315788	5.315789473684209	0.5263157894736851	-1.1052631578947365	0.8421052631578947	0.0	0.9473684210526316	1.473684210526316	0.9473684210526316	0.0	0.0	0.0	1.8947368421052635	3.1052631578947363	2.421052631578948	3.821052631578951	-5.957894736842108	-4.989473684210528	1.1400000000000006	4.246315789473684	5.2105263157894735	-3.842105263157896	-0.8421052631578947	-2.842105263157896	0.0
50	5613	1	2.461964285714316	-0.31946428571428603	0.7625000000000028	1.680357142857147	1.0017857142857025	1.9000000000000057	-0.013107142857142871	-0.0036785714285714204	-0.009964285714285759	-0.0005357142857145282	-0.0014482142857142474	1.875	0.26785714285714235	-0.17857142857142885	2.1607142857142847	0.5535714285714306	-1.9107142857142847	-0.1964285714285694	-0.017857142857143238	-0.001553571428571418	0.4107142857142857	0.0	-2.321428571428573	1.6071428571428577	0.23214285714285765	-0.2142857142857144	1.0714285714285714	0.0	0.1428571428571429	-0.8214285714285714	-0.14285714285714285	0.0	0.0	0.0	0.0	0.03571428571428648	-0.9642857142857144	2.0089285714285765	-1.4857142857142946	-0.6726785714285715	1.8496428571428571	-1.8430357142857148	2.0	-1.7678571428571423	0.0	-0.9642857142857152	0.0
51	5601	1	44.87436363636362	-0.2669090909090901	4.941818181818185	7.078181818181812	5.050909090909084	8.038181818181826	0.0041272727272732	-0.0033818181818183746	0.003963636363636502	-0.0014545454545460412	-0.012667272727272708	7.290909090909089	4.363636363636363	-0.6909090909090909	8.07272727272727	5.145454545454545	2.8000000000000007	6.990909090909092	0.4363636363636365	-0.002289090909090893	0.8909090909090911	0.0	1.9090909090909085	2.9272727272727264	4.054545454545455	0.7636363636363637	0.20000000000000015	0.0	-0.2	-0.3090909090909091	-0.07272727272727272	-0.07272727272727272	0.0	0.0	-0.34545454545454546	0.3090909090909095	-0.4545454545454545	-0.2545454545454646	2.0618181818181824	0.12418181818181928	-0.4779999999999998	-1.0127272727272727	0.2727272727272725	3.781818181818181	0.0	3.2181818181818187	0.0
52	3472	1	11.842000000000038	0.2953333333333337	0.07333333333333059	-0.6600000000000108	0.030000000000001137	-1.3766666666666578	0.009366666666666744	0.0006666666666665932	0.009099999999999995	-0.008333333333333082	-0.0007600000000000108	-0.93333333333333	0.13333333333333286	-0.7000000000000002	-0.7000000000000028	0.3666666666666672	-0.5666666666666664	0.31666666666667	-0.666666666666667	-0.010036666666666694	0.4666666666666666	0.0	-1.033333333333335	-1.0666666666666664	0.466666666666665	-1.9333333333333336	1.0	0.0	0.2	0.1333333333333333	0.2666666666666667	0.0	0.0	0.0	0.4666666666666666	-0.3333333333333339	0.3999999999999999	-0.8799999999999955	1.3066666666666649	-3.4573333333333345	1.8653333333333328	0.75	-0.13333333333333375	0.6000000000000014	0.0	-0.2666666666666657	0.0
53	1135	1	26.182500000000058	-0.5312500000000009	3.712499999999999	7.125	4.124999999999994	8.625	-0.01849999999999996	-0.01124999999999998	-0.013375000000000026	0.0012499999999999734	-0.005425000000000013	7.5	2.5	0.25	8.125	3.125	-0.25	2.8125	1.125	0.006612499999999993	-0.375	0.0	0.125	5.0	2.5	0.875	-0.125	0.0	-0.375	-0.375	0.0	0.0	0.0	0.0	-0.375	0.0	-0.375	2.9625000000000057	-0.7250000000000014	-0.16249999999999964	-0.59125	-0.75	2.5	0.0	0.0	0.375	0.0
54	7273	1	-70.47037037037023	-0.16000000000000014	-5.177777777777769	-8.58888888888891	-5.348148148148149	-9.6	-0.0001111111111110619	-0.0007037037037038728	0.001481481481481528	0.002222222222222348	0.011640740740740715	-8.333333333333336	-4.703703703703702	-1.4814814814814818	-8.629629629629626	-5.0	-2.222222222222221	-6.074074074074076	-1.3703703703703702	-0.010807407407407418	0.0740740740740744	0.0	-2.296296296296296	-3.6296296296296298	-2.7407407407407405	-1.0370370370370372	-0.6296296296296298	0.0	0.0	-0.07407407407407418	-0.2222222222222222	0.0	0.0	0.0	-0.2222222222222222	-1.962962962962964	-0.2962962962962963	0.35185185185186185	1.092592592592581	-0.6370370370370377	-0.5344444444444445	-0.2733333333333339	-1.518518518518519	-1.2222222222222214	0.0	-1.5555555555555554	0.0
55	15291	-1	62.08411764705879	-0.24705882352941175	5.7588235294117585	10.194117647058825	6.1941176470588175	11.570588235294109	-0.012411764705882344	0.003176470588235336	-0.009411764705882342	-0.004117647058823559	-0.009029411764705885	10.176470588235297	4.352941176470587	-1.117647058823529	11.0	5.176470588235297	-1.235294117647058	4.352941176470587	1.8235294117647056	0.0144294117647059	-0.411764705882353	0.0	-0.8235294117647065	5.8235294117647065	4.411764705882352	-1.4117647058823533	0.6470588235294117	0.0	-0.05882352941176471	0.7647058823529411	0.0	0.0	0.0	0.0	-0.05882352941176471	-0.0588235294117645	0.7647058823529411	2.211764705882352	0.2882352941176478	-3.810000000000001	0.4082352941176466	1.0605882352941176	4.235294117647058	0.1764705882352935	0.0	-0.882352941176471	0.0
56	4556	1	40.535744680851	1.9782978723404248	-4.355319148936162	-8.00212765957447	-3.0723404255318982	-8.989361702127637	0.009553191489361844	-0.003234042553191596	0.03953191489361696	-0.004042553191489384	0.009438297872340408	-7.659574468085103	-4.446808510638299	0.5744680851063828	-8.574468085106382	-5.3617021276595755	-3.127659574468087	-6.893617021276598	-1.1489361702127658	-0.013351063829787228	0.5744680851063829	-0.1702127659574468	-3.5319148936170213	-3.2127659574468086	-3.7446808510638303	-0.4893617021276597	0.12765957446808507	0.0	-0.1276595744680851	-0.8936170212765957	-0.2978723404255319	-0.02127659574468085	1.0	0.0	0.5531914893617021	-0.7021276595744688	-0.2127659574468086	0.4446808510638292	-1.2595744680851195	0.4872340425531885	0.7593617021276597	-0.18212765957446875	-1.5957446808510642	-1.9787234042553197	-0.1702127659574468	-1.4468085106382986	0.0
57	3119	1	-1.164615384615331	0.05692307692307885	-0.46153846153846706	-0.6461538461538368	-0.6076923076923109	-0.7153846153846075	0.0006153846153845732	-0.0006923076923075477	-0.0010769230769230864	0.0007692307692308553	0.00023846153846153462	-0.7692307692307736	-0.2307692307692335	0.0	-0.8461538461538396	-0.3076923076923066	-0.1538461538461533	-0.6153846153846132	-0.07692307692307665	-7.692307692307165e-05	0.0	-0.15384615384615385	0.0	-0.5384615384615401	-0.3076923076923066	-0.23076923076923084	-0.15384615384615374	0.0	0.0	0.4615384615384617	0.0	0.0	0.0	0.0	0.0	0.07692307692307665	0.4615384615384617	-0.2230769230769241	-0.0076923076923094405	-0.2230769230769205	-0.17615384615384633	0.6123076923076929	-0.23076923076922995	0.07692307692307665	-0.15384615384615385	0.0	0.0
58	12020	-1	43.98411764705884	0.2829411764705885	2.058823529411754	4.294117647058819	1.2941176470588192	3.870588235294107	-0.0024117647058823355	0.013176470588235343	-0.01541176470588246	0.00588235294117645	-0.008229411764705888	3.1764705882352966	2.352941176470587	2.882352941176471	2.0	1.176470588235297	-4.235294117647058	-0.14705882352941302	1.8235294117647056	0.027829411764705908	1.5882352941176472	0.0	-5.8235294117647065	0.8235294117647065	1.4117647058823517	-3.4117647058823533	2.647058823529412	0.0	-0.05882352941176471	1.7647058823529411	0.0	0.0	0.0	0.0	-0.05882352941176471	0.9411764705882356	1.7647058823529411	-0.6882352941176464	-0.011764705882356452	-6.2200000000000015	4.118235294117648	2.840588235294118	0.23529411764705804	1.1764705882352935	0.0	-4.882352941176472	0.0
59	7013	1	-44.15461538461535	-0.3130769230769204	-1.5615384615384684	-3.84615384615384	-0.907692307692308	-4.115384615384598	0.0016153846153845741	-0.01369230769230756	0.011923076923076814	-0.009230769230769155	0.0031384615384615344	-2.7692307692307736	-2.230769230769233	-2.0	-2.84615384615384	-2.3076923076923066	0.8461538461538467	-0.6153846153846132	-0.07692307692307665	0.002023076923076933	0.0	0.8461538461538461	0.0	-0.5384615384615401	-0.3076923076923066	0.7692307692307692	-0.15384615384615374	0.0	0.0	-2.5384615384615383	0.0	0.0	0.0	0.0	0.0	-1.9230769230769236	-2.5384615384615383	0.9769230769230788	1.092307692307692	1.2969230769230802	-0.10615384615384647	-3.2376923076923068	-1.23076923076923	0.07692307692307665	0.8461538461538461	0.0	0.0
60	8356	1	-29.56076923076921	0.12769230769230955	-2.8307692307692207	-5.700000000000018	-2.761538461538457	-6.515384615384619	0.007076923076923093	-0.002999999999999781	0.011692307692307669	-0.004615384615384689	0.0046153846153846045	-5.538461538461534	-2.46153846153846	-1.1538461538461542	-5.6923076923076925	-2.615384615384613	-0.1538461538461533	-2.7692307692307665	-0.9230769230769234	-0.006753846153846166	-0.15384615384615385	0.0	0.0	-3.07692307692308	-1.53846153846154	-0.3076923076923075	-1.0	0.0	0.3846153846153846	0.0	0.0	0.0	0.0	0.0	0.3846153846153846	-0.9230769230769234	0.0	-0.4999999999999929	0.70000000000001	0.3723076923076931	-1.2353846153846155	0.0	-2.0	0.4615384615384617	0.0	0.0	0.0
61	15345	-1	62.08411764705879	-0.24705882352941175	5.7588235294117585	10.194117647058825	6.1941176470588175	11.570588235294109	-0.012411764705882344	0.003176470588235336	-0.009411764705882342	-0.004117647058823559	-0.009029411764705885	10.176470588235297	4.352941176470587	-0.11764705882352902	11.0	5.176470588235297	-1.235294117647058	4.352941176470587	2.8235294117647056	0.027829411764705908	-0.411764705882353	0.0	-0.8235294117647065	5.8235294117647065	4.411764705882352	-1.4117647058823533	0.6470588235294117	0.0	-0.05882352941176471	0.7647058823529411	0.0	0.0	0.0	0.0	-0.05882352941176471	-0.0588235294117645	0.7647058823529411	2.211764705882352	0.2882352941176478	-3.810000000000001	0.4082352941176466	1.0605882352941176	4.235294117647058	0.1764705882352935	0.0	-0.882352941176471	0.0
62	6605	1	34.29436363636364	0.8530909090909091	0.441818181818185	-0.421818181818189	0.8509090909090808	-1.061818181818175	0.018127272727273214	0.006618181818181634	0.027963636363636524	-0.0014545454545460412	-0.002467272727272707	-0.7090909090909108	0.3636363636363633	1.3090909090909093	-0.9272727272727296	0.1454545454545446	-0.1999999999999993	-0.5090909090909079	0.4363636363636365	0.010310909090909108	-1.1090909090909091	0.0	0.9090909090909084	-1.072727272727274	-0.9454545454545452	-0.23636363636363636	0.20000000000000015	0.0	0.8	-0.3090909090909091	0.9272727272727272	-0.07272727272727272	0.0	0.0	1.6545454545454543	1.3090909090909095	0.5454545454545454	-1.5545454545454689	-1.4381818181818176	-0.4358181818181812	0.4820000000000002	1.1572727272727272	0.2727272727272725	-1.2181818181818187	0.0	-1.7818181818181813	0.0
63	5706	1	-18.558035714285666	-0.08946428571428555	-0.7374999999999972	-2.6196428571428503	-0.3982142857142961	-2.8999999999999915	0.009892857142857037	-0.013678571428571429	0.016035714285714153	-0.010535714285714315	0.0016517857142857445	-2.125	-0.7321428571428577	-1.1785714285714288	-1.8392857142857155	-0.4464285714285694	3.0892857142857157	0.8035714285714306	-1.0178571428571432	-0.015153571428571419	-0.5892857142857143	0.0	3.678571428571427	-1.3928571428571423	0.23214285714285765	0.7857142857142856	-0.9285714285714286	0.0	0.1428571428571429	-0.8214285714285714	-0.14285714285714285	0.0	0.0	0.0	0.0	-0.9642857142857136	-0.9642857142857144	-0.5910714285714249	1.8142857142857025	2.0973214285714286	-1.7703571428571427	-1.8430357142857148	-2.0	2.2321428571428577	0.0	5.035714285714286	0.0
64	9642	-1	38.979545454545594	-0.34636363636363665	3.595454545454544	7.431818181818193	3.9999999999999933	8.745454545454535	-0.017954545454545556	0.0013636363636364555	-0.015272727272727328	-2.220446049250313e-16	-0.005881818181818196	7.5	2.590909090909093	1.3181818181818183	7.454545454545452	2.5454545454545467	-2.1818181818181834	1.81818181818182	-0.4545454545454541	-0.01746818181818187	0.7272727272727271	0.0	-2.90909090909091	4.90909090909091	1.59090909090909	0.545454545454545	0.4545454545454546	0.0	0.0	0.0	0.0	0.0	0.0	0.0	0.0	1.0	0.0	2.613636363636374	-1.6818181818181728	-0.7545454545454557	-0.039090909090909065	0.0	2.5	-0.9090909090909084	0.0	0.0	0.0
65	3454	1	11.949545454545556	-0.40636363636363626	1.595454545454544	4.331818181818201	1.9999999999999931	5.2454545454545345	-0.019954545454545558	-0.008636363636363553	-0.016272727272727328	-2.220446049250313e-16	-0.0020818181818181986	4.5	0.5909090909090935	-0.6818181818181817	4.454545454545453	0.5454545454545467	-3.1818181818181834	-1.18181818181818	0.5454545454545459	0.0019318181818181453	-0.2727272727272729	0.0	-2.90909090909091	3.90909090909091	0.5909090909090899	-0.454545454545455	0.4545454545454546	0.0	0.0	0.0	0.0	0.0	0.0	0.0	0.0	0.0	0.0	3.2136363636363754	-1.6818181818181728	-1.6545454545454543	0.2309090909090914	0.0	2.5	-1.9090909090909085	0.0	0.0	0.0
66	3146	1	29.669629629629753	-0.3500000000000005	3.1222222222222267	6.611111111111086	3.3518518518518547	7.900000000000006	-0.017111111111111073	-0.0007037037037038728	-0.015518518518518487	0.002222222222222348	-0.006459259259259276	6.666666666666664	2.2962962962962976	0.5185185185185182	6.370370370370374	2.0	-1.2222222222222214	1.925925925925924	2.6296296296296298	0.031092592592592574	1.0740740740740744	0.0	-2.296296296296296	4.37037037037037	1.2592592592592595	0.9629629629629628	0.37037037037037024	0.0	0.0	-0.07407407407407418	-0.2222222222222222	0.0	0.0	0.0	-0.2222222222222222	1.0370370370370363	-0.2962962962962963	2.2518518518518604	-2.2074074074074232	0.6129629629629623	0.0955555555555554	-0.7133333333333338	1.481481481481481	-0.22222222222222146	0.0	0.44444444444444464	0.0
67	11332	-1	-0.0758823529411643	0.4829411764705887	-1.741176470588243	-2.8058823529411825	-2.705882352941181	-4.129411764705885	0.009588235294117677	0.013176470588235343	-0.005411764705882449	0.00588235294117645	-0.0015294117647058902	-3.8235294117647034	-0.647058823529413	1.8823529411764708	-5.0	-1.8235294117647032	-4.235294117647058	-3.1470588235294135	-0.17647058823529438	0.006029411764705893	1.5882352941176472	0.0	-5.8235294117647065	-3.176470588235293	-0.5882352941176485	-3.4117647058823533	1.6470588235294117	0.0	-0.05882352941176471	1.7647058823529411	0.0	0.0	0.0	0.0	-0.05882352941176471	-0.0588235294117645	1.7647058823529411	-2.388235294117649	1.4882352941176435	-5.61	3.3282352941176465	3.250588235294118	-1.764705882352942	1.1764705882352935	0.0	-4.882352941176472	0.0
68	5115	1	0.4692307692307622	0.14769230769230912	-0.6307692307692179	-1.5000000000000142	-0.4615384615384599	-1.9153846153846248	0.004076923076923089	1.1102230246251563e-16	0.005692307692307552	-0.004615384615384689	0.000515384615384612	-1.5384615384615332	-0.4615384615384599	-0.1538461538461542	-1.6923076923076934	-0.6153846153846132	-0.1538461538461533	-0.7692307692307665	0.07692307692307665	0.0026461538461538263	-0.15384615384615385	0.0	0.0	-1.0769230769230802	-0.5384615384615401	-0.3076923076923075	0.0	0.0	0.3846153846153846	0.0	0.0	0.0	0.0	0.0	0.3846153846153846	0.07692307692307665	0.0	-0.3999999999999915	7.105427357601002e-15	-0.20769230769230693	0.07461538461538407	0.0	0.0	-0.5384615384615383	0.0	0.0	0.0
69	4489	1	16.482000000000028	-1.3146666666666669	4.0733333333333315	10.739999999999995	4.129999999999996	13.623333333333335	-0.05563333333333331	-0.009333333333333416	-0.05789999999999995	0.021666666666666726	-0.006860000000000005	11.06666666666667	3.1333333333333333	1.2999999999999998	11.299999999999995	3.3666666666666667	-2.5666666666666664	1.8166666666666698	-0.666666666666667	-0.024836666666666687	-0.5333333333333334	0.0	-2.033333333333335	7.933333333333334	0.466666666666665	5.066666666666666	0.0	0.0	-0.8	-0.8666666666666667	-0.7333333333333333	0.0	0.0	0.0	-1.5333333333333334	2.666666666666666	-1.6	6.020000000000002	-6.693333333333335	5.832666666666665	-0.6646666666666672	-2.95	3.866666666666666	-3.3999999999999986	0.0	-1.2666666666666655	0.0
70	3455	1	23.979545454545587	0.3036363636363628	0.9954545454545424	0.3318181818181927	1.6999999999999955	0.14545454545454106	0.010045454545454358	-0.008636363636363553	0.020727272727272598	-0.010000000000000231	-0.0020818181818181986	0.5	0.5909090909090935	0.31818181818181834	0.4545454545454533	0.5454545454545467	1.8181818181818168	1.31818181818182	0.5454545454545459	0.008931818181818138	-0.2727272727272729	0.0	2.09090909090909	-0.09090909090908994	0.5909090909090899	-0.454545454545455	-0.5454545454545454	0.0	1.0	0.0	0.0	0.0	0.0	0.0	1.0	0.0	0.0	-0.386363636363626	0.6181818181818315	-0.8545454545454554	-0.999090909090909	0.0	-0.5	1.0909090909090915	0.0	0.0	0.0
71	12942	-1	334.36	8.36	27.7	40.6	28.4	44.3	0.6940000000000001	1.01	0.71	1.11	0.09	40.0	25.0	3.0	42.0	27.0	20.0	38.0	6.0	0.14300000000000002	2.0	0.0	18.0	15.0	21.0	0.0	3.0	0.0	0.0	1.0	0.0	0.0	0.0	0.0	0.0	4.0	1.0	37.5	52.5	0.0	7.5	2.5	1.0	20.0	0.0	8.0	1.0
72	8128	1	4.024117647058802	-0.3570588235294121	1.358823529411758	2.8941176470588204	1.6941176470588175	3.3705882352941074	-0.013411764705882344	-0.006823529411764673	-0.007411764705882341	-0.004117647058823559	-0.0020294117647058907	3.1764705882352966	0.35294117647058704	-0.11764705882352902	3.0	0.17647058823529704	-1.235294117647058	-0.647058823529413	2.8235294117647056	0.040829411764705885	-0.411764705882353	0.0	-0.8235294117647065	2.8235294117647065	1.4117647058823517	-1.4117647058823533	0.6470588235294117	0.0	-0.05882352941176471	-0.2352941176470588	0.0	0.0	0.0	0.0	-0.05882352941176471	-1.0588235294117645	-0.2352941176470588	2.6117647058823508	-0.011764705882356452	-3.0	0.8982352941176468	-0.3894117647058824	1.235294117647058	0.1764705882352935	0.0	-0.882352941176471	0.0
73	10977	-1	44.09411764705885	-0.5070588235294116	5.358823529411757	9.694117647058825	6.294117647058818	11.17058823529412	-0.01741176470588235	-0.008823529411764675	-0.00841176470588234	-0.004117647058823559	-0.007029411764705881	10.176470588235297	3.3529411764705865	-2.117647058823529	11.0	4.176470588235297	-1.235294117647058	3.3529411764705865	1.8235294117647056	0.0144294117647059	-0.411764705882353	0.0	-0.8235294117647065	6.8235294117647065	4.411764705882352	-1.4117647058823533	0.6470588235294117	0.0	-0.05882352941176471	-0.2352941176470588	0.0	0.0	0.0	0.0	-0.05882352941176471	-1.0588235294117645	-0.2352941176470588	3.611764705882351	0.2882352941176478	-3.810000000000001	0.4082352941176466	-0.3894117647058824	4.235294117647058	0.1764705882352935	0.0	-0.882352941176471	0.0
74	7872	1	79.98436363636364	-1.0369090909090906	9.041818181818186	17.778181818181807	10.150909090909078	21.138181818181828	-0.04187272727272684	-0.013381818181818385	-0.03203636363636342	0.00854545454545397	-0.017867272727272718	18.29090909090909	6.363636363636362	0.3090909090909091	19.07272727272727	7.145454545454545	-3.1999999999999997	5.990909090909092	1.4363636363636365	0.0012109090909090956	0.8909090909090911	0.0	-4.090909090909092	11.927272727272726	5.054545454545455	1.7636363636363637	0.20000000000000015	0.0	-0.2	-0.3090909090909091	-0.07272727272727272	-0.07272727272727272	0.0	0.0	-0.34545454545454546	1.3090909090909095	-0.4545454545454545	6.345454545454537	-3.638181818181821	0.09418181818181992	-1.4179999999999993	-1.0127272727272727	6.2727272727272725	-1.2181818181818187	0.0	-2.7818181818181813	0.0
75	8454	1	-87.20045454545448	0.10363636363636353	-7.204545454545458	-11.568181818181806	-7.500000000000008	-13.154545454545465	4.54545454544597e-05	0.0013636363636364555	0.0007272727272725764	-2.220446049250313e-16	0.0134181818181818	-11.5	-6.4090909090909065	0.31818181818181834	-12.545454545454547	-7.454545454545452	-3.1818181818181834	-9.18181818181818	-2.454545454545454	-0.018068181818181855	-0.2727272727272729	0.0	-2.90909090909091	-5.09090909090909	-4.40909090909091	-1.454545454545455	-0.5454545454545454	0.0	0.0	0.0	0.0	0.0	0.0	0.0	0.0	-2.0	0.0	-0.08636363636362887	-0.7818181818181671	0.3454545454545457	0.20090909090909115	0.0	-2.5	-1.9090909090909085	0.0	0.0	0.0
76	3904	1	-16.094615384615395	-0.493076923076921	1.4384615384615316	1.9538461538461576	2.592307692307692	2.7846153846153925	-0.007384615384615435	-0.01669230769230745	0.005923076923076921	-0.009230769230769155	0.00023846153846153462	3.2307692307692264	-0.2307692307692335	-1.0	3.1538461538461604	-0.3076923076923066	0.8461538461538467	1.3846153846153868	0.9230769230769234	0.007523076923076923	0.0	0.8461538461538461	0.0	3.4615384615384603	1.6923076923076934	0.7692307692307692	-0.15384615384615374	0.0	0.0	-2.5384615384615383	0.0	0.0	0.0	0.0	0.0	-1.9230769230769236	-2.5384615384615383	2.4769230769230792	0.4923076923076906	0.6269230769230782	-0.29615384615384643	-3.2376923076923068	0.76923076923077	0.07692307692307665	0.8461538461538461	0.0	0.0
77	7271	1	-46.500370370370256	0.4700000000000006	-5.477777777777773	-8.58888888888891	-6.4481481481481495	-9.9	0.007888888888888945	0.019296296296296145	-0.008518518518518479	0.012222222222222356	0.008440740740740721	-9.333333333333336	-3.7037037037037024	0.5185185185185182	-9.629629629629628	-4.0	-3.222222222222221	-6.074074074074076	-2.3703703703703702	-0.02830740740740742	-0.9259259259259256	0.0	-2.296296296296296	-5.62962962962963	-3.740740740740741	-1.0370370370370372	-0.6296296296296298	0.0	0.0	1.9259259259259256	-0.2222222222222222	0.0	0.0	0.0	-0.2222222222222222	0.03703703703703631	1.7037037037037035	-2.74814814814814	-0.10740740740742184	-0.4770370370370376	-0.4544444444444444	3.766666666666666	-0.5185185185185189	-3.222222222222221	0.0	-5.5555555555555545	0.0
78	2409	1	9.929545454545519	-0.1863636363636365	1.0954545454545441	2.4318181818181936	1.1999999999999955	2.845454545454544	-0.008954545454545548	0.0013636363636364555	-0.007272727272727319	-2.220446049250313e-16	-0.0020818181818181986	2.5	0.5909090909090935	0.31818181818181834	2.4545454545454533	0.5454545454545467	-2.1818181818181834	-0.18181818181817988	-0.4545454545454541	-0.010068181818181863	0.7272727272727271	0.0	-2.90909090909091	1.90909090909091	0.5909090909090899	-0.454545454545455	0.4545454545454546	0.0	0.0	0.0	0.0	0.0	0.0	0.0	0.0	0.0	0.0	1.4136363636363711	-0.5818181818181714	-1.2545454545454555	0.4309090909090907	0.0	1.5	-0.9090909090909084	0.0	0.0	0.0
79	12242	-1	-22.01588235294116	-0.3070588235294123	-1.241176470588243	-1.0058823529411782	-1.005882352941185	-1.029411764705884	-0.014411764705882346	-0.006823529411764673	-0.010411764705882455	-0.004117647058823559	0.0009705882352941119	-0.823529411764703	-1.647058823529413	0.882352941176471	-2.0	-2.8235294117647034	-7.235294117647058	-4.147058823529413	-0.17647058823529438	0.0018294117647058852	4.588235294117646	0.0	-11.823529411764708	0.8235294117647065	-0.5882352941176485	-1.4117647058823533	0.6470588235294117	0.0	-0.05882352941176471	-0.2352941176470588	0.0	0.0	0.0	0.0	-0.05882352941176471	-1.0588235294117645	-0.2352941176470588	2.411764705882355	-0.6117647058823508	-2.4400000000000013	1.2282352941176469	-0.3894117647058824	-0.7647058823529421	0.1764705882352935	0.0	-4.882352941176472	0.0
80	5871	1	-4.155636363636346	-0.7669090909090901	1.4418181818181852	3.8781818181818153	1.8509090909090808	4.9381818181818256	-0.025872727272726825	-0.013381818181818385	-0.020036363636363408	-0.0014545454545460412	-0.002467272727272707	4.290909090909089	0.3636363636363633	1.3090909090909093	4.072727272727271	0.1454545454545446	-3.1999999999999997	-1.009090909090908	-0.5636363636363635	-0.015689090909090903	0.8909090909090911	0.0	-4.090909090909092	3.9272727272727264	1.054545454545455	-0.23636363636363636	0.20000000000000015	0.0	-0.2	-0.3090909090909091	-0.07272727272727272	-0.07272727272727272	0.0	0.0	-0.34545454545454546	-0.6909090909090905	-0.4545454545454545	4.2454545454545345	-1.338181818181816	-1.2958181818181806	-0.15799999999999947	-1.0127272727272727	2.2727272727272725	-1.2181818181818187	0.0	-2.7818181818181813	0.0
81	4361	1	37.501964285714344	-0.9194642857142856	5.462499999999999	10.480357142857144	5.701785714285705	12.700000000000005	-0.03110714285714289	-0.013678571428571429	-0.03296428571428578	0.009464285714285479	-0.011948214285714256	10.875	4.267857142857142	2.821428571428571	11.160714285714283	4.5535714285714315	3.0892857142857157	6.3035714285714315	0.9821428571428568	0.00404642857142859	0.4107142857142857	0.0	2.678571428571427	6.607142857142858	3.2321428571428577	2.7857142857142856	0.0714285714285714	0.0	-0.8571428571428571	-0.8214285714285714	-0.14285714285714285	0.0	0.0	0.0	-1.0	1.0357142857142865	-0.9642857142857144	3.8089285714285808	-2.385714285714293	2.797321428571429	-0.5803571428571428	-1.8430357142857148	2.0	1.2321428571428577	0.0	4.035714285714286	0.0
82	9796	-1	49.30436363636363	0.7930909090909086	1.6418181818181845	1.6781818181818124	2.050909090909084	1.0381818181818259	0.016127272727273212	0.006618181818181634	0.024963636363636632	-0.011454545454545828	-0.005967272727272724	1.2909090909090892	1.363636363636363	2.309090909090909	1.0727272727272703	1.1454545454545446	-0.1999999999999993	0.4909090909090921	0.4363636363636365	0.007110909090909098	-1.1090909090909091	0.0	0.9090909090909084	-0.07272727272727407	0.05454545454545468	-1.2363636363636363	1.2000000000000002	0.0	0.8	-0.3090909090909091	0.9272727272727272	-0.07272727272727272	0.0	0.0	1.6545454545454543	1.3090909090909095	0.5454545454545454	-1.1545454545454632	-0.9381818181818176	-2.8858181818181805	2.2920000000000007	1.0672727272727274	1.2727272727272725	-1.2181818181818187	0.0	-1.7818181818181813	0.0
83	4936	1	33.316956521739144	-0.24999999999999825	3.330434782608698	5.7304347826086826	3.217391304347828	6.2260869565217405	-0.005956521739130416	-0.0017391304347826875	-0.009043478260869596	0.0017391304347829095	-0.00665652173913045	5.521739130434781	2.9130434782608674	1.304347826086956	5.913043478260867	3.304347826086953	1.260869565217391	3.739130434782609	-0.4782608695652178	-0.013717391304347834	-0.1304347826086958	-0.08695652173913042	1.4782608695652169	2.608695652173914	2.608695652173914	-0.7391304347826089	1.0869565217391304	0.0	-0.08695652173913042	0.3913043478260869	-0.3478260869565217	0.0	0.0	0.0	-0.43478260869565216	0.304347826086957	0.04347826086956519	0.7043478260869591	0.6782608695652215	-2.065217391304348	1.3395652173913062	-0.3952173913043477	0.9565217391304356	1.739130434782609	-0.08695652173913042	1.9130434782608687	0.0
84	6118	1	-60.53037037037024	0.6899999999999995	-6.977777777777773	-11.388888888888907	-8.248148148148147	-13.299999999999995	0.015888888888888952	0.019296296296296145	-0.004518518518518588	0.012222222222222356	0.011640740740740715	-12.333333333333336	-4.703703703703702	-0.4814814814814818	-12.629629629629624	-5.0	-3.222222222222221	-7.074074074074076	-2.3703703703703702	-0.02490740740740742	-0.9259259259259256	0.0	-2.296296296296296	-7.62962962962963	-4.7407407407407405	-1.0370370370370372	-0.6296296296296298	0.0	0.0	1.9259259259259256	-0.2222222222222222	0.0	0.0	0.0	-0.2222222222222222	0.03703703703703631	1.7037037037037035	-4.348148148148141	0.29259259259257675	0.032962962962962195	-0.19444444444444464	4.1466666666666665	-1.518518518518519	-3.222222222222221	0.0	-5.5555555555555545	0.0
85	5241	1	51.78436363636365	0.6630909090909096	1.7418181818181857	3.8781818181818153	0.35090909090908085	3.738181818181829	0.006127272727273203	0.03661818181818166	-0.024036363636363408	0.018545454545453977	-0.012067272727272718	2.290909090909089	3.3636363636363638	2.309090909090909	2.0727272727272705	3.1454545454545446	-3.1999999999999997	1.9909090909090918	0.4363636363636365	0.005610909090909097	0.8909090909090911	0.0	-4.090909090909092	-1.072727272727274	0.05454545454545468	-0.23636363636363636	1.2000000000000002	0.0	-0.2	2.6909090909090905	-0.07272727272727272	-0.07272727272727272	0.0	0.0	-0.34545454545454546	3.309090909090909	2.5454545454545454	-4.054545454545469	-1.7381818181818218	-0.9758181818181804	2.1220000000000008	5.1072727272727265	1.2727272727272725	-1.2181818181818187	0.0	-2.7818181818181813	0.0
86	6034	1	-120.75799999999998	-0.2246666666666659	-8.92666666666667	-12.760000000000005	-10.170000000000002	-13.776666666666653	-0.00663333333333338	0.010666666666666602	-0.028900000000000037	0.021666666666666726	0.01704	-12.93333333333333	-6.866666666666667	-0.7000000000000002	-13.700000000000005	-7.633333333333333	-3.5666666666666664	-10.18333333333333	-1.666666666666667	-0.007336666666666686	-1.5333333333333334	0.0	-2.033333333333335	-6.066666666666666	-6.533333333333335	2.0666666666666664	-1.0	0.0	-0.8	0.1333333333333333	-0.7333333333333333	0.0	0.0	0.0	-1.5333333333333334	-0.3333333333333339	-0.6000000000000001	-2.1799999999999926	-2.5933333333333337	8.132666666666665	-1.314666666666667	-0.5700000000000003	-2.1333333333333337	-4.399999999999999	0.0	-1.2666666666666655	0.0
87	962	1	46.67436363636364	1.3230909090909098	-0.5581818181818149	-1.6218181818181847	-0.34909090909091844	-2.0618181818181758	0.011127272727273207	0.006618181818181634	0.017963636363636626	-0.0014545454545460412	0.001232727272727288	-1.7090909090909108	-0.6363636363636367	0.3090909090909091	-1.9272727272727292	-0.8545454545454554	-3.1999999999999997	-2.0090909090909084	-0.5636363636363635	-0.0087890909090909	0.8909090909090911	0.0	-4.090909090909092	-1.072727272727274	-0.9454545454545452	-0.23636363636363636	0.20000000000000015	0.0	-0.2	-0.3090909090909091	-0.07272727272727272	0.9272727272727272	0.0	0.0	0.6545454545454545	0.3090909090909095	0.5454545454545454	-0.6545454545454632	-0.538181818181819	-0.24581818181817994	0.6320000000000006	1.2072727272727275	0.2727272727272725	-1.2181818181818187	0.0	-2.7818181818181813	0.0
88	3961	1	29.669629629629753	-0.3500000000000005	3.1222222222222267	6.611111111111086	3.3518518518518547	7.900000000000006	-0.017111111111111073	-0.0007037037037038728	-0.015518518518518487	0.002222222222222348	-0.006459259259259276	6.666666666666664	2.2962962962962976	0.5185185185185182	6.370370370370374	2.0	-1.2222222222222214	1.925925925925924	2.6296296296296298	0.031092592592592574	1.0740740740740744	0.0	-2.296296296296296	4.37037037037037	1.2592592592592595	0.9629629629629628	0.37037037037037024	0.0	0.0	-0.07407407407407418	-0.2222222222222222	0.0	0.0	0.0	-0.2222222222222222	1.0370370370370363	-0.2962962962962963	2.2518518518518604	-2.2074074074074232	0.6129629629629623	0.0955555555555554	-0.7133333333333338	1.481481481481481	-0.22222222222222146	0.0	0.44444444444444464	0.0
89	11717	-1	84.05411764705883	0.07294117647058851	6.058823529411754	10.994117647058824	5.794117647058818	11.67058823529412	-0.007411764705882341	0.013176470588235343	-0.01541176470588246	0.00588235294117645	-0.012429411764705885	10.176470588235297	5.352941176470587	2.882352941176471	10.0	5.176470588235297	-4.235294117647058	3.8529411764705865	-0.17647058823529438	-0.0116705882352941	1.5882352941176472	0.0	-5.8235294117647065	4.8235294117647065	4.411764705882352	-3.4117647058823533	2.647058823529412	0.0	-0.05882352941176471	1.7647058823529411	0.0	0.0	0.0	0.0	-0.05882352941176471	0.9411764705882356	1.7647058823529411	0.7117647058823522	0.2882352941176478	-6.710000000000001	3.308235294117647	2.5105882352941182	3.2352941176470584	1.1764705882352935	0.0	-4.882352941176472	0.0
90	8797	1	30.40411764705885	0.5929411764705881	0.2588235294117567	-0.10588235294117963	-0.005882352941185332	-1.1294117647058926	0.010588235294117563	0.013176470588235343	0.0065882352941175615	-0.004117647058823559	-0.00392941176470589	-0.823529411764703	0.35294117647058704	2.882352941176471	-2.0	-0.823529411764703	-4.235294117647058	-2.147058823529413	-0.17647058823529438	0.0018294117647058852	1.5882352941176472	0.0	-5.8235294117647065	-1.1764705882352935	0.4117647058823515	-3.4117647058823533	1.6470588235294117	0.0	-0.05882352941176471	0.7647058823529411	1.0	0.0	0.0	0.0	0.9411764705882352	-0.0588235294117645	1.7647058823529411	-1.088235294117645	1.088235294117645	-5.8900000000000015	2.9582352941176477	3.0605882352941176	-0.7647058823529421	1.1764705882352935	0.0	-4.882352941176472	0.0
91	12939	-1	334.36	8.36	27.7	40.6	28.4	44.3	0.6940000000000001	1.01	0.71	1.11	0.09	40.0	25.0	3.0	42.0	27.0	20.0	38.0	6.0	0.14300000000000002	2.0	0.0	18.0	15.0	21.0	0.0	3.0	0.0	0.0	1.0	0.0	0.0	0.0	0.0	0.0	4.0	1.0	37.5	52.5	0.0	7.5	2.5	1.0	20.0	0.0	8.0	1.0
92	8388	1	44.06526315789472	0.7694736842105261	1.400000000000002	2.068421052631585	0.3578947368421055	1.8789473684210591	0.014999999999999902	0.01947368421052653	-0.006263157894736859	0.023157894736842044	-0.007878947368421055	0.94736842105263	2.631578947368421	2.5789473684210518	0.7368421052631575	2.421052631578945	-0.1578947368421062	2.6052631578947403	-0.21052631578947345	-0.005315789473684204	0.05263157894736836	0.1578947368421053	-0.3684210526315788	-1.6842105263157912	0.5263157894736851	-0.10526315789473628	-0.1578947368421053	0.0	-0.05263157894736842	2.473684210526316	-0.05263157894736842	0.0	0.0	0.0	-0.10526315789473684	2.1052631578947363	2.421052631578948	-4.2789473684210515	0.24210526315789596	-0.689473684210526	-0.3699999999999997	5.176315789473684	0.2105263157894739	0.15789473684210442	0.1578947368421053	0.15789473684210442	0.0
93	4290	1	-8.558035714285666	-0.21946428571428456	-0.7374999999999972	-0.11964285714284985	-0.7982142857142946	7.105427357601002e-15	-0.017107142857142987	-0.0036785714285714204	-0.017964285714285766	-0.0005357142857145282	0.0016517857142857445	-0.125	-0.7321428571428577	-1.1785714285714288	0.1607142857142847	-0.4464285714285694	-2.9107142857142847	-2.1964285714285694	-0.017857142857143238	0.0009464285714285842	-0.5892857142857143	0.0	-2.321428571428573	0.6071428571428577	-1.7678571428571423	0.7857142857142856	1.0714285714285714	0.0	0.1428571428571429	-0.8214285714285714	-0.14285714285714285	0.0	0.0	0.0	0.0	1.0357142857142865	-0.9642857142857144	1.7089285714285791	-3.785714285714299	1.6973214285714295	2.069642857142857	-1.8430357142857148	2.0	-3.7678571428571423	0.0	-1.9642857142857155	0.0
94	5280	1	14.852000000000034	0.18533333333333424	0.07333333333333059	0.4399999999999906	0.030000000000001137	0.12333333333334195	-0.002633333333333265	0.0006666666666665932	-0.003900000000000015	0.0016666666666667054	-0.002560000000000007	0.06666666666666997	0.13333333333333286	1.2999999999999998	-0.7000000000000028	-0.6333333333333329	-0.5666666666666664	-0.68333333333333	2.333333333333333	0.04176333333333332	0.4666666666666666	0.0	-1.033333333333335	-0.06666666666666643	-0.533333333333335	-0.9333333333333336	1.0	0.0	0.2	0.1333333333333333	0.2666666666666667	0.0	0.0	0.0	0.4666666666666666	0.6666666666666661	0.3999999999999999	0.3200000000000074	-1.2933333333333366	-1.7773333333333348	1.7553333333333332	0.69	-0.13333333333333375	-0.3999999999999986	0.0	-0.2666666666666657	0.0
95	2054	1	397.44	8.83	31.5	45.9	31.8	50.9	0.7	1.02	0.706	1.13	0.0759	45.0	30.0	5.0	48.0	33.0	21.0	47.5	4.0	0.0833	2.0	2.0	17.0	15.0	20.0	9.0	1.0	0.0	0.0	0.0	0.0	0.0	0.0	0.0	0.0	10.0	0.0	33.3	44.4	20.0	2.22	0.0	2.0	16.0	2.0	9.0	1.0
96	4075	1	46.61962962962975	0.2699999999999996	2.7222222222222285	4.411111111111096	2.0518518518518505	4.5	0.004888888888888943	0.009296296296296136	-0.006518518518518479	0.002222222222222348	-0.006859259259259272	3.666666666666664	3.2962962962962976	-0.4814814814814818	4.370370370370374	4.0	-1.2222222222222214	3.9259259259259234	-0.37037037037037024	-0.010307407407407418	1.0740740740740744	0.0	-2.296296296296296	0.37037037037037024	1.2592592592592595	-0.0370370370370372	1.3703703703703702	0.0	0.0	0.9259259259259258	-0.2222222222222222	0.0	0.0	0.0	-0.2222222222222222	2.0370370370370363	0.7037037037037037	-1.848148148148141	-0.407407407407419	-0.5370370370370372	1.8955555555555552	0.936666666666666	1.481481481481481	-0.22222222222222146	0.0	0.44444444444444464	0.0
97	10884	-1	27.98411764705884	0.15294117647058858	1.258823529411757	2.8941176470588204	0.7941176470588189	2.6705882352941193	-0.0034117647058823364	0.013176470588235343	-0.012411764705882344	0.00588235294117645	-0.006229411764705886	2.176470588235297	1.352941176470587	2.882352941176471	1.0	0.17647058823529704	-4.235294117647058	-1.147058823529413	0.8235294117647056	0.01362941176470589	1.5882352941176472	0.0	-5.8235294117647065	0.8235294117647065	1.4117647058823517	-3.4117647058823533	1.6470588235294117	0.0	-0.05882352941176471	1.7647058823529411	0.0	0.0	0.0	0.0	-0.05882352941176471	-0.0588235294117645	1.7647058823529411	0.11176470588235077	0.6882352941176464	-6.1400000000000015	2.6182352941176465	2.8905882352941177	0.23529411764705804	1.1764705882352935	0.0	-4.882352941176472	0.0
98	6834	1	20.90436363636365	-0.9669090909090904	4.241818181818182	8.578181818181811	5.150909090909078	10.638181818181828	-0.03087272727272683	-0.015381818181818385	-0.01903636363636341	-0.0014545454545460412	-0.006667272727272715	9.29090909090909	2.3636363636363638	-1.690909090909091	10.07272727272727	3.1454545454545446	-0.1999999999999993	2.9909090909090916	0.4363636363636365	-0.004589090909090904	-0.1090909090909089	0.0	-0.09090909090909173	6.927272727272726	3.0545454545454547	0.7636363636363637	-0.7999999999999998	0.0	-0.2	-0.3090909090909091	-0.07272727272727272	-0.07272727272727272	0.0	0.0	-0.34545454545454546	-0.6909090909090905	-0.4545454545454545	5.345454545454538	-1.2381818181818218	-0.2058181818181808	-2.4679999999999995	-1.0127272727272727	4.2727272727272725	-1.2181818181818187	0.0	0.2181818181818187	0.0
99	3138	1	54.566071428571384	-0.19821428571428434	4.921428571428564	8.696428571428577	5.228571428571435	9.853571428571444	-0.00832142857142859	2.220446049250313e-16	-0.006821428571428645	0.002142857142857002	-0.006725000000000023	8.678571428571429	4.0	0.3571428571428568	9.464285714285717	4.785714285714286	0.0	4.785714285714286	-0.4285714285714288	-0.016946428571428584	0.0	0.0	0.0	4.678571428571427	3.1428571428571423	0.03571428571428559	0.75	0.0	0.0	0.1785714285714286	-0.10714285714285714	0.0	0.0	0.0	-0.10714285714285714	0.8571428571428577	0.0714285714285714	1.29999999999999	-0.625	-0.5717857142857161	0.2017857142857125	-0.3075000000000005	3.1428571428571423	0.0	0.0	0.0	0.0
100	14551	-1	-73.27799999999995	1.1553333333333329	-7.2266666666666675	-13.760000000000005	-2.6700000000000017	-16.376666666666658	0.05036666666666667	0.010666666666666602	0.04810000000000003	-0.01833333333333309	0.013539999999999984	-13.93333333333333	-5.866666666666667	-0.7000000000000002	-14.700000000000005	-6.633333333333333	-0.5666666666666664	-6.68333333333333	-1.666666666666667	-0.005336666666666698	0.4666666666666666	0.0	-1.033333333333335	-8.066666666666666	-3.533333333333335	-2.9333333333333336	0.0	0.0	0.2	0.1333333333333333	0.2666666666666667	0.0	0.0	0.0	0.4666666666666666	-2.333333333333334	0.3999999999999999	-6.179999999999996	5.706666666666664	-3.5473333333333343	1.185333333333333	1.93	-4.133333333333334	0.6000000000000014	0.0	-0.2666666666666657	0.0
101	2356	1	33.81436363636362	0.2930909090909086	2.7418181818181817	2.6781818181818124	2.2509090909090794	2.4381818181818247	0.026127272727273217	0.006618181818181634	0.014963636363636625	-0.0014545454545460412	-0.009767272727272708	2.290909090909089	3.3636363636363638	-0.6909090909090909	3.0727272727272705	4.145454545454545	5.800000000000002	6.990909090909092	0.4363636363636365	0.0042109090909090985	-0.1090909090909089	0.0	5.909090909090907	-1.072727272727274	3.0545454545454547	-0.23636363636363636	0.20000000000000015	0.0	-0.2	0.6909090909090909	-0.07272727272727272	-0.07272727272727272	0.0	0.0	-0.34545454545454546	0.3090909090909095	0.5454545454545454	-4.054545454545469	4.3618181818181805	-0.9758181818181804	0.08200000000000074	1.0272727272727271	-1.7272727272727275	4.781818181818182	0.0	6.218181818181819	0.0
102	4768	1	-36.61799999999994	-0.8946666666666658	-1.326666666666668	1.039999999999992	-1.8700000000000043	2.4233333333333458	-0.0396333333333333	0.0006666666666665932	-0.04989999999999994	0.021666666666666726	0.0016399999999999887	1.06666666666667	-0.8666666666666671	-0.7000000000000002	1.2999999999999972	-0.6333333333333329	-3.5666666666666664	-3.18333333333333	-0.666666666666667	-0.012936666666666694	-1.5333333333333334	0.0	-2.033333333333335	1.9333333333333336	-2.533333333333335	4.066666666666666	-1.0	0.0	-0.8	0.1333333333333333	-0.7333333333333333	0.0	0.0	0.0	-1.5333333333333334	1.666666666666666	-0.6000000000000001	3.2200000000000064	-5.593333333333334	7.032666666666664	-1.904666666666667	-1.16	1.8666666666666665	-4.399999999999999	0.0	-1.2666666666666655	0.0
103	8886	1	-70.65803571428569	-0.6894642857142852	-4.237500000000002	-5.319642857142854	-4.5982142857142945	-5.599999999999994	-0.02210714285714288	-0.0036785714285714204	-0.028964285714285887	0.009464285714285479	0.009551785714285749	-5.125	-3.7321428571428577	-0.17857142857142885	-5.839285714285714	-4.4464285714285685	-1.9107142857142847	-5.1964285714285685	-1.0178571428571432	-0.01055357142857142	0.4107142857142857	0.0	-2.321428571428573	-1.3928571428571423	-2.7678571428571423	0.7857142857142856	0.0714285714285714	0.0	-0.8571428571428571	-0.8214285714285714	-0.14285714285714285	0.0	0.0	0.0	-1.0	-0.9642857142857136	-0.9642857142857144	2.1089285714285784	-1.9857142857142944	2.897321428571429	0.5396428571428569	-1.8430357142857148	-1.0	-1.7678571428571423	0.0	1.0357142857142847	0.0
104	4276	1	-26.59076923076924	0.3976923076923091	-3.4307692307692217	-7.300000000000012	-3.761538461538457	-8.615384615384611	0.0160769230769231	0.0030000000000001137	0.01569230769230756	-0.004615384615384689	0.0046153846153846045	-7.538461538461533	-2.46153846153846	-1.1538461538461542	-7.6923076923076925	-2.615384615384613	-0.1538461538461533	-2.7692307692307665	-0.9230769230769234	-0.004853846153846167	-0.15384615384615385	0.0	0.0	-5.07692307692308	-1.53846153846154	-1.3076923076923077	-1.0	0.0	0.3846153846153846	1.0	0.0	0.0	0.0	0.0	0.3846153846153846	-0.9230769230769234	1.0	-1.9999999999999931	1.9000000000000057	-0.8376923076923077	-1.1853846153846157	1.52	-3.0	1.4615384615384617	0.0	0.0	0.0
105	3458	1	-65.34304347826088	1.7763568394002505e-15	-5.169565217391297	-9.069565217391316	-4.782608695652172	-10.073913043478255	0.004043478260869593	-0.011739130434782695	0.013956521739130423	-0.0082608695652171	0.01184347826086954	-8.478260869565219	-5.086956521739133	-0.6956521739130439	-9.086956521739133	-5.6956521739130475	3.2608695652173907	-5.260869565217392	-0.4782608695652178	0.003482608695652159	-2.130434782608696	-0.08695652173913042	5.478260869565216	-3.3913043478260865	-3.3913043478260865	0.26086956521739113	-0.9130434782608696	0.0	-0.08695652173913042	-1.608695652173913	0.6521739130434783	0.0	0.0	0.0	0.5652173913043479	-1.6956521739130432	-0.9565217391304348	0.7043478260869591	0.17826086956522147	1.334782608695653	-0.4804347826086941	-1.5252173913043476	-2.0434782608695645	-1.260869565217391	-0.08695652173913042	0.9130434782608692	0.0
106	4544	1	-29.563928571428622	0.2117857142857158	-2.878571428571433	-5.103571428571428	-3.2714285714285647	-5.946428571428562	0.008678571428571423	2.220446049250313e-16	0.003178571428571364	0.002142857142857002	0.00417499999999997	-5.3214285714285685	-2.0	-0.6428571428571432	-5.535714285714286	-2.2142857142857157	0.0	-2.2142857142857157	-0.4285714285714288	0.000753571428571409	0.0	0.0	0.0	-3.321428571428573	-1.8571428571428577	0.03571428571428559	-0.25	0.0	0.0	0.1785714285714286	-0.10714285714285714	0.0	0.0	0.0	-0.10714285714285714	-0.14285714285714235	0.0714285714285714	-1.8000000000000114	0.5749999999999957	0.5282142857142844	0.22178571428571206	0.4324999999999997	-1.8571428571428577	0.0	0.0	0.0	0.0
107	601	1	-1.5039285714286166	-0.11821428571428427	0.12142857142856656	0.5964285714285751	0.2285714285714349	0.8535714285714421	-0.004321428571428586	2.220446049250313e-16	-0.003821428571428531	0.002142857142857002	-0.0005250000000000253	0.6785714285714306	0.0	1.3571428571428568	0.4642857142857153	-0.2142857142857153	0.0	-0.2142857142857153	-0.4285714285714288	-0.007346428571428587	0.0	0.0	0.0	0.678571428571427	0.14285714285714235	0.03571428571428559	-0.25	0.0	0.0	0.1785714285714286	-0.10714285714285714	0.0	0.0	0.0	-0.10714285714285714	-0.14285714285714235	0.0714285714285714	0.6999999999999886	-0.22500000000000145	-0.0017857142857158337	-0.4882142857142879	0.07249999999999934	0.14285714285714235	0.0	0.0	0.0	0.0
108	696	1	13.85538461538465	0.05692307692307885	0.6384615384615344	1.4538461538461576	0.3923076923076891	1.7846153846153925	-0.002384615384615429	-0.0006923076923075477	-0.00507692307692309	0.0007692307692308553	-0.001161538461538464	1.2307692307692264	0.7692307692307665	0.0	1.1538461538461604	0.6923076923076934	-0.1538461538461533	0.3846153846153868	0.9230769230769234	0.009723076923076931	0.0	-0.15384615384615385	0.0	0.4615384615384599	-0.3076923076923066	0.7692307692307692	-0.15384615384615374	0.0	0.0	0.4615384615384617	0.0	0.0	0.0	0.0	0.0	1.0769230769230766	0.4615384615384617	-0.12307692307692265	-1.0076923076923094	0.8369230769230791	-0.2361538461538464	0.5123076923076928	0.76923076923077	-0.9230769230769234	-0.15384615384615385	0.0	0.0
109	6160	1	-58.80304347826086	0.14000000000000234	-5.5695652173913	-8.069565217391316	-6.282608695652173	-8.673913043478251	-0.003956521739130525	0.00826086956521732	-0.016043478260869604	0.021739130434782927	0.008643478260869544	-8.478260869565219	-4.0869565217391335	0.3043478260869561	-9.086956521739133	-4.695652173913047	-3.739130434782609	-6.260869565217392	-1.4782608695652175	-0.015717391304347836	0.8695652173913042	-0.08695652173913042	-4.521739130434783	-4.391304347826086	-4.391304347826086	1.2608695652173911	-1.9130434782608696	0.0	-0.08695652173913042	1.391304347826087	-0.3478260869565217	0.0	0.0	0.0	-0.43478260869565216	0.304347826086957	1.0434782608695652	-1.3956521739130423	-1.8217391304347783	3.374782608695652	-2.5204347826086937	2.5547826086956524	-1.0434782608695643	-3.2608695652173907	-0.08695652173913042	-4.086956521739131	0.0
110	13097	-1	-52.21803571428569	0.9205357142857142	-5.237500000000002	-11.419642857142856	-5.0982142857142945	-13.699999999999989	0.04589285714285718	-0.0036785714285714204	0.0570357142857143	-0.030535714285714333	0.013651785714285741	-11.125	-4.7321428571428585	-1.1785714285714288	-11.839285714285715	-5.4464285714285685	-0.9107142857142848	-5.6964285714285685	-2.0178571428571432	-0.025253571428571417	0.4107142857142857	0.0	-1.321428571428573	-6.392857142857142	-1.7678571428571423	-3.2142857142857144	0.0714285714285714	0.0	0.1428571428571429	-0.8214285714285714	0.8571428571428572	0.0	0.0	0.0	1.0	-2.964285714285713	0.0357142857142857	-3.891071428571422	6.414285714285704	-5.102678571428571	1.1896428571428572	0.6569642857142852	-4.0	2.2321428571428577	0.0	-3.9642857142857153	0.0
111	5942	1	-67.10588235294121	0.262941176470588	-6.041176470588244	-10.70588235294118	-6.505882352941184	-12.429411764705891	0.01558823529411757	0.003176470588235336	0.010588235294117676	-0.004117647058823559	0.012570588235294113	-10.823529411764703	-4.647058823529413	-1.117647058823529	-11.0	-4.823529411764703	-1.235294117647058	-5.647058823529411	-3.1764705882352944	-0.041670588235294105	-0.411764705882353	0.0	-0.8235294117647065	-6.1764705882352935	-3.5882352941176485	-0.4117647058823533	-0.3529411764705883	0.0	-0.05882352941176471	-0.2352941176470588	0.0	0.0	0.0	0.0	-0.05882352941176471	-1.0588235294117645	-0.2352941176470588	-2.4882352941176435	1.3882352941176492	1.4399999999999995	0.2282352941176469	-0.3894117647058824	-2.7647058823529416	-0.8235294117647065	0.0	-0.882352941176471	0.0
112	4836	1	41.042500000000025	0.17249999999999946	3.375	4.299999999999997	3.4499999999999997	4.599999999999994	0.014250000000000098	0.0024999999999999467	0.014000000000000012	-0.0049999999999998926	-0.012400000000000008	4.25	3.25	-0.25	5.25	4.25	4.5	6.5	0.0	-0.006324999999999997	0.0	0.0	4.5	1.0	2.75	0.5	0.0	0.0	0.0	0.0	0.0	0.0	0.0	0.0	0.0	0.5	0.0	-1.75	2.4750000000000014	-0.45000000000000107	-0.29000000000000004	0.0	-0.25	3.0	0.0	0.0	0.0
113	10273	-1	-30.090454545454463	-0.456363636363637	-1.604545454545459	-0.8681818181818031	-1.2000000000000028	-0.3545454545454589	-0.02295454545454556	-0.008636363636363553	-0.015272727272727328	-2.220446049250313e-16	0.0025181818181818087	-0.5	-2.4090909090909065	1.3181818181818183	-1.5454545454545467	-3.4545454545454533	-3.1818181818181834	-5.18181818181818	0.5454545454545459	0.012931818181818142	-0.2727272727272729	0.0	-2.90909090909091	1.90909090909091	-1.40909090909091	-0.454545454545455	-0.5454545454545454	0.0	0.0	0.0	0.0	0.0	0.0	0.0	0.0	-1.0	0.0	3.713636363636376	-2.1818181818181728	-0.6545454545454543	-0.9190909090909091	0.0	0.5	-1.9090909090909085	0.0	0.0	0.0
114	1514	1	-39.908400000000206	0.15280000000000096	-3.612000000000002	-7.000000000000013	-3.6880000000000015	-8.152000000000013	0.010480000000000156	-0.0015199999999997438	0.014319999999999776	-0.0003999999999997339	0.004067999999999988	-6.959999999999994	-2.8800000000000026	-1.2000000000000002	-6.799999999999998	-2.719999999999999	-2.120000000000001	-3.0799999999999983	-1.16	-0.003400000000000028	0.6800000000000002	0.24	-3.0399999999999987	-4.079999999999998	-1.879999999999999	-0.4800000000000004	-0.48	0.0	0.2	-0.2	-0.04	0.0	0.0	0.0	0.16000000000000006	-1.0	-0.24	-1.0559999999999832	1.2759999999999962	0.12560000000000038	-0.5751999999999995	-0.3444	-1.3599999999999994	-0.7600000000000016	0.24	-5.84	0.0
115	12511	-1	342.42	7.78	29.7	43.9	31.0	48.7	0.675	0.998	0.705	1.11	0.0892	44.0	26.0	2.0	47.0	29.0	23.0	41.0	4.0	0.0851	1.0	0.0	22.0	18.0	22.0	2.0	2.0	0.0	0.0	0.0	0.0	0.0	0.0	0.0	0.0	4.0	0.0	40.9	50.0	4.55	4.55	0.0	1.0	21.0	0.0	11.0	1.0
116	6843	1	-46.24563636363638	-0.2269090909090909	-3.1581818181818164	-4.721818181818187	-3.4490909090909203	-5.3618181818181725	-0.002872727272726916	-0.0033818181818183746	-0.007036363636363396	-0.0014545454545460412	0.009832727272727285	-4.709090909090911	-2.6363636363636367	-0.6909090909090909	-4.9272727272727295	-2.8545454545454554	-0.1999999999999993	-3.0090909090909084	-0.5636363636363635	-0.004589090909090904	-0.1090909090909089	0.0	-0.09090909090909173	-2.072727272727274	-1.945454545454545	-0.23636363636363636	0.20000000000000015	0.0	-0.2	-0.3090909090909091	-0.07272727272727272	-0.07272727272727272	0.0	0.0	-0.34545454545454546	-0.6909090909090905	-0.4545454545454545	0.045454545454532536	-0.03818181818181898	0.3841818181818191	1.1020000000000003	-1.0127272727272727	-0.7272727272727275	-1.2181818181818187	0.0	0.2181818181818187	0.0
117	3573	1	1.3619642857142935	1.300535714285715	-1.8374999999999984	-6.319642857142853	-2.898214285714296	-8.399999999999991	0.060892857142857186	0.016321428571428598	0.041035714285714175	-0.0005357142857145282	-0.0014482142857142474	-7.125	0.26785714285714235	-0.17857142857142885	-6.839285714285714	0.5535714285714306	4.089285714285714	2.8035714285714306	-1.0178571428571432	-0.009253571428571415	0.4107142857142857	0.0	3.678571428571427	-7.392857142857142	0.23214285714285765	-1.2142857142857144	0.0714285714285714	0.0	0.1428571428571429	1.1785714285714286	-0.14285714285714285	0.0	0.0	0.0	0.0	0.03571428571428648	1.0357142857142856	-9.59107142857142	6.614285714285708	-1.012678571428571	0.739642857142857	2.7069642857142853	-5.0	5.2321428571428585	0.0	7.035714285714286	0.0
118	2838	1	-14.87749999999994	-0.481250000000001	0.11249999999999716	1.125	0.4249999999999972	1.7249999999999943	-0.014499999999999956	-0.01124999999999998	-0.010374999999999912	0.0012499999999999734	-2.5000000000011124e-05	1.5	-0.5	1.25	1.125	-0.875	-0.25	-1.1875	0.125	0.0003124999999999933	-0.375	0.0	0.125	2.0	0.5	-0.125	-0.125	0.0	-0.375	-0.375	0.0	0.0	0.0	0.0	-0.375	-1.0	-0.375	2.5625	-0.22500000000000145	-0.5625	-0.28125	-0.75	0.5	0.0	0.0	0.375	0.0
119	9241	-1	16.03411764705885	-0.277058823529412	2.358823529411758	3.894117647058821	2.694117647058817	4.3705882352941074	-0.007411764705882341	-0.006823529411764673	-0.0024117647058823355	-0.004117647058823559	-0.00262941176470588	4.176470588235297	1.352941176470587	-1.117647058823529	5.0	2.176470588235297	-1.235294117647058	1.352941176470587	1.8235294117647056	0.022829411764705904	-0.411764705882353	0.0	-0.8235294117647065	2.8235294117647065	2.4117647058823515	-1.4117647058823533	0.6470588235294117	0.0	-0.05882352941176471	-0.2352941176470588	0.0	0.0	0.0	0.0	-0.05882352941176471	-1.0588235294117645	-0.2352941176470588	1.8117647058823536	0.9882352941176435	-3.12	0.8182352941176467	-0.3894117647058824	2.235294117647058	0.1764705882352935	0.0	-0.882352941176471	0.0
120	8736	1	25.38647058823534	-0.7417647058823515	4.441176470588246	8.864705882352949	5.0235294117647	10.952941176470587	-0.02123529411764713	-0.006470588235294228	-0.015411764705882347	0.0017647058823528907	-0.0067941176470588255	9.411764705882355	2.9411764705882315	0.0588235294117645	9.764705882352944	3.294117647058826	-0.647058823529413	2.7647058823529416	0.5882352941176467	-0.004311764705882347	-0.411764705882353	0.0	-0.23529411764705804	6.470588235294117	3.0588235294117645	1.4117647058823533	-0.7647058823529411	0.0	-0.4117647058823529	-0.17647058823529413	-0.1176470588235294	-0.05882352941176471	0.0	0.0	-0.5882352941176471	-0.11764705882352902	-0.35294117647058826	3.6235294117647006	-0.3941176470588204	-0.12941176470588367	-1.8347058823529403	-0.5917647058823529	2.8235294117647065	0.23529411764705804	0.0	-1.352941176470587	0.0
121	6019	1	17.634363636363613	1.7630909090909093	-3.358181818181816	-6.621818181818185	-3.249090909090921	-7.66181818181817	0.024127272727273108	0.006618181818181634	0.028963636363636525	-0.0014545454545460412	0.009832727272727285	-6.709090909090911	-2.6363636363636367	-0.6909090909090909	-6.9272727272727295	-2.8545454545454554	-0.1999999999999993	-3.0090909090909084	-0.5636363636363635	-0.0014890909090908985	-0.1090909090909089	0.0	-0.09090909090909173	-4.072727272727274	-2.9454545454545453	0.7636363636363637	-0.7999999999999998	0.0	-0.2	-0.3090909090909091	-0.07272727272727272	0.9272727272727272	0.0	0.0	0.6545454545454545	0.3090909090909095	0.5454545454545454	-2.8545454545454665	-0.538181818181819	3.3641818181818195	-1.0379999999999994	1.4872727272727273	-1.7272727272727275	-1.2181818181818187	0.0	0.2181818181818187	0.0
122	4097	1	-144.26045454545445	0.11363636363636333	-11.504545454545458	-18.968181818181804	-11.700000000000005	-21.254545454545465	0.005045454545454353	0.0013636363636364555	0.009727272727272696	-2.220446049250313e-16	0.028218181818181812	-18.5	-10.409090909090908	-0.6818181818181817	-19.545454545454547	-11.454545454545453	-4.181818181818183	-14.18181818181818	-3.4545454545454537	-0.025168181818181867	-1.272727272727273	0.0	-2.90909090909091	-8.09090909090909	-6.40909090909091	-2.454545454545455	-1.5454545454545454	0.0	0.0	0.0	0.0	0.0	0.0	0.0	0.0	-4.0	0.0	-0.08636363636362887	0.2181818181818329	0.3454545454545457	-1.1590909090909092	0.0	-3.5	-2.9090909090909083	0.0	0.0	0.0
123	3657	1	101.98200000000004	-0.1546666666666674	8.473333333333331	11.939999999999998	9.129999999999997	13.223333333333347	0.00036666666666662634	-0.009333333333333416	0.0060999999999999934	-0.008333333333333082	-0.01236000000000001	12.06666666666667	7.133333333333333	-0.7000000000000002	13.299999999999995	8.366666666666667	5.433333333333334	11.31666666666667	1.333333333333333	0.0009633333333333024	0.4666666666666666	0.0	4.966666666666665	4.933333333333334	6.466666666666665	0.06666666666666643	0.0	0.0	0.2	0.1333333333333333	0.2666666666666667	0.0	0.0	0.0	0.4666666666666666	0.6666666666666661	0.3999999999999999	0.9200000000000016	1.7066666666666634	-1.9073333333333335	-0.7046666666666668	0.040000000000000036	0.8666666666666663	5.600000000000001	0.0	-0.2666666666666657	0.0
124	5801	1	13.884363636363616	-0.10690909090909084	1.1418181818181845	2.078181818181811	1.7509090909090794	2.4381818181818247	-0.00787272727272681	-0.0033818181818183746	0.003963636363636502	-0.0014545454545460412	-0.002467272727272707	2.290909090909089	0.3636363636363633	1.3090909090909093	2.0727272727272705	0.1454545454545446	-0.1999999999999993	-0.5090909090909079	0.4363636363636365	0.005610909090909097	-1.1090909090909091	0.0	0.9090909090909084	1.9272727272727257	0.05454545454545468	-0.23636363636363636	0.20000000000000015	0.0	0.8	-0.3090909090909091	-0.07272727272727272	-0.07272727272727272	0.0	0.0	0.6545454545454545	0.3090909090909095	-0.4545454545454545	2.0454545454545325	-1.7381818181818218	-0.9758181818181804	0.08200000000000074	-1.0127272727272727	1.2727272727272725	-1.2181818181818187	0.0	-1.7818181818181813	0.0
125	11964	-1	-201.37045454545444	1.1936363636363634	-17.104545454545455	-29.66818181818181	-18.000000000000007	-33.95454545454546	0.051045454545454505	0.011363636363636465	0.044727272727272616	-0.010000000000000231	0.0500181818181818	-29.5	-14.409090909090908	-2.6818181818181817	-30.54545454545455	-15.454545454545453	-4.181818181818183	-18.18181818181818	-5.454545454545454	-0.05546818181818186	-1.272727272727273	0.0	-2.90909090909091	-15.09090909090909	-9.40909090909091	-3.454545454545455	-1.5454545454545454	0.0	0.0	0.0	0.0	0.0	0.0	0.0	0.0	-5.0	0.0	-7.4863636363636274	3.218181818181833	2.1454545454545464	0.5309090909090912	0.0	-6.5	-2.9090909090909083	0.0	0.0	0.0
126	11074	-1	421.47	8.11	33.0	53.5	33.4	60.1	0.634	1.03	0.642	1.16	0.0759	52.0	30.0	7.0	55.0	33.0	10.0	40.0	3.0	0.0545	4.0	0.0	6.0	22.0	20.0	5.0	2.0	0.0	0.0	3.0	0.0	0.0	0.0	0.0	0.0	10.0	3.0	42.3	38.5	9.62	3.85	5.77	9.0	11.0	0.0	6.0	1.0
127	1512	1	-51.91840000000019	0.08280000000000065	-4.612000000000002	-8.000000000000012	-4.6880000000000015	-9.152000000000015	0.0054800000000001505	-0.0015199999999997438	0.009319999999999884	-0.0003999999999997339	0.004467999999999986	-7.959999999999994	-3.8800000000000026	0.7999999999999998	-8.799999999999997	-4.719999999999999	-2.120000000000001	-5.079999999999998	-1.16	-0.0004000000000000253	0.6800000000000002	0.24	-3.0399999999999987	-4.079999999999998	-2.879999999999999	-0.4800000000000004	-0.48	0.0	0.2	-0.2	-0.04	0.0	0.0	0.0	0.16000000000000006	-1.0	-0.24	-0.255999999999986	0.3759999999999977	0.3255999999999997	-0.5451999999999997	-0.3444	-2.3599999999999994	-0.7600000000000016	0.24	0.16000000000000014	0.0
128	6450	1	34.29436363636364	0.8530909090909091	0.441818181818185	-0.421818181818189	0.8509090909090808	-1.061818181818175	0.018127272727273214	0.006618181818181634	0.027963636363636524	-0.0014545454545460412	-0.002467272727272707	-0.7090909090909108	0.3636363636363633	1.3090909090909093	-0.9272727272727296	0.1454545454545446	-0.1999999999999993	-0.5090909090909079	0.4363636363636365	0.010310909090909108	-1.1090909090909091	0.0	0.9090909090909084	-1.072727272727274	-0.9454545454545452	-0.23636363636363636	0.20000000000000015	0.0	0.8	-0.3090909090909091	0.9272727272727272	-0.07272727272727272	0.0	0.0	1.6545454545454543	1.3090909090909095	0.5454545454545454	-1.5545454545454689	-1.4381818181818176	-0.4358181818181812	0.4820000000000002	1.1572727272727272	0.2727272727272725	-1.2181818181818187	0.0	-1.7818181818181813	0.0
129	7896	1	-54.598035714285686	-0.33946428571428555	-3.5375000000000014	-5.61964285714285	-3.198214285714297	-6.199999999999988	-0.008107142857142868	-0.013678571428571429	0.0010357142857141401	-0.010535714285714315	0.009551785714285749	-5.125	-3.7321428571428577	-0.17857142857142885	-5.839285714285714	-4.4464285714285685	-1.9107142857142847	-5.1964285714285685	-0.017857142857143238	0.009846428571428591	0.4107142857142857	0.0	-2.321428571428573	-1.3928571428571423	-1.7678571428571423	-1.2142857142857144	0.0714285714285714	0.0	0.1428571428571429	-0.8214285714285714	-0.14285714285714285	0.0	0.0	0.0	0.0	-1.9642857142857133	-0.9642857142857144	2.1089285714285784	0.2142857142857011	-1.402678571428572	0.5396428571428569	-1.8430357142857148	-1.0	-0.7678571428571423	0.0	1.0357142857142847	0.0
130	3594	1	17.366071428571388	0.6117857142857162	-0.4785714285714349	-2.603571428571428	0.3285714285714363	-3.3464285714285613	0.01667857142857143	-0.009999999999999787	0.0311785714285715	-0.017857142857142794	0.001774999999999971	-2.3214285714285694	-1.0	0.3571428571428568	-2.5357142857142847	-1.2142857142857153	0.0	-1.2142857142857153	-0.4285714285714288	-0.0034464285714286003	0.0	0.0	0.0	-1.321428571428573	-0.8571428571428577	0.03571428571428559	-0.25	0.0	0.0	-1.8214285714285716	1.8928571428571428	0.0	0.0	0.0	1.8928571428571428	-0.14285714285714235	0.0714285714285714	-0.5000000000000071	0.17499999999999716	0.24821428571428414	-0.1482142857142872	0.2424999999999997	-0.8571428571428577	0.0	0.0	0.0	0.0
131	2546	1	64.84574468085094	-0.6717021276595743	7.144680851063839	12.997872340425536	7.727659574468099	15.110638297872354	-0.023446808510638184	-0.003234042553191596	-0.018468085106383203	0.005957446808510625	-0.009961702127659587	13.340425531914894	5.553191489361701	-0.4255319148936172	14.425531914893618	6.6382978723404245	1.8723404255319127	7.606382978723402	0.8510638297872339	0.0015489361702127752	0.5744680851063829	-0.1702127659574468	1.4680851063829792	7.787234042553191	4.25531914893617	1.5106382978723405	1.127659574468085	0.0	-0.1276595744680851	-0.8936170212765957	-0.2978723404255319	-0.02127659574468085	0.0	0.0	-0.44680851063829785	1.2978723404255312	-1.2127659574468086	3.5446808510638306	-1.8595744680851207	-0.2127659574468108	0.9893617021276602	-2.1821276595744687	3.404255319148936	1.0212765957446803	-0.1702127659574468	3.5531914893617014	0.0
132	2519	1	46.11962962962975	-0.10000000000000052	3.5222222222222257	6.411111111111097	4.351851851851855	7.5	-0.011111111111111072	-0.0007037037037038728	-0.0015185185185184744	0.002222222222222348	-0.006459259259259276	6.666666666666664	2.2962962962962976	0.5185185185185182	6.370370370370374	2.0	-1.2222222222222214	1.925925925925924	2.6296296296296298	0.031092592592592574	1.0740740740740744	0.0	-2.296296296296296	4.37037037037037	1.2592592592592595	0.9629629629629628	0.37037037037037024	0.0	0.0	-1.0740740740740742	0.7777777777777778	0.0	0.0	0.0	0.7777777777777778	1.0370370370370363	-0.2962962962962963	2.2518518518518604	-2.2074074074074232	0.6129629629629623	0.0955555555555554	-0.7133333333333338	1.481481481481481	-0.22222222222222146	0.0	0.44444444444444464	0.0
133	5441	1	45.901999999999994	0.08533333333333283	3.873333333333335	3.8399999999999888	4.329999999999998	3.8233333333333377	0.015366666666666641	-0.009333333333333416	0.02210000000000012	-0.01833333333333309	-0.006860000000000005	4.06666666666667	3.1333333333333333	1.2999999999999998	4.299999999999997	3.3666666666666667	5.433333333333334	6.31666666666667	0.33333333333333304	-0.0010366666666666855	0.4666666666666666	0.0	4.966666666666665	0.9333333333333336	4.466666666666665	-1.9333333333333336	0.0	0.0	0.2	0.1333333333333333	0.2666666666666667	0.0	0.0	0.0	0.4666666666666666	-1.333333333333334	0.3999999999999999	-0.5799999999999983	4.406666666666666	-4.0873333333333335	-0.3046666666666669	0.44	-2.1333333333333337	6.600000000000001	0.0	5.733333333333333	0.0
134	10253	-1	11.949545454545556	-0.40636363636363626	1.595454545454544	4.331818181818201	1.9999999999999931	5.2454545454545345	-0.019954545454545558	-0.008636363636363553	-0.016272727272727328	-2.220446049250313e-16	-0.0020818181818181986	4.5	0.5909090909090935	-0.6818181818181817	4.454545454545453	0.5454545454545467	-3.1818181818181834	-1.18181818181818	0.5454545454545459	0.0019318181818181453	-0.2727272727272729	0.0	-2.90909090909091	3.90909090909091	0.5909090909090899	-0.454545454545455	0.4545454545454546	0.0	0.0	0.0	0.0	0.0	0.0	0.0	0.0	0.0	0.0	3.2136363636363754	-1.6818181818181728	-1.6545454545454543	0.2309090909090914	0.0	2.5	-1.9090909090909085	0.0	0.0	0.0
135	9651	-1	-30.140454545454478	0.08363636363636395	-3.004545454545457	-4.268181818181809	-3.3000000000000043	-4.954545454545468	-0.002954545454545543	0.0013636363636364555	-0.006272727272727319	-2.220446049250313e-16	0.0025181818181818087	-4.5	-2.4090909090909065	1.3181818181818183	-5.545454545454548	-3.4545454545454533	-2.1818181818181834	-4.18181818181818	-0.4545454545454541	0.004931818181818135	0.7272727272727271	0.0	-2.90909090909091	-2.09090909090909	-2.40909090909091	-0.454545454545455	0.4545454545454546	0.0	0.0	0.0	0.0	0.0	0.0	0.0	0.0	0.0	0.0	-0.08636363636362887	-1.5818181818181714	0.3454545454545457	1.2209090909090907	0.0	-1.5	-0.9090909090909084	0.0	0.0	0.0
136	4413	1	-33.52392857142865	-0.26821428571428463	-1.778571428571432	-2.8035714285714235	-1.471428571428568	-2.8464285714285613	-0.004321428571428586	-0.009999999999999787	0.0011785714285714732	-0.007857142857143007	0.00417499999999997	-2.3214285714285694	-2.0	-0.6428571428571432	-2.5357142857142847	-2.2142857142857157	0.0	-2.2142857142857157	-0.4285714285714288	-0.0034464285714286003	0.0	0.0	0.0	-0.3214285714285729	-0.8571428571428577	0.03571428571428559	-0.25	0.0	0.0	-0.8214285714285714	-0.10714285714285714	0.0	0.0	0.0	-0.10714285714285714	-1.1428571428571423	-0.9285714285714286	1.1999999999999886	0.17499999999999716	0.24821428571428414	-0.1482142857142872	-1.4875000000000005	-0.8571428571428577	0.0	0.0	0.0	0.0
137	3222	1	-42.75352941176465	-0.2717647058823518	-2.4588235294117524	-3.635294117647057	-2.7764705882352985	-4.147058823529413	-0.004235294117647115	0.0035294117647057814	-0.00841176470588234	0.0017647058823528907	0.003605882352941167	-3.588235294117645	-2.058823529411768	0.0588235294117645	-4.235294117647058	-2.705882352941174	-0.647058823529413	-3.2352941176470584	0.5882352941176467	0.016188235294117642	-0.411764705882353	0.0	-0.23529411764705804	-1.5294117647058842	-0.9411764705882356	-0.5882352941176467	0.2352941176470589	0.0	-0.4117647058823529	-0.17647058823529413	-0.1176470588235294	-0.05882352941176471	0.0	0.0	-0.5882352941176471	-1.117647058823529	-0.35294117647058826	0.22352941176470156	0.5058823529411853	-0.2294117647058833	0.7352941176470589	-0.5917647058823529	-1.1764705882352935	0.23529411764705804	0.0	0.647058823529413	0.0
138	9293	-1	-7.100454545454454	0.0636363636363626	-0.7045454545454533	-1.568181818181806	-0.7000000000000028	-1.654545454545456	0.004045454545454463	0.0013636363636364555	0.0037272727272726898	-2.220446049250313e-16	-8.181818181819678e-05	-1.5	-0.4090909090909065	-0.6818181818181817	-1.5454545454545467	-0.4545454545454533	1.8181818181818168	0.3181818181818201	0.5454545454545459	0.012931818181818142	-0.2727272727272729	0.0	2.09090909090909	-1.09090909090909	-0.4090909090909101	0.545454545454545	-0.5454545454545454	0.0	0.0	0.0	0.0	0.0	0.0	0.0	0.0	0.0	0.0	-0.5863636363636289	0.11818181818183147	1.3454545454545457	-0.8390909090909089	0.0	-1.5	1.0909090909090915	0.0	0.0	0.0
139	6573	1	-16.693043478260847	-0.6899999999999977	1.030434782608701	1.7304347826086826	1.517391304347825	2.1260869565217457	-0.01195652173913042	-0.011739130434782695	-0.004043478260869593	-0.0082608695652171	-5.652173913045511e-05	2.5217391304347814	-0.0869565217391326	-1.6956521739130441	2.9130434782608674	0.30434782608695343	1.260869565217391	0.7391304347826093	-0.4782608695652178	-0.010917391304347835	-0.1304347826086958	-0.08695652173913042	1.4782608695652169	2.608695652173914	1.608695652173914	-0.7391304347826089	1.0869565217391304	0.0	-0.08695652173913042	-1.608695652173913	-0.3478260869565217	0.0	0.0	0.0	-0.43478260869565216	-1.6956521739130432	-1.9565217391304348	2.8043478260869605	1.0782608695652272	-1.8252173913043477	1.729565217391306	-3.565217391304348	-0.043478260869564515	1.739130434782609	-0.08695652173913042	1.9130434782608687	0.0
140	1776	1	-57.92304347826087	0.7000000000000028	-6.5695652173913	-11.869565217391319	-6.182608695652174	-13.273913043478252	0.01604347826086949	-0.0017391304347826875	0.028956521739130325	-0.0082608695652171	0.015343478260869556	-11.47826086956522	-6.086956521739133	-0.6956521739130439	-12.086956521739133	-6.6956521739130475	-3.739130434782609	-8.26086956521739	-1.4782608695652175	-0.012217391304347841	0.8695652173913042	-0.08695652173913042	-4.521739130434783	-5.391304347826086	-5.391304347826086	1.2608695652173911	-1.9130434782608696	0.0	-0.08695652173913042	-1.608695652173913	1.6521739130434785	0.0	0.0	0.0	1.5652173913043481	-0.695652173913043	0.04347826086956519	-0.8956521739130423	-1.5217391304347745	4.074782608695653	-2.2504347826086946	0.7847826086956521	-2.0434782608695645	-3.2608695652173907	-0.08695652173913042	-4.086956521739131	0.0
141	6272	1	-10.17803571428567	0.8305357142857144	-2.0375000000000014	-6.11964285714285	-1.8982142857142958	-8.099999999999994	0.03989285714285706	-0.0036785714285714204	0.04603571428571418	-0.020535714285714324	0.0023517857142857372	-6.125	-1.7321428571428577	0.8214285714285712	-6.839285714285714	-2.4464285714285694	0.0892857142857153	-1.6964285714285694	-1.0178571428571432	-0.009253571428571415	1.4107142857142856	0.0	-1.321428571428573	-4.392857142857142	0.23214285714285765	-3.2142857142857144	1.0714285714285714	0.0	0.1428571428571429	-0.8214285714285714	0.8571428571428572	0.0	0.0	0.0	1.0	-1.9642857142857133	0.0357142857142857	-3.591071428571425	5.614285714285708	-5.662678571428571	2.8596428571428567	0.3769642857142854	-4.0	4.232142857142858	0.0	-1.9642857142857155	0.0
142	7540	1	-124.71799999999996	-0.8946666666666658	-7.826666666666667	-10.360000000000008	-8.370000000000001	-10.676666666666662	-0.0266333333333334	-0.009333333333333416	-0.033900000000000034	0.011666666666666714	0.01704	-9.93333333333333	-6.866666666666667	-1.7000000000000002	-10.700000000000003	-7.633333333333333	-3.5666666666666664	-10.18333333333333	-0.666666666666667	0.007763333333333316	-1.5333333333333334	0.0	-2.033333333333335	-3.0666666666666664	-5.533333333333335	2.0666666666666664	-1.0	0.0	-0.8	-0.8666666666666667	-0.7333333333333333	0.0	0.0	0.0	-1.5333333333333334	-1.333333333333334	-1.6	2.1200000000000045	-3.0933333333333337	6.932666666666666	-1.4746666666666668	-2.95	-1.1333333333333335	-4.399999999999999	0.0	-1.2666666666666655	0.0
143	3742	1	-65.94840000000022	0.2428000000000008	-6.112000000000003	-10.900000000000013	-6.488	-12.552000000000007	0.012480000000000158	-0.0005199999999998539	0.014319999999999776	-0.0003999999999997339	0.006767999999999982	-10.959999999999996	-4.880000000000003	-0.20000000000000015	-11.799999999999995	-5.719999999999999	-2.120000000000001	-6.079999999999997	-1.16	0.00559999999999998	0.6800000000000002	0.24	-3.0399999999999987	-6.079999999999997	-3.879999999999999	-0.4800000000000004	-0.48	0.0	0.2	-0.2	-0.04	0.0	0.0	0.0	0.16000000000000006	-1.0	-0.24	-1.4559999999999818	0.7759999999999962	0.9255999999999992	-0.4651999999999996	-0.3444	-3.3599999999999994	-0.7600000000000016	0.24	-5.84	0.0
144	2593	1	23.979545454545587	0.3036363636363628	0.9954545454545424	0.3318181818181927	1.6999999999999955	0.14545454545454106	0.010045454545454358	-0.008636363636363553	0.020727272727272598	-0.010000000000000231	-0.0020818181818181986	0.5	0.5909090909090935	0.31818181818181834	0.4545454545454533	0.5454545454545467	1.8181818181818168	1.31818181818182	0.5454545454545459	0.008931818181818138	-0.2727272727272729	0.0	2.09090909090909	-0.09090909090908994	0.5909090909090899	-0.454545454545455	-0.5454545454545454	0.0	1.0	0.0	0.0	0.0	0.0	0.0	1.0	0.0	0.0	-0.386363636363626	0.6181818181818315	-0.8545454545454554	-0.999090909090909	0.0	-0.5	1.0909090909090915	0.0	0.0	0.0
145	3793	1	0.9160714285713992	0.32178571428571523	-0.8785714285714334	-2.403571428571425	-0.5714285714285694	-2.9464285714285694	0.009678571428571314	2.220446049250313e-16	0.015178571428571375	-0.007857142857143007	0.001774999999999971	-2.3214285714285694	-1.0	0.3571428571428568	-2.5357142857142847	-1.2142857142857153	0.0	-1.2142857142857153	-0.4285714285714288	-0.0034464285714286003	0.0	0.0	0.0	-1.321428571428573	-0.8571428571428577	0.03571428571428559	-0.25	0.0	0.0	-0.8214285714285714	0.8928571428571429	0.0	0.0	0.0	0.8928571428571429	-0.14285714285714235	0.0714285714285714	-0.5000000000000071	0.17499999999999716	0.24821428571428414	-0.1482142857142872	0.2424999999999997	-0.8571428571428577	0.0	0.0	0.0	0.0
146	6184	1	44.87436363636362	-0.2669090909090901	4.941818181818185	7.078181818181812	5.050909090909084	8.038181818181826	0.0041272727272732	-0.0033818181818183746	0.003963636363636502	-0.0014545454545460412	-0.012667272727272708	7.290909090909089	4.363636363636363	-0.6909090909090909	8.07272727272727	5.145454545454545	2.8000000000000007	6.990909090909092	0.4363636363636365	-0.002289090909090893	0.8909090909090911	0.0	1.9090909090909085	2.9272727272727264	4.054545454545455	0.7636363636363637	0.20000000000000015	0.0	-0.2	-0.3090909090909091	-0.07272727272727272	-0.07272727272727272	0.0	0.0	-0.34545454545454546	0.3090909090909095	-0.4545454545454545	-0.2545454545454646	2.0618181818181824	0.12418181818181928	-0.4779999999999998	-1.0127272727272727	0.2727272727272725	3.781818181818181	0.0	3.2181818181818187	0.0
147	5623	1	-15.284255319148993	-0.391702127659574	-0.2553191489361595	0.19787234042553334	-0.2723404255319011	0.4106382978723673	-0.010446808510638173	-0.003234042553191596	-0.010468085106383085	0.005957446808510625	0.00263829787234042	0.3404255319148959	-0.4468085106382986	-5.425531914893617	1.4255319148936183	0.6382978723404236	-0.12765957446808684	-0.3936170212765973	0.8510638297872339	0.012448936170212777	-1.425531914893617	-0.1702127659574468	1.4680851063829792	0.7872340425531908	0.2553191489361701	-0.4893617021276597	0.12765957446808507	0.0	-0.1276595744680851	0.1063829787234043	-0.2978723404255319	-0.02127659574468085	0.0	0.0	-0.44680851063829785	-0.7021276595744688	-0.2127659574468086	1.5446808510638306	0.14042553191487886	-1.2127659574468108	0.20936170212765992	-0.4621276595744688	1.4042553191489358	-0.9787234042553196	-0.1702127659574468	2.5531914893617014	0.0
148	9958	-1	9.929545454545519	-0.1863636363636365	1.0954545454545441	2.4318181818181936	1.1999999999999955	2.845454545454544	-0.008954545454545548	0.0013636363636364555	-0.007272727272727319	-2.220446049250313e-16	-0.0020818181818181986	2.5	0.5909090909090935	0.31818181818181834	2.4545454545454533	0.5454545454545467	-2.1818181818181834	-0.18181818181817988	-0.4545454545454541	-0.010068181818181863	0.7272727272727271	0.0	-2.90909090909091	1.90909090909091	0.5909090909090899	-0.454545454545455	0.4545454545454546	0.0	0.0	0.0	0.0	0.0	0.0	0.0	0.0	0.0	0.0	1.4136363636363711	-0.5818181818181714	-1.2545454545454555	0.4309090909090907	0.0	1.5	-0.9090909090909084	0.0	0.0	0.0
149	3534	1	6.095263157894692	-0.22052631578947235	0.9000000000000021	1.8684210526315823	1.0578947368421012	2.0789473684210615	-0.008000000000000007	-0.000526315789473486	-0.006263157894736859	0.0031578947368420267	-0.0025789473684210557	1.9473684210526299	0.6315789473684212	-0.4210526315789478	1.7368421052631575	0.4210526315789451	-0.1578947368421062	0.6052631578947398	1.7894736842105263	0.0326842105263158	0.05263157894736836	0.1578947368421053	-0.3684210526315788	1.3157894736842088	0.5263157894736851	-0.10526315789473628	0.8421052631578947	0.0	-0.05263157894736842	-0.5263157894736842	-0.05263157894736842	0.0	0.0	0.0	-0.10526315789473684	0.10526315789473628	-0.5789473684210527	1.3210526315789508	-0.6578947368421026	-0.9894736842105268	1.6700000000000004	-1.203684210526316	0.2105263157894739	0.15789473684210442	0.1578947368421053	0.15789473684210442	0.0
150	5003	1	16.814363636363627	0.11309090909090892	1.841818181818184	1.3781818181818153	1.5509090909090837	1.1381818181818275	0.021127272727273216	-0.0033818181818183746	0.014963636363636625	-0.0014545454545460412	-0.006667272727272715	1.2909090909090892	2.3636363636363638	-1.690909090909091	2.0727272727272705	3.1454545454545446	5.800000000000002	5.990909090909092	0.4363636363636365	0.005610909090909097	-0.1090909090909089	0.0	5.909090909090907	-1.072727272727274	2.0545454545454547	0.7636363636363637	0.20000000000000015	0.0	-0.2	-0.3090909090909091	-0.07272727272727272	-0.07272727272727272	0.0	0.0	-0.34545454545454546	0.3090909090909095	-0.4545454545454545	-3.2545454545454646	3.261818181818178	1.2641818181818198	0.21200000000000066	-1.0127272727272727	-1.7272727272727275	3.781818181818181	0.0	6.218181818181819	0.0
151	4208	1	-1.1680357142856792	1.0305357142857154	-1.2374999999999972	-6.319642857142853	-1.0982142857142991	-8.199999999999989	0.05689285714285708	-0.0036785714285714204	0.0630357142857142	-0.030535714285714333	0.0016517857142857445	-6.125	-0.7321428571428577	-1.1785714285714288	-5.839285714285714	-0.4464285714285694	4.089285714285714	1.8035714285714304	-1.0178571428571432	-0.01055357142857142	0.4107142857142857	0.0	3.678571428571427	-5.3928571428571415	1.2321428571428577	-2.2142857142857144	0.0714285714285714	0.0	0.1428571428571429	-0.8214285714285714	0.8571428571428572	0.0	0.0	0.0	1.0	-1.9642857142857133	0.0357142857142857	-5.791071428571421	7.8142857142857025	-3.4326785714285712	0.6296428571428576	0.3769642857142854	-5.0	6.232142857142858	0.0	7.035714285714286	0.0
152	2530	1	-23.93473684210528	-0.14052631578947228	-1.3000000000000007	-2.331578947368413	-1.242105263157896	-2.5210526315789394	0.0020000000000000018	-0.000526315789473486	0.004736842105263261	-0.006842105263157983	0.006221052631578947	-2.05263157894737	-1.3684210526315788	-2.4210526315789482	-1.2631578947368425	-0.5789473684210549	2.8421052631578934	-0.39473684210526017	-0.21052631578947345	-0.002015789473684207	0.05263157894736836	-0.8421052631578947	3.631578947368421	-0.6842105263157912	-0.473684210526315	-0.10526315789473628	-0.1578947368421053	0.0	-0.05263157894736842	-0.5263157894736842	-0.05263157894736842	0.0	0.0	0.0	-0.10526315789473684	-0.8947368421052637	-0.5789473684210527	0.2210526315789494	0.8421052631578974	0.5105263157894733	-0.22999999999999954	-1.203684210526316	-0.7894736842105261	1.1578947368421044	-0.8421052631578947	0.15789473684210442	0.0
153	2709	1	12.865384615384643	-0.05307692307692058	1.1384615384615344	2.2538461538461547	1.1923076923076934	2.684615384615398	-0.004384615384615431	-0.0006923076923075477	-0.003076923076923199	0.0007692307692308553	-0.001161538461538464	2.2307692307692264	0.7692307692307665	1.0	2.1538461538461604	0.6923076923076934	-0.1538461538461533	0.3846153846153868	-0.07692307692307665	-0.0029769230769230715	0.0	-0.15384615384615385	0.0	1.46153846153846	0.6923076923076934	-0.23076923076923084	-0.15384615384615374	0.0	0.0	0.4615384615384617	0.0	0.0	0.0	0.0	0.0	0.07692307692307665	0.4615384615384617	0.5769230769230802	-0.3076923076923066	-0.5030769230769208	-0.2661538461538462	0.462307692307693	0.76923076923077	0.07692307692307665	-0.15384615384615385	0.0	0.0
154	12066	-1	62.08411764705879	-0.24705882352941175	5.7588235294117585	10.194117647058825	6.1941176470588175	11.570588235294109	-0.012411764705882344	0.003176470588235336	-0.009411764705882342	-0.004117647058823559	-0.009029411764705885	10.176470588235297	4.352941176470587	-1.117647058823529	11.0	5.176470588235297	-1.235294117647058	4.352941176470587	1.8235294117647056	0.0144294117647059	-0.411764705882353	0.0	-0.8235294117647065	5.8235294117647065	4.411764705882352	-1.4117647058823533	0.6470588235294117	0.0	-0.05882352941176471	0.7647058823529411	0.0	0.0	0.0	0.0	-0.05882352941176471	-0.0588235294117645	0.7647058823529411	2.211764705882352	0.2882352941176478	-3.810000000000001	0.4082352941176466	1.0605882352941176	4.235294117647058	0.1764705882352935	0.0	-0.882352941176471	0.0
155	8364	1	-73.27799999999995	1.1553333333333329	-7.2266666666666675	-13.760000000000005	-7.770000000000002	-16.376666666666658	0.05036666666666667	0.010666666666666602	0.04810000000000003	-0.01833333333333309	0.013539999999999984	-13.93333333333333	-5.866666666666667	-0.7000000000000002	-14.700000000000005	-6.633333333333333	-0.5666666666666664	-6.68333333333333	-1.666666666666667	-0.005336666666666698	0.4666666666666666	0.0	-1.033333333333335	-8.066666666666666	-3.533333333333335	-2.9333333333333336	0.0	0.0	0.2	0.1333333333333333	0.2666666666666667	0.0	0.0	0.0	0.4666666666666666	-2.333333333333334	0.3999999999999999	-6.179999999999996	5.706666666666664	-3.5473333333333343	1.185333333333333	1.93	-4.133333333333334	0.6000000000000014	0.0	-0.2666666666666657	0.0
156	270	1	-46.26425531914903	-0.9217021276595744	-1.355319148936161	-0.5021276595744695	-0.6723404255318997	0.31063829787235875	-0.029446808510638186	-0.015234042553191609	-0.01746808510638309	0.005957446808510625	0.005938297872340417	0.3404255319148959	-2.446808510638298	-3.4255319148936163	0.4255319148936181	-2.3617021276595764	-0.12765957446808684	-3.3936170212765973	1.8510638297872342	0.029648936170212768	-1.425531914893617	-0.1702127659574468	1.4680851063829792	2.7872340425531914	-0.7446808510638299	0.5106382978723403	-0.8723404255319149	0.0	-0.1276595744680851	-0.8936170212765957	-0.2978723404255319	-0.02127659574468085	0.0	0.0	-0.44680851063829785	-1.7021276595744688	-1.2127659574468086	5.044680851063831	-1.5595744680851171	0.5872340425531881	-1.5206382978723405	-2.1821276595744687	1.4042553191489358	-1.9787234042553197	-0.1702127659574468	-6.446808510638299	0.0
157	1879	1	12.152500000000089	-0.40125000000000105	2.2124999999999986	4.224999999999993	2.424999999999997	5.224999999999994	-0.012499999999999956	-0.01124999999999998	-0.010374999999999912	0.0012499999999999734	-0.004925000000000014	4.5	1.5	3.25	4.125	1.125	0.75	1.8125	0.125	-0.0032874999999999988	0.625	0.0	0.125	3.0	1.5	0.875	-0.125	0.0	-0.375	-0.375	0.0	0.0	0.0	0.0	-0.375	0.0	-0.375	1.9625000000000057	-0.5249999999999986	0.4375	-0.44125000000000014	-0.75	0.5	1.0	0.0	0.375	0.0
158	9652	-1	-87.20045454545448	0.10363636363636353	-7.204545454545458	-11.568181818181806	-7.500000000000008	-13.154545454545465	4.54545454544597e-05	0.0013636363636364555	0.0007272727272725764	-2.220446049250313e-16	0.0134181818181818	-11.5	-6.4090909090909065	0.31818181818181834	-12.545454545454547	-7.454545454545452	-3.1818181818181834	-9.18181818181818	-2.454545454545454	-0.018068181818181855	-0.2727272727272729	0.0	-2.90909090909091	-5.09090909090909	-4.40909090909091	-1.454545454545455	-0.5454545454545454	0.0	0.0	0.0	0.0	0.0	0.0	0.0	0.0	-2.0	0.0	-0.08636363636362887	-0.7818181818181671	0.3454545454545457	0.20090909090909115	0.0	-2.5	-1.9090909090909085	0.0	0.0	0.0
159	3601	1	28.526071428571356	-0.12821428571428495	2.421428571428564	4.796428571428572	2.4285714285714306	5.453571428571436	-0.009321428571428592	2.220446049250313e-16	-0.009821428571428537	0.002142857142857002	-0.004525000000000029	4.6785714285714315	2.0	0.3571428571428568	4.464285714285714	1.7857142857142847	0.0	1.7857142857142847	2.5714285714285707	0.03255357142857142	0.0	0.0	0.0	2.678571428571427	1.1428571428571423	0.03571428571428559	0.75	0.0	0.0	0.1785714285714286	-0.10714285714285714	0.0	0.0	0.0	-0.10714285714285714	0.8571428571428577	0.0714285714285714	0.9999999999999928	-1.2250000000000014	-0.3017857142857157	0.6417857142857128	-0.1275000000000004	1.1428571428571423	0.0	0.0	0.0	0.0
[truncated: 5,000 more columns]
