# Supplementary material for: QSAR-Co-X: an open source toolkit for multitarget QSAR modelling
Source: J Cheminform. 2021 Apr 15;13:29. doi: 10.1186/s13321-021-00508-0 (PMC8048082; doi:10.1186/s13321-021-00508-0)
Supplement: Supplementary file 2 — Additional file 2. Folder (CS_1) containing the results (i.e., the output files from the current toolkit) of the FS-LDA, SFS-LDA, RF and GB models for case study 1. [file 13321_2021_508_MOESM2_ESM.zip › 13321_2021_508_MOESM2_ESM/CS_1/GB/pi3k_strbjg_GB_vd_nl.txt]

The validation set results are: 

True Positive: 108
True Negative: 38
False Positive 6
False Negative 8
Sensitivity: 86.36363636363636
Specificity: 93.10344827586206
Accuracy: 91.25
f1_score: 93.91304347826087
MCC: 0.7839913517034339
ROC_AUC: 0.897335423197492
