# Supplementary material for: QSAR-Co-X: an open source toolkit for multitarget QSAR modelling
Source: J Cheminform. 2021 Apr 15;13:29. doi: 10.1186/s13321-021-00508-0 (PMC8048082; doi:10.1186/s13321-021-00508-0)
Supplement: Supplementary file 2 — Additional file 2. Folder (CS_1) containing the results (i.e., the output files from the current toolkit) of the FS-LDA, SFS-LDA, RF and GB models for case study 1. [file 13321_2021_508_MOESM2_ESM.zip › 13321_2021_508_MOESM2_ESM/CS_1/RF/pi3k_strbjg_RF_nl.txt]

The best estimator is: 
RandomForestClassifier(bootstrap=True, ccp_alpha=0.0, class_weight=None,
                       criterion='entropy', max_depth=100, max_features='sqrt',
                       max_leaf_nodes=None, max_samples=None,
                       min_impurity_decrease=0.0, min_impurity_split=None,
                       min_samples_leaf=4, min_samples_split=5,
                       min_weight_fraction_leaf=0.0, n_estimators=50,
                       n_jobs=None, oob_score=False, random_state=None,
                       verbose=0, warm_start=False)
5 fold cross validation statistics are: 

True Positive: 330
True Negative: 98
False Positive 13
False Negative 11
Sensitivity: 96.7741935483871
Specificity: 88.28828828828829
Accuracy: 94.69026548672566
f1_score: 96.49122807017544

The test set results are: 

True Positive: 77
True Negative: 32
False Positive 3
False Negative 2
Sensitivity: 91.42857142857143
Specificity: 97.46835443037975
Accuracy: 95.6140350877193
f1_score: 96.85534591194968
MCC: 0.8962926988788932
ROC_AUC: 0.9444846292947557
