# Supplementary material for: QSAR-Co-X: an open source toolkit for multitarget QSAR modelling
Source: J Cheminform. 2021 Apr 15;13:29. doi: 10.1186/s13321-021-00508-0 (PMC8048082; doi:10.1186/s13321-021-00508-0)
Supplement: Supplementary file 2 — Additional file 2. Folder (CS_1) containing the results (i.e., the output files from the current toolkit) of the FS-LDA, SFS-LDA, RF and GB models for case study 1. [file 13321_2021_508_MOESM2_ESM.zip › 13321_2021_508_MOESM2_ESM/CS_1/RF/pi3k_strbjg_RF_tspred.csv]

	NAME	Act_600	MW_cl	AMW_cl	Sv_cl	Se_cl	Sp_cl	Si_cl	Mv_cl	Me_cl	Mp_cl	Mi_cl	GD_cl	nAT_cl	nSK_cl	nTA_cl	nBT_cl	nBO_cl	nBM_cl	SCBO_cl	RBN_cl	RBF_cl	nDB_cl	nTB_cl	nAB_cl	nH_cl	nC_cl	nN_cl	nO_cl	nP_cl	nS_cl	nF_cl	nCL_cl	nBR_cl	nI_cl	nB_cl	nHM_cl	nHet_cl	nX_cl	H%_cl	C%_cl	N%_cl	O%_cl	X%_cl	nCsp3_cl	nCsp2_cl	nCsp_cl	max_conj_path_cl	nStructures_cl
0	13592	-1	50.07411764705881	-0.3170588235294121	4.758823529411757	9.194117647058825	5.1941176470588175	10.57058823529411	-0.01741176470588235	0.003176470588235336	-0.014411764705882346	0.00588235294117645	-0.008629411764705884	9.176470588235297	3.3529411764705865	1.8823529411764708	9.0	3.1764705882352966	-1.235294117647058	2.352941176470587	2.8235294117647056	0.030829411764705893	-0.411764705882353	0.0	-0.8235294117647065	5.8235294117647065	3.4117647058823515	-1.4117647058823533	0.6470588235294117	0.0	-0.05882352941176471	0.7647058823529411	0.0	0.0	0.0	0.0	-0.05882352941176471	-0.0588235294117645	0.7647058823529411	2.911764705882355	-0.6117647058823508	-3.7100000000000013	0.4682352941176471	1.0805882352941176	3.2352941176470584	0.1764705882352935	0.0	-0.882352941176471	0.0
1	3042	1	22.56962962962973	0.5399999999999991	-0.17777777777777004	-0.2888888888889056	-1.248148148148147	-0.7999999999999972	0.009888888888888836	0.019296296296296145	-0.00751851851851848	0.012222222222222356	-0.004459259259259274	-1.3333333333333357	1.2962962962962976	2.518518518518518	-1.6296296296296262	1.0	-1.2222222222222214	0.9259259259259238	-0.37037037037037024	-0.002907407407407428	1.0740740740740744	0.0	-2.296296296296296	-2.6296296296296298	-0.7407407407407405	-0.0370370370370372	0.37037037037037024	0.0	0.0	1.9259259259259256	-0.2222222222222222	0.0	0.0	0.0	-0.2222222222222222	2.0370370370370363	1.7037037037037035	-3.348148148148141	-0.407407407407419	0.14296296296296165	0.7155555555555555	2.936666666666666	-0.5185185185185189	-0.22222222222222146	0.0	0.44444444444444464	0.0
2	9097	1	-36.88425531914902	-0.06170212765957395	-3.3553191489361613	-4.902127659574467	-3.0723404255318982	-5.389361702127637	-0.00844680851063817	-0.003234042553191596	-0.0014680851063831881	-0.004042553191489384	0.006538297872340407	-4.659574468085103	-3.446808510638298	1.5744680851063828	-5.574468085106383	-4.3617021276595755	-3.127659574468087	-5.893617021276598	-1.1489361702127658	-0.015351063829787225	0.5744680851063829	-0.1702127659574468	-3.5319148936170213	-1.212765957446809	-2.7446808510638303	-0.4893617021276597	0.12765957446808507	0.0	-0.1276595744680851	-0.8936170212765957	0.7021276595744681	-0.02127659574468085	0.0	0.0	0.5531914893617021	-0.7021276595744688	-0.2127659574468086	1.844680851063828	-1.6595744680851183	-0.2127659574468108	0.5293617021276598	-0.29212765957446885	-0.5957446808510642	-1.9787234042553197	-0.1702127659574468	-1.4468085106382986	0.0
3	4001	1	-9.017499999999984	0.13250000000000028	-1.125	-1.6000000000000014	-1.3500000000000014	-1.8000000000000045	0.00024999999999997247	0.0024999999999999467	-0.003999999999999893	0.0050000000000001155	0.004299999999999997	-1.75	-0.75	-0.25	-1.75	-0.75	-0.5	-1.0	0.0	0.0022750000000000058	0.0	0.0	-0.5	-1.0	-1.25	0.5	0.0	0.0	0.0	0.0	0.0	0.0	0.0	0.0	0.0	0.5	0.0	-0.75	-1.4249999999999972	2.0500000000000007	0.1299999999999999	0.0	-0.25	-1.0	0.0	0.0	0.0
4	5519	1	48.979545454545594	-0.07636363636363619	3.895454545454541	6.5318181818181875	3.9999999999999933	7.745454545454535	-0.004954545454545546	0.0013636363636364555	-0.004272727272727428	0.009999999999999787	-0.006281818181818194	6.5	3.590909090909093	-0.6818181818181817	7.454545454545452	4.545454545454547	1.8181818181818168	5.31818181818182	2.545454545454546	0.024931818181818124	-0.2727272727272729	0.0	2.09090909090909	2.90909090909091	1.59090909090909	2.545454545454545	-0.5454545454545454	0.0	0.0	0.0	0.0	0.0	0.0	0.0	0.0	2.0	0.0	0.3136363636363697	-1.1818181818181728	2.4454545454545435	-1.4390909090909083	0.0	2.5	-0.9090909090909084	0.0	0.0	0.0
5	7171	1	-67.6380357142857	0.11053571428571553	-5.537500000000001	-9.319642857142851	-5.698214285714298	-10.599999999999994	0.005892857142857144	-0.0036785714285714204	0.007035714285714256	-0.0005357142857145282	0.013651785714285741	-9.125	-4.7321428571428585	-0.17857142857142885	-9.839285714285717	-5.4464285714285685	-1.9107142857142847	-6.1964285714285685	-1.0178571428571432	-0.005053571428571421	0.4107142857142857	0.0	-2.321428571428573	-4.392857142857142	-3.7678571428571423	-0.2142857142857144	0.0714285714285714	0.0	0.1428571428571429	-0.8214285714285714	-0.14285714285714285	0.0	0.0	0.0	0.0	-0.9642857142857136	-0.9642857142857144	-0.8910714285714221	-0.5857142857142961	1.7973214285714292	0.949642857142857	-1.8430357142857148	-2.0	-1.7678571428571423	0.0	1.0357142857142847	0.0
6	6556	1	-30.124615384615367	-0.4030769230769211	-0.061538461538468425	-0.946153846153848	0.8923076923076891	-0.7153846153846075	-0.0033846153846154303	-0.01569230769230756	0.008923076923076811	-0.009230769230769155	0.00163846153846154	0.2307692307692264	-1.2307692307692335	-1.0	0.1538461538461604	-1.3076923076923066	0.8461538461538467	0.3846153846153868	-0.07692307692307665	-0.0010769230769230725	0.0	0.8461538461538461	0.0	1.46153846153846	0.6923076923076934	0.7692307692307692	-0.15384615384615374	0.0	0.0	-2.5384615384615383	0.0	0.0	0.0	0.0	0.0	-1.9230769230769236	-2.5384615384615383	1.6769230769230743	0.7923076923076877	0.9469230769230784	-0.20615384615384655	-3.2376923076923068	-0.23076923076922995	0.07692307692307665	0.8461538461538461	0.0	0.0
7	1651	1	-18.185636363636373	-0.6169090909090906	-0.05818181818181501	0.9781818181818096	0.050909090909080135	1.5381818181818259	-0.01987272727272682	-0.0033818181818183746	-0.016036363636363515	-0.0014545454545460412	0.001232727272727288	1.2909090909090892	-0.6363636363636367	0.3090909090909091	1.0727272727272703	-0.8545454545454554	-3.1999999999999997	-2.0090909090909084	-0.5636363636363635	-0.0124890909090909	0.8909090909090911	0.0	-4.090909090909092	1.9272727272727257	0.05454545454545468	-0.23636363636363636	0.20000000000000015	0.0	-0.2	-0.3090909090909091	-0.07272727272727272	-0.07272727272727272	0.0	0.0	-0.34545454545454546	-0.6909090909090905	-0.4545454545454545	2.945454545454531	-0.9381818181818176	-0.8058181818181804	0.21200000000000066	-1.0127272727272727	1.2727272727272725	-1.2181818181818187	0.0	-2.7818181818181813	0.0
8	9173	1	12.176666666666675	-0.028333333333332437	0.9000000000000057	1.75	0.9166666666666714	1.7999999999999972	-0.002666666666666706	0.0050000000000001155	-0.003499999999999948	-0.0016666666666667054	-0.002233333333333337	1.6666666666666643	0.8333333333333357	0.6666666666666665	1.6666666666666643	0.8333333333333357	0.0	0.8333333333333357	0.3333333333333335	0.004033333333333333	0.0	0.0	0.0	0.8333333333333321	0.3333333333333321	-0.16666666666666696	1.0	0.0	0.0	-0.3333333333333335	0.0	0.0	0.0	0.0	0.0	0.5	-0.3333333333333335	0.30000000000000426	-0.5333333333333314	-0.6833333333333353	1.6416666666666655	-0.7233333333333332	0.3333333333333339	0.0	0.0	0.0	0.0
9	6559	1	32.396470588235395	-0.17176470588235127	2.8411764705882447	5.264705882352942	3.4235294117647044	6.152941176470591	-0.009235294117647121	-0.006470588235294228	-0.0014117647058824454	0.0017647058823528907	-0.004594117647058832	5.411764705882355	1.941176470588232	1.0588235294117645	5.764705882352942	2.294117647058826	0.35294117647058704	2.7647058823529416	-0.4117647058823533	-0.014211764705882353	0.588235294117647	0.0	-0.23529411764705804	3.470588235294116	1.0588235294117645	0.4117647058823533	0.2352941176470589	0.0	0.5882352941176471	-0.17647058823529413	-0.1176470588235294	-0.05882352941176471	0.0	0.0	0.4117647058823529	0.882352941176471	-0.35294117647058826	1.8235294117647032	-1.3941176470588204	-0.7294117647058833	-0.06470588235294095	-0.5917647058823529	1.8235294117647065	-0.7647058823529421	0.0	-1.352941176470587	0.0
10	11897	-1	54.024117647058794	0.0829411764705883	3.858823529411758	6.794117647058818	3.5941176470588165	7.070588235294111	-0.0034117647058823364	0.013176470588235343	-0.009411764705882342	0.00588235294117645	-0.008629411764705884	6.176470588235299	3.3529411764705865	1.8823529411764708	6.0	3.1764705882352966	-4.235294117647058	1.852941176470587	-0.17647058823529438	-0.00767058823529411	1.5882352941176472	0.0	-5.8235294117647065	2.8235294117647065	3.4117647058823515	-3.4117647058823533	1.6470588235294117	0.0	-0.05882352941176471	1.7647058823529411	0.0	0.0	0.0	0.0	-0.05882352941176471	-0.0588235294117645	1.7647058823529411	0.41176470588235503	1.1882352941176464	-6.44	2.2082352941176477	2.690588235294117	2.235294117647058	1.1764705882352935	0.0	-4.882352941176472	0.0
11	5261	1	-1.164615384615331	0.05692307692307885	-0.46153846153846706	-0.6461538461538368	-0.6076923076923109	-0.7153846153846075	0.0006153846153845732	-0.0006923076923075477	-0.0010769230769230864	0.0007692307692308553	0.00023846153846153462	-0.7692307692307736	-0.2307692307692335	0.0	-0.8461538461538396	-0.3076923076923066	-0.1538461538461533	-0.6153846153846132	-0.07692307692307665	-7.692307692307165e-05	0.0	-0.15384615384615385	0.0	-0.5384615384615401	-0.3076923076923066	-0.23076923076923084	-0.15384615384615374	0.0	0.0	0.4615384615384617	0.0	0.0	0.0	0.0	0.0	0.07692307692307665	0.4615384615384617	-0.2230769230769241	-0.0076923076923094405	-0.2230769230769205	-0.17615384615384633	0.6123076923076929	-0.23076923076922995	0.07692307692307665	-0.15384615384615385	0.0	0.0
12	8440	1	25.929545454545522	-0.0663636363636364	1.7954545454545467	3.8318181818182	1.6999999999999955	4.0454545454545325	-0.007954545454545547	0.0013636363636364555	-0.010272727272727322	-2.220446049250313e-16	-0.0040818181818182	3.5	1.5909090909090935	0.31818181818181834	3.4545454545454533	1.5454545454545467	-2.1818181818181834	0.8181818181818201	-0.4545454545454541	-0.012068181818181851	0.7272727272727271	0.0	-2.90909090909091	1.90909090909091	0.5909090909090899	-0.454545454545455	1.4545454545454546	0.0	0.0	0.0	0.0	0.0	0.0	0.0	0.0	1.0	0.0	0.8136363636363697	-1.0818181818181714	-1.454545454545455	1.8909090909090909	0.0	1.5	-0.9090909090909084	0.0	0.0	0.0
13	4899	1	16.814363636363627	0.11309090909090892	1.841818181818184	1.3781818181818153	1.5509090909090837	1.1381818181818275	0.021127272727273216	-0.0033818181818183746	0.014963636363636625	-0.0014545454545460412	-0.006667272727272715	1.2909090909090892	2.3636363636363638	-1.690909090909091	2.0727272727272705	3.1454545454545446	5.800000000000002	5.990909090909092	0.4363636363636365	0.005610909090909097	-0.1090909090909089	0.0	5.909090909090907	-1.072727272727274	2.0545454545454547	0.7636363636363637	0.20000000000000015	0.0	-0.2	-0.3090909090909091	-0.07272727272727272	-0.07272727272727272	0.0	0.0	-0.34545454545454546	0.3090909090909095	-0.4545454545454545	-3.2545454545454646	3.261818181818178	1.2641818181818198	0.21200000000000066	-1.0127272727272727	-1.7272727272727275	3.781818181818181	0.0	6.218181818181819	0.0
14	12930	-1	350.81	8.77	28.2	40.4	29.3	43.9	0.705	1.01	0.733	1.1	0.09	40.0	25.0	3.0	42.0	27.0	20.0	38.0	6.0	0.14300000000000002	2.0	0.0	18.0	15.0	21.0	0.0	3.0	0.0	0.0	0.0	1.0	0.0	0.0	0.0	1.0	4.0	1.0	37.5	52.5	0.0	7.5	2.5	1.0	20.0	0.0	8.0	1.0
15	12744	-1	278.33	7.95	23.6	35.2	24.5	38.9	0.675	1.0	0.7	1.11	0.11	35.0	21.0	3.0	37.0	23.0	18.0	33.0	3.0	0.0811	2.0	0.0	16.0	14.0	17.0	2.0	2.0	0.0	0.0	0.0	0.0	0.0	0.0	0.0	0.0	4.0	0.0	40.0	48.6	5.71	5.71	0.0	1.0	16.0	0.0	11.0	1.0
16	1575	1	-17.853333333333296	0.031666666666668064	-1.2999999999999972	-2.450000000000003	-1.2833333333333314	-2.8000000000000043	0.0033333333333332997	-0.0049999999999998926	0.0035000000000000586	-0.0016666666666667054	0.002966666666666673	-2.333333333333336	-1.1666666666666643	-0.3333333333333335	-2.333333333333336	-1.1666666666666643	0.0	-1.1666666666666643	-0.6666666666666665	-0.009066666666666659	0.0	0.0	0.0	-1.166666666666668	-0.6666666666666679	-0.16666666666666696	0.0	0.0	0.0	-0.3333333333333335	0.0	0.0	0.0	0.0	0.0	-0.5	-0.3333333333333335	-0.3999999999999986	0.2666666666666657	0.31666666666666465	0.2716666666666656	-0.4433333333333329	-0.6666666666666661	0.0	0.0	0.0	0.0
17	2569	1	-2.15461538461534	-0.05307692307692058	0.038461538461533	0.1538461538461604	0.1923076923076934	0.18461538461539814	-0.0013846153846154285	-0.0006923076923075477	-7.692307692308553e-05	0.0007692307692308553	0.00023846153846153462	0.2307692307692264	-0.2307692307692335	0.0	0.1538461538461604	-0.3076923076923066	-0.1538461538461533	-0.6153846153846132	-0.07692307692307665	-0.0010769230769230725	0.0	-0.15384615384615385	0.0	0.4615384615384599	0.6923076923076934	-1.2307692307692308	-0.15384615384615374	0.0	0.0	0.4615384615384617	0.0	0.0	0.0	0.0	0.0	-0.9230769230769234	0.4615384615384617	0.4769230769230788	0.7923076923076877	-1.5830769230769208	-0.20615384615384655	0.5623076923076926	-0.23076923076922995	1.0769230769230766	-0.15384615384615385	0.0	0.0
18	15586	-1	-25.130454545454484	0.1736363636363638	-1.7045454545454533	-4.768181818181809	-1.8000000000000045	-5.654545454545463	0.01904545454545448	-0.008636363636363553	0.020727272727272598	-0.010000000000000231	0.0022181818181818	-4.5	-1.4090909090909065	-0.6818181818181817	-4.545454545454547	-1.4545454545454533	2.818181818181817	-0.18181818181817988	-1.454545454545454	-0.014068181818181869	-0.2727272727272729	0.0	3.09090909090909	-3.09090909090909	0.5909090909090899	-1.454545454545455	-0.5454545454545454	0.0	0.0	0.0	0.0	0.0	0.0	0.0	0.0	-2.0	0.0	-1.886363636363626	3.8181818181818272	-1.454545454545455	-0.5590909090909086	0.0	-3.5	4.090909090909092	0.0	0.0	0.0
19	4263	1	59.669629629629746	-0.009999999999999787	4.522222222222227	8.111111111111086	4.351851851851855	9.200000000000003	-0.006111111111111067	0.009296296296296136	-0.011518518518518484	0.002222222222222348	-0.008759259259259272	7.666666666666664	4.2962962962962985	0.5185185185185182	8.370370370370374	5.0	-1.2222222222222214	4.925925925925924	-0.37037037037037024	-0.014507407407407413	1.0740740740740744	0.0	-2.296296296296296	3.3703703703703702	2.2592592592592595	0.9629629629629628	0.37037037037037024	0.0	0.0	0.9259259259259258	-0.2222222222222222	0.0	0.0	0.0	-0.2222222222222222	2.0370370370370363	0.7037037037037037	0.05185185185185759	-1.307407407407425	0.4829629629629633	0.025555555555556	0.7566666666666664	2.481481481481481	-0.22222222222222146	0.0	0.44444444444444464	0.0
20	8464	1	39.99411764705883	0.222941176470588	2.2588235294117567	3.894117647058821	1.7941176470588192	3.6705882352941184	0.002588235294117669	0.013176470588235343	-0.006411764705882339	0.00588235294117645	-0.0066294117647058845	3.1764705882352966	2.352941176470587	0.882352941176471	3.0	2.176470588235297	-4.235294117647058	0.8529411764705871	-0.17647058823529438	-0.0043705882352940975	1.5882352941176472	0.0	-5.8235294117647065	0.8235294117647065	2.4117647058823515	-3.4117647058823533	1.6470588235294117	0.0	-0.05882352941176471	1.7647058823529411	0.0	0.0	0.0	0.0	-0.05882352941176471	-0.0588235294117645	1.7647058823529411	-0.6882352941176464	1.588235294117645	-6.2200000000000015	2.508235294117647	2.840588235294118	1.235294117647058	1.1764705882352935	0.0	-4.882352941176472	0.0
21	6863	1	0.8057446808509781	-1.0817021276595744	2.4446808510638363	7.697872340425526	3.3276595744681003	9.910638297872367	-0.047446808510638205	-0.013234042553191605	-0.036468085106383115	0.005957446808510625	-0.0016617021276595922	8.340425531914898	0.5531914893617014	-2.4255319148936167	8.425531914893618	0.6382978723404236	-4.127659574468087	-2.3936170212765973	1.8510638297872342	0.020348936170212783	-1.425531914893617	-0.1702127659574468	-2.5319148936170213	7.787234042553191	0.2553191489361701	1.5106382978723405	0.12765957446808507	0.0	-0.1276595744680851	-0.8936170212765957	-0.2978723404255319	-0.02127659574468085	0.0	0.0	-0.44680851063829785	0.29787234042553123	-1.2127659574468086	6.94468085106383	-4.859574468085121	0.5872340425531881	-0.21063829787234045	-2.1821276595744687	5.404255319148937	-4.97872340425532	-0.1702127659574468	-0.4468085106382986	0.0
22	2342	1	2.4560714285713634	0.3517857142857146	-0.9785714285714348	-1.7035714285714292	-1.5714285714285694	-2.2464285714285666	0.008678571428571423	0.010000000000000231	-0.0018214285714286407	0.002142857142857002	-0.0005250000000000253	-2.3214285714285694	0.0	1.3571428571428568	-2.5357142857142847	-0.2142857142857153	0.0	-0.2142857142857153	-0.4285714285714288	-0.0034464285714286003	0.0	0.0	0.0	-2.321428571428573	-0.8571428571428577	0.03571428571428559	-0.25	0.0	0.0	1.1785714285714286	-0.10714285714285714	0.0	0.0	0.0	-0.10714285714285714	0.8571428571428577	1.0714285714285714	-2.20000000000001	0.17499999999999716	0.24821428571428414	-0.1482142857142872	1.9624999999999997	-0.8571428571428577	0.0	0.0	0.0	0.0
23	10515	-1	4.024117647058802	-0.3570588235294121	1.358823529411758	2.8941176470588204	1.6941176470588175	3.3705882352941074	-0.013411764705882344	-0.006823529411764673	-0.007411764705882341	-0.004117647058823559	-0.0020294117647058907	3.1764705882352966	0.35294117647058704	-1.117647058823529	3.0	0.17647058823529704	-1.235294117647058	-0.647058823529413	1.8235294117647056	0.02582941176470589	-0.411764705882353	0.0	-0.8235294117647065	2.8235294117647065	1.4117647058823517	-1.4117647058823533	0.6470588235294117	0.0	-0.05882352941176471	-0.2352941176470588	0.0	0.0	0.0	0.0	-0.05882352941176471	-1.0588235294117645	-0.2352941176470588	2.6117647058823508	-0.011764705882356452	-3.0	0.8982352941176468	-0.3894117647058824	1.235294117647058	0.1764705882352935	0.0	-0.882352941176471	0.0
24	4739	1	13.884363636363616	-0.10690909090909084	1.1418181818181845	2.078181818181811	1.7509090909090794	2.4381818181818247	-0.00787272727272681	-0.0033818181818183746	0.003963636363636502	-0.0014545454545460412	-0.002467272727272707	2.290909090909089	0.3636363636363633	1.3090909090909093	2.0727272727272705	0.1454545454545446	-0.1999999999999993	-0.5090909090909079	0.4363636363636365	0.005610909090909097	-1.1090909090909091	0.0	0.9090909090909084	1.9272727272727257	0.05454545454545468	-0.23636363636363636	0.20000000000000015	0.0	0.8	-0.3090909090909091	-0.07272727272727272	-0.07272727272727272	0.0	0.0	0.6545454545454545	0.3090909090909095	-0.4545454545454545	2.0454545454545325	-1.7381818181818218	-0.9758181818181804	0.08200000000000074	-1.0127272727272727	1.2727272727272725	-1.2181818181818187	0.0	-1.7818181818181813	0.0
25	10532	-1	395.57	7.46	33.5	52.8	35.9	59.4	0.632	0.995	0.6779999999999999	1.12	0.0847	53.0	28.0	3.0	57.0	32.0	16.0	40.5	3.0	0.0526	1.0	0.0	15.0	25.0	22.0	3.0	2.0	0.0	1.0	0.0	0.0	0.0	0.0	0.0	1.0	6.0	0.0	47.2	41.5	5.66	3.77	0.0	10.0	12.0	0.0	9.0	1.0
26	3623	1	0.0	0.0	0.0	0.0	0.0	0.0	0.0	0.0	0.0	0.0	0.0	0.0	0.0	0.0	0.0	0.0	0.0	0.0	0.0	0.0	0.0	0.0	0.0	0.0	0.0	0.0	0.0	0.0	0.0	0.0	0.0	0.0	0.0	0.0	0.0	0.0	0.0	0.0	0.0	0.0	0.0	0.0	0.0	0.0	0.0	0.0	0.0
27	12378	-1	-4.035882352941202	0.002941176470588225	-0.6411764705882419	-0.5058823529411782	-0.905882352941184	-1.029411764705884	-0.0034117647058823364	0.003176470588235336	-0.007411764705882341	-0.004117647058823559	-0.0015294117647058902	-0.823529411764703	-0.647058823529413	1.8823529411764708	-2.0	-1.8235294117647032	-4.235294117647058	-3.1470588235294135	-0.17647058823529438	0.0018294117647058852	1.5882352941176472	0.0	-5.8235294117647065	-0.1764705882352935	0.4117647058823515	-3.4117647058823533	1.6470588235294117	0.0	-0.05882352941176471	0.7647058823529411	0.0	0.0	0.0	0.0	-0.05882352941176471	-1.0588235294117645	0.7647058823529411	0.6117647058823508	1.088235294117645	-5.8900000000000015	2.9582352941176477	1.3305882352941176	-0.7647058823529421	1.1764705882352935	0.0	-4.882352941176472	0.0
28	2403	1	-10.187999999999931	1.655333333333333	-4.326666666666668	-9.260000000000003	-4.670000000000002	-11.776666666666653	0.05036666666666667	0.02066666666666661	0.05010000000000003	-0.008333333333333082	0.0046399999999999905	-9.93333333333333	-2.8666666666666667	1.2999999999999998	-10.700000000000003	-3.6333333333333333	-0.5666666666666664	-3.18333333333333	-0.666666666666667	0.007763333333333316	1.4666666666666666	0.0	-2.033333333333335	-7.066666666666666	-3.533333333333335	-1.9333333333333336	1.0	0.0	1.2	0.1333333333333333	0.2666666666666667	0.0	0.0	0.0	1.4666666666666666	0.6666666666666661	0.3999999999999999	-6.779999999999994	1.3066666666666649	-1.977333333333334	2.975333333333333	1.4900000000000002	-3.1333333333333337	-0.3999999999999986	0.0	-1.2666666666666655	0.0
29	12076	-1	14.934117647058828	0.4629411764705873	-0.5411764705882405	-0.7058823529411811	-1.505882352941185	-2.029411764705884	0.008588235294117674	0.023176470588235357	-0.007411764705882341	0.00588235294117645	-0.00392941176470589	-1.8235294117647032	0.35294117647058704	2.882352941176471	-3.0	-0.823529411764703	-4.235294117647058	-2.147058823529413	-0.17647058823529438	0.0031294117647058944	1.5882352941176472	0.0	-5.8235294117647065	-2.176470588235293	0.4117647058823515	-4.411764705882354	2.647058823529412	0.0	-0.05882352941176471	1.7647058823529411	0.0	0.0	0.0	0.0	-0.05882352941176471	-0.0588235294117645	1.7647058823529411	-2.088235294117645	1.7882352941176478	-7.550000000000002	4.828235294117646	3.1205882352941168	-0.7647058823529421	1.1764705882352935	0.0	-4.882352941176472	0.0
30	15342	-1	54.03411764705885	0.0829411764705883	3.6588235294117553	6.794117647058818	3.3941176470588204	7.470588235294117	-0.006411764705882339	0.013176470588235343	-0.012411764705882344	0.00588235294117645	-0.008629411764705884	6.176470588235299	3.3529411764705865	2.882352941176471	6.0	3.1764705882352966	-1.235294117647058	2.352941176470587	2.8235294117647056	0.03582941176470589	-0.411764705882353	0.0	-0.8235294117647065	2.8235294117647065	2.4117647058823515	-1.4117647058823533	0.6470588235294117	0.0	-0.05882352941176471	1.7647058823529411	0.0	0.0	0.0	0.0	-0.05882352941176471	0.9411764705882356	1.7647058823529411	0.41176470588235503	-0.3117647058823536	-3.37	0.6782352941176469	2.690588235294117	2.235294117647058	0.1764705882352935	0.0	-0.882352941176471	0.0
31	4374	1	14.496071428571383	0.01178571428571562	0.9214285714285636	1.9964285714285737	0.7285714285714349	2.0535714285714306	-0.0033214285714285863	2.220446049250313e-16	-0.006821428571428645	0.002142857142857002	-0.002525000000000027	1.6785714285714306	1.0	-0.6428571428571432	1.4642857142857153	0.7857142857142847	0.0	0.7857142857142847	2.5714285714285707	0.037553571428571415	0.0	0.0	0.0	0.678571428571427	0.14285714285714235	0.03571428571428559	0.75	0.0	0.0	0.1785714285714286	-0.10714285714285714	0.0	0.0	0.0	-0.10714285714285714	0.8571428571428577	0.0714285714285714	-0.10000000000000853	-0.9250000000000044	-0.0817857142857159	1.011785714285713	0.02249999999999952	0.14285714285714235	0.0	0.0	0.0	0.0
32	3795	1	-45.91304347826088	0.7600000000000016	-5.5695652173913	-10.869565217391319	-5.182608695652171	-12.273913043478252	0.0230434782608695	-0.0017391304347826875	0.035956521739130436	-0.0082608695652171	0.014543478260869547	-10.47826086956522	-5.086956521739133	-2.695652173913044	-10.086956521739133	-4.695652173913047	-3.739130434782609	-6.260869565217392	-0.4782608695652178	0.00498260869565216	0.8695652173913042	-0.08695652173913042	-4.521739130434783	-5.391304347826086	-4.391304347826086	1.2608695652173911	-1.9130434782608696	0.0	-0.08695652173913042	-1.608695652173913	1.6521739130434785	0.0	0.0	0.0	1.5652173913043481	-0.695652173913043	0.04347826086956519	-1.7956521739130409	-0.2217391304347771	3.7747826086956517	-2.3404347826086944	0.6947826086956521	-1.0434782608695643	-3.2608695652173907	-0.08695652173913042	-4.086956521739131	0.0
33	6128	1	-25.904255319148998	0.4682978723404254	-3.3553191489361613	-6.5021276595744695	-3.6723404255319	-7.689361702127641	0.01655319148936185	0.006765957446808414	0.014531914893616937	-0.004042553191489384	0.0037382978723404093	-6.659574468085103	-2.446808510638298	1.5744680851063828	-7.574468085106383	-3.3617021276595764	-2.127659574468087	-2.8936170212765973	-1.1489361702127658	-0.01405106382978722	0.5744680851063829	0.8297872340425532	-3.5319148936170213	-4.212765957446809	-2.7446808510638303	0.5106382978723403	0.12765957446808507	0.0	-0.1276595744680851	-0.8936170212765957	0.7021276595744681	-0.02127659574468085	0.0	0.0	0.5531914893617021	0.29787234042553123	-0.2127659574468086	-2.355319148936168	-0.0595744680851169	2.187234042553188	0.6793617021276597	-0.2221276595744688	-1.5957446808510642	-1.9787234042553197	0.8297872340425532	-1.4468085106382986	0.0
34	9744	-1	13.954117647058807	0.31294117647058783	-0.2411764705882433	-0.005882352941178226	-1.005882352941185	-0.7294117647058869	0.002588235294117669	0.013176470588235343	-0.00841176470588234	0.00588235294117645	-0.00392941176470589	-0.823529411764703	0.35294117647058704	2.882352941176471	-2.0	-0.823529411764703	-4.235294117647058	-2.147058823529413	-0.17647058823529438	0.0018294117647058852	1.5882352941176472	0.0	-5.8235294117647065	-1.1764705882352935	0.4117647058823515	-3.4117647058823533	1.6470588235294117	0.0	-0.05882352941176471	1.7647058823529411	0.0	0.0	0.0	0.0	-0.05882352941176471	-0.0588235294117645	1.7647058823529411	-1.088235294117645	1.088235294117645	-5.8900000000000015	2.9582352941176477	3.0605882352941176	-0.7647058823529421	1.1764705882352935	0.0	-4.882352941176472	0.0
35	7438	1	-22.944736842105268	0.07947368421052659	-1.8000000000000007	-3.1315789473684177	-1.9421052631578952	-3.5210526315789394	0.0059999999999998934	-0.000526315789473486	0.003736842105263149	0.0031578947368420267	0.003521052631578939	-3.05263157894737	-1.3684210526315788	-0.4210526315789478	-3.2631578947368425	-1.5789473684210549	-0.1578947368421062	-1.3947368421052602	-0.21052631578947345	0.001684210526315788	0.05263157894736836	0.1578947368421053	-0.3684210526315788	-1.6842105263157912	-1.473684210526315	0.8947368421052637	-0.1578947368421053	0.0	-0.05263157894736842	-0.5263157894736842	-0.05263157894736842	0.0	0.0	0.0	-0.10526315789473684	0.10526315789473628	-0.5789473684210527	-1.2789473684210506	-0.4578947368421069	3.210526315789473	-0.16999999999999948	-1.203684210526316	-0.7894736842105261	-0.8421052631578956	0.1578947368421053	0.15789473684210442	0.0
36	11251	-1	30.064117647058826	-0.3970588235294121	3.858823529411758	6.794117647058818	4.494117647058816	7.770588235294112	-0.012411764705882344	-0.006823529411764673	-0.005411764705882449	-0.004117647058823559	-0.00492941176470589	7.176470588235299	2.352941176470587	-2.117647058823529	8.0	3.1764705882352966	-1.235294117647058	2.352941176470587	2.8235294117647056	0.0328294117647059	-0.411764705882353	0.0	-0.8235294117647065	4.8235294117647065	3.4117647058823515	-1.4117647058823533	0.6470588235294117	0.0	-0.05882352941176471	-0.2352941176470588	0.0	0.0	0.0	0.0	-0.05882352941176471	-1.0588235294117645	-0.2352941176470588	2.8117647058823536	0.5882352941176451	-3.4800000000000004	0.6082352941176468	-0.3894117647058824	3.2352941176470584	0.1764705882352935	0.0	-0.882352941176471	0.0
37	11214	-1	9.994117647058827	-0.13705882352941146	0.9588235294117596	2.3941176470588204	0.8941176470588204	2.3705882352941074	-0.010411764705882344	0.003176470588235336	-0.011411764705882343	-0.004117647058823559	-0.00392941176470589	2.176470588235297	0.35294117647058704	2.882352941176471	1.0	-0.823529411764703	-4.235294117647058	-2.147058823529413	-0.17647058823529438	-0.002070588235294102	1.5882352941176472	0.0	-5.8235294117647065	1.8235294117647065	1.4117647058823517	-3.4117647058823533	1.6470588235294117	0.0	-0.05882352941176471	0.7647058823529411	0.0	0.0	0.0	0.0	-0.05882352941176471	-1.0588235294117645	0.7647058823529411	1.7117647058823522	0.6882352941176464	-6.1400000000000015	2.6182352941176465	1.2505882352941176	0.23529411764705804	1.1764705882352935	0.0	-4.882352941176472	0.0
38	4698	1	-6.464255319149005	1.028297872340426	-4.655319148936165	-7.802127659574468	-4.372340425531903	-8.889361702127637	0.003553191489361729	-0.003234042553191596	0.013531914893616824	-0.004042553191489384	0.009438297872340408	-7.659574468085103	-4.446808510638299	0.5744680851063828	-8.574468085106382	-5.3617021276595755	-3.127659574468087	-6.893617021276598	-1.1489361702127658	-0.013351063829787228	0.5744680851063829	-0.1702127659574468	-3.5319148936170213	-3.2127659574468086	-3.7446808510638303	-0.4893617021276597	0.12765957446808507	0.0	-0.1276595744680851	-0.8936170212765957	-0.2978723404255319	0.9787234042553192	0.0	0.0	0.5531914893617021	-0.7021276595744688	-0.2127659574468086	0.4446808510638292	-1.2595744680851195	0.4872340425531885	0.7593617021276597	-0.18212765957446875	-1.5957446808510642	-1.9787234042553197	-0.1702127659574468	-1.4468085106382986	0.0
39	4466	1	26.50607142857137	0.08178571428571503	1.921428571428564	2.9964285714285737	1.7285714285714349	3.0535714285714306	0.002678571428571419	2.220446049250313e-16	-0.0008214285714285285	0.002142857142857002	-0.002925000000000025	2.6785714285714306	2.0	-1.6428571428571432	3.4642857142857157	2.7857142857142847	0.0	2.7857142857142847	-0.4285714285714288	-0.01084642857142859	0.0	0.0	0.0	0.678571428571427	1.1428571428571423	0.03571428571428559	0.75	0.0	0.0	0.1785714285714286	-0.10714285714285714	0.0	0.0	0.0	-0.10714285714285714	0.8571428571428577	0.0714285714285714	-0.70000000000001	0.07499999999999574	-0.16178571428571598	0.8917857142857128	-0.03750000000000053	1.1428571428571423	0.0	0.0	0.0	0.0
40	2643	1	14.844363636363651	-0.2469090909090905	2.7418181818181817	2.8781818181818157	2.8509090909090813	3.3381818181818304	0.011127272727273207	-0.013381818181818385	0.013963636363636513	-0.011454545454545828	-0.006667272727272715	3.290909090909089	2.3636363636363638	-1.690909090909091	4.072727272727271	3.1454545454545446	5.800000000000002	5.990909090909092	0.4363636363636365	0.0028109090909091	-0.1090909090909089	0.0	5.909090909090907	0.927272727272726	3.0545454545454547	0.7636363636363637	-0.7999999999999998	0.0	-0.2	-0.3090909090909091	-0.07272727272727272	-0.07272727272727272	0.0	0.0	-0.34545454545454546	-0.6909090909090905	-0.4545454545454545	-0.854545454545466	3.4618181818181815	0.8641818181818195	-2.038	-1.0127272727272727	-1.7272727272727275	4.781818181818182	0.0	6.218181818181819	0.0
41	1828	1	-5.944736842105272	0.2694736842105261	-0.9000000000000021	-1.8315789473684132	-1.242105263157896	-2.221052631578935	0.009999999999999898	0.009473684210526523	0.003736842105263149	0.0031578947368420267	0.00032105263157894415	-2.05263157894737	-0.3684210526315788	0.5789473684210522	-2.2631578947368425	-0.5789473684210549	-0.1578947368421062	-0.39473684210526017	-0.21052631578947345	-0.0002157894736842109	0.05263157894736836	0.1578947368421053	-0.3684210526315788	-1.6842105263157912	-0.473684210526315	-0.10526315789473628	-0.1578947368421053	0.0	-0.05263157894736842	0.4736842105263158	-0.05263157894736842	0.0	0.0	0.0	-0.10526315789473684	0.10526315789473628	0.42105263157894735	-2.078947368421048	0.8421052631578974	0.5105263157894733	-0.22999999999999954	1.066315789473684	-0.7894736842105261	0.15789473684210442	0.1578947368421053	0.15789473684210442	0.0
42	7151	1	15.824363636363616	-0.06690909090909081	2.341818181818184	2.1781818181818124	2.3509090909090813	2.038181818181826	0.018127272727273214	-0.0033818181818183746	0.015963636363636513	-0.011454545454545828	-0.006667272727272715	2.290909090909089	2.3636363636363638	-1.690909090909091	3.0727272727272705	3.1454545454545446	5.800000000000002	5.990909090909092	0.4363636363636365	0.0042109090909090985	-0.1090909090909089	0.0	5.909090909090907	-0.07272727272727407	3.0545454545454547	-0.23636363636363636	0.20000000000000015	0.0	-0.2	-0.3090909090909091	-0.07272727272727272	-0.07272727272727272	0.0	0.0	-0.34545454545454546	-0.6909090909090905	-0.4545454545454545	-2.054545454545469	4.3618181818181805	-0.9758181818181804	0.08200000000000074	-1.0127272727272727	-1.7272727272727275	4.781818181818182	0.0	6.218181818181819	0.0
43	6661	1	10.862000000000023	0.10533333333333417	0.3733333333333349	0.039999999999992035	0.5300000000000011	-0.07666666666666089	0.002366666666666739	0.0006666666666665932	0.0060999999999999934	-0.008333333333333082	-0.0007600000000000108	0.06666666666666997	0.13333333333333286	-0.7000000000000002	0.2999999999999972	0.3666666666666672	-0.5666666666666664	0.31666666666667	-0.666666666666667	-0.011536666666666695	0.4666666666666666	0.0	-1.033333333333335	-0.06666666666666643	0.466666666666665	-0.9333333333333336	0.0	0.0	0.2	0.1333333333333333	0.2666666666666667	0.0	0.0	0.0	0.4666666666666666	-0.3333333333333339	0.3999999999999999	0.3200000000000074	0.5066666666666677	-1.7773333333333348	-0.05466666666666686	0.69	0.8666666666666663	-0.3999999999999986	0.0	-0.2666666666666657	0.0
44	75	1	-43.954255319149006	1.2082978723404256	-5.455319148936162	-12.402127659574466	-6.1723404255319	-14.68936170212764	0.05855319148936178	0.006765957446808414	0.050531914893616865	-0.004042553191489384	0.008838297872340417	-12.659574468085106	-3.446808510638298	-3.4255319148936163	-12.574468085106382	-3.3617021276595764	5.872340425531912	-1.3936170212765973	0.8510638297872339	0.03054893617021278	-1.425531914893617	-0.1702127659574468	7.468085106382978	-9.212765957446807	-2.7446808510638303	0.5106382978723403	-1.8723404255319152	0.0	-0.1276595744680851	0.1063829787234043	0.7021276595744681	-0.02127659574468085	0.0	0.0	0.5531914893617021	-0.7021276595744688	0.7872340425531914	-8.255319148936174	5.440425531914883	4.087234042553188	-3.2406382978723403	2.257872340425532	-5.595744680851063	3.0212765957446805	-0.1702127659574468	-0.4468085106382986	0.0
45	3515	1	12.526071428571356	-0.25821428571428484	1.721428571428568	3.4964285714285737	2.028571428571432	4.2535714285714326	-0.010321428571428592	2.220446049250313e-16	-0.006821428571428645	0.002142857142857002	-0.002525000000000027	3.678571428571431	1.0	0.3571428571428568	3.4642857142857157	0.7857142857142847	0.0	0.7857142857142847	1.5714285714285712	0.01855357142857142	0.0	0.0	0.0	2.678571428571427	1.1428571428571423	0.03571428571428559	-0.25	0.0	0.0	0.1785714285714286	-0.10714285714285714	0.0	0.0	0.0	-0.10714285714285714	-0.14285714285714235	0.0714285714285714	1.6999999999999886	-0.625	-0.23178571428571534	-0.7982142857142875	-0.08750000000000037	1.1428571428571423	0.0	0.0	0.0	0.0
46	3900	1	-1.5180357142857017	-0.3994642857142852	0.8624999999999972	1.3803571428571502	1.3017857142857068	2.0000000000000067	-0.011107142857142873	-0.013678571428571429	-0.002964285714285753	-0.0005357142857145282	-0.0014482142857142474	1.875	0.26785714285714235	-1.1785714285714288	2.1607142857142847	0.5535714285714306	2.0892857142857157	1.3035714285714306	0.9821428571428568	0.015946428571428584	-0.5892857142857143	0.0	2.678571428571427	1.6071428571428577	0.23214285714285765	1.7857142857142856	-0.9285714285714286	0.0	0.1428571428571429	-0.8214285714285714	-0.14285714285714285	0.0	0.0	0.0	0.0	0.03571428571428648	-0.9642857142857144	2.0089285714285765	-1.4857142857142946	3.097321428571428	-1.9203571428571429	-1.8430357142857148	0.0	0.23214285714285765	0.0	4.035714285714286	0.0
47	6816	1	24.775744680851002	-0.4917021276595746	3.1446808510638387	6.197872340425526	3.227659574468099	7.310638297872359	-0.01844680851063818	-0.003234042553191596	-0.01746808510638309	0.005957446808510625	-0.0058617021276595885	6.340425531914897	2.5531914893617014	1.5744680851063828	6.425531914893617	2.638297872340424	1.8723404255319127	3.6063829787234023	0.8510638297872339	0.0077489361702127715	0.5744680851063829	-0.1702127659574468	1.4680851063829792	3.7872340425531914	1.25531914893617	1.5106382978723405	1.127659574468085	0.0	-0.1276595744680851	-0.8936170212765957	-0.2978723404255319	-0.02127659574468085	0.0	0.0	-0.44680851063829785	1.2978723404255312	-1.2127659574468086	2.2446808510638263	-2.1595744680851183	0.9872340425531884	1.44936170212766	-2.1821276595744687	1.4042553191489358	0.02127659574468055	-0.1702127659574468	3.5531914893617014	0.0
48	2222	1	75.2915999999998	-0.4371999999999989	7.288000000000004	13.699999999999989	8.311999999999998	16.047999999999988	-0.022519999999999873	-0.0045199999999998575	-0.015680000000000142	-0.0003999999999997339	-0.00943200000000001	14.040000000000004	5.119999999999997	1.7999999999999998	14.200000000000005	5.280000000000001	-2.120000000000001	4.920000000000002	1.84	0.00559999999999998	0.6800000000000002	0.24	-3.0399999999999987	8.920000000000002	4.120000000000001	0.5199999999999996	0.52	0.0	0.2	-0.2	-0.04	0.0	0.0	0.0	0.16000000000000006	1.0	-0.24	3.64400000000002	-2.024000000000001	-1.5343999999999998	0.22480000000000053	-0.3444	4.6400000000000015	-0.7600000000000016	0.24	0.16000000000000014	0.0
49	7313	1	16.286956521739114	1.7763568394002505e-15	1.530434782608701	1.7304347826086826	1.217391304347828	1.7260869565217405	0.008043478260869595	-0.0017391304347826875	0.0019565217391303014	0.0017391304347829095	-0.006256521739130452	1.5217391304347814	1.9130434782608676	1.304347826086956	0.9130434782608674	1.3043478260869534	2.2608695652173907	3.739130434782609	1.5217391304347825	0.02338260869565216	-0.1304347826086958	0.9130434782608696	1.4782608695652169	-0.391304347826086	1.608695652173914	0.26086956521739113	0.08695652173913038	0.0	-0.08695652173913042	0.3913043478260869	-0.3478260869565217	0.0	0.0	0.0	-0.43478260869565216	0.304347826086957	0.04347826086956519	-1.4956521739130366	1.7782608695652231	-0.04521739130434721	0.17956521739130604	-0.17521739130434755	-1.0434782608695643	1.739130434782609	0.9130434782608696	1.9130434782608687	0.0
50	4499	1	-71.95304347826084	0.9900000000000021	-8.0695652173913	-14.769565217391314	-7.882608695652173	-16.67391304347825	0.027043478260869613	-0.0017391304347826875	0.035956521739130436	-0.0082608695652171	0.01904347826086955	-14.47826086956522	-7.086956521739133	-1.6956521739130441	-15.086956521739133	-7.6956521739130475	-3.739130434782609	-9.26086956521739	-1.4782608695652175	-0.008217391304347843	0.8695652173913042	-0.08695652173913042	-4.521739130434783	-7.391304347826086	-6.391304347826086	1.2608695652173911	-1.9130434782608696	0.0	-0.08695652173913042	-1.608695652173913	1.6521739130434785	0.0	0.0	0.0	1.5652173913043481	-0.695652173913043	0.04347826086956519	-2.6956521739130395	-1.1217391304347757	4.774782608695652	-1.9504347826086936	1.084782608695653	-3.0434782608695645	-3.2608695652173907	-0.08695652173913042	-4.086956521739131	0.0
51	4142	1	-33.19563636363637	-0.6169090909090906	-1.2581818181818143	-1.1218181818181847	-1.1490909090909192	-0.6618181818181696	-0.01887272727272682	-0.0033818181818183746	-0.014036363636363404	0.00854545454545397	0.0053327272727272815	-0.7090909090909108	-1.636363636363637	-0.6909090909090909	-0.9272727272727296	-1.8545454545454556	-0.1999999999999993	-2.0090909090909084	0.4363636363636365	0.010310909090909108	-0.1090909090909089	0.0	-0.09090909090909173	0.927272727272726	-0.9454545454545452	0.7636363636363637	-0.7999999999999998	0.0	-0.2	-0.3090909090909091	-0.07272727272727272	-0.07272727272727272	0.0	0.0	-0.34545454545454546	-0.6909090909090905	-0.4545454545454545	2.8454545454545372	-1.4381818181818176	1.7641818181818198	-1.6879999999999995	-1.0127272727272727	0.2727272727272725	-1.2181818181818187	0.0	0.2181818181818187	0.0
52	9742	-1	36.04411764705885	-0.19705882352941195	3.2588235294117567	6.294117647058818	3.3941176470588204	7.170588235294119	-0.012411764705882344	0.003176470588235336	-0.011411764705882343	0.00588235294117645	-0.0066294117647058845	6.176470588235299	2.352941176470587	0.882352941176471	6.0	2.176470588235297	-1.235294117647058	1.352941176470587	1.8235294117647056	0.020829411764705888	-0.411764705882353	0.0	-0.8235294117647065	3.8235294117647065	2.4117647058823515	-1.4117647058823533	0.6470588235294117	0.0	-0.05882352941176471	0.7647058823529411	0.0	0.0	0.0	0.0	-0.05882352941176471	-0.0588235294117645	0.7647058823529411	2.0117647058823565	-0.3117647058823536	-3.37	0.6782352941176469	1.1505882352941177	2.235294117647058	0.1764705882352935	0.0	-0.882352941176471	0.0
53	10467	-1	58.12411764705882	-0.6070588235294121	6.95882352941176	12.494117647058824	7.994117647058816	14.570588235294109	-0.022411764705882357	-0.010823529411764676	-0.011411764705882343	-0.004117647058823559	-0.009029411764705885	13.176470588235295	4.352941176470587	-1.117647058823529	14.0	5.176470588235297	-1.235294117647058	4.352941176470587	2.8235294117647056	0.023829411764705904	-0.411764705882353	0.0	-0.8235294117647065	8.823529411764708	5.411764705882352	-1.4117647058823533	0.6470588235294117	0.0	-0.05882352941176471	-0.2352941176470588	0.0	0.0	0.0	0.0	-0.05882352941176471	-1.0588235294117645	-0.2352941176470588	4.411764705882356	-0.011764705882356452	-4.12	0.2282352941176469	-0.3894117647058824	5.235294117647058	0.1764705882352935	0.0	-0.882352941176471	0.0
54	5398	1	-0.1780357142856701	1.260535714285714	-1.7375000000000007	-7.019642857142856	-1.8982142857142958	-9.099999999999994	0.061892857142857076	0.006321428571428589	0.0630357142857142	-0.020535714285714324	0.0016517857142857445	-7.125	-0.7321428571428577	-1.1785714285714288	-6.839285714285714	-0.4464285714285694	4.089285714285714	1.8035714285714304	-1.0178571428571432	-0.009253571428571415	0.4107142857142857	0.0	3.678571428571427	-6.392857142857142	0.23214285714285765	-1.2142857142857144	0.0714285714285714	0.0	0.1428571428571429	-0.8214285714285714	0.8571428571428572	0.0	0.0	0.0	1.0	-0.9642857142857136	0.0357142857142857	-7.291071428571421	6.614285714285708	-1.012678571428571	0.739642857142857	0.4269642857142853	-5.0	5.2321428571428585	0.0	7.035714285714286	0.0
55	1085	1	59.29159999999979	-0.5471999999999992	6.588000000000001	12.399999999999993	7.811999999999998	14.847999999999983	-0.023519999999999874	-0.008519999999999861	-0.012680000000000248	-0.0003999999999997339	-0.008032000000000011	13.040000000000004	4.119999999999997	1.7999999999999998	13.200000000000005	4.280000000000001	-2.120000000000001	3.9200000000000017	0.8399999999999999	-0.004400000000000029	0.6800000000000002	0.24	-3.0399999999999987	8.920000000000002	4.120000000000001	0.5199999999999996	-0.48	0.0	0.2	-0.2	-0.04	0.0	0.0	0.0	0.16000000000000006	0.0	-0.24	4.244000000000014	-1.6240000000000023	-1.4144000000000003	-0.9651999999999996	-0.3444	4.6400000000000015	-0.7600000000000016	0.24	0.16000000000000014	0.0
56	1658	1	2.2243636363636483	0.33309090909090955	-0.7581818181818143	-1.5218181818181904	-0.8490909090909184	-1.9618181818181741	0.006127272727273203	0.006618181818181634	0.006963636363636615	-0.0014545454545460412	0.001232727272727288	-1.7090909090909108	-0.6363636363636367	0.3090909090909091	-1.9272727272727292	-0.8545454545454554	-3.1999999999999997	-2.0090909090909084	-0.5636363636363635	-0.0087890909090909	0.8909090909090911	0.0	-4.090909090909092	-1.072727272727274	-0.9454545454545452	-0.23636363636363636	0.20000000000000015	0.0	-0.2	-0.3090909090909091	0.9272727272727272	-0.07272727272727272	0.0	0.0	0.6545454545454545	0.3090909090909095	0.5454545454545454	-0.6545454545454632	-0.538181818181819	-0.24581818181817994	0.6320000000000006	1.2072727272727275	0.2727272727272725	-1.2181818181818187	0.0	-2.7818181818181813	0.0
57	6655	1	46.825744680851024	-0.7217021276595741	6.844680851063835	10.497872340425536	7.727659574468099	12.110638297872354	-0.010446808510638173	-0.014234042553191497	-0.000468085106383076	-0.014042553191489171	-0.006761702127659586	11.340425531914894	4.553191489361701	-4.425531914893617	13.425531914893618	6.6382978723404245	1.8723404255319127	6.606382978723402	-0.14893617021276606	-0.011051063829787223	-1.425531914893617	-0.1702127659574468	3.4680851063829787	6.787234042553191	7.25531914893617	-2.48936170212766	0.12765957446808507	0.0	-0.1276595744680851	0.1063829787234043	-0.2978723404255319	-0.02127659574468085	0.0	0.0	-0.44680851063829785	-2.7021276595744688	-0.2127659574468086	3.344680851063828	3.6404255319148793	-5.712765957446813	-0.34063829787234035	-0.7321276595744688	3.404255319148936	4.0212765957446805	-0.1702127659574468	-0.4468085106382986	0.0
58	8566	1	32.156666666666695	0.4816666666666674	1.000000000000007	1.4500000000000028	0.31666666666667	1.2999999999999972	0.010333333333333306	0.015000000000000124	-0.0024999999999999467	0.008333333333333305	-0.0046333333333333365	0.6666666666666643	1.833333333333336	0.6666666666666665	0.6666666666666643	1.833333333333336	0.0	1.833333333333336	0.3333333333333335	0.005133333333333337	0.0	0.0	0.0	-1.166666666666668	0.3333333333333321	-0.16666666666666696	0.0	0.0	0.0	1.6666666666666663	0.0	0.0	0.0	0.0	0.0	1.5	1.6666666666666663	-2.5999999999999943	0.1666666666666643	-0.4833333333333361	-0.04833333333333378	2.9766666666666666	0.3333333333333339	0.0	0.0	0.0	0.0
59	3428	1	17.844363636363653	0.4930909090909097	-0.05818181818181501	-0.32181818181818755	-0.04909090909091773	-0.6618181818181696	0.008127272727273205	0.006618181818181634	0.007963636363636617	-0.0014545454545460412	-0.002467272727272707	-0.7090909090909108	0.3636363636363633	1.3090909090909093	-0.9272727272727296	0.1454545454545446	-0.1999999999999993	-0.5090909090909079	0.4363636363636365	0.010310909090909108	-1.1090909090909091	0.0	0.9090909090909084	-1.072727272727274	-0.9454545454545452	-0.23636363636363636	0.20000000000000015	0.0	0.8	0.6909090909090909	-0.07272727272727272	-0.07272727272727272	0.0	0.0	0.6545454545454545	1.3090909090909095	0.5454545454545454	-1.5545454545454689	-1.4381818181818176	-0.4358181818181812	0.4820000000000002	1.1572727272727272	0.2727272727272725	-1.2181818181818187	0.0	-1.7818181818181813	0.0
60	5314	1	-27.518035714285702	-0.8894642857142854	-0.13750000000000284	0.8803571428571502	0.8017857142857068	1.9000000000000057	-0.030107142857142888	-0.018678571428571437	-0.01296428571428576	-0.0005357142857145282	0.005051785714285746	1.875	-1.7321428571428577	-2.178571428571429	2.1607142857142847	-1.4464285714285694	-2.9107142857142847	-3.1964285714285694	-1.0178571428571432	-0.019153571428571416	-0.5892857142857143	0.0	-2.321428571428573	3.6071428571428577	0.23214285714285765	-0.2142857142857144	-0.9285714285714286	0.0	0.1428571428571429	-0.8214285714285714	-0.14285714285714285	0.0	0.0	0.0	0.0	-1.9642857142857133	-0.9642857142857144	5.808928571428582	-1.4857142857142946	-0.6726785714285715	-1.9203571428571429	-1.8430357142857148	3.0	-2.7678571428571423	0.0	-0.9642857142857152	0.0
61	9910	-1	73.49411764705876	0.2529411764705882	4.058823529411754	7.6941176470588255	4.294117647058819	8.57058823529411	-0.009411764705882342	0.003176470588235336	-0.00841176470588234	0.00588235294117645	-0.010229411764705891	7.176470588235299	3.3529411764705865	2.882352941176471	6.0	2.176470588235297	-7.235294117647058	0.8529411764705871	2.8235294117647056	0.03582941176470589	4.588235294117646	0.0	-11.823529411764708	3.8235294117647065	1.4117647058823517	-0.4117647058823533	0.6470588235294117	0.0	-0.05882352941176471	0.7647058823529411	1.0	0.0	0.0	0.0	0.9411764705882352	1.9411764705882355	1.7647058823529411	1.3117647058823536	-2.411764705882355	-1.9700000000000009	0.6082352941176468	2.6405882352941177	1.235294117647058	0.1764705882352935	0.0	-4.882352941176472	0.0
62	15343	-1	406.45	8.13	31.9	51.4	32.4	57.6	0.639	1.03	0.647	1.15	0.0788	50.0	29.0	6.0	53.0	32.0	10.0	39.0	3.0	0.0566	4.0	0.0	6.0	21.0	20.0	4.0	2.0	0.0	0.0	3.0	0.0	0.0	0.0	0.0	0.0	9.0	3.0	42.0	40.0	8.0	4.0	6.0	8.0	12.0	0.0	6.0	1.0
63	3757	1	34.47200000000004	-1.0446666666666662	4.473333333333329	11.239999999999995	4.129999999999996	14.02333333333334	-0.049633333333333314	0.0006666666666665932	-0.05889999999999995	0.021666666666666726	-0.008760000000000004	11.06666666666667	4.133333333333333	2.3	11.299999999999995	4.366666666666667	-2.5666666666666664	2.81666666666667	-0.666666666666667	-0.024836666666666687	-0.5333333333333334	0.0	-2.033333333333335	6.933333333333334	0.466666666666665	5.066666666666666	0.0	0.0	-0.8	0.1333333333333333	-0.7333333333333333	0.0	0.0	0.0	-1.5333333333333334	3.666666666666666	-0.6000000000000001	4.520000000000003	-6.693333333333335	5.832666666666665	-0.6646666666666672	-1.4300000000000002	3.866666666666666	-3.3999999999999986	0.0	-1.2666666666666655	0.0
64	3338	1	24.536071428571354	-0.18821428571428456	2.7214285714285684	4.4964285714285745	3.0285714285714316	5.253571428571433	-0.004321428571428586	2.220446049250313e-16	-0.0008214285714285285	0.002142857142857002	-0.002925000000000025	4.6785714285714315	2.0	-1.6428571428571432	5.464285714285714	2.7857142857142847	0.0	2.7857142857142847	-0.4285714285714288	-0.012946428571428595	0.0	0.0	0.0	2.678571428571427	2.1428571428571423	0.03571428571428559	-0.25	0.0	0.0	0.1785714285714286	-0.10714285714285714	0.0	0.0	0.0	-0.10714285714285714	-0.14285714285714235	0.0714285714285714	0.9999999999999928	0.2749999999999986	-0.3017857142857157	-0.8982142857142872	-0.1275000000000004	2.1428571428571423	0.0	0.0	0.0	0.0
65	5765	1	-43.20803571428571	1.1505357142857149	-4.4375	-11.519642857142856	-4.398214285714296	-13.79999999999999	0.0658928571428572	-0.0036785714285714204	0.07703571428571421	-0.030535714285714333	0.01265178571428574	-11.125	-3.7321428571428577	-3.178571428571429	-10.839285714285717	-3.4464285714285694	3.0892857142857157	-2.1964285714285694	-2.0178571428571432	-0.026353571428571414	-0.5892857142857143	0.0	3.678571428571427	-7.392857142857142	-0.7678571428571423	-2.2142857142857144	-0.9285714285714286	0.0	0.1428571428571429	-0.8214285714285714	0.8571428571428572	0.0	0.0	0.0	1.0	-2.964285714285713	0.0357142857142857	-6.391071428571423	8.914285714285702	-2.6026785714285707	-1.3103571428571428	0.6569642857142852	-5.0	4.232142857142858	0.0	5.035714285714286	0.0
66	1359	1	15.326956521739135	-0.5399999999999983	2.9304347826087	5.130434782608682	3.217391304347828	5.926086956521742	-0.01195652173913042	-0.011739130434782695	-0.008043478260869595	-0.0082608695652171	-0.004656521739130448	5.521739130434781	1.9130434782608676	0.3043478260869561	5.913043478260867	2.304347826086953	1.260869565217391	2.7391304347826093	-0.4782608695652178	-0.013717391304347834	-0.1304347826086958	-0.08695652173913042	1.4782608695652169	3.6086956521739135	2.608695652173914	-0.7391304347826089	1.0869565217391304	0.0	-0.08695652173913042	-0.6086956521739131	-0.3478260869565217	0.0	0.0	0.0	-0.43478260869565216	-0.695652173913043	-0.9565217391304348	2.204347826086959	0.6782608695652215	-2.065217391304348	1.3395652173913062	-1.975217391304348	0.9565217391304356	1.739130434782609	-0.08695652173913042	1.9130434782608687	0.0
67	15316	-1	101.6452631578947	0.4494736842105276	4.800000000000002	9.668421052631588	5.457894736842107	10.778947368421063	-0.02400000000000013	0.009473684210526523	-0.013263157894736866	0.013157894736842035	-0.010278947368421054	8.947368421052632	3.631578947368421	0.5789473684210522	8.736842105263158	3.421052631578945	-3.1578947368421066	0.10526315789473983	2.7894736842105265	0.03568421052631579	-0.9473684210526316	-0.8421052631578947	-1.3684210526315788	5.315789473684209	0.5263157894736851	-1.1052631578947365	0.8421052631578947	0.0	0.9473684210526316	1.473684210526316	0.9473684210526316	0.0	0.0	0.0	1.8947368421052635	3.1052631578947363	2.421052631578948	3.821052631578951	-5.957894736842108	-4.989473684210528	1.1400000000000006	4.246315789473684	5.2105263157894735	-3.842105263157896	-0.8421052631578947	-2.842105263157896	0.0
68	12937	-1	361.37	8.6	29.3	42.9	29.6	46.5	0.6970000000000001	1.02	0.705	1.11	0.0826	42.0	27.0	4.0	44.0	29.0	22.0	42.0	7.0	0.159	4.0	0.0	18.0	15.0	21.0	1.0	5.0	0.0	0.0	0.0	0.0	0.0	0.0	0.0	0.0	6.0	0.0	35.7	50.0	2.38	11.9	0.0	1.0	20.0	0.0	8.0	1.0
69	10672	-1	-73.11588235294118	0.4729411764705889	-6.2411764705882415	-13.005882352941176	-6.705882352941182	-15.029411764705884	0.0385882352941177	0.003176470588235336	0.0355882352941177	-0.014117647058823346	0.015170588235294116	-12.823529411764705	-4.647058823529413	-2.117647058823529	-12.0	-3.8235294117647034	2.7647058823529416	-2.647058823529413	-3.1764705882352944	-0.040970588235294106	-0.411764705882353	0.0	3.176470588235293	-8.176470588235292	-2.5882352941176485	-0.4117647058823533	-1.3529411764705883	0.0	-0.05882352941176471	-0.2352941176470588	0.0	0.0	0.0	0.0	-0.05882352941176471	-2.0588235294117645	-0.2352941176470588	-5.088235294117644	5.388235294117648	1.9399999999999995	-1.7717647058823531	-0.3894117647058824	-4.764705882352942	2.176470588235293	0.0	2.117647058823529	0.0
70	3853	1	-55.578035714285704	-0.529464285714285	-3.2375000000000007	-4.819642857142854	-2.698214285714293	-4.999999999999994	-0.015107142857142875	-0.013678571428571429	-0.000964285714285862	-0.0005357142857145282	0.01265178571428574	-4.125	-3.7321428571428577	-2.178571428571429	-3.8392857142857153	-3.4464285714285694	-2.9107142857142847	-5.1964285714285685	-1.0178571428571432	-0.012953571428571418	-0.5892857142857143	0.0	-2.321428571428573	-0.3928571428571424	-1.7678571428571423	-0.2142857142857144	-0.9285714285714286	0.0	0.1428571428571429	-0.8214285714285714	-0.14285714285714285	0.0	0.0	0.0	0.0	-1.9642857142857133	-0.9642857142857144	3.3089285714285808	-0.6857142857142975	0.4973214285714285	-1.6803571428571429	-1.8430357142857148	1.0	-2.7678571428571423	0.0	-0.9642857142857152	0.0
71	5518	1	-11.100454545454452	-0.006363636363635905	-0.20454545454545325	-1.8681818181818033	-7.105427357601002e-15	-2.2545454545454646	0.01204545454545447	-0.008636363636363553	0.01572727272727259	-0.010000000000000231	-8.181818181819678e-05	-1.5	-0.4090909090909065	-0.6818181818181817	-1.5454545454545467	-0.4545454545454533	2.818181818181817	0.8181818181818201	-0.4545454545454541	-0.003068181818181859	-0.2727272727272729	0.0	3.09090909090909	-1.09090909090909	1.59090909090909	-1.454545454545455	-0.5454545454545454	0.0	0.0	0.0	0.0	0.0	0.0	0.0	0.0	-2.0	0.0	-0.5863636363636289	3.51818181818183	-2.0545454545454547	-0.8390909090909089	0.0	-2.5	4.090909090909092	0.0	0.0	0.0
72	9526	-1	30.064117647058826	-0.3970588235294121	3.858823529411758	6.794117647058818	4.494117647058816	7.770588235294112	-0.012411764705882344	-0.006823529411764673	-0.005411764705882449	-0.004117647058823559	-0.00492941176470589	7.176470588235299	2.352941176470587	-1.117647058823529	8.0	3.1764705882352966	-1.235294117647058	2.352941176470587	2.8235294117647056	0.0328294117647059	-0.411764705882353	0.0	-0.8235294117647065	4.8235294117647065	3.4117647058823515	-1.4117647058823533	0.6470588235294117	0.0	-0.05882352941176471	-0.2352941176470588	0.0	0.0	0.0	0.0	-0.05882352941176471	-1.0588235294117645	-0.2352941176470588	2.8117647058823536	0.5882352941176451	-3.4800000000000004	0.6082352941176468	-0.3894117647058824	3.2352941176470584	0.1764705882352935	0.0	-0.882352941176471	0.0
73	13584	-1	-30.140454545454478	0.08363636363636395	-3.004545454545457	-4.268181818181809	-3.3000000000000043	-4.954545454545468	-0.002954545454545543	0.0013636363636364555	-0.006272727272727319	-2.220446049250313e-16	0.0025181818181818087	-4.5	-2.4090909090909065	1.3181818181818183	-5.545454545454548	-3.4545454545454533	-2.1818181818181834	-4.18181818181818	-0.4545454545454541	0.004931818181818135	0.7272727272727271	0.0	-2.90909090909091	-2.09090909090909	-2.40909090909091	-0.454545454545455	0.4545454545454546	0.0	0.0	0.0	0.0	0.0	0.0	0.0	0.0	0.0	0.0	-0.08636363636362887	-1.5818181818181714	0.3454545454545457	1.2209090909090907	0.0	-1.5	-0.9090909090909084	0.0	0.0	0.0
74	2038	1	-28.907499999999914	-0.3412500000000005	-1.3875000000000028	-1.7750000000000057	-1.375000000000007	-1.7749999999999986	-0.008499999999999952	-0.0012499999999999734	-0.007374999999999909	0.0012499999999999734	0.002674999999999997	-1.5	-1.5	0.25	-1.875	-1.875	-0.25	-2.1875	0.125	0.004212499999999994	-0.375	0.0	0.125	0.0	-0.5	-0.125	-0.125	0.0	-0.375	-0.375	0.0	0.0	0.0	0.0	-0.375	-1.0	-0.375	1.3625000000000045	0.07499999999999574	0.03749999999999965	-0.10125000000000027	-0.75	-0.5	0.0	0.0	0.375	0.0
75	15326	-1	36.04411764705885	-0.19705882352941195	3.2588235294117567	6.294117647058818	3.3941176470588204	7.170588235294119	-0.012411764705882344	0.003176470588235336	-0.011411764705882343	0.00588235294117645	-0.0066294117647058845	6.176470588235299	2.352941176470587	0.882352941176471	6.0	2.176470588235297	-1.235294117647058	1.352941176470587	1.8235294117647056	0.020829411764705888	-0.411764705882353	0.0	-0.8235294117647065	3.8235294117647065	2.4117647058823515	-1.4117647058823533	0.6470588235294117	0.0	-0.05882352941176471	0.7647058823529411	0.0	0.0	0.0	0.0	-0.05882352941176471	-0.0588235294117645	0.7647058823529411	2.0117647058823565	-0.3117647058823536	-3.37	0.6782352941176469	1.1505882352941177	2.235294117647058	0.1764705882352935	0.0	-0.882352941176471	0.0
76	7982	1	5.472000000000037	-1.3646666666666665	3.273333333333333	9.739999999999997	3.43	12.723333333333347	-0.05863333333333332	-0.009333333333333416	-0.05989999999999995	0.021666666666666726	-0.004960000000000006	10.06666666666667	2.1333333333333333	1.2999999999999998	10.299999999999997	2.3666666666666667	-3.5666666666666664	-0.18333333333333	0.33333333333333304	-0.0092366666666667	-1.5333333333333334	0.0	-2.033333333333335	7.933333333333334	0.466666666666665	4.066666666666666	-1.0	0.0	-0.8	0.1333333333333333	-0.7333333333333333	0.0	0.0	0.0	-1.5333333333333334	1.666666666666666	-0.6000000000000001	6.720000000000006	-6.193333333333335	4.532666666666667	-2.154666666666667	-1.41	4.866666666666666	-4.399999999999999	0.0	-1.2666666666666655	0.0
77	12037	-1	13.954117647058807	0.31294117647058783	-0.2411764705882433	-0.005882352941178226	-1.005882352941185	-0.7294117647058869	0.002588235294117669	0.013176470588235343	-0.00841176470588234	0.00588235294117645	-0.00392941176470589	-0.823529411764703	0.35294117647058704	2.882352941176471	-2.0	-0.823529411764703	-4.235294117647058	-2.147058823529413	-0.17647058823529438	0.0018294117647058852	1.5882352941176472	0.0	-5.8235294117647065	-1.1764705882352935	0.4117647058823515	-3.4117647058823533	1.6470588235294117	0.0	-0.05882352941176471	1.7647058823529411	0.0	0.0	0.0	0.0	-0.05882352941176471	-0.0588235294117645	1.7647058823529411	-1.088235294117645	1.088235294117645	-5.8900000000000015	2.9582352941176477	3.0605882352941176	-0.7647058823529421	1.1764705882352935	0.0	-4.882352941176472	0.0
78	5831	1	-32.93473684210528	-0.3405263157894733	-2.3000000000000007	-2.2315789473684187	-2.1421052631578945	-2.0210526315789394	-0.02100000000000002	-0.000526315789473486	-0.017263157894736758	0.0031578947368420267	0.0070210526315789565	-2.05263157894737	-2.3684210526315788	-0.4210526315789478	-2.2631578947368425	-2.578947368421055	-1.1578947368421062	-4.39473684210526	-0.21052631578947345	-0.0002157894736842109	0.05263157894736836	-0.8421052631578947	-0.3684210526315788	0.31578947368420884	-2.473684210526315	0.8947368421052637	-0.1578947368421053	0.0	-0.05263157894736842	-0.5263157894736842	-0.05263157894736842	0.0	0.0	0.0	-0.10526315789473684	0.10526315789473628	-0.5789473684210527	2.421052631578952	-3.7578947368421036	2.8105263157894744	-0.22999999999999954	-1.203684210526316	-0.7894736842105261	-0.8421052631578956	-0.8421052631578947	0.15789473684210442	0.0
79	11339	-1	6.014117647058812	-0.2070588235294117	0.9588235294117596	2.094117647058816	1.1941176470588175	2.470588235294116	-0.00841176470588234	-0.006823529411764673	-0.005411764705882449	-0.004117647058823559	-0.0020294117647058907	2.176470588235297	0.35294117647058704	0.882352941176471	2.0	0.17647058823529704	-1.235294117647058	-0.647058823529413	1.8235294117647056	0.027829411764705908	-0.411764705882353	0.0	-0.8235294117647065	1.8235294117647065	1.4117647058823517	-1.4117647058823533	-0.3529411764705883	0.0	-0.05882352941176471	0.7647058823529411	0.0	0.0	0.0	0.0	-0.05882352941176471	-1.0588235294117645	0.7647058823529411	1.7117647058823522	0.6882352941176464	-2.860000000000001	-0.6617647058823533	1.2505882352941176	1.235294117647058	0.1764705882352935	0.0	-0.882352941176471	0.0
80	6140	1	17.04411764705884	-0.14705882352941213	1.4588235294117595	3.0941176470588165	1.5941176470588159	4.170588235294119	-0.011411764705882343	-0.006823529411764673	-0.010411764705882455	0.00588235294117645	-0.00442941176470589	3.1764705882352966	1.352941176470587	0.882352941176471	3.0	1.176470588235297	2.7647058823529416	2.352941176470587	-0.17647058823529438	-0.0043705882352940975	-0.411764705882353	0.0	3.176470588235293	1.8235294117647065	-0.5882352941176485	3.5882352941176467	-1.3529411764705883	0.0	-0.05882352941176471	-0.2352941176470588	0.0	0.0	0.0	0.0	-0.05882352941176471	1.9411764705882355	-0.2352941176470588	1.0117647058823565	-3.211764705882352	5.040000000000001	-2.3317647058823527	-0.3894117647058824	0.23529411764705804	-0.8235294117647065	0.0	3.117647058823529	0.0
81	15288	-1	-30.140454545454478	0.08363636363636395	-3.004545454545457	-4.268181818181809	-3.3000000000000043	-4.954545454545468	-0.002954545454545543	0.0013636363636364555	-0.006272727272727319	-2.220446049250313e-16	0.0025181818181818087	-4.5	-2.4090909090909065	1.3181818181818183	-5.545454545454548	-3.4545454545454533	-2.1818181818181834	-4.18181818181818	-0.4545454545454541	0.004931818181818135	0.7272727272727271	0.0	-2.90909090909091	-2.09090909090909	-2.40909090909091	-0.454545454545455	0.4545454545454546	0.0	0.0	0.0	0.0	0.0	0.0	0.0	0.0	0.0	0.0	-0.08636363636362887	-1.5818181818181714	0.3454545454545457	1.2209090909090907	0.0	-1.5	-0.9090909090909084	0.0	0.0	0.0
82	4771	1	-1.164615384615331	0.05692307692307885	-0.46153846153846706	-0.6461538461538368	-0.6076923076923109	-0.7153846153846075	0.0006153846153845732	-0.0006923076923075477	-0.0010769230769230864	0.0007692307692308553	0.00023846153846153462	-0.7692307692307736	-0.2307692307692335	0.0	-0.8461538461538396	-0.3076923076923066	-0.1538461538461533	-0.6153846153846132	-0.07692307692307665	-7.692307692307165e-05	0.0	-0.15384615384615385	0.0	-0.5384615384615401	-0.3076923076923066	-0.23076923076923084	-0.15384615384615374	0.0	0.0	0.4615384615384617	0.0	0.0	0.0	0.0	0.0	0.07692307692307665	0.4615384615384617	-0.2230769230769241	-0.0076923076923094405	-0.2230769230769205	-0.17615384615384633	0.6123076923076929	-0.23076923076922995	0.07692307692307665	-0.15384615384615385	0.0	0.0
83	4010	1	4.802000000000022	1.0553333333333337	-1.2266666666666666	-5.5600000000000085	-1.7700000000000031	-7.376666666666657	0.054366666666666674	0.010666666666666602	0.04710000000000003	-0.01833333333333309	-0.0007600000000000108	-5.93333333333333	0.13333333333333286	-0.7000000000000002	-5.700000000000002	0.3666666666666672	5.433333333333334	3.31666666666667	-0.666666666666667	-0.0019366666666666976	0.4666666666666666	0.0	4.966666666666665	-6.066666666666666	0.466666666666665	-0.9333333333333336	0.0	0.0	0.2	0.1333333333333333	0.2666666666666667	0.0	0.0	0.0	0.4666666666666666	-0.3333333333333339	0.3999999999999999	-7.279999999999994	5.906666666666666	-0.6673333333333353	0.3853333333333331	1.13	-4.133333333333334	4.600000000000001	0.0	5.733333333333333	0.0
84	12735	-1	340.4	8.1	29.2	42.0	30.3	46.3	0.6940000000000001	1.0	0.72	1.1	0.0892	42.0	26.0	2.0	45.0	29.0	24.0	42.0	4.0	0.0889	2.0	0.0	22.0	16.0	22.0	2.0	2.0	0.0	0.0	0.0	0.0	0.0	0.0	0.0	0.0	4.0	0.0	38.1	52.4	4.76	4.76	0.0	0.0	22.0	0.0	14.0	1.0
85	4876	1	-52.22799999999995	1.9553333333333336	-7.626666666666669	-14.460000000000008	-7.870000000000001	-17.376666666666658	0.06036666666666667	0.02066666666666661	0.06409999999999992	-0.008333333333333082	0.013539999999999984	-14.93333333333333	-5.866666666666667	0.2999999999999998	-15.700000000000005	-6.633333333333333	-1.5666666666666664	-7.18333333333333	-1.666666666666667	-0.0032366666666666798	0.4666666666666666	0.0	-2.033333333333335	-9.066666666666666	-5.533333333333335	-1.9333333333333336	0.0	0.0	1.2	0.1333333333333333	0.2666666666666667	0.0	0.0	0.0	1.4666666666666666	-0.3333333333333339	0.3999999999999999	-7.8799999999999955	1.9066666666666665	-0.8673333333333346	1.305333333333333	2.05	-4.133333333333334	-1.3999999999999986	0.0	-1.2666666666666655	0.0
86	14988	-1	517.51	8.77	39.1	61.5	38.7	67.7	0.6629999999999999	1.04	0.6559999999999999	1.15	0.0601	59.0	37.0	8.0	62.0	40.0	23.0	52.0	7.0	0.113	1.0	0.0	22.0	22.0	24.0	5.0	5.0	0.0	0.0	3.0	0.0	0.0	0.0	0.0	0.0	13.0	3.0	37.3	40.7	8.47	8.47	5.08	6.0	18.0	0.0	10.0	1.0
87	15336	-1	-31.130454545454484	-0.07636363636363619	-2.504545454545457	-3.4681818181818045	-2.5000000000000067	-4.054545454545462	-0.0059545454545455465	0.0013636363636364555	-0.005272727272727318	-2.220446049250313e-16	0.004618181818181799	-3.5	-2.4090909090909065	-0.6818181818181817	-3.5454545454545467	-2.4545454545454533	-3.1818181818181834	-4.18181818181818	-2.454545454545454	-0.03276818181818186	-0.2727272727272729	0.0	-2.90909090909091	-1.09090909090909	-1.40909090909091	-1.454545454545455	0.4545454545454546	0.0	0.0	0.0	0.0	0.0	0.0	0.0	0.0	-1.0	0.0	0.9136363636363712	-0.3818181818181685	-1.6545454545454543	1.1009090909090906	0.0	0.5	-1.9090909090909085	0.0	0.0	0.0
88	9305	-1	-7.100454545454454	0.0636363636363626	-0.7045454545454533	-1.568181818181806	-0.7000000000000028	-1.654545454545456	0.004045454545454463	0.0013636363636364555	0.0037272727272726898	-2.220446049250313e-16	-8.181818181819678e-05	-1.5	-0.4090909090909065	-0.6818181818181817	-1.5454545454545467	-0.4545454545454533	1.8181818181818168	0.3181818181818201	0.5454545454545459	0.012931818181818142	-0.2727272727272729	0.0	2.09090909090909	-1.09090909090909	-0.4090909090909101	0.545454545454545	-0.5454545454545454	0.0	0.0	0.0	0.0	0.0	0.0	0.0	0.0	0.0	0.0	-0.5863636363636289	0.11818181818183147	1.3454545454545457	-0.8390909090909089	0.0	-1.5	1.0909090909090915	0.0	0.0	0.0
89	7220	1	103.55196428571428	-0.2494642857142857	7.0625	14.88035714285715	6.901785714285701	17.10000000000001	-0.036107142857142886	0.016321428571428598	-0.04496428571428579	0.01946428571428549	-0.017748214285714256	13.875	6.267857142857142	3.821428571428571	13.160714285714285	5.5535714285714315	-0.9107142857142848	5.8035714285714315	3.9821428571428568	0.046246428571428584	1.4107142857142856	0.0	-2.321428571428573	7.607142857142858	2.2321428571428577	0.7857142857142856	1.0714285714285714	0.0	0.1428571428571429	2.178571428571429	-0.14285714285714285	0.0	0.0	0.0	0.0	4.035714285714287	2.0357142857142856	3.20892857142858	-5.6857142857142975	-0.8726785714285707	0.8096428571428573	2.7769642857142856	4.0	-1.7678571428571423	0.0	-7.964285714285714	0.0
90	6477	1	2.0025000000000546	-0.007500000000000284	0.375	0.19999999999999574	0.4499999999999993	0.09999999999999433	0.005249999999999978	0.0024999999999999467	0.008000000000000118	-0.0049999999999998926	-0.0016999999999999932	0.25	0.25	-0.25	0.25	0.25	0.5	0.5	0.0	-0.00042500000000000177	0.0	0.0	0.5	0.0	0.75	-0.5	0.0	0.0	0.0	0.0	0.0	0.0	0.0	0.0	0.0	-0.5	0.0	-0.25	1.7750000000000057	-1.5500000000000007	-0.029999999999999805	0.0	-0.25	1.0	0.0	0.0	0.0
91	3254	1	2.4560714285713634	0.3517857142857146	-0.9785714285714348	-1.7035714285714292	-1.5714285714285694	-2.2464285714285666	0.008678571428571423	0.010000000000000231	-0.0018214285714286407	0.002142857142857002	-0.0005250000000000253	-2.3214285714285694	0.0	1.3571428571428568	-2.5357142857142847	-0.2142857142857153	0.0	-0.2142857142857153	-0.4285714285714288	-0.0034464285714286003	0.0	0.0	0.0	-2.321428571428573	-0.8571428571428577	0.03571428571428559	-0.25	0.0	0.0	1.1785714285714286	-0.10714285714285714	0.0	0.0	0.0	-0.10714285714285714	0.8571428571428577	1.0714285714285714	-2.20000000000001	0.17499999999999716	0.24821428571428414	-0.1482142857142872	1.9624999999999997	-0.8571428571428577	0.0	0.0	0.0	0.0
92	9123	1	-56.61803571428567	-0.019464285714285268	-4.037500000000001	-7.519642857142855	-3.9982142857142975	-8.699999999999989	0.009892857142857037	-0.0036785714285714204	0.015035714285714262	-0.010535714285714315	0.01265178571428574	-7.125	-3.7321428571428577	-2.178571428571429	-6.839285714285714	-3.4464285714285694	-1.9107142857142847	-4.196428571428569	-1.0178571428571432	-0.009253571428571415	0.4107142857142857	0.0	-2.321428571428573	-3.3928571428571423	-1.7678571428571423	-1.2142857142857144	0.0714285714285714	0.0	0.1428571428571429	-0.8214285714285714	-0.14285714285714285	0.0	0.0	0.0	0.0	-1.9642857142857133	-0.9642857142857144	-0.4910714285714235	2.1142857142857068	-1.012678571428571	0.739642857142857	-1.8430357142857148	-1.0	-0.7678571428571423	0.0	1.0357142857142847	0.0
93	2915	1	46.11962962962975	-0.10000000000000052	3.5222222222222257	6.411111111111097	4.351851851851855	7.5	-0.011111111111111072	-0.0007037037037038728	-0.0015185185185184744	0.002222222222222348	-0.006459259259259276	6.666666666666664	2.2962962962962976	0.5185185185185182	6.370370370370374	2.0	-1.2222222222222214	1.925925925925924	2.6296296296296298	0.031092592592592574	1.0740740740740744	0.0	-2.296296296296296	4.37037037037037	1.2592592592592595	0.9629629629629628	0.37037037037037024	0.0	0.0	-1.0740740740740742	0.7777777777777778	0.0	0.0	0.0	0.7777777777777778	1.0370370370370363	-0.2962962962962963	2.2518518518518604	-2.2074074074074232	0.6129629629629623	0.0955555555555554	-0.7133333333333338	1.481481481481481	-0.22222222222222146	0.0	0.44444444444444464	0.0
94	4527	1	40.2125000000001	-0.6412500000000003	5.212499999999999	10.024999999999991	5.924999999999998	12.025000000000004	-0.02249999999999996	-0.01124999999999998	-0.016374999999999914	0.0012499999999999734	-0.007525000000000005	10.5	3.5	-0.75	11.125	4.125	-0.25	3.8125	1.125	0.0031124999999999907	-0.375	0.0	0.125	7.0	3.5	0.875	-0.125	0.0	-0.375	-0.375	0.0	0.0	0.0	0.0	-0.375	0.0	-0.375	3.862500000000004	-1.0249999999999986	-0.6624999999999996	-0.7312500000000002	-0.75	3.5	0.0	0.0	0.375	0.0
95	2589	1	-44.77304347826083	-0.06999999999999851	-3.969565217391299	-5.269565217391317	-4.482608695652175	-5.2739130434782515	-0.01095652173913042	0.00826086956521732	-0.01904347826086961	0.021739130434782927	0.005743478260869545	-5.478260869565219	-3.0869565217391326	1.304347826086956	-6.086956521739133	-3.695652173913047	-3.739130434782609	-5.260869565217392	-1.4782608695652175	-0.01891739130434784	0.8695652173913042	-0.08695652173913042	-4.521739130434783	-2.391304347826086	-3.3913043478260865	1.2608695652173911	-1.9130434782608696	0.0	-0.08695652173913042	1.391304347826087	-0.3478260869565217	0.0	0.0	0.0	-0.43478260869565216	0.304347826086957	1.0434782608695652	0.1043478260869577	-2.121739130434776	2.794782608695652	-2.7504347826086937	2.204782608695652	-0.043478260869564515	-3.2608695652173907	-0.08695652173913042	-4.086956521739131	0.0
96	7677	1	50.932000000000066	-0.2646666666666668	4.373333333333335	6.839999999999988	5.129999999999996	7.723333333333343	-0.009633333333333384	-0.009333333333333416	-0.0009000000000000119	-0.008333333333333082	-0.005360000000000004	7.06666666666667	3.1333333333333333	-0.7000000000000002	8.299999999999997	4.366666666666667	-0.5666666666666664	4.31666666666667	-0.666666666666667	-0.02163666666666669	0.4666666666666666	0.0	-1.033333333333335	3.9333333333333336	3.466666666666665	-0.9333333333333336	0.0	0.0	0.2	0.1333333333333333	0.2666666666666667	0.0	0.0	0.0	0.4666666666666666	-0.3333333333333339	0.3999999999999999	2.4200000000000017	0.4066666666666663	-2.8073333333333337	-0.4646666666666671	0.2799999999999998	3.866666666666666	-0.3999999999999986	0.0	-0.2666666666666657	0.0
97	1343	1	10.506071428571373	-0.048214285714284884	1.1214285714285666	1.5964285714285749	1.2285714285714349	1.8535714285714417	0.0016785714285714182	2.220446049250313e-16	0.0021785714285714737	0.002142857142857002	-0.000925000000000023	1.6785714285714306	1.0	-1.6428571428571432	2.4642857142857157	1.7857142857142847	0.0	1.7857142857142847	-0.4285714285714288	-0.009646428571428584	0.0	0.0	0.0	0.678571428571427	1.1428571428571423	0.03571428571428559	-0.25	0.0	0.0	0.1785714285714286	-0.10714285714285714	0.0	0.0	0.0	-0.10714285714285714	-0.14285714285714235	0.0714285714285714	-0.10000000000000853	0.6749999999999972	-0.0817857142857159	-0.5982142857142874	0.02249999999999952	1.1428571428571423	0.0	0.0	0.0	0.0
98	1748	1	115.73159999999972	0.14280000000000115	8.887999999999998	12.799999999999983	9.912	14.347999999999983	0.0044800000000001505	-0.0025199999999998557	0.012319999999999777	-0.0003999999999997339	-0.011932000000000012	13.040000000000004	7.119999999999997	1.7999999999999998	13.200000000000005	7.280000000000001	3.879999999999999	9.920000000000002	3.84	0.03059999999999999	0.6800000000000002	0.24	2.9600000000000013	5.920000000000003	6.120000000000001	0.5199999999999996	-0.48	0.0	0.2	-0.2	0.96	0.0	0.0	0.0	1.16	1.0	0.76	0.5440000000000182	0.8759999999999977	-1.4144000000000003	-0.9651999999999996	0.8755999999999999	0.6400000000000006	5.239999999999998	0.24	0.16000000000000014	0.0
99	4748	1	40.83574468085101	-0.9117021276595744	5.844680851063835	11.697872340425524	6.727659574468099	14.110638297872354	-0.033446808510638186	-0.013234042553191605	-0.02346808510638321	0.005957446808510625	-0.006261702127659585	12.340425531914894	3.5531914893617014	-2.4255319148936167	13.425531914893618	4.6382978723404245	-0.12765957446808684	3.6063829787234023	1.8510638297872342	0.01564893617021277	-1.425531914893617	-0.1702127659574468	1.4680851063829792	8.787234042553191	4.25531914893617	-0.4893617021276597	0.12765957446808507	0.0	-0.1276595744680851	0.1063829787234043	-0.2978723404255319	-0.02127659574468085	0.0	0.0	-0.44680851063829785	-0.7021276595744688	-0.2127659574468086	5.544680851063831	-1.2595744680851195	-2.9427659574468112	-0.3806382978723404	-0.7521276595744688	5.404255319148937	-0.9787234042553196	-0.1702127659574468	2.5531914893617014	0.0
100	3259	1	-18.185636363636373	-0.6169090909090906	-0.05818181818181501	0.9781818181818096	0.050909090909080135	1.5381818181818259	-0.01987272727272682	-0.0033818181818183746	-0.016036363636363515	-0.0014545454545460412	0.001232727272727288	1.2909090909090892	-0.6363636363636367	0.3090909090909091	1.0727272727272703	-0.8545454545454554	-3.1999999999999997	-2.0090909090909084	-0.5636363636363635	-0.0124890909090909	0.8909090909090911	0.0	-4.090909090909092	1.9272727272727257	0.05454545454545468	-0.23636363636363636	0.20000000000000015	0.0	-0.2	-0.3090909090909091	-0.07272727272727272	-0.07272727272727272	0.0	0.0	-0.34545454545454546	-0.6909090909090905	-0.4545454545454545	2.945454545454531	-0.9381818181818176	-0.8058181818181804	0.21200000000000066	-1.0127272727272727	1.2727272727272725	-1.2181818181818187	0.0	-2.7818181818181813	0.0
101	2960	1	17.201599999999758	-0.23719999999999875	1.9879999999999995	3.6999999999999886	2.5120000000000005	4.5479999999999885	-0.010519999999999865	-0.0045199999999998575	-0.003680000000000128	-0.0003999999999997339	-0.0034320000000000184	4.040000000000006	1.1199999999999974	0.7999999999999998	4.200000000000003	1.2800000000000011	-2.120000000000001	0.9200000000000016	-1.16	-0.01850000000000003	0.6800000000000002	0.24	-3.0399999999999987	2.9200000000000017	1.120000000000001	0.5199999999999996	-0.48	0.0	0.2	-0.2	-0.04	0.0	0.0	0.0	0.16000000000000006	0.0	-0.24	2.0440000000000182	-0.9239999999999996	-0.17440000000000033	-0.8151999999999995	-0.3444	1.6400000000000006	-0.7600000000000016	0.24	0.16000000000000014	0.0
102	11321	-1	-11.100454545454452	-0.006363636363635905	-0.20454545454545325	-1.8681818181818033	-7.105427357601002e-15	-2.2545454545454646	0.01204545454545447	-0.008636363636363553	0.01572727272727259	-0.010000000000000231	-8.181818181819678e-05	-1.5	-0.4090909090909065	-0.6818181818181817	-1.5454545454545467	-0.4545454545454533	2.818181818181817	0.8181818181818201	-0.4545454545454541	-0.003068181818181859	-0.2727272727272729	0.0	3.09090909090909	-1.09090909090909	1.59090909090909	-1.454545454545455	-0.5454545454545454	0.0	0.0	0.0	0.0	0.0	0.0	0.0	0.0	-2.0	0.0	-0.5863636363636289	3.51818181818183	-2.0545454545454547	-0.8390909090909089	0.0	-2.5	4.090909090909092	0.0	0.0	0.0
103	11097	-1	-201.37045454545444	1.1936363636363634	-17.104545454545455	-29.66818181818181	-18.000000000000007	-33.95454545454546	0.051045454545454505	0.011363636363636465	0.044727272727272616	-0.010000000000000231	0.0500181818181818	-29.5	-14.409090909090908	-2.6818181818181817	-30.54545454545455	-15.454545454545453	-4.181818181818183	-18.18181818181818	-5.454545454545454	-0.05546818181818186	-1.272727272727273	0.0	-2.90909090909091	-15.09090909090909	-9.40909090909091	-3.454545454545455	-1.5454545454545454	0.0	0.0	0.0	0.0	0.0	0.0	0.0	0.0	-5.0	0.0	-7.4863636363636274	3.218181818181833	2.1454545454545464	0.5309090909090912	0.0	-6.5	-2.9090909090909083	0.0	0.0	0.0
104	415	1	1.2100000000000364	0.3200000000000003	-0.5500000000000007	-1.5	-0.4499999999999957	-1.9500000000000028	0.01100000000000001	0.0	0.014000000000000012	-0.0049999999999998926	0.0015499999999999956	-1.5	-0.5	-0.5	-1.5	-0.5	0.0	-0.5	0.0	0.0024499999999999943	0.0	0.0	0.0	-1.0	-0.5	0.0	0.0	0.0	0.0	-0.5	0.5	0.0	0.0	0.0	0.5	0.0	0.0	-1.0500000000000045	0.3999999999999986	0.5	0.0	0.14500000000000046	-0.5	0.0	0.0	0.0	0.0
105	4585	1	75.5819642857143	-0.6794642857142854	6.862499999999998	13.780357142857142	7.5017857142857025	16.200000000000006	-0.038107142857142895	-0.0036785714285714204	-0.03396428571428578	0.009464285714285479	-0.01414821428571425	13.875	5.2678571428571415	0.8214285714285712	14.160714285714285	5.5535714285714315	-1.9107142857142847	4.8035714285714315	0.9821428571428568	0.0007464285714285784	0.4107142857142857	0.0	-2.321428571428573	8.607142857142858	2.2321428571428577	2.7857142857142856	1.0714285714285714	0.0	0.1428571428571429	-0.8214285714285714	-0.14285714285714285	0.0	0.0	0.0	0.0	3.0357142857142865	-0.9642857142857144	4.808928571428581	-5.6857142857142975	2.197321428571429	0.8096428571428573	-1.8430357142857148	5.0	-2.7678571428571423	0.0	-1.9642857142857155	0.0
106	3865	1	81.53196428571431	-0.8194642857142851	7.462499999999999	16.38035714285715	7.301785714285708	19.700000000000006	-0.0481071428571429	0.006321428571428589	-0.0569642857142858	0.0294642857142855	-0.016148214285714252	15.875	6.267857142857142	1.8214285714285712	16.160714285714285	6.5535714285714315	-2.9107142857142847	4.8035714285714315	0.9821428571428568	-0.0013535714285714125	-0.5892857142857143	0.0	-2.321428571428573	9.607142857142858	3.2321428571428577	2.7857142857142856	-0.9285714285714286	0.0	-0.8571428571428571	2.178571428571429	-0.14285714285714285	0.0	0.0	0.0	-1.0	3.0357142857142865	2.0357142857142856	4.908928571428575	-5.285714285714299	1.7973214285714292	-2.3203571428571426	2.6369642857142863	5.0	-1.7678571428571423	0.0	-7.964285714285714	0.0
107	10926	-1	21.064117647058822	-0.5370588235294118	2.858823529411758	6.894117647058812	3.4941176470588147	8.270588235294111	-0.027411764705882358	-0.006823529411764673	-0.020411764705882463	0.00588235294117645	-0.006229411764705886	7.176470588235299	1.352941176470587	0.882352941176471	6.0	0.17647058823529704	-7.235294117647058	-1.147058823529413	2.8235294117647056	0.03582941176470589	4.588235294117646	0.0	-11.823529411764708	5.8235294117647065	1.4117647058823517	-0.4117647058823533	0.6470588235294117	0.0	-0.05882352941176471	-0.2352941176470588	0.0	0.0	0.0	0.0	-0.05882352941176471	-0.0588235294117645	-0.2352941176470588	4.311764705882354	-2.411764705882355	-1.9700000000000009	0.6082352941176468	-0.3894117647058824	1.235294117647058	0.1764705882352935	0.0	-4.882352941176472	0.0
108	7216	1	101.6452631578947	0.4494736842105276	4.800000000000002	9.668421052631588	5.457894736842107	10.778947368421063	-0.02400000000000013	0.009473684210526523	-0.013263157894736866	0.013157894736842035	-0.010278947368421054	8.947368421052632	3.631578947368421	0.5789473684210522	8.736842105263158	3.421052631578945	-3.1578947368421066	0.10526315789473983	2.7894736842105265	0.03568421052631579	-0.9473684210526316	-0.8421052631578947	-1.3684210526315788	5.315789473684209	0.5263157894736851	-1.1052631578947365	0.8421052631578947	0.0	0.9473684210526316	1.473684210526316	0.9473684210526316	0.0	0.0	0.0	1.8947368421052635	3.1052631578947363	2.421052631578948	3.821052631578951	-5.957894736842108	-4.989473684210528	1.1400000000000006	4.246315789473684	5.2105263157894735	-3.842105263157896	-0.8421052631578947	-2.842105263157896	0.0
109	3260	1	15.824363636363616	-0.06690909090909081	2.341818181818184	2.1781818181818124	2.3509090909090813	2.038181818181826	0.018127272727273214	-0.0033818181818183746	0.015963636363636513	-0.011454545454545828	-0.006667272727272715	2.290909090909089	2.3636363636363638	-1.690909090909091	3.0727272727272705	3.1454545454545446	5.800000000000002	5.990909090909092	0.4363636363636365	0.0042109090909090985	-0.1090909090909089	0.0	5.909090909090907	-0.07272727272727407	3.0545454545454547	-0.23636363636363636	0.20000000000000015	0.0	-0.2	-0.3090909090909091	-0.07272727272727272	-0.07272727272727272	0.0	0.0	-0.34545454545454546	-0.6909090909090905	-0.4545454545454545	-2.054545454545469	4.3618181818181805	-0.9758181818181804	0.08200000000000074	-1.0127272727272727	-1.7272727272727275	4.781818181818182	0.0	6.218181818181819	0.0
110	2500	1	-1.5039285714286166	-0.11821428571428427	0.12142857142856656	0.5964285714285751	0.2285714285714349	0.8535714285714421	-0.004321428571428586	2.220446049250313e-16	-0.003821428571428531	0.002142857142857002	-0.0005250000000000253	0.6785714285714306	0.0	0.3571428571428568	0.4642857142857153	-0.2142857142857153	0.0	-0.2142857142857153	0.5714285714285712	0.008353571428571405	0.0	0.0	0.0	0.678571428571427	0.14285714285714235	0.03571428571428559	-0.25	0.0	0.0	0.1785714285714286	-0.10714285714285714	0.0	0.0	0.0	-0.10714285714285714	-0.14285714285714235	0.0714285714285714	0.6999999999999886	-0.22500000000000145	-0.0017857142857158337	-0.4882142857142879	0.07249999999999934	0.14285714285714235	0.0	0.0	0.0	0.0
111	12931	-1	350.81	8.77	28.2	40.4	29.3	43.9	0.705	1.01	0.733	1.1	0.09	40.0	25.0	3.0	42.0	27.0	20.0	38.0	6.0	0.14300000000000002	2.0	0.0	18.0	15.0	21.0	0.0	3.0	0.0	0.0	0.0	1.0	0.0	0.0	0.0	1.0	4.0	1.0	37.5	52.5	0.0	7.5	2.5	1.0	20.0	0.0	8.0	1.0
112	2966	1	86.36647058823536	0.6882352941176482	3.941176470588246	6.764705882352942	3.223529411764701	7.152941176470591	0.008764705882352897	0.0235294117647058	-0.004411764705882336	0.0117647058823529	-0.010694117647058826	5.411764705882355	4.941176470588232	3.0588235294117645	5.764705882352942	5.294117647058826	0.35294117647058704	5.764705882352942	-0.4117647058823533	-0.014211764705882353	0.588235294117647	0.0	-0.23529411764705804	0.4705882352941161	1.0588235294117645	0.4117647058823533	0.2352941176470589	0.0	0.5882352941176471	2.8235294117647056	-0.1176470588235294	-0.05882352941176471	0.0	0.0	0.4117647058823529	3.882352941176471	2.647058823529412	-2.8764705882352994	-1.3941176470588204	-0.7294117647058833	-0.06470588235294095	4.168235294117647	1.8235294117647065	-0.7647058823529421	0.0	-1.352941176470587	0.0
113	13759	-1	54.03411764705885	0.0829411764705883	3.6588235294117553	6.794117647058818	3.3941176470588204	7.470588235294117	-0.006411764705882339	0.013176470588235343	-0.012411764705882344	0.00588235294117645	-0.008629411764705884	6.176470588235299	3.3529411764705865	1.8823529411764708	6.0	3.1764705882352966	-1.235294117647058	2.352941176470587	1.8235294117647056	0.020829411764705888	-0.411764705882353	0.0	-0.8235294117647065	2.8235294117647065	2.4117647058823515	-1.4117647058823533	0.6470588235294117	0.0	-0.05882352941176471	1.7647058823529411	0.0	0.0	0.0	0.0	-0.05882352941176471	0.9411764705882356	1.7647058823529411	0.41176470588235503	-0.3117647058823536	-3.37	0.6782352941176469	2.690588235294117	2.235294117647058	0.1764705882352935	0.0	-0.882352941176471	0.0
[truncated: 5,000 more columns]
