# Supplementary material for: QSAR-Co-X: an open source toolkit for multitarget QSAR modelling
Source: J Cheminform. 2021 Apr 15;13:29. doi: 10.1186/s13321-021-00508-0 (PMC8048082; doi:10.1186/s13321-021-00508-0)
Supplement: Supplementary file 2 — Additional file 2. Folder (CS_1) containing the results (i.e., the output files from the current toolkit) of the FS-LDA, SFS-LDA, RF and GB models for case study 1. [file 13321_2021_508_MOESM2_ESM.zip › 13321_2021_508_MOESM2_ESM/CS_1/RF/pi3k_strbjg_RF_vd_nl.txt]

The validation set results are: 

True Positive: 110
True Negative: 36
False Positive 8
False Negative 6
Sensitivity: 81.81818181818183
Specificity: 94.82758620689656
Accuracy: 91.25
f1_score: 94.01709401709401
MCC: 0.7778177764553006
ROC_AUC: 0.8832288401253918
