# Supplementary material for: QSAR-Co-X: an open source toolkit for multitarget QSAR modelling
Source: J Cheminform. 2021 Apr 15;13:29. doi: 10.1186/s13321-021-00508-0 (PMC8048082; doi:10.1186/s13321-021-00508-0)
Supplement: Supplementary file 2 — Additional file 2. Folder (CS_1) containing the results (i.e., the output files from the current toolkit) of the FS-LDA, SFS-LDA, RF and GB models for case study 1. [file 13321_2021_508_MOESM2_ESM.zip › 13321_2021_508_MOESM2_ESM/CS_1/SFS_LDA/pi3k_strbj_corr.csv]

	SpMin3_Bh(s)_cl	HOMA_cl	nAzetidines_cl	B02[C-O]_cl	B06[O-O]_cl	B10[S-F]_cl	F02[N-O]_cl	CATS3D_17_DA_cl	CATS3D_02_AP_cl	F02[N-O]_bt
SpMin3_Bh(s)_cl	1.0	0.8087076640006192	0.03890176380196336	0.792318891536726	0.18709997685858004	0.015579467001966156	0.22463377612506455	0.060573703320546644	-0.18502314277277782	-0.06681840365086289
HOMA_cl	0.8087076640006192	1.0	0.01773522769324969	0.7626001630010858	0.00804473003462474	-0.02120997872389522	0.07963669132636207	0.0049380301748675765	-0.020986316733257838	-0.19910564287688423
nAzetidines_cl	0.03890176380196336	0.01773522769324969	1.0	-0.009641114968021834	-0.07130092834951822	0.0006123589777831976	-0.026379057835064113	0.0709612136937378	0.09142918925975957	-0.08749790425453366
B02[C-O]_cl	0.792318891536726	0.7626001630010858	-0.009641114968021834	1.0	0.19109222559291675	-0.002026558401911307	0.1997554240189453	0.01794388659990055	-0.11251431043597117	-0.05131331283639596
B06[O-O]_cl	0.18709997685858004	0.00804473003462474	-0.07130092834951822	0.19109222559291675	1.0	0.06173795134342244	0.2656661460692458	0.10788856678334692	-0.26224998341559547	0.24448766360373006
B10[S-F]_cl	0.015579467001966156	-0.02120997872389522	0.0006123589777831976	-0.002026558401911307	0.06173795134342244	1.0	-0.008191717252797425	0.0005496817452679679	0.041097303538775484	-0.006838296162794583
F02[N-O]_cl	0.22463377612506455	0.07963669132636207	-0.026379057835064113	0.1997554240189453	0.2656661460692458	-0.008191717252797425	1.0	0.17597511425252352	-0.16264126376839755	0.5395255075361148
CATS3D_17_DA_cl	0.060573703320546644	0.0049380301748675765	0.0709612136937378	0.01794388659990055	0.10788856678334692	0.0005496817452679679	0.17597511425252352	1.0	-0.06553300350504859	0.0042969346630481655
CATS3D_02_AP_cl	-0.18502314277277782	-0.020986316733257838	0.09142918925975957	-0.11251431043597117	-0.26224998341559547	0.041097303538775484	-0.16264126376839755	-0.06553300350504859	1.0	-0.21028386395550747
F02[N-O]_bt	-0.06681840365086289	-0.19910564287688423	-0.08749790425453366	-0.05131331283639596	0.24448766360373006	-0.006838296162794583	0.5395255075361148	0.0042969346630481655	-0.21028386395550747	1.0
