# Supplementary material for: QSAR-Co-X: an open source toolkit for multitarget QSAR modelling
Source: J Cheminform. 2021 Apr 15;13:29. doi: 10.1186/s13321-021-00508-0 (PMC8048082; doi:10.1186/s13321-021-00508-0)
Supplement: Supplementary file 2 — Additional file 2. Folder (CS_1) containing the results (i.e., the output files from the current toolkit) of the FS-LDA, SFS-LDA, RF and GB models for case study 1. [file 13321_2021_508_MOESM2_ESM.zip › 13321_2021_508_MOESM2_ESM/CS_1/SFS_LDA/pi3k_strbj_pred.csv]

NAME	SpMin3_Bh(s)_cl	HOMA_cl	nAzetidines_cl	B02[C-O]_cl	B06[O-O]_cl	B10[S-F]_cl	F02[N-O]_cl	CATS3D_17_DA_cl	CATS3D_02_AP_cl	F02[N-O]_bt	Act_600	Pred	%Prob(-1)	%Prob(+1)	stdSpMin3_Bh(s)_cl	stdHOMA_cl	stdnAzetidines_cl	stdB02[C-O]_cl	stdB06[O-O]_cl	stdB10[S-F]_cl	stdF02[N-O]_cl	stdCATS3D_17_DA_cl	stdCATS3D_02_AP_cl	stdF02[N-O]_bt	Outlier_info(standardization_approach)	snew	Set
3761	-0.010678571428571535	-0.0005892857142856256	-0.14285714285714285	0.0	-0.03571428571428571	0.0	2.5535714285714284	0.0	0.6071428571428572	1.7253521126760565	1	1	1.1737173129744427e-05	0.9999882628268703	0.2857387810005498	0.19742632029535645	0.842576250865846	0.23414883020245386	0.27532713179324314	0.008635852398671966	3.3523352007875618	0.06351030128069468	1.2192953148625303	1.247725665567779	In	2.0722015163292786	Sub_train
4624	0.0859130434782609	-0.0916521739130436	0.0	0.0	0.3913043478260869	0.0	0.4782608695652173	0.0	0.0	0.4066666666666667	1	1	0.004234778807123529	0.9957652211928765	0.1696282973804437	0.7242534249028602	0.07075204072650283	0.23414883020245386	0.865370387624576	0.008635852398671966	0.6320313403185286	0.06351030128069468	0.22630657620537314	0.12340779602763767	In	NA	Sub_train
10101	0.13694117647058834	0.0385294117647057	-0.1176470588235294	0.11764705882352945	-0.2352941176470588	0.0	0.5882352941176472	0.0	-1.0	1.7253521126760565	-1	-1	0.7580100562209482	0.2419899437790518	0.4101929867519358	0.02888750014807361	0.681400669996608	0.2500492449538778	0.8084659724195393	0.008635852398671966	0.7761851154557272	0.06351030128069468	1.4092042874652384	1.247725665567779	In	NA	Sub_train
6927	-0.08757446808510627	0.006425531914893479	0.0	0.08510638297872343	0.9574468085106383	0.0	0.6808510638297873	0.0	0.17021276595744686	0.8532110091743119	1	1	0.029733913570669346	0.9702660864293307	0.648253268761704	0.15684342056496434	0.07075204072650283	0.11612211778297754	2.377710247798174	0.008635852398671966	0.8975852764074895	0.06351030128069468	0.5046914040642007	0.5041337571298307	In	NA	Sub_train
2802	0.19642553191489376	0.08742553191489344	0.0	0.08510638297872343	-0.0425531914893617	0.0	-1.319148936170213	0.0	-0.8297872340425532	-1.1467889908256879	1	1	0.4242061227789272	0.5757938772210728	0.690623303339736	0.31176674892656087	0.07075204072650283	0.11612211778297754	0.2935959431293738	0.008635852398671966	1.7240019830643514	0.06351030128069468	1.130819459606411	1.201076341218575	In	NA	Sub_train
1200	0.0991052631578947	-0.005210526315789221	0.0	0.0	-0.05263157894736842	0.0	-0.05263157894736836	0.0	-0.10526315789473696	-0.14678899082568808	1	1	0.004472711305920529	0.9955272886940795	0.23182109267296924	0.22416163315377272	0.07075204072650283	0.23414883020245386	0.3205184019405137	0.008635852398671966	0.06385909926667378	0.06351030128069468	0.054147537924255945	0.34847129204437227	In	NA	Sub_train
6630	0.0504090909090904	-0.016000000000000125	0.0	0.0	-0.09090909090909093	0.0	-0.31818181818181834	-0.7272727272727273	0.0	0.26315789473684204	1	1	0.08778898837549465	0.9122110116245054	0.002250092056982045	0.2865820910782471	0.07075204072650283	0.23414883020245386	0.42276935661716636	0.008635852398671966	0.4119406612300405	2.230781931387279	0.22630657620537314	0.0010514924794800616	In	NA	Sub_train
3342	-0.04678571428571443	0.0002142857142857224	-0.03571428571428571	0.0	0.0	0.0	0.0	0.0	0.0	0.4066666666666667	1	1	0.010115255019811031	0.989884744980189	0.4559606389475514	0.19277740988373462	0.1575800321715844	0.23414883020245386	0.17992333926011647	0.008635852398671966	0.005130039140479844	0.06351030128069468	0.22630657620537314	0.12340779602763767	In	NA	Sub_train
12261	-0.3745909090909095	-0.015000000000000124	0.0	0.0	-0.09090909090909093	0.0	-4.318181818181818	-0.7272727272727273	2.0	-1.2746478873239435	-1	-1	0.8892664077137508	0.11073359228624921	2.001350411968059	0.2807967803437838	0.07075204072650283	0.23414883020245386	0.42276935661716636	0.008635852398671966	5.655115180173722	2.230781931387279	3.4973283035465963	1.3100894819548297	Outlier	3.9291145445970215	Sub_train
6590	-0.2252799999999999	-0.14776	0.0	0.07999999999999996	-0.08	0.0	-0.15999999999999992	-0.08	0.92	-0.14678899082568808	1	1	4.6710254702930776e-05	0.9999532897452971	1.2974459114716272	1.0488546334511277	0.07075204072650283	0.0951058609038514	0.3936278345343203	0.008635852398671966	0.2045969416172673	0.1888618443127824	1.7309765707823357	0.34847129204437227	In	NA	Sub_train
5664	-0.07809999999999973	0.02293333333333336	0.0	0.033333333333333326	0.0	0.0	-0.8	0.0	1.4333333333333331	-0.2746478873239437	1	1	0.0014299430345503517	0.9985700569654496	0.6035872710424366	0.061340659816475976	0.07075204072650283	0.09695937557482663	0.17992333926011647	0.008635852398671966	1.0435048646482565	0.06351030128069468	2.5705388141332493	0.45748443278062684	In	NA	Sub_train
5870	-0.1526666666666664	0.12262962962962998	0.0	0.03703703703703709	-0.5925925925925926	0.0	-0.5185185185185186	0.0	-0.07407407407407407	-0.5933333333333333	1	1	0.0008630157157187845	0.9991369842842812	0.9551209437878498	0.5154333933327203	0.07075204072650283	0.08171610283842334	1.762919600550515	0.008635852398671966	0.6745407318337012	0.06351030128069468	0.10515762334088341	0.7291972531465651	In	NA	Sub_train
1915	0.15591304347826074	-0.0926521739130436	0.0	0.0	0.3913043478260869	0.0	0.4782608695652173	0.0	0.0	0.4066666666666667	1	1	0.006623824400427081	0.9933761755995729	0.49963308627868513	0.7300387356373235	0.07075204072650283	0.23414883020245386	0.865370387624576	0.008635852398671966	0.6320313403185286	0.06351030128069468	0.22630657620537314	0.12340779602763767	In	NA	Sub_train
10058	0.13694117647058834	0.03752941176470581	-0.1176470588235294	0.11764705882352945	0.7647058823529411	0.0	0.5882352941176472	0.0	-1.0	1.7253521126760565	-1	-1	0.9821868738849682	0.01781312611503178	0.4101929867519358	0.023102189413610967	0.681400669996608	0.2500492449538778	1.8628402185080082	0.008635852398671966	0.7761851154557272	0.06351030128069468	1.4092042874652384	1.247725665567779	In	NA	Sub_train
7294	0.009321428571428479	-0.1135892857142856	-0.14285714285714285	0.0	-0.03571428571428571	0.0	0.5535714285714286	0.0	-0.3928571428571429	-0.2746478873239437	1	1	0.0001795924055719711	0.999820407594428	0.19145169845819476	0.8511664332897066	0.842576250865846	0.23414883020245386	0.27532713179324314	0.008635852398671966	0.7307479413157215	0.06351030128069468	0.4162155488080815	0.45748443278062684	In	NA	Sub_train
5010	-0.2545744680851062	0.0374255319148934	0.0	0.08510638297872343	-0.0425531914893617	0.0	-0.3191489361702127	0.0	0.17021276595744686	-0.14678899082568808	1	1	0.0015649674947300074	0.99843503250527	1.4355504079903671	0.022501212203396806	0.07075204072650283	0.11612211778297754	0.2935959431293738	0.008635852398671966	0.41320835332843087	0.06351030128069468	0.5046914040642007	0.34847129204437227	In	NA	Sub_train
964	-0.03678571428571442	0.0002142857142857224	-0.03571428571428571	0.0	0.0	0.0	0.0	0.0	0.0	0.4066666666666667	1	1	0.010791823691755575	0.9892081763082444	0.4088170976763739	0.19277740988373462	0.1575800321715844	0.23414883020245386	0.17992333926011647	0.008635852398671966	0.005130039140479844	0.06351030128069468	0.22630657620537314	0.12340779602763767	In	NA	Sub_train
8791	0.1969411764705884	0.03752941176470581	0.8823529411764706	0.11764705882352945	-0.2352941176470588	0.0	0.5882352941176472	0.0	-1.0	1.7253521126760565	1	1	0.08482876377419823	0.9151712362258018	0.6930542343790008	0.023102189413610967	5.711897371149834	0.2500492449538778	0.8084659724195393	0.008635852398671966	0.7761851154557272	0.06351030128069468	1.4092042874652384	1.247725665567779	Outlier	3.270157011127976	Sub_train
5872	-0.12208695652173918	0.17334782608695642	0.0	0.0	-0.6086956521739131	0.0	-0.5217391304347827	0.0	0.0	-0.5933333333333333	1	1	0.001145478182452031	0.998854521817548	0.8109573610600478	0.8088539197299083	0.07075204072650283	0.23414883020245386	1.8059358033029718	0.008635852398671966	0.6787622894173918	0.06351030128069468	0.22630657620537314	0.7291972531465651	In	NA	Sub_train
6521	-0.005384615384615321	-0.02969230769230768	0.0	0.0	0.0	0.0	-0.15384615384615385	0.0	0.0	-1.1467889908256879	1	1	8.935150721611773e-05	0.9999106484927839	0.26078119747594486	0.36579634575012815	0.07075204072650283	0.23414883020245386	0.17992333926011647	0.008635852398671966	0.196530519280431	0.06351030128069468	0.22630657620537314	1.201076341218575	In	NA	Sub_train
4379	-0.0035744680851061967	-0.1015744680851065	0.0	0.08510638297872343	-0.0425531914893617	0.0	0.6808510638297873	0.0	0.17021276595744686	0.8532110091743119	1	1	0.0012256321107136925	0.9987743678892863	0.25224752208381296	0.7816569798869981	0.07075204072650283	0.11612211778297754	0.2935959431293738	0.008635852398671966	0.8975852764074895	0.06351030128069468	0.5046914040642007	0.5041337571298307	In	NA	Sub_train
7324	0.0	0.0	0.0	0.0	0.0	0.0	0.0	0.0	0.0	-0.2746478873239437	1	1	0.0011991035969329822	0.998800896403067	0.2353962137145419	0.19401711932683396	0.07075204072650283	0.23414883020245386	0.17992333926011647	0.008635852398671966	0.005130039140479844	0.06351030128069468	0.22630657620537314	0.45748443278062684	In	NA	Sub_train
13677	0.0504090909090904	-0.016000000000000125	0.0	0.0	-0.09090909090909093	0.0	-0.31818181818181834	-0.7272727272727273	0.0	2.725352112676056	-1	-1	0.9975122255202746	0.002487774479725364	0.002250092056982045	0.2865820910782471	0.07075204072650283	0.23414883020245386	0.42276935661716636	0.008635852398671966	0.4119406612300405	2.230781931387279	0.22630657620537314	2.1003307147419816	In	NA	Sub_train
12695	1.02	0.862	0.0	1.0	0.0	0.0	1.0	0.0	0.0	-0.2746478873239437	-1	-1	0.9990827466154867	0.0009172533845133073	4.573244995945559	4.792920733780511	0.07075204072650283	3.881534808626364	0.17992333926011647	0.008635852398671966	1.3159236688764002	0.06351030128069468	0.22630657620537314	0.45748443278062684	Outlier	4.143320341516935	Sub_train
7503	-0.09157446808510616	0.007425531914893478	0.0	0.08510638297872343	-0.0425531914893617	0.0	0.6808510638297873	0.0	0.17021276595744686	0.8532110091743119	1	1	0.0016931014625143348	0.9983068985374857	0.6671106852701745	0.15105810983050105	0.07075204072650283	0.11612211778297754	0.2935959431293738	0.008635852398671966	0.8975852764074895	0.06351030128069468	0.5046914040642007	0.5041337571298307	In	NA	Sub_train
3599	0.11321428571428548	0.0002142857142857224	-0.03571428571428571	0.0	0.0	0.0	0.0	0.0	0.0	0.4066666666666667	1	1	0.028285883242966214	0.9717141167570338	0.29833602139128745	0.19277740988373462	0.1575800321715844	0.23414883020245386	0.17992333926011647	0.008635852398671966	0.005130039140479844	0.06351030128069468	0.22630657620537314	0.12340779602763767	In	NA	Sub_train
10734	0.14694117647058835	0.0365294117647057	-0.1176470588235294	0.11764705882352945	0.7647058823529411	0.0	-0.4117647058823528	0.0	-1.0	0.7253521126760563	-1	-1	0.9918950857934749	0.008104914206525152	0.4573365280231133	0.017316878679147045	0.681400669996608	0.2500492449538778	1.8628402185080082	0.008635852398671966	0.5346085142801931	0.06351030128069468	1.4092042874652384	0.39512061639357604	In	NA	Sub_train
3994	0.039321428571428514	-0.06058928571428567	-0.14285714285714285	0.0	-0.03571428571428571	0.0	-0.44642857142857145	0.0	-0.3928571428571429	-1.2746478873239435	1	1	0.0007090034266423739	0.9992909965733576	0.050021074644662246	0.5445449643631534	0.842576250865846	0.23414883020245386	0.27532713179324314	0.008635852398671966	0.5800456884201989	0.06351030128069468	0.4162155488080815	1.3100894819548297	In	NA	Sub_train
3919	-0.014666666666666384	0.08862962962963006	0.0	0.03703703703703709	-0.5925925925925926	0.0	-0.5185185185185186	0.0	-0.07407407407407407	-0.5933333333333333	1	1	0.001606903673468607	0.9983930963265314	0.30454007424560087	0.31873282836096933	0.07075204072650283	0.08171610283842334	1.762919600550515	0.008635852398671966	0.6745407318337012	0.06351030128069468	0.10515762334088341	0.7291972531465651	In	NA	Sub_train
6632	0.06040909090909041	-0.016000000000000125	0.0	0.0	-0.09090909090909093	0.0	-0.31818181818181834	-0.7272727272727273	0.0	0.26315789473684204	1	1	0.0931718398027852	0.9068281601972148	0.049393633328159575	0.2865820910782471	0.07075204072650283	0.23414883020245386	0.42276935661716636	0.008635852398671966	0.4119406612300405	2.230781931387279	0.22630657620537314	0.0010514924794800616	In	NA	Sub_train
7945	-0.03167272727272763	0.05594545454545463	0.0	0.0	-0.6909090909090909	-0.03636363636363636	-0.6545454545454545	0.0	-0.16363636363636366	-0.5933333333333333	1	1	0.0011920038339855443	0.9988079961660145	0.38471266624980016	0.12964471939941205	0.07075204072650283	0.23414883020245386	2.025553071173695	0.5662651912696439	0.8528439730503043	0.06351030128069468	0.041322474213454245	0.7291972531465651	In	NA	Sub_train
2230	-0.004615384615384689	-0.0069230769230768105	0.0	0.0	0.0	0.0	0.07692307692307687	0.0	0.0	0.7253521126760563	1	1	0.023100929765091927	0.9768990702349081	0.25715477122431646	0.2340692705654252	0.07075204072650283	0.23414883020245386	0.17992333926011647	0.008635852398671966	0.10596031835093518	0.06351030128069468	0.22630657620537314	0.39512061639357604	In	NA	Sub_train
3453	-0.13659090909090954	-0.016000000000000125	0.0	0.0	-0.09090909090909093	0.0	0.6818181818181817	0.2727272727272727	0.0	1.263157894736842	1	1	0.002210875036949389	0.9977891249630506	0.8793341297140361	0.2865820910782471	0.07075204072650283	0.23414883020245386	0.42276935661716636	0.008635852398671966	0.8988529685058798	0.9238698885311847	0.22630657620537314	0.853656541653683	In	NA	Sub_train
7653	0.11990000000000013	0.02693333333333336	0.0	0.033333333333333326	0.0	0.0	0.2	0.0	-0.5666666666666667	0.7253521126760563	1	1	0.13450858216195416	0.8654914178380458	0.32985484612687643	0.03819941687862287	0.07075204072650283	0.09695937557482663	0.17992333926011647	0.008635852398671966	0.2672887650876639	0.06351030128069468	0.7004829132079734	0.39512061639357604	In	NA	Sub_train
9114	0.13694117647058834	0.03752941176470581	-0.1176470588235294	0.11764705882352945	-0.2352941176470588	0.0	0.5882352941176472	0.0	-1.0	1.7253521126760565	1	-1	0.756493383458536	0.24350661654146402	0.4101929867519358	0.023102189413610967	0.681400669996608	0.2500492449538778	0.8084659724195393	0.008635852398671966	0.7761851154557272	0.06351030128069468	1.4092042874652384	1.247725665567779	In	NA	Sub_train
3652	-0.22209999999999985	0.00993333333333335	0.0	-0.9666666666666668	0.0	0.0	-1.8	0.0	1.4333333333333331	-1.2746478873239435	1	1	1.817252941649361e-05	0.9999818274705835	1.2824542653473925	0.13654969936449865	0.07075204072650283	4.212643014403644	0.17992333926011647	0.008635852398671966	2.3542984943841767	0.06351030128069468	2.5705388141332493	1.3100894819548297	Outlier	3.0521059090710225	Sub_train
1510	-0.020279999999999854	0.13324000000000016	0.0	0.07999999999999996	-0.08	0.0	-0.15999999999999992	-0.08	-0.08000000000000007	-0.14678899082568808	1	1	0.01389248430982093	0.9861075156901791	0.3310033154124891	0.576817682933054	0.07075204072650283	0.0951058609038514	0.3936278345343203	0.008635852398671966	0.2045969416172673	0.1888618443127824	0.0954657071117241	0.34847129204437227	In	NA	Sub_train
7397	-0.06767272727272755	-0.06105454545454525	0.0	0.0	0.3090909090909091	-0.03636363636363636	0.34545454545454546	0.0	-0.16363636363636366	0.4066666666666667	1	1	0.003031568069842727	0.9969684319301573	0.5544294148260387	0.5472366365327906	0.07075204072650283	0.23414883020245386	0.6457531197538527	0.5662651912696439	0.45794965668561594	0.06351030128069468	0.041322474213454245	0.12340779602763767	In	NA	Sub_train
5505	-0.044672727272727634	0.06194545454545475	0.0	0.0	-0.6909090909090909	-0.03636363636363636	-0.6545454545454545	0.0	-0.16363636363636366	-0.5933333333333333	1	1	0.0011504188759432488	0.9988495811240568	0.44599926990233096	0.1643565838061924	0.07075204072650283	0.23414883020245386	2.025553071173695	0.5662651912696439	0.8528439730503043	0.06351030128069468	0.041322474213454245	0.7291972531465651	In	NA	Sub_train
5476	-0.06867272727272766	-0.06105454545454525	0.0	0.0	0.3090909090909091	-0.03636363636363636	0.34545454545454546	0.0	-0.16363636363636366	0.4066666666666667	1	1	0.0030118574734583348	0.9969881425265417	0.559143768953157	0.5472366365327906	0.07075204072650283	0.23414883020245386	0.6457531197538527	0.5662651912696439	0.45794965668561594	0.06351030128069468	0.041322474213454245	0.12340779602763767	In	NA	Sub_train
4082	0.025327272727272417	-0.09205454545454528	0.0	0.0	0.3090909090909091	-0.03636363636363636	0.34545454545454546	0.0	0.8363636363636364	0.4066666666666667	1	1	0.0005570654810695963	0.9994429345189304	0.11599448100408846	0.7265812693011524	0.07075204072650283	0.23414883020245386	0.6457531197538527	0.5662651912696439	0.45794965668561594	0.06351030128069468	1.5941883894571574	0.12340779602763767	In	NA	Sub_train
8524	-0.08857446808510616	-0.13657446808510654	0.0	0.08510638297872343	-0.0425531914893617	0.0	1.680851063829787	0.0	1.1702127659574468	1.8532110091743117	1	1	3.2395917479388636e-05	0.9999676040825206	0.6529676228888212	0.984142855593213	0.07075204072650283	0.11612211778297754	0.2935959431293738	0.008635852398671966	2.2083789061434094	0.06351030128069468	2.140202267734812	1.3567388063040333	In	NA	Sub_train
1918	0.05533333333333368	-0.03837037037036994	0.0	0.03703703703703709	0.40740740740740733	0.0	0.4814814814814814	0.0	-0.07407407407407407	0.4066666666666667	1	1	0.007498514921209343	0.9925014850787907	0.025464714652641652	0.41600163491586684	0.07075204072650283	0.08171610283842334	0.9083865903770324	0.008635852398671966	0.6362528979022192	0.06351030128069468	0.10515762334088341	0.12340779602763767	In	NA	Sub_train
3731	0.03461538461538472	0.0643076923076924	0.0	0.0	0.0	0.0	-0.15384615384615385	0.0	0.0	-1.1467889908256879	1	1	0.00025206896587082195	0.9997479310341292	0.07220703239123483	0.17802286328942038	0.07075204072650283	0.23414883020245386	0.17992333926011647	0.008635852398671966	0.196530519280431	0.06351030128069468	0.22630657620537314	1.201076341218575	In	NA	Sub_train
5782	-0.014574468085106098	0.007425531914893478	0.0	0.08510638297872343	-0.0425531914893617	0.0	0.6808510638297873	0.0	0.17021276595744686	0.8532110091743119	1	1	0.002798959841434079	0.9972010401585659	0.3041054174821077	0.15105810983050105	0.07075204072650283	0.11612211778297754	0.2935959431293738	0.008635852398671966	0.8975852764074895	0.06351030128069468	0.5046914040642007	0.5041337571298307	In	NA	Sub_train
10635	0.17694117647058838	0.03752941176470581	-0.1176470588235294	0.11764705882352945	-0.2352941176470588	0.0	0.5882352941176472	0.0	-1.0	1.7253521126760565	-1	-1	0.801430793262045	0.19856920673795503	0.5987671518366458	0.023102189413610967	0.681400669996608	0.2500492449538778	0.8084659724195393	0.008635852398671966	0.7761851154557272	0.06351030128069468	1.4092042874652384	1.247725665567779	In	NA	Sub_train
11418	0.13694117647058834	0.03752941176470581	-0.1176470588235294	0.11764705882352945	-0.2352941176470588	0.0	0.5882352941176472	0.0	-1.0	1.7253521126760565	-1	-1	0.756493383458536	0.24350661654146402	0.4101929867519358	0.023102189413610967	0.681400669996608	0.2500492449538778	0.8084659724195393	0.008635852398671966	0.7761851154557272	0.06351030128069468	1.4092042874652384	1.247725665567779	In	NA	Sub_train
7237	-0.028672727272727624	0.05594545454545463	0.0	0.0	-0.6909090909090909	-0.03636363636363636	-0.6545454545454545	0.0	-0.16363636363636366	-0.5933333333333333	1	1	0.001215603306101265	0.9987843966938987	0.37056960386844695	0.12964471939941205	0.07075204072650283	0.23414883020245386	2.025553071173695	0.5662651912696439	0.8528439730503043	0.06351030128069468	0.041322474213454245	0.7291972531465651	In	NA	Sub_train
6625	-0.06867272727272766	-0.06105454545454525	0.0	0.0	0.3090909090909091	-0.03636363636363636	0.34545454545454546	0.0	-0.16363636363636366	0.4066666666666667	1	1	0.0030118574734583348	0.9969881425265417	0.559143768953157	0.5472366365327906	0.07075204072650283	0.23414883020245386	0.6457531197538527	0.5662651912696439	0.45794965668561594	0.06351030128069468	0.041322474213454245	0.12340779602763767	In	NA	Sub_train
4808	-0.010678571428571535	0.002410714285714377	-0.14285714285714285	0.0	-0.03571428571428571	0.0	0.5535714285714286	0.0	0.6071428571428572	-0.2746478873239437	1	1	5.28638565371331e-05	0.9999471361434629	0.2857387810005498	0.1800703880919666	0.842576250865846	0.23414883020245386	0.27532713179324314	0.008635852398671966	0.7307479413157215	0.06351030128069468	1.2192953148625303	0.45748443278062684	In	NA	Sub_train
6884	-0.21405882352941152	-0.040470588235294265	-0.1176470588235294	-0.8823529411764706	-0.2352941176470588	0.0	-0.4117647058823528	0.0	-1.0	0.7253521126760563	1	1	0.005916945964551723	0.9940830540354483	1.2445453118663923	0.42815204787452504	0.681400669996608	3.86563439387494	0.8084659724195393	0.008635852398671966	0.5346085142801931	0.06351030128069468	1.4092042874652384	0.39512061639357604	In	2.3791494286924206	Sub_train
2723	-0.006176470588235228	-0.06647058823529406	0.0	0.0	-0.1176470588235294	0.0	-0.411764705882353	0.8235294117647058	0.0	-0.2746478873239437	1	1	0.0005856538867471395	0.9994143461132529	0.26451428332321003	0.5785701269705691	0.07075204072650283	0.23414883020245386	0.49419465583982786	0.008635852398671966	0.5346085142801933	2.661458858860606	0.22630657620537314	0.45748443278062684	In	NA	Sub_train
746	0.1064255319148939	0.17342553191489352	0.0	0.08510638297872343	-0.0425531914893617	0.0	-0.3191489361702127	0.0	-0.8297872340425532	-0.14678899082568808	1	1	0.2839534687070807	0.7160465312929193	0.2663314318991395	0.8093034720904031	0.07075204072650283	0.11612211778297754	0.2935959431293738	0.008635852398671966	0.41320835332843087	0.06351030128069468	1.130819459606411	0.34847129204437227	In	NA	Sub_train
4460	-0.050678571428571566	0.11341071428571435	-0.14285714285714285	0.0	-0.03571428571428571	0.0	0.5535714285714286	0.0	-0.3928571428571429	-0.5933333333333333	1	1	0.000268320199377281	0.9997316798006227	0.47431294608525976	0.462099103433457	0.842576250865846	0.23414883020245386	0.27532713179324314	0.008635852398671966	0.7307479413157215	0.06351030128069468	0.4162155488080815	0.7291972531465651	In	NA	Sub_train
9900	-0.04267272727272764	0.05594545454545463	0.0	0.0	-0.6909090909090909	-0.03636363636363636	-0.6545454545454545	0.0	-0.16363636363636366	-0.5933333333333333	-1	1	0.0011093208334865823	0.9988906791665134	0.43657056164809543	0.12964471939941205	0.07075204072650283	0.23414883020245386	2.025553071173695	0.5662651912696439	0.8528439730503043	0.06351030128069468	0.041322474213454245	0.7291972531465651	In	NA	Sub_train
5897	-0.08357446808510616	0.006425531914893479	0.0	0.08510638297872343	0.9574468085106383	0.0	0.6808510638297873	0.0	0.17021276595744686	0.8532110091743119	1	1	0.030498309628354203	0.9695016903716458	0.6293958522532325	0.15684342056496434	0.07075204072650283	0.11612211778297754	2.377710247798174	0.008635852398671966	0.8975852764074895	0.06351030128069468	0.5046914040642007	0.5041337571298307	In	NA	Sub_train
1963	0.006425531914893812	0.0424255319148934	0.0	-0.9148936170212766	-0.0425531914893617	0.0	-1.319148936170213	0.0	1.1702127659574468	-1.1467889908256879	1	1	4.206680419438502e-05	0.9999579331958056	0.20510398081263548	0.051427765875713176	0.07075204072650283	3.99956152104584	0.2935959431293738	0.008635852398671966	1.7240019830643514	0.06351030128069468	2.140202267734812	1.201076341218575	In	2.661533331257305	Sub_train
14346	1.06	0.8859999999999999	0.0	1.0	1.0	0.0	3.0	0.0	0.0	1.7253521126760565	-1	-1	0.9998564937658265	0.0001435062341734985	4.761819161030269	4.931768191407628	0.07075204072650283	3.881534808626364	2.491382851667431	0.008635852398671966	3.937510928348241	0.06351030128069468	0.22630657620537314	1.247725665567779	Outlier	4.814478129874603	Sub_train
7598	-0.06867272727272766	-0.06105454545454525	0.0	0.0	0.3090909090909091	-0.03636363636363636	0.34545454545454546	0.0	-0.16363636363636366	0.4066666666666667	1	1	0.0030118574734583348	0.9969881425265417	0.559143768953157	0.5472366365327906	0.07075204072650283	0.23414883020245386	0.6457531197538527	0.5662651912696439	0.45794965668561594	0.06351030128069468	0.041322474213454245	0.12340779602763767	In	NA	Sub_train
7700	-0.10767857142857162	-0.02858928571428565	-0.14285714285714285	0.0	-0.03571428571428571	0.0	0.5535714285714286	0.0	-0.3928571428571429	-0.2746478873239437	1	1	0.00016842901852864856	0.9998315709814714	0.7430311313309715	0.35941502086032834	0.842576250865846	0.23414883020245386	0.27532713179324314	0.008635852398671966	0.7307479413157215	0.06351030128069468	0.4162155488080815	0.45748443278062684	In	NA	Sub_train
13601	0.06040909090909041	0.04899999999999993	0.0	0.0	-0.09090909090909093	0.0	-0.31818181818181834	-0.7272727272727273	0.0	2.725352112676056	-1	-1	0.9986355061690542	0.001364493830945856	0.049393633328159575	0.08946310666186623	0.07075204072650283	0.23414883020245386	0.42276935661716636	0.008635852398671966	0.4119406612300405	2.230781931387279	0.22630657620537314	2.1003307147419816	In	NA	Sub_train
3141	-0.04678571428571443	0.0002142857142857224	-0.03571428571428571	0.0	0.0	0.0	0.0	0.0	0.0	0.4066666666666667	1	1	0.010115255019811031	0.989884744980189	0.4559606389475514	0.19277740988373462	0.1575800321715844	0.23414883020245386	0.17992333926011647	0.008635852398671966	0.005130039140479844	0.06351030128069468	0.22630657620537314	0.12340779602763767	In	NA	Sub_train
3111	-0.020099999999999785	-0.0460666666666667	0.0	0.033333333333333326	0.0	0.0	0.2	0.0	-0.5666666666666667	0.7253521126760563	1	1	0.03292741481724759	0.9670725851827524	0.33015473166960757	0.46052710049444245	0.07075204072650283	0.09695937557482663	0.17992333926011647	0.008635852398671966	0.2672887650876639	0.06351030128069468	0.7004829132079734	0.39512061639357604	In	NA	Sub_train
13358	0.0504090909090904	-0.016000000000000125	0.0	0.0	-0.09090909090909093	0.0	-0.31818181818181834	-0.7272727272727273	0.0	2.4066666666666667	-1	-1	0.992718345793619	0.0072816542063810245	0.002250092056982045	0.2865820910782471	0.07075204072650283	0.23414883020245386	0.42276935661716636	0.008635852398671966	0.4119406612300405	2.230781931387279	0.22630657620537314	1.8286178943760436	In	NA	Sub_train
3517	-0.03678571428571442	-0.0007857142857142785	-0.03571428571428571	0.0	0.0	0.0	0.0	0.0	0.0	0.4066666666666667	1	1	0.010704097918391442	0.9892959020816086	0.4088170976763739	0.1985627206181979	0.1575800321715844	0.23414883020245386	0.17992333926011647	0.008635852398671966	0.005130039140479844	0.06351030128069468	0.22630657620537314	0.12340779602763767	In	NA	Sub_train
6558	0.005384615384615321	0.010076923076923205	0.0	0.0	0.0	0.0	0.07692307692307687	0.0	0.0	0.7253521126760563	1	1	0.028227668606910283	0.9717723313930897	0.21001122995313895	0.1357189880795494	0.07075204072650283	0.23414883020245386	0.17992333926011647	0.008635852398671966	0.10596031835093518	0.06351030128069468	0.22630657620537314	0.39512061639357604	In	NA	Sub_train
10799	0.06040909090909041	-0.02700000000000013	0.0	0.0	-0.09090909090909093	0.0	-0.31818181818181834	-0.7272727272727273	0.0	2.725352112676056	-1	-1	0.9974485653821227	0.0025514346178772854	0.049393633328159575	0.3502205091573432	0.07075204072650283	0.23414883020245386	0.42276935661716636	0.008635852398671966	0.4119406612300405	2.230781931387279	0.22630657620537314	2.1003307147419816	In	NA	Sub_train
5333	-0.0590588235294115	-0.040470588235294265	-0.1176470588235294	0.11764705882352945	-0.2352941176470588	0.0	-1.4117647058823528	0.0	2.0	-0.2746478873239437	1	1	0.00423488105288472	0.9957651189471153	0.5138204221631416	0.42815204787452504	0.681400669996608	0.2500492449538778	0.8084659724195393	0.008635852398671966	1.8454021440161135	0.06351030128069468	3.4973283035465963	0.45748443278062684	In	2.215445973966004	Sub_train
3145	-0.060678571428571575	0.11541071428571448	-0.14285714285714285	0.0	-0.03571428571428571	0.0	-0.44642857142857145	0.0	-0.3928571428571429	-1.5933333333333333	1	1	0.000535452074608811	0.9994645479253912	0.5214564873564372	0.4736697249023843	0.842576250865846	0.23414883020245386	0.27532713179324314	0.008635852398671966	0.5800456884201989	0.06351030128069468	0.4162155488080815	1.5818023023207681	In	NA	Sub_train
5005	0.06972000000000023	-0.13076	0.0	0.07999999999999996	0.92	0.0	0.8400000000000001	-0.08	-1.08	0.8532110091743119	1	1	0.15892168750928692	0.8410783124907131	0.0932885560281084	0.950504350965252	0.07075204072650283	0.0951058609038514	2.2776783563932277	0.008635852398671966	1.1061966881186531	0.1888618443127824	1.5400451565588875	0.5041337571298307	In	NA	Sub_train
13593	0.15694117647058836	0.03752941176470581	-0.1176470588235294	0.11764705882352945	0.7647058823529411	0.0	0.5882352941176472	0.0	-1.0	1.7253521126760565	-1	-1	0.9843375324815418	0.01566246751845828	0.5044800692942908	0.023102189413610967	0.681400669996608	0.2500492449538778	1.8628402185080082	0.008635852398671966	0.7761851154557272	0.06351030128069468	1.4092042874652384	1.247725665567779	In	NA	Sub_train
9625	0.00694117647058845	-0.0814705882352943	-0.1176470588235294	0.11764705882352945	0.7647058823529411	0.0	-0.4117647058823528	0.0	-1.0	0.7253521126760563	-1	-1	0.948707784156563	0.051292215843437065	0.20267304977337067	0.6653497879875195	0.681400669996608	0.2500492449538778	1.8628402185080082	0.008635852398671966	0.5346085142801931	0.06351030128069468	1.4092042874652384	0.39512061639357604	In	NA	Sub_train
2551	0.005384615384615321	0.012076923076923094	0.0	0.0	0.0	0.0	0.07692307692307687	0.0	0.0	0.7253521126760563	1	1	0.02868386345945151	0.9713161365405485	0.21001122995313895	0.12414836661062349	0.07075204072650283	0.23414883020245386	0.17992333926011647	0.008635852398671966	0.10596031835093518	0.06351030128069468	0.22630657620537314	0.39512061639357604	In	NA	Sub_train
11551	0.06040909090909041	-0.016000000000000125	0.0	0.0	-0.09090909090909093	0.0	-0.31818181818181834	-0.7272727272727273	0.0	2.4066666666666667	-1	-1	0.9931763704321888	0.0068236295678111925	0.049393633328159575	0.2865820910782471	0.07075204072650283	0.23414883020245386	0.42276935661716636	0.008635852398671966	0.4119406612300405	2.230781931387279	0.22630657620537314	1.8286178943760436	In	NA	Sub_train
2675	0.003823529411764781	0.09352941176470586	0.0	0.0	-0.1176470588235294	0.0	0.588235294117647	-0.17647058823529413	0.0	0.7253521126760563	1	1	0.006765250082217511	0.9932347499177825	0.21737074205203252	0.34707959054355475	0.07075204072650283	0.23414883020245386	0.49419465583982786	0.008635852398671966	0.776185115455727	0.49319296105785776	0.22630657620537314	0.39512061639357604	In	NA	Sub_train
6162	-0.08857446808510616	0.006425531914893479	0.0	0.08510638297872343	-0.0425531914893617	0.0	0.6808510638297873	0.0	0.17021276595744686	0.8532110091743119	1	1	0.0017124416094627115	0.9982875583905373	0.6529676228888212	0.15684342056496434	0.07075204072650283	0.11612211778297754	0.2935959431293738	0.008635852398671966	0.8975852764074895	0.06351030128069468	0.5046914040642007	0.5041337571298307	In	NA	Sub_train
5154	-0.07889473684210524	-0.00421052631578922	0.0	0.0	-0.05263157894736842	0.0	-0.05263157894736836	0.0	-0.10526315789473696	-0.14678899082568808	1	1	0.0014115673106834814	0.9985884326893165	0.6073339419539892	0.21837632241930943	0.07075204072650283	0.23414883020245386	0.3205184019405137	0.008635852398671966	0.06385909926667378	0.06351030128069468	0.054147537924255945	0.34847129204437227	In	NA	Sub_train
6297	-0.04567272727272753	0.06194545454545475	0.0	0.0	-0.6909090909090909	-0.03636363636363636	-0.6545454545454545	0.0	-0.16363636363636366	-0.5933333333333333	1	1	0.0011429250811456626	0.9988570749188543	0.45071362402944815	0.1643565838061924	0.07075204072650283	0.23414883020245386	2.025553071173695	0.5662651912696439	0.8528439730503043	0.06351030128069468	0.041322474213454245	0.7291972531465651	In	NA	Sub_train
6803	-0.040672727272727534	0.05594545454545463	0.0	0.0	-0.6909090909090909	-0.03636363636363636	-0.6545454545454545	0.0	-0.16363636363636366	-0.5933333333333333	1	1	0.0011239158903839641	0.998876084109616	0.4271418533938594	0.12964471939941205	0.07075204072650283	0.23414883020245386	2.025553071173695	0.5662651912696439	0.8528439730503043	0.06351030128069468	0.041322474213454245	0.7291972531465651	In	NA	Sub_train
1083	0.09972000000000003	0.007240000000000023	0.0	0.07999999999999996	-0.08	0.0	-0.15999999999999992	-0.08	-0.08000000000000007	-0.14678899082568808	1	1	0.010804966643455538	0.9891950333565445	0.23471917984163984	0.1521314696093197	0.07075204072650283	0.0951058609038514	0.3936278345343203	0.008635852398671966	0.2045969416172673	0.1888618443127824	0.0954657071117241	0.34847129204437227	In	NA	Sub_train
4023	0.03532727272727243	-0.03405454545454534	0.0	0.0	0.3090909090909091	-0.03636363636363636	0.34545454545454546	0.0	-0.16363636363636366	0.4066666666666667	1	1	0.0073991701355070605	0.9926008298644929	0.06885093973291094	0.3910332467022827	0.07075204072650283	0.23414883020245386	0.6457531197538527	0.5662651912696439	0.45794965668561594	0.06351030128069468	0.041322474213454245	0.12340779602763767	In	NA	Sub_train
1574	-0.06374999999999997	0.0007500000000000284	-0.125	0.0	0.0	0.0	-0.375	-0.25	0.0	-1.2746478873239435	1	1	0.00032411977423518756	0.9996758802257648	0.5359362893182981	0.18967813627598634	0.7284102144168024	0.23414883020245386	0.17992333926011647	0.008635852398671966	0.4864175720104903	0.7251526536989212	0.22630657620537314	1.3100894819548297	In	NA	Sub_train
13680	-0.13659090909090954	-0.016000000000000125	0.0	0.0	-0.09090909090909093	0.0	-0.31818181818181834	-0.7272727272727273	0.0	2.725352112676056	-1	-1	0.9915940643139429	0.008405935686057105	0.8793341297140361	0.2865820910782471	0.07075204072650283	0.23414883020245386	0.42276935661716636	0.008635852398671966	0.4119406612300405	2.230781931387279	0.22630657620537314	2.1003307147419816	In	NA	Sub_train
12756	0.733	0.723	0.0	1.0	0.0	0.0	1.0	0.0	0.0	-0.2746478873239437	-1	-1	0.981450127793749	0.01854987220625099	3.2202253614627656	3.988762541690115	0.07075204072650283	3.881534808626364	0.17992333926011647	0.008635852398671966	1.3159236688764002	0.06351030128069468	0.22630657620537314	0.45748443278062684	Outlier	3.491173494816053	Sub_train
11215	-0.023058823529411576	-0.0804705882352943	-0.1176470588235294	0.11764705882352945	0.7647058823529411	0.0	-0.4117647058823528	0.0	-1.0	0.7253521126760563	-1	-1	0.9387467707105727	0.06125322928942734	0.34410367358690314	0.6595644772530563	0.681400669996608	0.2500492449538778	1.8628402185080082	0.008635852398671966	0.5346085142801931	0.06351030128069468	1.4092042874652384	0.39512061639357604	In	NA	Sub_train
11978	0.13694117647058834	-0.0804705882352943	-0.1176470588235294	0.11764705882352945	0.7647058823529411	0.0	-0.4117647058823528	0.0	-1.0	0.7253521126760563	-1	-1	0.9776073261864309	0.022392673813569092	0.4101929867519358	0.6595644772530563	0.681400669996608	0.2500492449538778	1.8628402185080082	0.008635852398671966	0.5346085142801931	0.06351030128069468	1.4092042874652384	0.39512061639357604	In	NA	Sub_train
9639	0.00040909090909058143	0.032999999999999814	0.0	0.0	-0.09090909090909093	0.0	-0.31818181818181834	2.2727272727272725	0.0	2.725352112676056	-1	-1	0.6566144899970714	0.34338551000292855	0.23346761429890436	0.0031018650895468904	0.07075204072650283	0.23414883020245386	0.42276935661716636	0.008635852398671966	0.4119406612300405	7.233173528368112	0.22630657620537314	2.1003307147419816	Outlier	3.965069215423747	Sub_train
9586	0.15694117647058836	0.03752941176470581	-0.1176470588235294	0.11764705882352945	0.7647058823529411	0.0	0.5882352941176472	0.0	-1.0	1.7253521126760565	-1	-1	0.9843375324815418	0.01566246751845828	0.5044800692942908	0.023102189413610967	0.681400669996608	0.2500492449538778	1.8628402185080082	0.008635852398671966	0.7761851154557272	0.06351030128069468	1.4092042874652384	1.247725665567779	In	NA	Sub_train
7126	0.04932142857142829	-0.06058928571428567	-0.14285714285714285	0.0	-0.03571428571428571	0.0	-0.44642857142857145	0.0	-0.3928571428571429	-1.2746478873239435	1	1	0.0007569068818538138	0.9992430931181462	0.0028775333734858575	0.5445449643631534	0.842576250865846	0.23414883020245386	0.27532713179324314	0.008635852398671966	0.5800456884201989	0.06351030128069468	0.4162155488080815	1.3100894819548297	In	NA	Sub_train
12734	1.02	0.71	0.0	1.0	0.0	0.0	1.0	0.0	0.0	-0.2746478873239437	-1	-1	0.9967926127728185	0.003207387227181456	4.573244995945559	3.913553502142092	0.07075204072650283	3.881534808626364	0.17992333926011647	0.008635852398671966	1.3159236688764002	0.06351030128069468	0.22630657620537314	0.45748443278062684	Outlier	3.8731658978191628	Sub_train
791	-0.023749999999999938	-0.0002500000000000835	-0.125	0.0	0.0	0.0	-0.375	-0.25	0.0	-1.2746478873239435	1	1	0.00041758164276628484	0.9995824183572337	0.3473621242335881	0.19546344701045026	0.7284102144168024	0.23414883020245386	0.17992333926011647	0.008635852398671966	0.4864175720104903	0.7251526536989212	0.22630657620537314	1.3100894819548297	In	NA	Sub_train
1655	-0.04678571428571443	0.0002142857142857224	-0.03571428571428571	0.0	0.0	0.0	0.0	0.0	0.0	0.4066666666666667	1	1	0.010115255019811031	0.989884744980189	0.4559606389475514	0.19277740988373462	0.1575800321715844	0.23414883020245386	0.17992333926011647	0.008635852398671966	0.005130039140479844	0.06351030128069468	0.22630657620537314	0.12340779602763767	In	NA	Sub_train
8311	0.0293214285714285	-0.06058928571428567	-0.14285714285714285	0.0	0.9642857142857144	0.0	-0.44642857142857145	0.0	-0.3928571428571429	-1.2746478873239435	1	1	0.011657581787875682	0.9883424182121243	0.09716461591583977	0.5445449643631534	0.842576250865846	0.23414883020245386	2.3959790591343046	0.008635852398671966	0.5800456884201989	0.06351030128069468	0.4162155488080815	1.3100894819548297	In	NA	Sub_train
6368	0.04532727272727244	0.07494545454545465	0.0	0.0	-0.6909090909090909	-0.03636363636363636	-0.6545454545454545	0.0	-0.16363636363636366	-0.5933333333333333	1	1	0.00230499936331352	0.9976950006366865	0.021707398461733446	0.2395656233542144	0.07075204072650283	0.23414883020245386	2.025553071173695	0.5662651912696439	0.8528439730503043	0.06351030128069468	0.041322474213454245	0.7291972531465651	In	NA	Sub_train
6455	-0.2252799999999999	-0.14476	0.0	-0.92	-0.08	0.0	-1.16	-0.08	-0.08000000000000007	-1.1467889908256879	1	1	1.3472005803261133e-05	0.9999865279941967	1.2974459114716272	1.031498701247738	0.07075204072650283	4.0205777779249665	0.3936278345343203	0.008635852398671966	1.5153905713531877	0.1888618443127824	0.0954657071117241	1.201076341218575	In	2.532866787401997	Sub_train
6800	0.06532727272727246	0.0009454545454546935	0.0	0.0	0.3090909090909091	-0.03636363636363636	-0.6545454545454545	0.0	-0.16363636363636366	-0.5933333333333333	1	1	0.024752249095060463	0.9752477509049395	0.07257968408062156	0.1885473709960678	0.07075204072650283	0.23414883020245386	0.6457531197538527	0.5662651912696439	0.8528439730503043	0.06351030128069468	0.041322474213454245	0.7291972531465651	In	NA	Sub_train
11123	-0.023058823529411576	-0.0804705882352943	-0.1176470588235294	0.11764705882352945	0.7647058823529411	0.0	-0.4117647058823528	0.0	-1.0	0.7253521126760563	-1	-1	0.9387467707105727	0.06125322928942734	0.34410367358690314	0.6595644772530563	0.681400669996608	0.2500492449538778	1.8628402185080082	0.008635852398671966	0.5346085142801931	0.06351030128069468	1.4092042874652384	0.39512061639357604	In	NA	Sub_train
9893	-0.023058823529411576	-0.0804705882352943	-0.1176470588235294	0.11764705882352945	0.7647058823529411	0.0	-0.4117647058823528	0.0	-1.0	0.7253521126760563	-1	-1	0.9387467707105727	0.06125322928942734	0.34410367358690314	0.6595644772530563	0.681400669996608	0.2500492449538778	1.8628402185080082	0.008635852398671966	0.5346085142801931	0.06351030128069468	1.4092042874652384	0.39512061639357604	In	NA	Sub_train
12017	0.14694117647058835	0.03752941176470581	-0.1176470588235294	0.11764705882352945	-0.2352941176470588	0.0	0.5882352941176472	0.0	-1.0	1.7253521126760565	-1	-1	0.7683428342795674	0.23165716572043263	0.4573365280231133	0.023102189413610967	0.681400669996608	0.2500492449538778	0.8084659724195393	0.008635852398671966	0.7761851154557272	0.06351030128069468	1.4092042874652384	1.247725665567779	In	NA	Sub_train
3201	0.049720000000000215	0.007240000000000023	0.0	0.07999999999999996	-0.08	0.0	-0.15999999999999992	-0.08	-0.08000000000000007	-0.14678899082568808	1	1	0.007813758917697311	0.9921862410823027	0.0009985265142465713	0.1521314696093197	0.07075204072650283	0.0951058609038514	0.3936278345343203	0.008635852398671966	0.2045969416172673	0.1888618443127824	0.0954657071117241	0.34847129204437227	In	NA	Sub_train
3799	0.025327272727272417	0.08394545454545478	0.0	0.0	0.3090909090909091	-0.03636363636363636	0.34545454545454546	0.0	-0.16363636363636366	0.4066666666666667	1	1	0.018149553574535404	0.9818504464254646	0.11599448100408846	0.2916334199643847	0.07075204072650283	0.23414883020245386	0.6457531197538527	0.5662651912696439	0.45794965668561594	0.06351030128069468	0.041322474213454245	0.12340779602763767	In	NA	Sub_train
4656	0.016425531914893817	-0.08157446808510649	0.0	0.08510638297872343	-0.0425531914893617	0.0	0.6808510638297873	0.0	0.17021276595744686	0.8532110091743119	1	1	0.0016469196231287953	0.9983530803768712	0.15796043954145797	0.6659507651977326	0.07075204072650283	0.11612211778297754	0.2935959431293738	0.008635852398671966	0.8975852764074895	0.06351030128069468	0.5046914040642007	0.5041337571298307	In	NA	Sub_train
12953	0.59	0.8290000000000001	0.0	1.0	0.0	0.0	0.0	0.0	0.0	-1.2746478873239435	-1	-1	0.9905069801328006	0.009493019867199368	2.546072721284928	4.602005479543223	0.07075204072650283	3.881534808626364	0.17992333926011647	0.008635852398671966	0.005130039140479844	0.06351030128069468	0.22630657620537314	1.3100894819548297	Outlier	3.543508527657081	Sub_train
12384	-0.13659090909090954	-0.016000000000000125	0.0	0.0	-0.09090909090909093	0.0	0.6818181818181817	-0.7272727272727273	0.0	3.725352112676056	-1	-1	0.9825404021081143	0.017459597891885708	0.8793341297140361	0.2865820910782471	0.07075204072650283	0.23414883020245386	0.42276935661716636	0.008635852398671966	0.8988529685058798	2.230781931387279	0.22630657620537314	2.9529357639161846	In	NA	Sub_train
6647	0.029900000000000263	-0.04506666666666659	0.0	0.033333333333333326	0.0	0.0	0.2	0.0	-0.5666666666666667	0.7253521126760563	1	1	0.04545213127489456	0.9545478687251054	0.09443702531372007	0.45474178975997853	0.07075204072650283	0.09695937557482663	0.17992333926011647	0.008635852398671966	0.2672887650876639	0.06351030128069468	0.7004829132079734	0.39512061639357604	In	NA	Sub_train
3425	-0.026785714285714413	0.0002142857142857224	-0.03571428571428571	0.0	0.0	0.0	0.0	0.0	0.0	0.4066666666666667	1	1	0.011513118990908344	0.9884868810090917	0.3616735564051964	0.19277740988373462	0.1575800321715844	0.23414883020245386	0.17992333926011647	0.008635852398671966	0.005130039140479844	0.06351030128069468	0.22630657620537314	0.12340779602763767	In	NA	Sub_train
1187	0.07972000000000001	0.13324000000000016	0.0	0.07999999999999996	-0.08	0.0	-0.15999999999999992	-0.08	-0.08000000000000007	-0.14678899082568808	1	1	0.026387081945272728	0.9736129180547273	0.14043209729928485	0.576817682933054	0.07075204072650283	0.0951058609038514	0.3936278345343203	0.008635852398671966	0.2045969416172673	0.1888618443127824	0.0954657071117241	0.34847129204437227	In	NA	Sub_train
4557	-0.016176470588235237	-0.06347058823529406	0.0	0.0	-0.1176470588235294	0.0	-0.411764705882353	-0.17647058823529413	0.0	-0.2746478873239437	1	1	0.003417996868450235	0.9965820031315498	0.3116578245943875	0.5612141947671793	0.07075204072650283	0.23414883020245386	0.49419465583982786	0.008635852398671966	0.5346085142801933	0.49319296105785776	0.22630657620537314	0.45748443278062684	In	NA	Sub_train
8549	0.014615384615384697	-0.12669230769230766	0.0	0.0	0.0	0.0	-0.15384615384615385	0.0	0.0	-1.1467889908256879	1	1	4.574803414458817e-05	0.9999542519658554	0.16649411493358984	0.9269714869930659	0.07075204072650283	0.23414883020245386	0.17992333926011647	0.008635852398671966	0.196530519280431	0.06351030128069468	0.22630657620537314	1.201076341218575	In	NA	Sub_train
15329	0.1969411764705884	0.0395294117647057	-0.1176470588235294	0.11764705882352945	-0.2352941176470588	0.0	0.5882352941176472	0.0	-1.0	1.7253521126760565	-1	-1	0.8238450098276787	0.1761549901723213	0.6930542343790008	0.03467281088253689	0.681400669996608	0.2500492449538778	0.8084659724195393	0.008635852398671966	0.7761851154557272	0.06351030128069468	1.4092042874652384	1.247725665567779	In	NA	Sub_train
15292	0.1869411764705884	0.0395294117647057	-0.1176470588235294	0.11764705882352945	0.7647058823529411	0.0	0.5882352941176472	0.0	-1.0	1.7253521126760565	-1	-1	0.9873014384472679	0.012698561552732109	0.6459106931078232	0.03467281088253689	0.681400669996608	0.2500492449538778	1.8628402185080082	0.008635852398671966	0.7761851154557272	0.06351030128069468	1.4092042874652384	1.247725665567779	In	NA	Sub_train
4541	0.01591304347826084	-0.0916521739130436	0.0	0.0	0.3913043478260869	0.0	0.4782608695652173	0.0	0.0	0.4066666666666667	1	1	0.0026828875723592382	0.9973171124276408	0.1603764915177988	0.7242534249028602	0.07075204072650283	0.23414883020245386	0.865370387624576	0.008635852398671966	0.6320313403185286	0.06351030128069468	0.22630657620537314	0.12340779602763767	In	NA	Sub_train
8757	-0.13467857142857165	-0.09558928571428572	-0.14285714285714285	0.0	-0.03571428571428571	0.0	0.5535714285714286	0.0	0.6071428571428572	-0.2746478873239437	1	1	1.0463343133482184e-05	0.9999895366568665	0.8703186927631508	0.7470308400693683	0.842576250865846	0.23414883020245386	0.27532713179324314	0.008635852398671966	0.7307479413157215	0.06351030128069468	1.2192953148625303	0.45748443278062684	In	NA	Sub_train
2430	-0.018894736842105297	0.013789473684210908	0.0	0.0	-0.05263157894736842	0.0	-0.05263157894736836	0.0	0.8947368421052628	-0.14678899082568808	1	1	0.00031271810766853037	0.9996872818923315	0.3244726943269247	0.11424072919896973	0.07075204072650283	0.23414883020245386	0.3205184019405137	0.008635852398671966	0.06385909926667378	0.06351030128069468	1.6896584015948672	0.34847129204437227	In	NA	Sub_train
3161	-0.005384615384615321	0.06330769230769229	0.0	0.0	0.0	0.0	-0.15384615384615385	0.0	0.0	-1.1467889908256879	1	1	0.0001924430550465095	0.9998075569449535	0.26078119747594486	0.17223755255495646	0.07075204072650283	0.23414883020245386	0.17992333926011647	0.008635852398671966	0.196530519280431	0.06351030128069468	0.22630657620537314	1.201076341218575	In	NA	Sub_train
4882	-0.09909999999999984	0.0009333333333333416	0.0	0.033333333333333326	0.0	0.0	0.2	0.0	-0.5666666666666667	0.7253521126760563	1	1	0.02905555232615209	0.9709444476738479	0.7025887077119098	0.18861749597466818	0.07075204072650283	0.09695937557482663	0.17992333926011647	0.008635852398671966	0.2672887650876639	0.06351030128069468	0.7004829132079734	0.39512061639357604	In	NA	Sub_train
6449	-0.2396666666666665	0.12362962962963008	0.0	0.03703703703703709	-0.5925925925925926	0.0	-0.5185185185185186	0.0	-0.07407407407407407	-0.5933333333333333	1	1	0.0004926664224924604	0.9995073335775075	1.365269752847094	0.5212187040671841	0.07075204072650283	0.08171610283842334	1.762919600550515	0.008635852398671966	0.6745407318337012	0.06351030128069468	0.10515762334088341	0.7291972531465651	In	NA	Sub_train
12959	1.05	0.78	0.0	1.0	1.0	0.0	0.0	0.0	0.0	-1.2746478873239435	-1	-1	0.9999601100513046	3.988994869536858e-05	4.714675619759091	4.318525253554522	0.07075204072650283	3.881534808626364	2.491382851667431	0.008635852398671966	0.005130039140479844	0.06351030128069468	0.22630657620537314	1.3100894819548297	Outlier	4.223100554624464	Sub_train
4487	-0.006176470588235228	-0.06547058823529406	0.0	0.0	0.8823529411764706	0.0	-0.411764705882353	-0.17647058823529413	0.0	-0.2746478873239437	1	1	0.060083586246509335	0.9399164137534907	0.26451428332321003	0.5727848162361058	0.07075204072650283	0.23414883020245386	2.1771115350877195	0.008635852398671966	0.5346085142801933	0.49319296105785776	0.22630657620537314	0.45748443278062684	In	NA	Sub_train
2344	0.05532727272727245	0.08294545454545467	0.0	0.0	0.3090909090909091	-0.03636363636363636	0.34545454545454546	0.0	-0.16363636363636366	0.4066666666666667	1	1	0.021822269411000295	0.9781777305889997	0.025436142809444052	0.28584810922992077	0.07075204072650283	0.23414883020245386	0.6457531197538527	0.5662651912696439	0.45794965668561594	0.06351030128069468	0.041322474213454245	0.12340779602763767	In	NA	Sub_train
10566	-0.13659090909090954	-0.015000000000000124	0.0	0.0	-0.09090909090909093	0.0	-2.3181818181818183	-0.7272727272727273	2.0	0.8532110091743119	-1	-1	0.9304110800773092	0.06958891992269074	0.8793341297140361	0.2807967803437838	0.07075204072650283	0.23414883020245386	0.42276935661716636	0.008635852398671966	3.0335279207018813	2.230781931387279	3.4973283035465963	0.5041337571298307	In	2.7848836440813436	Sub_train
4951	0.11990000000000013	0.0009333333333333416	0.0	0.033333333333333326	0.0	0.0	0.2	0.0	-0.5666666666666667	0.7253521126760563	1	1	0.111432607625638	0.888567392374362	0.32985484612687643	0.18861749597466818	0.07075204072650283	0.09695937557482663	0.17992333926011647	0.008635852398671966	0.2672887650876639	0.06351030128069468	0.7004829132079734	0.39512061639357604	In	NA	Sub_train
5803	-0.06867272727272766	-0.06105454545454525	0.0	0.0	0.3090909090909091	-0.03636363636363636	0.34545454545454546	0.0	-0.16363636363636366	0.4066666666666667	1	1	0.0030118574734583348	0.9969881425265417	0.559143768953157	0.5472366365327906	0.07075204072650283	0.23414883020245386	0.6457531197538527	0.5662651912696439	0.45794965668561594	0.06351030128069468	0.041322474213454245	0.12340779602763767	In	NA	Sub_train
13044	-0.020678571428571543	0.08941071428571434	-0.14285714285714285	0.0	-0.03571428571428571	0.0	0.5535714285714286	0.0	-0.3928571428571429	-0.2746478873239437	-1	1	0.0007873813390002482	0.9992126186609998	0.33288232227172726	0.3232516458063383	0.842576250865846	0.23414883020245386	0.27532713179324314	0.008635852398671966	0.7307479413157215	0.06351030128069468	0.4162155488080815	0.45748443278062684	In	NA	Sub_train
5128	0.06040909090909041	0.032999999999999814	0.0	0.0	-0.09090909090909093	0.0	-0.31818181818181834	-0.7272727272727273	0.0	2.853211009174312	1	-1	0.9989896124978497	0.0010103875021503681	0.049393633328159575	0.0031018650895468904	0.07075204072650283	0.23414883020245386	0.42276935661716636	0.008635852398671966	0.4119406612300405	2.230781931387279	0.22630657620537314	2.2093438554782363	In	NA	Sub_train
3424	-0.016785714285714404	0.0002142857142857224	-0.03571428571428571	0.0	0.0	0.0	0.0	0.0	0.0	0.4066666666666667	1	1	0.012282025081407744	0.9877179749185923	0.3145300151340189	0.19277740988373462	0.1575800321715844	0.23414883020245386	0.17992333926011647	0.008635852398671966	0.005130039140479844	0.06351030128069468	0.22630657620537314	0.12340779602763767	In	NA	Sub_train
7325	0.0293214285714285	-0.06058928571428567	-0.14285714285714285	0.0	-0.03571428571428571	0.0	0.5535714285714286	0.0	-0.3928571428571429	-0.2746478873239437	1	1	0.0003169363701304162	0.9996830636298696	0.09716461591583977	0.5445449643631534	0.842576250865846	0.23414883020245386	0.27532713179324314	0.008635852398671966	0.7307479413157215	0.06351030128069468	0.4162155488080815	0.45748443278062684	In	NA	Sub_train
4569	-0.10767857142857162	0.04541071428571442	-0.14285714285714285	0.0	-0.03571428571428571	0.0	0.5535714285714286	0.0	-0.3928571428571429	-0.2746478873239437	1	1	0.00031011171265438175	0.9996898882873456	0.7430311313309715	0.06869797348995457	0.842576250865846	0.23414883020245386	0.27532713179324314	0.008635852398671966	0.7307479413157215	0.06351030128069468	0.4162155488080815	0.45748443278062684	In	NA	Sub_train
3762	0.0593214285714283	-0.1135892857142856	-0.14285714285714285	0.0	-0.03571428571428571	0.0	-0.44642857142857145	0.0	-0.3928571428571429	-1.2746478873239435	1	1	0.0005219700615950451	0.999478029938405	0.044266007897691674	0.8511664332897066	0.842576250865846	0.23414883020245386	0.27532713179324314	0.008635852398671966	0.5800456884201989	0.06351030128069468	0.4162155488080815	1.3100894819548297	In	NA	Sub_train
3245	-0.20908695652173925	0.17534782608695645	0.0	0.0	-0.6086956521739131	0.0	-0.5217391304347827	0.0	0.0	-0.5933333333333333	1	1	0.0006594087424105499	0.9993405912575895	1.221106170119292	0.820424541198835	0.07075204072650283	0.23414883020245386	1.8059358033029718	0.008635852398671966	0.6787622894173918	0.06351030128069468	0.22630657620537314	0.7291972531465651	In	NA	Sub_train
2781	0.0859130434782609	-0.0916521739130436	0.0	0.0	0.3913043478260869	0.0	0.4782608695652173	0.0	0.0	0.4066666666666667	1	1	0.004234778807123529	0.9957652211928765	0.1696282973804437	0.7242534249028602	0.07075204072650283	0.23414883020245386	0.865370387624576	0.008635852398671966	0.6320313403185286	0.06351030128069468	0.22630657620537314	0.12340779602763767	In	NA	Sub_train
2939	0.025327272727272417	0.06194545454545475	0.0	0.0	-0.6909090909090909	-0.03636363636363636	-0.6545454545454545	0.0	-0.16363636363636366	-0.5933333333333333	1	1	0.0018174833477625496	0.9981825166522375	0.11599448100408846	0.1643565838061924	0.07075204072650283	0.23414883020245386	2.025553071173695	0.5662651912696439	0.8528439730503043	0.06351030128069468	0.041322474213454245	0.7291972531465651	In	NA	Sub_train
6078	0.01932142857142849	-0.1135892857142856	-0.14285714285714285	0.0	-0.03571428571428571	0.0	-0.44642857142857145	0.0	-0.3928571428571429	-1.2746478873239435	1	1	0.00040182600470028973	0.9995981739952997	0.14430815718701728	0.8511664332897066	0.842576250865846	0.23414883020245386	0.27532713179324314	0.008635852398671966	0.5800456884201989	0.06351030128069468	0.4162155488080815	1.3100894819548297	In	NA	Sub_train
7698	-0.06005882352941161	-0.048470588235294265	-0.1176470588235294	0.11764705882352945	-0.2352941176470588	0.0	-1.4117647058823528	0.0	2.0	-0.2746478873239437	1	1	0.003939691356276809	0.9960603086437232	0.5185347762902599	0.47443453375023126	0.681400669996608	0.2500492449538778	0.8084659724195393	0.008635852398671966	1.8454021440161135	0.06351030128069468	3.4973283035465963	0.45748443278062684	In	2.21780778244569	Sub_train
9570	-0.023058823529411576	-0.0804705882352943	-0.1176470588235294	0.11764705882352945	0.7647058823529411	0.0	-0.4117647058823528	0.0	-1.0	0.7253521126760563	-1	-1	0.9387467707105727	0.06125322928942734	0.34410367358690314	0.6595644772530563	0.681400669996608	0.2500492449538778	1.8628402185080082	0.008635852398671966	0.5346085142801931	0.06351030128069468	1.4092042874652384	0.39512061639357604	In	NA	Sub_train
7580	-0.08857446808510616	0.006425531914893479	0.0	0.08510638297872343	-0.0425531914893617	0.0	0.6808510638297873	0.0	0.17021276595744686	0.8532110091743119	1	1	0.0017124416094627115	0.9982875583905373	0.6529676228888212	0.15684342056496434	0.07075204072650283	0.11612211778297754	0.2935959431293738	0.008635852398671966	0.8975852764074895	0.06351030128069468	0.5046914040642007	0.5041337571298307	In	NA	Sub_train
9908	0.15694117647058836	0.03752941176470581	-0.1176470588235294	0.11764705882352945	-0.2352941176470588	0.0	0.5882352941176472	0.0	-1.0	1.7253521126760565	-1	-1	0.7797835239229621	0.2202164760770379	0.5044800692942908	0.023102189413610967	0.681400669996608	0.2500492449538778	0.8084659724195393	0.008635852398671966	0.7761851154557272	0.06351030128069468	1.4092042874652384	1.247725665567779	In	NA	Sub_train
11099	0.06040909090909041	0.032999999999999814	0.0	0.0	-0.09090909090909093	0.0	-0.31818181818181834	-0.7272727272727273	0.0	2.4066666666666667	-1	-1	0.995435204897839	0.004564795102161056	0.049393633328159575	0.0031018650895468904	0.07075204072650283	0.23414883020245386	0.42276935661716636	0.008635852398671966	0.4119406612300405	2.230781931387279	0.22630657620537314	1.8286178943760436	In	NA	Sub_train
6405	-0.014672727272727615	0.06194545454545475	0.0	0.0	-0.6909090909090909	-0.03636363636363636	-0.6545454545454545	0.0	-0.16363636363636366	-0.5933333333333333	1	1	0.0013995630770041734	0.9986004369229958	0.30456864608879847	0.1643565838061924	0.07075204072650283	0.23414883020245386	2.025553071173695	0.5662651912696439	0.8528439730503043	0.06351030128069468	0.041322474213454245	0.7291972531465651	In	NA	Sub_train
7226	-0.08167857142857149	0.1554107142857144	-0.14285714285714285	0.0	0.9642857142857144	0.0	-0.44642857142857145	0.0	-0.3928571428571429	-1.2746478873239435	1	1	0.03279462145651757	0.9672053785434824	0.6204579240259095	0.7050821542809149	0.842576250865846	0.23414883020245386	2.3959790591343046	0.008635852398671966	0.5800456884201989	0.06351030128069468	0.4162155488080815	1.3100894819548297	In	NA	Sub_train
12946	0.624	0.831	0.0	1.0	1.0	0.0	0.0	0.0	0.0	-1.2746478873239435	-1	-1	0.9995749644572848	0.0004250355427151698	2.7063607616069314	4.613576101012149	0.07075204072650283	3.881534808626364	2.491382851667431	0.008635852398671966	0.005130039140479844	0.06351030128069468	0.22630657620537314	1.3100894819548297	Outlier	3.795975559121133	Sub_train
9806	0.17642553191489374	0.1744255319148934	0.0	0.08510638297872343	-0.0425531914893617	0.0	-1.319148936170213	0.0	-0.8297872340425532	-1.1467889908256879	-1	-1	0.5698978831638075	0.4301021168361924	0.5963362207973809	0.8150887828248657	0.07075204072650283	0.11612211778297754	0.2935959431293738	0.008635852398671966	1.7240019830643514	0.06351030128069468	1.130819459606411	1.201076341218575	In	NA	Sub_train
4028	-0.013574468085106206	-0.1015744680851065	0.0	0.08510638297872343	-0.0425531914893617	0.0	0.6808510638297873	0.0	0.17021276595744686	0.8532110091743119	1	1	0.0011480978513228601	0.9988519021486771	0.2993910633549905	0.7816569798869981	0.07075204072650283	0.11612211778297754	0.2935959431293738	0.008635852398671966	0.8975852764074895	0.06351030128069468	0.5046914040642007	0.5041337571298307	In	NA	Sub_train
5425	0.015327272727272412	0.08494545454545466	0.0	0.0	0.3090909090909091	-0.03636363636363636	0.34545454545454546	0.0	-0.16363636363636366	0.4066666666666667	1	1	0.01715823261514471	0.9828417673848553	0.16313802227526594	0.2974187306988472	0.07075204072650283	0.23414883020245386	0.6457531197538527	0.5662651912696439	0.45794965668561594	0.06351030128069468	0.041322474213454245	0.12340779602763767	In	NA	Sub_train
7186	-0.02538461538461512	-0.1776923076923076	0.0	0.0	0.0	0.0	-0.15384615384615385	0.0	0.0	-1.1467889908256879	1	1	2.311932625287394e-05	0.9999768806737471	0.3550682800182988	1.2220223344506926	0.07075204072650283	0.23414883020245386	0.17992333926011647	0.008635852398671966	0.196530519280431	0.06351030128069468	0.22630657620537314	1.201076341218575	In	NA	Sub_train
6109	-0.13667857142857154	0.07841071428571443	-0.14285714285714285	0.0	-0.03571428571428571	0.0	-0.44642857142857145	0.0	1.6071428571428572	-1.2746478873239435	1	1	1.17191097280811e-05	0.9999882808902719	0.8797474010173857	0.25961322772724277	0.842576250865846	0.23414883020245386	0.27532713179324314	0.008635852398671966	0.5800456884201989	0.06351030128069468	2.854806178533142	1.3100894819548297	In	NA	Sub_train
5473	-0.0346666666666664	-0.03837037037036994	0.0	0.03703703703703709	0.40740740740740733	0.0	0.4814814814814814	0.0	-0.07407407407407407	0.4066666666666667	1	1	0.004175346438190175	0.9958246535618098	0.3988271567879558	0.41600163491586684	0.07075204072650283	0.08171610283842334	0.9083865903770324	0.008635852398671966	0.6362528979022192	0.06351030128069468	0.10515762334088341	0.12340779602763767	In	NA	Sub_train
5179	-0.10667857142857153	0.2434107142857144	-0.14285714285714285	0.0	-0.03571428571428571	0.0	-0.44642857142857145	0.0	-0.3928571428571429	-1.5933333333333333	1	1	0.0011387008727644643	0.9988612991272355	0.7383167772038532	1.2141894989136832	0.842576250865846	0.23414883020245386	0.27532713179324314	0.008635852398671966	0.5800456884201989	0.06351030128069468	0.4162155488080815	1.5818023023207681	In	NA	Sub_train
2249	-0.023749999999999938	-0.0002500000000000835	-0.125	0.0	0.0	0.0	-0.375	-0.25	0.0	-1.2746478873239435	1	1	0.00041758164276628484	0.9995824183572337	0.3473621242335881	0.19546344701045026	0.7284102144168024	0.23414883020245386	0.17992333926011647	0.008635852398671966	0.4864175720104903	0.7251526536989212	0.22630657620537314	1.3100894819548297	In	NA	Sub_train
2924	-0.006785714285714396	0.0002142857142857224	-0.03571428571428571	0.0	0.0	0.0	0.0	0.0	0.0	0.4066666666666667	1	1	0.01310160210427136	0.9868983978957286	0.2673864738628414	0.19277740988373462	0.1575800321715844	0.23414883020245386	0.17992333926011647	0.008635852398671966	0.005130039140479844	0.06351030128069468	0.22630657620537314	0.12340779602763767	In	NA	Sub_train
5735	0.05532727272727245	-0.028054545454545218	0.0	0.0	-0.6909090909090909	-0.03636363636363636	-1.6545454545454543	0.0	-0.16363636363636366	-1.5933333333333333	1	1	0.0022053769873772167	0.9977946230126228	0.025436142809444052	0.35632138229550236	0.07075204072650283	0.23414883020245386	2.025553071173695	0.5662651912696439	2.1636376027862245	0.06351030128069468	0.041322474213454245	1.5818023023207681	In	NA	Sub_train
10471	-0.03305882352941158	-0.0804705882352943	-0.1176470588235294	0.11764705882352945	0.7647058823529411	0.0	-0.4117647058823528	0.0	-1.0	0.7253521126760563	-1	-1	0.9348748201540376	0.06512517984596244	0.39124721485808067	0.6595644772530563	0.681400669996608	0.2500492449538778	1.8628402185080082	0.008635852398671966	0.5346085142801931	0.06351030128069468	1.4092042874652384	0.39512061639357604	In	NA	Sub_train
8546	0.0	0.0	0.0	0.0	0.0	0.0	0.0	0.0	0.0	-0.5933333333333333	1	1	0.00040802739257517207	0.9995919726074248	0.2353962137145419	0.19401711932683396	0.07075204072650283	0.23414883020245386	0.17992333926011647	0.008635852398671966	0.005130039140479844	0.06351030128069468	0.22630657620537314	0.7291972531465651	In	NA	Sub_train
3195	-0.13659090909090954	-0.016000000000000125	0.0	0.0	-0.09090909090909093	0.0	-0.31818181818181834	-0.7272727272727273	0.0	0.26315789473684204	1	1	0.02753341361522854	0.9724665863847715	0.8793341297140361	0.2865820910782471	0.07075204072650283	0.23414883020245386	0.42276935661716636	0.008635852398671966	0.4119406612300405	2.230781931387279	0.22630657620537314	0.0010514924794800616	In	NA	Sub_train
8598	-0.034086956521739216	0.03334782608695641	0.0	0.0	-0.6086956521739131	0.0	-1.5217391304347827	0.0	0.0	-1.5933333333333333	1	1	0.001345004856676213	0.9986549951433238	0.3960941978736863	0.001089583094950532	0.07075204072650283	0.23414883020245386	1.8059358033029718	0.008635852398671966	1.989555919153312	0.06351030128069468	0.22630657620537314	1.5818023023207681	In	NA	Sub_train
7306	0.015333333333333643	0.05262962962962992	0.0	0.03703703703703709	-0.5925925925925926	0.0	0.4814814814814814	0.0	-0.07407407407407407	0.4066666666666667	1	1	0.0006937482537715534	0.9993062517462284	0.16310945043206834	0.11046164192029057	0.07075204072650283	0.08171610283842334	1.762919600550515	0.008635852398671966	0.6362528979022192	0.06351030128069468	0.10515762334088341	0.12340779602763767	In	NA	Sub_train
2414	0.15972000000000008	0.007240000000000023	0.0	0.07999999999999996	-0.08	0.0	-0.15999999999999992	0.92	-0.08000000000000007	-0.14678899082568808	1	1	0.0026463790001157728	0.9973536209998842	0.5175804274687048	0.1521314696093197	0.07075204072650283	0.0951058609038514	0.3936278345343203	0.008635852398671966	0.2045969416172673	2.9657899756056816	0.0954657071117241	0.34847129204437227	In	NA	Sub_train
6963	0.009321428571428479	-0.09558928571428572	-0.14285714285714285	0.0	-0.03571428571428571	0.0	0.5535714285714286	0.0	0.6071428571428572	-0.2746478873239437	1	1	2.684345905590302e-05	0.9999731565409441	0.19145169845819476	0.7470308400693683	0.842576250865846	0.23414883020245386	0.27532713179324314	0.008635852398671966	0.7307479413157215	0.06351030128069468	1.2192953148625303	0.45748443278062684	In	NA	Sub_train
2231	-0.006176470588235228	0.09552941176470586	0.0	0.0	-0.1176470588235294	0.0	0.588235294117647	-0.17647058823529413	0.0	0.7253521126760563	1	1	0.006444300617748588	0.9935556993822514	0.26451428332321003	0.3586502120124813	0.07075204072650283	0.23414883020245386	0.49419465583982786	0.008635852398671966	0.776185115455727	0.49319296105785776	0.22630657620537314	0.39512061639357604	In	NA	Sub_train
2473	0.06624999999999992	0.06674999999999998	-0.125	0.0	0.0	0.0	1.625	-0.25	0.0	0.7253521126760563	1	1	0.0002976764135066423	0.9997023235864934	0.07692974720700838	0.19215237219858963	0.7284102144168024	0.23414883020245386	0.17992333926011647	0.008635852398671966	2.1351696874613504	0.7251526536989212	0.22630657620537314	0.39512061639357604	In	NA	Sub_train
12402	-0.013058823529411569	-0.0804705882352943	-0.1176470588235294	0.11764705882352945	0.7647058823529411	0.0	-0.4117647058823528	0.0	-1.0	0.7253521126760563	-1	-1	0.9424027011441638	0.05759729885583619	0.29696013231572566	0.6595644772530563	0.681400669996608	0.2500492449538778	1.8628402185080082	0.008635852398671966	0.5346085142801931	0.06351030128069468	1.4092042874652384	0.39512061639357604	In	NA	Sub_train
7989	0.0	0.0	0.0	0.0	0.0	0.0	0.0	0.0	0.0	-0.5933333333333333	1	1	0.00040802739257517207	0.9995919726074248	0.2353962137145419	0.19401711932683396	0.07075204072650283	0.23414883020245386	0.17992333926011647	0.008635852398671966	0.005130039140479844	0.06351030128069468	0.22630657620537314	0.7291972531465651	In	NA	Sub_train
8744	0.15642553191489372	-0.03957446808510656	0.0	0.08510638297872343	-0.0425531914893617	0.0	-1.319148936170213	0.0	-0.8297872340425532	-1.1467889908256879	1	1	0.16588253183885993	0.8341174681611401	0.502049138255026	0.4229677143502753	0.07075204072650283	0.11612211778297754	0.2935959431293738	0.008635852398671966	1.7240019830643514	0.06351030128069468	1.130819459606411	1.201076341218575	In	NA	Sub_train
11334	0.0569411764705885	-0.0804705882352943	-0.1176470588235294	0.11764705882352945	0.7647058823529411	0.0	-0.4117647058823528	0.0	-1.0	0.7253521126760563	-1	-1	0.9627790336605522	0.03722096633944779	0.033044656582516874	0.6595644772530563	0.681400669996608	0.2500492449538778	1.8628402185080082	0.008635852398671966	0.5346085142801931	0.06351030128069468	1.4092042874652384	0.39512061639357604	In	NA	Sub_train
5781	0.17642553191489374	0.08842553191489355	0.0	0.08510638297872343	-0.0425531914893617	0.0	-1.319148936170213	0.0	-0.8297872340425532	-1.1467889908256879	1	1	0.39457174262367767	0.6054282573763223	0.5963362207973809	0.3175520596610248	0.07075204072650283	0.11612211778297754	0.2935959431293738	0.008635852398671966	1.7240019830643514	0.06351030128069468	1.130819459606411	1.201076341218575	In	NA	Sub_train
7699	0.0	0.0	0.0	0.0	0.0	0.0	0.0	0.0	0.0	0.7253521126760563	1	1	0.034228588558281925	0.9657714114417181	0.2353962137145419	0.19401711932683396	0.07075204072650283	0.23414883020245386	0.17992333926011647	0.008635852398671966	0.005130039140479844	0.06351030128069468	0.22630657620537314	0.39512061639357604	In	NA	Sub_train
11766	-0.3475909090909095	-0.016000000000000125	0.0	0.0	-0.09090909090909093	0.0	-3.3181818181818183	-0.7272727272727273	0.0	-0.14678899082568808	-1	-1	0.9976312876740443	0.002368712325955757	1.8740628505358803	0.2865820910782471	0.07075204072650283	0.23414883020245386	0.42276935661716636	0.008635852398671966	4.344321550437801	2.230781931387279	0.22630657620537314	0.34847129204437227	In	2.802826940120733	Sub_train
1188	0.07972000000000001	0.006240000000000134	0.0	0.07999999999999996	-0.08	0.0	-0.15999999999999992	-0.08	-0.08000000000000007	-0.14678899082568808	1	1	0.009414994993761416	0.9905850050062386	0.14043209729928485	0.15791678034378231	0.07075204072650283	0.0951058609038514	0.3936278345343203	0.008635852398671966	0.2045969416172673	0.1888618443127824	0.0954657071117241	0.34847129204437227	In	NA	Sub_train
12269	0.15694117647058836	0.0385294117647057	-0.1176470588235294	0.11764705882352945	-0.2352941176470588	0.0	0.5882352941176472	0.0	-1.0	1.7253521126760565	-1	-1	0.7811970915164365	0.21880290848356354	0.5044800692942908	0.02888750014807361	0.681400669996608	0.2500492449538778	0.8084659724195393	0.008635852398671966	0.7761851154557272	0.06351030128069468	1.4092042874652384	1.247725665567779	In	NA	Sub_train
3824	-0.2252799999999999	-0.1687599999999999	0.0	0.07999999999999996	-0.08	0.0	0.8400000000000001	-0.08	0.92	0.8532110091743119	1	1	1.8738887598068743e-05	0.9999812611124019	1.2974459114716272	1.170346158874856	0.07075204072650283	0.0951058609038514	0.3936278345343203	0.008635852398671966	1.1061966881186531	0.1888618443127824	1.7309765707823357	0.5041337571298307	In	NA	Sub_train
2780	-0.04466666666666641	0.08962962962962995	0.0	0.03703703703703709	-0.5925925925925926	0.0	-0.5185185185185186	0.0	-0.07407407407407407	-0.5933333333333333	1	1	0.0013318274043488953	0.9986681725956511	0.44597069805913336	0.324518139095432	0.07075204072650283	0.08171610283842334	1.762919600550515	0.008635852398671966	0.6745407318337012	0.06351030128069468	0.10515762334088341	0.7291972531465651	In	NA	Sub_train
4874	0.11990000000000013	0.0009333333333333416	0.0	0.033333333333333326	0.0	0.0	0.2	0.0	-0.5666666666666667	0.7253521126760563	1	1	0.111432607625638	0.888567392374362	0.32985484612687643	0.18861749597466818	0.07075204072650283	0.09695937557482663	0.17992333926011647	0.008635852398671966	0.2672887650876639	0.06351030128069468	0.7004829132079734	0.39512061639357604	In	NA	Sub_train
5418	-0.04678571428571443	-0.0007857142857142785	-0.03571428571428571	0.0	0.0	0.0	0.0	0.0	0.0	0.4066666666666667	1	1	0.010032973231918318	0.9899670267680817	0.4559606389475514	0.1985627206181979	0.1575800321715844	0.23414883020245386	0.17992333926011647	0.008635852398671966	0.005130039140479844	0.06351030128069468	0.22630657620537314	0.12340779602763767	In	NA	Sub_train
11233	0.825	0.812	0.0	1.0	0.0	0.0	0.0	0.0	0.0	-1.2746478873239435	-1	-1	0.9976358034304668	0.00236419656953329	3.6539459411575983	4.5036551970573475	0.07075204072650283	3.881534808626364	0.17992333926011647	0.008635852398671966	0.005130039140479844	0.06351030128069468	0.22630657620537314	1.3100894819548297	Outlier	3.7727734114233176	Sub_train
9637	0.15694117647058836	0.03752941176470581	-0.1176470588235294	0.11764705882352945	-0.2352941176470588	0.0	0.5882352941176472	0.0	-1.0	1.7253521126760565	-1	-1	0.7797835239229621	0.2202164760770379	0.5044800692942908	0.023102189413610967	0.681400669996608	0.2500492449538778	0.8084659724195393	0.008635852398671966	0.7761851154557272	0.06351030128069468	1.4092042874652384	1.247725665567779	In	NA	Sub_train
3658	0.11990000000000013	0.0009333333333333416	0.0	0.033333333333333326	0.0	0.0	0.2	0.0	-0.5666666666666667	0.7253521126760563	1	1	0.111432607625638	0.888567392374362	0.32985484612687643	0.18861749597466818	0.07075204072650283	0.09695937557482663	0.17992333926011647	0.008635852398671966	0.2672887650876639	0.06351030128069468	0.7004829132079734	0.39512061639357604	In	NA	Sub_train
667	-0.19357446808510625	0.035425531914893386	0.0	-0.9148936170212766	-0.0425531914893617	0.0	-1.319148936170213	0.0	-0.8297872340425532	-1.1467889908256879	1	1	0.0006461377571755911	0.9993538622428244	1.147974806236185	0.01093059073447016	0.07075204072650283	3.99956152104584	0.2935959431293738	0.008635852398671966	1.7240019830643514	0.06351030128069468	1.130819459606411	1.201076341218575	In	2.5494723675450714	Sub_train
7853	-0.06005882352941161	-0.026470588235294246	-0.1176470588235294	0.11764705882352945	-0.2352941176470588	0.0	-1.4117647058823528	0.0	2.0	-0.2746478873239437	1	1	0.0047201300945524105	0.9952798699054476	0.5185347762902599	0.34715769759203907	0.681400669996608	0.2500492449538778	0.8084659724195393	0.008635852398671966	1.8454021440161135	0.06351030128069468	3.4973283035465963	0.45748443278062684	In	2.2126277456810355	Sub_train
810	-0.16427999999999998	0.007240000000000023	0.0	0.07999999999999996	-0.08	0.0	-0.15999999999999992	-0.08	-0.08000000000000007	-0.14678899082568808	1	1	0.0019379592761421538	0.9980620407238578	1.009870309717445	0.1521314696093197	0.07075204072650283	0.0951058609038514	0.3936278345343203	0.008635852398671966	0.2045969416172673	0.1888618443127824	0.0954657071117241	0.34847129204437227	In	NA	Sub_train
2411	0.00040909090909058143	0.032999999999999814	0.0	0.0	-0.09090909090909093	0.0	-0.31818181818181834	2.2727272727272725	0.0	2.853211009174312	1	-1	0.7466946052385992	0.2533053947614008	0.23346761429890436	0.0031018650895468904	0.07075204072650283	0.23414883020245386	0.42276935661716636	0.008635852398671966	0.4119406612300405	7.233173528368112	0.22630657620537314	2.2093438554782363	Outlier	3.9832542476089365	Sub_train
3519	-0.03367272727272763	0.06194545454545475	0.0	0.0	-0.6909090909090909	-0.03636363636363636	-0.6545454545454545	0.0	-0.16363636363636366	-0.5933333333333333	1	1	0.0012361613197390264	0.998763838680261	0.3941413745040357	0.1643565838061924	0.07075204072650283	0.23414883020245386	2.025553071173695	0.5662651912696439	0.8528439730503043	0.06351030128069468	0.041322474213454245	0.7291972531465651	In	NA	Sub_train
4225	0.025327272727272417	0.08294545454545467	0.0	0.0	0.3090909090909091	-0.03636363636363636	0.34545454545454546	0.0	-0.16363636363636366	0.4066666666666667	1	1	0.018003105989268797	0.9819968940107312	0.11599448100408846	0.28584810922992077	0.07075204072650283	0.23414883020245386	0.6457531197538527	0.5662651912696439	0.45794965668561594	0.06351030128069468	0.041322474213454245	0.12340779602763767	In	NA	Sub_train
11122	0.026941176470588468	-0.0804705882352943	-0.1176470588235294	0.11764705882352945	0.7647058823529411	0.0	-0.4117647058823528	0.0	-1.0	0.7253521126760563	-1	-1	0.9550695432502518	0.04493045674974821	0.10838596723101565	0.6595644772530563	0.681400669996608	0.2500492449538778	1.8628402185080082	0.008635852398671966	0.5346085142801931	0.06351030128069468	1.4092042874652384	0.39512061639357604	In	NA	Sub_train
1662	0.03532727272727243	-0.04505454545454535	0.0	0.0	-0.6909090909090909	-0.03636363636363636	-0.6545454545454545	0.0	-0.16363636363636366	-0.5933333333333333	1	1	0.000803369442247237	0.9991966305577528	0.06885093973291094	0.45467166478137877	0.07075204072650283	0.23414883020245386	2.025553071173695	0.5662651912696439	0.8528439730503043	0.06351030128069468	0.041322474213454245	0.7291972531465651	In	NA	Sub_train
3917	0.025327272727272417	-0.09105454545454528	0.0	0.0	0.3090909090909091	-0.03636363636363636	0.34545454545454546	0.0	0.8363636363636364	0.4066666666666667	1	1	0.0005616781435838769	0.9994383218564161	0.11599448100408846	0.7207959585666891	0.07075204072650283	0.23414883020245386	0.6457531197538527	0.5662651912696439	0.45794965668561594	0.06351030128069468	1.5941883894571574	0.12340779602763767	In	NA	Sub_train
3148	0.0859130434782609	-0.0926521739130436	0.0	0.0	0.3913043478260869	0.0	0.4782608695652173	0.0	0.0	0.4066666666666667	1	1	0.004200128351404042	0.995799871648596	0.1696282973804437	0.7300387356373235	0.07075204072650283	0.23414883020245386	0.865370387624576	0.008635852398671966	0.6320313403185286	0.06351030128069468	0.22630657620537314	0.12340779602763767	In	NA	Sub_train
6236	0.09382352941176486	0.09352941176470586	0.0	0.0	-0.1176470588235294	0.0	0.588235294117647	-0.17647058823529413	0.0	0.7253521126760563	1	1	0.012124631811852637	0.9878753681881474	0.20692112938856497	0.34707959054355475	0.07075204072650283	0.23414883020245386	0.49419465583982786	0.008635852398671966	0.776185115455727	0.49319296105785776	0.22630657620537314	0.39512061639357604	In	NA	Sub_train
9616	-0.08709999999999984	-0.002066666666666661	0.0	0.033333333333333326	0.0	0.0	0.2	0.0	-0.5666666666666667	0.7253521126760563	-1	1	0.03061123277367972	0.9693887672263203	0.6460164581864968	0.20597342817805803	0.07075204072650283	0.09695937557482663	0.17992333926011647	0.008635852398671966	0.2672887650876639	0.06351030128069468	0.7004829132079734	0.39512061639357604	In	NA	Sub_train
4592	0.14533333333333354	0.01462962962962999	0.0	0.03703703703703709	-0.5925925925925926	0.0	-1.5185185185185186	0.0	-0.07407407407407407	-1.5933333333333333	1	1	0.005192009084734717	0.9948079909152653	0.4497565860932381	0.10938016598931355	0.07075204072650283	0.08171610283842334	1.762919600550515	0.008635852398671966	1.9853343615696215	0.06351030128069468	0.10515762334088341	1.5818023023207681	In	NA	Sub_train
7680	-0.22805882352941165	0.03752941176470581	-0.1176470588235294	-0.8823529411764706	-0.2352941176470588	0.0	-0.4117647058823528	0.0	1.0	0.7253521126760563	1	1	0.00017150850539426887	0.9998284914946057	1.3105462696460413	0.023102189413610967	0.681400669996608	3.86563439387494	0.8084659724195393	0.008635852398671966	0.5346085142801931	0.06351030128069468	1.8618174398759848	0.39512061639357604	In	2.4677461238480847	Sub_train
5072	0.05532727272727245	0.08294545454545467	0.0	0.0	0.3090909090909091	-0.03636363636363636	0.34545454545454546	0.0	-0.16363636363636366	0.4066666666666667	1	1	0.021822269411000295	0.9781777305889997	0.025436142809444052	0.28584810922992077	0.07075204072650283	0.23414883020245386	0.6457531197538527	0.5662651912696439	0.45794965668561594	0.06351030128069468	0.041322474213454245	0.12340779602763767	In	NA	Sub_train
10756	-0.0030588235294115584	-0.0814705882352943	-0.1176470588235294	0.11764705882352945	0.7647058823529411	0.0	-0.4117647058823528	0.0	-1.0	0.7253521126760563	-1	-1	0.9454288878711089	0.05457111212889109	0.24981659104454815	0.6653497879875195	0.681400669996608	0.2500492449538778	1.8628402185080082	0.008635852398671966	0.5346085142801931	0.06351030128069468	1.4092042874652384	0.39512061639357604	In	NA	Sub_train
12957	1.05	0.7759999999999999	0.0	1.0	0.0	0.0	0.0	0.0	0.0	-1.2746478873239435	-1	-1	0.9992687668776286	0.0007312331223713937	4.714675619759091	4.295384010616669	0.07075204072650283	3.881534808626364	0.17992333926011647	0.008635852398671966	0.005130039140479844	0.06351030128069468	0.22630657620537314	1.3100894819548297	Outlier	4.027762909936873	Sub_train
13758	0.13694117647058834	0.03752941176470581	-0.1176470588235294	0.11764705882352945	-0.2352941176470588	0.0	0.5882352941176472	0.0	-1.0	1.7253521126760565	-1	-1	0.756493383458536	0.24350661654146402	0.4101929867519358	0.023102189413610967	0.681400669996608	0.2500492449538778	0.8084659724195393	0.008635852398671966	0.7761851154557272	0.06351030128069468	1.4092042874652384	1.247725665567779	In	NA	Sub_train
6662	-0.026785714285714413	-0.0007857142857142785	-0.03571428571428571	0.0	0.0	0.0	0.0	0.0	0.0	0.4066666666666667	1	1	0.011419597559830907	0.9885804024401691	0.3616735564051964	0.1985627206181979	0.1575800321715844	0.23414883020245386	0.17992333926011647	0.008635852398671966	0.005130039140479844	0.06351030128069468	0.22630657620537314	0.12340779602763767	In	NA	Sub_train
2436	0.1961052631578948	-0.005210526315789221	0.0	0.0	-0.05263157894736842	0.0	-0.05263157894736836	0.0	-0.10526315789473696	-0.14678899082568808	1	1	0.008403833657021686	0.9915961663429783	0.6891134430033911	0.22416163315377272	0.07075204072650283	0.23414883020245386	0.3205184019405137	0.008635852398671966	0.06385909926667378	0.06351030128069468	0.054147537924255945	0.34847129204437227	In	NA	Sub_train
7906	0.13694117647058834	-0.0804705882352943	0.8823529411764706	0.11764705882352945	0.7647058823529411	0.0	-0.4117647058823528	0.0	-1.0	0.7253521126760563	1	1	0.46798913400282915	0.5320108659971708	0.4101929867519358	0.6595644772530563	5.711897371149834	0.2500492449538778	1.8628402185080082	0.008635852398671966	0.5346085142801931	0.06351030128069468	1.4092042874652384	0.39512061639357604	Outlier	3.323310764853786	Sub_train
6602	0.01932142857142849	-0.1135892857142856	-0.14285714285714285	0.0	-0.03571428571428571	0.0	-0.44642857142857145	0.0	-0.3928571428571429	-1.2746478873239435	1	1	0.00040182600470028973	0.9995981739952997	0.14430815718701728	0.8511664332897066	0.842576250865846	0.23414883020245386	0.27532713179324314	0.008635852398671966	0.5800456884201989	0.06351030128069468	0.4162155488080815	1.3100894819548297	In	NA	Sub_train
5259	0.0033333333333331887	0.0006666666666665932	0.0	0.0	0.0	0.0	0.0	0.0	0.0	-1.2746478873239435	1	1	4.17910486899542e-05	0.99995820895131	0.21968169995748343	0.19016024550385885	0.07075204072650283	0.23414883020245386	0.17992333926011647	0.008635852398671966	0.005130039140479844	0.06351030128069468	0.22630657620537314	1.3100894819548297	In	NA	Sub_train
2521	0.005327272727272403	0.08394545454545478	0.0	0.0	0.3090909090909091	-0.03636363636363636	0.34545454545454546	0.0	-0.16363636363636366	0.4066666666666667	1	1	0.015958936564868687	0.9840410634351313	0.21028156354644345	0.2916334199643847	0.07075204072650283	0.23414883020245386	0.6457531197538527	0.5662651912696439	0.45794965668561594	0.06351030128069468	0.041322474213454245	0.12340779602763767	In	NA	Sub_train
10679	0.15694117647058836	0.03752941176470581	-0.1176470588235294	0.11764705882352945	0.7647058823529411	0.0	0.5882352941176472	0.0	-1.0	1.7253521126760565	-1	-1	0.9843375324815418	0.01566246751845828	0.5044800692942908	0.023102189413610967	0.681400669996608	0.2500492449538778	1.8628402185080082	0.008635852398671966	0.7761851154557272	0.06351030128069468	1.4092042874652384	1.247725665567779	In	NA	Sub_train
8568	0.1538235294117647	-0.06847058823529406	0.0	0.0	-0.1176470588235294	0.0	-0.411764705882353	-0.17647058823529413	-2.0	-0.2746478873239437	1	1	0.3762283946003473	0.6237716053996527	0.48978237701562893	0.5901407484394956	0.07075204072650283	0.23414883020245386	0.49419465583982786	0.008635852398671966	0.5346085142801933	0.49319296105785776	3.04471515113585	0.45748443278062684	In	1.7529258952738314	Sub_train
3140	0.05532727272727245	0.08294545454545467	0.0	0.0	0.3090909090909091	-0.03636363636363636	0.34545454545454546	0.0	-0.16363636363636366	0.4066666666666667	1	1	0.021822269411000295	0.9781777305889997	0.025436142809444052	0.28584810922992077	0.07075204072650283	0.23414883020245386	0.6457531197538527	0.5662651912696439	0.45794965668561594	0.06351030128069468	0.041322474213454245	0.12340779602763767	In	NA	Sub_train
10435	1.13	0.672	0.0	1.0	0.0	0.0	1.0	0.0	0.0	-0.2746478873239437	-1	-1	0.9978609695379619	0.002139030462038063	5.09182394992851	3.6937116942324884	0.07075204072650283	3.881534808626364	0.17992333926011647	0.008635852398671966	1.3159236688764002	0.06351030128069468	0.22630657620537314	0.45748443278062684	Outlier	3.9941876989079104	Sub_train
1849	0.06040909090909041	-0.016000000000000125	0.0	0.0	-0.09090909090909093	0.0	0.6818181818181817	0.2727272727272727	0.0	1.263157894736842	1	1	0.007976669867750363	0.9920233301322496	0.049393633328159575	0.2865820910782471	0.07075204072650283	0.23414883020245386	0.42276935661716636	0.008635852398671966	0.8988529685058798	0.9238698885311847	0.22630657620537314	0.853656541653683	In	NA	Sub_train
3607	-0.004672727272727606	-0.024054545454545332	0.0	0.0	-0.6909090909090909	-0.03636363636363636	-0.6545454545454545	0.0	-0.16363636363636366	-0.5933333333333333	1	1	0.0007354175466812718	0.9992645824533187	0.25742510481762093	0.33318013935764984	0.07075204072650283	0.23414883020245386	2.025553071173695	0.5662651912696439	0.8528439730503043	0.06351030128069468	0.041322474213454245	0.7291972531465651	In	NA	Sub_train
5755	-0.05466666666666642	-0.03837037037036994	0.0	0.03703703703703709	0.40740740740740733	0.0	0.4814814814814814	0.0	-0.07407407407407407	0.4066666666666667	1	1	0.0036650939298249474	0.996334906070175	0.49311423933031084	0.41600163491586684	0.07075204072650283	0.08171610283842334	0.9083865903770324	0.008635852398671966	0.6362528979022192	0.06351030128069468	0.10515762334088341	0.12340779602763767	In	NA	Sub_train
1273	0.06972000000000023	0.044240000000000064	0.0	0.07999999999999996	-0.08	0.0	-0.15999999999999992	-0.08	-0.08000000000000007	-0.14678899082568808	1	1	0.012034275860823174	0.9879657241391768	0.0932885560281084	0.061925027565821786	0.07075204072650283	0.0951058609038514	0.3936278345343203	0.008635852398671966	0.2045969416172673	0.1888618443127824	0.0954657071117241	0.34847129204437227	In	NA	Sub_train
12377	0.2069411764705884	0.03752941176470581	-0.1176470588235294	0.11764705882352945	0.7647058823529411	0.0	0.5882352941176472	0.0	-1.0	1.7253521126760565	-1	-1	0.9886580546255009	0.011341945374499028	0.7401977756501783	0.023102189413610967	0.681400669996608	0.2500492449538778	1.8628402185080082	0.008635852398671966	0.7761851154557272	0.06351030128069468	1.4092042874652384	1.247725665567779	In	NA	Sub_train
4691	-0.0346666666666664	-0.03837037037036994	0.0	0.03703703703703709	0.40740740740740733	0.0	0.4814814814814814	0.0	-0.07407407407407407	0.4066666666666667	1	1	0.004175346438190175	0.9958246535618098	0.3988271567879558	0.41600163491586684	0.07075204072650283	0.08171610283842334	0.9083865903770324	0.008635852398671966	0.6362528979022192	0.06351030128069468	0.10515762334088341	0.12340779602763767	In	NA	Sub_train
12054	0.14694117647058835	0.0395294117647057	-0.1176470588235294	0.11764705882352945	-0.2352941176470588	0.0	0.5882352941176472	0.0	-1.0	1.7253521126760565	-1	-1	0.7712669777717909	0.22873302222820907	0.4573365280231133	0.03467281088253689	0.681400669996608	0.2500492449538778	0.8084659724195393	0.008635852398671966	0.7761851154557272	0.06351030128069468	1.4092042874652384	1.247725665567779	In	NA	Sub_train
8861	0.18642553191489372	0.09042553191489344	0.0	0.08510638297872343	-0.0425531914893617	0.0	-1.319148936170213	0.0	-0.8297872340425532	-1.1467889908256879	1	1	0.4143028410978591	0.5856971589021409	0.6434797620685583	0.3291226811299507	0.07075204072650283	0.11612211778297754	0.2935959431293738	0.008635852398671966	1.7240019830643514	0.06351030128069468	1.130819459606411	1.201076341218575	In	NA	Sub_train
8879	-0.0936785714285716	0.05441071428571431	-0.14285714285714285	0.0	-0.03571428571428571	0.0	-0.44642857142857145	0.0	-0.3928571428571429	-1.5933333333333333	1	1	0.000260909829708722	0.9997390901702913	0.677030173551323	0.12076577010012343	0.842576250865846	0.23414883020245386	0.27532713179324314	0.008635852398671966	0.5800456884201989	0.06351030128069468	0.4162155488080815	1.5818023023207681	In	NA	Sub_train
2946	-0.005384615384615321	0.0643076923076924	0.0	0.0	0.0	0.0	-0.15384615384615385	0.0	0.0	-1.1467889908256879	1	1	0.00019403712508925253	0.9998059628749107	0.26078119747594486	0.17802286328942038	0.07075204072650283	0.23414883020245386	0.17992333926011647	0.008635852398671966	0.196530519280431	0.06351030128069468	0.22630657620537314	1.201076341218575	In	NA	Sub_train
9702	0.05532727272727245	0.0009454545454546935	0.0	0.0	0.3090909090909091	0.9636363636363636	-0.6545454545454545	0.0	-0.16363636363636366	-0.5933333333333333	-1	-1	0.9295270755788865	0.07047292442111357	0.025436142809444052	0.1885473709960678	0.07075204072650283	0.23414883020245386	0.6457531197538527	14.768541627682085	0.8528439730503043	0.06351030128069468	0.041322474213454245	0.7291972531465651	Outlier	7.62523487716307	Sub_train
4083	-0.06566666666666633	-0.03737037037037005	0.0	0.03703703703703709	0.40740740740740733	0.0	0.4814814814814814	0.0	-0.07407407407407407	0.4066666666666667	1	1	0.0034396181285411	0.9965603818714589	0.5449721347286056	0.4102163241814042	0.07075204072650283	0.08171610283842334	0.9083865903770324	0.008635852398671966	0.6362528979022192	0.06351030128069468	0.10515762334088341	0.12340779602763767	In	NA	Sub_train
11234	0.1969411764705884	0.03752941176470581	-0.1176470588235294	0.11764705882352945	-0.2352941176470588	0.0	0.5882352941176472	0.0	-1.0	1.7253521126760565	-1	-1	0.8214374106008397	0.1785625893991603	0.6930542343790008	0.023102189413610967	0.681400669996608	0.2500492449538778	0.8084659724195393	0.008635852398671966	0.7761851154557272	0.06351030128069468	1.4092042874652384	1.247725665567779	In	NA	Sub_train
7130	0.06932142857142831	0.11541071428571448	0.8571428571428572	0.0	-0.03571428571428571	0.0	-0.44642857142857145	0.0	-0.3928571428571429	-1.5933333333333333	1	1	2.5269300518715454e-05	0.9999747306994813	0.09140954916886918	0.4736697249023843	5.550721790280597	0.23414883020245386	0.27532713179324314	0.008635852398671966	0.5800456884201989	0.06351030128069468	0.4162155488080815	1.5818023023207681	Outlier	3.085752141373109	Sub_train
8001	0.0	0.0	0.0	0.0	0.0	0.0	0.0	0.0	0.0	-1.2746478873239435	1	1	4.066523232626462e-05	0.9999593347676737	0.2353962137145419	0.19401711932683396	0.07075204072650283	0.23414883020245386	0.17992333926011647	0.008635852398671966	0.005130039140479844	0.06351030128069468	0.22630657620537314	1.3100894819548297	In	NA	Sub_train
5792	0.01932142857142849	-0.1135892857142856	-0.14285714285714285	0.0	-0.03571428571428571	0.0	-0.44642857142857145	0.0	-0.3928571428571429	-1.2746478873239435	1	1	0.00040182600470028973	0.9995981739952997	0.14430815718701728	0.8511664332897066	0.842576250865846	0.23414883020245386	0.27532713179324314	0.008635852398671966	0.5800456884201989	0.06351030128069468	0.4162155488080815	1.3100894819548297	In	NA	Sub_train
8787	0.11990000000000013	-0.0010666666666666602	0.0	0.033333333333333326	0.0	0.0	0.2	0.0	-0.5666666666666667	0.7253521126760563	1	1	0.10980914001347453	0.8901908599865255	0.32985484612687643	0.20018811744359474	0.07075204072650283	0.09695937557482663	0.17992333926011647	0.008635852398671966	0.2672887650876639	0.06351030128069468	0.7004829132079734	0.39512061639357604	In	NA	Sub_train
12554	0.1969411764705884	0.03752941176470581	-0.1176470588235294	0.11764705882352945	0.7647058823529411	0.0	0.5882352941176472	0.0	-1.0	1.7253521126760565	-1	-1	0.9879004404696362	0.012099559530363787	0.6930542343790008	0.023102189413610967	0.681400669996608	0.2500492449538778	1.8628402185080082	0.008635852398671966	0.7761851154557272	0.06351030128069468	1.4092042874652384	1.247725665567779	In	NA	Sub_train
12958	1.05	0.7759999999999999	0.0	1.0	0.0	0.0	0.0	0.0	0.0	-1.2746478873239435	-1	-1	0.9992687668776286	0.0007312331223713937	4.714675619759091	4.295384010616669	0.07075204072650283	3.881534808626364	0.17992333926011647	0.008635852398671966	0.005130039140479844	0.06351030128069468	0.22630657620537314	1.3100894819548297	Outlier	4.027762909936873	Sub_train
2585	-0.07489473684210524	-0.012210526315789227	0.0	0.0	-0.05263157894736842	0.0	-0.05263157894736836	0.0	-0.10526315789473696	-0.14678899082568808	1	1	0.001356517062350182	0.9986434829376498	0.5884765254455182	0.2646588082950157	0.07075204072650283	0.23414883020245386	0.3205184019405137	0.008635852398671966	0.06385909926667378	0.06351030128069468	0.054147537924255945	0.34847129204437227	In	NA	Sub_train
3729	-0.01538461538461511	0.0643076923076924	0.0	0.0	0.0	0.0	-0.15384615384615385	0.0	0.0	-1.1467889908256879	1	1	0.00018175033886180803	0.9998182496611382	0.3079247387471213	0.17802286328942038	0.07075204072650283	0.23414883020245386	0.17992333926011647	0.008635852398671966	0.196530519280431	0.06351030128069468	0.22630657620537314	1.201076341218575	In	NA	Sub_train
8544	0.025327272727272417	-0.09105454545454528	0.0	0.0	0.3090909090909091	-0.03636363636363636	0.34545454545454546	0.0	0.8363636363636364	0.4066666666666667	1	1	0.0005616781435838769	0.9994383218564161	0.11599448100408846	0.7207959585666891	0.07075204072650283	0.23414883020245386	0.6457531197538527	0.5662651912696439	0.45794965668561594	0.06351030128069468	1.5941883894571574	0.12340779602763767	In	NA	Sub_train
5682	-0.006176470588235228	-0.06547058823529406	0.0	0.0	-0.1176470588235294	0.0	-0.411764705882353	0.8235294117647058	0.0	-0.2746478873239437	1	1	0.0005905031296266072	0.9994094968703734	0.26451428332321003	0.5727848162361058	0.07075204072650283	0.23414883020245386	0.49419465583982786	0.008635852398671966	0.5346085142801933	2.661458858860606	0.22630657620537314	0.45748443278062684	In	NA	Sub_train
5828	0.17642553191489374	0.08942553191489344	0.0	0.08510638297872343	-0.0425531914893617	0.0	-1.319148936170213	0.0	-0.8297872340425532	-1.1467889908256879	1	1	0.39654444109058085	0.6034555589094192	0.5963362207973809	0.32333737039548743	0.07075204072650283	0.11612211778297754	0.2935959431293738	0.008635852398671966	1.7240019830643514	0.06351030128069468	1.130819459606411	1.201076341218575	In	NA	Sub_train
3755	0.10990000000000012	0.0009333333333333416	0.0	0.033333333333333326	0.0	0.0	0.2	0.0	-0.5666666666666667	0.7253521126760563	1	1	0.10511706118595188	0.8948829388140481	0.28271130485569895	0.18861749597466818	0.07075204072650283	0.09695937557482663	0.17992333926011647	0.008635852398671966	0.2672887650876639	0.06351030128069468	0.7004829132079734	0.39512061639357604	In	NA	Sub_train
12947	0.624	0.831	0.0	1.0	1.0	0.0	0.0	0.0	0.0	-1.2746478873239435	-1	-1	0.9995749644572848	0.0004250355427151698	2.7063607616069314	4.613576101012149	0.07075204072650283	3.881534808626364	2.491382851667431	0.008635852398671966	0.005130039140479844	0.06351030128069468	0.22630657620537314	1.3100894819548297	Outlier	3.795975559121133	Sub_train
4211	0.11990000000000013	-0.0010666666666666602	0.0	0.033333333333333326	0.0	0.0	0.2	0.0	-0.5666666666666667	0.7253521126760563	1	1	0.10980914001347453	0.8901908599865255	0.32985484612687643	0.20018811744359474	0.07075204072650283	0.09695937557482663	0.17992333926011647	0.008635852398671966	0.2672887650876639	0.06351030128069468	0.7004829132079734	0.39512061639357604	In	NA	Sub_train
10867	0.13694117647058834	0.0385294117647057	-0.1176470588235294	0.11764705882352945	-0.2352941176470588	0.0	0.5882352941176472	0.0	-1.0	1.7253521126760565	-1	-1	0.7580100562209482	0.2419899437790518	0.4101929867519358	0.02888750014807361	0.681400669996608	0.2500492449538778	0.8084659724195393	0.008635852398671966	0.7761851154557272	0.06351030128069468	1.4092042874652384	1.247725665567779	In	NA	Sub_train
2644	-0.004666666666666375	-0.03837037037036994	0.0	0.03703703703703709	0.40740740740740733	0.0	0.4814814814814814	0.0	-0.07407407407407407	0.4066666666666667	1	1	0.0050762645957905805	0.9949237354042094	0.25739653297442333	0.41600163491586684	0.07075204072650283	0.08171610283842334	0.9083865903770324	0.008635852398671966	0.6362528979022192	0.06351030128069468	0.10515762334088341	0.12340779602763767	In	NA	Sub_train
3918	-0.06867272727272766	-0.21605454545454528	0.0	0.0	0.3090909090909091	-0.03636363636363636	0.34545454545454546	0.0	-0.16363636363636366	0.4066666666666667	1	1	0.0008401770641908168	0.9991598229358092	0.559143768953157	1.4439598003745988	0.07075204072650283	0.23414883020245386	0.6457531197538527	0.5662651912696439	0.45794965668561594	0.06351030128069468	0.041322474213454245	0.12340779602763767	In	NA	Sub_train
5987	-0.004615384615384689	0.012076923076923094	0.0	0.0	0.0	0.0	0.07692307692307687	0.0	0.0	0.7253521126760563	1	1	0.026916115527445883	0.9730838844725541	0.25715477122431646	0.12414836661062349	0.07075204072650283	0.23414883020245386	0.17992333926011647	0.008635852398671966	0.10596031835093518	0.06351030128069468	0.22630657620537314	0.39512061639357604	In	NA	Sub_train
7439	-0.09189473684210524	0.0047894736842107885	0.0	0.0	-0.05263157894736842	0.0	-0.05263157894736836	0.0	-0.10526315789473696	-0.14678899082568808	1	1	0.0013964271546195173	0.9986035728453805	0.66862054560652	0.1663085258091399	0.07075204072650283	0.23414883020245386	0.3205184019405137	0.008635852398671966	0.06385909926667378	0.06351030128069468	0.054147537924255945	0.34847129204437227	In	NA	Sub_train
8918	0.06533333333333348	-0.039370370370369945	0.0	0.03703703703703709	0.40740740740740733	0.0	0.4814814814814814	0.0	-0.07407407407407407	0.4066666666666667	1	1	0.007936249884183066	0.9920637501158169	0.07260825592381817	0.42178694565033015	0.07075204072650283	0.08171610283842334	0.9083865903770324	0.008635852398671966	0.6362528979022192	0.06351030128069468	0.10515762334088341	0.12340779602763767	In	NA	Sub_train
3200	0.07972000000000001	0.007240000000000023	0.0	0.07999999999999996	-0.08	0.0	-0.15999999999999992	-0.08	-0.08000000000000007	-0.14678899082568808	1	1	0.009492257252961989	0.990507742747038	0.14043209729928485	0.1521314696093197	0.07075204072650283	0.0951058609038514	0.3936278345343203	0.008635852398671966	0.2045969416172673	0.1888618443127824	0.0954657071117241	0.34847129204437227	In	NA	Sub_train
10449	-0.12509999999999974	0.001933333333333453	0.0	0.033333333333333326	0.0	0.0	0.2	0.0	-0.5666666666666667	0.7253521126760563	-1	1	0.024821237307863564	0.9751787626921364	0.8251619150169707	0.18283218524020425	0.07075204072650283	0.09695937557482663	0.17992333926011647	0.008635852398671966	0.2672887650876639	0.06351030128069468	0.7004829132079734	0.39512061639357604	In	NA	Sub_train
3653	-0.004615384615384689	-0.04592307692307696	0.0	0.0	0.0	0.0	0.07692307692307687	0.0	0.0	0.7253521126760563	1	1	0.01685197145696815	0.9831480285430318	0.25715477122431646	0.45969638920949385	0.07075204072650283	0.23414883020245386	0.17992333926011647	0.008635852398671966	0.10596031835093518	0.06351030128069468	0.22630657620537314	0.39512061639357604	In	NA	Sub_train
4140	0.025327272727272417	-0.024054545454545332	0.0	0.0	-0.6909090909090909	-0.03636363636363636	-0.6545454545454545	0.0	-0.16363636363636366	-0.5933333333333333	1	1	0.0008947661474411062	0.9991052338525589	0.11599448100408846	0.33318013935764984	0.07075204072650283	0.23414883020245386	2.025553071173695	0.5662651912696439	0.8528439730503043	0.06351030128069468	0.041322474213454245	0.7291972531465651	In	NA	Sub_train
11700	-0.03305882352941158	0.0235294117647058	-0.1176470588235294	0.11764705882352945	0.7647058823529411	0.0	-0.4117647058823528	0.0	-1.0	0.7253521126760563	-1	-1	0.9713124667757775	0.028687533224222492	0.39124721485808067	0.05789216086887498	0.681400669996608	0.2500492449538778	1.8628402185080082	0.008635852398671966	0.5346085142801931	0.06351030128069468	1.4092042874652384	0.39512061639357604	In	NA	Sub_train
3540	-0.01538461538461511	0.06330769230769229	0.0	0.0	0.0	0.0	-0.15384615384615385	0.0	0.0	-1.1467889908256879	1	1	0.00018025719005587693	0.9998197428099441	0.3079247387471213	0.17223755255495646	0.07075204072650283	0.23414883020245386	0.17992333926011647	0.008635852398671966	0.196530519280431	0.06351030128069468	0.22630657620537314	1.201076341218575	In	NA	Sub_train
4554	-0.08857446808510616	-0.0005744680851065277	0.0	0.08510638297872343	-0.0425531914893617	0.0	0.6808510638297873	0.0	0.17021276595744686	0.8532110091743119	1	1	0.0016164956593880397	0.998383504340612	0.6529676228888212	0.19734059570620732	0.07075204072650283	0.11612211778297754	0.2935959431293738	0.008635852398671966	0.8975852764074895	0.06351030128069468	0.5046914040642007	0.5041337571298307	In	NA	Sub_train
5353	0.026425531914893833	-0.08157446808510649	0.0	0.08510638297872343	-0.0425531914893617	0.0	0.6808510638297873	0.0	0.17021276595744686	0.8532110091743119	1	1	0.0017580814198254746	0.9982419185801745	0.11081689827028046	0.6659507651977326	0.07075204072650283	0.11612211778297754	0.2935959431293738	0.008635852398671966	0.8975852764074895	0.06351030128069468	0.5046914040642007	0.5041337571298307	In	NA	Sub_train
6722	-0.06678571428571445	0.0002142857142857224	-0.03571428571428571	0.0	0.0	0.0	0.0	0.0	0.0	0.4066666666666667	1	1	0.008885586896382525	0.9911144131036175	0.5502477214899064	0.19277740988373462	0.1575800321715844	0.23414883020245386	0.17992333926011647	0.008635852398671966	0.005130039140479844	0.06351030128069468	0.22630657620537314	0.12340779602763767	In	NA	Sub_train
5197	0.009321428571428479	-0.06858928571428569	-0.14285714285714285	0.0	-0.03571428571428571	0.0	-0.44642857142857145	0.0	-0.3928571428571429	-1.2746478873239435	1	1	0.0005455170311146063	0.9994544829688854	0.19145169845819476	0.5908274502388596	0.842576250865846	0.23414883020245386	0.27532713179324314	0.008635852398671966	0.5800456884201989	0.06351030128069468	0.4162155488080815	1.3100894819548297	In	NA	Sub_train
10183	-0.0430588235294116	0.024529411764705692	-0.1176470588235294	0.11764705882352945	0.7647058823529411	0.0	-0.4117647058823528	0.0	-1.0	0.7253521126760563	-1	-1	0.9696755897089928	0.030324410291007232	0.43839075612925815	0.05210685013441232	0.681400669996608	0.2500492449538778	1.8628402185080082	0.008635852398671966	0.5346085142801931	0.06351030128069468	1.4092042874652384	0.39512061639357604	In	NA	Sub_train
7921	0.11990000000000013	0.0009333333333333416	0.0	0.033333333333333326	0.0	0.0	0.2	0.0	-0.5666666666666667	0.7253521126760563	1	1	0.111432607625638	0.888567392374362	0.32985484612687643	0.18861749597466818	0.07075204072650283	0.09695937557482663	0.17992333926011647	0.008635852398671966	0.2672887650876639	0.06351030128069468	0.7004829132079734	0.39512061639357604	In	NA	Sub_train
5119	-0.2252799999999999	-0.14976	0.0	0.07999999999999996	-0.08	0.0	-0.15999999999999992	-0.08	0.92	-0.14678899082568808	1	1	4.5945819839521285e-05	0.9999540541801605	1.2974459114716272	1.0604252549200543	0.07075204072650283	0.0951058609038514	0.3936278345343203	0.008635852398671966	0.2045969416172673	0.1888618443127824	1.7309765707823357	0.34847129204437227	In	NA	Sub_train
15273	0.1969411764705884	0.03752941176470581	-0.1176470588235294	0.11764705882352945	-0.2352941176470588	0.0	0.5882352941176472	0.0	-1.0	1.7253521126760565	-1	-1	0.8214374106008397	0.1785625893991603	0.6930542343790008	0.023102189413610967	0.681400669996608	0.2500492449538778	0.8084659724195393	0.008635852398671966	0.7761851154557272	0.06351030128069468	1.4092042874652384	1.247725665567779	In	NA	Sub_train
5225	0.039321428571428514	-0.06058928571428567	0.8571428571428572	0.0	-0.03571428571428571	0.0	0.5535714285714286	0.0	0.6071428571428572	-0.2746478873239437	1	1	8.785493930130173e-07	0.999999121450607	0.050021074644662246	0.5445449643631534	5.550721790280597	0.23414883020245386	0.27532713179324314	0.008635852398671966	0.7307479413157215	0.06351030128069468	1.2192953148625303	0.45748443278062684	Outlier	3.052335853342244	Sub_train
5742	-0.08857446808510616	0.007425531914893478	0.0	0.08510638297872343	-0.0425531914893617	0.0	0.6808510638297873	0.0	0.17021276595744686	0.8532110091743119	1	1	0.0017266045914843264	0.9982733954085157	0.6529676228888212	0.15105810983050105	0.07075204072650283	0.11612211778297754	0.2935959431293738	0.008635852398671966	0.8975852764074895	0.06351030128069468	0.5046914040642007	0.5041337571298307	In	NA	Sub_train
4989	0.04932142857142829	-0.1135892857142856	-0.14285714285714285	0.0	-0.03571428571428571	0.0	-0.44642857142857145	0.0	-0.3928571428571429	-1.2746478873239435	1	1	0.0004889281157871572	0.9995110718842128	0.0028775333734858575	0.8511664332897066	0.842576250865846	0.23414883020245386	0.27532713179324314	0.008635852398671966	0.5800456884201989	0.06351030128069468	0.4162155488080815	1.3100894819548297	In	NA	Sub_train
2905	0.0204090909090906	-0.05700000000000016	0.0	0.0	0.9090909090909092	0.0	1.6818181818181817	1.2727272727272727	0.0	2.263157894736842	1	1	0.006092159194891367	0.9939078408051086	0.13918053175654937	0.5237798311912417	0.07075204072650283	0.23414883020245386	2.2485368343103818	0.008635852398671966	2.2096465982418003	4.078521708449649	0.22630657620537314	1.706261590827886	In	2.8927858610837536	Sub_train
6862	0.04642553191489385	-0.06557446808510659	0.0	0.08510638297872343	-0.0425531914893617	0.0	-1.319148936170213	0.0	-0.8297872340425532	-1.1467889908256879	1	1	0.07247209014511957	0.9275279098548804	0.016529815727925477	0.5733857934463207	0.07075204072650283	0.11612211778297754	0.2935959431293738	0.008635852398671966	1.7240019830643514	0.06351030128069468	1.130819459606411	1.201076341218575	In	NA	Sub_train
6619	0.015327272727272412	0.08394545454545478	0.0	0.0	0.3090909090909091	-0.03636363636363636	0.34545454545454546	0.0	-0.16363636363636366	0.4066666666666667	1	1	0.017019645280144213	0.9829803547198558	0.16313802227526594	0.2916334199643847	0.07075204072650283	0.23414883020245386	0.6457531197538527	0.5662651912696439	0.45794965668561594	0.06351030128069468	0.041322474213454245	0.12340779602763767	In	NA	Sub_train
2039	-0.14009999999999978	0.01993333333333336	0.0	0.033333333333333326	0.0	0.0	-0.8	0.0	1.4333333333333331	-0.2746478873239437	1	1	0.000930279664868805	0.9990697203351312	0.8958772269237371	0.07869659201986583	0.07075204072650283	0.09695937557482663	0.17992333926011647	0.008635852398671966	1.0435048646482565	0.06351030128069468	2.5705388141332493	0.45748443278062684	In	NA	Sub_train
15344	0.14694117647058835	0.0385294117647057	-0.1176470588235294	0.11764705882352945	-0.2352941176470588	0.0	0.5882352941176472	0.0	-1.0	1.7253521126760565	-1	-1	0.7698081607773967	0.2301918392226033	0.4573365280231133	0.02888750014807361	0.681400669996608	0.2500492449538778	0.8084659724195393	0.008635852398671966	0.7761851154557272	0.06351030128069468	1.4092042874652384	1.247725665567779	In	NA	Sub_train
8345	-0.09157446808510616	0.007425531914893478	0.0	0.08510638297872343	-0.0425531914893617	0.0	0.6808510638297873	0.0	0.17021276595744686	0.8532110091743119	1	1	0.0016931014625143348	0.9983068985374857	0.6671106852701745	0.15105810983050105	0.07075204072650283	0.11612211778297754	0.2935959431293738	0.008635852398671966	0.8975852764074895	0.06351030128069468	0.5046914040642007	0.5041337571298307	In	NA	Sub_train
11839	-0.013058823529411569	-0.0814705882352943	-0.1176470588235294	0.11764705882352945	0.7647058823529411	0.0	-0.4117647058823528	0.0	-1.0	0.7253521126760563	-1	-1	0.9419532102665011	0.058046789733498805	0.29696013231572566	0.6653497879875195	0.681400669996608	0.2500492449538778	1.8628402185080082	0.008635852398671966	0.5346085142801931	0.06351030128069468	1.4092042874652384	0.39512061639357604	In	NA	Sub_train
3422	-0.026785714285714413	0.0002142857142857224	-0.03571428571428571	0.0	0.0	0.0	0.0	0.0	0.0	0.4066666666666667	1	1	0.011513118990908344	0.9884868810090917	0.3616735564051964	0.19277740988373462	0.1575800321715844	0.23414883020245386	0.17992333926011647	0.008635852398671966	0.005130039140479844	0.06351030128069468	0.22630657620537314	0.12340779602763767	In	NA	Sub_train
9716	0.1969411764705884	0.03752941176470581	0.8823529411764706	0.11764705882352945	0.7647058823529411	0.0	0.5882352941176472	0.0	-1.0	1.7253521126760565	-1	-1	0.6219468392995264	0.3780531607004735	0.6930542343790008	0.023102189413610967	5.711897371149834	0.2500492449538778	1.8628402185080082	0.008635852398671966	0.7761851154557272	0.06351030128069468	1.4092042874652384	1.247725665567779	Outlier	3.3917801633160427	Sub_train
10005	0.06040909090909041	0.04899999999999993	0.0	0.0	-0.09090909090909093	0.0	-0.31818181818181834	-0.7272727272727273	0.0	2.4066666666666667	-1	-1	0.99599747518801	0.004002524811990076	0.049393633328159575	0.08946310666186623	0.07075204072650283	0.23414883020245386	0.42276935661716636	0.008635852398671966	0.4119406612300405	2.230781931387279	0.22630657620537314	1.8286178943760436	In	NA	Sub_train
4359	0.04932142857142829	-0.1125892857142856	-0.14285714285714285	0.0	-0.03571428571428571	0.0	-0.44642857142857145	0.0	1.6071428571428572	-1.2746478873239435	1	1	8.184786264076038e-06	0.9999918152137359	0.0028775333734858575	0.8453811225552433	0.842576250865846	0.23414883020245386	0.27532713179324314	0.008635852398671966	0.5800456884201989	0.06351030128069468	2.854806178533142	1.3100894819548297	In	NA	Sub_train
5070	-0.06867272727272766	-0.06105454545454525	0.0	0.0	0.3090909090909091	-0.03636363636363636	0.34545454545454546	0.0	-0.16363636363636366	0.4066666666666667	1	1	0.0030118574734583348	0.9969881425265417	0.559143768953157	0.5472366365327906	0.07075204072650283	0.23414883020245386	0.6457531197538527	0.5662651912696439	0.45794965668561594	0.06351030128069468	0.041322474213454245	0.12340779602763767	In	NA	Sub_train
6079	0.04932142857142829	-0.061589285714285576	0.8571428571428572	0.0	-0.03571428571428571	0.0	0.5535714285714286	0.0	1.6071428571428572	-0.2746478873239437	1	1	1.1983488901190498e-07	0.999999880165111	0.0028775333734858575	0.550330275097616	5.550721790280597	0.23414883020245386	0.27532713179324314	0.008635852398671966	0.7307479413157215	0.06351030128069468	2.854806178533142	0.45748443278062684	Outlier	3.355867036697407	Sub_train
5774	0.06533333333333348	-0.039370370370369945	0.0	0.03703703703703709	0.40740740740740733	0.0	0.4814814814814814	0.0	-0.07407407407407407	0.4066666666666667	1	1	0.007936249884183066	0.9920637501158169	0.07260825592381817	0.42178694565033015	0.07075204072650283	0.08171610283842334	0.9083865903770324	0.008635852398671966	0.6362528979022192	0.06351030128069468	0.10515762334088341	0.12340779602763767	In	NA	Sub_train
7642	0.0	0.0	0.0	0.0	0.0	0.0	0.0	0.0	0.0	0.4066666666666667	1	1	0.011906970001655637	0.9880930299983444	0.2353962137145419	0.19401711932683396	0.07075204072650283	0.23414883020245386	0.17992333926011647	0.008635852398671966	0.005130039140479844	0.06351030128069468	0.22630657620537314	0.12340779602763767	In	NA	Sub_train
15332	0.1969411764705884	0.03752941176470581	-0.1176470588235294	0.11764705882352945	0.7647058823529411	0.0	0.5882352941176472	0.0	-1.0	1.7253521126760565	-1	-1	0.9879004404696362	0.012099559530363787	0.6930542343790008	0.023102189413610967	0.681400669996608	0.2500492449538778	1.8628402185080082	0.008635852398671966	0.7761851154557272	0.06351030128069468	1.4092042874652384	1.247725665567779	In	NA	Sub_train
6787	-0.06105882352941161	0.0075294117647057845	-0.1176470588235294	0.11764705882352945	-0.2352941176470588	0.0	-1.4117647058823528	0.0	2.0	-0.2746478873239437	1	1	0.006198668123405526	0.9938013318765945	0.5232491304173776	0.15045713262028748	0.681400669996608	0.2500492449538778	0.8084659724195393	0.008635852398671966	1.8454021440161135	0.06351030128069468	3.4973283035465963	0.45748443278062684	In	2.208608662773848	Sub_train
81	-0.1295744680851062	0.07942553191489342	0.0	0.08510638297872343	-0.0425531914893617	0.0	-0.3191489361702127	0.0	-0.8297872340425532	-0.14678899082568808	1	1	0.037521150199200104	0.9624788498007999	0.8462561421006489	0.26548426305085454	0.07075204072650283	0.11612211778297754	0.2935959431293738	0.008635852398671966	0.41320835332843087	0.06351030128069468	1.130819459606411	0.34847129204437227	In	NA	Sub_train
2069	-0.07589473684210524	-0.005210526315789221	0.0	0.0	-0.05263157894736842	0.0	-0.05263157894736836	0.0	-0.10526315789473696	-0.14678899082568808	1	1	0.0014276961173049774	0.998572303882695	0.5931908795726359	0.22416163315377272	0.07075204072650283	0.23414883020245386	0.3205184019405137	0.008635852398671966	0.06385909926667378	0.06351030128069468	0.054147537924255945	0.34847129204437227	In	NA	Sub_train
12352	-0.023058823529411576	0.0235294117647058	-0.1176470588235294	0.11764705882352945	0.7647058823529411	0.0	-0.4117647058823528	0.0	-1.0	0.7253521126760563	-1	-1	0.9730804346024601	0.026919565397539966	0.34410367358690314	0.05789216086887498	0.681400669996608	0.2500492449538778	1.8628402185080082	0.008635852398671966	0.5346085142801931	0.06351030128069468	1.4092042874652384	0.39512061639357604	In	NA	Sub_train
11363	0.13694117647058834	0.0385294117647057	-0.1176470588235294	0.11764705882352945	0.7647058823529411	0.0	0.5882352941176472	0.0	-1.0	1.7253521126760565	-1	-1	0.9823306557106634	0.01766934428933664	0.4101929867519358	0.02888750014807361	0.681400669996608	0.2500492449538778	1.8628402185080082	0.008635852398671966	0.7761851154557272	0.06351030128069468	1.4092042874652384	1.247725665567779	In	NA	Sub_train
1692	-0.019894736842105187	-0.005210526315789221	0.0	0.0	-0.05263157894736842	0.0	-0.05263157894736836	0.0	-0.10526315789473696	-0.14678899082568808	1	1	0.0020581884681383222	0.9979418115318617	0.32918704845404195	0.22416163315377272	0.07075204072650283	0.23414883020245386	0.3205184019405137	0.008635852398671966	0.06385909926667378	0.06351030128069468	0.054147537924255945	0.34847129204437227	In	NA	Sub_train
2226	-0.20908695652173925	0.17434782608695654	0.0	0.0	-0.6086956521739131	0.0	-0.5217391304347827	0.0	0.0	-0.5933333333333333	1	1	0.00065399401328603	0.999346005986714	1.221106170119292	0.8146392304643723	0.07075204072650283	0.23414883020245386	1.8059358033029718	0.008635852398671966	0.6787622894173918	0.06351030128069468	0.22630657620537314	0.7291972531465651	In	NA	Sub_train
3570	0.11990000000000013	0.0009333333333333416	0.0	0.033333333333333326	0.0	0.0	0.2	0.0	-0.5666666666666667	0.7253521126760563	1	1	0.111432607625638	0.888567392374362	0.32985484612687643	0.18861749597466818	0.07075204072650283	0.09695937557482663	0.17992333926011647	0.008635852398671966	0.2672887650876639	0.06351030128069468	0.7004829132079734	0.39512061639357604	In	NA	Sub_train
4902	0.06932142857142831	0.2464107142857144	0.8571428571428572	0.0	-0.03571428571428571	0.0	-0.44642857142857145	0.0	-0.3928571428571429	-1.5933333333333333	1	1	7.447005425620379e-05	0.9999255299457438	0.09140954916886918	1.231545431117073	5.550721790280597	0.23414883020245386	0.27532713179324314	0.008635852398671966	0.5800456884201989	0.06351030128069468	0.4162155488080815	1.5818023023207681	Outlier	3.1543144437368085	Sub_train
7771	0.10990000000000012	0.025933333333333364	0.0	0.033333333333333326	0.0	0.0	0.2	0.0	-0.5666666666666667	0.7253521126760563	1	1	0.12615980939673277	0.8738401906032672	0.28271130485569895	0.04398472761308613	0.07075204072650283	0.09695937557482663	0.17992333926011647	0.008635852398671966	0.2672887650876639	0.06351030128069468	0.7004829132079734	0.39512061639357604	In	NA	Sub_train
3949	-0.11209999999999988	0.0009333333333333416	0.0	0.033333333333333326	0.0	0.0	0.2	0.0	-0.5666666666666667	0.7253521126760563	1	1	0.026749757696089116	0.9732502423039109	0.7638753113644405	0.18861749597466818	0.07075204072650283	0.09695937557482663	0.17992333926011647	0.008635852398671966	0.2672887650876639	0.06351030128069468	0.7004829132079734	0.39512061639357604	In	NA	Sub_train
12948	1.05	0.778	0.0	1.0	0.0	0.0	0.0	0.0	0.0	-1.2746478873239435	-1	-1	0.9992807257868876	0.0007192742131123385	4.714675619759091	4.306954632085596	0.07075204072650283	3.881534808626364	0.17992333926011647	0.008635852398671966	0.005130039140479844	0.06351030128069468	0.22630657620537314	1.3100894819548297	Outlier	4.031250446955498	Sub_train
15341	0.14694117647058835	0.03752941176470581	-0.1176470588235294	0.11764705882352945	-0.2352941176470588	0.0	0.5882352941176472	0.0	-1.0	1.7253521126760565	-1	-1	0.7683428342795674	0.23165716572043263	0.4573365280231133	0.023102189413610967	0.681400669996608	0.2500492449538778	0.8084659724195393	0.008635852398671966	0.7761851154557272	0.06351030128069468	1.4092042874652384	1.247725665567779	In	NA	Sub_train
5208	0.12533333333333352	0.016629629629629994	0.0	0.03703703703703709	-0.5925925925925926	0.0	-1.5185185185185186	0.0	-0.07407407407407407	-1.5933333333333333	1	1	0.00463357131081743	0.9953664286891826	0.3554695035508831	0.09780954452038698	0.07075204072650283	0.08171610283842334	1.762919600550515	0.008635852398671966	1.9853343615696215	0.06351030128069468	0.10515762334088341	1.5818023023207681	In	NA	Sub_train
12949	1.05	0.778	0.0	1.0	0.0	0.0	0.0	0.0	0.0	-1.2746478873239435	-1	-1	0.9992807257868876	0.0007192742131123385	4.714675619759091	4.306954632085596	0.07075204072650283	3.881534808626364	0.17992333926011647	0.008635852398671966	0.005130039140479844	0.06351030128069468	0.22630657620537314	1.3100894819548297	Outlier	4.031250446955498	Sub_train
11088	-0.13659090909090954	-0.015000000000000124	0.0	0.0	-0.09090909090909093	0.0	-2.3181818181818183	-0.7272727272727273	2.0	0.7253521126760563	-1	-1	0.8966184646638394	0.10338153533616057	0.8793341297140361	0.2807967803437838	0.07075204072650283	0.23414883020245386	0.42276935661716636	0.008635852398671966	3.0335279207018813	2.230781931387279	3.4973283035465963	0.39512061639357604	In	2.781826798483574	Sub_train
11537	-0.3475909090909095	-0.016000000000000125	0.0	0.0	-0.09090909090909093	0.0	-3.3181818181818183	-0.7272727272727273	0.0	-0.2746478873239437	-1	-1	0.9963530852954126	0.003646914704587417	1.8740628505358803	0.2865820910782471	0.07075204072650283	0.23414883020245386	0.42276935661716636	0.008635852398671966	4.344321550437801	2.230781931387279	0.22630657620537314	0.45748443278062684	In	2.807014836295766	Sub_train
7218	0.0293214285714285	-0.06058928571428567	-0.14285714285714285	0.0	-0.03571428571428571	0.0	-0.44642857142857145	0.0	-0.3928571428571429	-1.2746478873239435	1	1	0.0006641296913558747	0.9993358703086441	0.09716461591583977	0.5445449643631534	0.842576250865846	0.23414883020245386	0.27532713179324314	0.008635852398671966	0.5800456884201989	0.06351030128069468	0.4162155488080815	1.3100894819548297	In	NA	Sub_train
9428	0.15694117647058836	0.0385294117647057	-0.1176470588235294	0.11764705882352945	0.7647058823529411	0.0	0.5882352941176472	0.0	-1.0	1.7253521126760565	-1	-1	0.9844642294658719	0.015535770534128112	0.5044800692942908	0.02888750014807361	0.681400669996608	0.2500492449538778	1.8628402185080082	0.008635852398671966	0.7761851154557272	0.06351030128069468	1.4092042874652384	1.247725665567779	In	NA	Sub_train
5074	0.03321428571428564	-0.0007857142857142785	-0.03571428571428571	0.0	0.0	0.0	0.0	0.0	0.0	0.4066666666666667	1	1	0.016817543441884797	0.9831824565581152	0.0788123087781314	0.1985627206181979	0.1575800321715844	0.23414883020245386	0.17992333926011647	0.008635852398671966	0.005130039140479844	0.06351030128069468	0.22630657620537314	0.12340779602763767	In	NA	Sub_train
6321	0.006425531914893812	-0.04857446808510657	0.0	0.08510638297872343	-0.0425531914893617	0.0	0.6808510638297873	0.0	0.17021276595744686	0.8532110091743119	1	1	0.0020246101479790557	0.9979753898520209	0.20510398081263548	0.47503551096044483	0.07075204072650283	0.11612211778297754	0.2935959431293738	0.008635852398671966	0.8975852764074895	0.06351030128069468	0.5046914040642007	0.5041337571298307	In	NA	Sub_train
6339	0.044615384615384716	-0.02869230769230768	0.0	0.0	0.0	0.0	-0.15384615384615385	0.0	0.0	-1.1467889908256879	1	1	0.00012495234095388774	0.9998750476590461	0.025063491120057388	0.36001103501566484	0.07075204072650283	0.23414883020245386	0.17992333926011647	0.008635852398671966	0.196530519280431	0.06351030128069468	0.22630657620537314	1.201076341218575	In	NA	Sub_train
6386	0.06591304347826088	-0.0916521739130436	0.0	0.0	0.3913043478260869	0.0	0.4782608695652173	0.0	0.0	0.4066666666666667	1	1	0.003717290416809127	0.9962827095831909	0.07534121483808869	0.7242534249028602	0.07075204072650283	0.23414883020245386	0.865370387624576	0.008635852398671966	0.6320313403185286	0.06351030128069468	0.22630657620537314	0.12340779602763767	In	NA	Sub_train
3945	-0.010678571428571535	-0.00558928571428563	-0.14285714285714285	0.0	-0.03571428571428571	0.0	-0.44642857142857145	0.0	0.6071428571428572	-1.2746478873239435	1	1	0.00010372947434922342	0.9998962705256508	0.2857387810005498	0.22635287396767284	0.842576250865846	0.23414883020245386	0.27532713179324314	0.008635852398671966	0.5800456884201989	0.06351030128069468	1.2192953148625303	1.3100894819548297	In	NA	Sub_train
11169	0.15694117647058836	0.0385294117647057	-0.1176470588235294	0.11764705882352945	0.7647058823529411	0.0	0.5882352941176472	0.0	-1.0	1.7253521126760565	-1	-1	0.9844642294658719	0.015535770534128112	0.5044800692942908	0.02888750014807361	0.681400669996608	0.2500492449538778	1.8628402185080082	0.008635852398671966	0.7761851154557272	0.06351030128069468	1.4092042874652384	1.247725665567779	In	NA	Sub_train
2913	-0.04466666666666641	-0.03037037037037005	0.0	-0.9629629629629628	-0.5925925925925926	0.0	-1.5185185185185186	0.0	1.925925925925926	-1.5933333333333333	1	1	2.9801899703585377e-07	0.999999701981003	0.44597069805913336	0.36971914904016123	0.07075204072650283	4.19739974166724	1.762919600550515	0.008635852398671966	1.9853343615696215	0.06351030128069468	3.3761793506821065	1.5818023023207681	Outlier	3.2798178693914917	Sub_train
2185	0.005327272727272403	0.08394545454545478	0.0	0.0	0.3090909090909091	-0.03636363636363636	0.34545454545454546	0.0	-0.16363636363636366	0.4066666666666667	1	1	0.015958936564868687	0.9840410634351313	0.21028156354644345	0.2916334199643847	0.07075204072650283	0.23414883020245386	0.6457531197538527	0.5662651912696439	0.45794965668561594	0.06351030128069468	0.041322474213454245	0.12340779602763767	In	NA	Sub_train
10042	0.15694117647058836	0.0385294117647057	-0.1176470588235294	0.11764705882352945	-0.2352941176470588	0.0	0.5882352941176472	0.0	-1.0	1.7253521126760565	-1	-1	0.7811970915164365	0.21880290848356354	0.5044800692942908	0.02888750014807361	0.681400669996608	0.2500492449538778	0.8084659724195393	0.008635852398671966	0.7761851154557272	0.06351030128069468	1.4092042874652384	1.247725665567779	In	NA	Sub_train
15295	0.06040909090909041	0.04899999999999993	0.0	0.0	-0.09090909090909093	0.0	-0.31818181818181834	-0.7272727272727273	0.0	2.725352112676056	-1	-1	0.9986355061690542	0.001364493830945856	0.049393633328159575	0.08946310666186623	0.07075204072650283	0.23414883020245386	0.42276935661716636	0.008635852398671966	0.4119406612300405	2.230781931387279	0.22630657620537314	2.1003307147419816	In	NA	Sub_train
9153	-0.09157446808510616	0.007425531914893478	0.0	0.08510638297872343	-0.0425531914893617	0.0	0.6808510638297873	0.0	0.17021276595744686	0.8532110091743119	1	1	0.0016931014625143348	0.9983068985374857	0.6671106852701745	0.15105810983050105	0.07075204072650283	0.11612211778297754	0.2935959431293738	0.008635852398671966	0.8975852764074895	0.06351030128069468	0.5046914040642007	0.5041337571298307	In	NA	Sub_train
6522	-0.005384615384615321	-0.02969230769230768	0.0	0.0	0.0	0.0	-0.15384615384615385	0.0	0.0	-1.1467889908256879	1	1	8.935150721611773e-05	0.9999106484927839	0.26078119747594486	0.36579634575012815	0.07075204072650283	0.23414883020245386	0.17992333926011647	0.008635852398671966	0.196530519280431	0.06351030128069468	0.22630657620537314	1.201076341218575	In	NA	Sub_train
15339	-0.01959090909090944	0.049999999999999815	0.0	0.0	-0.09090909090909093	0.0	-0.31818181818181834	-0.7272727272727273	0.0	2.853211009174312	-1	-1	0.9985185504497941	0.0014814495502059257	0.32775469684125935	0.09524841739632882	0.07075204072650283	0.23414883020245386	0.42276935661716636	0.008635852398671966	0.4119406612300405	2.230781931387279	0.22630657620537314	2.2093438554782363	In	NA	Sub_train
8727	-0.044672727272727634	0.06194545454545475	0.0	0.0	-0.6909090909090909	-0.03636363636363636	-0.6545454545454545	0.0	-0.16363636363636366	-0.5933333333333333	1	1	0.0011504188759432488	0.9988495811240568	0.44599926990233096	0.1643565838061924	0.07075204072650283	0.23414883020245386	2.025553071173695	0.5662651912696439	0.8528439730503043	0.06351030128069468	0.041322474213454245	0.7291972531465651	In	NA	Sub_train
15353	0.14694117647058835	0.03752941176470581	-0.1176470588235294	0.11764705882352945	0.7647058823529411	0.0	-0.4117647058823528	0.0	-1.0	0.7253521126760563	-1	-1	0.9919611474163128	0.008038852583687167	0.4573365280231133	0.023102189413610967	0.681400669996608	0.2500492449538778	1.8628402185080082	0.008635852398671966	0.5346085142801931	0.06351030128069468	1.4092042874652384	0.39512061639357604	In	NA	Sub_train
5156	-0.07589473684210524	-0.005210526315789221	0.0	0.0	0.9473684210526316	0.0	-0.05263157894736836	0.0	-0.10526315789473696	-0.14678899082568808	1	1	0.024747589860080632	0.9752524101399194	0.5931908795726359	0.22416163315377272	0.07075204072650283	0.23414883020245386	2.350787788987034	0.008635852398671966	0.06385909926667378	0.06351030128069468	0.054147537924255945	0.34847129204437227	In	NA	Sub_train
3350	-0.005384615384615321	0.0643076923076924	0.0	0.0	0.0	0.0	-0.15384615384615385	0.0	0.0	-1.1467889908256879	1	1	0.00019403712508925253	0.9998059628749107	0.26078119747594486	0.17802286328942038	0.07075204072650283	0.23414883020245386	0.17992333926011647	0.008635852398671966	0.196530519280431	0.06351030128069468	0.22630657620537314	1.201076341218575	In	NA	Sub_train
1344	0.11321428571428548	0.0002142857142857224	0.9642857142857144	0.0	0.0	0.0	0.0	0.0	0.0	0.4066666666666667	1	1	0.0005861831831284192	0.9994138168168716	0.29833602139128745	0.19277740988373462	6.2357180089748585	0.23414883020245386	0.17992333926011647	0.008635852398671966	0.005130039140479844	0.06351030128069468	0.22630657620537314	0.12340779602763767	Outlier	3.2241190857500355	Sub_train
4653	0.025327272727272417	-0.09105454545454528	0.0	0.0	0.3090909090909091	-0.03636363636363636	0.34545454545454546	0.0	0.8363636363636364	0.4066666666666667	1	1	0.0005616781435838769	0.9994383218564161	0.11599448100408846	0.7207959585666891	0.07075204072650283	0.23414883020245386	0.6457531197538527	0.5662651912696439	0.45794965668561594	0.06351030128069468	1.5941883894571574	0.12340779602763767	In	NA	Sub_train
6473	0.0033333333333331887	-0.0003333333333332966	0.0	0.0	0.0	0.0	0.0	0.0	0.0	-1.2746478873239435	1	1	4.144767151581519e-05	0.9999585523284842	0.21968169995748343	0.1959455562383215	0.07075204072650283	0.23414883020245386	0.17992333926011647	0.008635852398671966	0.005130039140479844	0.06351030128069468	0.22630657620537314	1.3100894819548297	In	NA	Sub_train
3284	-0.11205882352941167	0.0365294117647057	-0.1176470588235294	0.11764705882352945	-0.2352941176470588	0.0	2.588235294117647	0.0	-1.0	3.725352112676056	1	1	0.12088231449985465	0.8791176855001454	0.7636811909003829	0.017316878679147045	0.681400669996608	0.2500492449538778	0.8084659724195393	0.008635852398671966	3.397772374927568	0.06351030128069468	1.4092042874652384	2.9529357639161846	In	2.59132696194237	Sub_train
4119	-0.006176470588235228	-0.06547058823529406	0.0	0.0	0.8823529411764706	0.0	-0.411764705882353	0.8235294117647058	0.0	-0.2746478873239437	1	1	0.010377858639767368	0.9896221413602326	0.26451428332321003	0.5727848162361058	0.07075204072650283	0.23414883020245386	2.1771115350877195	0.008635852398671966	0.5346085142801933	2.661458858860606	0.22630657620537314	0.45748443278062684	In	NA	Sub_train
4096	0.06040909090909041	-0.02700000000000013	0.0	0.0	-0.09090909090909093	0.0	-0.31818181818181834	-0.7272727272727273	0.0	0.26315789473684204	1	1	0.08578149112088518	0.9142185088791148	0.049393633328159575	0.3502205091573432	0.07075204072650283	0.23414883020245386	0.42276935661716636	0.008635852398671966	0.4119406612300405	2.230781931387279	0.22630657620537314	0.0010514924794800616	In	NA	Sub_train
8168	0.13694117647058834	0.03752941176470581	-0.1176470588235294	0.11764705882352945	0.7647058823529411	0.0	0.5882352941176472	0.0	-1.0	1.7253521126760565	1	-1	0.9821868738849682	0.01781312611503178	0.4101929867519358	0.023102189413610967	0.681400669996608	0.2500492449538778	1.8628402185080082	0.008635852398671966	0.7761851154557272	0.06351030128069468	1.4092042874652384	1.247725665567779	In	NA	Sub_train
4543	-0.026785714285714413	0.0002142857142857224	-0.03571428571428571	0.0	0.0	0.0	0.0	0.0	0.0	0.4066666666666667	1	1	0.011513118990908344	0.9884868810090917	0.3616735564051964	0.19277740988373462	0.1575800321715844	0.23414883020245386	0.17992333926011647	0.008635852398671966	0.005130039140479844	0.06351030128069468	0.22630657620537314	0.12340779602763767	In	NA	Sub_train
12503	0.15694117647058836	0.0385294117647057	-0.1176470588235294	0.11764705882352945	0.7647058823529411	0.0	0.5882352941176472	0.0	-1.0	1.7253521126760565	-1	-1	0.9844642294658719	0.015535770534128112	0.5044800692942908	0.02888750014807361	0.681400669996608	0.2500492449538778	1.8628402185080082	0.008635852398671966	0.7761851154557272	0.06351030128069468	1.4092042874652384	1.247725665567779	In	NA	Sub_train
9395	-0.044672727272727634	0.05594545454545463	0.0	0.0	-0.6909090909090909	-0.03636363636363636	-0.6545454545454545	0.0	-0.16363636363636366	-0.5933333333333333	-1	1	0.0010949150987540346	0.998905084901246	0.44599926990233096	0.12964471939941205	0.07075204072650283	0.23414883020245386	2.025553071173695	0.5662651912696439	0.8528439730503043	0.06351030128069468	0.041322474213454245	0.7291972531465651	In	NA	Sub_train
7809	0.17642553191489374	0.09042553191489344	0.0	0.08510638297872343	-0.0425531914893617	0.0	-1.319148936170213	0.0	-0.8297872340425532	-1.1467889908256879	1	1	0.39852051017520196	0.601479489824798	0.5963362207973809	0.3291226811299507	0.07075204072650283	0.11612211778297754	0.2935959431293738	0.008635852398671966	1.7240019830643514	0.06351030128069468	1.130819459606411	1.201076341218575	In	NA	Sub_train
6047	-0.004615384615384689	0.010076923076923205	0.0	0.0	0.0	0.0	0.07692307692307687	0.0	0.0	0.7253521126760563	1	1	0.02648726867811746	0.9735127313218825	0.25715477122431646	0.1357189880795494	0.07075204072650283	0.23414883020245386	0.17992333926011647	0.008635852398671966	0.10596031835093518	0.06351030128069468	0.22630657620537314	0.39512061639357604	In	NA	Sub_train
4102	0.0204090909090906	-0.02700000000000013	0.0	0.0	-0.09090909090909093	0.0	-0.31818181818181834	1.2727272727272727	0.0	0.26315789473684204	1	1	0.0019399207044891176	0.9980600792955109	0.13918053175654937	0.3502205091573432	0.07075204072650283	0.23414883020245386	0.42276935661716636	0.008635852398671966	0.4119406612300405	4.078521708449649	0.22630657620537314	0.0010514924794800616	In	2.1737897646702367	Sub_train
10272	0.06040909090909041	-0.016000000000000125	0.0	0.0	-0.09090909090909093	0.0	0.6818181818181817	0.2727272727272727	0.0	3.4066666666666667	-1	-1	0.9192944087056809	0.08070559129431906	0.049393633328159575	0.2865820910782471	0.07075204072650283	0.23414883020245386	0.42276935661716636	0.008635852398671966	0.8988529685058798	0.9238698885311847	0.22630657620537314	2.6812229435502464	In	NA	Sub_train
6495	-0.06867272727272766	-0.10505454545454528	0.0	0.0	0.3090909090909091	-0.03636363636363636	0.34545454545454546	0.0	-0.16363636363636366	0.4066666666666667	1	1	0.0020968552338824775	0.9979031447661175	0.559143768953157	0.801790308849175	0.07075204072650283	0.23414883020245386	0.6457531197538527	0.5662651912696439	0.45794965668561594	0.06351030128069468	0.041322474213454245	0.12340779602763767	In	NA	Sub_train
5663	0.04932142857142829	-0.06058928571428567	0.8571428571428572	0.0	-0.03571428571428571	0.0	-0.44642857142857145	0.0	-0.3928571428571429	-1.2746478873239435	1	1	1.5262351234057725e-05	0.9999847376487659	0.0028775333734858575	0.5445449643631534	5.550721790280597	0.23414883020245386	0.27532713179324314	0.008635852398671966	0.5800456884201989	0.06351030128069468	0.4162155488080815	1.3100894819548297	Outlier	3.0486384088529093	Sub_train
12938	1.05	0.779	0.0	1.0	0.0	0.0	0.0	0.0	0.0	-1.2746478873239435	-1	-1	0.9992866317498891	0.0007133682501108821	4.714675619759091	4.312739942820059	0.07075204072650283	3.881534808626364	0.17992333926011647	0.008635852398671966	0.005130039140479844	0.06351030128069468	0.22630657620537314	1.3100894819548297	Outlier	4.0329966370944454	Sub_train
13760	0.17694117647058838	0.03752941176470581	-0.1176470588235294	0.11764705882352945	-0.2352941176470588	0.0	0.5882352941176472	0.0	-1.0	1.7253521126760565	-1	-1	0.801430793262045	0.19856920673795503	0.5987671518366458	0.023102189413610967	0.681400669996608	0.2500492449538778	0.8084659724195393	0.008635852398671966	0.7761851154557272	0.06351030128069468	1.4092042874652384	1.247725665567779	In	NA	Sub_train
8054	0.15694117647058836	0.03752941176470581	-0.1176470588235294	0.11764705882352945	-0.2352941176470588	0.0	0.5882352941176472	0.0	-1.0	1.7253521126760565	1	-1	0.7797835239229621	0.2202164760770379	0.5044800692942908	0.023102189413610967	0.681400669996608	0.2500492449538778	0.8084659724195393	0.008635852398671966	0.7761851154557272	0.06351030128069468	1.4092042874652384	1.247725665567779	In	NA	Sub_train
5270	0.15642553191489372	-0.06757446808510659	0.0	0.08510638297872343	-0.0425531914893617	0.0	-1.319148936170213	0.0	-0.8297872340425532	-1.1467889908256879	1	1	0.13632944938708824	0.8636705506129118	0.502049138255026	0.5849564149152472	0.07075204072650283	0.11612211778297754	0.2935959431293738	0.008635852398671966	1.7240019830643514	0.06351030128069468	1.130819459606411	1.201076341218575	In	NA	Sub_train
10266	-0.13659090909090954	-0.016000000000000125	0.0	0.0	-0.09090909090909093	0.0	0.6818181818181817	-0.7272727272727273	0.0	3.4066666666666667	-1	-1	0.9503326822574051	0.04966731774259492	0.8793341297140361	0.2865820910782471	0.07075204072650283	0.23414883020245386	0.42276935661716636	0.008635852398671966	0.8988529685058798	2.230781931387279	0.22630657620537314	2.6812229435502464	In	NA	Sub_train
3605	0.05591304347826087	-0.0916521739130436	0.0	0.0	0.3913043478260869	0.0	0.4782608695652173	0.0	0.0	0.4066666666666667	1	1	0.003482681910850438	0.9965173180891496	0.028197673566911188	0.7242534249028602	0.07075204072650283	0.23414883020245386	0.865370387624576	0.008635852398671966	0.6320313403185286	0.06351030128069468	0.22630657620537314	0.12340779602763767	In	NA	Sub_train
3198	0.06040909090909041	-0.016000000000000125	0.0	0.0	-0.09090909090909093	0.0	0.6818181818181817	-0.7272727272727273	0.0	3.853211009174312	1	-1	0.996833626661055	0.0031663733389450167	0.049393633328159575	0.2865820910782471	0.07075204072650283	0.23414883020245386	0.42276935661716636	0.008635852398671966	0.8988529685058798	2.230781931387279	0.22630657620537314	3.0619489046524393	In	2.0931195853558306	Sub_train
1358	0.05533333333333368	-0.03837037037036994	0.0	0.03703703703703709	0.40740740740740733	0.0	0.4814814814814814	0.0	-0.07407407407407407	0.4066666666666667	1	1	0.007498514921209343	0.9925014850787907	0.025464714652641652	0.41600163491586684	0.07075204072650283	0.08171610283842334	0.9083865903770324	0.008635852398671966	0.6362528979022192	0.06351030128069468	0.10515762334088341	0.12340779602763767	In	NA	Sub_train
6129	-0.16227999999999987	-0.14476	0.0	-0.92	-0.08	0.0	2.84	-0.08	-0.08000000000000007	2.853211009174312	1	1	1.0537196294402307e-06	0.9999989462803706	1.0004416014632092	1.031498701247738	0.07075204072650283	4.0205777779249665	0.3936278345343203	0.008635852398671966	3.7277839475904933	0.1888618443127824	0.0954657071117241	2.2093438554782363	Outlier	3.2282417485523562	Sub_train
1891	-0.004615384615384689	-0.04692307692307685	0.0	0.0	0.0	0.0	0.07692307692307687	0.0	0.0	0.7253521126760563	1	1	0.016715815727129213	0.9832841842728708	0.25715477122431646	0.4654816999439565	0.07075204072650283	0.23414883020245386	0.17992333926011647	0.008635852398671966	0.10596031835093518	0.06351030128069468	0.22630657620537314	0.39512061639357604	In	NA	Sub_train
4524	-0.03075000000000017	-0.038250000000000006	0.0	0.0	0.0	0.0	0.0	0.0	0.0	-0.2746478873239437	1	1	0.0007155343376954448	0.9992844656623046	0.38036260312341336	0.4153052549200543	0.07075204072650283	0.23414883020245386	0.17992333926011647	0.008635852398671966	0.005130039140479844	0.06351030128069468	0.22630657620537314	0.45748443278062684	In	NA	Sub_train
2373	0.17642553191489374	0.08842553191489355	0.0	0.08510638297872343	-0.0425531914893617	0.0	-1.319148936170213	0.0	-0.8297872340425532	-1.1467889908256879	1	1	0.39457174262367767	0.6054282573763223	0.5963362207973809	0.3175520596610248	0.07075204072650283	0.11612211778297754	0.2935959431293738	0.008635852398671966	1.7240019830643514	0.06351030128069468	1.130819459606411	1.201076341218575	In	NA	Sub_train
3849	0.04932142857142829	-0.06058928571428567	0.8571428571428572	0.0	-0.03571428571428571	0.0	-0.44642857142857145	0.0	-0.3928571428571429	-1.2746478873239435	1	1	1.5262351234057725e-05	0.9999847376487659	0.0028775333734858575	0.5445449643631534	5.550721790280597	0.23414883020245386	0.27532713179324314	0.008635852398671966	0.5800456884201989	0.06351030128069468	0.4162155488080815	1.3100894819548297	Outlier	3.0486384088529093	Sub_train
1652	0.0859130434782609	-0.0916521739130436	0.0	0.0	0.3913043478260869	0.0	0.4782608695652173	0.0	0.0	0.4066666666666667	1	1	0.004234778807123529	0.9957652211928765	0.1696282973804437	0.7242534249028602	0.07075204072650283	0.23414883020245386	0.865370387624576	0.008635852398671966	0.6320313403185286	0.06351030128069468	0.22630657620537314	0.12340779602763767	In	NA	Sub_train
10655	-0.0030588235294115584	-0.0804705882352943	-0.1176470588235294	0.11764705882352945	0.7647058823529411	0.0	-0.4117647058823528	0.0	-1.0	0.7253521126760563	-1	-1	0.9458530116374169	0.054146988362583186	0.24981659104454815	0.6595644772530563	0.681400669996608	0.2500492449538778	1.8628402185080082	0.008635852398671966	0.5346085142801931	0.06351030128069468	1.4092042874652384	0.39512061639357604	In	NA	Sub_train
4020	-0.04678571428571443	-0.0007857142857142785	-0.03571428571428571	0.0	0.0	0.0	0.0	0.0	0.0	0.4066666666666667	1	1	0.010032973231918318	0.9899670267680817	0.4559606389475514	0.1985627206181979	0.1575800321715844	0.23414883020245386	0.17992333926011647	0.008635852398671966	0.005130039140479844	0.06351030128069468	0.22630657620537314	0.12340779602763767	In	NA	Sub_train
3760	-0.010678571428571535	0.08541071428571445	-0.14285714285714285	0.0	-0.03571428571428571	0.0	1.5535714285714286	0.0	-0.3928571428571429	0.7253521126760563	1	1	0.0003881581773282905	0.9996118418226717	0.2857387810005498	0.3001104028684858	0.842576250865846	0.23414883020245386	0.27532713179324314	0.008635852398671966	2.041541571051642	0.06351030128069468	0.4162155488080815	0.39512061639357604	In	NA	Sub_train
4345	-0.006176470588235228	-0.06547058823529406	0.0	0.0	-0.1176470588235294	0.0	-0.411764705882353	-0.17647058823529413	0.0	-0.2746478873239437	1	1	0.003588769878112741	0.9964112301218873	0.26451428332321003	0.5727848162361058	0.07075204072650283	0.23414883020245386	0.49419465583982786	0.008635852398671966	0.5346085142801933	0.49319296105785776	0.22630657620537314	0.45748443278062684	In	NA	Sub_train
4793	-0.054086956521739234	0.034347826086956516	0.0	0.0	-0.6086956521739131	0.0	-1.5217391304347827	0.0	0.0	-1.5933333333333333	1	1	0.0011899936970535263	0.9988100063029465	0.4903812804160413	0.004695727639513352	0.07075204072650283	0.23414883020245386	1.8059358033029718	0.008635852398671966	1.989555919153312	0.06351030128069468	0.22630657620537314	1.5818023023207681	In	NA	Sub_train
5222	0.009900000000000242	0.0009333333333333416	0.0	0.033333333333333326	0.0	0.0	0.2	0.0	-0.5666666666666667	0.7253521126760563	1	1	0.05754632605287613	0.9424536739471239	0.18872410785607507	0.18861749597466818	0.07075204072650283	0.09695937557482663	0.17992333926011647	0.008635852398671966	0.2672887650876639	0.06351030128069468	0.7004829132079734	0.39512061639357604	In	NA	Sub_train
8826	-0.0906785714285716	0.11841071428571436	-0.14285714285714285	0.0	-0.03571428571428571	0.0	0.5535714285714286	0.0	1.6071428571428572	-0.5933333333333333	1	1	3.5726890922349597e-06	0.9999964273109078	0.6628871111699698	0.4910256571057734	0.842576250865846	0.23414883020245386	0.27532713179324314	0.008635852398671966	0.7307479413157215	0.06351030128069468	2.854806178533142	0.7291972531465651	In	NA	Sub_train
1366	-0.024574468085106105	0.00842553191489348	0.0	-0.9148936170212766	-0.0425531914893617	0.0	-1.319148936170213	0.0	0.17021276595744686	-1.1467889908256879	1	1	0.00020135729034576055	0.9997986427096542	0.3512489587532852	0.14527279909603777	0.07075204072650283	3.99956152104584	0.2935959431293738	0.008635852398671966	1.7240019830643514	0.06351030128069468	0.5046914040642007	1.201076341218575	In	2.427700271274312	Sub_train
4929	-0.13609999999999978	0.01993333333333336	0.0	0.033333333333333326	0.0	0.0	-0.8	0.0	1.4333333333333331	-0.2746478873239437	1	1	0.0009549239601992499	0.9990450760398008	0.877019810415266	0.07869659201986583	0.07075204072650283	0.09695937557482663	0.17992333926011647	0.008635852398671966	1.0435048646482565	0.06351030128069468	2.5705388141332493	0.45748443278062684	In	NA	Sub_train
7920	0.09642553191489388	-0.0805744680851066	0.0	0.08510638297872343	-0.0425531914893617	0.0	0.6808510638297873	0.0	1.1702127659574468	0.8532110091743119	1	1	0.0003615089999292609	0.9996384910000707	0.21918789062796196	0.6601654544632699	0.07075204072650283	0.11612211778297754	0.2935959431293738	0.008635852398671966	0.8975852764074895	0.06351030128069468	2.140202267734812	0.5041337571298307	In	NA	Sub_train
10564	0.06040909090909041	0.04899999999999993	0.0	0.0	-0.09090909090909093	0.0	-0.31818181818181834	-0.7272727272727273	0.0	2.853211009174312	-1	-1	0.9991144568267946	0.000885543173205452	0.049393633328159575	0.08946310666186623	0.07075204072650283	0.23414883020245386	0.42276935661716636	0.008635852398671966	0.4119406612300405	2.230781931387279	0.22630657620537314	2.2093438554782363	In	NA	Sub_train
10254	0.06040909090909041	0.04799999999999982	0.0	0.0	-0.09090909090909093	0.0	-0.31818181818181834	0.2727272727272727	0.0	2.725352112676056	-1	-1	0.9916719343054661	0.0083280656945339	0.049393633328159575	0.0836777959274023	0.07075204072650283	0.23414883020245386	0.42276935661716636	0.008635852398671966	0.4119406612300405	0.9238698885311847	0.22630657620537314	2.1003307147419816	In	NA	Sub_train
11243	-0.0030588235294115584	-0.0804705882352943	-0.1176470588235294	0.11764705882352945	0.7647058823529411	0.0	-0.4117647058823528	0.0	-1.0	0.7253521126760563	-1	-1	0.9458530116374169	0.054146988362583186	0.24981659104454815	0.6595644772530563	0.681400669996608	0.2500492449538778	1.8628402185080082	0.008635852398671966	0.5346085142801931	0.06351030128069468	1.4092042874652384	0.39512061639357604	In	NA	Sub_train
4722	-0.2280999999999997	0.01993333333333336	0.0	0.033333333333333326	0.0	0.0	-0.8	0.0	1.4333333333333331	-0.2746478873239437	1	1	0.0005232857960008053	0.9994767142039992	1.3107403901100982	0.07869659201986583	0.07075204072650283	0.09695937557482663	0.17992333926011647	0.008635852398671966	1.0435048646482565	0.06351030128069468	2.5705388141332493	0.45748443278062684	In	NA	Sub_train
9562	0.17642553191489374	0.1744255319148934	0.0	0.08510638297872343	-0.0425531914893617	0.0	-1.319148936170213	0.0	-0.8297872340425532	-1.1467889908256879	-1	-1	0.5698978831638075	0.4301021168361924	0.5963362207973809	0.8150887828248657	0.07075204072650283	0.11612211778297754	0.2935959431293738	0.008635852398671966	1.7240019830643514	0.06351030128069468	1.130819459606411	1.201076341218575	In	NA	Sub_train
10432	0.15694117647058836	0.03752941176470581	-0.1176470588235294	0.11764705882352945	0.7647058823529411	0.0	0.5882352941176472	0.0	-1.0	1.7253521126760565	-1	-1	0.9843375324815418	0.01566246751845828	0.5044800692942908	0.023102189413610967	0.681400669996608	0.2500492449538778	1.8628402185080082	0.008635852398671966	0.7761851154557272	0.06351030128069468	1.4092042874652384	1.247725665567779	In	NA	Sub_train
3684	-0.052894736842105335	-0.005210526315789221	0.0	0.0	-0.05263157894736842	0.0	-0.05263157894736836	0.0	-0.10526315789473696	-0.14678899082568808	1	1	0.0016591645416924594	0.9983408354583075	0.4847607346489282	0.22416163315377272	0.07075204072650283	0.23414883020245386	0.3205184019405137	0.008635852398671966	0.06385909926667378	0.06351030128069468	0.054147537924255945	0.34847129204437227	In	NA	Sub_train
6242	0.01932142857142849	-0.06058928571428567	-0.14285714285714285	0.0	-0.03571428571428571	0.0	-0.44642857142857145	0.0	-0.3928571428571429	-1.2746478873239435	1	1	0.0006220943041965743	0.9993779056958034	0.14430815718701728	0.5445449643631534	0.842576250865846	0.23414883020245386	0.27532713179324314	0.008635852398671966	0.5800456884201989	0.06351030128069468	0.4162155488080815	1.3100894819548297	In	NA	Sub_train
3497	-0.0037499999999999205	-0.06625000000000003	-0.125	0.0	0.0	0.0	-0.375	-0.25	0.0	-1.2746478873239435	1	1	0.0002761443576045908	0.9997238556423954	0.25307504169123307	0.5772939554850263	0.7284102144168024	0.23414883020245386	0.17992333926011647	0.008635852398671966	0.4864175720104903	0.7251526536989212	0.22630657620537314	1.3100894819548297	In	NA	Sub_train
1505	0.06040909090909041	-0.016000000000000125	0.0	0.0	-0.09090909090909093	0.0	0.6818181818181817	-0.7272727272727273	0.0	1.263157894736842	1	1	0.04672468120003426	0.9532753187999657	0.049393633328159575	0.2865820910782471	0.07075204072650283	0.23414883020245386	0.42276935661716636	0.008635852398671966	0.8988529685058798	2.230781931387279	0.22630657620537314	0.853656541653683	In	NA	Sub_train
3336	0.05532727272727245	-0.09105454545454528	0.0	0.0	0.3090909090909091	0.9636363636363636	0.34545454545454546	0.0	0.8363636363636364	0.4066666666666667	1	1	0.27506273179189544	0.7249372682081046	0.025436142809444052	0.7207959585666891	0.07075204072650283	0.23414883020245386	0.6457531197538527	14.768541627682085	0.45794965668561594	0.06351030128069468	1.5941883894571574	0.12340779602763767	Outlier	7.703334249436471	Sub_train
2782	-0.016785714285714404	-0.0007857142857142785	-0.03571428571428571	0.0	0.0	0.0	0.0	0.0	0.0	0.4066666666666667	1	1	0.012182334776989712	0.9878176652230103	0.3145300151340189	0.1985627206181979	0.1575800321715844	0.23414883020245386	0.17992333926011647	0.008635852398671966	0.005130039140479844	0.06351030128069468	0.22630657620537314	0.12340779602763767	In	NA	Sub_train
5381	-0.060678571428571575	0.11341071428571435	-0.14285714285714285	0.0	-0.03571428571428571	0.0	-0.44642857142857145	0.0	-0.3928571428571429	-1.5933333333333333	1	1	0.0005266933673769847	0.999473306632623	0.5214564873564372	0.462099103433457	0.842576250865846	0.23414883020245386	0.27532713179324314	0.008635852398671966	0.5800456884201989	0.06351030128069468	0.4162155488080815	1.5818023023207681	In	NA	Sub_train
4125	-0.07509999999999982	0.02293333333333336	0.0	0.033333333333333326	0.0	0.0	-0.8	0.0	1.4333333333333331	-0.2746478873239437	1	1	0.0014582463852901295	0.9985417536147099	0.5894442086610838	0.061340659816475976	0.07075204072650283	0.09695937557482663	0.17992333926011647	0.008635852398671966	1.0435048646482565	0.06351030128069468	2.5705388141332493	0.45748443278062684	In	NA	Sub_train
4782	0.12932142857142834	0.24241071428571426	-0.14285714285714285	0.0	-0.03571428571428571	0.0	-0.44642857142857145	0.0	-0.3928571428571429	-1.5933333333333333	1	1	0.005267687182449854	0.9947323128175501	0.37427079679593406	1.2084041881792191	0.842576250865846	0.23414883020245386	0.27532713179324314	0.008635852398671966	0.5800456884201989	0.06351030128069468	0.4162155488080815	1.5818023023207681	In	NA	Sub_train
2652	0.05533333333333368	-0.03837037037036994	0.0	0.03703703703703709	0.40740740740740733	0.0	0.4814814814814814	0.0	-0.07407407407407407	0.4066666666666667	1	1	0.007498514921209343	0.9925014850787907	0.025464714652641652	0.41600163491586684	0.07075204072650283	0.08171610283842334	0.9083865903770324	0.008635852398671966	0.6362528979022192	0.06351030128069468	0.10515762334088341	0.12340779602763767	In	NA	Sub_train
2786	0.015327272727272412	0.08294545454545467	0.0	0.0	0.3090909090909091	-0.03636363636363636	0.34545454545454546	0.0	-0.16363636363636366	0.4066666666666667	1	1	0.01688215809006577	0.9831178419099342	0.16313802227526594	0.28584810922992077	0.07075204072650283	0.23414883020245386	0.6457531197538527	0.5662651912696439	0.45794965668561594	0.06351030128069468	0.041322474213454245	0.12340779602763767	In	NA	Sub_train
12667	0.818	0.8190000000000001	0.0	1.0	0.0	0.0	1.0	0.0	0.0	-0.2746478873239437	-1	-1	0.9951154541320231	0.004884545867976965	3.6209454622677737	4.54415237219859	0.07075204072650283	3.881534808626364	0.17992333926011647	0.008635852398671966	1.3159236688764002	0.06351030128069468	0.22630657620537314	0.45748443278062684	Outlier	3.7821567370354154	Sub_train
4513	-0.006176470588235228	-0.06547058823529406	0.0	0.0	-0.1176470588235294	0.0	-0.411764705882353	-0.17647058823529413	0.0	-0.2746478873239437	1	1	0.003588769878112741	0.9964112301218873	0.26451428332321003	0.5727848162361058	0.07075204072650283	0.23414883020245386	0.49419465583982786	0.008635852398671966	0.5346085142801933	0.49319296105785776	0.22630657620537314	0.45748443278062684	In	NA	Sub_train
7073	0.1253272727272723	0.08394545454545478	0.0	0.0	0.3090909090909091	-0.03636363636363636	0.34545454545454546	0.0	-0.16363636363636366	0.4066666666666667	1	1	0.03433953795383049	0.9656604620461695	0.3554409317076855	0.2916334199643847	0.07075204072650283	0.23414883020245386	0.6457531197538527	0.5662651912696439	0.45794965668561594	0.06351030128069468	0.041322474213454245	0.12340779602763767	In	NA	Sub_train
7031	-0.05857446808510625	-0.08157446808510649	0.0	0.08510638297872343	-0.0425531914893617	0.0	0.6808510638297873	0.0	1.1702127659574468	0.8532110091743119	1	1	0.0001300782869000372	0.9998699217131	0.5115369990752893	0.6659507651977326	0.07075204072650283	0.11612211778297754	0.2935959431293738	0.008635852398671966	0.8975852764074895	0.06351030128069468	2.140202267734812	0.5041337571298307	In	NA	Sub_train
4252	-0.004615384615384689	0.013076923076923095	0.0	0.0	0.0	0.0	0.07692307692307687	0.0	0.0	0.7253521126760563	1	1	0.027133063333476537	0.9728669366665235	0.25715477122431646	0.11836305587616021	0.07075204072650283	0.23414883020245386	0.17992333926011647	0.008635852398671966	0.10596031835093518	0.06351030128069468	0.22630657620537314	0.39512061639357604	In	NA	Sub_train
1235	-0.2011764705882353	-0.06547058823529406	0.0	0.0	-0.1176470588235294	0.0	-0.411764705882353	-0.17647058823529413	2.0	-0.2746478873239437	1	1	1.6687014730787375e-05	0.9999833129852692	1.1838133381111706	0.5727848162361058	0.07075204072650283	0.23414883020245386	0.49419465583982786	0.008635852398671966	0.5346085142801933	0.49319296105785776	3.4973283035465963	0.45748443278062684	In	2.0563870211887307	Sub_train
8819	-0.05457446808510613	-0.0955744680851065	0.0	0.08510638297872343	-0.0425531914893617	0.0	0.6808510638297873	0.0	1.1702127659574468	0.8532110091743119	1	1	0.0001189623891880709	0.9998810376108119	0.4926795825668177	0.7469451154802185	0.07075204072650283	0.11612211778297754	0.2935959431293738	0.008635852398671966	0.8975852764074895	0.06351030128069468	2.140202267734812	0.5041337571298307	In	NA	Sub_train
11060	-0.023058823529411576	-0.0804705882352943	-0.1176470588235294	0.11764705882352945	0.7647058823529411	0.0	-0.4117647058823528	0.0	-1.0	0.7253521126760563	-1	-1	0.9387467707105727	0.06125322928942734	0.34410367358690314	0.6595644772530563	0.681400669996608	0.2500492449538778	1.8628402185080082	0.008635852398671966	0.5346085142801931	0.06351030128069468	1.4092042874652384	0.39512061639357604	In	NA	Sub_train
5893	-0.005384615384615321	-0.02969230769230768	0.0	0.0	0.0	0.0	1.8461538461538465	0.0	0.0	0.8532110091743119	1	1	2.033613924434796e-05	0.9999796638607557	0.26078119747594486	0.36579634575012815	0.07075204072650283	0.23414883020245386	0.17992333926011647	0.008635852398671966	2.42505674019141	0.06351030128069468	0.22630657620537314	0.5041337571298307	In	NA	Sub_train
12671	0.813	0.8190000000000001	0.0	1.0	0.0	0.0	1.0	0.0	0.0	-0.2746478873239437	-1	-1	0.994953838766443	0.005046161233556937	3.597373691632185	4.54415237219859	0.07075204072650283	3.881534808626364	0.17992333926011647	0.008635852398671966	1.3159236688764002	0.06351030128069468	0.22630657620537314	0.45748443278062684	Outlier	3.7758194509961633	Sub_train
7662	0.003823529411764781	0.09352941176470586	0.0	0.0	-0.1176470588235294	0.0	0.588235294117647	-0.17647058823529413	0.0	0.7253521126760563	1	1	0.006765250082217511	0.9932347499177825	0.21737074205203252	0.34707959054355475	0.07075204072650283	0.23414883020245386	0.49419465583982786	0.008635852398671966	0.776185115455727	0.49319296105785776	0.22630657620537314	0.39512061639357604	In	NA	Sub_train
6971	-0.024666666666666396	-0.039370370370369945	0.0	0.03703703703703709	0.40740740740740733	0.0	0.4814814814814814	0.0	-0.07407407407407407	0.4066666666666667	1	1	0.004419951306171455	0.9955800486938285	0.35168361551677835	0.42178694565033015	0.07075204072650283	0.08171610283842334	0.9083865903770324	0.008635852398671966	0.6362528979022192	0.06351030128069468	0.10515762334088341	0.12340779602763767	In	NA	Sub_train
2408	0.06040909090909041	0.04799999999999982	0.0	0.0	-0.09090909090909093	0.0	-0.31818181818181834	0.2727272727272727	0.0	0.26315789473684204	1	1	0.027785827983670464	0.9722141720163295	0.049393633328159575	0.0836777959274023	0.07075204072650283	0.23414883020245386	0.42276935661716636	0.008635852398671966	0.4119406612300405	0.9238698885311847	0.22630657620537314	0.0010514924794800616	In	NA	Sub_train
11697	0.13694117647058834	-0.05447058823529427	-0.1176470588235294	0.11764705882352945	0.7647058823529411	0.0	-0.4117647058823528	0.0	-1.0	0.7253521126760563	-1	-1	0.9818522684334516	0.018147731566548322	0.4101929867519358	0.509146398157011	0.681400669996608	0.2500492449538778	1.8628402185080082	0.008635852398671966	0.5346085142801931	0.06351030128069468	1.4092042874652384	0.39512061639357604	In	NA	Sub_train
6301	0.1232142857142855	0.0002142857142857224	-0.03571428571428571	0.0	0.0	0.0	0.0	0.0	0.0	0.4066666666666667	1	1	0.030140805797813752	0.9698591942021862	0.34547956266246505	0.19277740988373462	0.1575800321715844	0.23414883020245386	0.17992333926011647	0.008635852398671966	0.005130039140479844	0.06351030128069468	0.22630657620537314	0.12340779602763767	In	NA	Sub_train
1664	-0.05466666666666642	-0.03737037037037005	0.0	0.03703703703703709	0.40740740740740733	0.0	0.4814814814814814	0.0	-0.07407407407407407	0.4066666666666667	1	1	0.0036953468083027463	0.9963046531916973	0.49311423933031084	0.4102163241814042	0.07075204072650283	0.08171610283842334	0.9083865903770324	0.008635852398671966	0.6362528979022192	0.06351030128069468	0.10515762334088341	0.12340779602763767	In	NA	Sub_train
8795	-0.0806785714285716	-0.04058928571428566	-0.14285714285714285	0.0	-0.03571428571428571	0.0	0.5535714285714286	0.0	0.6071428571428572	-0.2746478873239437	1	1	2.3452327837847342e-05	0.9999765476721622	0.6157435698987923	0.42883874967388774	0.842576250865846	0.23414883020245386	0.27532713179324314	0.008635852398671966	0.7307479413157215	0.06351030128069468	1.2192953148625303	0.45748443278062684	In	NA	Sub_train
2726	0.0033333333333331887	-0.0003333333333332966	0.0	0.0	0.0	0.0	0.0	0.0	0.0	-1.2746478873239435	1	1	4.144767151581519e-05	0.9999585523284842	0.21968169995748343	0.1959455562383215	0.07075204072650283	0.23414883020245386	0.17992333926011647	0.008635852398671966	0.005130039140479844	0.06351030128069468	0.22630657620537314	1.3100894819548297	In	NA	Sub_train
1996	-0.11508695652173916	0.17334782608695642	0.0	0.0	-0.6086956521739131	0.0	-0.5217391304347827	0.0	0.0	-0.5933333333333333	1	1	0.0011990960322383337	0.9988009039677617	0.7779568821702235	0.8088539197299083	0.07075204072650283	0.23414883020245386	1.8059358033029718	0.008635852398671966	0.6787622894173918	0.06351030128069468	0.22630657620537314	0.7291972531465651	In	NA	Sub_train
15274	0.13694117647058834	0.0385294117647057	-0.1176470588235294	0.11764705882352945	0.7647058823529411	0.0	0.5882352941176472	0.0	-1.0	1.7253521126760565	-1	-1	0.9823306557106634	0.01766934428933664	0.4101929867519358	0.02888750014807361	0.681400669996608	0.2500492449538778	1.8628402185080082	0.008635852398671966	0.7761851154557272	0.06351030128069468	1.4092042874652384	1.247725665567779	In	NA	Sub_train
10001	0.06040909090909041	-0.016000000000000125	0.0	0.0	-0.09090909090909093	0.0	0.6818181818181817	-0.7272727272727273	0.0	3.4066666666666667	-1	-1	0.9858025394078349	0.014197460592165095	0.049393633328159575	0.2865820910782471	0.07075204072650283	0.23414883020245386	0.42276935661716636	0.008635852398671966	0.8988529685058798	2.230781931387279	0.22630657620537314	2.6812229435502464	In	NA	Sub_train
4388	0.06040909090909041	0.04899999999999993	0.0	0.0	-0.09090909090909093	0.0	-0.31818181818181834	-0.7272727272727273	0.0	0.26315789473684204	1	1	0.14941396482541913	0.8505860351745809	0.049393633328159575	0.08946310666186623	0.07075204072650283	0.23414883020245386	0.42276935661716636	0.008635852398671966	0.4119406612300405	2.230781931387279	0.22630657620537314	0.0010514924794800616	In	NA	Sub_train
3595	-0.10867857142857162	0.2434107142857144	-0.14285714285714285	0.0	-0.03571428571428571	0.0	-0.44642857142857145	0.0	-0.3928571428571429	-1.5933333333333333	1	1	0.0011239140356271715	0.9988760859643728	0.7477454854580893	1.2141894989136832	0.842576250865846	0.23414883020245386	0.27532713179324314	0.008635852398671966	0.5800456884201989	0.06351030128069468	0.4162155488080815	1.5818023023207681	In	NA	Sub_train
3247	0.06532727272727246	-0.09105454545454528	0.0	0.0	0.3090909090909091	-0.03636363636363636	0.34545454545454546	0.0	0.8363636363636364	0.4066666666666667	1	1	0.000729582342369417	0.9992704176576306	0.07257968408062156	0.7207959585666891	0.07075204072650283	0.23414883020245386	0.6457531197538527	0.5662651912696439	0.45794965668561594	0.06351030128069468	1.5941883894571574	0.12340779602763767	In	NA	Sub_train
1654	0.06532727272727246	-0.09105454545454528	0.0	0.0	0.3090909090909091	-0.03636363636363636	0.34545454545454546	0.0	0.8363636363636364	0.4066666666666667	1	1	0.000729582342369417	0.9992704176576306	0.07257968408062156	0.7207959585666891	0.07075204072650283	0.23414883020245386	0.6457531197538527	0.5662651912696439	0.45794965668561594	0.06351030128069468	1.5941883894571574	0.12340779602763767	In	NA	Sub_train
7511	-0.058099999999999825	-0.0010666666666666602	0.0	0.033333333333333326	0.0	0.0	0.2	0.0	-0.5666666666666667	0.7253521126760563	1	1	0.03706519801649455	0.9629348019835055	0.5093001885000821	0.20018811744359474	0.07075204072650283	0.09695937557482663	0.17992333926011647	0.008635852398671966	0.2672887650876639	0.06351030128069468	0.7004829132079734	0.39512061639357604	In	NA	Sub_train
4548	0.1071052631578947	-0.005210526315789221	0.0	0.0	-0.05263157894736842	0.0	-0.05263157894736836	0.0	-0.10526315789473696	-0.14678899082568808	1	1	0.00471192587466418	0.9952880741253358	0.26953592568991125	0.22416163315377272	0.07075204072650283	0.23414883020245386	0.3205184019405137	0.008635852398671966	0.06385909926667378	0.06351030128069468	0.054147537924255945	0.34847129204437227	In	NA	Sub_train
1003	0.1697200000000001	0.007240000000000023	0.0	0.07999999999999996	-0.08	0.0	-0.15999999999999992	-0.08	-0.08000000000000007	-0.14678899082568808	1	1	0.016975032954007374	0.9830249670459926	0.5647239687398823	0.1521314696093197	0.07075204072650283	0.0951058609038514	0.3936278345343203	0.008635852398671966	0.2045969416172673	0.1888618443127824	0.0954657071117241	0.34847129204437227	In	NA	Sub_train
7746	-0.01959090909090944	0.049999999999999815	0.0	0.0	-0.09090909090909093	0.0	-0.31818181818181834	-0.7272727272727273	0.0	0.26315789473684204	1	1	0.09497262170894816	0.9050273782910518	0.32775469684125935	0.09524841739632882	0.07075204072650283	0.23414883020245386	0.42276935661716636	0.008635852398671966	0.4119406612300405	2.230781931387279	0.22630657620537314	0.0010514924794800616	In	NA	Sub_train
12960	1.05	0.78	0.0	1.0	1.0	0.0	0.0	0.0	0.0	-1.2746478873239435	-1	-1	0.9999601100513046	3.988994869536858e-05	4.714675619759091	4.318525253554522	0.07075204072650283	3.881534808626364	2.491382851667431	0.008635852398671966	0.005130039140479844	0.06351030128069468	0.22630657620537314	1.3100894819548297	Outlier	4.223100554624464	Sub_train
5956	0.04533333333333367	0.08862962962963006	0.0	0.03703703703703709	-0.5925925925925926	0.0	-0.5185185185185186	0.0	-0.07407407407407407	-0.5933333333333333	1	1	0.002377628998084469	0.9976223710019155	0.021678826618535846	0.31873282836096933	0.07075204072650283	0.08171610283842334	1.762919600550515	0.008635852398671966	0.6745407318337012	0.06351030128069468	0.10515762334088341	0.7291972531465651	In	NA	Sub_train
12936	1.05	0.7759999999999999	0.0	1.0	0.0	0.0	0.0	0.0	0.0	-1.2746478873239435	-1	-1	0.9992687668776286	0.0007312331223713937	4.714675619759091	4.295384010616669	0.07075204072650283	3.881534808626364	0.17992333926011647	0.008635852398671966	0.005130039140479844	0.06351030128069468	0.22630657620537314	1.3100894819548297	Outlier	4.027762909936873	Sub_train
4743	0.005333333333333634	-0.042370370370370065	0.0	0.03703703703703709	-0.5925925925925926	0.0	-0.5185185185185186	0.0	-0.07407407407407407	-0.5933333333333333	1	1	0.0006220683265297788	0.9993779316734702	0.21025299170324585	0.43914287785372064	0.07075204072650283	0.08171610283842334	1.762919600550515	0.008635852398671966	0.6745407318337012	0.06351030128069468	0.10515762334088341	0.7291972531465651	In	NA	Sub_train
7003	-0.010678571428571535	-0.06058928571428567	-0.14285714285714285	0.0	-0.03571428571428571	0.0	-0.44642857142857145	0.0	-0.3928571428571429	-1.2746478873239435	1	1	0.0005112808897814736	0.9994887191102185	0.2857387810005498	0.5445449643631534	0.842576250865846	0.23414883020245386	0.27532713179324314	0.008635852398671966	0.5800456884201989	0.06351030128069468	0.4162155488080815	1.3100894819548297	In	NA	Sub_train
12569	0.15694117647058836	0.0385294117647057	-0.1176470588235294	0.11764705882352945	0.7647058823529411	0.0	0.5882352941176472	0.0	-1.0	1.7253521126760565	-1	-1	0.9844642294658719	0.015535770534128112	0.5044800692942908	0.02888750014807361	0.681400669996608	0.2500492449538778	1.8628402185080082	0.008635852398671966	0.7761851154557272	0.06351030128069468	1.4092042874652384	1.247725665567779	In	NA	Sub_train
3593	-0.04678571428571443	0.0002142857142857224	-0.03571428571428571	0.0	0.0	0.0	0.0	0.0	0.0	0.4066666666666667	1	1	0.010115255019811031	0.989884744980189	0.4559606389475514	0.19277740988373462	0.1575800321715844	0.23414883020245386	0.17992333926011647	0.008635852398671966	0.005130039140479844	0.06351030128069468	0.22630657620537314	0.12340779602763767	In	NA	Sub_train
2173	0.06591304347826088	-0.0916521739130436	0.0	0.0	0.3913043478260869	0.0	0.4782608695652173	0.0	0.0	0.4066666666666667	1	1	0.003717290416809127	0.9962827095831909	0.07534121483808869	0.7242534249028602	0.07075204072650283	0.23414883020245386	0.865370387624576	0.008635852398671966	0.6320313403185286	0.06351030128069468	0.22630657620537314	0.12340779602763767	In	NA	Sub_train
6419	-0.030678571428571555	0.07641071428571433	-0.14285714285714285	0.0	-0.03571428571428571	0.0	-0.44642857142857145	0.0	-0.3928571428571429	-1.2746478873239435	1	1	0.001387899803316106	0.9986121001966839	0.3800258635429048	0.24804260625831562	0.842576250865846	0.23414883020245386	0.27532713179324314	0.008635852398671966	0.5800456884201989	0.06351030128069468	0.4162155488080815	1.3100894819548297	In	NA	Sub_train
8944	0.15694117647058836	0.03752941176470581	-0.1176470588235294	0.11764705882352945	0.7647058823529411	0.0	0.5882352941176472	0.0	-1.0	1.7253521126760565	1	-1	0.9843375324815418	0.01566246751845828	0.5044800692942908	0.023102189413610967	0.681400669996608	0.2500492449538778	1.8628402185080082	0.008635852398671966	0.7761851154557272	0.06351030128069468	1.4092042874652384	1.247725665567779	In	NA	Sub_train
1746	-0.13659090909090954	-0.016000000000000125	0.0	0.0	-0.09090909090909093	0.0	0.6818181818181817	-0.7272727272727273	0.0	1.263157894736842	1	1	0.013326834743971117	0.9866731652560289	0.8793341297140361	0.2865820910782471	0.07075204072650283	0.23414883020245386	0.42276935661716636	0.008635852398671966	0.8988529685058798	2.230781931387279	0.22630657620537314	0.853656541653683	In	NA	Sub_train
2879	0.039321428571428514	-0.14858928571428565	-0.14285714285714285	0.0	-0.03571428571428571	0.0	1.5535714285714286	0.0	-0.3928571428571429	0.7253521126760563	1	1	7.811426489356954e-05	0.9999218857351064	0.050021074644662246	1.0536523089959215	0.842576250865846	0.23414883020245386	0.27532713179324314	0.008635852398671966	2.041541571051642	0.06351030128069468	0.4162155488080815	0.39512061639357604	In	NA	Sub_train
3325	-0.016176470588235237	-0.06547058823529406	0.0	0.0	-0.1176470588235294	0.0	-0.411764705882353	-0.17647058823529413	0.0	-0.2746478873239437	1	1	0.0033622452858330654	0.9966377547141669	0.3116578245943875	0.5727848162361058	0.07075204072650283	0.23414883020245386	0.49419465583982786	0.008635852398671966	0.5346085142801933	0.49319296105785776	0.22630657620537314	0.45748443278062684	In	NA	Sub_train
9162	0.0	0.0	0.0	0.0	0.0	0.0	0.0	0.0	0.0	-2.736842105263158	1	1	2.8814770991481e-07	0.9999997118522901	0.2353962137145419	0.19401711932683396	0.07075204072650283	0.23414883020245386	0.17992333926011647	0.008635852398671966	0.005130039140479844	0.06351030128069468	0.22630657620537314	2.5567636550431287	In	NA	Sub_train
2690	0.003823529411764781	0.09352941176470586	0.0	0.0	-0.1176470588235294	0.0	0.588235294117647	-0.17647058823529413	0.0	0.7253521126760563	1	1	0.006765250082217511	0.9932347499177825	0.21737074205203252	0.34707959054355475	0.07075204072650283	0.23414883020245386	0.49419465583982786	0.008635852398671966	0.776185115455727	0.49319296105785776	0.22630657620537314	0.39512061639357604	In	NA	Sub_train
4009	0.01932142857142849	-0.1135892857142856	-0.14285714285714285	0.0	-0.03571428571428571	0.0	-0.44642857142857145	0.0	-0.3928571428571429	-1.2746478873239435	1	1	0.00040182600470028973	0.9995981739952997	0.14430815718701728	0.8511664332897066	0.842576250865846	0.23414883020245386	0.27532713179324314	0.008635852398671966	0.5800456884201989	0.06351030128069468	0.4162155488080815	1.3100894819548297	In	NA	Sub_train
2750	0.039321428571428514	-0.1135892857142856	-0.14285714285714285	0.0	-0.03571428571428571	0.0	0.5535714285714286	0.0	0.6071428571428572	-0.2746478873239437	1	1	2.8156824025571403e-05	0.9999718431759744	0.050021074644662246	0.8511664332897066	0.842576250865846	0.23414883020245386	0.27532713179324314	0.008635852398671966	0.7307479413157215	0.06351030128069468	1.2192953148625303	0.45748443278062684	In	NA	Sub_train
6749	0.11990000000000013	0.024933333333333363	0.0	0.033333333333333326	0.0	0.0	0.2	0.0	-0.5666666666666667	0.7253521126760563	1	1	0.13259908915019614	0.8674009108498039	0.32985484612687643	0.04977003834754941	0.07075204072650283	0.09695937557482663	0.17992333926011647	0.008635852398671966	0.2672887650876639	0.06351030128069468	0.7004829132079734	0.39512061639357604	In	NA	Sub_train
3066	-0.07589473684210524	0.0007894736842107841	0.0	0.0	-0.05263157894736842	0.0	-0.05263157894736836	0.0	-0.10526315789473696	-0.14678899082568808	1	1	0.0015000440008906546	0.9984999559991093	0.5931908795726359	0.18944976874699304	0.07075204072650283	0.23414883020245386	0.3205184019405137	0.008635852398671966	0.06385909926667378	0.06351030128069468	0.054147537924255945	0.34847129204437227	In	NA	Sub_train
15363	0.15694117647058836	0.0385294117647057	-0.1176470588235294	0.11764705882352945	0.7647058823529411	0.0	0.5882352941176472	0.0	-1.0	1.7253521126760565	-1	-1	0.9844642294658719	0.015535770534128112	0.5044800692942908	0.02888750014807361	0.681400669996608	0.2500492449538778	1.8628402185080082	0.008635852398671966	0.7761851154557272	0.06351030128069468	1.4092042874652384	1.247725665567779	In	NA	Sub_train
5605	-0.029574468085106113	-0.0005744680851065277	0.0	0.08510638297872343	-0.0425531914893617	0.0	0.6808510638297873	0.0	0.17021276595744686	0.8532110091743119	1	1	0.002376249656477647	0.9976237503435224	0.37482072938887395	0.19734059570620732	0.07075204072650283	0.11612211778297754	0.2935959431293738	0.008635852398671966	0.8975852764074895	0.06351030128069468	0.5046914040642007	0.5041337571298307	In	NA	Sub_train
1663	0.0859130434782609	-0.0916521739130436	0.0	0.0	0.3913043478260869	0.0	0.4782608695652173	0.0	0.0	0.4066666666666667	1	1	0.004234778807123529	0.9957652211928765	0.1696282973804437	0.7242534249028602	0.07075204072650283	0.23414883020245386	0.865370387624576	0.008635852398671966	0.6320313403185286	0.06351030128069468	0.22630657620537314	0.12340779602763767	In	NA	Sub_train
15349	0.10694117647058833	-0.05347058823529427	-0.1176470588235294	0.11764705882352945	-0.2352941176470588	0.0	-2.411764705882353	0.0	-1.0	-1.2746478873239435	-1	-1	0.9173454245059439	0.08265457549405607	0.26876236293840333	0.5033610874225477	0.681400669996608	0.2500492449538778	0.8084659724195393	0.008635852398671966	3.156195773752034	0.06351030128069468	1.4092042874652384	1.3100894819548297	In	2.054068366647818	Sub_train
3430	0.015327272727272412	0.08394545454545478	0.0	0.0	0.3090909090909091	-0.03636363636363636	0.34545454545454546	0.0	-0.16363636363636366	0.4066666666666667	1	1	0.017019645280144213	0.9829803547198558	0.16313802227526594	0.2916334199643847	0.07075204072650283	0.23414883020245386	0.6457531197538527	0.5662651912696439	0.45794965668561594	0.06351030128069468	0.041322474213454245	0.12340779602763767	In	NA	Sub_train
6370	-0.029574468085106113	-0.0005744680851065277	0.0	0.08510638297872343	-0.0425531914893617	0.0	0.6808510638297873	0.0	0.17021276595744686	0.8532110091743119	1	1	0.002376249656477647	0.9976237503435224	0.37482072938887395	0.19734059570620732	0.07075204072650283	0.11612211778297754	0.2935959431293738	0.008635852398671966	0.8975852764074895	0.06351030128069468	0.5046914040642007	0.5041337571298307	In	NA	Sub_train
5898	-0.3475909090909095	-0.016000000000000125	0.0	0.0	-0.09090909090909093	0.0	-3.3181818181818183	-0.7272727272727273	0.0	-2.736842105263158	1	1	0.061537799713066166	0.9384622002869338	1.8740628505358803	0.2865820910782471	0.07075204072650283	0.23414883020245386	0.42276935661716636	0.008635852398671966	4.344321550437801	2.230781931387279	0.22630657620537314	2.5567636550431287	Outlier	3.09759460718399	Sub_train
5374	-0.004615384615384689	0.013076923076923095	0.0	0.0	0.0	0.0	0.07692307692307687	0.0	0.0	0.7253521126760563	1	1	0.027133063333476537	0.9728669366665235	0.25715477122431646	0.11836305587616021	0.07075204072650283	0.23414883020245386	0.17992333926011647	0.008635852398671966	0.10596031835093518	0.06351030128069468	0.22630657620537314	0.39512061639357604	In	NA	Sub_train
3150	0.15591304347826074	-0.0916521739130436	0.0	0.0	0.3913043478260869	0.0	0.4782608695652173	0.0	0.0	0.4066666666666667	1	1	0.006678335902967625	0.9933216640970324	0.49963308627868513	0.7242534249028602	0.07075204072650283	0.23414883020245386	0.865370387624576	0.008635852398671966	0.6320313403185286	0.06351030128069468	0.22630657620537314	0.12340779602763767	In	NA	Sub_train
3065	0.05510526315789477	-0.005210526315789221	0.0	0.0	-0.05263157894736842	0.0	-0.05263157894736836	0.0	-0.10526315789473696	-0.14678899082568808	1	1	0.0033576182520173026	0.9966423817479827	0.024389511079788758	0.22416163315377272	0.07075204072650283	0.23414883020245386	0.3205184019405137	0.008635852398671966	0.06385909926667378	0.06351030128069468	0.054147537924255945	0.34847129204437227	In	NA	Sub_train
4823	-0.029574468085106113	-0.0005744680851065277	0.0	0.08510638297872343	-0.0425531914893617	0.0	0.6808510638297873	0.0	0.17021276595744686	0.8532110091743119	1	1	0.002376249656477647	0.9976237503435224	0.37482072938887395	0.19734059570620732	0.07075204072650283	0.11612211778297754	0.2935959431293738	0.008635852398671966	0.8975852764074895	0.06351030128069468	0.5046914040642007	0.5041337571298307	In	NA	Sub_train
3603	-0.014666666666666384	0.08862962962963006	0.0	0.03703703703703709	-0.5925925925925926	0.0	-0.5185185185185186	0.0	-0.07407407407407407	-0.5933333333333333	1	1	0.001606903673468607	0.9983930963265314	0.30454007424560087	0.31873282836096933	0.07075204072650283	0.08171610283842334	1.762919600550515	0.008635852398671966	0.6745407318337012	0.06351030128069468	0.10515762334088341	0.7291972531465651	In	NA	Sub_train
441	0.04500000000000004	-0.01100000000000001	0.0	0.0	0.0	0.0	0.0	0.0	0.0	-1.1467889908256879	1	1	7.684732508073111e-05	0.9999231526749193	0.02325027799424316	0.25765553740593006	0.07075204072650283	0.23414883020245386	0.17992333926011647	0.008635852398671966	0.005130039140479844	0.06351030128069468	0.22630657620537314	1.201076341218575	In	NA	Sub_train
1082	0.15972000000000008	0.14024000000000006	0.0	0.07999999999999996	-0.08	0.0	-0.15999999999999992	-0.08	-0.08000000000000007	-0.14678899082568808	1	1	0.046222617876064076	0.9537773821239359	0.5175804274687048	0.6173148580742963	0.07075204072650283	0.0951058609038514	0.3936278345343203	0.008635852398671966	0.2045969416172673	0.1888618443127824	0.0954657071117241	0.34847129204437227	In	NA	Sub_train
6069	-0.06967272727272766	-0.06005454545454525	0.0	0.0	0.3090909090909091	-0.03636363636363636	0.34545454545454546	0.0	-0.16363636363636366	0.4066666666666667	1	1	0.003016990672526809	0.9969830093274732	0.5638581230802747	0.5414513257983273	0.07075204072650283	0.23414883020245386	0.6457531197538527	0.5662651912696439	0.45794965668561594	0.06351030128069468	0.041322474213454245	0.12340779602763767	In	NA	Sub_train
6924	0.05910526315789477	-0.059210526315789276	0.0	0.0	-0.05263157894736842	0.0	-0.05263157894736836	0.0	-1.1052631578947372	-0.14678899082568808	1	1	0.01690331516322008	0.9830966848367799	0.04324692758825976	0.53656841281479	0.07075204072650283	0.23414883020245386	0.3205184019405137	0.008635852398671966	0.06385909926667378	0.06351030128069468	1.581363325746356	0.34847129204437227	In	NA	Sub_train
11308	0.0204090909090906	-0.05700000000000016	0.0	0.0	0.9090909090909092	0.0	1.6818181818181817	1.2727272727272727	0.0	4.725352112676057	-1	-1	0.9623182460896997	0.03768175391030023	0.13918053175654937	0.5237798311912417	0.07075204072650283	0.23414883020245386	2.2485368343103818	0.008635852398671966	2.2096465982418003	4.078521708449649	0.22630657620537314	3.805540813090388	Outlier	3.4057440260926306	Sub_train
11904	0.12694117647058833	-0.0804705882352943	-0.1176470588235294	0.11764705882352945	0.7647058823529411	0.0	-0.4117647058823528	0.0	-1.0	0.7253521126760563	-1	-1	0.9761293729741047	0.023870627025895288	0.3630494454807583	0.6595644772530563	0.681400669996608	0.2500492449538778	1.8628402185080082	0.008635852398671966	0.5346085142801931	0.06351030128069468	1.4092042874652384	0.39512061639357604	In	NA	Sub_train
7236	-0.10405882352941154	0.03752941176470581	-0.1176470588235294	0.11764705882352945	-0.2352941176470588	0.0	0.5882352941176472	0.0	-1.0	1.7253521126760565	1	1	0.39096428934969096	0.609035710650309	0.7259663578834403	0.023102189413610967	0.681400669996608	0.2500492449538778	0.8084659724195393	0.008635852398671966	0.7761851154557272	0.06351030128069468	1.4092042874652384	1.247725665567779	In	NA	Sub_train
4711	-0.15527999999999986	0.13324000000000016	0.0	0.07999999999999996	-0.08	0.0	-0.15999999999999992	-0.08	-0.08000000000000007	-0.14678899082568808	1	1	0.005790709573637365	0.9942092904263626	0.9674411225733848	0.576817682933054	0.07075204072650283	0.0951058609038514	0.3936278345343203	0.008635852398671966	0.2045969416172673	0.1888618443127824	0.0954657071117241	0.34847129204437227	In	NA	Sub_train
4618	0.039321428571428514	-0.06058928571428567	0.8571428571428572	0.0	-0.03571428571428571	0.0	-0.44642857142857145	0.0	-0.3928571428571429	-1.2746478873239435	1	1	1.429574932987343e-05	0.9999857042506701	0.050021074644662246	0.5445449643631534	5.550721790280597	0.23414883020245386	0.27532713179324314	0.008635852398671966	0.5800456884201989	0.06351030128069468	0.4162155488080815	1.3100894819548297	Outlier	3.0498591216871374	Sub_train
2543	-0.005384615384615321	0.038307692307692376	0.0	0.0	0.0	0.0	-0.15384615384615385	0.0	0.0	-1.1467889908256879	1	1	0.00015657982170846907	0.9998434201782915	0.26078119747594486	0.02760478419337505	0.07075204072650283	0.23414883020245386	0.17992333926011647	0.008635852398671966	0.196530519280431	0.06351030128069468	0.22630657620537314	1.201076341218575	In	NA	Sub_train
7750	0.0204090909090906	-0.05700000000000016	0.0	0.0	0.9090909090909092	0.0	1.6818181818181817	1.2727272727272727	0.0	4.406666666666666	1	-1	0.8967276260889907	0.10327237391100932	0.13918053175654937	0.5237798311912417	0.07075204072650283	0.23414883020245386	2.2485368343103818	0.008635852398671966	2.2096465982418003	4.078521708449649	0.22630657620537314	3.533827992724449	Outlier	3.321626164434134	Sub_train
6336	-0.10305882352941163	0.03752941176470581	-0.1176470588235294	0.11764705882352945	-0.2352941176470588	0.0	2.588235294117647	0.0	-1.0	3.725352112676056	1	1	0.12820033856259305	0.871799661437407	0.7212520037563231	0.023102189413610967	0.681400669996608	0.2500492449538778	0.8084659724195393	0.008635852398671966	3.397772374927568	0.06351030128069468	1.4092042874652384	2.9529357639161846	In	2.588421068589758	Sub_train
15354	0.13694117647058834	0.0385294117647057	-0.1176470588235294	0.11764705882352945	0.7647058823529411	0.0	0.5882352941176472	0.0	-1.0	1.7253521126760565	-1	-1	0.9823306557106634	0.01766934428933664	0.4101929867519358	0.02888750014807361	0.681400669996608	0.2500492449538778	1.8628402185080082	0.008635852398671966	0.7761851154557272	0.06351030128069468	1.4092042874652384	1.247725665567779	In	NA	Sub_train
1186	-0.11227999999999994	0.13324000000000016	0.0	0.07999999999999996	-0.08	0.0	-0.15999999999999992	-0.08	-0.08000000000000007	-0.14678899082568808	1	1	0.007657723819123774	0.9923422761808762	0.7647238951073221	0.576817682933054	0.07075204072650283	0.0951058609038514	0.3936278345343203	0.008635852398671966	0.2045969416172673	0.1888618443127824	0.0954657071117241	0.34847129204437227	In	NA	Sub_train
8344	0.15010526315789485	-0.005210526315789221	0.0	0.0	-0.05263157894736842	0.0	-0.05263157894736836	0.0	-0.10526315789473696	-0.14678899082568808	1	1	0.006233304260001238	0.9937666957399988	0.472253153155975	0.22416163315377272	0.07075204072650283	0.23414883020245386	0.3205184019405137	0.008635852398671966	0.06385909926667378	0.06351030128069468	0.054147537924255945	0.34847129204437227	In	NA	Sub_train
4659	-0.09157446808510616	0.006425531914893479	0.0	0.08510638297872343	-0.0425531914893617	0.0	0.6808510638297873	0.0	0.17021276595744686	0.8532110091743119	1	1	0.0016792128374842896	0.9983207871625157	0.6671106852701745	0.15684342056496434	0.07075204072650283	0.11612211778297754	0.2935959431293738	0.008635852398671966	0.8975852764074895	0.06351030128069468	0.5046914040642007	0.5041337571298307	In	NA	Sub_train
7574	-0.09157446808510616	0.005425531914893368	0.0	0.08510638297872343	-0.0425531914893617	0.0	0.6808510638297873	0.0	0.17021276595744686	0.8532110091743119	1	1	0.0016654379517142548	0.9983345620482857	0.6671106852701745	0.16262873129942826	0.07075204072650283	0.11612211778297754	0.2935959431293738	0.008635852398671966	0.8975852764074895	0.06351030128069468	0.5046914040642007	0.5041337571298307	In	NA	Sub_train
2358	0.15591304347826074	-0.0916521739130436	0.0	0.0	0.3913043478260869	0.0	0.4782608695652173	0.0	0.0	0.4066666666666667	1	1	0.006678335902967625	0.9933216640970324	0.49963308627868513	0.7242534249028602	0.07075204072650283	0.23414883020245386	0.865370387624576	0.008635852398671966	0.6320313403185286	0.06351030128069468	0.22630657620537314	0.12340779602763767	In	NA	Sub_train
8746	0.009321428571428479	-0.09558928571428572	-0.14285714285714285	0.0	-0.03571428571428571	0.0	0.5535714285714286	0.0	0.6071428571428572	-0.2746478873239437	1	1	2.684345905590302e-05	0.9999731565409441	0.19145169845819476	0.7470308400693683	0.842576250865846	0.23414883020245386	0.27532713179324314	0.008635852398671966	0.7307479413157215	0.06351030128069468	1.2192953148625303	0.45748443278062684	In	NA	Sub_train
10077	0.15694117647058836	0.03752941176470581	-0.1176470588235294	0.11764705882352945	0.7647058823529411	0.0	0.5882352941176472	0.0	-1.0	1.7253521126760565	-1	-1	0.9843375324815418	0.01566246751845828	0.5044800692942908	0.023102189413610967	0.681400669996608	0.2500492449538778	1.8628402185080082	0.008635852398671966	0.7761851154557272	0.06351030128069468	1.4092042874652384	1.247725665567779	In	NA	Sub_train
9342	0.13694117647058834	0.0385294117647057	-0.1176470588235294	0.11764705882352945	0.7647058823529411	0.0	0.5882352941176472	0.0	-1.0	1.7253521126760565	-1	-1	0.9823306557106634	0.01766934428933664	0.4101929867519358	0.02888750014807361	0.681400669996608	0.2500492449538778	1.8628402185080082	0.008635852398671966	0.7761851154557272	0.06351030128069468	1.4092042874652384	1.247725665567779	In	NA	Sub_train
5523	0.00040909090909058143	0.032999999999999814	0.0	0.0	-0.09090909090909093	0.0	-0.31818181818181834	2.2727272727272725	0.0	2.4066666666666667	1	1	0.3939965241342742	0.6060034758657258	0.23346761429890436	0.0031018650895468904	0.07075204072650283	0.23414883020245386	0.42276935661716636	0.008635852398671966	0.4119406612300405	7.233173528368112	0.22630657620537314	1.8286178943760436	Outlier	3.922631957220738	Sub_train
1274	0.10972000000000004	0.04523999999999995	0.0	0.07999999999999996	-0.08	0.0	-0.15999999999999992	-0.08	-0.08000000000000007	-0.14678899082568808	1	1	0.015705301165409358	0.9842946988345906	0.28186272111281735	0.06771033830028439	0.07075204072650283	0.0951058609038514	0.3936278345343203	0.008635852398671966	0.2045969416172673	0.1888618443127824	0.0954657071117241	0.34847129204437227	In	NA	Sub_train
889	0.036249999999999886	-0.0002500000000000835	0.875	0.0	0.0	0.0	0.625	1.75	0.0	-0.2746478873239437	1	1	1.6002245251112157e-07	0.9999998399775475	0.06450087660652416	0.19546344701045026	5.66488782672964	0.23414883020245386	0.17992333926011647	0.008635852398671966	0.8243760577254301	5.584150986138006	0.22630657620537314	0.45748443278062684	Outlier	4.246588493007155	Sub_train
2413	-0.04027999999999987	0.008240000000000136	0.0	0.07999999999999996	0.92	0.0	-0.15999999999999992	-0.08	-0.08000000000000007	-0.14678899082568808	1	1	0.07253889827313043	0.9274611017268696	0.4252903979548441	0.14634615887485578	0.07075204072650283	0.0951058609038514	2.2776783563932277	0.008635852398671966	0.2045969416172673	0.1888618443127824	0.0954657071117241	0.34847129204437227	In	NA	Sub_train
5802	0.05533333333333368	-0.03837037037036994	0.0	0.03703703703703709	0.40740740740740733	0.0	0.4814814814814814	0.0	-0.07407407407407407	0.4066666666666667	1	1	0.007498514921209343	0.9925014850787907	0.025464714652641652	0.41600163491586684	0.07075204072650283	0.08171610283842334	0.9083865903770324	0.008635852398671966	0.6362528979022192	0.06351030128069468	0.10515762334088341	0.12340779602763767	In	NA	Sub_train
6058	0.0462499999999999	0.045749999999999964	0.0	0.0	0.0	0.0	0.0	0.0	0.0	-0.2746478873239437	1	1	0.00236430751721306	0.9976356924827869	0.017357335335346624	0.07066084677486076	0.07075204072650283	0.23414883020245386	0.17992333926011647	0.008635852398671966	0.005130039140479844	0.06351030128069468	0.22630657620537314	0.45748443278062684	In	NA	Sub_train
2785	-0.028672727272727624	0.06194545454545475	0.0	0.0	-0.6909090909090909	-0.03636363636363636	-0.6545454545454545	0.0	-0.16363636363636366	-0.5933333333333333	1	1	0.0012772172249503333	0.9987227827750497	0.37056960386844695	0.1643565838061924	0.07075204072650283	0.23414883020245386	2.025553071173695	0.5662651912696439	0.8528439730503043	0.06351030128069468	0.041322474213454245	0.7291972531465651	In	NA	Sub_train
9640	0.0504090909090904	-0.03300000000000014	0.0	0.0	-0.09090909090909093	0.0	-0.31818181818181834	-0.7272727272727273	0.0	2.725352112676056	-1	-1	0.9971386951620761	0.0028613048379239375	0.002250092056982045	0.3849323735641229	0.07075204072650283	0.23414883020245386	0.42276935661716636	0.008635852398671966	0.4119406612300405	2.230781931387279	0.22630657620537314	2.1003307147419816	In	NA	Sub_train
13592	0.13694117647058834	0.0385294117647057	-0.1176470588235294	0.11764705882352945	0.7647058823529411	0.0	0.5882352941176472	0.0	-1.0	1.7253521126760565	-1	-1	0.9823306557106634	0.01766934428933664	0.4101929867519358	0.02888750014807361	0.681400669996608	0.2500492449538778	1.8628402185080082	0.008635852398671966	0.7761851154557272	0.06351030128069468	1.4092042874652384	1.247725665567779	In	NA	Test
3042	-0.06466666666666643	-0.03737037037037005	0.0	0.03703703703703709	0.40740740740740733	0.0	0.4814814814814814	0.0	-0.07407407407407407	0.4066666666666667	1	1	0.003462118411670767	0.9965378815883292	0.5402577806014883	0.4102163241814042	0.07075204072650283	0.08171610283842334	0.9083865903770324	0.008635852398671966	0.6362528979022192	0.06351030128069468	0.10515762334088341	0.12340779602763767	In	NA	Test
9097	-0.08957446808510616	0.007425531914893478	0.0	0.08510638297872343	-0.0425531914893617	0.0	0.6808510638297873	0.0	0.17021276595744686	0.8532110091743119	1	1	0.001715363985461571	0.9982846360145384	0.6576819770159389	0.15105810983050105	0.07075204072650283	0.11612211778297754	0.2935959431293738	0.008635852398671966	0.8975852764074895	0.06351030128069468	0.5046914040642007	0.5041337571298307	In	NA	Test
4001	-0.021750000000000047	-0.04825000000000002	0.0	0.0	0.0	0.0	0.0	0.0	0.0	-0.2746478873239437	1	1	0.0006988409888625258	0.9993011590111375	0.3379334159793531	0.47315836226468716	0.07075204072650283	0.23414883020245386	0.17992333926011647	0.008635852398671966	0.005130039140479844	0.06351030128069468	0.22630657620537314	0.45748443278062684	In	NA	Test
5519	0.06040909090909041	0.032999999999999814	0.0	0.0	-0.09090909090909093	0.0	-0.31818181818181834	-0.7272727272727273	0.0	0.26315789473684204	1	1	0.13340087848599214	0.8665991215140079	0.049393633328159575	0.0031018650895468904	0.07075204072650283	0.23414883020245386	0.42276935661716636	0.008635852398671966	0.4119406612300405	2.230781931387279	0.22630657620537314	0.0010514924794800616	In	NA	Test
7171	-0.0006785714285715282	-0.1125892857142856	-0.14285714285714285	0.0	-0.03571428571428571	0.0	0.5535714285714286	0.0	0.6071428571428572	-0.2746478873239437	1	1	2.1852942782230045e-05	0.9999781470572178	0.23859523972937227	0.8453811225552433	0.842576250865846	0.23414883020245386	0.27532713179324314	0.008635852398671966	0.7307479413157215	0.06351030128069468	1.2192953148625303	0.45748443278062684	In	NA	Test
6556	0.005384615384615321	0.010076923076923205	0.0	0.0	0.0	0.0	0.07692307692307687	0.0	0.0	0.7253521126760563	1	1	0.028227668606910283	0.9717723313930897	0.21001122995313895	0.1357189880795494	0.07075204072650283	0.23414883020245386	0.17992333926011647	0.008635852398671966	0.10596031835093518	0.06351030128069468	0.22630657620537314	0.39512061639357604	In	NA	Test
1651	0.015327272727272412	0.08294545454545467	0.0	0.0	0.3090909090909091	-0.03636363636363636	0.34545454545454546	0.0	-0.16363636363636366	0.4066666666666667	1	1	0.01688215809006577	0.9831178419099342	0.16313802227526594	0.28584810922992077	0.07075204072650283	0.23414883020245386	0.6457531197538527	0.5662651912696439	0.45794965668561594	0.06351030128069468	0.041322474213454245	0.12340779602763767	In	NA	Test
9173	-0.0066666666666668215	0.0006666666666665932	0.0	0.0	0.0	0.0	0.0	0.0	0.0	-1.2746478873239435	1	1	3.9144385483025346e-05	0.999960855614517	0.2668252412286609	0.19016024550385885	0.07075204072650283	0.23414883020245386	0.17992333926011647	0.008635852398671966	0.005130039140479844	0.06351030128069468	0.22630657620537314	1.3100894819548297	In	NA	Test
6559	0.003823529411764781	0.09352941176470586	0.0	0.0	-0.1176470588235294	0.0	0.588235294117647	-0.17647058823529413	0.0	0.7253521126760563	1	1	0.006765250082217511	0.9932347499177825	0.21737074205203252	0.34707959054355475	0.07075204072650283	0.23414883020245386	0.49419465583982786	0.008635852398671966	0.776185115455727	0.49319296105785776	0.22630657620537314	0.39512061639357604	In	NA	Test
11897	0.14694117647058835	-0.0804705882352943	-0.1176470588235294	0.11764705882352945	0.7647058823529411	0.0	-0.4117647058823528	0.0	-1.0	0.7253521126760563	-1	-1	0.9789957407723925	0.021004259227607524	0.4573365280231133	0.6595644772530563	0.681400669996608	0.2500492449538778	1.8628402185080082	0.008635852398671966	0.5346085142801931	0.06351030128069468	1.4092042874652384	0.39512061639357604	In	NA	Test
5261	-0.004615384615384689	-0.005923076923076921	0.0	0.0	0.0	0.0	0.07692307692307687	0.0	0.0	0.7253521126760563	1	1	0.023287862551357286	0.9767121374486427	0.25715477122431646	0.22828395983096259	0.07075204072650283	0.23414883020245386	0.17992333926011647	0.008635852398671966	0.10596031835093518	0.06351030128069468	0.22630657620537314	0.39512061639357604	In	NA	Test
8440	0.06040909090909041	-0.016000000000000125	0.0	0.0	-0.09090909090909093	0.0	0.6818181818181817	0.2727272727272727	0.0	3.725352112676056	1	-1	0.9710156210169766	0.028984378983023383	0.049393633328159575	0.2865820910782471	0.07075204072650283	0.23414883020245386	0.42276935661716636	0.008635852398671966	0.8988529685058798	0.9238698885311847	0.22630657620537314	2.9529357639161846	In	NA	Test
4899	-0.06867272727272766	-0.1090545454545454	0.0	0.0	0.3090909090909091	-0.03636363636363636	0.34545454545454546	0.0	-0.16363636363636366	0.4066666666666667	1	1	0.002028919838758858	0.9979710801612411	0.559143768953157	0.8249315517870288	0.07075204072650283	0.23414883020245386	0.6457531197538527	0.5662651912696439	0.45794965668561594	0.06351030128069468	0.041322474213454245	0.12340779602763767	In	NA	Test
12930	1.05	0.777	0.0	1.0	0.0	0.0	0.0	0.0	0.0	-1.2746478873239435	-1	-1	0.9992747709640096	0.0007252290359903491	4.714675619759091	4.301169321351132	0.07075204072650283	3.881534808626364	0.17992333926011647	0.008635852398671966	0.005130039140479844	0.06351030128069468	0.22630657620537314	1.3100894819548297	Outlier	4.029505870499042	Test
12744	0.737	0.718	0.0	1.0	0.0	0.0	1.0	0.0	0.0	-0.2746478873239437	-1	-1	0.9811735281931893	0.018826471806810696	3.2390827779712366	3.9598359880177987	0.07075204072650283	3.881534808626364	0.17992333926011647	0.008635852398671966	1.3159236688764002	0.06351030128069468	0.22630657620537314	0.45748443278062684	Outlier	3.4867294063985668	Test
1575	-0.0066666666666668215	-0.0003333333333332966	0.0	0.0	0.0	0.0	0.0	0.0	0.0	-1.2746478873239435	1	1	3.8822753837486346e-05	0.9999611772461625	0.2668252412286609	0.1959455562383215	0.07075204072650283	0.23414883020245386	0.17992333926011647	0.008635852398671966	0.005130039140479844	0.06351030128069468	0.22630657620537314	1.3100894819548297	In	NA	Test
2569	0.025384615384615342	0.013076923076923095	0.0	0.0	0.0	0.0	-0.9230769230769232	0.0	0.0	-0.2746478873239437	1	1	0.06641636570908815	0.9335836342909118	0.11572414741078395	0.11836305587616021	0.07075204072650283	0.23414883020245386	0.17992333926011647	0.008635852398671966	1.2048333113849852	0.06351030128069468	0.22630657620537314	0.45748443278062684	In	NA	Test
15586	-0.01959090909090944	0.049999999999999815	0.0	0.0	-0.09090909090909093	0.0	-0.31818181818181834	-0.7272727272727273	0.0	2.4066666666666667	-1	-1	0.993318093805961	0.006681906194039	0.32775469684125935	0.09524841739632882	0.07075204072650283	0.23414883020245386	0.42276935661716636	0.008635852398671966	0.4119406612300405	2.230781931387279	0.22630657620537314	1.8286178943760436	In	NA	Test
4263	0.1053333333333335	-0.03737037037037005	0.0	0.03703703703703709	0.40740740740740733	0.0	0.4814814814814814	0.0	-0.07407407407407407	0.4066666666666667	1	1	0.010455323586689769	0.9895446764133102	0.2611824210085281	0.4102163241814042	0.07075204072650283	0.08171610283842334	0.9083865903770324	0.008635852398671966	0.6362528979022192	0.06351030128069468	0.10515762334088341	0.12340779602763767	In	NA	Test
8464	0.13694117647058834	-0.0804705882352943	-0.1176470588235294	0.11764705882352945	0.7647058823529411	0.0	-0.4117647058823528	0.0	-1.0	0.7253521126760563	1	-1	0.9776073261864309	0.022392673813569092	0.4101929867519358	0.6595644772530563	0.681400669996608	0.2500492449538778	1.8628402185080082	0.008635852398671966	0.5346085142801931	0.06351030128069468	1.4092042874652384	0.39512061639357604	In	NA	Test
6863	0.08642553191489387	-0.011574468085106536	0.0	0.08510638297872343	-0.0425531914893617	0.0	-1.319148936170213	0.0	1.1702127659574468	-1.1467889908256879	1	1	0.0026231928067662613	0.9973768071932337	0.17204434935678445	0.2609790137853034	0.07075204072650283	0.11612211778297754	0.2935959431293738	0.008635852398671966	1.7240019830643514	0.06351030128069468	2.140202267734812	1.201076341218575	In	NA	Test
2342	-0.05678571428571444	0.0002142857142857224	-0.03571428571428571	0.0	0.0	0.0	0.0	0.0	0.0	0.4066666666666667	1	1	0.009480695751787893	0.9905193042482121	0.5031041802187289	0.19277740988373462	0.1575800321715844	0.23414883020245386	0.17992333926011647	0.008635852398671966	0.005130039140479844	0.06351030128069468	0.22630657620537314	0.12340779602763767	In	NA	Test
10515	0.15694117647058836	0.03752941176470581	-0.1176470588235294	0.11764705882352945	0.7647058823529411	0.0	0.5882352941176472	0.0	-1.0	1.7253521126760565	-1	-1	0.9843375324815418	0.01566246751845828	0.5044800692942908	0.023102189413610967	0.681400669996608	0.2500492449538778	1.8628402185080082	0.008635852398671966	0.7761851154557272	0.06351030128069468	1.4092042874652384	1.247725665567779	In	NA	Test
4739	0.06532727272727246	-0.09205454545454528	0.0	0.0	0.3090909090909091	-0.03636363636363636	0.34545454545454546	0.0	0.8363636363636364	0.4066666666666667	1	1	0.0007235918005724651	0.9992764081994275	0.07257968408062156	0.7265812693011524	0.07075204072650283	0.23414883020245386	0.6457531197538527	0.5662651912696439	0.45794965668561594	0.06351030128069468	1.5941883894571574	0.12340779602763767	In	NA	Test
10532	1.13	0.77	0.0	1.0	0.0	0.0	0.0	0.0	0.0	-1.2746478873239435	-1	-1	0.9995446389196775	0.00045536108032253816	5.09182394992851	4.260672146209889	0.07075204072650283	3.881534808626364	0.17992333926011647	0.008635852398671966	0.005130039140479844	0.06351030128069468	0.22630657620537314	1.3100894819548297	Outlier	4.145493929386463	Test
3623	0.0	0.0	0.0	0.0	0.0	0.0	0.0	0.0	0.0	-0.14678899082568808	1	1	0.0018473314820707243	0.9981526685179293	0.2353962137145419	0.19401711932683396	0.07075204072650283	0.23414883020245386	0.17992333926011647	0.008635852398671966	0.005130039140479844	0.06351030128069468	0.22630657620537314	0.34847129204437227	In	NA	Test
12378	-0.0030588235294115584	-0.0814705882352943	-0.1176470588235294	0.11764705882352945	0.7647058823529411	0.0	-0.4117647058823528	0.0	-1.0	0.7253521126760563	-1	-1	0.9454288878711089	0.05457111212889109	0.24981659104454815	0.6653497879875195	0.681400669996608	0.2500492449538778	1.8628402185080082	0.008635852398671966	0.5346085142801931	0.06351030128069468	1.4092042874652384	0.39512061639357604	In	NA	Test
2403	-0.14309999999999978	-0.0530666666666666	0.0	0.033333333333333326	0.0	0.0	1.2	0.0	-0.5666666666666667	1.7253521126760565	1	1	0.006809461078189694	0.9931905389218103	0.9100202893050903	0.5010242756356847	0.07075204072650283	0.09695937557482663	0.17992333926011647	0.008635852398671966	1.5780823948235843	0.06351030128069468	0.7004829132079734	1.247725665567779	In	NA	Test
12076	-0.0430588235294116	-0.0804705882352943	-0.1176470588235294	0.11764705882352945	0.7647058823529411	0.0	-0.4117647058823528	0.0	-1.0	0.7253521126760563	-1	-1	0.9307761634999363	0.06922383650006368	0.43839075612925815	0.6595644772530563	0.681400669996608	0.2500492449538778	1.8628402185080082	0.008635852398671966	0.5346085142801931	0.06351030128069468	1.4092042874652384	0.39512061639357604	In	NA	Test
15342	0.15694117647058836	0.0395294117647057	-0.1176470588235294	0.11764705882352945	0.7647058823529411	0.0	0.5882352941176472	0.0	-1.0	1.7253521126760565	-1	-1	0.9845899176164885	0.01541008238351148	0.5044800692942908	0.03467281088253689	0.681400669996608	0.2500492449538778	1.8628402185080082	0.008635852398671966	0.7761851154557272	0.06351030128069468	1.4092042874652384	1.247725665567779	In	NA	Test
4374	-0.03678571428571442	0.0002142857142857224	-0.03571428571428571	0.0	0.0	0.0	0.0	0.0	0.0	0.4066666666666667	1	1	0.010791823691755575	0.9892081763082444	0.4088170976763739	0.19277740988373462	0.1575800321715844	0.23414883020245386	0.17992333926011647	0.008635852398671966	0.005130039140479844	0.06351030128069468	0.22630657620537314	0.12340779602763767	In	NA	Test
3795	-0.1330869565217393	0.17434782608695654	0.0	0.0	-0.6086956521739131	0.0	-0.5217391304347827	0.0	0.0	-0.5933333333333333	1	1	0.0010748413876117136	0.9989251586123883	0.8628152564583436	0.8146392304643723	0.07075204072650283	0.23414883020245386	1.8059358033029718	0.008635852398671966	0.6787622894173918	0.06351030128069468	0.22630657620537314	0.7291972531465651	In	NA	Test
6128	-0.09157446808510616	-0.0005744680851065277	0.0	0.08510638297872343	-0.0425531914893617	0.0	0.6808510638297873	0.0	0.17021276595744686	0.8532110091743119	1	1	0.0015851256975243366	0.9984148743024757	0.6671106852701745	0.19734059570620732	0.07075204072650283	0.11612211778297754	0.2935959431293738	0.008635852398671966	0.8975852764074895	0.06351030128069468	0.5046914040642007	0.5041337571298307	In	NA	Test
9744	-0.0030588235294115584	-0.0804705882352943	-0.1176470588235294	0.11764705882352945	0.7647058823529411	0.0	-0.4117647058823528	0.0	-1.0	0.7253521126760563	-1	-1	0.9458530116374169	0.054146988362583186	0.24981659104454815	0.6595644772530563	0.681400669996608	0.2500492449538778	1.8628402185080082	0.008635852398671966	0.5346085142801931	0.06351030128069468	1.4092042874652384	0.39512061639357604	In	NA	Test
7438	-0.08589473684210525	-0.009210526315789223	0.0	0.0	-0.05263157894736842	0.0	-0.05263157894736836	0.0	-0.10526315789473696	-0.14678899082568808	1	1	0.0012940344627235811	0.9987059655372764	0.6403344208438134	0.24730287609162585	0.07075204072650283	0.23414883020245386	0.3205184019405137	0.008635852398671966	0.06385909926667378	0.06351030128069468	0.054147537924255945	0.34847129204437227	In	NA	Test
11251	0.17694117647058838	0.03752941176470581	-0.1176470588235294	0.11764705882352945	0.7647058823529411	0.0	0.5882352941176472	0.0	-1.0	1.7253521126760565	-1	-1	0.986232172192776	0.013767827807223918	0.5987671518366458	0.023102189413610967	0.681400669996608	0.2500492449538778	1.8628402185080082	0.008635852398671966	0.7761851154557272	0.06351030128069468	1.4092042874652384	1.247725665567779	In	NA	Test
11214	0.0569411764705885	-0.0814705882352943	-0.1176470588235294	0.11764705882352945	0.7647058823529411	0.0	-0.4117647058823528	0.0	-1.0	0.7253521126760563	-1	-1	0.9624822296268338	0.0375177703731662	0.033044656582516874	0.6653497879875195	0.681400669996608	0.2500492449538778	1.8628402185080082	0.008635852398671966	0.5346085142801931	0.06351030128069468	1.4092042874652384	0.39512061639357604	In	NA	Test
4698	-0.09157446808510616	0.007425531914893478	0.0	0.08510638297872343	-0.0425531914893617	0.0	0.6808510638297873	0.0	0.17021276595744686	0.8532110091743119	1	1	0.0016931014625143348	0.9983068985374857	0.6671106852701745	0.15105810983050105	0.07075204072650283	0.11612211778297754	0.2935959431293738	0.008635852398671966	0.8975852764074895	0.06351030128069468	0.5046914040642007	0.5041337571298307	In	NA	Test
4466	0.10321428571428548	0.0002142857142857224	-0.03571428571428571	0.0	0.0	0.0	0.0	0.0	0.0	0.4066666666666667	1	1	0.026541992076971388	0.9734580079230286	0.25119248012011003	0.19277740988373462	0.1575800321715844	0.23414883020245386	0.17992333926011647	0.008635852398671966	0.005130039140479844	0.06351030128069468	0.22630657620537314	0.12340779602763767	In	NA	Test
2643	0.005327272727272403	0.060945454545454636	0.0	0.0	-0.6909090909090909	-0.03636363636363636	-0.6545454545454545	0.0	-0.16363636363636366	-0.5933333333333333	1	1	0.0015818299647717415	0.9984181700352283	0.21028156354644345	0.15857127307172847	0.07075204072650283	0.23414883020245386	2.025553071173695	0.5662651912696439	0.8528439730503043	0.06351030128069468	0.041322474213454245	0.7291972531465651	In	NA	Test
1828	-0.08289473684210535	0.05278947368421083	0.0	0.0	-0.05263157894736842	0.0	-0.05263157894736836	0.0	-0.10526315789473696	-0.14678899082568808	1	1	0.002199074832287984	0.997800925167712	0.6261913584624608	0.11138638944509763	0.07075204072650283	0.23414883020245386	0.3205184019405137	0.008635852398671966	0.06385909926667378	0.06351030128069468	0.054147537924255945	0.34847129204437227	In	NA	Test
7151	-0.06267272727272755	-0.10805454545454528	0.0	0.0	0.3090909090909091	-0.03636363636363636	0.34545454545454546	0.0	-0.16363636363636366	0.4066666666666667	1	1	0.0021274250267864225	0.9978725749732136	0.5308576441904499	0.819146241052565	0.07075204072650283	0.23414883020245386	0.6457531197538527	0.5662651912696439	0.45794965668561594	0.06351030128069468	0.041322474213454245	0.12340779602763767	In	NA	Test
6661	0.11990000000000013	0.0009333333333333416	0.0	0.033333333333333326	0.0	0.0	0.2	0.0	-0.5666666666666667	0.7253521126760563	1	1	0.111432607625638	0.888567392374362	0.32985484612687643	0.18861749597466818	0.07075204072650283	0.09695937557482663	0.17992333926011647	0.008635852398671966	0.2672887650876639	0.06351030128069468	0.7004829132079734	0.39512061639357604	In	NA	Test
75	-0.06157446808510614	0.09442553191489343	0.0	-0.9148936170212766	-0.0425531914893617	0.0	-1.319148936170213	0.0	-0.8297872340425532	-1.1467889908256879	1	1	0.0024889394105799267	0.9975110605894201	0.5256800614566419	0.35226392406780377	0.07075204072650283	3.99956152104584	0.2935959431293738	0.008635852398671966	1.7240019830643514	0.06351030128069468	1.130819459606411	1.201076341218575	In	2.4992107579344935	Test
3515	0.03321428571428564	0.0002142857142857224	-0.03571428571428571	0.0	0.0	0.0	0.0	0.0	0.0	0.4066666666666667	1	1	0.016954513489465195	0.9830454865105348	0.0788123087781314	0.19277740988373462	0.1575800321715844	0.23414883020245386	0.17992333926011647	0.008635852398671966	0.005130039140479844	0.06351030128069468	0.22630657620537314	0.12340779602763767	In	NA	Test
3900	0.01932142857142849	-0.1135892857142856	-0.14285714285714285	0.0	-0.03571428571428571	0.0	-0.44642857142857145	0.0	-0.3928571428571429	-1.2746478873239435	1	1	0.00040182600470028973	0.9995981739952997	0.14430815718701728	0.8511664332897066	0.842576250865846	0.23414883020245386	0.27532713179324314	0.008635852398671966	0.5800456884201989	0.06351030128069468	0.4162155488080815	1.3100894819548297	In	NA	Test
6816	0.09642553191489388	-0.12257446808510652	0.0	0.08510638297872343	-0.0425531914893617	0.0	2.6808510638297878	0.0	1.1702127659574468	2.853211009174312	1	1	5.819554152985962e-05	0.9999418044584701	0.21918789062796196	0.9031485053107271	0.07075204072650283	0.11612211778297754	0.2935959431293738	0.008635852398671966	3.519172535879331	0.06351030128069468	2.140202267734812	2.2093438554782363	In	2.534220673403468	Test
2222	0.11972000000000005	0.006240000000000134	0.0	0.07999999999999996	-0.08	0.0	-0.15999999999999992	0.92	-0.08000000000000007	-0.14678899082568808	1	1	0.0020215337919843313	0.9979784662080157	0.32900626238399483	0.15791678034378231	0.07075204072650283	0.0951058609038514	0.3936278345343203	0.008635852398671966	0.2045969416172673	2.9657899756056816	0.0954657071117241	0.34847129204437227	In	NA	Test
7313	0.025913043478260844	-0.0916521739130436	0.0	0.0	0.3913043478260869	0.0	0.4782608695652173	0.0	0.0	0.4066666666666667	1	1	0.0028637733073737515	0.9971362266926262	0.1132329502466213	0.7242534249028602	0.07075204072650283	0.23414883020245386	0.865370387624576	0.008635852398671966	0.6320313403185286	0.06351030128069468	0.22630657620537314	0.12340779602763767	In	NA	Test
4499	-0.20908695652173925	0.17434782608695654	0.0	0.0	-0.6086956521739131	0.0	-0.5217391304347827	0.0	0.0	-0.5933333333333333	1	1	0.00065399401328603	0.999346005986714	1.221106170119292	0.8146392304643723	0.07075204072650283	0.23414883020245386	1.8059358033029718	0.008635852398671966	0.6787622894173918	0.06351030128069468	0.22630657620537314	0.7291972531465651	In	NA	Test
4142	-0.004672727272727606	0.05594545454545463	0.0	0.0	-0.6909090909090909	-0.03636363636363636	-0.6545454545454545	0.0	-0.16363636363636366	-0.5933333333333333	1	1	0.0014219946867447542	0.9985780053132552	0.25742510481762093	0.12964471939941205	0.07075204072650283	0.23414883020245386	2.025553071173695	0.5662651912696439	0.8528439730503043	0.06351030128069468	0.041322474213454245	0.7291972531465651	In	NA	Test
9742	0.15694117647058836	0.0385294117647057	-0.1176470588235294	0.11764705882352945	-0.2352941176470588	0.0	0.5882352941176472	0.0	-1.0	1.7253521126760565	-1	-1	0.7811970915164365	0.21880290848356354	0.5044800692942908	0.02888750014807361	0.681400669996608	0.2500492449538778	0.8084659724195393	0.008635852398671966	0.7761851154557272	0.06351030128069468	1.4092042874652384	1.247725665567779	In	NA	Test
10467	0.15694117647058836	0.03752941176470581	-0.1176470588235294	0.11764705882352945	0.7647058823529411	0.0	0.5882352941176472	0.0	-1.0	1.7253521126760565	-1	-1	0.9843375324815418	0.01566246751845828	0.5044800692942908	0.023102189413610967	0.681400669996608	0.2500492449538778	1.8628402185080082	0.008635852398671966	0.7761851154557272	0.06351030128069468	1.4092042874652384	1.247725665567779	In	NA	Test
5398	-0.0006785714285715282	0.04041071428571441	-0.14285714285714285	0.0	-0.03571428571428571	0.0	0.5535714285714286	0.0	0.6071428571428572	-0.2746478873239437	1	1	7.72196597788044e-05	0.9999227803402212	0.23859523972937227	0.03977141981763812	0.842576250865846	0.23414883020245386	0.27532713179324314	0.008635852398671966	0.7307479413157215	0.06351030128069468	1.2192953148625303	0.45748443278062684	In	NA	Test
1085	0.1697200000000001	0.007240000000000023	0.0	0.07999999999999996	-0.08	0.0	-0.15999999999999992	-0.08	-0.08000000000000007	-0.14678899082568808	1	1	0.016975032954007374	0.9830249670459926	0.5647239687398823	0.1521314696093197	0.07075204072650283	0.0951058609038514	0.3936278345343203	0.008635852398671966	0.2045969416172673	0.1888618443127824	0.0954657071117241	0.34847129204437227	In	NA	Test
1658	0.015327272727272412	0.08394545454545478	0.0	0.0	0.3090909090909091	-0.03636363636363636	0.34545454545454546	0.0	-0.16363636363636366	0.4066666666666667	1	1	0.017019645280144213	0.9829803547198558	0.16313802227526594	0.2916334199643847	0.07075204072650283	0.23414883020245386	0.6457531197538527	0.5662651912696439	0.45794965668561594	0.06351030128069468	0.041322474213454245	0.12340779602763767	In	NA	Test
6655	0.20642553191489374	0.08942553191489344	0.0	0.08510638297872343	-0.0425531914893617	0.0	-1.319148936170213	0.0	-0.8297872340425532	-1.1467889908256879	1	1	0.4443315379266747	0.5556684620733253	0.7377668446109134	0.32333737039548743	0.07075204072650283	0.11612211778297754	0.2935959431293738	0.008635852398671966	1.7240019830643514	0.06351030128069468	1.130819459606411	1.201076341218575	In	NA	Test
8566	0.0033333333333331887	-0.0003333333333332966	0.0	0.0	0.0	0.0	0.0	0.0	0.0	-1.2746478873239435	1	1	4.144767151581519e-05	0.9999585523284842	0.21968169995748343	0.1959455562383215	0.07075204072650283	0.23414883020245386	0.17992333926011647	0.008635852398671966	0.005130039140479844	0.06351030128069468	0.22630657620537314	1.3100894819548297	In	NA	Test
3428	0.025327272727272417	-0.09105454545454528	0.0	0.0	0.3090909090909091	0.9636363636363636	0.34545454545454546	0.0	0.8363636363636364	0.4066666666666667	1	1	0.23769300961840478	0.7623069903815952	0.11599448100408846	0.7207959585666891	0.07075204072650283	0.23414883020245386	0.6457531197538527	14.768541627682085	0.45794965668561594	0.06351030128069468	1.5941883894571574	0.12340779602763767	Outlier	7.707288420782675	Test
5314	0.039321428571428514	-0.06058928571428567	-0.14285714285714285	0.0	-0.03571428571428571	0.0	-0.44642857142857145	0.0	-0.3928571428571429	-1.2746478873239435	1	1	0.0007090034266423739	0.9992909965733576	0.050021074644662246	0.5445449643631534	0.842576250865846	0.23414883020245386	0.27532713179324314	0.008635852398671966	0.5800456884201989	0.06351030128069468	0.4162155488080815	1.3100894819548297	In	NA	Test
9910	0.0669411764705885	0.0235294117647058	-0.1176470588235294	0.11764705882352945	0.7647058823529411	0.0	-0.4117647058823528	0.0	-1.0	0.7253521126760563	-1	-1	0.9848794384103322	0.0151205615896678	0.08018819785369434	0.05789216086887498	0.681400669996608	0.2500492449538778	1.8628402185080082	0.008635852398671966	0.5346085142801931	0.06351030128069468	1.4092042874652384	0.39512061639357604	In	NA	Test
15343	0.912	0.966	0.0	1.0	0.0	0.0	1.0	0.0	0.0	-0.5933333333333333	-1	-1	0.9976846721312652	0.0023153278687347996	4.064094750216842	5.3945930501646915	0.07075204072650283	3.881534808626364	0.17992333926011647	0.008635852398671966	1.3159236688764002	0.06351030128069468	0.22630657620537314	0.7291972531465651	Outlier	4.211462111897596	Test
3757	-0.09809999999999974	0.02293333333333336	0.0	0.033333333333333326	0.0	0.0	1.2	0.0	1.4333333333333331	1.7253521126760565	1	1	0.00028583987418828727	0.9997141601258117	0.6978743535847916	0.061340659816475976	0.07075204072650283	0.09695937557482663	0.17992333926011647	0.008635852398671966	1.5780823948235843	0.06351030128069468	2.5705388141332493	1.247725665567779	In	NA	Test
3338	0.11321428571428548	0.0002142857142857224	-0.03571428571428571	0.0	0.0	0.0	0.0	0.0	0.0	0.4066666666666667	1	1	0.028285883242966214	0.9717141167570338	0.29833602139128745	0.19277740988373462	0.1575800321715844	0.23414883020245386	0.17992333926011647	0.008635852398671966	0.005130039140479844	0.06351030128069468	0.22630657620537314	0.12340779602763767	In	NA	Test
5765	-0.010678571428571535	0.11341071428571435	-0.14285714285714285	0.0	-0.03571428571428571	0.0	-0.44642857142857145	0.0	-0.3928571428571429	-1.2746478873239435	1	1	0.0021450626363910263	0.997854937363609	0.2857387810005498	0.462099103433457	0.842576250865846	0.23414883020245386	0.27532713179324314	0.008635852398671966	0.5800456884201989	0.06351030128069468	0.4162155488080815	1.3100894819548297	In	NA	Test
1359	0.0859130434782609	-0.0926521739130436	0.0	0.0	0.3913043478260869	0.0	0.4782608695652173	0.0	0.0	0.4066666666666667	1	1	0.004200128351404042	0.995799871648596	0.1696282973804437	0.7300387356373235	0.07075204072650283	0.23414883020245386	0.865370387624576	0.008635852398671966	0.6320313403185286	0.06351030128069468	0.22630657620537314	0.12340779602763767	In	NA	Test
15316	0.16410526315789475	0.05278947368421083	0.0	0.0	-0.05263157894736842	0.0	0.9473684210526316	0.0	-1.1052631578947372	0.4066666666666667	-1	1	0.00897903911596698	0.991020960884033	0.5382541109356229	0.11138638944509763	0.07075204072650283	0.23414883020245386	0.3205184019405137	0.008635852398671966	1.2469345304692465	0.06351030128069468	1.581363325746356	0.12340779602763767	In	NA	Test
12937	1.05	0.7759999999999999	0.0	1.0	0.0	0.0	0.0	0.0	0.0	-1.2746478873239435	-1	-1	0.9992687668776286	0.0007312331223713937	4.714675619759091	4.295384010616669	0.07075204072650283	3.881534808626364	0.17992333926011647	0.008635852398671966	0.005130039140479844	0.06351030128069468	0.22630657620537314	1.3100894819548297	Outlier	4.027762909936873	Test
10672	-0.023058823529411576	-0.040470588235294265	0.8823529411764706	-0.8823529411764706	-0.2352941176470588	0.0	-0.4117647058823528	0.0	-1.0	0.7253521126760563	-1	1	0.0004182879433525244	0.9995817120566475	0.34410367358690314	0.42815204787452504	5.711897371149834	3.86563439387494	0.8084659724195393	0.008635852398671966	0.5346085142801931	0.06351030128069468	1.4092042874652384	0.39512061639357604	Outlier	3.7909329908569074	Test
3853	0.039321428571428514	-0.06058928571428567	0.8571428571428572	0.0	-0.03571428571428571	0.0	-0.44642857142857145	0.0	-0.3928571428571429	-1.2746478873239435	1	1	1.429574932987343e-05	0.9999857042506701	0.050021074644662246	0.5445449643631534	5.550721790280597	0.23414883020245386	0.27532713179324314	0.008635852398671966	0.5800456884201989	0.06351030128069468	0.4162155488080815	1.3100894819548297	Outlier	3.0498591216871374	Test
5518	0.06040909090909041	0.04899999999999993	0.0	0.0	-0.09090909090909093	0.0	-0.31818181818181834	-0.7272727272727273	0.0	0.26315789473684204	1	1	0.14941396482541913	0.8505860351745809	0.049393633328159575	0.08946310666186623	0.07075204072650283	0.23414883020245386	0.42276935661716636	0.008635852398671966	0.4119406612300405	2.230781931387279	0.22630657620537314	0.0010514924794800616	In	NA	Test
9526	0.2069411764705884	0.03752941176470581	0.8823529411764706	0.11764705882352945	0.7647058823529411	0.0	0.5882352941176472	0.0	-1.0	1.7253521126760565	-1	-1	0.6372036421404463	0.3627963578595536	0.7401977756501783	0.023102189413610967	5.711897371149834	0.2500492449538778	1.8628402185080082	0.008635852398671966	0.7761851154557272	0.06351030128069468	1.4092042874652384	1.247725665567779	Outlier	3.3945695743094597	Test
13584	-0.13659090909090954	-0.016000000000000125	0.0	0.0	-0.09090909090909093	0.0	0.6818181818181817	0.2727272727272727	0.0	3.4066666666666667	-1	-1	0.7583895781042881	0.24161042189571194	0.8793341297140361	0.2865820910782471	0.07075204072650283	0.23414883020245386	0.42276935661716636	0.008635852398671966	0.8988529685058798	0.9238698885311847	0.22630657620537314	2.6812229435502464	In	NA	Test
2038	-0.023749999999999938	-0.0002500000000000835	-0.125	0.0	0.0	0.0	-0.375	-0.25	0.0	-1.2746478873239435	1	1	0.00041758164276628484	0.9995824183572337	0.3473621242335881	0.19546344701045026	0.7284102144168024	0.23414883020245386	0.17992333926011647	0.008635852398671966	0.4864175720104903	0.7251526536989212	0.22630657620537314	1.3100894819548297	In	NA	Test
15326	0.15694117647058836	0.0385294117647057	-0.1176470588235294	0.11764705882352945	-0.2352941176470588	0.0	0.5882352941176472	0.0	-1.0	1.7253521126760565	-1	-1	0.7811970915164365	0.21880290848356354	0.5044800692942908	0.02888750014807361	0.681400669996608	0.2500492449538778	0.8084659724195393	0.008635852398671966	0.7761851154557272	0.06351030128069468	1.4092042874652384	1.247725665567779	In	NA	Test
7982	-0.0350999999999998	0.02193333333333336	0.0	0.033333333333333326	0.0	0.0	-0.8	0.0	1.4333333333333331	-0.2746478873239437	1	1	0.001878126014319581	0.9981218739856804	0.40087004357637385	0.06712597055093926	0.07075204072650283	0.09695937557482663	0.17992333926011647	0.008635852398671966	1.0435048646482565	0.06351030128069468	2.5705388141332493	0.45748443278062684	In	NA	Test
12037	-0.023058823529411576	-0.0814705882352943	-0.1176470588235294	0.11764705882352945	0.7647058823529411	0.0	-0.4117647058823528	0.0	-1.0	0.7253521126760563	-1	-1	0.938270617692852	0.06172938230714795	0.34410367358690314	0.6653497879875195	0.681400669996608	0.2500492449538778	1.8628402185080082	0.008635852398671966	0.5346085142801931	0.06351030128069468	1.4092042874652384	0.39512061639357604	In	NA	Test
5831	-0.09689473684210526	0.0067894736842109005	0.0	0.0	-0.05263157894736842	0.0	-0.05263157894736836	0.0	2.8947368421052633	-0.14678899082568808	1	1	2.9412931085159855e-06	0.9999970587068915	0.6921923162421088	0.1547379043402127	0.07075204072650283	0.23414883020245386	0.3205184019405137	0.008635852398671966	0.06385909926667378	0.06351030128069468	4.960680128936091	0.34847129204437227	In	2.629137451479735	Test
11339	0.15694117647058836	0.0385294117647057	-0.1176470588235294	0.11764705882352945	-0.2352941176470588	0.0	0.5882352941176472	0.0	-1.0	1.7253521126760565	-1	-1	0.7811970915164365	0.21880290848356354	0.5044800692942908	0.02888750014807361	0.681400669996608	0.2500492449538778	0.8084659724195393	0.008635852398671966	0.7761851154557272	0.06351030128069468	1.4092042874652384	1.247725665567779	In	NA	Test
6140	-0.05705882352941161	-0.027470588235294247	-0.1176470588235294	0.11764705882352945	-0.2352941176470588	0.0	-1.4117647058823528	0.0	2.0	-0.2746478873239437	1	1	0.00477388237072951	0.9952261176292705	0.5043917139089067	0.3529430083265024	0.681400669996608	0.2500492449538778	0.8084659724195393	0.008635852398671966	1.8454021440161135	0.06351030128069468	3.4973283035465963	0.45748443278062684	In	2.212041863243833	Test
15288	-0.13659090909090954	-0.016000000000000125	0.0	0.0	-0.09090909090909093	0.0	0.6818181818181817	0.2727272727272727	0.0	3.725352112676056	-1	-1	0.9022657961468223	0.09773420385317767	0.8793341297140361	0.2865820910782471	0.07075204072650283	0.23414883020245386	0.42276935661716636	0.008635852398671966	0.8988529685058798	0.9238698885311847	0.22630657620537314	2.9529357639161846	In	NA	Test
4771	-0.004615384615384689	0.012076923076923094	0.0	0.0	0.0	0.0	0.07692307692307687	0.0	0.0	0.7253521126760563	1	1	0.026916115527445883	0.9730838844725541	0.25715477122431646	0.12414836661062349	0.07075204072650283	0.23414883020245386	0.17992333926011647	0.008635852398671966	0.10596031835093518	0.06351030128069468	0.22630657620537314	0.39512061639357604	In	NA	Test
4010	-0.020099999999999785	-0.0490666666666667	0.0	0.033333333333333326	0.0	0.0	0.2	0.0	-0.5666666666666667	0.7253521126760563	1	1	0.03214826593882447	0.9678517340611755	0.33015473166960757	0.4778830326978323	0.07075204072650283	0.09695937557482663	0.17992333926011647	0.008635852398671966	0.2672887650876639	0.06351030128069468	0.7004829132079734	0.39512061639357604	In	NA	Test
12735	1.02	0.708	0.0	1.0	0.0	0.0	1.0	0.0	0.0	-0.2746478873239437	-1	-1	0.9967394205919321	0.003260579408067888	4.573244995945559	3.901982880673166	0.07075204072650283	3.881534808626364	0.17992333926011647	0.008635852398671966	1.3159236688764002	0.06351030128069468	0.22630657620537314	0.45748443278062684	Outlier	3.869870693332348	Test
4876	-0.14309999999999978	-0.052066666666666594	0.0	0.033333333333333326	0.0	0.0	0.2	0.0	0.43333333333333335	0.7253521126760563	1	1	0.0018632463481865758	0.9981367536518134	0.9100202893050903	0.4952389649012215	0.07075204072650283	0.09695937557482663	0.17992333926011647	0.008635852398671966	0.2672887650876639	0.06351030128069468	0.9350279504626382	0.39512061639357604	In	NA	Test
14988	1.06	0.8859999999999999	0.0	1.0	1.0	0.0	3.0	0.0	0.0	1.4066666666666667	-1	-1	0.999578049963072	0.00042195003692801803	4.761819161030269	4.931768191407628	0.07075204072650283	3.881534808626364	2.491382851667431	0.008635852398671966	3.937510928348241	0.06351030128069468	0.22630657620537314	0.9760128452018406	Outlier	4.806569007839251	Test
15336	0.06040909090909041	-0.016000000000000125	0.0	0.0	-0.09090909090909093	0.0	-0.31818181818181834	-0.7272727272727273	0.0	2.725352112676056	-1	-1	0.997669417389792	0.0023305826102080133	0.049393633328159575	0.2865820910782471	0.07075204072650283	0.23414883020245386	0.42276935661716636	0.008635852398671966	0.4119406612300405	2.230781931387279	0.22630657620537314	2.1003307147419816	In	NA	Test
9305	0.0204090909090906	-0.02700000000000013	0.0	0.0	-0.09090909090909093	0.0	-0.31818181818181834	1.2727272727272727	0.0	2.4066666666666667	-1	-1	0.7335790538493195	0.26642094615068046	0.13918053175654937	0.3502205091573432	0.07075204072650283	0.23414883020245386	0.42276935661716636	0.008635852398671966	0.4119406612300405	4.078521708449649	0.22630657620537314	1.8286178943760436	In	2.4040900467047672	Test
7220	0.12932142857142834	0.24241071428571426	-0.14285714285714285	0.0	-0.03571428571428571	0.0	-0.44642857142857145	0.0	-0.3928571428571429	-1.5933333333333333	1	1	0.005267687182449854	0.9947323128175501	0.37427079679593406	1.2084041881792191	0.842576250865846	0.23414883020245386	0.27532713179324314	0.008635852398671966	0.5800456884201989	0.06351030128069468	0.4162155488080815	1.5818023023207681	In	NA	Test
6477	0.006249999999999867	0.04074999999999995	0.0	0.0	0.0	0.0	0.0	0.0	0.0	-0.2746478873239437	1	1	0.0017474158292366537	0.9982525841707633	0.20593150042005662	0.041734293102544305	0.07075204072650283	0.23414883020245386	0.17992333926011647	0.008635852398671966	0.005130039140479844	0.06351030128069468	0.22630657620537314	0.45748443278062684	In	NA	Test
3254	-0.05678571428571444	0.0002142857142857224	-0.03571428571428571	0.0	0.0	0.0	0.0	0.0	0.0	0.4066666666666667	1	1	0.009480695751787893	0.9905193042482121	0.5031041802187289	0.19277740988373462	0.1575800321715844	0.23414883020245386	0.17992333926011647	0.008635852398671966	0.005130039140479844	0.06351030128069468	0.22630657620537314	0.12340779602763767	In	NA	Test
9123	0.009321428571428479	-0.09558928571428572	-0.14285714285714285	0.0	-0.03571428571428571	0.0	0.5535714285714286	0.0	0.6071428571428572	-0.2746478873239437	1	1	2.684345905590302e-05	0.9999731565409441	0.19145169845819476	0.7470308400693683	0.842576250865846	0.23414883020245386	0.27532713179324314	0.008635852398671966	0.7307479413157215	0.06351030128069468	1.2192953148625303	0.45748443278062684	In	NA	Test
2915	0.05533333333333368	-0.03837037037036994	0.0	0.03703703703703709	0.40740740740740733	0.0	0.4814814814814814	0.0	-0.07407407407407407	0.4066666666666667	1	1	0.007498514921209343	0.9925014850787907	0.025464714652641652	0.41600163491586684	0.07075204072650283	0.08171610283842334	0.9083865903770324	0.008635852398671966	0.6362528979022192	0.06351030128069468	0.10515762334088341	0.12340779602763767	In	NA	Test
4527	0.036249999999999886	-0.0002500000000000835	-0.125	0.0	0.0	0.0	-0.375	-0.25	0.0	-1.2746478873239435	1	1	0.0006182211404389681	0.999381778859561	0.06450087660652416	0.19546344701045026	0.7284102144168024	0.23414883020245386	0.17992333926011647	0.008635852398671966	0.4864175720104903	0.7251526536989212	0.22630657620537314	1.3100894819548297	In	NA	Test
2589	-0.12708695652173918	0.17334782608695642	0.0	0.0	-0.6086956521739131	0.0	-0.5217391304347827	0.0	0.0	-0.5933333333333333	1	1	0.0011086523029074646	0.9988913476970925	0.8345291316956365	0.8088539197299083	0.07075204072650283	0.23414883020245386	1.8059358033029718	0.008635852398671966	0.6787622894173918	0.06351030128069468	0.22630657620537314	0.7291972531465651	In	NA	Test
7677	0.14990000000000014	0.0009333333333333416	0.0	0.033333333333333326	0.0	0.0	0.2	0.0	-0.5666666666666667	0.7253521126760563	1	1	0.13239954967431755	0.8676004503256824	0.4712854699404089	0.18861749597466818	0.07075204072650283	0.09695937557482663	0.17992333926011647	0.008635852398671966	0.2672887650876639	0.06351030128069468	0.7004829132079734	0.39512061639357604	In	NA	Test
1343	0.11321428571428548	0.0002142857142857224	-0.03571428571428571	0.0	0.0	0.0	0.0	0.0	0.0	0.4066666666666667	1	1	0.028285883242966214	0.9717141167570338	0.29833602139128745	0.19277740988373462	0.1575800321715844	0.23414883020245386	0.17992333926011647	0.008635852398671966	0.005130039140479844	0.06351030128069468	0.22630657620537314	0.12340779602763767	In	NA	Test
1748	0.09972000000000003	0.04523999999999995	0.0	0.07999999999999996	-0.08	0.0	-0.15999999999999992	-0.08	-0.08000000000000007	-0.14678899082568808	1	1	0.01472527872432805	0.985274721275672	0.23471917984163984	0.06771033830028439	0.07075204072650283	0.0951058609038514	0.3936278345343203	0.008635852398671966	0.2045969416172673	0.1888618443127824	0.0954657071117241	0.34847129204437227	In	NA	Test
4748	0.14642553191489371	-0.06557446808510659	0.0	0.08510638297872343	-0.0425531914893617	0.0	-1.319148936170213	0.0	-0.8297872340425532	-1.1467889908256879	1	1	0.13067051482751768	0.8693294851724823	0.45490559698384847	0.5733857934463207	0.07075204072650283	0.11612211778297754	0.2935959431293738	0.008635852398671966	1.7240019830643514	0.06351030128069468	1.130819459606411	1.201076341218575	In	NA	Test
3259	0.025327272727272417	0.08394545454545478	0.0	0.0	0.3090909090909091	-0.03636363636363636	0.34545454545454546	0.0	-0.16363636363636366	0.4066666666666667	1	1	0.018149553574535404	0.9818504464254646	0.11599448100408846	0.2916334199643847	0.07075204072650283	0.23414883020245386	0.6457531197538527	0.5662651912696439	0.45794965668561594	0.06351030128069468	0.041322474213454245	0.12340779602763767	In	NA	Test
2960	0.0397200000000002	0.007240000000000023	0.0	0.07999999999999996	-0.08	0.0	-0.15999999999999992	-0.08	-0.08000000000000007	-0.14678899082568808	1	1	0.007322511147409783	0.9926774888525902	0.048142067785424104	0.1521314696093197	0.07075204072650283	0.0951058609038514	0.3936278345343203	0.008635852398671966	0.2045969416172673	0.1888618443127824	0.0954657071117241	0.34847129204437227	In	NA	Test
11321	0.06040909090909041	0.04899999999999993	0.0	0.0	-0.09090909090909093	0.0	-0.31818181818181834	-0.7272727272727273	0.0	2.4066666666666667	-1	-1	0.99599747518801	0.004002524811990076	0.049393633328159575	0.08946310666186623	0.07075204072650283	0.23414883020245386	0.42276935661716636	0.008635852398671966	0.4119406612300405	2.230781931387279	0.22630657620537314	1.8286178943760436	In	NA	Test
11097	-0.3745909090909095	-0.015000000000000124	0.0	0.0	-0.09090909090909093	0.0	-4.318181818181818	-0.7272727272727273	2.0	-1.5933333333333333	-1	-1	0.7319390095163862	0.2680609904836137	2.001350411968059	0.2807967803437838	0.07075204072650283	0.23414883020245386	0.42276935661716636	0.008635852398671966	5.655115180173722	2.230781931387279	3.4973283035465963	1.5818023023207681	Outlier	3.9533719916778374	Test
415	-0.04500000000000004	0.01100000000000001	0.0	0.0	0.0	0.0	0.0	0.0	0.0	-1.1467889908256879	1	1	5.1137283274771406e-05	0.9999488627167252	0.44754214943484066	0.13037870124773784	0.07075204072650283	0.23414883020245386	0.17992333926011647	0.008635852398671966	0.005130039140479844	0.06351030128069468	0.22630657620537314	1.201076341218575	In	NA	Test
4585	-0.04067857142857157	0.07941071428571432	-0.14285714285714285	0.0	-0.03571428571428571	0.0	0.5535714285714286	0.0	1.6071428571428572	-2.736842105263158	1	1	2.5355504362778447e-09	0.9999999974644496	0.4271694048140823	0.2653985384617054	0.842576250865846	0.23414883020245386	0.27532713179324314	0.008635852398671966	0.7307479413157215	0.06351030128069468	2.854806178533142	2.5567636550431287	In	NA	Test
3865	0.07932142857142832	0.2464107142857144	-0.14285714285714285	0.0	-0.03571428571428571	0.0	-0.44642857142857145	0.0	-0.3928571428571429	-1.5933333333333333	1	1	0.0039306263947893605	0.9960693736052106	0.13855309044004668	1.231545431117073	0.842576250865846	0.23414883020245386	0.27532713179324314	0.008635852398671966	0.5800456884201989	0.06351030128069468	0.4162155488080815	1.5818023023207681	In	NA	Test
10926	0.0669411764705885	0.0235294117647058	-0.1176470588235294	0.11764705882352945	0.7647058823529411	0.0	-0.4117647058823528	0.0	-1.0	0.7253521126760563	-1	-1	0.9848794384103322	0.0151205615896678	0.08018819785369434	0.05789216086887498	0.681400669996608	0.2500492449538778	1.8628402185080082	0.008635852398671966	0.5346085142801931	0.06351030128069468	1.4092042874652384	0.39512061639357604	In	NA	Test
7216	0.16410526315789475	0.05278947368421083	0.0	0.0	-0.05263157894736842	0.0	0.9473684210526316	0.0	-1.1052631578947372	-1.7368421052631582	1	1	6.395772140788125e-06	0.9999936042278592	0.5382541109356229	0.11138638944509763	0.07075204072650283	0.23414883020245386	0.3205184019405137	0.008635852398671966	1.2469345304692465	0.06351030128069468	1.581363325746356	1.704158605868926	In	NA	Test
3260	-0.06867272727272766	-0.10705454545454528	0.0	0.0	0.3090909090909091	-0.03636363636363636	0.34545454545454546	0.0	-0.16363636363636366	0.4066666666666667	1	1	0.0020626084377880494	0.997937391562212	0.559143768953157	0.8133609303181016	0.07075204072650283	0.23414883020245386	0.6457531197538527	0.5662651912696439	0.45794965668561594	0.06351030128069468	0.041322474213454245	0.12340779602763767	In	NA	Test
2500	-0.026785714285714413	0.0002142857142857224	-0.03571428571428571	0.0	0.0	0.0	0.0	0.0	0.0	0.4066666666666667	1	1	0.011513118990908344	0.9884868810090917	0.3616735564051964	0.19277740988373462	0.1575800321715844	0.23414883020245386	0.17992333926011647	0.008635852398671966	0.005130039140479844	0.06351030128069468	0.22630657620537314	0.12340779602763767	In	NA	Test
12931	1.05	0.777	0.0	1.0	0.0	0.0	0.0	0.0	0.0	-1.2746478873239435	-1	-1	0.9992747709640096	0.0007252290359903491	4.714675619759091	4.301169321351132	0.07075204072650283	3.881534808626364	0.17992333926011647	0.008635852398671966	0.005130039140479844	0.06351030128069468	0.22630657620537314	1.3100894819548297	Outlier	4.029505870499042	Test
2966	0.01382352941176479	0.09352941176470586	0.0	0.0	-0.1176470588235294	0.0	0.588235294117647	-0.17647058823529413	0.0	0.7253521126760563	1	1	0.007219384580597565	0.9927806154194024	0.17022720078085501	0.34707959054355475	0.07075204072650283	0.23414883020245386	0.49419465583982786	0.008635852398671966	0.776185115455727	0.49319296105785776	0.22630657620537314	0.39512061639357604	In	NA	Test
13759	0.15694117647058836	0.0395294117647057	-0.1176470588235294	0.11764705882352945	-0.2352941176470588	0.0	0.5882352941176472	0.0	-1.0	1.7253521126760565	-1	-1	0.7826041150831958	0.21739588491680414	0.5044800692942908	0.03467281088253689	0.681400669996608	0.2500492449538778	0.8084659724195393	0.008635852398671966	0.7761851154557272	0.06351030128069468	1.4092042874652384	1.247725665567779	In	NA	Test
