# Supplementary material for: QSAR-Co-X: an open source toolkit for multitarget QSAR modelling
Source: J Cheminform. 2021 Apr 15;13:29. doi: 10.1186/s13321-021-00508-0 (PMC8048082; doi:10.1186/s13321-021-00508-0)
Supplement: Supplementary file 2 — Additional file 2. Folder (CS_1) containing the results (i.e., the output files from the current toolkit) of the FS-LDA, SFS-LDA, RF and GB models for case study 1. [file 13321_2021_508_MOESM2_ESM.zip › 13321_2021_508_MOESM2_ESM/CS_1/SFS_LDA/pi3k_strbj_sfslda.txt]

Sub-training set results 

Wilks lambda: 0.3653052170478607
Fvalue: 76.62096959464506
pvalue: 6.214296658222282e-90
Selected features :['SpMin3_Bh(s)_cl', 'HOMA_cl', 'nAzetidines_cl', 'B02[C-O]_cl', 'B06[O-O]_cl', 'B10[S-F]_cl', 'F02[N-O]_cl', 'CATS3D_17_DA_cl', 'CATS3D_02_AP_cl', 'F02[N-O]_bt']
intercept: [5.79526644]
coefficients: [[-6.54278154 -8.25080955  3.90459308 -4.05759432 -2.87629631 -6.31865035
   4.12523901  1.80759438  2.04933503 -3.38511523]]
True Positive: 333
True Negative: 106
False Positive 5
False Negative 8
Sensitivity: 95.4954954954955
Specificity: 97.65395894428153
Accuracy: 97.12389380530973
f1_score: 98.08541973490428
MCC: 0.9232264083635046
ROC_AUC: 0.9657472721988851

Test set results: 

True Positive: 77
True Negative: 33
False Positive 2
False Negative 2
Sensitivity: 94.28571428571428
Specificity: 97.46835443037975
Accuracy: 96.49122807017544
f1_score: 97.46835443037975
MCC: 0.9175406871609403
ROC_AUC: 0.9587703435804701
