# Supplementary material for: QSAR-Co-X: an open source toolkit for multitarget QSAR modelling
Source: J Cheminform. 2021 Apr 15;13:29. doi: 10.1186/s13321-021-00508-0 (PMC8048082; doi:10.1186/s13321-021-00508-0)
Supplement: Supplementary file 2 — Additional file 2. Folder (CS_1) containing the results (i.e., the output files from the current toolkit) of the FS-LDA, SFS-LDA, RF and GB models for case study 1. [file 13321_2021_508_MOESM2_ESM.zip › 13321_2021_508_MOESM2_ESM/CS_1/SFS_LDA/pi3k_vdbj_pred.csv]

NAME	SpMin3_Bh(s)_cl	HOMA_cl	nAzetidines_cl	B02[C-O]_cl	B06[O-O]_cl	B10[S-F]_cl	F02[N-O]_cl	CATS3D_17_DA_cl	CATS3D_02_AP_cl	F02[N-O]_bt	Act_600	Pred	%Prob(-1)	%Prob(+1)	stdSpMin3_Bh(s)_cl	stdHOMA_cl	stdnAzetidines_cl	stdB02[C-O]_cl	stdB06[O-O]_cl	stdB10[S-F]_cl	stdF02[N-O]_cl	stdCATS3D_17_DA_cl	stdCATS3D_02_AP_cl	stdF02[N-O]_bt	Outlier_info(standardization_approach)	snew	Set
11005	-0.0030588235294115584	-0.0814705882352943	-0.1176470588235294	0.11764705882352945	0.7647058823529411	0.0	-0.4117647058823528	0.0	-1.0	0.7253521126760563	-1	-1	0.9454288878711087	0.05457111212889128	0.24981659104454815	0.6653497879875195	0.681400669996608	0.2500492449538778	1.8628402185080082	0.008635852398671966	0.5346085142801931	0.06351030128069468	1.4092042874652384	0.39512061639357604	In	NA	Validation
7244	0.11990000000000013	0.0009333333333333416	0.0	0.033333333333333326	0.0	0.0	0.2	0.0	-0.5666666666666667	0.7253521126760563	1	1	0.11143260762563789	0.8885673923743621	0.32985484612687643	0.18861749597466818	0.07075204072650283	0.09695937557482663	0.17992333926011647	0.008635852398671966	0.2672887650876639	0.06351030128069468	0.7004829132079734	0.39512061639357604	In	NA	Validation
4600	-0.09157446808510616	-0.006574468085106533	0.0	0.08510638297872343	-0.0425531914893617	0.0	0.6808510638297873	0.0	0.17021276595744686	0.8532110091743119	1	1	0.0015086804807440402	0.998491319519256	0.6671106852701745	0.232052460112987	0.07075204072650283	0.11612211778297754	0.2935959431293738	0.008635852398671966	0.8975852764074895	0.06351030128069468	0.5046914040642007	0.5041337571298307	In	NA	Validation
8453	0.06040909090909041	-0.016000000000000125	0.0	0.0	-0.09090909090909093	0.0	0.6818181818181817	0.2727272727272727	0.0	3.4066666666666667	1	-1	0.9192944087056807	0.08070559129431933	0.049393633328159575	0.2865820910782471	0.07075204072650283	0.23414883020245386	0.42276935661716636	0.008635852398671966	0.8988529685058798	0.9238698885311847	0.22630657620537314	2.6812229435502464	In	NA	Validation
6904	0.11990000000000013	-0.0010666666666666602	0.0	0.033333333333333326	0.0	0.0	0.2	0.0	-0.5666666666666667	0.7253521126760563	1	1	0.10980914001347442	0.8901908599865256	0.32985484612687643	0.20018811744359474	0.07075204072650283	0.09695937557482663	0.17992333926011647	0.008635852398671966	0.2672887650876639	0.06351030128069468	0.7004829132079734	0.39512061639357604	In	NA	Validation
9917	-0.01538461538461511	-0.02969230769230768	0.0	0.0	0.0	0.0	-0.15384615384615385	0.0	0.0	-1.1467889908256879	-1	1	8.369305119215742e-05	0.9999163069488078	0.3079247387471213	0.36579634575012815	0.07075204072650283	0.23414883020245386	0.17992333926011647	0.008635852398671966	0.196530519280431	0.06351030128069468	0.22630657620537314	1.201076341218575	In	NA	Validation
1173	-0.18608695652173926	0.17334782608695642	0.0	0.0	-0.6086956521739131	0.0	-0.5217391304347827	0.0	0.0	-0.5933333333333333	1	1	0.0007538786462104596	0.9992461213537895	1.1126760251955838	0.8088539197299083	0.07075204072650283	0.23414883020245386	1.8059358033029718	0.008635852398671966	0.6787622894173918	0.06351030128069468	0.22630657620537314	0.7291972531465651	In	NA	Validation
6198	-0.09157446808510616	0.007425531914893478	0.0	0.08510638297872343	-0.0425531914893617	0.0	0.6808510638297873	0.0	0.17021276595744686	0.8532110091743119	1	1	0.0016931014625143348	0.9983068985374857	0.6671106852701745	0.15105810983050105	0.07075204072650283	0.11612211778297754	0.2935959431293738	0.008635852398671966	0.8975852764074895	0.06351030128069468	0.5046914040642007	0.5041337571298307	In	NA	Validation
6145	0.18642553191489372	0.08942553191489344	0.0	0.08510638297872343	-0.0425531914893617	0.0	-1.319148936170213	0.0	-0.8297872340425532	-1.1467889908256879	1	1	0.4123021586555421	0.5876978413444579	0.6434797620685583	0.32333737039548743	0.07075204072650283	0.11612211778297754	0.2935959431293738	0.008635852398671966	1.7240019830643514	0.06351030128069468	1.130819459606411	1.201076341218575	In	NA	Validation
5552	0.20642553191489374	0.08942553191489344	0.0	0.08510638297872343	-0.0425531914893617	0.0	-1.319148936170213	0.0	-0.8297872340425532	-1.1467889908256879	1	1	0.444331537926674	0.555668462073326	0.7377668446109134	0.32333737039548743	0.07075204072650283	0.11612211778297754	0.2935959431293738	0.008635852398671966	1.7240019830643514	0.06351030128069468	1.130819459606411	1.201076341218575	In	NA	Validation
12943	1.05	0.7759999999999999	0.0	1.0	0.0	0.0	0.0	0.0	0.0	-1.2746478873239435	-1	-1	0.9992687668776286	0.0007312331223714027	4.714675619759091	4.295384010616669	0.07075204072650283	3.881534808626364	0.17992333926011647	0.008635852398671966	0.005130039140479844	0.06351030128069468	0.22630657620537314	1.3100894819548297	Outlier	4.027762909936873	Validation
10616	-0.07289473684210535	-0.005210526315789221	0.0	0.0	-0.05263157894736842	0.0	-0.05263157894736836	0.0	-0.10526315789473696	-0.14678899082568808	-1	1	0.00145595505888918	0.9985440449411108	0.5790478171912832	0.22416163315377272	0.07075204072650283	0.23414883020245386	0.3205184019405137	0.008635852398671966	0.06385909926667378	0.06351030128069468	0.054147537924255945	0.34847129204437227	In	NA	Validation
1642	-0.04678571428571443	0.0002142857142857224	-0.03571428571428571	0.0	0.0	0.0	0.0	0.0	0.0	0.4066666666666667	1	1	0.010115255019811031	0.989884744980189	0.4559606389475514	0.19277740988373462	0.1575800321715844	0.23414883020245386	0.17992333926011647	0.008635852398671966	0.005130039140479844	0.06351030128069468	0.22630657620537314	0.12340779602763767	In	NA	Validation
9585	-0.14309999999999978	-0.03206666666666669	0.0	0.033333333333333326	0.0	0.0	0.2	0.0	-0.5666666666666667	0.7253521126760563	-1	1	0.016803550178261073	0.9831964498217389	0.9100202893050903	0.3795327502119565	0.07075204072650283	0.09695937557482663	0.17992333926011647	0.008635852398671966	0.2672887650876639	0.06351030128069468	0.7004829132079734	0.39512061639357604	In	NA	Validation
5011	0.04210526315789465	-0.06021052631578916	0.0	0.0	-0.05263157894736842	0.0	-0.05263157894736836	0.0	-1.1052631578947372	-0.14678899082568808	1	1	0.015028329867432855	0.9849716701325671	0.036897092572742485	0.5423537235492526	0.07075204072650283	0.23414883020245386	0.3205184019405137	0.008635852398671966	0.06385909926667378	0.06351030128069468	1.581363325746356	0.34847129204437227	In	NA	Validation
3551	-0.08757446808510627	0.007425531914893478	0.0	0.08510638297872343	0.9574468085106383	0.0	0.6808510638297873	0.0	0.17021276595744686	0.8532110091743119	1	1	0.029972873669304567	0.9700271263306954	0.648253268761704	0.15105810983050105	0.07075204072650283	0.11612211778297754	2.377710247798174	0.008635852398671966	0.8975852764074895	0.06351030128069468	0.5046914040642007	0.5041337571298307	In	NA	Validation
11283	0.13694117647058834	-0.0804705882352943	-0.1176470588235294	0.11764705882352945	0.7647058823529411	0.0	-0.4117647058823528	0.0	-1.0	0.7253521126760563	-1	-1	0.9776073261864308	0.022392673813569245	0.4101929867519358	0.6595644772530563	0.681400669996608	0.2500492449538778	1.8628402185080082	0.008635852398671966	0.5346085142801931	0.06351030128069468	1.4092042874652384	0.39512061639357604	In	NA	Validation
12954	0.59	0.8290000000000001	0.0	1.0	0.0	0.0	0.0	0.0	0.0	-1.2746478873239435	-1	-1	0.9905069801328006	0.009493019867199434	2.546072721284928	4.602005479543223	0.07075204072650283	3.881534808626364	0.17992333926011647	0.008635852398671966	0.005130039140479844	0.06351030128069468	0.22630657620537314	1.3100894819548297	Outlier	3.543508527657081	Validation
11001	0.17694117647058838	0.03752941176470581	-0.1176470588235294	0.11764705882352945	0.7647058823529411	0.0	0.5882352941176472	0.0	-1.0	1.7253521126760565	-1	-1	0.9862321721927759	0.013767827807224037	0.5987671518366458	0.023102189413610967	0.681400669996608	0.2500492449538778	1.8628402185080082	0.008635852398671966	0.7761851154557272	0.06351030128069468	1.4092042874652384	1.247725665567779	In	NA	Validation
4502	-0.04466666666666641	-0.03837037037036994	0.0	0.03703703703703709	0.40740740740740733	0.0	0.4814814814814814	0.0	-0.07407407407407407	0.4066666666666667	1	1	0.00391194225959457	0.9960880577404054	0.44597069805913336	0.41600163491586684	0.07075204072650283	0.08171610283842334	0.9083865903770324	0.008635852398671966	0.6362528979022192	0.06351030128069468	0.10515762334088341	0.12340779602763767	In	NA	Validation
2395	0.016425531914893817	0.11242553191489346	0.0	0.08510638297872343	-0.0425531914893617	0.0	-0.3191489361702127	0.0	-0.8297872340425532	-0.14678899082568808	1	1	0.11742079732171029	0.8825792026782897	0.15796043954145797	0.45639951728814293	0.07075204072650283	0.11612211778297754	0.2935959431293738	0.008635852398671966	0.41320835332843087	0.06351030128069468	1.130819459606411	0.34847129204437227	In	NA	Validation
10866	0.17694117647058838	0.03752941176470581	-0.1176470588235294	0.11764705882352945	0.7647058823529411	0.0	0.5882352941176472	0.0	-1.0	1.7253521126760565	-1	-1	0.9862321721927759	0.013767827807224037	0.5987671518366458	0.023102189413610967	0.681400669996608	0.2500492449538778	1.8628402185080082	0.008635852398671966	0.7761851154557272	0.06351030128069468	1.4092042874652384	1.247725665567779	In	NA	Validation
1506	0.00040909090909058143	0.032999999999999814	0.0	0.0	-0.09090909090909093	0.0	-0.31818181818181834	2.2727272727272725	0.0	0.26315789473684204	1	1	0.0004587401356138665	0.9995412598643861	0.23346761429890436	0.0031018650895468904	0.07075204072650283	0.23414883020245386	0.42276935661716636	0.008635852398671966	0.4119406612300405	7.233173528368112	0.22630657620537314	0.0010514924794800616	Outlier	3.74698319857462	Validation
9445	-0.058058823529411614	0.004529411764705671	-0.1176470588235294	0.11764705882352945	-0.2352941176470588	0.0	-1.4117647058823528	0.0	2.0	-0.2746478873239437	-1	1	0.006167182249303127	0.9938328177506969	0.5091060680360244	0.16781306482367797	0.681400669996608	0.2500492449538778	0.8084659724195393	0.008635852398671966	1.8454021440161135	0.06351030128069468	3.4973283035465963	0.45748443278062684	In	2.2079796889934507	Validation
5575	-0.024672727272727624	-0.024054545454545332	0.0	0.0	-0.6909090909090909	-0.03636363636363636	-0.6545454545454545	0.0	-0.16363636363636366	-0.5933333333333333	1	1	0.000645272691445653	0.9993547273085543	0.35171218735997595	0.33318013935764984	0.07075204072650283	0.23414883020245386	2.025553071173695	0.5662651912696439	0.8528439730503043	0.06351030128069468	0.041322474213454245	0.7291972531465651	In	NA	Validation
3446	0.053823529411764826	0.09352941176470586	0.0	0.0	-0.1176470588235294	0.0	0.588235294117647	-0.17647058823529413	0.0	0.7253521126760563	1	1	0.009358861166517851	0.9906411388334821	0.018346964303854973	0.34707959054355475	0.07075204072650283	0.23414883020245386	0.49419465583982786	0.008635852398671966	0.776185115455727	0.49319296105785776	0.22630657620537314	0.39512061639357604	In	NA	Validation
5983	0.009321428571428479	-0.07058928571428569	-0.14285714285714285	0.0	-0.03571428571428571	0.0	-0.44642857142857145	0.0	-0.3928571428571429	-1.2746478873239435	1	1	0.0005365937738096571	0.9994634062261903	0.19145169845819476	0.6023980717077861	0.842576250865846	0.23414883020245386	0.27532713179324314	0.008635852398671966	0.5800456884201989	0.06351030128069468	0.4162155488080815	1.3100894819548297	In	NA	Validation
4383	-0.09057446808510627	0.007425531914893478	0.0	0.08510638297872343	0.9574468085106383	0.0	0.6808510638297873	0.0	0.17021276595744686	0.8532110091743119	1	1	0.029407424261357784	0.9705925757386422	0.6623963311430572	0.15105810983050105	0.07075204072650283	0.11612211778297754	2.377710247798174	0.008635852398671966	0.8975852764074895	0.06351030128069468	0.5046914040642007	0.5041337571298307	In	NA	Validation
10918	-0.023058823529411576	-0.0814705882352943	-0.1176470588235294	0.11764705882352945	0.7647058823529411	0.0	-0.4117647058823528	0.0	-1.0	0.7253521126760563	-1	-1	0.9382706176928517	0.06172938230714828	0.34410367358690314	0.6653497879875195	0.681400669996608	0.2500492449538778	1.8628402185080082	0.008635852398671966	0.5346085142801931	0.06351030128069468	1.4092042874652384	0.39512061639357604	In	NA	Validation
3051	-0.0346666666666664	-0.03837037037036994	0.0	0.03703703703703709	0.40740740740740733	0.0	0.4814814814814814	0.0	-0.07407407407407407	0.4066666666666667	1	1	0.004175346438190175	0.9958246535618098	0.3988271567879558	0.41600163491586684	0.07075204072650283	0.08171610283842334	0.9083865903770324	0.008635852398671966	0.6362528979022192	0.06351030128069468	0.10515762334088341	0.12340779602763767	In	NA	Validation
4399	-0.22509999999999972	-0.025066666666666567	0.0	-0.9666666666666668	0.0	0.0	-1.8	0.0	1.4333333333333331	-1.2746478873239435	1	1	1.3349904416593006e-05	0.9999866500955834	1.2965973277287453	0.33903557507071286	0.07075204072650283	4.212643014403644	0.17992333926011647	0.008635852398671966	2.3542984943841767	0.06351030128069468	2.5705388141332493	1.3100894819548297	Outlier	3.053797171466419	Validation
5211	0.025327272727272417	-0.03605454545454523	0.0	0.0	0.3090909090909091	-0.03636363636363636	0.34545454545454546	0.0	-0.16363636363636366	0.4066666666666667	1	1	0.006821099160673416	0.9931789008393266	0.11599448100408846	0.4026038681712086	0.07075204072650283	0.23414883020245386	0.6457531197538527	0.5662651912696439	0.45794965668561594	0.06351030128069468	0.041322474213454245	0.12340779602763767	In	NA	Validation
3616	-0.005384615384615321	0.0643076923076924	0.0	0.0	0.0	0.0	-0.15384615384615385	0.0	0.0	-1.1467889908256879	1	1	0.00019403712508925253	0.9998059628749107	0.26078119747594486	0.17802286328942038	0.07075204072650283	0.23414883020245386	0.17992333926011647	0.008635852398671966	0.196530519280431	0.06351030128069468	0.22630657620537314	1.201076341218575	In	NA	Validation
6286	-0.3745909090909095	-0.015000000000000124	0.0	0.0	-0.09090909090909093	0.0	-4.318181818181818	-0.7272727272727273	2.0	-3.736842105263158	1	1	0.0019237725558852725	0.9980762274441147	2.001350411968059	0.2807967803437838	0.07075204072650283	0.23414883020245386	0.42276935661716636	0.008635852398671966	5.655115180173722	2.230781931387279	3.4973283035465963	3.4093687042173317	Outlier	4.247347518483036	Validation
5148	0.12533333333333352	0.015629629629630104	0.0	0.03703703703703709	-0.5925925925925926	0.0	-1.5185185185185186	0.0	-0.07407407407407407	-1.5933333333333333	1	1	0.004595672853734412	0.9954043271462656	0.3554695035508831	0.10359485525484963	0.07075204072650283	0.08171610283842334	1.762919600550515	0.008635852398671966	1.9853343615696215	0.06351030128069468	0.10515762334088341	1.5818023023207681	In	NA	Validation
15559	-0.01959090909090944	0.049999999999999815	0.0	0.0	-0.09090909090909093	0.0	-0.31818181818181834	-0.7272727272727273	0.0	2.725352112676056	-1	-1	0.9977180368372108	0.0022819631627892163	0.32775469684125935	0.09524841739632882	0.07075204072650283	0.23414883020245386	0.42276935661716636	0.008635852398671966	0.4119406612300405	2.230781931387279	0.22630657620537314	2.1003307147419816	In	NA	Validation
6653	-0.06867272727272766	-0.06105454545454525	0.0	0.0	0.3090909090909091	-0.03636363636363636	0.34545454545454546	0.0	-0.16363636363636366	0.4066666666666667	1	1	0.0030118574734583348	0.9969881425265417	0.559143768953157	0.5472366365327906	0.07075204072650283	0.23414883020245386	0.6457531197538527	0.5662651912696439	0.45794965668561594	0.06351030128069468	0.041322474213454245	0.12340779602763767	In	NA	Validation
1819	-0.020099999999999785	-0.04806666666666659	0.0	0.033333333333333326	0.0	0.0	0.2	0.0	-0.5666666666666667	0.7253521126760563	1	1	0.032405981214973956	0.967594018785026	0.33015473166960757	0.47209772196336836	0.07075204072650283	0.09695937557482663	0.17992333926011647	0.008635852398671966	0.2672887650876639	0.06351030128069468	0.7004829132079734	0.39512061639357604	In	NA	Validation
4141	-0.06867272727272766	-0.06105454545454525	0.0	0.0	0.3090909090909091	-0.03636363636363636	0.34545454545454546	0.0	-0.16363636363636366	0.4066666666666667	1	1	0.0030118574734583348	0.9969881425265417	0.559143768953157	0.5472366365327906	0.07075204072650283	0.23414883020245386	0.6457531197538527	0.5662651912696439	0.45794965668561594	0.06351030128069468	0.041322474213454245	0.12340779602763767	In	NA	Validation
3689	-0.029574468085106113	-0.0005744680851065277	0.0	0.08510638297872343	-0.0425531914893617	0.0	0.6808510638297873	0.0	0.17021276595744686	0.8532110091743119	1	1	0.002376249656477647	0.9976237503435224	0.37482072938887395	0.19734059570620732	0.07075204072650283	0.11612211778297754	0.2935959431293738	0.008635852398671966	0.8975852764074895	0.06351030128069468	0.5046914040642007	0.5041337571298307	In	NA	Validation
11703	0.01694117647058846	-0.0804705882352943	-0.1176470588235294	0.11764705882352945	0.7647058823529411	0.0	-0.4117647058823528	0.0	-1.0	0.7253521126760563	-1	-1	0.9521768272886494	0.04782317271135064	0.15552950850219316	0.6595644772530563	0.681400669996608	0.2500492449538778	1.8628402185080082	0.008635852398671966	0.5346085142801931	0.06351030128069468	1.4092042874652384	0.39512061639357604	In	NA	Validation
13698	0.06040909090909041	0.032999999999999814	0.0	0.0	-0.09090909090909093	0.0	-0.31818181818181834	-0.7272727272727273	0.0	2.725352112676056	-1	-1	0.9984432443412314	0.0015567556587685995	0.049393633328159575	0.0031018650895468904	0.07075204072650283	0.23414883020245386	0.42276935661716636	0.008635852398671966	0.4119406612300405	2.230781931387279	0.22630657620537314	2.1003307147419816	In	NA	Validation
11325	0.06040909090909041	-0.016000000000000125	0.0	0.0	-0.09090909090909093	0.0	-0.31818181818181834	-0.7272727272727273	0.0	2.853211009174312	-1	-1	0.9984869608594544	0.001513039140545548	0.049393633328159575	0.2865820910782471	0.07075204072650283	0.23414883020245386	0.42276935661716636	0.008635852398671966	0.4119406612300405	2.230781931387279	0.22630657620537314	2.2093438554782363	In	NA	Validation
9819	-0.03305882352941158	-0.0804705882352943	-0.1176470588235294	0.11764705882352945	0.7647058823529411	0.0	-0.4117647058823528	0.0	-1.0	0.7253521126760563	-1	-1	0.9348748201540373	0.06512517984596267	0.39124721485808067	0.6595644772530563	0.681400669996608	0.2500492449538778	1.8628402185080082	0.008635852398671966	0.5346085142801931	0.06351030128069468	1.4092042874652384	0.39512061639357604	In	NA	Validation
1350	0.01591304347826084	-0.0916521739130436	0.0	0.0	0.3913043478260869	0.0	0.4782608695652173	0.0	0.0	0.4066666666666667	1	1	0.0026828875723592382	0.9973171124276408	0.1603764915177988	0.7242534249028602	0.07075204072650283	0.23414883020245386	0.865370387624576	0.008635852398671966	0.6320313403185286	0.06351030128069468	0.22630657620537314	0.12340779602763767	In	NA	Validation
15283	0.2069411764705884	0.03752941176470581	-0.1176470588235294	0.11764705882352945	-0.2352941176470588	0.0	0.5882352941176472	0.0	-1.0	1.7253521126760565	-1	-1	0.8308332756064789	0.1691667243935211	0.7401977756501783	0.023102189413610967	0.681400669996608	0.2500492449538778	0.8084659724195393	0.008635852398671966	0.7761851154557272	0.06351030128069468	1.4092042874652384	1.247725665567779	In	NA	Validation
4639	0.01932142857142849	-0.1125892857142856	-0.14285714285714285	0.0	-0.03571428571428571	0.0	-0.44642857142857145	1.0	1.6071428571428572	-1.2746478873239435	1	1	1.1034110654062346e-06	0.9999988965889346	0.14430815718701728	0.8453811225552433	0.842576250865846	0.23414883020245386	0.27532713179324314	0.008635852398671966	0.5800456884201989	3.2181621211991582	2.854806178533142	1.3100894819548297	In	2.4781582439469485	Validation
1511	0.1897200000000001	0.007240000000000023	0.0	0.07999999999999996	-0.08	0.0	-0.15999999999999992	-0.08	-0.08000000000000007	-0.14678899082568808	1	1	0.01930238943049256	0.9806976105695074	0.6590110512822374	0.1521314696093197	0.07075204072650283	0.0951058609038514	0.3936278345343203	0.008635852398671966	0.2045969416172673	0.1888618443127824	0.0954657071117241	0.34847129204437227	In	NA	Validation
15364	0.17694117647058838	0.0395294117647057	-0.1176470588235294	0.11764705882352945	-0.2352941176470588	0.0	0.5882352941176472	0.0	-1.0	1.7253521126760565	-1	-1	0.804043795673488	0.19595620432651195	0.5987671518366458	0.03467281088253689	0.681400669996608	0.2500492449538778	0.8084659724195393	0.008635852398671966	0.7761851154557272	0.06351030128069468	1.4092042874652384	1.247725665567779	In	NA	Validation
15324	0.16410526315789475	0.05278947368421083	0.0	0.0	-0.05263157894736842	0.0	0.9473684210526316	0.0	-1.1052631578947372	0.8532110091743119	-1	1	0.03945883894954905	0.960541161050451	0.5382541109356229	0.11138638944509763	0.07075204072650283	0.23414883020245386	0.3205184019405137	0.008635852398671966	1.2469345304692465	0.06351030128069468	1.581363325746356	0.5041337571298307	In	NA	Validation
5613	0.039321428571428514	-0.06058928571428567	0.8571428571428572	0.0	-0.03571428571428571	0.0	0.5535714285714286	0.0	-0.3928571428571429	-0.2746478873239437	1	1	6.819907682587001e-06	0.9999931800923174	0.050021074644662246	0.5445449643631534	5.550721790280597	0.23414883020245386	0.27532713179324314	0.008635852398671966	0.7307479413157215	0.06351030128069468	0.4162155488080815	0.45748443278062684	In	2.975820363072326	Validation
5601	0.025327272727272417	-0.032054545454545336	0.0	0.0	0.3090909090909091	-0.03636363636363636	0.34545454545454546	0.0	-0.16363636363636366	0.4066666666666667	1	1	0.007048360355726868	0.9929516396442731	0.11599448100408846	0.3794626252333561	0.07075204072650283	0.23414883020245386	0.6457531197538527	0.5662651912696439	0.45794965668561594	0.06351030128069468	0.041322474213454245	0.12340779602763767	In	NA	Validation
3472	0.10990000000000012	-0.0010666666666666602	0.0	0.033333333333333326	0.0	0.0	0.2	0.0	-0.5666666666666667	0.7253521126760563	1	1	0.10357487988408765	0.8964251201159124	0.28271130485569895	0.20018811744359474	0.07075204072650283	0.09695937557482663	0.17992333926011647	0.008635852398671966	0.2672887650876639	0.06351030128069468	0.7004829132079734	0.39512061639357604	In	NA	Validation
1135	0.036249999999999886	-0.0002500000000000835	0.875	0.0	0.0	0.0	-0.375	-0.25	0.0	-1.2746478873239435	1	1	1.2464182095328624e-05	0.9999875358179047	0.06450087660652416	0.19546344701045026	5.66488782672964	0.23414883020245386	0.17992333926011647	0.008635852398671966	0.4864175720104903	0.7251526536989212	0.22630657620537314	1.3100894819548297	Outlier	3.1050306647196053	Validation
7273	-0.024666666666666396	0.08862962962963006	0.0	0.03703703703703709	-0.5925925925925926	0.0	-0.5185185185185186	0.0	-0.07407407407407407	-0.5933333333333333	1	1	0.0015052862861164584	0.9984947137138835	0.35168361551677835	0.31873282836096933	0.07075204072650283	0.08171610283842334	1.762919600550515	0.008635852398671966	0.6745407318337012	0.06351030128069468	0.10515762334088341	0.7291972531465651	In	NA	Validation
15291	0.17694117647058838	0.0385294117647057	-0.1176470588235294	0.11764705882352945	-0.2352941176470588	0.0	0.5882352941176472	0.0	-1.0	1.7253521126760565	-1	-1	0.8027405578994112	0.19725944210058874	0.5987671518366458	0.02888750014807361	0.681400669996608	0.2500492449538778	0.8084659724195393	0.008635852398671966	0.7761851154557272	0.06351030128069468	1.4092042874652384	1.247725665567779	In	NA	Validation
4556	-0.09157446808510616	0.006425531914893479	0.0	0.08510638297872343	-0.0425531914893617	0.0	0.6808510638297873	0.0	0.17021276595744686	0.8532110091743119	1	1	0.0016792128374842896	0.9983207871625157	0.6671106852701745	0.15684342056496434	0.07075204072650283	0.11612211778297754	0.2935959431293738	0.008635852398671966	0.8975852764074895	0.06351030128069468	0.5046914040642007	0.5041337571298307	In	NA	Validation
3119	0.025384615384615342	-0.1019230769230769	0.0	0.0	0.0	0.0	0.07692307692307687	0.0	0.0	0.7253521126760563	1	1	0.012970096019049082	0.9870299039809509	0.11572414741078395	0.783673790339437	0.07075204072650283	0.23414883020245386	0.17992333926011647	0.008635852398671966	0.10596031835093518	0.06351030128069468	0.22630657620537314	0.39512061639357604	In	NA	Validation
12020	0.00694117647058845	-0.0804705882352943	-0.1176470588235294	0.11764705882352945	0.7647058823529411	0.0	-0.4117647058823528	0.0	-1.0	0.7253521126760563	-1	-1	0.9491077962817083	0.05089220371829173	0.20267304977337067	0.6595644772530563	0.681400669996608	0.2500492449538778	1.8628402185080082	0.008635852398671966	0.5346085142801931	0.06351030128069468	1.4092042874652384	0.39512061639357604	In	NA	Validation
7013	-0.004615384615384689	0.011076923076923095	0.0	0.0	0.0	0.0	0.07692307692307687	0.0	0.0	0.7253521126760563	1	1	0.026700854762379045	0.973299145237621	0.25715477122431646	0.1299336773450868	0.07075204072650283	0.23414883020245386	0.17992333926011647	0.008635852398671966	0.10596031835093518	0.06351030128069468	0.22630657620537314	0.39512061639357604	In	NA	Validation
8356	-0.01538461538461511	-0.02869230769230768	0.0	0.0	0.0	0.0	-0.15384615384615385	0.0	0.0	-1.1467889908256879	1	1	8.43863846943238e-05	0.9999156136153057	0.3079247387471213	0.36001103501566484	0.07075204072650283	0.23414883020245386	0.17992333926011647	0.008635852398671966	0.196530519280431	0.06351030128069468	0.22630657620537314	1.201076341218575	In	NA	Validation
15345	0.17694117647058838	0.0385294117647057	-0.1176470588235294	0.11764705882352945	0.7647058823529411	0.0	0.5882352941176472	0.0	-1.0	1.7253521126760565	-1	-1	0.9863437556669172	0.013656244333082719	0.5987671518366458	0.02888750014807361	0.681400669996608	0.2500492449538778	1.8628402185080082	0.008635852398671966	0.7761851154557272	0.06351030128069468	1.4092042874652384	1.247725665567779	In	NA	Validation
6605	0.025327272727272417	-0.09105454545454528	0.0	0.0	0.3090909090909091	-0.03636363636363636	0.34545454545454546	0.0	0.8363636363636364	0.4066666666666667	1	1	0.0005616781435838769	0.9994383218564161	0.11599448100408846	0.7207959585666891	0.07075204072650283	0.23414883020245386	0.6457531197538527	0.5662651912696439	0.45794965668561594	0.06351030128069468	1.5941883894571574	0.12340779602763767	In	NA	Validation
5706	0.0293214285714285	-0.03858928571428566	-0.14285714285714285	0.0	-0.03571428571428571	0.0	-0.44642857142857145	0.0	0.6071428571428572	-1.2746478873239435	1	1	0.00010263940658683524	0.9998973605934132	0.09716461591583977	0.4172681282049612	0.842576250865846	0.23414883020245386	0.27532713179324314	0.008635852398671966	0.5800456884201989	0.06351030128069468	1.2192953148625303	1.3100894819548297	In	NA	Validation
9642	0.06040909090909041	-0.016000000000000125	0.0	0.0	-0.09090909090909093	0.0	0.6818181818181817	-0.7272727272727273	0.0	3.725352112676056	-1	-1	0.995127093616535	0.004872906383465067	0.049393633328159575	0.2865820910782471	0.07075204072650283	0.23414883020245386	0.42276935661716636	0.008635852398671966	0.8988529685058798	2.230781931387279	0.22630657620537314	2.9529357639161846	In	NA	Validation
3454	0.06040909090909041	-0.016000000000000125	0.0	0.0	-0.09090909090909093	0.0	-0.31818181818181834	0.2727272727272727	0.0	0.26315789473684204	1	1	0.016575717450432403	0.9834242825495676	0.049393633328159575	0.2865820910782471	0.07075204072650283	0.23414883020245386	0.42276935661716636	0.008635852398671966	0.4119406612300405	0.9238698885311847	0.22630657620537314	0.0010514924794800616	In	NA	Validation
3146	0.05533333333333368	-0.03837037037036994	0.0	0.03703703703703709	0.40740740740740733	0.0	0.4814814814814814	0.0	-0.07407407407407407	0.4066666666666667	1	1	0.007498514921209343	0.9925014850787907	0.025464714652641652	0.41600163491586684	0.07075204072650283	0.08171610283842334	0.9083865903770324	0.008635852398671966	0.6362528979022192	0.06351030128069468	0.10515762334088341	0.12340779602763767	In	NA	Validation
11332	-0.023058823529411576	-0.0804705882352943	-0.1176470588235294	0.11764705882352945	0.7647058823529411	0.0	-0.4117647058823528	0.0	-1.0	0.7253521126760563	-1	-1	0.9387467707105723	0.061253229289427655	0.34410367358690314	0.6595644772530563	0.681400669996608	0.2500492449538778	1.8628402185080082	0.008635852398671966	0.5346085142801931	0.06351030128069468	1.4092042874652384	0.39512061639357604	In	NA	Validation
5115	-0.005384615384615321	0.0003076923076923421	0.0	0.0	0.0	0.0	-0.15384615384615385	0.0	0.0	-1.1467889908256879	1	1	0.00011444304806951244	0.9998855569519305	0.26078119747594486	0.19223702371622967	0.07075204072650283	0.23414883020245386	0.17992333926011647	0.008635852398671966	0.196530519280431	0.06351030128069468	0.22630657620537314	1.201076341218575	In	NA	Validation
4489	-0.07709999999999984	0.02293333333333336	0.0	0.033333333333333326	0.0	0.0	1.2	0.0	1.4333333333333331	1.7253521126760565	1	1	0.00032792603729570047	0.9996720739627043	0.5988729169153193	0.061340659816475976	0.07075204072650283	0.09695937557482663	0.17992333926011647	0.008635852398671966	1.5780823948235843	0.06351030128069468	2.5705388141332493	1.247725665567779	In	NA	Validation
3455	0.0504090909090904	-0.03300000000000014	0.0	0.0	-0.09090909090909093	0.0	-0.31818181818181834	-0.7272727272727273	0.0	2.853211009174312	1	-1	0.9981420636135275	0.001857936386472476	0.002250092056982045	0.3849323735641229	0.07075204072650283	0.23414883020245386	0.42276935661716636	0.008635852398671966	0.4119406612300405	2.230781931387279	0.22630657620537314	2.2093438554782363	In	NA	Validation
12942	1.05	0.7759999999999999	0.0	1.0	0.0	0.0	0.0	0.0	0.0	-1.2746478873239435	-1	-1	0.9992687668776286	0.0007312331223714027	4.714675619759091	4.295384010616669	0.07075204072650283	3.881534808626364	0.17992333926011647	0.008635852398671966	0.005130039140479844	0.06351030128069468	0.22630657620537314	1.3100894819548297	Outlier	4.027762909936873	Validation
8128	0.13694117647058834	0.03752941176470581	-0.1176470588235294	0.11764705882352945	0.7647058823529411	0.0	0.5882352941176472	0.0	-1.0	1.7253521126760565	1	-1	0.9821868738849681	0.017813126115031906	0.4101929867519358	0.023102189413610967	0.681400669996608	0.2500492449538778	1.8628402185080082	0.008635852398671966	0.7761851154557272	0.06351030128069468	1.4092042874652384	1.247725665567779	In	NA	Validation
10977	0.17694117647058838	0.03752941176470581	-0.1176470588235294	0.11764705882352945	0.7647058823529411	0.0	0.5882352941176472	0.0	-1.0	1.7253521126760565	-1	-1	0.9862321721927759	0.013767827807224037	0.5987671518366458	0.023102189413610967	0.681400669996608	0.2500492449538778	1.8628402185080082	0.008635852398671966	0.7761851154557272	0.06351030128069468	1.4092042874652384	1.247725665567779	In	NA	Validation
7872	0.17532727272727233	0.08294545454545467	0.0	0.0	0.3090909090909091	-0.03636363636363636	0.34545454545454546	0.0	-0.16363636363636366	0.4066666666666667	1	1	0.046635884023811025	0.953364115976189	0.5911586380635729	0.28584810922992077	0.07075204072650283	0.23414883020245386	0.6457531197538527	0.5662651912696439	0.45794965668561594	0.06351030128069468	0.041322474213454245	0.12340779602763767	In	NA	Validation
8454	-0.13659090909090954	-0.016000000000000125	0.0	0.0	-0.09090909090909093	0.0	-0.31818181818181834	-0.7272727272727273	0.0	2.4066666666666667	1	-1	0.9756741423066223	0.02432585769337766	0.8793341297140361	0.2865820910782471	0.07075204072650283	0.23414883020245386	0.42276935661716636	0.008635852398671966	0.4119406612300405	2.230781931387279	0.22630657620537314	1.8286178943760436	In	NA	Validation
3904	0.005384615384615321	0.010076923076923205	0.0	0.0	0.0	0.0	0.07692307692307687	0.0	0.0	0.7253521126760563	1	1	0.028227668606910283	0.9717723313930897	0.21001122995313895	0.1357189880795494	0.07075204072650283	0.23414883020245386	0.17992333926011647	0.008635852398671966	0.10596031835093518	0.06351030128069468	0.22630657620537314	0.39512061639357604	In	NA	Validation
7271	-0.1576666666666664	0.12262962962962998	0.0	0.03703703703703709	-0.5925925925925926	0.0	-0.5185185185185186	0.0	-0.07407407407407407	-0.5933333333333333	1	1	0.0008352631041107506	0.9991647368958892	0.9786927144234385	0.5154333933327203	0.07075204072650283	0.08171610283842334	1.762919600550515	0.008635852398671966	0.6745407318337012	0.06351030128069468	0.10515762334088341	0.7291972531465651	In	NA	Validation
2409	0.06040909090909041	-0.016000000000000125	0.0	0.0	-0.09090909090909093	0.0	0.6818181818181817	0.2727272727272727	0.0	1.263157894736842	1	1	0.007976669867750363	0.9920233301322496	0.049393633328159575	0.2865820910782471	0.07075204072650283	0.23414883020245386	0.42276935661716636	0.008635852398671966	0.8988529685058798	0.9238698885311847	0.22630657620537314	0.853656541653683	In	NA	Validation
12242	-0.013058823529411569	0.0225294117647058	-0.1176470588235294	0.11764705882352945	0.7647058823529411	0.0	-0.4117647058823528	0.0	-1.0	0.7253521126760563	-1	-1	0.9745383479583353	0.025461652041664694	0.29696013231572566	0.06367747160333824	0.681400669996608	0.2500492449538778	1.8628402185080082	0.008635852398671966	0.5346085142801931	0.06351030128069468	1.4092042874652384	0.39512061639357604	In	NA	Validation
5871	0.07532727272727248	0.08394545454545478	0.0	0.0	0.3090909090909091	-0.03636363636363636	0.34545454545454546	0.0	-0.16363636363636366	0.4066666666666667	1	1	0.024997749930588786	0.9750022500694112	0.11972322535179912	0.2916334199643847	0.07075204072650283	0.23414883020245386	0.6457531197538527	0.5662651912696439	0.45794965668561594	0.06351030128069468	0.041322474213454245	0.12340779602763767	In	NA	Validation
4361	0.0293214285714285	-0.04758928571428567	-0.14285714285714285	0.0	-0.03571428571428571	0.0	0.5535714285714286	0.0	0.6071428571428572	-0.2746478873239437	1	1	4.546296551022344e-05	0.9999545370344898	0.09716461591583977	0.4693359248151307	0.842576250865846	0.23414883020245386	0.27532713179324314	0.008635852398671966	0.7307479413157215	0.06351030128069468	1.2192953148625303	0.45748443278062684	In	NA	Validation
9796	0.06532727272727246	0.0009454545454546935	0.0	0.0	0.3090909090909091	-0.03636363636363636	-0.6545454545454545	0.0	-0.16363636363636366	-0.5933333333333333	-1	1	0.024752249095060574	0.9752477509049394	0.07257968408062156	0.1885473709960678	0.07075204072650283	0.23414883020245386	0.6457531197538527	0.5662651912696439	0.8528439730503043	0.06351030128069468	0.041322474213454245	0.7291972531465651	In	NA	Validation
4936	0.0859130434782609	-0.0916521739130436	0.0	0.0	0.3913043478260869	0.0	0.4782608695652173	0.0	0.0	0.4066666666666667	1	1	0.004234778807123529	0.9957652211928765	0.1696282973804437	0.7242534249028602	0.07075204072650283	0.23414883020245386	0.865370387624576	0.008635852398671966	0.6320313403185286	0.06351030128069468	0.22630657620537314	0.12340779602763767	In	NA	Validation
6118	-0.2396666666666665	0.12262962962962998	0.0	0.03703703703703709	-0.5925925925925926	0.0	-0.5185185185185186	0.0	-0.07407407407407407	-0.5933333333333333	1	1	0.0004886202270087958	0.9995113797729912	1.365269752847094	0.5154333933327203	0.07075204072650283	0.08171610283842334	1.762919600550515	0.008635852398671966	0.6745407318337012	0.06351030128069468	0.10515762334088341	0.7291972531465651	In	NA	Validation
5241	0.015327272727272412	0.08394545454545478	0.0	0.0	0.3090909090909091	-0.03636363636363636	0.34545454545454546	0.0	-0.16363636363636366	0.4066666666666667	1	1	0.017019645280144213	0.9829803547198558	0.16313802227526594	0.2916334199643847	0.07075204072650283	0.23414883020245386	0.6457531197538527	0.5662651912696439	0.45794965668561594	0.06351030128069468	0.041322474213454245	0.12340779602763767	In	NA	Validation
6034	-0.2300999999999997	0.01993333333333336	0.0	0.033333333333333326	0.0	0.0	-0.8	0.0	1.4333333333333331	-0.2746478873239437	1	1	0.0005164864271467451	0.9994835135728533	1.3201690983643337	0.07869659201986583	0.07075204072650283	0.09695937557482663	0.17992333926011647	0.008635852398671966	1.0435048646482565	0.06351030128069468	2.5705388141332493	0.45748443278062684	In	NA	Validation
962	0.015327272727272412	0.08394545454545478	0.0	0.0	0.3090909090909091	-0.03636363636363636	0.34545454545454546	0.0	-0.16363636363636366	0.4066666666666667	1	1	0.017019645280144213	0.9829803547198558	0.16313802227526594	0.2916334199643847	0.07075204072650283	0.23414883020245386	0.6457531197538527	0.5662651912696439	0.45794965668561594	0.06351030128069468	0.041322474213454245	0.12340779602763767	In	NA	Validation
3961	0.05533333333333368	-0.03837037037036994	0.0	0.03703703703703709	0.40740740740740733	0.0	0.4814814814814814	0.0	-0.07407407407407407	0.4066666666666667	1	1	0.007498514921209343	0.9925014850787907	0.025464714652641652	0.41600163491586684	0.07075204072650283	0.08171610283842334	0.9083865903770324	0.008635852398671966	0.6362528979022192	0.06351030128069468	0.10515762334088341	0.12340779602763767	In	NA	Validation
11717	0.14694117647058835	-0.0804705882352943	-0.1176470588235294	0.11764705882352945	0.7647058823529411	0.0	-0.4117647058823528	0.0	-1.0	0.7253521126760563	-1	-1	0.9789957407723924	0.021004259227607673	0.4573365280231133	0.6595644772530563	0.681400669996608	0.2500492449538778	1.8628402185080082	0.008635852398671966	0.5346085142801931	0.06351030128069468	1.4092042874652384	0.39512061639357604	In	NA	Validation
8797	-0.013058823529411569	-0.0814705882352943	-0.1176470588235294	0.11764705882352945	0.7647058823529411	0.0	-0.4117647058823528	0.0	-1.0	0.7253521126760563	1	-1	0.9419532102665009	0.0580467897334991	0.29696013231572566	0.6653497879875195	0.681400669996608	0.2500492449538778	1.8628402185080082	0.008635852398671966	0.5346085142801931	0.06351030128069468	1.4092042874652384	0.39512061639357604	In	NA	Validation
12939	1.05	0.779	0.0	1.0	0.0	0.0	0.0	0.0	0.0	-1.2746478873239435	-1	-1	0.9992866317498891	0.0007133682501108935	4.714675619759091	4.312739942820059	0.07075204072650283	3.881534808626364	0.17992333926011647	0.008635852398671966	0.005130039140479844	0.06351030128069468	0.22630657620537314	1.3100894819548297	Outlier	4.0329966370944454	Validation
8388	-0.07589473684210524	-0.005210526315789221	0.0	0.0	-0.05263157894736842	0.0	-0.05263157894736836	0.0	-0.10526315789473696	-0.14678899082568808	1	1	0.0014276961173049774	0.998572303882695	0.5931908795726359	0.22416163315377272	0.07075204072650283	0.23414883020245386	0.3205184019405137	0.008635852398671966	0.06385909926667378	0.06351030128069468	0.054147537924255945	0.34847129204437227	In	NA	Validation
4290	-0.09867857142857163	0.07941071428571432	-0.14285714285714285	0.0	-0.03571428571428571	0.0	-0.44642857142857145	0.0	1.6071428571428572	-1.2746478873239435	1	1	1.515141452168578e-05	0.9999848485854783	0.7006019441869118	0.2653985384617054	0.842576250865846	0.23414883020245386	0.27532713179324314	0.008635852398671966	0.5800456884201989	0.06351030128069468	2.854806178533142	1.3100894819548297	In	NA	Validation
5280	0.049900000000000284	0.0009333333333333416	0.0	0.033333333333333326	0.0	0.0	0.2	0.0	-0.5666666666666667	0.7253521126760563	1	1	0.07349614776012958	0.9265038522398704	0.00014994277136505193	0.18861749597466818	0.07075204072650283	0.09695937557482663	0.17992333926011647	0.008635852398671966	0.2672887650876639	0.06351030128069468	0.7004829132079734	0.39512061639357604	In	NA	Validation
2054	0.759	0.8079999999999999	0.0	1.0	0.0	0.0	1.0	0.0	1.0	-0.14678899082568808	1	-1	0.9617084283016795	0.038291571698320516	3.342798568767827	4.480513954119494	0.07075204072650283	3.881534808626364	0.17992333926011647	0.008635852398671966	1.3159236688764002	0.06351030128069468	1.8618174398759848	0.34847129204437227	Outlier	3.792205602571905	Validation
4075	0.09533333333333348	-0.03737037037037005	0.0	0.03703703703703709	0.40740740740740733	0.0	0.4814814814814814	0.0	-0.07407407407407407	0.4066666666666667	1	1	0.009799642028570199	0.9902003579714298	0.21403887973735053	0.4102163241814042	0.07075204072650283	0.08171610283842334	0.9083865903770324	0.008635852398671966	0.6362528979022192	0.06351030128069468	0.10515762334088341	0.12340779602763767	In	NA	Validation
10884	-0.0030588235294115584	-0.0804705882352943	-0.1176470588235294	0.11764705882352945	0.7647058823529411	0.0	-0.4117647058823528	0.0	-1.0	0.7253521126760563	-1	-1	0.9458530116374165	0.054146988362583456	0.24981659104454815	0.6595644772530563	0.681400669996608	0.2500492449538778	1.8628402185080082	0.008635852398671966	0.5346085142801931	0.06351030128069468	1.4092042874652384	0.39512061639357604	In	NA	Validation
6834	0.09532727272727247	0.05594545454545463	0.0	0.0	-0.6909090909090909	-0.03636363636363636	-0.6545454545454545	0.0	-0.16363636363636366	-0.5933333333333333	1	1	0.0027319784096121458	0.9972680215903879	0.21401030789415398	0.12964471939941205	0.07075204072650283	0.23414883020245386	2.025553071173695	0.5662651912696439	0.8528439730503043	0.06351030128069468	0.041322474213454245	0.7291972531465651	In	NA	Validation
3138	0.1232142857142855	0.0002142857142857224	-0.03571428571428571	0.0	0.0	0.0	0.0	0.0	0.0	0.4066666666666667	1	1	0.030140805797813752	0.9698591942021862	0.34547956266246505	0.19277740988373462	0.1575800321715844	0.23414883020245386	0.17992333926011647	0.008635852398671966	0.005130039140479844	0.06351030128069468	0.22630657620537314	0.12340779602763767	In	NA	Validation
14551	-0.08209999999999984	-0.009066666666666669	0.0	0.033333333333333326	0.0	0.0	0.2	0.0	-0.5666666666666667	0.7253521126760563	-1	1	0.02987680999523168	0.9701231900047683	0.6224446875509081	0.24647060331930098	0.07075204072650283	0.09695937557482663	0.17992333926011647	0.008635852398671966	0.2672887650876639	0.06351030128069468	0.7004829132079734	0.39512061639357604	In	NA	Validation
2356	-0.06867272727272766	-0.10705454545454528	0.0	0.0	0.3090909090909091	-0.03636363636363636	0.34545454545454546	0.0	-0.16363636363636366	0.4066666666666667	1	1	0.0020626084377880494	0.997937391562212	0.559143768953157	0.8133609303181016	0.07075204072650283	0.23414883020245386	0.6457531197538527	0.5662651912696439	0.45794965668561594	0.06351030128069468	0.041322474213454245	0.12340779602763767	In	NA	Validation
4768	-0.09809999999999974	0.02193333333333336	0.0	0.033333333333333326	0.0	0.0	-0.8	0.0	1.4333333333333331	-0.2746478873239437	1	1	0.0012444751606066617	0.9987555248393933	0.6978743535847916	0.06712597055093926	0.07075204072650283	0.09695937557482663	0.17992333926011647	0.008635852398671966	1.0435048646482565	0.06351030128069468	2.5705388141332493	0.45748443278062684	In	NA	Validation
8886	-0.0006785714285715282	-0.06358928571428568	-0.14285714285714285	0.0	-0.03571428571428571	0.0	0.5535714285714286	0.0	-0.3928571428571429	-0.2746478873239437	1	1	0.00025410002987957814	0.9997458999701204	0.23859523972937227	0.5619008965665432	0.842576250865846	0.23414883020245386	0.27532713179324314	0.008635852398671966	0.7307479413157215	0.06351030128069468	0.4162155488080815	0.45748443278062684	In	NA	Validation
4276	0.024615384615384702	-0.2006923076923076	0.0	0.0	0.0	0.0	-0.15384615384615385	0.0	0.0	-1.1467889908256879	1	1	2.6523627917551806e-05	0.9999734763720824	0.11935057366241238	1.3550844813433478	0.07075204072650283	0.23414883020245386	0.17992333926011647	0.008635852398671966	0.196530519280431	0.06351030128069468	0.22630657620537314	1.201076341218575	In	NA	Validation
3458	-0.0400869565217391	0.03334782608695641	0.0	0.0	-0.6086956521739131	0.0	-1.5217391304347827	0.0	0.0	-1.5933333333333333	1	1	0.0012932943380477013	0.9987067056619523	0.4243803226363923	0.001089583094950532	0.07075204072650283	0.23414883020245386	1.8059358033029718	0.008635852398671966	1.989555919153312	0.06351030128069468	0.22630657620537314	1.5818023023207681	In	NA	Validation
4544	-0.04678571428571443	0.0002142857142857224	-0.03571428571428571	0.0	0.0	0.0	0.0	0.0	0.0	0.4066666666666667	1	1	0.010115255019811031	0.989884744980189	0.4559606389475514	0.19277740988373462	0.1575800321715844	0.23414883020245386	0.17992333926011647	0.008635852398671966	0.005130039140479844	0.06351030128069468	0.22630657620537314	0.12340779602763767	In	NA	Validation
601	-0.04678571428571443	0.0002142857142857224	-0.03571428571428571	0.0	0.0	0.0	0.0	0.0	0.0	0.4066666666666667	1	1	0.010115255019811031	0.989884744980189	0.4559606389475514	0.19277740988373462	0.1575800321715844	0.23414883020245386	0.17992333926011647	0.008635852398671966	0.005130039140479844	0.06351030128069468	0.22630657620537314	0.12340779602763767	In	NA	Validation
696	0.025384615384615342	-0.1029230769230769	0.0	0.0	0.0	0.0	0.07692307692307687	0.0	0.0	0.7253521126760563	1	1	0.012864893547609668	0.9871351064523903	0.11572414741078395	0.7894591010739003	0.07075204072650283	0.23414883020245386	0.17992333926011647	0.008635852398671966	0.10596031835093518	0.06351030128069468	0.22630657620537314	0.39512061639357604	In	NA	Validation
6160	-0.1520869565217392	0.17234782608695642	0.0	0.0	-0.6086956521739131	0.0	0.4782608695652173	0.0	0.0	0.4066666666666667	1	1	0.00044568827060964544	0.9995543117293904	0.9523879848735802	0.803068608995445	0.07075204072650283	0.23414883020245386	1.8059358033029718	0.008635852398671966	0.6320313403185286	0.06351030128069468	0.22630657620537314	0.12340779602763767	In	NA	Validation
13097	-0.10767857142857162	0.08341071428571445	-0.14285714285714285	0.0	-0.03571428571428571	0.0	0.5535714285714286	0.0	-0.3928571428571429	-0.2746478873239437	-1	1	0.000424261142357496	0.9995757388576425	0.7430311313309715	0.28853978139955927	0.842576250865846	0.23414883020245386	0.27532713179324314	0.008635852398671966	0.7307479413157215	0.06351030128069468	0.4162155488080815	0.45748443278062684	In	NA	Validation
5942	-0.1890588235294115	0.03752941176470581	-0.1176470588235294	0.11764705882352945	0.7647058823529411	0.0	-0.4117647058823528	0.0	1.0	0.7253521126760563	1	1	0.1851787681540179	0.8148212318459821	1.1266864586884486	0.023102189413610967	0.681400669996608	0.2500492449538778	1.8628402185080082	0.008635852398671966	0.5346085142801931	0.06351030128069468	1.8618174398759848	0.39512061639357604	In	NA	Validation
4836	0.0462499999999999	-0.035250000000000004	0.0	0.0	0.0	0.0	0.0	0.0	0.0	-0.2746478873239437	1	1	0.0012132742505129857	0.998786725749487	0.017357335335346624	0.3979493227166645	0.07075204072650283	0.23414883020245386	0.17992333926011647	0.008635852398671966	0.005130039140479844	0.06351030128069468	0.22630657620537314	0.45748443278062684	In	NA	Validation
10273	0.0504090909090904	-0.016000000000000125	0.0	0.0	-0.09090909090909093	0.0	-0.31818181818181834	-0.7272727272727273	0.0	2.853211009174312	-1	-1	0.9983848209466383	0.0016151790533616933	0.002250092056982045	0.2865820910782471	0.07075204072650283	0.23414883020245386	0.42276935661716636	0.008635852398671966	0.4119406612300405	2.230781931387279	0.22630657620537314	2.2093438554782363	In	NA	Validation
1514	0.059720000000000224	0.13324000000000016	1.0	0.07999999999999996	-0.08	0.0	-0.15999999999999992	-0.08	-0.08000000000000007	-0.14678899082568808	1	1	0.0004788769238626145	0.9995211230761374	0.046145014756930926	0.576817682933054	6.464050081872945	0.0951058609038514	0.3936278345343203	0.008635852398671966	0.2045969416172673	0.1888618443127824	0.0954657071117241	0.34847129204437227	Outlier	3.3806936710539413	Validation
12511	1.02	0.862	0.0	1.0	0.0	0.0	1.0	0.0	0.0	-0.2746478873239437	-1	-1	0.9990827466154867	0.0009172533845133138	4.573244995945559	4.792920733780511	0.07075204072650283	3.881534808626364	0.17992333926011647	0.008635852398671966	1.3159236688764002	0.06351030128069468	0.22630657620537314	0.45748443278062684	Outlier	4.143320341516935	Validation
6843	-0.06867272727272766	-0.06105454545454525	0.0	0.0	0.3090909090909091	-0.03636363636363636	0.34545454545454546	0.0	-0.16363636363636366	0.4066666666666667	1	1	0.0030118574734583348	0.9969881425265417	0.559143768953157	0.5472366365327906	0.07075204072650283	0.23414883020245386	0.6457531197538527	0.5662651912696439	0.45794965668561594	0.06351030128069468	0.041322474213454245	0.12340779602763767	In	NA	Validation
3573	-0.030678571428571555	0.009410714285714385	-0.14285714285714285	0.0	-0.03571428571428571	0.0	0.5535714285714286	0.0	0.6071428571428572	-0.2746478873239437	1	1	4.913755580981949e-05	0.9999508624441902	0.3800258635429048	0.1395732129507236	0.842576250865846	0.23414883020245386	0.27532713179324314	0.008635852398671966	0.7307479413157215	0.06351030128069468	1.2192953148625303	0.45748443278062684	In	NA	Validation
2838	0.036249999999999886	-0.0002500000000000835	-0.125	0.0	0.0	0.0	-0.375	-0.25	0.0	-1.2746478873239435	1	1	0.0006182211404389681	0.999381778859561	0.06450087660652416	0.19546344701045026	0.7284102144168024	0.23414883020245386	0.17992333926011647	0.008635852398671966	0.4864175720104903	0.7251526536989212	0.22630657620537314	1.3100894819548297	In	NA	Validation
9241	0.2069411764705884	0.03752941176470581	0.8823529411764706	0.11764705882352945	0.7647058823529411	0.0	0.5882352941176472	0.0	-1.0	1.7253521126760565	-1	-1	0.6372036421404423	0.3627963578595577	0.7401977756501783	0.023102189413610967	5.711897371149834	0.2500492449538778	1.8628402185080082	0.008635852398671966	0.7761851154557272	0.06351030128069468	1.4092042874652384	1.247725665567779	Outlier	3.3945695743094597	Validation
8736	0.003823529411764781	0.09352941176470586	0.0	0.0	-0.1176470588235294	0.0	-0.411764705882353	-0.17647058823529413	0.0	-0.2746478873239437	1	1	0.014076888544936494	0.9859231114550635	0.21737074205203252	0.34707959054355475	0.07075204072650283	0.23414883020245386	0.49419465583982786	0.008635852398671966	0.5346085142801933	0.49319296105785776	0.22630657620537314	0.45748443278062684	In	NA	Validation
6019	-0.044672727272727634	0.06194545454545475	0.0	0.0	-0.6909090909090909	-0.03636363636363636	-0.6545454545454545	0.0	-0.16363636363636366	-0.5933333333333333	1	1	0.0011504188759432488	0.9988495811240568	0.44599926990233096	0.1643565838061924	0.07075204072650283	0.23414883020245386	2.025553071173695	0.5662651912696439	0.8528439730503043	0.06351030128069468	0.041322474213454245	0.7291972531465651	In	NA	Validation
4097	-0.13659090909090954	-0.015000000000000124	0.0	0.0	-0.09090909090909093	0.0	-2.3181818181818183	-0.7272727272727273	2.0	-1.7368421052631582	1	1	0.0020772995067499522	0.99792270049325	0.8793341297140361	0.2807967803437838	0.07075204072650283	0.23414883020245386	0.42276935661716636	0.008635852398671966	3.0335279207018813	2.230781931387279	3.4973283035465963	1.704158605868926	In	2.8954232637297563	Validation
3657	0.11990000000000013	0.024933333333333363	0.0	0.033333333333333326	0.0	0.0	0.2	0.0	-0.5666666666666667	0.7253521126760563	1	1	0.13259908915019591	0.8674009108498041	0.32985484612687643	0.04977003834754941	0.07075204072650283	0.09695937557482663	0.17992333926011647	0.008635852398671966	0.2672887650876639	0.06351030128069468	0.7004829132079734	0.39512061639357604	In	NA	Validation
5801	0.03532727272727243	-0.09105454545454528	0.0	0.0	0.3090909090909091	-0.03636363636363636	0.34545454545454546	0.0	0.8363636363636364	0.4066666666666667	1	1	0.0005996336140852154	0.9994003663859148	0.06885093973291094	0.7207959585666891	0.07075204072650283	0.23414883020245386	0.6457531197538527	0.5662651912696439	0.45794965668561594	0.06351030128069468	1.5941883894571574	0.12340779602763767	In	NA	Validation
11964	-0.3745909090909095	-0.015000000000000124	0.0	0.0	-0.09090909090909093	0.0	-4.318181818181818	-0.7272727272727273	2.0	-1.1467889908256879	-1	-1	0.9252618918306645	0.0747381081693354	2.001350411968059	0.2807967803437838	0.07075204072650283	0.23414883020245386	0.42276935661716636	0.008635852398671966	5.655115180173722	2.230781931387279	3.4973283035465963	1.201076341218575	Outlier	3.9208220624198624	Validation
11074	0.907	0.966	0.0	1.0	0.0	0.0	1.0	0.0	0.0	-0.5933333333333333	-1	-1	0.9976078603411731	0.0023921396588268517	4.040522979581254	5.3945930501646915	0.07075204072650283	3.881534808626364	0.17992333926011647	0.008635852398671966	1.3159236688764002	0.06351030128069468	0.22630657620537314	0.7291972531465651	Outlier	4.205069646571173	Validation
1512	-0.0912799999999998	0.007240000000000023	0.0	0.07999999999999996	-0.08	0.0	-0.15999999999999992	-0.08	-0.08000000000000007	-0.14678899082568808	1	1	0.0031207481486722477	0.9968792518513278	0.6657224584378488	0.1521314696093197	0.07075204072650283	0.0951058609038514	0.3936278345343203	0.008635852398671966	0.2045969416172673	0.1888618443127824	0.0954657071117241	0.34847129204437227	In	NA	Validation
6450	0.025327272727272417	-0.09105454545454528	0.0	0.0	0.3090909090909091	-0.03636363636363636	0.34545454545454546	0.0	0.8363636363636364	0.4066666666666667	1	1	0.0005616781435838769	0.9994383218564161	0.11599448100408846	0.7207959585666891	0.07075204072650283	0.23414883020245386	0.6457531197538527	0.5662651912696439	0.45794965668561594	0.06351030128069468	1.5941883894571574	0.12340779602763767	In	NA	Validation
7896	0.009321428571428479	-0.09558928571428572	-0.14285714285714285	0.0	-0.03571428571428571	0.0	0.5535714285714286	0.0	0.6071428571428572	-0.2746478873239437	1	1	2.684345905590302e-05	0.9999731565409441	0.19145169845819476	0.7470308400693683	0.842576250865846	0.23414883020245386	0.27532713179324314	0.008635852398671966	0.7307479413157215	0.06351030128069468	1.2192953148625303	0.45748443278062684	In	NA	Validation
3594	-0.026785714285714413	-0.0007857142857142785	-0.03571428571428571	0.0	0.0	0.0	0.0	0.0	0.0	0.4066666666666667	1	1	0.011419597559830907	0.9885804024401691	0.3616735564051964	0.1985627206181979	0.1575800321715844	0.23414883020245386	0.17992333926011647	0.008635852398671966	0.005130039140479844	0.06351030128069468	0.22630657620537314	0.12340779602763767	In	NA	Validation
2546	0.09642553191489388	-0.08157446808510649	0.0	0.08510638297872343	-0.0425531914893617	0.0	0.6808510638297873	0.0	0.17021276595744686	0.8532110091743119	1	1	0.002776516461861056	0.9972234835381389	0.21918789062796196	0.6659507651977326	0.07075204072650283	0.11612211778297754	0.2935959431293738	0.008635852398671966	0.8975852764074895	0.06351030128069468	0.5046914040642007	0.5041337571298307	In	NA	Validation
2519	0.05533333333333368	-0.039370370370369945	0.0	0.03703703703703709	0.40740740740740733	0.0	0.4814814814814814	0.0	-0.07407407407407407	0.4066666666666667	1	1	0.007437358883655154	0.9925626411163448	0.025464714652641652	0.42178694565033015	0.07075204072650283	0.08171610283842334	0.9083865903770324	0.008635852398671966	0.6362528979022192	0.06351030128069468	0.10515762334088341	0.12340779602763767	In	NA	Validation
5441	0.0699000000000003	-0.0440666666666667	0.0	0.033333333333333326	0.0	0.0	0.2	0.0	-0.5666666666666667	0.7253521126760563	1	1	0.05871139241956225	0.9412886075804378	0.09413713977098992	0.4489564790255159	0.07075204072650283	0.09695937557482663	0.17992333926011647	0.008635852398671966	0.2672887650876639	0.06351030128069468	0.7004829132079734	0.39512061639357604	In	NA	Validation
10253	0.06040909090909041	-0.016000000000000125	0.0	0.0	-0.09090909090909093	0.0	-0.31818181818181834	0.2727272727272727	0.0	2.725352112676056	-1	-1	0.9859600543086439	0.014039945691356156	0.049393633328159575	0.2865820910782471	0.07075204072650283	0.23414883020245386	0.42276935661716636	0.008635852398671966	0.4119406612300405	0.9238698885311847	0.22630657620537314	2.1003307147419816	In	NA	Validation
9651	-0.13659090909090954	-0.016000000000000125	0.0	0.0	-0.09090909090909093	0.0	0.6818181818181817	0.2727272727272727	0.0	3.853211009174312	-1	-1	0.9343476175245277	0.06565238247547232	0.8793341297140361	0.2865820910782471	0.07075204072650283	0.23414883020245386	0.42276935661716636	0.008635852398671966	0.8988529685058798	0.9238698885311847	0.22630657620537314	3.0619489046524393	In	1.8512415476329642	Validation
4413	-0.026785714285714413	-0.0007857142857142785	-0.03571428571428571	0.0	0.0	0.0	0.0	0.0	0.0	0.4066666666666667	1	1	0.011419597559830907	0.9885804024401691	0.3616735564051964	0.1985627206181979	0.1575800321715844	0.23414883020245386	0.17992333926011647	0.008635852398671966	0.005130039140479844	0.06351030128069468	0.22630657620537314	0.12340779602763767	In	NA	Validation
3222	0.003823529411764781	-0.06547058823529406	0.0	0.0	-0.1176470588235294	0.0	-0.411764705882353	-0.17647058823529413	0.0	-0.2746478873239437	1	1	0.0038304974575776862	0.9961695025424223	0.21737074205203252	0.5727848162361058	0.07075204072650283	0.23414883020245386	0.49419465583982786	0.008635852398671966	0.5346085142801933	0.49319296105785776	0.22630657620537314	0.45748443278062684	In	NA	Validation
9293	0.0204090909090906	-0.02700000000000013	0.0	0.0	-0.09090909090909093	0.0	-0.31818181818181834	1.2727272727272727	0.0	2.725352112676056	-1	-1	0.8900884375788097	0.10991156242119031	0.13918053175654937	0.3502205091573432	0.07075204072650283	0.23414883020245386	0.42276935661716636	0.008635852398671966	0.4119406612300405	4.078521708449649	0.22630657620537314	2.1003307147419816	In	2.466563814501063	Validation
6573	0.0859130434782609	-0.0926521739130436	0.0	0.0	0.3913043478260869	0.0	0.4782608695652173	0.0	0.0	0.4066666666666667	1	1	0.004200128351404042	0.995799871648596	0.1696282973804437	0.7300387356373235	0.07075204072650283	0.23414883020245386	0.865370387624576	0.008635852398671966	0.6320313403185286	0.06351030128069468	0.22630657620537314	0.12340779602763767	In	NA	Validation
1776	-0.1280869565217393	0.17434782608695654	0.0	0.0	-0.6086956521739131	0.0	-0.5217391304347827	0.0	0.0	-0.5933333333333333	1	1	0.0011105454254415337	0.9988894545745585	0.8392434858227548	0.8146392304643723	0.07075204072650283	0.23414883020245386	1.8059358033029718	0.008635852398671966	0.6787622894173918	0.06351030128069468	0.22630657620537314	0.7291972531465651	In	NA	Validation
6272	-0.0006785714285715282	-0.0005892857142856256	-0.14285714285714285	0.0	-0.03571428571428571	0.0	1.5535714285714286	0.0	0.6071428571428572	0.7253521126760563	1	1	2.6266597248025825e-05	0.999973733402752	0.23859523972937227	0.19742632029535645	0.842576250865846	0.23414883020245386	0.27532713179324314	0.008635852398671966	2.041541571051642	0.06351030128069468	1.2192953148625303	0.39512061639357604	In	NA	Validation
7540	-0.12209999999999988	0.01993333333333336	0.0	0.033333333333333326	0.0	0.0	-0.8	0.0	1.4333333333333331	-0.2746478873239437	1	1	0.0010464293815592995	0.9989535706184407	0.811018852635618	0.07869659201986583	0.07075204072650283	0.09695937557482663	0.17992333926011647	0.008635852398671966	1.0435048646482565	0.06351030128069468	2.5705388141332493	0.45748443278062684	In	NA	Validation
3742	-0.14827999999999986	0.13324000000000016	0.0	0.07999999999999996	-0.08	0.0	-0.15999999999999992	-0.08	-0.08000000000000007	-0.14678899082568808	1	1	0.0060604433943126645	0.9939395566056873	0.9344406436835606	0.576817682933054	0.07075204072650283	0.0951058609038514	0.3936278345343203	0.008635852398671966	0.2045969416172673	0.1888618443127824	0.0954657071117241	0.34847129204437227	In	NA	Validation
2593	0.0504090909090904	-0.03300000000000014	0.0	0.0	-0.09090909090909093	0.0	-0.31818181818181834	-0.7272727272727273	0.0	0.26315789473684204	1	1	0.0771867537118901	0.9228132462881099	0.002250092056982045	0.3849323735641229	0.07075204072650283	0.23414883020245386	0.42276935661716636	0.008635852398671966	0.4119406612300405	2.230781931387279	0.22630657620537314	0.0010514924794800616	In	NA	Validation
3793	-0.03678571428571442	-0.0007857142857142785	-0.03571428571428571	0.0	0.0	0.0	0.0	0.0	0.0	0.4066666666666667	1	1	0.010704097918391442	0.9892959020816086	0.4088170976763739	0.1985627206181979	0.1575800321715844	0.23414883020245386	0.17992333926011647	0.008635852398671966	0.005130039140479844	0.06351030128069468	0.22630657620537314	0.12340779602763767	In	NA	Validation
6184	0.025327272727272417	-0.03705454545454534	0.0	0.0	0.3090909090909091	-0.03636363636363636	0.34545454545454546	0.0	-0.16363636363636366	0.4066666666666667	1	1	0.006765430298632413	0.9932345697013676	0.11599448100408846	0.40838917890567256	0.07075204072650283	0.23414883020245386	0.6457531197538527	0.5662651912696439	0.45794965668561594	0.06351030128069468	0.041322474213454245	0.12340779602763767	In	NA	Validation
5623	0.14642553191489371	-0.06457446808510657	0.0	0.08510638297872343	-0.0425531914893617	0.0	-1.319148936170213	0.0	-0.8297872340425532	-1.1467889908256879	1	1	0.13161063102464576	0.8683893689753542	0.45490559698384847	0.5676004827118573	0.07075204072650283	0.11612211778297754	0.2935959431293738	0.008635852398671966	1.7240019830643514	0.06351030128069468	1.130819459606411	1.201076341218575	In	NA	Validation
9958	0.06040909090909041	-0.016000000000000125	0.0	0.0	-0.09090909090909093	0.0	0.6818181818181817	0.2727272727272727	0.0	3.725352112676056	-1	-1	0.9710156210169765	0.028984378983023532	0.049393633328159575	0.2865820910782471	0.07075204072650283	0.23414883020245386	0.42276935661716636	0.008635852398671966	0.8988529685058798	0.9238698885311847	0.22630657620537314	2.9529357639161846	In	NA	Validation
3534	-0.052894736842105335	-0.005210526315789221	0.0	0.0	-0.05263157894736842	0.0	-0.05263157894736836	0.0	-0.10526315789473696	-0.14678899082568808	1	1	0.0016591645416924594	0.9983408354583075	0.4847607346489282	0.22416163315377272	0.07075204072650283	0.23414883020245386	0.3205184019405137	0.008635852398671966	0.06385909926667378	0.06351030128069468	0.054147537924255945	0.34847129204437227	In	NA	Validation
5003	-0.06867272727272766	-0.1090545454545454	0.0	0.0	0.3090909090909091	-0.03636363636363636	0.34545454545454546	0.0	-0.16363636363636366	0.4066666666666667	1	1	0.002028919838758858	0.9979710801612411	0.559143768953157	0.8249315517870288	0.07075204072650283	0.23414883020245386	0.6457531197538527	0.5662651912696439	0.45794965668561594	0.06351030128069468	0.041322474213454245	0.12340779602763767	In	NA	Validation
4208	0.009321428571428479	-0.12758928571428566	-0.14285714285714285	0.0	-0.03571428571428571	0.0	0.5535714285714286	0.0	0.6071428571428572	-0.2746478873239437	1	1	2.0614660637630067e-05	0.9999793853393624	0.19145169845819476	0.9321607835721928	0.842576250865846	0.23414883020245386	0.27532713179324314	0.008635852398671966	0.7307479413157215	0.06351030128069468	1.2192953148625303	0.45748443278062684	In	NA	Validation
2530	-0.016894736842105185	0.012789473684210795	0.0	0.0	-0.05263157894736842	0.0	-0.05263157894736836	0.0	-1.1052631578947372	-0.14678899082568808	1	1	0.018589556583854416	0.9814104434161456	0.3150439860726887	0.12002603993343365	0.07075204072650283	0.23414883020245386	0.3205184019405137	0.008635852398671966	0.06385909926667378	0.06351030128069468	1.581363325746356	0.34847129204437227	In	NA	Validation
2709	0.005384615384615321	0.012076923076923094	0.0	0.0	0.0	0.0	0.07692307692307687	0.0	0.0	0.7253521126760563	1	1	0.02868386345945151	0.9713161365405485	0.21001122995313895	0.12414836661062349	0.07075204072650283	0.23414883020245386	0.17992333926011647	0.008635852398671966	0.10596031835093518	0.06351030128069468	0.22630657620537314	0.39512061639357604	In	NA	Validation
12066	0.17694117647058838	0.0385294117647057	-0.1176470588235294	0.11764705882352945	-0.2352941176470588	0.0	0.5882352941176472	0.0	-1.0	1.7253521126760565	-1	-1	0.8027405578994112	0.19725944210058874	0.5987671518366458	0.02888750014807361	0.681400669996608	0.2500492449538778	0.8084659724195393	0.008635852398671966	0.7761851154557272	0.06351030128069468	1.4092042874652384	1.247725665567779	In	NA	Validation
8364	-0.08509999999999984	-0.005066666666666664	0.0	0.033333333333333326	0.0	0.0	0.2	0.0	-0.5666666666666667	0.7253521126760563	1	1	0.0302669175221032	0.9697330824778968	0.6365877499322613	0.22332936038144788	0.07075204072650283	0.09695937557482663	0.17992333926011647	0.008635852398671966	0.2672887650876639	0.06351030128069468	0.7004829132079734	0.39512061639357604	In	NA	Validation
270	0.026425531914893833	0.1494255319148935	0.0	0.08510638297872343	-0.0425531914893617	0.0	-0.3191489361702127	0.0	-0.8297872340425532	-0.14678899082568808	1	1	0.16159924728342845	0.8384007527165716	0.11081689827028046	0.6704560144632844	0.07075204072650283	0.11612211778297754	0.2935959431293738	0.008635852398671966	0.41320835332843087	0.06351030128069468	1.130819459606411	0.34847129204437227	In	NA	Validation
1879	0.006250000000000089	-0.0002500000000000835	-0.125	0.0	0.0	0.0	0.625	-0.25	1.0	-0.2746478873239437	1	1	3.123974437080346e-05	0.9999687602556292	0.20593150042005556	0.19546344701045026	0.7284102144168024	0.23414883020245386	0.17992333926011647	0.008635852398671966	0.8243760577254301	0.7251526536989212	1.8618174398759848	0.45748443278062684	In	NA	Validation
9652	-0.13659090909090954	-0.016000000000000125	0.0	0.0	-0.09090909090909093	0.0	-0.31818181818181834	-0.7272727272727273	0.0	2.853211009174312	-1	-1	0.9945310943187261	0.00546890568127394	0.8793341297140361	0.2865820910782471	0.07075204072650283	0.23414883020245386	0.42276935661716636	0.008635852398671966	0.4119406612300405	2.230781931387279	0.22630657620537314	2.2093438554782363	In	NA	Validation
3601	0.003214285714285614	0.0002142857142857224	-0.03571428571428571	0.0	0.0	0.0	0.0	0.0	0.0	0.4066666666666667	1	1	0.013975095529564996	0.986024904470435	0.22024293259166391	0.19277740988373462	0.1575800321715844	0.23414883020245386	0.17992333926011647	0.008635852398671966	0.005130039140479844	0.06351030128069468	0.22630657620537314	0.12340779602763767	In	NA	Validation
