# Supplementary material for: QSAR-Co-X: an open source toolkit for multitarget QSAR modelling
Source: J Cheminform. 2021 Apr 15;13:29. doi: 10.1186/s13321-021-00508-0 (PMC8048082; doi:10.1186/s13321-021-00508-0)
Supplement: Supplementary file 3 — Additional file 3. Folder (CS_2) containing both the input files and the results (i.e., the output files from the current toolkit) of the SFS-LDA models for Case study-2. [file 13321_2021_508_MOESM3_ESM.zip]

Archive with 27 entries (22 files):
- 13321_2021_508_MOESM3_ESM/
- 13321_2021_508_MOESM3_ESM/CS_2/
- 13321_2021_508_MOESM3_ESM/CS_2/CS2KC_RN.csv
- 13321_2021_508_MOESM3_ESM/CS_2/CS2PT.csv
- 13321_2021_508_MOESM3_ESM/CS_2/CS2_kmca_sfslda/
- 13321_2021_508_MOESM3_ESM/CS_2/CS2_kmca_sfslda/CS2KC_ROC.png
- 13321_2021_508_MOESM3_ESM/CS_2/CS2_kmca_sfslda/CS2KC_strbj_corr.csv
- 13321_2021_508_MOESM3_ESM/CS_2/CS2_kmca_sfslda/CS2KC_strbj_pred.csv
- 13321_2021_508_MOESM3_ESM/CS_2/CS2_kmca_sfslda/CS2KC_strbj_sfslda.txt
- 13321_2021_508_MOESM3_ESM/CS_2/CS2_kmca_sfslda/CS2KC_vdbj_pred.csv
- 13321_2021_508_MOESM3_ESM/CS_2/CS2_kmca_sfslda/CS2KC_vdbj_pred.txt
- 13321_2021_508_MOESM3_ESM/CS_2/CS2_predefined_sfslda/
- 13321_2021_508_MOESM3_ESM/CS_2/CS2_predefined_sfslda/CS2PD_ROC.png
- 13321_2021_508_MOESM3_ESM/CS_2/CS2_predefined_sfslda/CS2PD_strbj_corr.csv
- 13321_2021_508_MOESM3_ESM/CS_2/CS2_predefined_sfslda/CS2PD_strbj_pred.csv
- 13321_2021_508_MOESM3_ESM/CS_2/CS2_predefined_sfslda/CS2PD_strbj_sfslda.txt
- 13321_2021_508_MOESM3_ESM/CS_2/CS2_predefined_sfslda/CS2PD_vdbj_pred.csv
- 13321_2021_508_MOESM3_ESM/CS_2/CS2_predefined_sfslda/CS2PD_vdbj_pred.txt
- 13321_2021_508_MOESM3_ESM/CS_2/CS2_random_sfslda/
- 13321_2021_508_MOESM3_ESM/CS_2/CS2_random_sfslda/CS2RN_random_ROC.png
- 13321_2021_508_MOESM3_ESM/CS_2/CS2_random_sfslda/CS2RN_strbj_corr.csv
- 13321_2021_508_MOESM3_ESM/CS_2/CS2_random_sfslda/CS2RN_strbj_pred.csv
- 13321_2021_508_MOESM3_ESM/CS_2/CS2_random_sfslda/CS2RN_strbj_sfslda.txt
- 13321_2021_508_MOESM3_ESM/CS_2/CS2_random_sfslda/CS2RN_vdbj_pred.csv
- 13321_2021_508_MOESM3_ESM/CS_2/CS2_random_sfslda/CS2RN_vdbj_pred.txt
- 13321_2021_508_MOESM3_ESM/CS_2/CS2_random_sfslda/CS2RN_ycresult.txt
- 13321_2021_508_MOESM3_ESM/CS_2/CS2_random_sfslda/desktop.ini
