# Supplementary material for: QSAR-Co-X: an open source toolkit for multitarget QSAR modelling
Source: J Cheminform. 2021 Apr 15;13:29. doi: 10.1186/s13321-021-00508-0 (PMC8048082; doi:10.1186/s13321-021-00508-0)
Supplement: Supplementary file 3 — Additional file 3. Folder (CS_2) containing both the input files and the results (i.e., the output files from the current toolkit) of the SFS-LDA models for Case study-2. [file 13321_2021_508_MOESM3_ESM.zip › 13321_2021_508_MOESM3_ESM/CS_2/CS2PT.csv]

Cpd	BEi(cj)	me	bt	ai	tm	Pq0(HYD)	Pq1(HYD)	Pq2(HYD)	Pq3(HYD)	Pq4(HYD)	Pq5(HYD)	Pq6(HYD)	Pq7(HYD)	Pq0(AW)	Pq1(AW)	Pq2(AW)	Pq3(AW)	Pq4(AW)	Pq5(AW)	Pq6(AW)	Pq7(AW)	Pq0(PSA)	Pq1(PSA)	Pq2(PSA)	Pq3(PSA)	Pq4(PSA)	Pq5(PSA)	Pq6(PSA)	Pq7(PSA)	Pq0(AR)	Pq1(AR)	Pq2(AR)	Pq3(AR)	Pq4(AR)	Pq5(AR)	Pq6(AR)	Pq7(AR)	pc_me	pc_bt	pc_ai	pc_tm	Series
Cpd00001	1	MIC (nM)	Escherichia coli	Functional	Non-molecular	0.685	0.275	0.276	0.182	0.185	0.15	0.153	0.134	1.426	1.229	1.32	1.254	1.313	1.265	1.311	1.272	96.095	0	41.782	4.129	33.379	6.254	29.119	7.984	10.063	9.494	10.19	10.008	10.422	10.321	10.607	10.541	1.33	1.33	1.33	1.33	Train
Cpd00002	1	MIC (nM)	Haemophilus influenzae	Functional	Non-molecular	0.685	0.275	0.276	0.182	0.185	0.15	0.153	0.134	1.426	1.229	1.32	1.254	1.313	1.265	1.311	1.272	96.095	0	41.782	4.129	33.379	6.254	29.119	7.984	10.063	9.494	10.19	10.008	10.422	10.321	10.607	10.541	1.33	1.33	1.33	1.33	Train
Cpd00003	1	MIC (nM)	Klebsiella pneumoniae	Functional	Non-molecular	0.685	0.275	0.276	0.182	0.185	0.15	0.153	0.134	1.426	1.229	1.32	1.254	1.313	1.265	1.311	1.272	96.095	0	41.782	4.129	33.379	6.254	29.119	7.984	10.063	9.494	10.19	10.008	10.422	10.321	10.607	10.541	1.33	1.33	1.33	1.33	Train
Cpd00004	1	MIC (nM)	Pseudomonas aeruginosa	Functional	Non-molecular	0.685	0.275	0.276	0.182	0.185	0.15	0.153	0.134	1.426	1.229	1.32	1.254	1.313	1.265	1.311	1.272	96.095	0	41.782	4.129	33.379	6.254	29.119	7.984	10.063	9.494	10.19	10.008	10.422	10.321	10.607	10.541	1.33	1.33	1.33	1.33	Train
Cpd00005	1	MIC (nM)	Pseudomonas aeruginosa (ATCC 27853)	Functional	Non-molecular	0.572	0.158	0.269	0.118	0.153	0.078	0.101	0.053	1.218	1.138	1.165	1.139	1.161	1.141	1.163	1.144	42.643	0	24.643	0.452	21.885	0.568	21.426	0.803	6.07	5.655	5.649	5.434	5.563	5.465	5.635	5.584	1.82	1.82	1.82	1.82	Train
Cpd00006	1	MIC (nM)	Pseudomonas aeruginosa	Functional	Non-molecular	0.382	0.076	0.161	0.067	0.099	0.059	0.075	0.056	1.216	1.108	1.138	1.117	1.139	1.123	1.141	1.127	112.749	0	32.902	3.193	27.371	5.019	25.047	6.102	6.771	7.185	7.636	7.72	8.081	8.039	8.339	8.223	1.82	1.82	1.82	1.82	Train
Cpd00007	1	MIC (nM)	Escherichia coli (NIHJ JC2)	Functional	Non-molecular	0.572	0.158	0.269	0.118	0.153	0.078	0.101	0.053	1.218	1.138	1.165	1.139	1.161	1.141	1.163	1.144	42.643	0	24.643	0.452	21.885	0.568	21.426	0.803	6.07	5.655	5.649	5.434	5.563	5.465	5.635	5.584	1.82	1.82	1.82	1.82	Train
Cpd00008	1	MIC (nM)	Escherichia coli	Functional	Non-molecular	0.441	0.119	0.18	0.079	0.114	0.056	0.082	0.041	1.271	1.144	1.186	1.148	1.176	1.15	1.177	1.152	77.575	0	33.125	0.365	27.43	0.483	26.389	0.44	5.98	5.263	5.662	5.488	5.775	5.7	5.912	5.886	1.00	1.00	1.00	1.00	Train
Cpd00009	1	MIC (nM)	Escherichia coli (NIHJ JC2)	Functional	Non-molecular	0.408	0.207	0.222	0.131	0.14	0.079	0.099	0.049	1.204	1.119	1.153	1.125	1.151	1.13	1.154	1.134	48.239	0	26.952	0.34	23.567	0.252	22.848	0.158	5.981	5.783	5.824	5.677	5.826	5.758	5.932	5.89	1.82	1.82	1.82	1.82	Train
Cpd00010	1	MIC (nM)	Pseudomonas aeruginosa (ATCC 27853)	Functional	Non-molecular	0.382	0.076	0.161	0.067	0.099	0.059	0.075	0.056	1.216	1.108	1.138	1.117	1.139	1.123	1.141	1.127	112.749	0	32.902	3.193	27.371	5.019	25.047	6.102	6.771	7.185	7.636	7.72	8.081	8.039	8.339	8.223	1.82	1.82	1.82	1.82	Train
Cpd00011	1	MIC (nM)	Salmonella enterica subsp. enterica serovar Typhimurium	Functional	Non-molecular	0.478	0.133	0.226	0.1	0.155	0.086	0.123	0.076	1.255	1.141	1.165	1.143	1.16	1.144	1.16	1.146	84.034	3.002	29.692	2.474	23.819	2.27	22.298	2.132	6.231	5.908	6.142	6.031	6.169	6.091	6.191	6.12	1.33	1.33	1.33	1.33	Train
Cpd00012	1	MIC (nM)	Escherichia coli	Functional	Non-molecular	0.295	0.085	0.141	0.058	0.092	0.042	0.066	0.03	1.276	1.136	1.176	1.143	1.169	1.145	1.168	1.146	64.646	0	28.106	0.315	24.078	0.43	23.848	0.401	4.506	3.92	4.431	4.353	4.707	4.713	4.965	4.995	1.00	1.00	1.00	1.00	Test
Cpd00013	1	MIC (nM)	Klebsiella pneumoniae	Functional	Non-molecular	0.295	0.085	0.141	0.058	0.092	0.042	0.066	0.03	1.276	1.136	1.176	1.143	1.169	1.145	1.168	1.146	64.646	0	28.106	0.315	24.078	0.43	23.848	0.401	4.506	3.92	4.431	4.353	4.707	4.713	4.965	4.995	1.00	1.00	1.00	1.00	Train
Cpd00014	1	MIC (nM)	Escherichia coli	Functional	Non-molecular	0.297	0.088	0.144	0.06	0.094	0.043	0.069	0.031	1.233	1.123	1.162	1.132	1.158	1.137	1.161	1.14	66.875	0	28.984	0.324	24.828	0.443	24.52	0.412	4.635	4.032	4.566	4.478	4.847	4.838	5.094	5.111	1.00	1.00	1.00	1.00	Train
Cpd00015	1	MIC (nM)	Klebsiella pneumoniae	Functional	Non-molecular	0.297	0.088	0.144	0.06	0.094	0.043	0.069	0.031	1.233	1.123	1.162	1.132	1.158	1.137	1.161	1.14	66.875	0	28.984	0.324	24.828	0.443	24.52	0.412	4.635	4.032	4.566	4.478	4.847	4.838	5.094	5.111	1.00	1.00	1.00	1.00	Test
Cpd00016	1	MIC (nM)	Haemophilus influenzae	Functional	Non-molecular	0.438	0.151	0.2	0.109	0.142	0.088	0.115	0.074	1.229	1.142	1.168	1.143	1.163	1.145	1.163	1.147	77.762	3.26	32.824	2.74	26.666	2.707	25.412	2.608	6.57	6.243	6.602	6.458	6.643	6.556	6.668	6.604	1.82	1.82	1.82	1.82	Train
Cpd00017	1	MIC (nM)	Escherichia coli (ISF 432)	Functional	Non-molecular	0.497	0.162	0.259	0.125	0.153	0.082	0.103	0.054	1.251	1.136	1.166	1.141	1.164	1.144	1.166	1.147	62.984	0	26.593	0.083	23.534	0.075	23.073	0.063	6.016	5.592	5.632	5.464	5.564	5.491	5.622	5.587	1.00	1.00	1.00	1.00	Train
Cpd00018	1	MIC (nM)	Klebsiella pneumoniae (ATCC 10031)	Functional	Non-molecular	0.497	0.162	0.259	0.125	0.153	0.082	0.103	0.054	1.251	1.136	1.166	1.141	1.164	1.144	1.166	1.147	62.984	0	26.593	0.083	23.534	0.075	23.073	0.063	6.016	5.592	5.632	5.464	5.564	5.491	5.622	5.587	1.00	1.00	1.00	1.00	Train
Cpd00019	1	MIC (nM)	Klebsiella pneumoniae (ATCC 8045)	Functional	Non-molecular	0.459	0.161	0.218	0.111	0.153	0.083	0.123	0.07	1.237	1.111	1.134	1.106	1.119	1.103	1.112	1.102	62.595	0	22.691	0.242	14.716	0.141	11.144	0.104	9.825	10.946	11.458	11.763	12.054	12.155	12.329	12.33	1.00	1.00	1.00	1.00	Train
Cpd00020	1	MIC (nM)	Escherichia coli (ATCC 25922)	Functional	Non-molecular	0.38	0.113	0.134	0.083	0.102	0.071	0.089	0.067	1.301	1.189	1.288	1.211	1.289	1.227	1.289	1.239	73.217	0	50.299	3.404	45.087	7.077	41.259	10.269	5.691	4.821	5.075	4.806	4.962	4.855	4.964	4.941	1.33	1.33	1.33	1.33	Train
Cpd00021	1	MIC (nM)	Escherichia coli (NIHJ JC2)	Functional	Non-molecular	0.357	0.176	0.211	0.114	0.134	0.071	0.094	0.046	1.505	1.173	1.233	1.178	1.212	1.178	1.204	1.178	67.602	0	27.941	0.35	23.204	0.263	22.003	0.211	6.934	5.531	5.792	5.593	5.794	5.707	5.908	5.84	1.82	1.82	1.82	1.82	Train
Cpd00022	1	MIC (nM)	Klebsiella pneumoniae	Functional	Non-molecular	0.441	0.119	0.18	0.079	0.114	0.056	0.082	0.041	1.271	1.144	1.186	1.148	1.176	1.15	1.177	1.152	77.575	0	33.125	0.365	27.43	0.483	26.389	0.44	5.98	5.263	5.662	5.488	5.775	5.7	5.912	5.886	1.00	1.00	1.00	1.00	Train
Cpd00023	1	MIC (nM)	Salmonella enterica subsp. enterica serovar Typhi	Functional	Non-molecular	0.401	0.147	0.133	0.077	0.06	0.036	0.028	0.017	1.46	1.23	1.328	1.251	1.345	1.27	1.363	1.283	74.91	0	35.777	0.323	35.316	0.219	36.671	0.125	8.033	6.542	7.384	6.778	7.405	7.128	7.536	7.419	1.82	1.82	1.82	1.82	Train
Cpd00024	1	MIC (nM)	Salmonella enterica subsp. enterica serovar Typhimurium	Functional	Non-molecular	0.401	0.147	0.133	0.077	0.06	0.036	0.028	0.017	1.46	1.23	1.328	1.251	1.345	1.27	1.363	1.283	74.91	0	35.777	0.323	35.316	0.219	36.671	0.125	8.033	6.542	7.384	6.778	7.405	7.128	7.536	7.419	1.82	1.82	1.82	1.82	Train
Cpd00025	1	MIC (nM)	Escherichia coli	Functional	Non-molecular	0.436	0.176	0.222	0.117	0.146	0.083	0.105	0.061	1.211	1.121	1.156	1.131	1.156	1.136	1.16	1.139	77.575	0	31.982	0.35	26.327	0.468	25.336	0.434	6.275	5.531	5.899	5.69	5.948	5.86	6.053	6.021	1.00	1.00	1.00	1.00	Train
Cpd00026	1	MIC (nM)	Escherichia coli	Functional	Non-molecular	0.516	0.172	0.215	0.093	0.133	0.062	0.096	0.046	1.219	1.129	1.166	1.139	1.165	1.143	1.167	1.146	80.808	0	34.352	0.376	28.269	0.497	27.155	0.452	6.292	5.458	5.803	5.609	5.88	5.805	6.02	5.989	1.00	1.00	1.00	1.00	Test
Cpd00027	1	MIC (nM)	Escherichia coli	Functional	Non-molecular	0.353	0.182	0.216	0.124	0.145	0.082	0.105	0.056	1.219	1.125	1.162	1.133	1.16	1.139	1.162	1.142	80.808	0	33.125	0.363	27.389	0.487	26.428	0.453	6.169	5.715	6.058	5.849	6.09	6.002	6.189	6.15	1.00	1.00	1.00	1.00	Train
Cpd00028	1	MIC (nM)	Escherichia coli (BLP)	Functional	Non-molecular	0.408	0.207	0.222	0.131	0.14	0.079	0.099	0.049	1.204	1.119	1.153	1.125	1.151	1.13	1.154	1.134	48.239	0	26.952	0.34	23.567	0.252	22.848	0.158	5.981	5.783	5.824	5.677	5.826	5.758	5.932	5.89	1.82	1.82	1.82	1.82	Train
Cpd00029	1	MIC (nM)	Haemophilus influenzae	Functional	Non-molecular	0.348	0.182	0.215	0.118	0.142	0.076	0.103	0.05	1.204	1.114	1.149	1.122	1.148	1.128	1.152	1.133	70.419	0	28.938	0.363	24.175	0.274	22.968	0.22	5.909	5.715	5.811	5.669	5.826	5.756	5.926	5.881	1.33	1.33	1.33	1.33	Train
Cpd00030	1	MIC (nM)	Haemophilus influenzae (ATCC 49247)	Functional	Non-molecular	0.428	0.15	0.234	0.133	0.173	0.111	0.138	0.089	1.248	1.129	1.156	1.128	1.149	1.131	1.15	1.135	61.216	0	24.667	0.507	20.011	0.56	19.141	0.733	5.773	5.513	5.618	5.552	5.679	5.631	5.758	5.711	1.82	1.82	1.82	1.82	Train
Cpd00031	1	MIC (nM)	Escherichia coli	Functional	Non-molecular	0.497	0.162	0.259	0.125	0.153	0.082	0.103	0.054	1.251	1.136	1.166	1.141	1.164	1.144	1.166	1.147	62.984	0	26.593	0.083	23.534	0.075	23.073	0.063	6.016	5.592	5.632	5.464	5.564	5.491	5.622	5.587	1.00	1.00	1.00	1.00	Train
Cpd00032	1	MIC (nM)	Escherichia coli	Functional	Non-molecular	0.397	0.194	0.21	0.121	0.127	0.073	0.088	0.046	1.26	1.135	1.17	1.142	1.166	1.145	1.167	1.147	70.568	0	28.939	0.316	24.656	0.232	23.701	0.18	5.815	5.421	5.475	5.335	5.459	5.414	5.564	5.548	1.00	1.00	1.00	1.00	Train
Cpd00033	1	MIC (nM)	Escherichia coli (Vogel)	Functional	Non-molecular	0.342	0.171	0.203	0.109	0.13	0.07	0.092	0.047	1.26	1.13	1.166	1.139	1.163	1.143	1.165	1.146	91.042	0	30.771	0.337	25.201	0.252	23.795	0.239	5.748	5.358	5.466	5.331	5.465	5.417	5.563	5.544	1.00	1.00	1.00	1.00	Train
Cpd00034	1	MIC (nM)	Escherichia coli (JM 109)	Functional	Non-molecular	0.616	0.297	0.341	0.222	0.242	0.163	0.187	0.128	1.571	1.305	1.37	1.272	1.315	1.272	1.296	1.275	127.496	2.852	64.424	10.729	43.5	16.631	34.279	19.612	10.184	6.77	8.455	7.522	8.289	8.021	8.354	8.303	1.82	1.82	1.82	1.82	Train
Cpd00035	1	MIC (nM)	Klebsiella pneumoniae (MGH-2)	Functional	Non-molecular	0.344	0.176	0.209	0.114	0.135	0.072	0.095	0.046	1.256	1.129	1.166	1.136	1.162	1.141	1.163	1.144	67.602	0	27.941	0.35	23.204	0.263	22.003	0.211	5.703	5.531	5.615	5.478	5.614	5.55	5.71	5.67	1.33	1.33	1.33	1.33	Train
Cpd00036	1	MIC (nM)	Escherichia coli (JM 109)	Functional	Non-molecular	0.369	0.01	0.111	0.033	0.083	0.04	0.075	0.043	1.649	1.339	1.419	1.295	1.349	1.289	1.322	1.288	144.465	3.002	74.18	10.971	49.968	17.059	39.008	20.33	10.329	7.359	8.61	7.994	8.482	8.391	8.582	8.624	1.82	1.82	1.82	1.82	Train
Cpd00037	1	MIC (nM)	Klebsiella pneumoniae (ATCC 10031)	Functional	Non-molecular	0.408	0.207	0.222	0.131	0.14	0.079	0.099	0.049	1.204	1.119	1.153	1.125	1.151	1.13	1.154	1.134	48.239	0	26.952	0.34	23.567	0.252	22.848	0.158	5.981	5.783	5.824	5.677	5.826	5.758	5.932	5.89	1.82	1.82	1.82	1.82	Train
Cpd00038	1	MIC (nM)	Escherichia coli (NIHJ JC2)	Functional	Non-molecular	0.451	0.211	0.278	0.156	0.185	0.11	0.13	0.076	1.239	1.13	1.158	1.132	1.154	1.137	1.158	1.142	41.431	0	22.992	0.326	20.432	0.542	20.209	0.808	5.936	5.684	5.729	5.542	5.652	5.549	5.686	5.623	1.82	1.82	1.82	1.82	Test
Cpd00039	1	MIC (nM)	Escherichia coli (ATCC 25922)	Functional	Non-molecular	0.469	0.195	0.212	0.113	0.108	0.064	0.058	0.036	1.407	1.22	1.271	1.238	1.292	1.266	1.317	1.287	76.815	8.696	29.574	6.747	26.753	7.496	27.499	8.439	8.062	6.602	7.149	6.78	7.221	7.15	7.436	7.472	1.82	1.82	1.82	1.82	Test
Cpd00040	1	MIC (nM)	Klebsiella pneumoniae	Functional	Non-molecular	0.406	0.228	0.247	0.141	0.156	0.085	0.105	0.052	1.467	1.162	1.223	1.172	1.207	1.176	1.202	1.177	62.595	0	26.712	0.339	22.565	0.253	21.699	0.165	7.048	5.709	5.91	5.685	5.855	5.754	5.94	5.864	1.82	1.82	1.82	1.82	Train
Cpd00041	1	MIC (nM)	Salmonella enterica subsp. enterica serovar Typhimurium	Functional	Non-molecular	0.438	0.151	0.2	0.109	0.142	0.088	0.115	0.074	1.229	1.142	1.168	1.143	1.163	1.145	1.163	1.147	77.762	3.26	32.824	2.74	26.666	2.707	25.412	2.608	6.57	6.243	6.602	6.458	6.643	6.556	6.668	6.604	1.33	1.33	1.33	1.33	Train
Cpd00042	1	MIC (nM)	Escherichia coli (JM 109)	Functional	Non-molecular	0.685	0.275	0.276	0.182	0.185	0.15	0.153	0.134	1.426	1.229	1.32	1.254	1.313	1.265	1.311	1.272	96.095	0	41.782	4.129	33.379	6.254	29.119	7.984	10.063	9.494	10.19	10.008	10.422	10.321	10.607	10.541	1.82	1.82	1.82	1.82	Train
Cpd00043	1	MIC (nM)	Escherichia coli (ATCC 25922)	Functional	Non-molecular	0.377	0.096	0.125	0.07	0.081	0.059	0.068	0.054	1.326	1.209	1.309	1.229	1.31	1.242	1.308	1.252	72.843	0	53.687	3.222	48.321	6.58	44.225	9.399	5.484	4.567	5.056	4.627	4.944	4.689	4.926	4.76	1.00	1.00	1.00	1.00	Train
Cpd00044	1	MIC (nM)	Escherichia coli (ATCC 8739)	Functional	Non-molecular	0.497	0.162	0.259	0.125	0.153	0.082	0.103	0.054	1.251	1.136	1.166	1.141	1.164	1.144	1.166	1.147	62.984	0	26.593	0.083	23.534	0.075	23.073	0.063	6.016	5.592	5.632	5.464	5.564	5.491	5.622	5.587	1.00	1.00	1.00	1.00	Train
Cpd00045	1	MIC (nM)	Escherichia coli (ATCC 25922)	Functional	Non-molecular	0.376	0.111	0.132	0.082	0.101	0.07	0.088	0.066	1.308	1.191	1.289	1.211	1.289	1.227	1.289	1.239	78.309	0	50.542	3.362	44.964	7.005	41.118	10.243	5.652	4.76	5.013	4.748	4.909	4.808	4.923	4.904	1.00	1.00	1.00	1.00	Train
Cpd00046	1	MIC (nM)	Escherichia coli (ATCC 25922)	Functional	Non-molecular	0.507	0.262	0.291	0.164	0.187	0.103	0.128	0.065	1.182	1.108	1.141	1.117	1.143	1.125	1.149	1.131	42.879	0	24.856	0	22.305	0.03	21.958	0.033	6.248	6.004	6.014	5.843	5.95	5.855	5.994	5.932	1.00	1.00	1.00	1.00	Test
Cpd00047	1	MIC (nM)	Escherichia coli (ATCC 25922)	Functional	Non-molecular	0.145	0.07	0.064	0.038	0.033	0.02	0.017	0.01	1.395	1.198	1.259	1.225	1.287	1.259	1.316	1.284	79.043	9.223	30.078	6.904	28.163	7.442	28.915	8.228	6.294	5.106	6.114	6.015	6.732	6.823	7.251	7.371	1.33	1.33	1.33	1.33	Train
Cpd00048	1	MIC (nM)	Escherichia coli	Functional	Non-molecular	0.606	0.142	0.284	0.103	0.168	0.078	0.111	0.063	1.203	1.121	1.157	1.131	1.157	1.135	1.161	1.139	74.592	0	31.619	0.351	26.259	0.464	25.314	0.423	6.361	5.429	5.935	5.592	5.96	5.791	6.045	5.978	1.00	1.00	1.00	1.00	Train
Cpd00049	1	MIC (nM)	Haemophilus influenzae	Functional	Non-molecular	0.572	0.158	0.269	0.118	0.153	0.078	0.101	0.053	1.218	1.138	1.165	1.139	1.161	1.141	1.163	1.144	42.643	0	24.643	0.452	21.885	0.568	21.426	0.803	6.07	5.655	5.649	5.434	5.563	5.465	5.635	5.584	1.82	1.82	1.82	1.82	Train
Cpd00050	1	MIC (nM)	Klebsiella pneumoniae	Functional	Non-molecular	0.572	0.158	0.269	0.118	0.153	0.078	0.101	0.053	1.218	1.138	1.165	1.139	1.161	1.141	1.163	1.144	42.643	0	24.643	0.452	21.885	0.568	21.426	0.803	6.07	5.655	5.649	5.434	5.563	5.465	5.635	5.584	1.82	1.82	1.82	1.82	Test
Cpd00051	1	MIC (nM)	Escherichia coli (ATCC 25922)	Functional	Non-molecular	0.393	0.193	0.178	0.109	0.086	0.055	0.043	0.027	1.425	1.225	1.283	1.246	1.305	1.274	1.328	1.294	61.332	9.511	29.103	7.397	28.206	7.798	29.209	8.455	8.225	6.786	7.41	7.016	7.503	7.42	7.722	7.749	1.82	1.82	1.82	1.82	Train
Cpd00052	1	MIC (nM)	Escherichia coli (ATCC 25922)	Functional	Non-molecular	0.393	0.193	0.178	0.109	0.086	0.055	0.043	0.027	1.425	1.225	1.283	1.246	1.305	1.274	1.328	1.294	61.332	9.511	29.103	7.397	28.206	7.798	29.209	8.455	8.225	6.786	7.41	7.016	7.503	7.42	7.722	7.749	1.33	1.33	1.33	1.33	Train
Cpd00053	1	MIC (nM)	Klebsiella pneumoniae	Functional	Non-molecular	0.436	0.176	0.222	0.117	0.146	0.083	0.105	0.061	1.211	1.121	1.156	1.131	1.156	1.136	1.16	1.139	77.575	0	31.982	0.35	26.327	0.468	25.336	0.434	6.275	5.531	5.899	5.69	5.948	5.86	6.053	6.021	1.00	1.00	1.00	1.00	Train
Cpd00054	1	MIC (nM)	Klebsiella pneumoniae	Functional	Non-molecular	0.353	0.182	0.216	0.124	0.145	0.082	0.105	0.056	1.219	1.125	1.162	1.133	1.16	1.139	1.162	1.142	80.808	0	33.125	0.363	27.389	0.487	26.428	0.453	6.169	5.715	6.058	5.849	6.09	6.002	6.189	6.15	1.00	1.00	1.00	1.00	Train
Cpd00055	1	MIC (nM)	Haemophilus influenzae (ATCC 51907)	Functional	Non-molecular	0.408	0.207	0.222	0.131	0.14	0.079	0.099	0.049	1.204	1.119	1.153	1.125	1.151	1.13	1.154	1.134	48.239	0	26.952	0.34	23.567	0.252	22.848	0.158	5.981	5.783	5.824	5.677	5.826	5.758	5.932	5.89	1.33	1.33	1.33	1.33	Train
Cpd00056	1	MIC (nM)	Klebsiella pneumoniae	Functional	Non-molecular	0.408	0.207	0.222	0.131	0.14	0.079	0.099	0.049	1.204	1.119	1.153	1.125	1.151	1.13	1.154	1.134	48.239	0	26.952	0.34	23.567	0.252	22.848	0.158	5.981	5.783	5.824	5.677	5.826	5.758	5.932	5.89	1.82	1.82	1.82	1.82	Train
Cpd00057	1	MIC (nM)	Salmonella enterica subsp. enterica serovar Typhi	Functional	Non-molecular	0.408	0.207	0.222	0.131	0.14	0.079	0.099	0.049	1.204	1.119	1.153	1.125	1.151	1.13	1.154	1.134	48.239	0	26.952	0.34	23.567	0.252	22.848	0.158	5.981	5.783	5.824	5.677	5.826	5.758	5.932	5.89	1.82	1.82	1.82	1.82	Train
Cpd00058	1	MIC (nM)	Salmonella enterica subsp. enterica serovar Typhimurium	Functional	Non-molecular	0.408	0.207	0.222	0.131	0.14	0.079	0.099	0.049	1.204	1.119	1.153	1.125	1.151	1.13	1.154	1.134	48.239	0	26.952	0.34	23.567	0.252	22.848	0.158	5.981	5.783	5.824	5.677	5.826	5.758	5.932	5.89	1.82	1.82	1.82	1.82	Test
Cpd00059	1	MIC (nM)	Klebsiella pneumoniae (ATCC 8045)	Functional	Non-molecular	0.466	0.163	0.198	0.102	0.145	0.079	0.12	0.067	1.237	1.111	1.142	1.11	1.124	1.106	1.115	1.104	62.595	0	22.491	0	14.302	0.026	10.942	0.022	9.812	10.904	11.31	11.664	11.948	12.078	12.257	12.275	1.00	1.00	1.00	1.00	Train
Cpd00060	1	MIC (nM)	Escherichia coli (EC-14)	Functional	Non-molecular	0.308	0.045	0.108	0.048	0.081	0.049	0.077	0.052	1.683	1.341	1.436	1.318	1.364	1.312	1.333	1.306	146.79	2.377	70.689	13.079	48.097	18.972	38.005	21.503	9.473	5.429	7.291	6.247	7.211	6.877	7.414	7.309	1.00	1.00	1.00	1.00	Train
Cpd00061	1	MIC (nM)	Haemophilus influenzae (ATCC 49247)	Functional	Non-molecular	0.482	0.134	0.252	0.137	0.187	0.121	0.151	0.102	1.239	1.126	1.151	1.124	1.144	1.127	1.146	1.131	59.175	0	23.736	0.489	19.588	0.571	18.684	0.744	5.842	5.504	5.665	5.587	5.722	5.668	5.792	5.74	1.82	1.82	1.82	1.82	Train
Cpd00062	1	MIC (nM)	Klebsiella pneumoniae (X26)	Functional	Non-molecular	0.353	-0.002	0.177	-0.004	0.126	0.005	0.102	0.017	1.773	1.392	1.541	1.376	1.451	1.362	1.406	1.35	159.812	6.361	88.167	17.795	61.562	23.148	49.016	24.551	10.197	5.921	8.391	7.063	8.304	7.828	8.477	8.288	1.33	1.33	1.33	1.33	Test
Cpd00063	1	MIC (nM)	Haemophilus influenzae	Functional	Non-molecular	0.574	0.169	0.226	0.143	0.172	0.121	0.141	0.103	1.193	1.118	1.156	1.125	1.148	1.129	1.144	1.131	63.404	0	26.801	2.057	20.493	4.308	17.558	6.015	7.736	7.438	7.592	7.509	7.655	7.569	7.691	7.609	1.82	1.82	1.82	1.82	Train
Cpd00064	1	MIC (nM)	Escherichia coli (ATCC 25922)	Functional	Non-molecular	0.401	0.019	0.232	0.015	0.171	0.019	0.139	0.023	1.246	1.162	1.191	1.163	1.183	1.164	1.181	1.163	79.498	5.725	37.182	4.942	30.193	4.921	28.039	4.677	5.079	4.538	4.958	4.813	5.182	5.134	5.437	5.419	1.82	1.82	1.82	1.82	Test
Cpd00065	1	MIC (nM)	Klebsiella pneumoniae (ATCC 8045)	Functional	Non-molecular	0.447	0.183	0.202	0.109	0.143	0.079	0.117	0.067	1.196	1.1	1.128	1.102	1.116	1.102	1.111	1.101	67.602	0	23.752	0.251	15.158	0.144	11.324	0.104	10.263	11.291	11.716	11.981	12.222	12.287	12.431	12.41	1.00	1.00	1.00	1.00	Test
Cpd00066	1	MIC (nM)	Escherichia coli (EC-14)	Functional	Non-molecular	0.459	0.046	0.133	0.058	0.094	0.06	0.088	0.061	1.514	1.28	1.343	1.254	1.299	1.259	1.286	1.265	115.414	2.48	59.038	9.754	40.75	15.554	32.771	18.804	8.352	5.523	6.883	6.341	7.024	7.003	7.36	7.465	1.00	1.00	1.00	1.00	Train
Cpd00067	1	MIC (nM)	Klebsiella pneumoniae (X26)	Functional	Non-molecular	0.459	0.046	0.133	0.058	0.094	0.06	0.088	0.061	1.514	1.28	1.343	1.254	1.299	1.259	1.286	1.265	115.414	2.48	59.038	9.754	40.75	15.554	32.771	18.804	8.352	5.523	6.883	6.341	7.024	7.003	7.36	7.465	1.00	1.00	1.00	1.00	Train
Cpd00068	1	MIC (nM)	Escherichia coli (EC-14)	Functional	Non-molecular	0.383	0.048	0.124	0.052	0.092	0.055	0.086	0.058	1.528	1.283	1.35	1.258	1.304	1.262	1.29	1.268	122.561	2.535	62.262	10.29	42.608	16.168	33.883	19.341	8.098	5.451	6.843	6.403	7.079	7.097	7.44	7.555	1.00	1.00	1.00	1.00	Train
Cpd00069	1	MIC (nM)	Klebsiella pneumoniae (X26)	Functional	Non-molecular	0.383	0.048	0.124	0.052	0.092	0.055	0.086	0.058	1.528	1.283	1.35	1.258	1.304	1.262	1.29	1.268	122.561	2.535	62.262	10.29	42.608	16.168	33.883	19.341	8.098	5.451	6.843	6.403	7.079	7.097	7.44	7.555	1.00	1.00	1.00	1.00	Train
Cpd00070	1	MIC (nM)	Escherichia coli (EC-14)	Functional	Non-molecular	0.318	0.048	0.116	0.052	0.09	0.055	0.085	0.058	1.518	1.275	1.342	1.253	1.299	1.26	1.287	1.267	120.256	2.535	60.779	9.906	41.733	15.846	33.478	19.125	8.027	5.451	6.912	6.458	7.167	7.176	7.53	7.634	1.00	1.00	1.00	1.00	Test
Cpd00071	1	MIC (nM)	Escherichia coli (JM 109)	Functional	Non-molecular	0.324	0.049	0.117	0.052	0.091	0.056	0.086	0.059	1.553	1.307	1.367	1.275	1.316	1.274	1.299	1.277	126.618	12.158	64.004	16.122	44.73	19.678	36.16	21.673	8.318	5.575	7.074	6.537	7.249	7.212	7.558	7.637	1.82	1.82	1.82	1.82	Train
Cpd00072	1	MIC (nM)	Escherichia coli (EC-14)	Functional	Non-molecular	0.324	0.049	0.117	0.053	0.09	0.055	0.085	0.057	1.543	1.289	1.356	1.262	1.308	1.266	1.292	1.271	126.062	2.593	63.768	10.497	43.117	16.434	34.133	19.561	8.078	5.575	6.973	6.532	7.204	7.214	7.546	7.65	1.00	1.00	1.00	1.00	Train
Cpd00073	1	MIC (nM)	Klebsiella pneumoniae (X26)	Functional	Non-molecular	0.324	0.049	0.117	0.053	0.09	0.055	0.085	0.057	1.543	1.289	1.356	1.262	1.308	1.266	1.292	1.271	126.062	2.593	63.768	10.497	43.117	16.434	34.133	19.561	8.078	5.575	6.973	6.532	7.204	7.214	7.546	7.65	1.00	1.00	1.00	1.00	Train
Cpd00074	1	MIC (nM)	Escherichia coli (EC-14)	Functional	Non-molecular	0.325	0.049	0.119	0.053	0.092	0.056	0.087	0.059	1.545	1.289	1.358	1.263	1.308	1.266	1.293	1.271	121.501	2.593	61.141	9.991	41.755	15.899	33.393	19.137	8.153	5.575	6.994	6.527	7.192	7.192	7.514	7.613	1.00	1.00	1.00	1.00	Train
Cpd00075	1	MIC (nM)	Escherichia coli (NIHJ JC2)	Functional	Non-molecular	0.432	0.193	0.226	0.126	0.143	0.078	0.099	0.051	1.251	1.131	1.166	1.139	1.164	1.143	1.165	1.146	67.955	0	27.995	0.307	24.115	0.246	23.329	0.198	5.841	5.413	5.502	5.36	5.481	5.432	5.571	5.553	1.00	1.00	1.00	1.00	Train
Cpd00076	1	MIC (nM)	Escherichia coli (NIHJ JC2)	Functional	Non-molecular	0.393	0.164	0.217	0.115	0.139	0.074	0.098	0.049	1.295	1.144	1.177	1.146	1.168	1.147	1.168	1.149	65.528	0	27.399	0.301	23.758	0.243	23.103	0.199	5.65	5.326	5.454	5.321	5.46	5.412	5.559	5.54	1.00	1.00	1.00	1.00	Train
Cpd00077	1	MIC (nM)	Escherichia coli (NIHJ JC2)	Functional	Non-molecular	0.527	0.168	0.256	0.141	0.159	0.096	0.11	0.063	1.242	1.132	1.163	1.138	1.161	1.142	1.164	1.145	60.734	0	25.753	0.08	22.884	0.078	22.564	0.068	6.034	5.574	5.652	5.496	5.589	5.519	5.636	5.602	1.00	1.00	1.00	1.00	Train
Cpd00078	1	MIC (nM)	Escherichia coli (ATCC 25922)	Functional	Non-molecular	0.218	0.063	0.121	0.05	0.084	0.041	0.068	0.035	1.355	1.173	1.221	1.165	1.192	1.162	1.181	1.16	62.21	2.716	28.014	2.42	24.105	2.57	23.712	2.545	4.639	4.604	5.082	5.14	5.441	5.477	5.659	5.664	1.82	1.82	1.82	1.82	Train
Cpd00079	1	MIC (nM)	Escherichia coli	Functional	Non-molecular	0.342	0.171	0.203	0.109	0.13	0.07	0.092	0.047	1.26	1.13	1.166	1.139	1.163	1.143	1.165	1.146	91.042	0	30.771	0.337	25.201	0.252	23.795	0.239	5.748	5.358	5.466	5.331	5.465	5.417	5.563	5.544	1.00	1.00	1.00	1.00	Test
Cpd00080	1	MIC (nM)	Klebsiella pneumoniae (MGH-2)	Functional	Non-molecular	0.342	0.171	0.203	0.109	0.13	0.07	0.092	0.047	1.26	1.13	1.166	1.139	1.163	1.143	1.165	1.146	91.042	0	30.771	0.337	25.201	0.252	23.795	0.239	5.748	5.358	5.466	5.331	5.465	5.417	5.563	5.544	1.00	1.00	1.00	1.00	Train
Cpd00081	1	MIC (nM)	Escherichia coli (Vogel)	Functional	Non-molecular	0.424	0.171	0.215	0.108	0.135	0.073	0.095	0.051	1.246	1.125	1.16	1.134	1.158	1.138	1.16	1.142	65.002	0	27.009	0.337	22.339	0.252	21.117	0.202	5.822	5.358	5.477	5.338	5.475	5.428	5.575	5.558	1.00	1.00	1.00	1.00	Train
Cpd00082	1	MIC (nM)	Escherichia coli (ATCC 25922)	Functional	Non-molecular	0.346	0.171	0.161	0.124	0.125	0.107	0.112	0.101	1.383	1.199	1.294	1.229	1.294	1.246	1.297	1.258	101.01	0	49.512	3.692	39.871	6.027	34.251	7.935	7.878	7.414	8.132	8.176	8.681	8.802	9.195	9.326	1.33	1.33	1.33	1.33	Train
Cpd00083	1	MIC (nM)	Escherichia coli (ATCC 25922)	Functional	Non-molecular	0.365	0.172	0.164	0.125	0.127	0.108	0.113	0.102	1.383	1.199	1.294	1.229	1.294	1.246	1.297	1.258	104.722	0	50.861	3.692	40.862	6.039	34.978	7.957	7.812	7.288	8.087	8.081	8.647	8.73	9.17	9.271	1.33	1.33	1.33	1.33	Train
Cpd00084	1	MIC (nM)	Escherichia coli (K-12)	Functional	Non-molecular	0.346	0.171	0.161	0.124	0.125	0.107	0.112	0.101	1.383	1.199	1.294	1.229	1.294	1.246	1.297	1.258	101.01	0	49.512	3.692	39.871	6.027	34.251	7.935	7.878	7.414	8.132	8.176	8.681	8.802	9.195	9.326	1.82	1.82	1.82	1.82	Train
Cpd00085	1	MIC (nM)	Escherichia coli (NIHJ JC2)	Functional	Non-molecular	0.401	0.2	0.215	0.126	0.132	0.074	0.091	0.046	1.256	1.134	1.17	1.139	1.165	1.143	1.166	1.146	46.31	0	26.012	0.328	22.606	0.242	21.877	0.151	5.772	5.596	5.626	5.484	5.611	5.549	5.713	5.677	1.00	1.00	1.00	1.00	Train
Cpd00086	1	MIC (nM)	Escherichia coli (Vogel)	Functional	Non-molecular	0.344	0.176	0.209	0.114	0.135	0.072	0.095	0.046	1.256	1.129	1.166	1.136	1.162	1.141	1.163	1.144	67.602	0	27.941	0.35	23.204	0.263	22.003	0.211	5.703	5.531	5.615	5.478	5.614	5.55	5.71	5.67	1.00	1.00	1.00	1.00	Train
Cpd00087	1	MIC (nM)	Escherichia coli (ATCC 10536)	Functional	Non-molecular	0.313	0.124	0.173	0.096	0.129	0.08	0.108	0.069	1.188	1.118	1.147	1.13	1.151	1.138	1.157	1.142	64.04	2.716	28.257	2.427	24.273	2.552	23.943	2.537	5.395	5.199	5.716	5.732	6.066	6.09	6.298	6.302	1.00	1.00	1.00	1.00	Train
Cpd00088	1	MIC (nM)	Escherichia coli (NIHJ JC2)	Functional	Non-molecular	0.397	0.194	0.21	0.121	0.127	0.073	0.088	0.046	1.26	1.135	1.17	1.142	1.166	1.145	1.167	1.147	70.568	0	28.939	0.316	24.656	0.232	23.701	0.18	5.815	5.421	5.475	5.335	5.459	5.414	5.564	5.548	1.00	1.00	1.00	1.00	Train
Cpd00089	1	MIC (nM)	Salmonella enterica subsp. enterica serovar Typhimurium	Functional	Non-molecular	0.497	0.14	0.238	0.11	0.167	0.096	0.135	0.085	1.221	1.138	1.161	1.139	1.157	1.141	1.158	1.143	75.081	3.169	31.549	2.627	25.446	2.576	24.327	2.525	6.613	6.236	6.664	6.488	6.708	6.598	6.731	6.649	1.33	1.33	1.33	1.33	Train
Cpd00090	1	MIC (nM)	Haemophilus influenzae	Functional	Non-molecular	0.369	0.01	0.111	0.033	0.083	0.04	0.075	0.043	1.649	1.339	1.419	1.295	1.349	1.289	1.322	1.288	144.465	3.002	74.18	10.971	49.968	17.059	39.008	20.33	10.329	7.359	8.61	7.994	8.482	8.391	8.582	8.624	1.82	1.82	1.82	1.82	Train
Cpd00091	1	MIC (nM)	Klebsiella pneumoniae (X26)	Functional	Non-molecular	0.369	0.01	0.111	0.033	0.083	0.04	0.075	0.043	1.649	1.339	1.419	1.295	1.349	1.289	1.322	1.288	144.465	3.002	74.18	10.971	49.968	17.059	39.008	20.33	10.329	7.359	8.61	7.994	8.482	8.391	8.582	8.624	1.00	1.00	1.00	1.00	Test
Cpd00092	1	MIC (nM)	Escherichia coli (Vogel)	Functional	Non-molecular	0.353	0.182	0.216	0.124	0.145	0.082	0.105	0.056	1.219	1.125	1.162	1.133	1.16	1.139	1.162	1.142	80.808	0	33.125	0.363	27.389	0.487	26.428	0.453	6.169	5.715	6.058	5.849	6.09	6.002	6.189	6.15	1.00	1.00	1.00	1.00	Train
Cpd00093	1	MIC (nM)	Haemophilus influenzae (ATCC 49247)	Functional	Non-molecular	0.408	0.207	0.222	0.131	0.14	0.079	0.099	0.049	1.204	1.119	1.153	1.125	1.151	1.13	1.154	1.134	48.239	0	26.952	0.34	23.567	0.252	22.848	0.158	5.981	5.783	5.824	5.677	5.826	5.758	5.932	5.89	1.82	1.82	1.82	1.82	Train
Cpd00094	1	MIC (nM)	Pseudomonas aeruginosa PAO1	Functional	Non-molecular	0.408	0.207	0.222	0.131	0.14	0.079	0.099	0.049	1.204	1.119	1.153	1.125	1.151	1.13	1.154	1.134	48.239	0	26.952	0.34	23.567	0.252	22.848	0.158	5.981	5.783	5.824	5.677	5.826	5.758	5.932	5.89	1.82	1.82	1.82	1.82	Train
Cpd00095	1	MIC (nM)	Escherichia coli (NIHJ JC2)	Functional	Non-molecular	0.516	0.173	0.274	0.135	0.167	0.089	0.114	0.057	1.196	1.121	1.15	1.125	1.149	1.13	1.153	1.134	40.941	0	24.512	0.089	22.383	0.081	22.181	0.058	6.191	5.953	5.98	5.806	5.929	5.834	5.988	5.927	1.33	1.33	1.33	1.33	Train
Cpd00096	1	MIC (nM)	Escherichia coli (NIHJ JC2)	Functional	Non-molecular	0.426	0.18	0.251	0.14	0.172	0.102	0.124	0.073	1.28	1.142	1.172	1.142	1.163	1.143	1.164	1.146	40.095	0	22.329	0.317	19.871	0.528	19.72	0.793	5.698	5.531	5.59	5.445	5.566	5.484	5.626	5.574	1.82	1.82	1.82	1.82	Test
Cpd00097	1	MIC (nM)	Escherichia coli (ATCC 25922)	Functional	Non-molecular	0.457	0.191	0.216	0.138	0.131	0.096	0.085	0.065	1.38	1.202	1.249	1.218	1.27	1.247	1.296	1.271	71.694	8.009	26.835	6.129	25.131	7.136	26.066	8.146	7.982	6.568	7.124	6.785	7.209	7.139	7.41	7.44	1.82	1.82	1.82	1.82	Train
Cpd00098	1	MIC (nM)	Haemophilus influenzae	Functional	Non-molecular	0.254	0.097	0.139	0.069	0.098	0.047	0.076	0.033	1.43	1.211	1.287	1.204	1.245	1.19	1.22	1.178	66.18	0	38.446	0.598	29.723	0.604	25.749	0.484	6.265	4.754	5.536	5.017	5.512	5.262	5.627	5.485	1.33	1.33	1.33	1.33	Train
Cpd00099	1	MIC (nM)	Escherichia coli (ATCC 25922)	Functional	Non-molecular	0.322	0.137	0.187	0.099	0.128	0.075	0.1	0.06	1.313	1.165	1.21	1.158	1.183	1.155	1.175	1.155	72.578	3.083	31.246	2.646	25.973	2.734	24.937	2.662	6.136	6.045	6.385	6.328	6.527	6.47	6.593	6.538	1.82	1.82	1.82	1.82	Train
Cpd00100	1	MIC (nM)	Escherichia coli (ATCC 10536)	Functional	Non-molecular	0.423	0.143	0.19	0.098	0.13	0.078	0.104	0.066	1.263	1.145	1.171	1.146	1.165	1.148	1.165	1.149	86.835	3.083	30.824	2.574	24.888	2.377	23.213	2.189	6.178	5.905	6.064	5.985	6.084	6.031	6.107	6.057	1.00	1.00	1.00	1.00	Train
Cpd00101	1	MIC (nM)	Escherichia coli (ATCC 25922)	Functional	Non-molecular	0.411	0.127	0.229	0.106	0.163	0.091	0.13	0.08	1.263	1.15	1.176	1.145	1.163	1.145	1.162	1.146	72.578	3.083	30.948	2.592	25.23	2.598	24.163	2.552	6.367	6.135	6.575	6.432	6.664	6.56	6.699	6.616	1.82	1.82	1.82	1.82	Train
Cpd00102	1	MIC (nM)	Pseudomonas aeruginosa	Functional	Non-molecular	0.411	0.127	0.229	0.106	0.163	0.091	0.13	0.08	1.263	1.15	1.176	1.145	1.163	1.145	1.162	1.146	72.578	3.083	30.948	2.592	25.23	2.598	24.163	2.552	6.367	6.135	6.575	6.432	6.664	6.56	6.699	6.616	1.82	1.82	1.82	1.82	Train
Cpd00103	1	MIC (nM)	Escherichia coli (NIHJ JC2)	Functional	Non-molecular	0.462	0.207	0.259	0.149	0.175	0.106	0.126	0.075	1.239	1.13	1.162	1.135	1.158	1.139	1.16	1.142	41.431	0	22.767	0.323	20.174	0.535	19.979	0.802	5.871	5.614	5.636	5.482	5.594	5.512	5.652	5.602	1.82	1.82	1.82	1.82	Train
Cpd00104	1	MIC (nM)	Haemophilus influenzae	Functional	Non-molecular	0.463	0.152	0.205	0.095	0.142	0.074	0.117	0.062	1.239	1.126	1.155	1.13	1.151	1.133	1.151	1.136	59.175	0	23.962	0.201	18.44	0.385	17.39	0.552	6.686	6.658	6.738	6.647	6.787	6.695	6.813	6.712	1.82	1.82	1.82	1.82	Test
Cpd00105	1	MIC (nM)	Escherichia coli (ATCC 25922)	Functional	Non-molecular	0.499	0.2	0.215	0.127	0.113	0.075	0.063	0.043	1.393	1.214	1.265	1.233	1.287	1.262	1.313	1.284	74.166	8.454	28.695	6.581	26.583	7.363	27.333	8.341	8.009	6.561	7.123	6.767	7.208	7.139	7.423	7.459	1.82	1.82	1.82	1.82	Test
Cpd00106	1	MIC (nM)	Klebsiella pneumoniae (ATCC 10031)	Functional	Non-molecular	0.369	0.163	0.188	0.115	0.126	0.074	0.093	0.049	1.505	1.173	1.232	1.176	1.209	1.177	1.202	1.177	67.602	0	27.623	0.685	22.555	0.536	21.482	0.377	6.856	5.423	5.735	5.542	5.741	5.663	5.854	5.793	1.00	1.00	1.00	1.00	Test
Cpd00107	1	MIC (nM)	Escherichia coli (ATCC 10536)	Functional	Non-molecular	0.48	0.196	0.235	0.124	0.154	0.095	0.12	0.078	1.213	1.134	1.166	1.141	1.162	1.144	1.163	1.146	72.578	3.083	31.246	2.646	25.973	2.734	24.937	2.662	6.625	6.285	6.58	6.453	6.638	6.553	6.674	6.604	1.00	1.00	1.00	1.00	Train
Cpd00108	1	MIC (nM)	Escherichia coli (ATCC 10536)	Functional	Non-molecular	0.47	0.218	0.235	0.13	0.152	0.095	0.119	0.077	1.213	1.134	1.164	1.142	1.162	1.144	1.163	1.146	72.578	3.083	31.549	2.664	26.171	2.71	25.104	2.629	6.69	6.365	6.638	6.484	6.663	6.572	6.685	6.619	1.00	1.00	1.00	1.00	Test
Cpd00109	1	MIC (nM)	Klebsiella pneumoniae	Functional	Non-molecular	0.359	0.098	0.146	0.063	0.106	0.056	0.092	0.057	1.372	1.23	1.301	1.233	1.277	1.235	1.263	1.236	101.706	6.709	62.968	10.706	48.713	13.807	39.683	16.014	6.979	6.111	6.665	6.594	6.943	7.025	7.256	7.367	1.33	1.33	1.33	1.33	Train
Cpd00110	1	MIC (nM)	Pseudomonas aeruginosa (ATCC 27853)	Functional	Non-molecular	0.646	0.186	0.28	0.17	0.208	0.146	0.171	0.126	1.182	1.117	1.145	1.122	1.139	1.124	1.137	1.125	60.672	0.572	23.219	2.268	18.688	3.456	16.672	4.089	6.841	6.346	6.498	6.353	6.477	6.341	6.475	6.352	1.82	1.82	1.82	1.82	Train
Cpd00111	1	MIC (nM)	Escherichia coli (ATCC 25922)	Functional	Non-molecular	0.352	0.137	0.192	0.105	0.136	0.084	0.11	0.07	1.272	1.154	1.183	1.149	1.169	1.149	1.167	1.15	75.081	3.169	32.174	2.702	26.426	2.729	25.237	2.636	6.317	6.139	6.511	6.4	6.598	6.518	6.636	6.573	1.82	1.82	1.82	1.82	Train
Cpd00112	1	MIC (nM)	Escherichia coli (ATCC 10536)	Functional	Non-molecular	0.428	0.147	0.195	0.102	0.134	0.08	0.107	0.066	1.26	1.145	1.171	1.145	1.165	1.146	1.164	1.148	66.483	3.169	28.411	2.655	23.225	2.457	21.727	2.237	6.154	6.069	6.209	6.128	6.227	6.16	6.245	6.178	1.00	1.00	1.00	1.00	Train
Cpd00113	1	MIC (nM)	Escherichia coli	Functional	Non-molecular	0.221	0.088	0.132	0.061	0.089	0.039	0.065	0.025	1.285	1.14	1.182	1.145	1.172	1.147	1.171	1.149	66.875	0	28.984	0.326	24.964	0.447	24.813	0.418	4.357	4.032	4.524	4.45	4.791	4.804	5.052	5.082	1.00	1.00	1.00	1.00	Train
Cpd00114	1	MIC (nM)	Klebsiella pneumoniae	Functional	Non-molecular	0.221	0.088	0.132	0.061	0.089	0.039	0.065	0.025	1.285	1.14	1.182	1.145	1.172	1.147	1.171	1.149	66.875	0	28.984	0.326	24.964	0.447	24.813	0.418	4.357	4.032	4.524	4.45	4.791	4.804	5.052	5.082	1.00	1.00	1.00	1.00	Train
Cpd00115	1	MIC (nM)	Escherichia coli (ATCC 10536)	Functional	Non-molecular	0.451	0.199	0.211	0.12	0.143	0.092	0.116	0.076	1.221	1.138	1.168	1.142	1.163	1.145	1.163	1.146	75.081	3.169	32.174	2.702	26.426	2.729	25.237	2.636	6.629	6.306	6.6	6.469	6.65	6.565	6.679	6.612	1.00	1.00	1.00	1.00	Train
Cpd00116	1	MIC (nM)	Haemophilus influenzae	Functional	Non-molecular	0.335	0.062	0.109	0.062	0.087	0.065	0.081	0.068	1.396	1.222	1.327	1.242	1.327	1.265	1.33	1.283	86.34	4.982	46.662	6.262	42.375	10.661	39.677	14.415	6.105	4.435	5.524	4.988	5.579	5.395	5.718	5.685	1.82	1.82	1.82	1.82	Train
Cpd00117	1	MIC (nM)	Escherichia coli (NIHJ JC2)	Functional	Non-molecular	0.489	0.239	0.286	0.166	0.188	0.114	0.132	0.078	1.196	1.118	1.148	1.125	1.149	1.132	1.154	1.138	42.86	0	23.457	0.332	20.752	0.55	20.482	0.817	6.123	5.774	5.779	5.582	5.681	5.578	5.713	5.652	1.82	1.82	1.82	1.82	Train
Cpd00118	1	MIC (nM)	Haemophilus influenzae	Functional	Non-molecular	0.497	0.23	0.272	0.164	0.184	0.117	0.135	0.082	1.196	1.118	1.145	1.122	1.145	1.128	1.149	1.133	42.86	0	23.457	0.363	20.457	0.491	20.087	0.64	6.131	5.775	5.781	5.65	5.748	5.67	5.794	5.738	1.82	1.82	1.82	1.82	Train
Cpd00119	1	MIC (nM)	Escherichia coli	Functional	Non-molecular	0.307	0.14	0.16	0.076	0.085	0.04	0.046	0.021	1.442	1.227	1.284	1.246	1.303	1.272	1.325	1.292	86.067	9.818	31.607	7.782	28.834	7.978	29.319	8.521	8.142	6.666	7.356	6.97	7.457	7.381	7.675	7.707	1.00	1.00	1.00	1.00	Train
Cpd00120	1	MIC (nM)	Escherichia coli (ATCC 25922)	Functional	Non-molecular	0.43	0.168	0.18	0.095	0.089	0.053	0.047	0.03	1.422	1.226	1.279	1.243	1.297	1.269	1.32	1.289	79.66	8.952	30.19	7.179	27.533	7.759	28.005	8.626	7.985	6.471	7.071	6.705	7.176	7.114	7.415	7.459	1.82	1.82	1.82	1.82	Train
Cpd00121	1	MIC (nM)	Escherichia coli (ATCC 10536)	Functional	Non-molecular	0.438	0.151	0.2	0.109	0.142	0.088	0.115	0.074	1.229	1.142	1.168	1.143	1.163	1.145	1.163	1.147	77.762	3.26	32.824	2.74	26.666	2.707	25.412	2.608	6.57	6.243	6.602	6.458	6.643	6.556	6.668	6.604	1.00	1.00	1.00	1.00	Train
Cpd00122	1	MIC (nM)	Escherichia coli (ATCC 10536)	Functional	Non-molecular	0.435	0.151	0.199	0.105	0.14	0.083	0.114	0.069	1.216	1.132	1.157	1.133	1.153	1.136	1.155	1.139	68.858	3.26	29.272	2.74	24.024	2.542	22.506	2.318	6.347	6.243	6.393	6.308	6.422	6.349	6.441	6.369	1.00	1.00	1.00	1.00	Test
Cpd00123	1	MIC (nM)	Klebsiella pneumoniae	Functional	Non-molecular	0.308	0.141	0.19	0.09	0.127	0.057	0.093	0.038	1.284	1.138	1.176	1.143	1.168	1.145	1.167	1.147	59.261	0	27.023	0.553	22.75	0.4	21.797	0.262	5.431	5.361	5.467	5.379	5.527	5.49	5.656	5.632	1.00	1.00	1.00	1.00	Test
Cpd00124	1	MIC (nM)	Klebsiella pneumoniae (X26)	Functional	Non-molecular	0.289	0.032	0.086	0.047	0.061	0.051	0.057	0.052	1.717	1.361	1.445	1.309	1.365	1.301	1.335	1.3	158.295	3.565	77.967	13.025	51.689	19.946	40.778	23.508	11.162	7.589	9.018	8.119	8.701	8.435	8.684	8.6	1.00	1.00	1.00	1.00	Train
Cpd00125	1	MIC (nM)	Escherichia coli	Functional	Non-molecular	0.348	0.182	0.215	0.118	0.141	0.075	0.1	0.049	1.204	1.114	1.149	1.125	1.15	1.131	1.154	1.136	70.419	0	28.938	0.362	24.031	0.272	22.751	0.217	5.909	5.715	5.811	5.656	5.799	5.721	5.882	5.832	1.33	1.33	1.33	1.33	Test
Cpd00126	1	MIC (nM)	Haemophilus influenzae	Functional	Non-molecular	0.348	0.182	0.215	0.118	0.141	0.075	0.1	0.049	1.204	1.114	1.149	1.125	1.15	1.131	1.154	1.136	70.419	0	28.938	0.362	24.031	0.272	22.751	0.217	5.909	5.715	5.811	5.656	5.799	5.721	5.882	5.832	1.33	1.33	1.33	1.33	Train
Cpd00127	1	MIC (nM)	Haemophilus influenzae	Functional	Non-molecular	0.532	0.201	0.243	0.131	0.152	0.084	0.108	0.056	1.21	1.128	1.157	1.131	1.155	1.135	1.157	1.139	46.035	0	25.519	0.551	22.055	0.637	21.373	0.724	5.992	5.561	5.599	5.452	5.591	5.532	5.697	5.663	1.33	1.33	1.33	1.33	Train
Cpd00128	1	MIC (nM)	Klebsiella pneumoniae (ATCC 10031)	Functional	Non-molecular	0.532	0.201	0.243	0.131	0.152	0.084	0.108	0.056	1.21	1.128	1.157	1.131	1.155	1.135	1.157	1.139	46.035	0	25.519	0.551	22.055	0.637	21.373	0.724	5.992	5.561	5.599	5.452	5.591	5.532	5.697	5.663	1.33	1.33	1.33	1.33	Train
Cpd00129	1	MIC (nM)	Escherichia coli (ATCC 8739)	Functional	Non-molecular	0.552	0.192	0.252	0.125	0.182	0.083	0.137	0.056	1.155	1.106	1.138	1.114	1.138	1.12	1.142	1.125	65.75	0	27.348	0.572	22.661	1.004	21.717	1.137	6.218	5.435	5.597	5.495	5.666	5.615	5.799	5.754	1.00	1.00	1.00	1.00	Train
Cpd00130	1	MIC (nM)	Escherichia coli (ISF 432)	Functional	Non-molecular	0.552	0.192	0.252	0.125	0.182	0.083	0.137	0.056	1.155	1.106	1.138	1.114	1.138	1.12	1.142	1.125	65.75	0	27.348	0.572	22.661	1.004	21.717	1.137	6.218	5.435	5.597	5.495	5.666	5.615	5.799	5.754	1.00	1.00	1.00	1.00	Train
Cpd00131	1	MIC (nM)	Haemophilus influenzae	Functional	Non-molecular	0.527	0.213	0.284	0.136	0.187	0.09	0.133	0.061	1.155	1.106	1.132	1.114	1.137	1.122	1.144	1.128	65.75	0	27.649	0.579	22.891	0.684	21.886	0.77	6.275	5.833	5.893	5.704	5.84	5.749	5.903	5.847	1.82	1.82	1.82	1.82	Train
Cpd00132	1	MIC (nM)	Escherichia coli (ATCC 25922)	Functional	Non-molecular	0.414	0.111	0.143	0.084	0.109	0.073	0.094	0.069	1.301	1.192	1.288	1.211	1.288	1.227	1.287	1.238	71.152	0	48.11	3.374	42.917	6.947	39.19	10.014	5.7	4.809	5.098	4.803	4.987	4.85	4.986	4.93	1.00	1.00	1.00	1.00	Train
Cpd00133	1	MIC (nM)	Escherichia coli (ISF 432)	Functional	Non-molecular	0.411	0.127	0.192	0.098	0.116	0.062	0.083	0.04	1.487	1.231	1.272	1.192	1.217	1.174	1.195	1.164	66.124	0	31.772	0.689	24.772	0.503	22.81	0.311	7.952	6.595	6.619	6.003	6.075	5.814	5.941	5.814	1.00	1.00	1.00	1.00	Train
Cpd00134	1	MIC (nM)	Klebsiella pneumoniae (ATCC 10031)	Functional	Non-molecular	0.411	0.127	0.192	0.098	0.116	0.062	0.083	0.04	1.487	1.231	1.272	1.192	1.217	1.174	1.195	1.164	66.124	0	31.772	0.689	24.772	0.503	22.81	0.311	7.952	6.595	6.619	6.003	6.075	5.814	5.941	5.814	1.00	1.00	1.00	1.00	Train
Cpd00135	1	MIC (nM)	Escherichia coli	Functional	Non-molecular	0.565	0.355	0.321	0.235	0.224	0.185	0.183	0.166	1.188	1.13	1.197	1.161	1.209	1.18	1.213	1.191	107.153	0	58.024	9.469	50.237	17.119	45.988	22.103	6.711	6.604	6.578	6.561	6.572	6.577	6.596	6.603	1.00	1.00	1.00	1.00	Train
Cpd00136	1	MIC (nM)	Escherichia coli (EC-14)	Functional	Non-molecular	0.307	0.124	0.124	0.094	0.095	0.085	0.088	0.083	1.472	1.257	1.322	1.227	1.263	1.218	1.236	1.213	132.691	3.565	70.203	11.885	45.792	16.79	35.104	19.019	9.093	6.808	8	7.394	7.904	7.718	7.93	7.88	1.00	1.00	1.00	1.00	Train
Cpd00137	1	MIC (nM)	Klebsiella pneumoniae (X26)	Functional	Non-molecular	0.307	0.124	0.124	0.094	0.095	0.085	0.088	0.083	1.472	1.257	1.322	1.227	1.263	1.218	1.236	1.213	132.691	3.565	70.203	11.885	45.792	16.79	35.104	19.019	9.093	6.808	8	7.394	7.904	7.718	7.93	7.88	1.00	1.00	1.00	1.00	Train
Cpd00138	1	MIC (nM)	Escherichia coli (ATCC 25922)	Functional	Non-molecular	0.564	0.096	0.251	0.091	0.139	0.064	0.088	0.044	1.232	1.154	1.177	1.151	1.172	1.153	1.173	1.155	43.046	0.328	25.156	0.666	22.229	1.066	21.648	1.559	6.1	5.727	5.675	5.482	5.592	5.503	5.669	5.617	1.82	1.82	1.82	1.82	Train
Cpd00139	1	MIC (nM)	Escherichia coli (ATCC 10536)	Functional	Non-molecular	0.595	0.224	0.249	0.14	0.164	0.116	0.141	0.11	1.239	1.166	1.244	1.188	1.244	1.197	1.242	1.202	146.565	0	101.788	10.202	91.333	15.609	85.323	19.269	7.293	7.363	7.2	7.246	7.141	7.2	7.119	7.175	1.33	1.33	1.33	1.33	Train
Cpd00140	1	MIC (nM)	Escherichia coli	Functional	Non-molecular	0.523	0.154	0.276	0.131	0.178	0.1	0.125	0.077	1.203	1.122	1.157	1.129	1.155	1.134	1.159	1.138	54.118	0	28.447	0.313	24.625	0.524	24.4	0.496	6.239	5.631	6.128	5.78	6.131	5.936	6.179	6.085	1.00	1.00	1.00	1.00	Test
Cpd00141	1	MIC (nM)	Escherichia coli (ATCC 10536)	Functional	Non-molecular	0.482	0.194	0.222	0.126	0.139	0.078	0.099	0.051	1.203	1.117	1.149	1.124	1.15	1.131	1.154	1.135	70.568	0	28.939	0.316	24.656	0.232	23.701	0.18	6.124	5.421	5.52	5.382	5.508	5.467	5.619	5.603	1.33	1.33	1.33	1.33	Train
Cpd00142	1	MIC (nM)	Klebsiella pneumoniae (ATCC 10031)	Functional	Non-molecular	0.452	0.235	0.229	0.14	0.145	0.091	0.106	0.066	1.204	1.12	1.165	1.129	1.161	1.134	1.16	1.137	87.81	0	57.936	1.964	48.508	2.975	41.026	3.436	6.479	6.217	6.145	6.039	6.087	6.049	6.141	6.121	1.33	1.33	1.33	1.33	Train
Cpd00143	1	MIC (nM)	Escherichia coli	Functional	Non-molecular	0.565	0.354	0.315	0.238	0.223	0.189	0.186	0.169	1.191	1.132	1.2	1.163	1.211	1.181	1.215	1.191	106.033	0	58.807	10.666	51.054	17.823	46.95	22.463	6.757	6.656	6.611	6.604	6.604	6.615	6.623	6.635	1.82	1.82	1.82	1.82	Train
Cpd00144	1	MIC (nM)	Pseudomonas aeruginosa	Functional	Non-molecular	0.544	0.355	0.305	0.229	0.213	0.179	0.177	0.161	1.19	1.131	1.199	1.162	1.21	1.18	1.214	1.189	113.974	0	68.214	10.017	60.052	17.093	54.863	21.714	6.826	6.758	6.702	6.694	6.685	6.691	6.695	6.701	1.82	1.82	1.82	1.82	Train
Cpd00145	1	MIC (nM)	Escherichia coli	Functional	Non-molecular	0.56	0.346	0.315	0.23	0.222	0.184	0.184	0.166	1.193	1.133	1.202	1.164	1.212	1.182	1.216	1.192	107.238	0	59.249	10.745	51.333	17.912	47.124	22.535	6.737	6.637	6.599	6.591	6.595	6.606	6.617	6.629	1.00	1.00	1.00	1.00	Train
Cpd00146	1	MIC (nM)	Escherichia coli	Functional	Non-molecular	0.493	0.2	0.229	0.13	0.144	0.086	0.102	0.06	1.211	1.126	1.16	1.134	1.159	1.138	1.162	1.141	56.283	0	30.101	0.328	25.778	0.435	25.186	0.356	6.344	5.596	5.914	5.698	5.951	5.86	6.061	6.026	1.00	1.00	1.00	1.00	Test
Cpd00147	1	MIC (nM)	Klebsiella pneumoniae (ATCC 8045)	Functional	Non-molecular	0.427	0.164	0.194	0.097	0.137	0.073	0.114	0.064	1.314	1.132	1.182	1.121	1.144	1.113	1.125	1.108	56.335	0	21.004	0	13.689	0.025	10.612	0.021	9.296	10.587	10.975	11.434	11.724	11.924	12.123	12.185	1.00	1.00	1.00	1.00	Train
Cpd00148	1	MIC (nM)	Escherichia coli	Functional	Non-molecular	0.348	0.182	0.215	0.118	0.142	0.076	0.103	0.05	1.204	1.114	1.149	1.122	1.148	1.128	1.152	1.133	70.419	0	28.938	0.363	24.175	0.274	22.968	0.22	5.909	5.715	5.811	5.669	5.826	5.756	5.926	5.881	1.33	1.33	1.33	1.33	Train
Cpd00149	1	MIC (nM)	Haemophilus influenzae	Functional	Non-molecular	0.408	0.207	0.222	0.131	0.14	0.079	0.099	0.049	1.204	1.119	1.153	1.125	1.151	1.13	1.154	1.134	48.239	0	26.952	0.34	23.567	0.252	22.848	0.158	5.981	5.783	5.824	5.677	5.826	5.758	5.932	5.89	1.82	1.82	1.82	1.82	Train
Cpd00150	1	MIC (nM)	Haemophilus influenzae	Functional	Non-molecular	0.408	0.207	0.222	0.131	0.14	0.079	0.099	0.049	1.204	1.119	1.153	1.125	1.151	1.13	1.154	1.134	48.239	0	26.952	0.34	23.567	0.252	22.848	0.158	5.981	5.783	5.824	5.677	5.826	5.758	5.932	5.89	1.33	1.33	1.33	1.33	Test
Cpd00151	1	MIC (nM)	Klebsiella pneumoniae (ATCC 10031)	Functional	Non-molecular	0.408	0.207	0.222	0.131	0.14	0.079	0.099	0.049	1.204	1.119	1.153	1.125	1.151	1.13	1.154	1.134	48.239	0	26.952	0.34	23.567	0.252	22.848	0.158	5.981	5.783	5.824	5.677	5.826	5.758	5.932	5.89	1.33	1.33	1.33	1.33	Train
Cpd00152	1	MIC (nM)	Pseudomonas aeruginosa	Functional	Non-molecular	0.557	0.372	0.317	0.242	0.221	0.188	0.183	0.168	1.188	1.13	1.198	1.162	1.209	1.181	1.214	1.191	109.935	0	58.754	10.451	50.696	17.875	46.569	22.519	6.775	6.672	6.629	6.599	6.61	6.603	6.626	6.623	1.82	1.82	1.82	1.82	Train
Cpd00153	1	MIC (nM)	Escherichia coli (ATCC 25922)	Functional	Non-molecular	0.148	0.077	0.1	0.053	0.079	0.037	0.067	0.027	1.189	1.102	1.139	1.112	1.141	1.121	1.147	1.128	52.16	0	28.023	0	23.925	0.006	22.965	0.007	4.206	4.16	4.674	4.742	5.145	5.209	5.513	5.537	1.00	1.00	1.00	1.00	Train
Cpd00154	1	MIC (nM)	Klebsiella pneumoniae (ATCC 8045)	Functional	Non-molecular	0.221	0.088	0.132	0.061	0.089	0.039	0.065	0.025	1.285	1.14	1.182	1.145	1.172	1.147	1.171	1.149	66.875	0	28.984	0.326	24.964	0.447	24.813	0.418	4.357	4.032	4.524	4.45	4.791	4.804	5.052	5.082	1.33	1.33	1.33	1.33	Train
Cpd00155	1	MIC (nM)	Klebsiella pneumoniae (ATCC 8045)	Functional	Non-molecular	0.221	0.088	0.132	0.061	0.089	0.039	0.065	0.025	1.285	1.14	1.182	1.145	1.172	1.147	1.171	1.149	66.875	0	28.984	0.326	24.964	0.447	24.813	0.418	4.357	4.032	4.524	4.45	4.791	4.804	5.052	5.082	1.00	1.00	1.00	1.00	Train
Cpd00156	1	MIC (nM)	Klebsiella pneumoniae (ATCC 8045)	Functional	Non-molecular	0.256	0.102	0.139	0.072	0.097	0.046	0.072	0.029	1.221	1.114	1.152	1.121	1.148	1.127	1.151	1.132	58.278	0	25.321	0.326	22.041	0.249	21.607	0.208	4.341	4.175	4.515	4.461	4.751	4.738	4.97	4.966	1.00	1.00	1.00	1.00	Test
Cpd00157	1	MIC (nM)	Klebsiella pneumoniae (X26)	Functional	Non-molecular	0.504	0.075	0.157	0.072	0.115	0.071	0.102	0.07	1.683	1.356	1.445	1.314	1.368	1.302	1.334	1.297	138.262	2.427	69.093	9.424	47.394	15.397	37.475	18.851	10.375	6.021	7.874	6.972	7.726	7.549	7.885	7.906	1.00	1.00	1.00	1.00	Train
Cpd00158	1	MIC (nM)	Salmonella enterica subsp. enterica serovar Typhi	Functional	Non-molecular	0.685	0.275	0.276	0.182	0.185	0.15	0.153	0.134	1.426	1.229	1.32	1.254	1.313	1.265	1.311	1.272	96.095	0	41.782	4.129	33.379	6.254	29.119	7.984	10.063	9.494	10.19	10.008	10.422	10.321	10.607	10.541	1.33	1.33	1.33	1.33	Train
Cpd00159	1	MIC (nM)	Escherichia coli (EC-14)	Functional	Non-molecular	0.308	0.045	0.109	0.047	0.081	0.049	0.076	0.052	1.683	1.341	1.423	1.3	1.355	1.294	1.326	1.292	146.79	2.377	70.689	9.057	48.888	15.128	38.701	18.477	9.473	5.429	7.092	6.213	6.99	6.835	7.21	7.26	1.00	1.00	1.00	1.00	Train
Cpd00160	1	MIC (nM)	Klebsiella pneumoniae (X26)	Functional	Non-molecular	0.308	0.045	0.109	0.047	0.081	0.049	0.076	0.052	1.683	1.341	1.423	1.3	1.355	1.294	1.326	1.292	146.79	2.377	70.689	9.057	48.888	15.128	38.701	18.477	9.473	5.429	7.092	6.213	6.99	6.835	7.21	7.26	1.00	1.00	1.00	1.00	Train
Cpd00161	1	MIC (nM)	Escherichia coli (NIHJ JC2)	Functional	Non-molecular	0.419	0.164	0.176	0.125	0.13	0.109	0.114	0.102	1.345	1.179	1.263	1.21	1.272	1.232	1.284	1.249	115.732	0	56.355	2.12	47.134	3.778	40.729	5.756	8.234	7.831	8.563	8.683	9.156	9.346	9.694	9.862	1.00	1.00	1.00	1.00	Train
Cpd00162	1	MIC (nM)	Pseudomonas aeruginosa	Functional	Non-molecular	0.565	0.354	0.315	0.238	0.223	0.189	0.186	0.169	1.191	1.132	1.2	1.163	1.211	1.181	1.215	1.191	106.033	0	58.807	10.666	51.054	17.823	46.95	22.463	6.757	6.656	6.611	6.604	6.604	6.615	6.623	6.635	1.82	1.82	1.82	1.82	Test
Cpd00163	1	MIC (nM)	Klebsiella pneumoniae (X26)	Functional	Non-molecular	0.452	0.073	0.152	0.066	0.111	0.066	0.099	0.067	1.702	1.363	1.451	1.32	1.37	1.307	1.335	1.3	141.999	2.48	71.236	9.686	48.033	15.822	37.386	19.308	10.523	5.974	8.027	6.964	7.843	7.572	7.977	7.941	1.00	1.00	1.00	1.00	Train
Cpd00164	1	MIC (nM)	Klebsiella pneumoniae (ATCC 8045)	Functional	Non-molecular	0.466	0.135	0.227	0.095	0.16	0.076	0.128	0.067	1.237	1.111	1.135	1.108	1.119	1.104	1.112	1.103	62.595	0	22.491	0.24	14.897	0.163	11.276	0.125	9.812	10.874	11.41	11.681	12.009	12.097	12.294	12.292	1.00	1.00	1.00	1.00	Train
Cpd00165	1	MIC (nM)	Escherichia coli (ATCC 10536)	Functional	Non-molecular	0.736	0.32	0.326	0.188	0.209	0.148	0.174	0.137	1.232	1.166	1.252	1.198	1.258	1.212	1.256	1.218	95.421	0	73.569	13.27	65.097	20.332	59.738	24.806	7.148	6.996	6.845	6.792	6.727	6.724	6.694	6.702	1.33	1.33	1.33	1.33	Train
Cpd00166	1	MIC (nM)	Klebsiella pneumoniae (X26)	Functional	Non-molecular	0.407	0.121	0.144	0.086	0.105	0.086	0.098	0.091	2.972	1.682	1.839	1.661	1.712	1.689	1.721	1.733	124.399	16.994	73.815	24.702	55.094	30.29	47.601	33.531	11.505	8.339	9.516	8.977	9.645	9.564	9.975	9.984	1.00	1.00	1.00	1.00	Test
Cpd00167	1	MIC (nM)	Escherichia coli (ATCC 8739)	Functional	Non-molecular	0.411	0.127	0.192	0.098	0.116	0.062	0.083	0.04	1.487	1.231	1.272	1.192	1.217	1.174	1.195	1.164	66.124	0	31.772	0.689	24.772	0.503	22.81	0.311	7.952	6.595	6.619	6.003	6.075	5.814	5.941	5.814	1.00	1.00	1.00	1.00	Train
Cpd00168	1	MIC (nM)	Escherichia coli (EC-14)	Functional	Non-molecular	0.333	0.048	0.116	0.052	0.087	0.054	0.083	0.056	1.688	1.346	1.441	1.305	1.36	1.297	1.325	1.292	154.289	2.535	73.068	9.822	47.397	16.18	36.168	19.526	9.732	5.451	7.474	6.403	7.388	7.139	7.608	7.61	1.00	1.00	1.00	1.00	Train
Cpd00169	1	MIC (nM)	Escherichia coli (EC-14)	Functional	Non-molecular	0.392	0.048	0.12	0.052	0.088	0.054	0.083	0.057	1.688	1.349	1.445	1.309	1.364	1.3	1.327	1.294	140.098	2.535	68.791	10.847	45.984	16.835	35.67	19.903	9.785	5.451	7.503	6.403	7.401	7.14	7.614	7.611	1.00	1.00	1.00	1.00	Test
Cpd00170	1	MIC (nM)	Escherichia coli (EC-14)	Functional	Non-molecular	0.459	0.046	0.133	0.058	0.097	0.059	0.089	0.06	1.514	1.28	1.343	1.254	1.299	1.259	1.286	1.265	115.414	2.48	59.038	9.754	40.75	15.549	32.768	18.786	8.352	5.523	6.883	6.341	7.032	7.002	7.368	7.465	1.00	1.00	1.00	1.00	Train
Cpd00171	1	MIC (nM)	Klebsiella pneumoniae (X26)	Functional	Non-molecular	0.459	0.046	0.133	0.058	0.097	0.059	0.089	0.06	1.514	1.28	1.343	1.254	1.299	1.259	1.286	1.265	115.414	2.48	59.038	9.754	40.75	15.549	32.768	18.786	8.352	5.523	6.883	6.341	7.032	7.002	7.368	7.465	1.00	1.00	1.00	1.00	Train
Cpd00172	1	MIC (nM)	Escherichia coli (EC-14)	Functional	Non-molecular	0.31	0.047	0.113	0.051	0.088	0.054	0.084	0.057	1.515	1.269	1.337	1.249	1.295	1.256	1.284	1.264	121.328	2.48	59.019	9.686	40.732	15.55	32.868	18.848	7.726	5.333	6.715	6.314	7.003	7.041	7.396	7.523	1.00	1.00	1.00	1.00	Train
Cpd00173	1	MIC (nM)	Escherichia coli (EC-14)	Functional	Non-molecular	0.314	0.047	0.114	0.051	0.089	0.054	0.085	0.057	1.504	1.266	1.334	1.246	1.293	1.253	1.282	1.262	128.565	2.48	60.057	9.659	40.958	15.458	32.832	18.697	7.827	5.333	6.729	6.297	6.982	7.003	7.351	7.467	1.00	1.00	1.00	1.00	Test
Cpd00174	1	MIC (nM)	Klebsiella pneumoniae (X26)	Functional	Non-molecular	0.314	0.047	0.114	0.051	0.089	0.054	0.085	0.057	1.504	1.266	1.334	1.246	1.293	1.253	1.282	1.262	128.565	2.48	60.057	9.659	40.958	15.458	32.832	18.697	7.827	5.333	6.729	6.297	6.982	7.003	7.351	7.467	1.00	1.00	1.00	1.00	Train
Cpd00175	1	MIC (nM)	Escherichia coli (ISF 432)	Functional	Non-molecular	0.514	0.167	0.267	0.138	0.169	0.096	0.118	0.066	1.172	1.119	1.147	1.126	1.151	1.131	1.157	1.136	101.035	0	35.244	4.87	30.144	4.05	29.164	3.23	6.693	5.767	6.085	5.872	6.072	5.98	6.143	6.104	1.00	1.00	1.00	1.00	Test
Cpd00176	1	MIC (nM)	Klebsiella pneumoniae (ATCC 10031)	Functional	Non-molecular	0.514	0.167	0.267	0.138	0.169	0.096	0.118	0.066	1.172	1.119	1.147	1.126	1.151	1.131	1.157	1.136	101.035	0	35.244	4.87	30.144	4.05	29.164	3.23	6.693	5.767	6.085	5.872	6.072	5.98	6.143	6.104	1.00	1.00	1.00	1.00	Train
Cpd00177	1	MIC (nM)	Escherichia coli (EC-14)	Functional	Non-molecular	0.334	0.049	0.12	0.053	0.09	0.054	0.084	0.057	1.708	1.357	1.441	1.31	1.358	1.299	1.323	1.293	144.101	2.593	70.455	11.066	46.057	17.113	35.542	20.092	9.813	5.575	7.463	6.532	7.413	7.25	7.654	7.695	1.00	1.00	1.00	1.00	Train
Cpd00178	1	MIC (nM)	Klebsiella pneumoniae (X26)	Functional	Non-molecular	0.334	0.049	0.12	0.053	0.09	0.054	0.084	0.057	1.708	1.357	1.441	1.31	1.358	1.299	1.323	1.293	144.101	2.593	70.455	11.066	46.057	17.113	35.542	20.092	9.813	5.575	7.463	6.532	7.413	7.25	7.654	7.695	1.00	1.00	1.00	1.00	Test
Cpd00179	1	MIC (nM)	Escherichia coli (EC-14)	Functional	Non-molecular	0.334	0.049	0.12	0.053	0.09	0.054	0.084	0.057	1.698	1.35	1.432	1.304	1.353	1.295	1.32	1.29	139.354	2.593	66.18	10.02	44.061	16.2	34.574	19.44	9.813	5.575	7.463	6.532	7.413	7.25	7.654	7.695	1.00	1.00	1.00	1.00	Train
Cpd00180	1	MIC (nM)	Escherichia coli (EC-14)	Functional	Non-molecular	0.334	0.049	0.12	0.05	0.091	0.053	0.085	0.056	1.698	1.35	1.432	1.305	1.354	1.295	1.321	1.291	139.354	2.593	66.18	10.02	44.061	16.2	34.574	19.474	9.813	5.575	7.463	6.532	7.435	7.245	7.678	7.694	1.00	1.00	1.00	1.00	Train
Cpd00181	1	MIC (nM)	Klebsiella pneumoniae (X26)	Functional	Non-molecular	0.334	0.049	0.12	0.053	0.09	0.054	0.084	0.057	1.698	1.35	1.432	1.304	1.353	1.295	1.32	1.29	139.354	2.593	66.18	10.02	44.061	16.2	34.574	19.44	9.813	5.575	7.463	6.532	7.413	7.25	7.654	7.695	1.00	1.00	1.00	1.00	Train
Cpd00182	1	MIC (nM)	Klebsiella pneumoniae (X26)	Functional	Non-molecular	0.334	0.049	0.12	0.05	0.091	0.053	0.085	0.056	1.698	1.35	1.432	1.305	1.354	1.295	1.321	1.291	139.354	2.593	66.18	10.02	44.061	16.2	34.574	19.474	9.813	5.575	7.463	6.532	7.435	7.245	7.678	7.694	1.00	1.00	1.00	1.00	Train
Cpd00183	1	MIC (nM)	Klebsiella pneumoniae (X26)	Functional	Non-molecular	0.383	0.048	0.126	0.052	0.093	0.055	0.087	0.058	1.54	1.29	1.359	1.263	1.31	1.266	1.293	1.271	122.741	2.535	62.339	10.299	42.649	16.177	33.905	19.349	8.171	5.451	6.901	6.403	7.107	7.103	7.456	7.563	1.00	1.00	1.00	1.00	Train
Cpd00184	1	MIC (nM)	Escherichia coli (EC-14)	Functional	Non-molecular	0.404	0.047	0.127	0.051	0.093	0.055	0.086	0.059	1.528	1.286	1.349	1.259	1.303	1.263	1.289	1.268	118.62	2.535	60.433	9.973	41.457	15.857	33.215	19.089	8.339	5.645	6.943	6.459	7.114	7.119	7.454	7.566	1.00	1.00	1.00	1.00	Test
Cpd00185	1	MIC (nM)	Klebsiella pneumoniae (X26)	Functional	Non-molecular	0.404	0.047	0.127	0.051	0.093	0.055	0.086	0.059	1.528	1.286	1.349	1.259	1.303	1.263	1.289	1.268	118.62	2.535	60.433	9.973	41.457	15.857	33.215	19.089	8.339	5.645	6.943	6.459	7.114	7.119	7.454	7.566	1.00	1.00	1.00	1.00	Test
Cpd00186	1	MIC (nM)	Escherichia coli (EC-14)	Functional	Non-molecular	0.315	0.048	0.115	0.052	0.089	0.055	0.085	0.057	1.508	1.268	1.336	1.248	1.296	1.257	1.285	1.266	113.33	2.535	58.8	9.906	41.006	15.846	33.157	19.125	7.854	5.451	6.862	6.458	7.148	7.176	7.519	7.633	1.00	1.00	1.00	1.00	Train
Cpd00187	1	MIC (nM)	Klebsiella pneumoniae (X26)	Functional	Non-molecular	0.315	0.048	0.115	0.052	0.089	0.055	0.085	0.057	1.508	1.268	1.336	1.248	1.296	1.257	1.285	1.266	113.33	2.535	58.8	9.906	41.006	15.846	33.157	19.125	7.854	5.451	6.862	6.458	7.148	7.176	7.519	7.633	1.00	1.00	1.00	1.00	Train
Cpd00188	1	MIC (nM)	Klebsiella pneumoniae (X26)	Functional	Non-molecular	0.315	0.048	0.115	0.052	0.09	0.055	0.085	0.058	1.508	1.268	1.338	1.249	1.296	1.256	1.285	1.264	113.33	2.535	58.8	9.878	40.847	15.756	32.942	18.981	7.854	5.451	6.862	6.439	7.121	7.135	7.471	7.576	1.00	1.00	1.00	1.00	Train
Cpd00189	1	MIC (nM)	Klebsiella pneumoniae	Functional	Non-molecular	0.32	0.087	0.124	0.082	0.106	0.084	0.099	0.086	1.429	1.23	1.353	1.26	1.352	1.285	1.354	1.304	114.823	0	54.148	10.477	46.315	16.066	42.61	19.67	7.194	5.728	6.703	6.215	6.755	6.59	6.863	6.836	1.33	1.33	1.33	1.33	Train
Cpd00190	1	MIC (nM)	Acinetobacter baumannii	Functional	Non-molecular	0.46	0.121	0.21	0.094	0.126	0.077	0.09	0.067	1.228	1.121	1.153	1.129	1.151	1.132	1.15	1.133	91.133	0	33.536	3.607	28.601	4.837	26.181	5.576	6.963	7.091	7.474	7.506	7.811	7.816	8.078	8.043	1.82	1.82	1.82	1.82	Train
Cpd00191	1	MIC (nM)	Escherichia coli (ATCC 25922)	Functional	Non-molecular	0.446	0.134	0.225	0.097	0.135	0.076	0.095	0.065	1.228	1.121	1.154	1.128	1.152	1.132	1.151	1.133	91.133	0	33.764	3.658	29.064	4.894	26.585	5.64	7.007	7.164	7.514	7.563	7.851	7.868	8.122	8.094	1.82	1.82	1.82	1.82	Train
Cpd00192	1	MIC (nM)	Klebsiella pneumoniae	Functional	Non-molecular	0.408	0.207	0.222	0.131	0.14	0.079	0.099	0.049	1.204	1.119	1.153	1.125	1.151	1.13	1.154	1.134	48.239	0	26.952	0.34	23.567	0.252	22.848	0.158	5.981	5.783	5.824	5.677	5.826	5.758	5.932	5.89	1.33	1.33	1.33	1.33	Train
Cpd00193	1	MIC (nM)	Salmonella enterica subsp. enterica serovar Typhimurium	Functional	Non-molecular	0.408	0.207	0.222	0.131	0.14	0.079	0.099	0.049	1.204	1.119	1.153	1.125	1.151	1.13	1.154	1.134	48.239	0	26.952	0.34	23.567	0.252	22.848	0.158	5.981	5.783	5.824	5.677	5.826	5.758	5.932	5.89	1.33	1.33	1.33	1.33	Train
Cpd00194	1	MIC (nM)	Escherichia coli (Juhl)	Functional	Non-molecular	0.447	0.183	0.202	0.109	0.143	0.079	0.117	0.067	1.196	1.1	1.128	1.102	1.116	1.102	1.111	1.101	67.602	0	23.752	0.251	15.158	0.144	11.324	0.104	10.263	11.291	11.716	11.981	12.222	12.287	12.431	12.41	1.33	1.33	1.33	1.33	Train
Cpd00195	1	MIC (nM)	Escherichia coli (EC-14)	Functional	Non-molecular	0.412	0.095	0.162	0.085	0.121	0.079	0.106	0.075	1.523	1.274	1.343	1.252	1.298	1.258	1.286	1.265	116.568	2.593	59.748	9.991	41.166	15.841	33.057	19.022	8.805	5.96	7.246	6.708	7.337	7.309	7.619	7.705	1.00	1.00	1.00	1.00	Train
Cpd00196	1	MIC (nM)	Klebsiella pneumoniae (X26)	Functional	Non-molecular	0.412	0.095	0.162	0.085	0.121	0.079	0.106	0.075	1.523	1.274	1.343	1.252	1.298	1.258	1.286	1.265	116.568	2.593	59.748	9.991	41.166	15.841	33.057	19.022	8.805	5.96	7.246	6.708	7.337	7.309	7.619	7.705	1.00	1.00	1.00	1.00	Train
Cpd00197	1	MIC (nM)	Escherichia coli (EC-14)	Functional	Non-molecular	0.325	0.049	0.117	0.053	0.09	0.056	0.085	0.058	1.545	1.289	1.356	1.262	1.308	1.266	1.293	1.271	121.501	2.593	61.141	10.02	41.919	15.989	33.554	19.242	8.153	5.575	6.994	6.532	7.218	7.217	7.557	7.656	1.00	1.00	1.00	1.00	Train
Cpd00198	1	MIC (nM)	Escherichia coli (EC-14)	Functional	Non-molecular	0.325	0.049	0.117	0.053	0.091	0.055	0.086	0.058	1.545	1.289	1.356	1.262	1.308	1.265	1.292	1.271	121.501	2.593	61.141	10.02	41.919	15.989	33.554	19.227	8.153	5.575	6.994	6.532	7.213	7.218	7.552	7.656	1.00	1.00	1.00	1.00	Test
Cpd00199	1	MIC (nM)	Klebsiella pneumoniae (X26)	Functional	Non-molecular	0.325	0.049	0.117	0.053	0.09	0.056	0.085	0.058	1.545	1.289	1.356	1.262	1.308	1.266	1.293	1.271	121.501	2.593	61.141	10.02	41.919	15.989	33.554	19.242	8.153	5.575	6.994	6.532	7.218	7.217	7.557	7.656	1.00	1.00	1.00	1.00	Test
Cpd00200	1	MIC (nM)	Klebsiella pneumoniae (X26)	Functional	Non-molecular	0.325	0.049	0.117	0.053	0.091	0.055	0.086	0.058	1.545	1.289	1.356	1.262	1.308	1.265	1.292	1.271	121.501	2.593	61.141	10.02	41.919	15.989	33.554	19.227	8.153	5.575	6.994	6.532	7.213	7.218	7.552	7.656	1.00	1.00	1.00	1.00	Train
Cpd00201	1	MIC (nM)	Acinetobacter baumannii	Functional	Non-molecular	0.445	0.103	0.199	0.086	0.121	0.072	0.089	0.064	1.234	1.124	1.155	1.13	1.152	1.133	1.151	1.134	93.469	0	33.996	3.641	28.783	4.89	26.231	5.631	6.924	7.063	7.46	7.497	7.806	7.813	8.076	8.042	1.82	1.82	1.82	1.82	Train
Cpd00202	1	MIC (nM)	Escherichia coli (ATCC 25922)	Functional	Non-molecular	0.445	0.103	0.199	0.086	0.121	0.072	0.089	0.064	1.234	1.124	1.155	1.13	1.152	1.133	1.151	1.134	93.469	0	33.996	3.641	28.783	4.89	26.231	5.631	6.924	7.063	7.46	7.497	7.806	7.813	8.076	8.042	1.82	1.82	1.82	1.82	Train
Cpd00203	1	MIC (nM)	Haemophilus influenzae (ATCC 49247)	Functional	Non-molecular	0.497	0.23	0.272	0.164	0.184	0.117	0.135	0.082	1.196	1.118	1.145	1.122	1.145	1.128	1.149	1.133	42.86	0	23.457	0.363	20.457	0.491	20.087	0.64	6.131	5.775	5.781	5.65	5.748	5.67	5.794	5.738	1.82	1.82	1.82	1.82	Train
Cpd00204	1	MIC (nM)	Klebsiella pneumoniae (X26)	Functional	Non-molecular	0.399	0.179	0.188	0.121	0.131	0.106	0.111	0.101	1.601	1.519	1.593	1.586	1.635	1.653	1.688	1.712	120.629	16.204	70.434	23.678	53.261	29.477	46.63	32.994	9.408	7.935	9.078	8.824	9.482	9.475	9.893	9.925	1.00	1.00	1.00	1.00	Train
Cpd00205	1	MIC (nM)	Escherichia coli (Juhl)	Functional	Non-molecular	0.353	0.182	0.216	0.124	0.145	0.082	0.105	0.056	1.219	1.125	1.162	1.133	1.16	1.139	1.162	1.142	80.808	0	33.125	0.363	27.389	0.487	26.428	0.453	6.169	5.715	6.058	5.849	6.09	6.002	6.189	6.15	1.00	1.00	1.00	1.00	Train
Cpd00206	1	MIC (nM)	Klebsiella pneumoniae (ATCC 8045)	Functional	Non-molecular	0.353	0.182	0.216	0.124	0.145	0.082	0.105	0.056	1.219	1.125	1.162	1.133	1.16	1.139	1.162	1.142	80.808	0	33.125	0.363	27.389	0.487	26.428	0.453	6.169	5.715	6.058	5.849	6.09	6.002	6.189	6.15	1.00	1.00	1.00	1.00	Train
Cpd00207	1	MIC (nM)	Escherichia coli (ISF 432)	Functional	Non-molecular	0.408	0.207	0.222	0.131	0.14	0.079	0.099	0.049	1.204	1.119	1.153	1.125	1.151	1.13	1.154	1.134	48.239	0	26.952	0.34	23.567	0.252	22.848	0.158	5.981	5.783	5.824	5.677	5.826	5.758	5.932	5.89	1.33	1.33	1.33	1.33	Train
Cpd00208	1	MIC (nM)	Escherichia coli (ATCC 25922)	Functional	Non-molecular	0.431	0.118	0.184	0.099	0.134	0.084	0.11	0.072	1.178	1.113	1.14	1.124	1.145	1.133	1.152	1.139	60.482	2.593	26.856	2.317	23.26	2.458	23.189	2.47	5.584	4.963	5.506	5.498	5.851	5.892	6.125	6.154	1.82	1.82	1.82	1.82	Train
Cpd00209	1	MIC (nM)	Klebsiella pneumoniae (X26)	Functional	Non-molecular	0.417	0.052	0.136	0.063	0.101	0.063	0.093	0.063	1.554	1.294	1.365	1.268	1.316	1.272	1.299	1.276	123.633	2.783	63.869	10.696	43.771	16.784	34.771	19.919	8.835	5.983	7.492	6.973	7.653	7.604	7.904	7.958	1.00	1.00	1.00	1.00	Train
Cpd00210	1	MIC (nM)	Klebsiella pneumoniae (X26)	Functional	Non-molecular	0.365	0.12	0.157	0.103	0.12	0.099	0.107	0.099	1.62	1.531	1.589	1.589	1.627	1.657	1.68	1.717	124.399	16.59	71.526	24.179	54.155	30.087	47.485	33.758	9.822	8.292	9.301	9.089	9.591	9.646	9.93	10.046	1.00	1.00	1.00	1.00	Test
Cpd00211	1	MIC (nM)	Escherichia coli	Functional	Non-molecular	0.616	0.297	0.341	0.222	0.242	0.163	0.187	0.128	1.571	1.305	1.37	1.272	1.315	1.272	1.296	1.275	127.496	2.852	64.424	10.729	43.5	16.631	34.279	19.612	10.184	6.77	8.455	7.522	8.289	8.021	8.354	8.303	1.82	1.82	1.82	1.82	Train
Cpd00212	1	MIC (nM)	Klebsiella pneumoniae	Functional	Non-molecular	0.616	0.297	0.341	0.222	0.242	0.163	0.187	0.128	1.571	1.305	1.37	1.272	1.315	1.272	1.296	1.275	127.496	2.852	64.424	10.729	43.5	16.631	34.279	19.612	10.184	6.77	8.455	7.522	8.289	8.021	8.354	8.303	1.82	1.82	1.82	1.82	Test
Cpd00213	1	MIC (nM)	Klebsiella pneumoniae (ATCC 27736)	Functional	Non-molecular	0.584	0.163	0.262	0.107	0.147	0.064	0.098	0.038	1.256	1.144	1.176	1.147	1.172	1.15	1.173	1.152	40.941	0	25.398	0.092	23.057	0.078	22.794	0.053	5.987	5.713	5.68	5.524	5.644	5.562	5.739	5.677	1.82	1.82	1.82	1.82	Train
Cpd00214	1	MIC (nM)	Escherichia coli (EC-14)	Functional	Non-molecular	0.376	0.093	0.135	0.085	0.105	0.088	0.098	0.093	1.688	1.572	1.629	1.621	1.652	1.677	1.696	1.73	128.412	17.419	75.015	25.248	56.101	30.956	48.534	34.336	9.248	7.778	8.99	8.855	9.452	9.546	9.869	10.002	1.00	1.00	1.00	1.00	Train
Cpd00215	1	MIC (nM)	Escherichia coli (ATCC 25922)	Functional	Non-molecular	0.346	0.171	0.161	0.124	0.125	0.107	0.112	0.101	1.383	1.199	1.294	1.229	1.294	1.246	1.297	1.258	101.01	0	49.512	3.692	39.871	6.027	34.251	7.935	7.878	7.414	8.132	8.176	8.681	8.802	9.195	9.326	1.82	1.82	1.82	1.82	Test
Cpd00216	1	MIC (nM)	Klebsiella pneumoniae (X26)	Functional	Non-molecular	0.43	0.14	0.16	0.096	0.111	0.091	0.1	0.094	1.64	1.558	1.618	1.615	1.649	1.675	1.695	1.729	128.412	17.419	75.015	25.248	56.101	30.956	48.534	34.336	9.506	7.93	9.071	8.898	9.479	9.563	9.88	10.011	1.00	1.00	1.00	1.00	Train
Cpd00217	1	MIC (nM)	Escherichia coli (NIHJ JC2)	Functional	Non-molecular	0.464	0.193	0.244	0.124	0.162	0.079	0.113	0.052	1.242	1.127	1.163	1.137	1.161	1.142	1.163	1.145	65.528	0	27.111	0.299	23.57	0.259	22.928	0.216	5.866	5.405	5.529	5.375	5.504	5.442	5.58	5.553	1.00	1.00	1.00	1.00	Train
Cpd00218	1	MIC (nM)	Escherichia coli (NIHJ JC2)	Functional	Non-molecular	0.464	0.208	0.214	0.143	0.143	0.091	0.103	0.06	1.242	1.127	1.163	1.136	1.16	1.141	1.162	1.144	65.528	0	27.111	0.296	23.356	0.256	22.691	0.216	5.866	5.406	5.515	5.364	5.484	5.422	5.559	5.531	1.00	1.00	1.00	1.00	Train
Cpd00219	1	MIC (nM)	Escherichia coli (NIHJ JC2)	Functional	Non-molecular	0.497	0.162	0.259	0.125	0.153	0.082	0.103	0.054	1.251	1.136	1.166	1.141	1.164	1.144	1.166	1.147	62.984	0	26.593	0.083	23.534	0.075	23.073	0.063	6.016	5.592	5.632	5.464	5.564	5.491	5.622	5.587	1.00	1.00	1.00	1.00	Train
Cpd00220	1	MIC (nM)	Klebsiella pneumoniae (MGH-2)	Functional	Non-molecular	0.42	0.204	0.239	0.144	0.156	0.095	0.109	0.063	1.242	1.122	1.157	1.132	1.157	1.138	1.16	1.143	84.539	0	29.151	0	24.231	0.049	23.153	0.052	5.933	5.519	5.606	5.461	5.567	5.501	5.624	5.589	1.00	1.00	1.00	1.00	Test
Cpd00221	1	MIC (nM)	Haemophilus influenzae (ATCC 49247)	Functional	Non-molecular	0.572	0.158	0.269	0.118	0.153	0.078	0.101	0.053	1.218	1.138	1.165	1.139	1.161	1.141	1.163	1.144	42.643	0	24.643	0.452	21.885	0.568	21.426	0.803	6.07	5.655	5.649	5.434	5.563	5.465	5.635	5.584	1.82	1.82	1.82	1.82	Test
Cpd00222	1	MIC (nM)	Escherichia coli (K-12)	Functional	Non-molecular	0.616	0.297	0.341	0.222	0.242	0.163	0.187	0.128	1.571	1.305	1.37	1.272	1.315	1.272	1.296	1.275	127.496	2.852	64.424	10.729	43.5	16.631	34.279	19.612	10.184	6.77	8.455	7.522	8.289	8.021	8.354	8.303	1.82	1.82	1.82	1.82	Train
Cpd00223	1	MIC (nM)	Escherichia coli (NIHJ JC2)	Functional	Non-molecular	0.395	0.194	0.209	0.122	0.127	0.07	0.088	0.042	1.304	1.148	1.186	1.154	1.179	1.157	1.179	1.158	44.528	0	25.135	0.316	21.749	0.232	20.983	0.145	5.579	5.421	5.44	5.301	5.416	5.357	5.507	5.477	1.00	1.00	1.00	1.00	Train
Cpd00224	1	MIC (nM)	Escherichia coli (NIHJ JC2)	Functional	Non-molecular	0.404	0.136	0.193	0.091	0.125	0.065	0.093	0.047	1.276	1.145	1.176	1.146	1.169	1.147	1.168	1.15	68.279	0	27.956	0.574	22.519	0.62	21.027	0.742	6.033	5.789	5.83	5.719	5.869	5.81	5.983	5.935	1.33	1.33	1.33	1.33	Test
Cpd00225	1	MIC (nM)	Escherichia coli (Vogel)	Functional	Non-molecular	0.436	0.171	0.217	0.108	0.134	0.072	0.093	0.05	1.485	1.167	1.225	1.174	1.206	1.176	1.2	1.176	65.002	0	27.009	0.337	22.339	0.252	21.117	0.202	7.006	5.358	5.648	5.448	5.648	5.593	5.765	5.735	1.00	1.00	1.00	1.00	Test
Cpd00226	1	MIC (nM)	Escherichia coli	Functional	Non-molecular	0.386	0.199	0.237	0.129	0.151	0.083	0.104	0.055	1.251	1.126	1.161	1.135	1.16	1.14	1.162	1.144	87.67	0	30.102	0	24.363	0.05	23.277	0.049	5.911	5.53	5.584	5.439	5.542	5.48	5.607	5.577	1.00	1.00	1.00	1.00	Test
Cpd00227	1	MIC (nM)	Escherichia coli (Vogel)	Functional	Non-molecular	0.386	0.199	0.237	0.129	0.151	0.083	0.104	0.055	1.251	1.126	1.161	1.135	1.16	1.14	1.162	1.144	87.67	0	30.102	0	24.363	0.05	23.277	0.049	5.911	5.53	5.584	5.439	5.542	5.48	5.607	5.577	1.00	1.00	1.00	1.00	Train
Cpd00228	1	MIC (nM)	Escherichia coli (Vogel)	Functional	Non-molecular	0.432	0.193	0.226	0.126	0.143	0.078	0.099	0.051	1.251	1.131	1.166	1.139	1.164	1.143	1.165	1.146	67.955	0	27.995	0.307	24.115	0.246	23.329	0.198	5.841	5.413	5.502	5.36	5.481	5.432	5.571	5.553	1.00	1.00	1.00	1.00	Train
Cpd00229	1	MIC (nM)	Klebsiella pneumoniae (MGH-2)	Functional	Non-molecular	0.497	0.162	0.259	0.125	0.153	0.082	0.103	0.054	1.251	1.136	1.166	1.141	1.164	1.144	1.166	1.147	62.984	0	26.593	0.083	23.534	0.075	23.073	0.063	6.016	5.592	5.632	5.464	5.564	5.491	5.622	5.587	1.00	1.00	1.00	1.00	Train
Cpd00230	1	MIC (nM)	Klebsiella pneumoniae (ATCC 10031)	Functional	Non-molecular	0.437	0.199	0.231	0.131	0.148	0.08	0.103	0.05	1.246	1.13	1.166	1.137	1.163	1.141	1.164	1.145	44.528	0	25.135	0.318	22.099	0.256	21.526	0.171	5.801	5.582	5.649	5.506	5.629	5.564	5.717	5.679	1.33	1.33	1.33	1.33	Train
Cpd00231	1	MIC (nM)	Escherichia coli	Functional	Non-molecular	0.425	0.211	0.246	0.149	0.161	0.097	0.113	0.063	1.237	1.121	1.157	1.13	1.156	1.136	1.159	1.141	62.595	0	26.422	0	22.277	0.051	21.387	0.055	5.898	5.686	5.752	5.606	5.715	5.633	5.769	5.714	1.00	1.00	1.00	1.00	Train
Cpd00232	1	MIC (nM)	Escherichia coli (Vogel)	Functional	Non-molecular	0.425	0.211	0.246	0.149	0.161	0.097	0.113	0.063	1.237	1.121	1.157	1.13	1.156	1.136	1.159	1.141	62.595	0	26.422	0	22.277	0.051	21.387	0.055	5.898	5.686	5.752	5.606	5.715	5.633	5.769	5.714	1.00	1.00	1.00	1.00	Train
Cpd00233	1	MIC (nM)	Klebsiella pneumoniae (MGH-2)	Functional	Non-molecular	0.425	0.211	0.246	0.149	0.161	0.097	0.113	0.063	1.237	1.121	1.157	1.13	1.156	1.136	1.159	1.141	62.595	0	26.422	0	22.277	0.051	21.387	0.055	5.898	5.686	5.752	5.606	5.715	5.633	5.769	5.714	1.00	1.00	1.00	1.00	Train
Cpd00234	1	MIC (nM)	Escherichia coli	Functional	Non-molecular	0.519	0.072	0.2	0.067	0.111	0.062	0.079	0.059	1.208	1.117	1.14	1.122	1.141	1.125	1.142	1.128	104.804	0	33.542	4.068	28.006	5.283	25.65	6.004	7.295	7.212	7.752	7.768	8.158	8.147	8.45	8.38	1.82	1.82	1.82	1.82	Train
Cpd00235	1	MIC (nM)	Klebsiella pneumoniae	Functional	Non-molecular	0.322	0.137	0.187	0.099	0.128	0.075	0.1	0.06	1.313	1.165	1.21	1.158	1.183	1.155	1.175	1.155	72.578	3.083	31.246	2.646	25.973	2.734	24.937	2.662	6.136	6.045	6.385	6.328	6.527	6.47	6.593	6.538	1.82	1.82	1.82	1.82	Train
Cpd00236	1	MIC (nM)	Escherichia coli	Functional	Non-molecular	0.194	0.055	0.114	0.033	0.077	0.02	0.056	0.013	1.326	1.148	1.188	1.152	1.176	1.152	1.174	1.153	78.903	0	27.694	0.618	23.238	0.454	22.529	0.371	3.976	3.685	4.005	4.031	4.275	4.335	4.534	4.585	1.00	1.00	1.00	1.00	Test
Cpd00237	1	MIC (nM)	Escherichia coli	Functional	Non-molecular	0.357	0.176	0.211	0.114	0.134	0.071	0.094	0.046	1.505	1.173	1.233	1.178	1.212	1.178	1.204	1.178	67.602	0	27.941	0.35	23.204	0.263	22.003	0.211	6.934	5.531	5.792	5.593	5.794	5.707	5.908	5.84	1.00	1.00	1.00	1.00	Train
Cpd00238	1	MIC (nM)	Escherichia coli (Vogel)	Functional	Non-molecular	0.357	0.176	0.211	0.114	0.134	0.071	0.094	0.046	1.505	1.173	1.233	1.178	1.212	1.178	1.204	1.178	67.602	0	27.941	0.35	23.204	0.263	22.003	0.211	6.934	5.531	5.792	5.593	5.794	5.707	5.908	5.84	1.00	1.00	1.00	1.00	Test
Cpd00239	1	MIC (nM)	Escherichia coli (Vogel)	Functional	Non-molecular	0.335	0.171	0.202	0.11	0.13	0.07	0.092	0.046	1.276	1.135	1.172	1.144	1.168	1.147	1.169	1.15	80.743	0	29.283	0.337	24.321	0.252	23.076	0.231	5.603	5.358	5.445	5.315	5.442	5.389	5.535	5.51	1.00	1.00	1.00	1.00	Train
Cpd00240	1	MIC (nM)	Klebsiella pneumoniae	Functional	Non-molecular	0.411	0.127	0.229	0.106	0.163	0.091	0.13	0.08	1.263	1.15	1.176	1.145	1.163	1.145	1.162	1.146	72.578	3.083	30.948	2.592	25.23	2.598	24.163	2.552	6.367	6.135	6.575	6.432	6.664	6.56	6.699	6.616	1.82	1.82	1.82	1.82	Train
Cpd00241	1	MIC (nM)	Escherichia coli	Functional	Non-molecular	0.495	0.258	0.226	0.177	0.16	0.139	0.131	0.121	1.679	1.611	1.67	1.706	1.715	1.757	1.743	1.791	135.976	26.207	88.972	33.222	89.119	37.507	90.027	40.852	10.416	9.934	10.507	10.438	10.662	10.633	10.726	10.707	1.82	1.82	1.82	1.82	Train
Cpd00242	1	MIC (nM)	Escherichia coli (ATCC 25922)	Functional	Non-molecular	0.495	0.258	0.226	0.177	0.16	0.139	0.131	0.121	1.679	1.611	1.67	1.706	1.715	1.757	1.743	1.791	135.976	26.207	88.972	33.222	89.119	37.507	90.027	40.852	10.416	9.934	10.507	10.438	10.662	10.633	10.726	10.707	1.82	1.82	1.82	1.82	Train
Cpd00243	1	MIC (nM)	Escherichia coli (ESBLP)	Functional	Non-molecular	0.495	0.258	0.226	0.177	0.16	0.139	0.131	0.121	1.679	1.611	1.67	1.706	1.715	1.757	1.743	1.791	135.976	26.207	88.972	33.222	89.119	37.507	90.027	40.852	10.416	9.934	10.507	10.438	10.662	10.633	10.726	10.707	1.82	1.82	1.82	1.82	Train
Cpd00244	1	MIC (nM)	Klebsiella pneumoniae	Functional	Non-molecular	0.495	0.258	0.226	0.177	0.16	0.139	0.131	0.121	1.679	1.611	1.67	1.706	1.715	1.757	1.743	1.791	135.976	26.207	88.972	33.222	89.119	37.507	90.027	40.852	10.416	9.934	10.507	10.438	10.662	10.633	10.726	10.707	1.82	1.82	1.82	1.82	Test
Cpd00245	1	MIC (nM)	Escherichia coli (Vogel)	Functional	Non-molecular	0.397	0.194	0.21	0.121	0.127	0.073	0.088	0.046	1.26	1.135	1.17	1.142	1.166	1.145	1.167	1.147	70.568	0	28.939	0.316	24.656	0.232	23.701	0.18	5.815	5.421	5.475	5.335	5.459	5.414	5.564	5.548	1.00	1.00	1.00	1.00	Train
Cpd00246	1	MIC (nM)	Klebsiella pneumoniae	Functional	Non-molecular	0.463	0.152	0.205	0.095	0.142	0.074	0.117	0.062	1.239	1.126	1.155	1.13	1.151	1.133	1.151	1.136	59.175	0	23.962	0.201	18.44	0.385	17.39	0.552	6.686	6.658	6.738	6.647	6.787	6.695	6.813	6.712	1.82	1.82	1.82	1.82	Train
Cpd00247	1	MIC (nM)	Klebsiella pneumoniae (MGH-2)	Functional	Non-molecular	0.424	0.171	0.215	0.108	0.135	0.073	0.095	0.051	1.246	1.125	1.16	1.134	1.158	1.138	1.16	1.142	65.002	0	27.009	0.337	22.339	0.252	21.117	0.202	5.822	5.358	5.477	5.338	5.475	5.428	5.575	5.558	1.00	1.00	1.00	1.00	Test
Cpd00248	1	MIC (nM)	Escherichia coli (Vogel)	Functional	Non-molecular	0.44	0.199	0.232	0.131	0.151	0.083	0.107	0.054	1.203	1.117	1.15	1.125	1.15	1.131	1.154	1.135	70.568	0	28.939	0.318	25.074	0.256	24.321	0.207	6.036	5.582	5.683	5.537	5.677	5.627	5.775	5.756	1.00	1.00	1.00	1.00	Test
Cpd00249	1	MIC (nM)	Escherichia coli (ATCC 8739)	Functional	Non-molecular	0.287	0.112	0.132	0.076	0.098	0.067	0.086	0.066	1.483	1.275	1.375	1.312	1.391	1.342	1.407	1.366	69.95	3.416	38.286	7.234	35.941	9.748	34.912	12.045	8.329	7.01	8.017	7.652	8.379	8.244	8.745	8.731	1.82	1.82	1.82	1.82	Test
Cpd00250	1	MIC (nM)	Escherichia coli (NIHJ JC2)	Functional	Non-molecular	0.408	0.207	0.222	0.131	0.14	0.079	0.099	0.049	1.204	1.119	1.153	1.125	1.151	1.13	1.154	1.134	48.239	0	26.952	0.34	23.567	0.252	22.848	0.158	5.981	5.783	5.824	5.677	5.826	5.758	5.932	5.89	1.00	1.00	1.00	1.00	Train
Cpd00251	1	MIC (nM)	Escherichia coli (ATCC 25922)	Functional	Non-molecular	0.521	0.263	0.241	0.182	0.178	0.153	0.154	0.139	1.407	1.216	1.295	1.237	1.288	1.248	1.289	1.256	102.016	6.58	40.291	7.624	31.897	8.837	28.114	10.02	9.792	9.466	9.982	9.852	10.154	10.093	10.31	10.281	1.33	1.33	1.33	1.33	Test
Cpd00252	1	MIC (nM)	Escherichia coli (NIHJ JC2)	Functional	Non-molecular	0.537	0.147	0.183	0.115	0.12	0.097	0.1	0.089	1.606	1.305	1.378	1.282	1.309	1.262	1.273	1.246	136.543	0	57.217	3.864	37.5	6.677	27.761	8.509	9.918	5.892	7.342	6.672	7.24	7.119	7.434	7.417	1.33	1.33	1.33	1.33	Train
Cpd00253	1	MIC (nM)	Escherichia coli (NIHJ JC2)	Functional	Non-molecular	0.497	0.215	0.299	0.172	0.201	0.125	0.142	0.088	1.232	1.127	1.154	1.129	1.151	1.134	1.155	1.14	40.095	0	22.329	0.317	19.871	0.528	19.72	0.793	6.009	5.737	5.792	5.611	5.705	5.599	5.72	5.651	1.82	1.82	1.82	1.82	Train
Cpd00254	1	MIC (nM)	Escherichia coli (ATCC 10536)	Functional	Non-molecular	0.531	0.168	0.28	0.115	0.182	0.093	0.137	0.079	1.206	1.13	1.163	1.139	1.161	1.143	1.162	1.145	70.237	3.002	30.089	2.574	25.241	2.718	24.411	2.68	6.665	6.259	6.591	6.435	6.644	6.543	6.681	6.6	1.00	1.00	1.00	1.00	Test
Cpd00255	1	MIC (nM)	Klebsiella pneumoniae (ATCC 10031)	Functional	Non-molecular	0.232	0.076	0.113	0.062	0.082	0.043	0.065	0.029	1.285	1.14	1.181	1.144	1.171	1.146	1.169	1.148	66.875	0	28.685	0.639	24.307	0.899	24.195	0.798	4.29	3.937	4.486	4.421	4.775	4.784	5.035	5.057	1.00	1.00	1.00	1.00	Test
Cpd00256	1	MIC (nM)	Escherichia coli (ATCC 25922)	Functional	Non-molecular	0.417	0.13	0.234	0.109	0.168	0.094	0.135	0.083	1.221	1.138	1.162	1.135	1.154	1.137	1.156	1.139	75.081	3.169	31.859	2.664	25.922	2.666	24.755	2.615	6.561	6.305	6.765	6.595	6.835	6.711	6.851	6.757	1.82	1.82	1.82	1.82	Train
Cpd00257	1	MIC (nM)	Klebsiella pneumoniae	Functional	Non-molecular	0.253	0.035	0.169	0.023	0.123	0.015	0.091	0.009	1.273	1.131	1.169	1.137	1.161	1.141	1.162	1.144	58.278	0	24.804	0.636	21.572	0.548	21.007	0.403	4.12	3.937	4.349	4.31	4.596	4.59	4.809	4.805	1.00	1.00	1.00	1.00	Test
Cpd00258	1	MIC (nM)	Klebsiella pneumoniae (ATCC 10031)	Functional	Non-molecular	0.228	0.076	0.112	0.059	0.08	0.039	0.063	0.025	1.273	1.131	1.17	1.134	1.16	1.137	1.159	1.139	58.278	0	25.06	0.639	21.444	0.514	21.076	0.367	4.074	3.937	4.272	4.29	4.55	4.589	4.805	4.831	1.00	1.00	1.00	1.00	Train
Cpd00259	1	MIC (nM)	Klebsiella pneumoniae (ATCC 10031)	Functional	Non-molecular	0.228	0.076	0.112	0.059	0.078	0.038	0.061	0.024	1.273	1.131	1.17	1.137	1.162	1.141	1.163	1.144	58.278	0	25.06	0.636	21.302	0.509	20.81	0.362	4.074	3.937	4.272	4.283	4.531	4.556	4.762	4.777	1.00	1.00	1.00	1.00	Train
Cpd00260	1	MIC (nM)	Escherichia coli	Functional	Non-molecular	0.344	0.176	0.209	0.114	0.135	0.072	0.095	0.046	1.256	1.129	1.166	1.136	1.162	1.141	1.163	1.144	67.602	0	27.941	0.35	23.204	0.263	22.003	0.211	5.703	5.531	5.615	5.478	5.614	5.55	5.71	5.67	1.00	1.00	1.00	1.00	Train
Cpd00261	1	MIC (nM)	Escherichia coli (Vogel)	Functional	Non-molecular	0.344	0.176	0.209	0.114	0.135	0.072	0.095	0.046	1.256	1.129	1.166	1.136	1.162	1.141	1.163	1.144	67.602	0	27.941	0.35	23.204	0.263	22.003	0.211	5.703	5.531	5.615	5.478	5.614	5.55	5.71	5.67	1.33	1.33	1.33	1.33	Train
Cpd00262	1	MIC (nM)	Klebsiella pneumoniae (MGH-2)	Functional	Non-molecular	0.344	0.176	0.209	0.114	0.135	0.072	0.095	0.046	1.256	1.129	1.166	1.136	1.162	1.141	1.163	1.144	67.602	0	27.941	0.35	23.204	0.263	22.003	0.211	5.703	5.531	5.615	5.478	5.614	5.55	5.71	5.67	1.00	1.00	1.00	1.00	Train
Cpd00263	1	MIC (nM)	Klebsiella pneumoniae	Functional	Non-molecular	0.564	0.114	0.285	0.125	0.206	0.103	0.16	0.081	1.196	1.122	1.156	1.126	1.153	1.13	1.154	1.134	45.341	0	26.125	0.467	22.854	0.518	21.897	0.454	6.43	6.117	6.206	6.108	6.173	6.104	6.179	6.118	1.00	1.00	1.00	1.00	Train
Cpd00264	1	MIC (nM)	Escherichia coli (Vogel)	Functional	Non-molecular	0.34	0.176	0.208	0.114	0.137	0.074	0.099	0.049	1.227	1.121	1.156	1.13	1.155	1.134	1.158	1.138	83.972	0	30.293	0.35	25.3	0.263	24.062	0.241	5.797	5.531	5.628	5.492	5.638	5.584	5.738	5.712	1.00	1.00	1.00	1.00	Train
Cpd00265	1	MIC (nM)	Escherichia coli (NIHJ JC2)	Functional	Non-molecular	0.599	0.169	0.27	0.111	0.156	0.068	0.106	0.041	1.204	1.129	1.159	1.132	1.158	1.137	1.161	1.141	42.646	0	26.351	0.096	24.086	0.082	23.844	0.055	6.205	5.91	5.888	5.728	5.87	5.782	5.967	5.898	1.33	1.33	1.33	1.33	Train
Cpd00266	1	MIC (nM)	Escherichia coli	Functional	Non-molecular	0.346	0.176	0.209	0.113	0.138	0.074	0.099	0.05	1.211	1.115	1.15	1.125	1.15	1.13	1.154	1.134	94.684	0	31.832	0.35	26.215	0.263	24.812	0.249	5.948	5.531	5.65	5.509	5.662	5.613	5.768	5.748	1.00	1.00	1.00	1.00	Train
Cpd00267	1	MIC (nM)	Escherichia coli (Vogel)	Functional	Non-molecular	0.346	0.176	0.209	0.113	0.138	0.074	0.099	0.05	1.211	1.115	1.15	1.125	1.15	1.13	1.154	1.134	94.684	0	31.832	0.35	26.215	0.263	24.812	0.249	5.948	5.531	5.65	5.509	5.662	5.613	5.768	5.748	1.00	1.00	1.00	1.00	Train
Cpd00268	1	MIC (nM)	Escherichia coli (Vogel)	Functional	Non-molecular	0.404	0.2	0.216	0.126	0.135	0.077	0.095	0.05	1.211	1.121	1.154	1.128	1.153	1.132	1.156	1.136	73.391	0	29.948	0.328	25.664	0.242	24.725	0.188	6.017	5.596	5.661	5.515	5.66	5.613	5.772	5.754	1.00	1.00	1.00	1.00	Train
Cpd00269	1	MIC (nM)	Escherichia coli (K-12)	Functional	Non-molecular	0.408	0.207	0.222	0.131	0.14	0.079	0.099	0.049	1.204	1.119	1.153	1.125	1.151	1.13	1.154	1.134	48.239	0	26.952	0.34	23.567	0.252	22.848	0.158	5.981	5.783	5.824	5.677	5.826	5.758	5.932	5.89	1.33	1.33	1.33	1.33	Test
Cpd00270	1	MIC (nM)	Escherichia coli (ATCC 25922)	Functional	Non-molecular	0.306	0.094	0.141	0.067	0.097	0.05	0.079	0.042	1.463	1.245	1.312	1.229	1.275	1.229	1.261	1.231	108.18	1.584	57.503	6.804	42.327	10.368	35.13	12.451	8.225	6.623	7.331	6.946	7.322	7.242	7.453	7.456	1.33	1.33	1.33	1.33	Train
Cpd00271	1	MIC (nM)	Acinetobacter baumannii	Functional	Non-molecular	0.406	0.228	0.247	0.141	0.156	0.085	0.105	0.052	1.467	1.162	1.223	1.172	1.207	1.176	1.202	1.177	62.595	0	26.712	0.339	22.565	0.253	21.699	0.165	7.048	5.709	5.91	5.685	5.855	5.754	5.94	5.864	1.82	1.82	1.82	1.82	Train
Cpd00272	1	MIC (nM)	Klebsiella pneumoniae	Functional	Non-molecular	0.192	0.058	0.12	0.039	0.085	0.026	0.064	0.017	1.295	1.144	1.185	1.148	1.174	1.149	1.172	1.151	69.264	0	29.601	0.661	25.103	0.889	24.859	0.746	4.21	3.901	4.44	4.386	4.742	4.774	5.021	5.065	1.00	1.00	1.00	1.00	Train
Cpd00273	1	MIC (nM)	Escherichia coli (ATCC 8739)	Functional	Non-molecular	0.438	0.151	0.2	0.109	0.142	0.088	0.115	0.074	1.229	1.142	1.168	1.143	1.163	1.145	1.163	1.147	77.762	3.26	32.824	2.74	26.666	2.707	25.412	2.608	6.57	6.243	6.602	6.458	6.643	6.556	6.668	6.604	1.82	1.82	1.82	1.82	Train
Cpd00274	1	MIC (nM)	Klebsiella pneumoniae	Functional	Non-molecular	0.438	0.151	0.2	0.109	0.142	0.088	0.115	0.074	1.229	1.142	1.168	1.143	1.163	1.145	1.163	1.147	77.762	3.26	32.824	2.74	26.666	2.707	25.412	2.608	6.57	6.243	6.602	6.458	6.643	6.556	6.668	6.604	1.82	1.82	1.82	1.82	Test
Cpd00275	1	MIC (nM)	Pseudomonas aeruginosa	Functional	Non-molecular	0.596	0.401	0.346	0.265	0.241	0.203	0.194	0.175	1.174	1.122	1.188	1.155	1.203	1.176	1.21	1.188	98.34	0	55.851	8.95	49.219	16.416	45.448	21.514	6.835	6.71	6.657	6.624	6.617	6.611	6.619	6.621	1.82	1.82	1.82	1.82	Train
Cpd00276	1	MIC (nM)	Klebsiella pneumoniae (ATCC 10031)	Functional	Non-molecular	0.228	0.078	0.114	0.061	0.083	0.04	0.065	0.026	1.229	1.117	1.155	1.124	1.149	1.129	1.152	1.133	60.359	0	25.86	0.659	22.122	0.529	21.678	0.377	4.193	4.053	4.404	4.414	4.687	4.712	4.932	4.946	1.00	1.00	1.00	1.00	Test
Cpd00277	1	MIC (nM)	Klebsiella pneumoniae	Functional	Non-molecular	0.685	0.275	0.276	0.182	0.185	0.15	0.153	0.134	1.426	1.229	1.32	1.254	1.313	1.265	1.311	1.272	96.095	0	41.782	4.129	33.379	6.254	29.119	7.984	10.063	9.494	10.19	10.008	10.422	10.321	10.607	10.541	1.82	1.82	1.82	1.82	Train
Cpd00278	1	MIC (nM)	Klebsiella pneumoniae (MGH-2)	Functional	Non-molecular	0.353	0.182	0.216	0.124	0.145	0.082	0.105	0.056	1.219	1.125	1.162	1.133	1.16	1.139	1.162	1.142	80.808	0	33.125	0.363	27.389	0.487	26.428	0.453	6.169	5.715	6.058	5.849	6.09	6.002	6.189	6.15	1.33	1.33	1.33	1.33	Train
Cpd00279	1	MIC (nM)	Escherichia coli (ATCC 25922)	Functional	Non-molecular	0.454	0.156	0.2	0.109	0.155	0.089	0.133	0.079	1.175	1.092	1.114	1.092	1.105	1.094	1.103	1.095	41.348	0	19.087	0.101	12.808	0.07	9.989	0.055	10.65	11.564	11.879	12.059	12.235	12.274	12.396	12.378	1.82	1.82	1.82	1.82	Test
Cpd00280	1	MIC (nM)	Escherichia coli (EC-14)	Functional	Non-molecular	0.289	0.032	0.086	0.047	0.061	0.051	0.057	0.052	1.717	1.361	1.445	1.309	1.365	1.301	1.335	1.3	158.295	3.565	77.967	13.025	51.689	19.946	40.778	23.508	11.162	7.589	9.018	8.119	8.701	8.435	8.684	8.6	1.00	1.00	1.00	1.00	Train
Cpd00281	1	MIC (nM)	Escherichia coli (ATCC 25922)	Functional	Non-molecular	0.198	0.088	0.079	0.042	0.038	0.021	0.019	0.011	1.38	1.192	1.252	1.221	1.282	1.256	1.313	1.282	76.116	8.952	29.445	6.775	27.341	7.353	28.415	8.163	6.378	5.181	6.076	5.96	6.667	6.76	7.196	7.323	1.33	1.33	1.33	1.33	Train
Cpd00282	1	MIC (nM)	Escherichia coli (ATCC 25922)	Functional	Non-molecular	0.198	0.088	0.079	0.042	0.038	0.021	0.019	0.011	1.38	1.192	1.252	1.221	1.282	1.256	1.313	1.282	76.116	8.952	29.445	6.775	27.376	7.362	28.467	8.176	6.378	5.181	6.076	5.96	6.675	6.769	7.209	7.335	1.33	1.33	1.33	1.33	Train
Cpd00283	1	MIC (nM)	Escherichia coli (ATCC 25922)	Functional	Non-molecular	0.495	0.162	0.258	0.126	0.153	0.08	0.102	0.049	1.293	1.149	1.182	1.153	1.177	1.156	1.177	1.157	37.908	0	22.914	0.083	20.699	0.075	20.402	0.054	5.789	5.592	5.598	5.431	5.521	5.434	5.566	5.516	1.33	1.33	1.33	1.33	Test
Cpd00284	1	MIC (nM)	Escherichia coli (Vogel)	Functional	Non-molecular	0.332	0.155	0.175	0.107	0.121	0.077	0.096	0.06	1.204	1.11	1.141	1.112	1.136	1.117	1.139	1.122	58.19	0	28.334	0	23.029	0.263	22.039	0.366	6.937	6.629	6.908	6.683	6.799	6.647	6.72	6.617	1.33	1.33	1.33	1.33	Train
Cpd00285	1	MIC (nM)	Klebsiella pneumoniae	Functional	Non-molecular	0.36	0.121	0.17	0.085	0.122	0.058	0.095	0.042	1.281	1.151	1.201	1.154	1.189	1.154	1.184	1.154	51.467	0	31.705	0.223	27.25	0.293	25.165	0.292	5.636	5.441	5.495	5.462	5.559	5.555	5.668	5.666	1.00	1.00	1.00	1.00	Train
Cpd00286	1	MIC (nM)	Escherichia coli (ATCC 25922)	Functional	Non-molecular	0.354	0.098	0.148	0.069	0.099	0.051	0.08	0.043	1.46	1.244	1.307	1.225	1.269	1.226	1.256	1.229	101.084	1.678	53.483	6.27	38.706	9.974	32.26	12.06	8.389	6.639	7.431	6.99	7.397	7.29	7.518	7.503	1.33	1.33	1.33	1.33	Train
Cpd00287	1	MIC (nM)	Klebsiella pneumoniae	Functional	Non-molecular	0.431	0.072	0.238	0.045	0.159	0.027	0.115	0.018	1.565	1.198	1.254	1.193	1.224	1.189	1.213	1.187	67.602	0	28.598	0.724	24.13	0.606	22.975	0.438	6.694	5.245	5.65	5.452	5.718	5.607	5.857	5.752	1.00	1.00	1.00	1.00	Test
Cpd00288	1	MIC (nM)	Klebsiella pneumoniae	Functional	Non-molecular	0.49	0.205	0.214	0.106	0.126	0.056	0.089	0.031	1.213	1.128	1.163	1.132	1.16	1.138	1.162	1.141	50.336	0	29.052	0.368	25.413	0.266	24.597	0.163	5.986	5.726	5.717	5.586	5.756	5.699	5.907	5.858	1.33	1.33	1.33	1.33	Train
Cpd00289	1	MIC (nM)	Haemophilus influenzae (ATCC 49247)	Functional	Non-molecular	0.313	0.084	0.121	0.08	0.103	0.082	0.097	0.085	1.443	1.233	1.353	1.259	1.349	1.283	1.351	1.301	126.6	0	54.65	10.146	45.964	15.661	42.351	19.429	7.03	5.537	6.482	6.019	6.569	6.429	6.72	6.712	1.82	1.82	1.82	1.82	Train
Cpd00290	1	MIC (nM)	Escherichia coli	Functional	Non-molecular	0.381	0.113	0.242	0.073	0.167	0.05	0.121	0.036	1.26	1.13	1.164	1.139	1.16	1.142	1.162	1.145	91.042	0	30.102	0.661	24.78	0.555	23.428	0.474	5.724	5.253	5.485	5.316	5.482	5.41	5.561	5.527	1.00	1.00	1.00	1.00	Test
Cpd00291	1	MIC (nM)	Klebsiella pneumoniae	Functional	Non-molecular	0.381	0.113	0.242	0.073	0.167	0.05	0.121	0.036	1.26	1.13	1.164	1.139	1.16	1.142	1.162	1.145	91.042	0	30.102	0.661	24.78	0.555	23.428	0.474	5.724	5.253	5.485	5.316	5.482	5.41	5.561	5.527	1.00	1.00	1.00	1.00	Train
Cpd00292	1	MIC (nM)	Klebsiella pneumoniae (ATCC 10031)	Functional	Non-molecular	0.354	0.158	0.182	0.11	0.122	0.073	0.091	0.05	1.26	1.13	1.166	1.138	1.162	1.142	1.163	1.145	91.042	0	30.432	0.661	24.53	0.516	23.243	0.434	5.673	5.254	5.415	5.288	5.424	5.376	5.519	5.498	1.00	1.00	1.00	1.00	Train
Cpd00293	1	MIC (nM)	Klebsiella pneumoniae (ATCC 10031)	Functional	Non-molecular	0.415	0.139	0.213	0.109	0.149	0.076	0.112	0.053	1.262	1.13	1.168	1.137	1.161	1.141	1.162	1.144	54.703	0	24.967	0.512	21.324	0.463	20.561	0.358	5.566	5.355	5.521	5.41	5.541	5.489	5.627	5.595	1.00	1.00	1.00	1.00	Train
Cpd00294	1	MIC (nM)	Klebsiella pneumoniae (ATCC 10031)	Functional	Non-molecular	0.382	0.195	0.201	0.121	0.137	0.077	0.101	0.052	1.246	1.125	1.162	1.133	1.158	1.139	1.16	1.142	65.002	0	27.009	0.672	22.152	0.528	21.171	0.377	5.735	5.52	5.61	5.481	5.596	5.529	5.67	5.629	1.00	1.00	1.00	1.00	Train
Cpd00295	1	MIC (nM)	Escherichia coli	Functional	Non-molecular	0.572	0.158	0.269	0.118	0.153	0.078	0.101	0.053	1.218	1.138	1.165	1.139	1.161	1.141	1.163	1.144	42.643	0	24.643	0.452	21.885	0.568	21.426	0.803	6.07	5.655	5.649	5.434	5.563	5.465	5.635	5.584	1.82	1.82	1.82	1.82	Train
Cpd00296	1	MIC (nM)	Escherichia coli	Functional	Non-molecular	0.376	0.112	0.211	0.062	0.125	0.034	0.074	0.019	1.425	1.219	1.274	1.24	1.293	1.266	1.317	1.286	82.625	9.511	30.248	7.517	28.17	7.809	28.756	8.391	8.13	6.618	7.358	6.947	7.437	7.342	7.633	7.658	1.00	1.00	1.00	1.00	Train
Cpd00297	1	MIC (nM)	Klebsiella pneumoniae	Functional	Non-molecular	0.376	0.112	0.211	0.062	0.125	0.034	0.074	0.019	1.425	1.219	1.274	1.24	1.293	1.266	1.317	1.286	82.625	9.511	30.248	7.517	28.17	7.809	28.756	8.391	8.13	6.618	7.358	6.947	7.437	7.342	7.633	7.658	1.00	1.00	1.00	1.00	Test
Cpd00298	1	MIC (nM)	Klebsiella pneumoniae (ATCC 10031)	Functional	Non-molecular	0.348	0.157	0.151	0.098	0.082	0.056	0.047	0.032	1.425	1.219	1.277	1.239	1.295	1.266	1.319	1.286	82.625	9.511	30.577	7.517	27.961	7.776	28.622	8.361	8.078	6.619	7.309	6.921	7.397	7.313	7.607	7.636	1.00	1.00	1.00	1.00	Train
Cpd00299	1	MIC (nM)	Escherichia coli	Functional	Non-molecular	0.56	0.116	0.27	0.088	0.164	0.071	0.11	0.058	1.251	1.135	1.168	1.14	1.162	1.142	1.165	1.144	71.829	0	30.916	0.343	25.779	0.455	24.912	0.416	6.144	5.336	5.872	5.533	5.925	5.747	6.017	5.941	1.00	1.00	1.00	1.00	Train
Cpd00300	1	MIC (nM)	Escherichia coli	Functional	Non-molecular	0.329	0.145	0.199	0.091	0.13	0.057	0.093	0.038	1.526	1.179	1.239	1.182	1.214	1.181	1.205	1.179	70.419	0	28.598	0.711	23.332	0.513	22.091	0.335	6.87	5.432	5.729	5.544	5.754	5.677	5.883	5.818	1.00	1.00	1.00	1.00	Test
Cpd00301	1	MIC (nM)	Klebsiella pneumoniae	Functional	Non-molecular	0.308	0.137	0.185	0.086	0.123	0.056	0.089	0.039	1.287	1.139	1.176	1.145	1.169	1.147	1.168	1.149	83.972	0	29.948	0.533	24.784	0.384	23.601	0.309	5.488	5.188	5.32	5.234	5.38	5.359	5.511	5.507	1.00	1.00	1.00	1.00	Train
Cpd00302	1	MIC (nM)	Escherichia coli	Functional	Non-molecular	0.314	0.141	0.192	0.088	0.127	0.056	0.091	0.039	1.271	1.134	1.17	1.142	1.165	1.145	1.166	1.147	94.684	0	31.47	0.685	25.344	0.493	23.884	0.396	5.639	5.257	5.398	5.28	5.423	5.387	5.535	5.524	1.00	1.00	1.00	1.00	Train
Cpd00303	1	MIC (nM)	Klebsiella pneumoniae	Functional	Non-molecular	0.314	0.141	0.192	0.088	0.127	0.056	0.091	0.039	1.271	1.134	1.17	1.142	1.165	1.145	1.166	1.147	94.684	0	31.47	0.685	25.344	0.493	23.884	0.396	5.639	5.257	5.398	5.28	5.423	5.387	5.535	5.524	1.00	1.00	1.00	1.00	Train
Cpd00304	1	MIC (nM)	Klebsiella pneumoniae (ATCC 10031)	Functional	Non-molecular	0.35	0.159	0.181	0.112	0.123	0.073	0.092	0.049	1.273	1.134	1.172	1.14	1.165	1.143	1.165	1.146	56.891	0	26.102	0.533	21.993	0.418	21.175	0.294	5.474	5.354	5.486	5.374	5.524	5.467	5.632	5.595	1.00	1.00	1.00	1.00	Train
Cpd00305	1	MIC (nM)	Klebsiella pneumoniae (ATCC 10031)	Functional	Non-molecular	0.356	0.163	0.186	0.114	0.126	0.074	0.094	0.05	1.256	1.129	1.166	1.135	1.161	1.14	1.162	1.143	67.602	0	27.623	0.685	22.555	0.536	21.482	0.377	5.625	5.423	5.56	5.431	5.568	5.504	5.66	5.62	1.00	1.00	1.00	1.00	Test
Cpd00306	1	MIC (nM)	Escherichia coli (ATCC 25922)	Functional	Non-molecular	0.302	0.104	0.153	0.076	0.109	0.058	0.09	0.049	1.337	1.183	1.242	1.189	1.232	1.201	1.233	1.209	76.237	0	40.453	3.707	32.104	6.134	28.227	7.777	6.905	6.472	6.868	6.863	7.144	7.226	7.436	7.512	1.33	1.33	1.33	1.33	Train
Cpd00307	1	MIC (nM)	Klebsiella pneumoniae	Functional	Non-molecular	0.575	0.085	0.319	0.069	0.206	0.055	0.141	0.046	1.211	1.125	1.16	1.133	1.158	1.138	1.161	1.141	77.575	0	31.982	0.714	26.792	1.014	25.879	0.909	6.237	5.499	6.098	5.723	6.097	5.92	6.157	6.089	1.00	1.00	1.00	1.00	Test
Cpd00308	1	MIC (nM)	Klebsiella pneumoniae (ATCC 10031)	Functional	Non-molecular	0.546	0.133	0.256	0.108	0.158	0.08	0.109	0.061	1.211	1.125	1.162	1.133	1.159	1.137	1.162	1.141	77.575	0	32.354	0.714	26.541	0.971	25.706	0.841	6.185	5.5	6.031	5.689	6.052	5.877	6.13	6.051	1.00	1.00	1.00	1.00	Train
Cpd00309	1	MIC (nM)	Escherichia coli (ATCC 8739)	Functional	Non-molecular	0.491	0.223	0.271	0.142	0.19	0.091	0.14	0.06	1.155	1.096	1.125	1.106	1.129	1.114	1.137	1.121	77.752	0	28.961	0.337	23.133	0.809	21.915	1.034	6.355	5.711	5.824	5.662	5.807	5.718	5.886	5.819	1.00	1.00	1.00	1.00	Train
Cpd00310	1	MIC (nM)	Escherichia coli (ISF 432)	Functional	Non-molecular	0.491	0.223	0.271	0.142	0.19	0.091	0.14	0.06	1.155	1.096	1.125	1.106	1.129	1.114	1.137	1.121	77.752	0	28.961	0.337	23.133	0.809	21.915	1.034	6.355	5.711	5.824	5.662	5.807	5.718	5.886	5.819	1.00	1.00	1.00	1.00	Train
Cpd00311	1	MIC (nM)	Klebsiella pneumoniae (ATCC 10031)	Functional	Non-molecular	0.491	0.223	0.271	0.142	0.19	0.091	0.14	0.06	1.155	1.096	1.125	1.106	1.129	1.114	1.137	1.121	77.752	0	28.961	0.337	23.133	0.809	21.915	1.034	6.355	5.711	5.824	5.662	5.807	5.718	5.886	5.819	1.00	1.00	1.00	1.00	Train
Cpd00312	1	MIC (nM)	Klebsiella pneumoniae (ATCC 10031)	Functional	Non-molecular	0.542	0.133	0.254	0.104	0.154	0.075	0.105	0.056	1.196	1.114	1.15	1.121	1.148	1.127	1.152	1.131	67.602	0	28.265	0.714	23.415	0.555	22.385	0.387	5.935	5.5	5.79	5.518	5.774	5.641	5.85	5.791	1.00	1.00	1.00	1.00	Train
Cpd00313	1	MIC (nM)	Klebsiella pneumoniae	Functional	Non-molecular	0.454	0.107	0.252	0.064	0.167	0.044	0.121	0.034	1.227	1.131	1.163	1.136	1.157	1.139	1.159	1.142	71.01	0	28.27	1.05	23.212	1.055	21.913	1.148	5.768	5.307	5.498	5.28	5.479	5.382	5.573	5.521	1.00	1.00	1.00	1.00	Train
Cpd00314	1	MIC (nM)	Klebsiella pneumoniae (ATCC 10031)	Functional	Non-molecular	0.426	0.153	0.189	0.102	0.12	0.068	0.089	0.049	1.227	1.131	1.164	1.136	1.159	1.139	1.16	1.142	71.01	0	28.591	1.05	22.941	1.014	21.712	1.107	5.716	5.308	5.425	5.252	5.417	5.348	5.528	5.493	1.00	1.00	1.00	1.00	Test
Cpd00315	1	MIC (nM)	Klebsiella pneumoniae (ATCC 10031)	Functional	Non-molecular	0.454	0.107	0.252	0.064	0.167	0.044	0.121	0.034	1.227	1.131	1.163	1.136	1.157	1.139	1.159	1.142	71.01	0	28.27	1.05	23.212	1.055	21.913	1.148	5.768	5.307	5.498	5.28	5.479	5.382	5.573	5.521	1.00	1.00	1.00	1.00	Train
Cpd00316	1	MIC (nM)	Escherichia coli (ATCC 25922)	Functional	Non-molecular	0.445	0.206	0.238	0.136	0.156	0.085	0.11	0.054	1.196	1.115	1.15	1.122	1.149	1.129	1.153	1.133	46.31	0	26.012	0.33	23.013	0.267	22.465	0.179	6.003	5.762	5.841	5.695	5.839	5.77	5.932	5.89	1.33	1.33	1.33	1.33	Train
Cpd00317	1	MIC (nM)	Klebsiella pneumoniae (ATCC 10031)	Functional	Non-molecular	0.388	0.202	0.207	0.125	0.144	0.082	0.108	0.056	1.196	1.11	1.146	1.119	1.145	1.126	1.149	1.131	67.602	0	27.941	0.697	23.039	0.549	22.073	0.393	5.934	5.698	5.799	5.664	5.798	5.727	5.878	5.834	1.00	1.00	1.00	1.00	Train
Cpd00318	1	MIC (nM)	Klebsiella pneumoniae	Functional	Non-molecular	0.463	0.108	0.244	0.048	0.162	0.028	0.118	0.018	1.267	1.137	1.174	1.144	1.168	1.147	1.169	1.15	70.419	0	29.287	0.736	24.453	0.613	23.199	0.442	5.67	5.343	5.517	5.358	5.551	5.471	5.668	5.607	1.00	1.00	1.00	1.00	Train
Cpd00319	1	MIC (nM)	Klebsiella pneumoniae (ATCC 10031)	Functional	Non-molecular	0.433	0.158	0.177	0.09	0.112	0.053	0.085	0.034	1.267	1.137	1.176	1.143	1.17	1.147	1.17	1.15	70.419	0	29.644	0.736	24.173	0.569	22.995	0.397	5.615	5.344	5.44	5.328	5.486	5.434	5.621	5.576	1.00	1.00	1.00	1.00	Train
Cpd00320	1	MIC (nM)	Haemophilus influenzae	Functional	Non-molecular	0.499	0.23	0.279	0.146	0.192	0.094	0.14	0.061	1.147	1.093	1.123	1.104	1.129	1.113	1.137	1.121	54.703	0	26.102	0	22.468	0.005	21.95	0.007	6.335	5.889	5.984	5.818	5.945	5.857	6.008	5.944	1.00	1.00	1.00	1.00	Test
Cpd00321	1	MIC (nM)	Klebsiella pneumoniae (ATCC 10031)	Functional	Non-molecular	0.388	0.135	0.2	0.079	0.125	0.051	0.09	0.037	1.237	1.136	1.168	1.139	1.162	1.142	1.163	1.144	73.969	0	29.6	1.09	23.73	1.008	22.329	1.086	5.682	5.313	5.408	5.242	5.417	5.357	5.546	5.518	1.00	1.00	1.00	1.00	Train
Cpd00322	1	MIC (nM)	Klebsiella pneumoniae (ATCC 10031)	Functional	Non-molecular	0.366	0.168	0.192	0.123	0.136	0.084	0.104	0.059	1.219	1.125	1.162	1.133	1.158	1.138	1.161	1.141	80.808	0	32.735	0.711	26.611	0.973	25.725	0.852	6.088	5.604	5.996	5.788	6.04	5.946	6.139	6.094	1.00	1.00	1.00	1.00	Train
Cpd00323	1	MIC (nM)	Klebsiella pneumoniae (ATCC 10031)	Functional	Non-molecular	0.354	0.164	0.186	0.116	0.13	0.077	0.099	0.053	1.222	1.119	1.156	1.126	1.151	1.131	1.153	1.134	59.261	0	27.023	0.553	22.89	0.435	22.087	0.307	5.671	5.533	5.675	5.557	5.728	5.665	5.842	5.801	1.00	1.00	1.00	1.00	Train
Cpd00324	1	MIC (nM)	Escherichia coli (ATCC 8739)	Functional	Non-molecular	0.408	0.207	0.222	0.131	0.14	0.079	0.099	0.049	1.204	1.119	1.153	1.125	1.151	1.13	1.154	1.134	48.239	0	26.952	0.34	23.567	0.252	22.848	0.158	5.981	5.783	5.824	5.677	5.826	5.758	5.932	5.89	1.00	1.00	1.00	1.00	Train
Cpd00325	1	MIC (nM)	Escherichia coli (ISF 432)	Functional	Non-molecular	0.408	0.207	0.222	0.131	0.14	0.079	0.099	0.049	1.204	1.119	1.153	1.125	1.151	1.13	1.154	1.134	48.239	0	26.952	0.34	23.567	0.252	22.848	0.158	5.981	5.783	5.824	5.677	5.826	5.758	5.932	5.89	1.00	1.00	1.00	1.00	Train
Cpd00326	1	MIC (nM)	Klebsiella pneumoniae (ATCC 10031)	Functional	Non-molecular	0.408	0.207	0.222	0.131	0.14	0.079	0.099	0.049	1.204	1.119	1.153	1.125	1.151	1.13	1.154	1.134	48.239	0	26.952	0.34	23.567	0.252	22.848	0.158	5.981	5.783	5.824	5.677	5.826	5.758	5.932	5.89	1.00	1.00	1.00	1.00	Test
Cpd00327	1	MIC (nM)	Klebsiella pneumoniae (ATCC 10031)	Functional	Non-molecular	0.361	0.168	0.191	0.119	0.133	0.079	0.101	0.054	1.204	1.114	1.149	1.121	1.147	1.127	1.15	1.132	70.419	0	28.598	0.711	23.476	0.559	22.408	0.393	5.828	5.604	5.752	5.616	5.773	5.705	5.87	5.826	1.00	1.00	1.00	1.00	Train
Cpd00328	1	MIC (nM)	Escherichia coli (NIHJ JC2)	Functional	Non-molecular	0.409	0.106	0.16	0.097	0.117	0.091	0.101	0.087	1.536	1.291	1.362	1.263	1.304	1.257	1.278	1.255	117.134	2.48	60.284	9.686	41.533	15.237	33.306	18.309	8.85	6.112	7.427	6.871	7.544	7.46	7.804	7.84	1.33	1.33	1.33	1.33	Train
Cpd00329	1	MIC (nM)	Escherichia coli (ATCC 25922)	Functional	Non-molecular	0.516	0.173	0.274	0.135	0.167	0.089	0.114	0.057	1.196	1.121	1.15	1.125	1.149	1.13	1.153	1.134	40.941	0	24.512	0.089	22.383	0.081	22.181	0.058	6.191	5.953	5.98	5.806	5.929	5.834	5.988	5.927	1.00	1.00	1.00	1.00	Train
Cpd00330	1	MIC (nM)	Haemophilus influenzae	Functional	Non-molecular	0.51	0.131	0.211	0.101	0.14	0.069	0.105	0.047	1.382	1.2	1.236	1.164	1.188	1.148	1.171	1.142	68.879	0	32.92	0.713	25.67	0.521	23.593	0.321	8.587	6.815	6.902	6.254	6.348	6.071	6.208	6.06	1.00	1.00	1.00	1.00	Train
Cpd00331	1	MIC (nM)	Haemophilus influenzae	Functional	Non-molecular	0.486	0.222	0.241	0.129	0.163	0.08	0.12	0.052	1.136	1.091	1.123	1.105	1.13	1.115	1.138	1.122	67.602	0	28.265	0.354	23.453	0.839	22.3	1.03	6.422	5.669	5.758	5.594	5.751	5.673	5.858	5.801	1.00	1.00	1.00	1.00	Test
Cpd00332	1	MIC (nM)	Escherichia coli (NIHJ JC2)	Functional	Non-molecular	0.412	0.12	0.167	0.079	0.112	0.064	0.094	0.06	1.49	1.263	1.353	1.255	1.311	1.263	1.296	1.27	109.99	2.074	59.268	9.474	43.384	15.038	35.708	18.395	7.91	5.751	6.814	6.29	6.905	6.824	7.175	7.231	1.33	1.33	1.33	1.33	Train
Cpd00333	1	MIC (nM)	Escherichia coli (Juhl)	Functional	Non-molecular	0.258	0.099	0.137	0.073	0.096	0.049	0.071	0.032	1.276	1.136	1.178	1.142	1.169	1.145	1.168	1.147	64.646	0	28.106	0.316	24.212	0.434	24.176	0.413	4.43	4.059	4.591	4.466	4.837	4.806	5.071	5.073	1.00	1.00	1.00	1.00	Train
Cpd00334	1	MIC (nM)	Klebsiella pneumoniae (ATCC 8045)	Functional	Non-molecular	0.258	0.099	0.137	0.073	0.096	0.049	0.071	0.032	1.276	1.136	1.178	1.142	1.169	1.145	1.168	1.147	64.646	0	28.106	0.316	24.212	0.434	24.176	0.413	4.43	4.059	4.591	4.466	4.837	4.806	5.071	5.073	1.00	1.00	1.00	1.00	Train
Cpd00335	1	MIC (nM)	Klebsiella pneumoniae	Functional	Non-molecular	0.516	0.172	0.215	0.093	0.133	0.062	0.096	0.046	1.219	1.129	1.166	1.139	1.165	1.143	1.167	1.146	80.808	0	34.352	0.376	28.269	0.497	27.155	0.452	6.292	5.458	5.803	5.609	5.88	5.805	6.02	5.989	1.00	1.00	1.00	1.00	Test
Cpd00336	1	MIC (nM)	Klebsiella pneumoniae (ATCC 8045)	Functional	Non-molecular	0.255	0.099	0.136	0.07	0.094	0.045	0.07	0.028	1.264	1.127	1.167	1.131	1.158	1.135	1.158	1.138	56.335	0	24.554	0.316	21.372	0.242	21.006	0.203	4.221	4.059	4.382	4.337	4.613	4.615	4.842	4.85	1.00	1.00	1.00	1.00	Test
Cpd00337	1	MIC (nM)	Escherichia coli (NIHJ JC2)	Functional	Non-molecular	0.42	0.122	0.169	0.081	0.114	0.066	0.096	0.062	1.475	1.268	1.336	1.255	1.3	1.26	1.288	1.267	116.266	8.854	62.669	14.288	46.391	18.262	38.358	20.701	8.058	5.857	6.884	6.401	6.975	6.928	7.251	7.328	1.33	1.33	1.33	1.33	Train
Cpd00338	1	MIC (nM)	Escherichia coli (ATCC 35218)	Functional	Non-molecular	0.408	0.207	0.222	0.131	0.14	0.079	0.099	0.049	1.204	1.119	1.153	1.125	1.151	1.13	1.154	1.134	48.239	0	26.952	0.34	23.567	0.252	22.848	0.158	5.981	5.783	5.824	5.677	5.826	5.758	5.932	5.89	1.82	1.82	1.82	1.82	Train
Cpd00339	1	MIC (nM)	Haemophilus influenzae	Functional	Non-molecular	0.408	0.207	0.222	0.131	0.14	0.079	0.099	0.049	1.204	1.119	1.153	1.125	1.151	1.13	1.154	1.134	48.239	0	26.952	0.34	23.567	0.252	22.848	0.158	5.981	5.783	5.824	5.677	5.826	5.758	5.932	5.89	1.00	1.00	1.00	1.00	Train
Cpd00340	1	MIC (nM)	Salmonella enterica subsp. enterica serovar Typhimurium	Functional	Non-molecular	0.591	0.342	0.284	0.224	0.203	0.182	0.174	0.166	1.562	1.5	1.595	1.611	1.658	1.679	1.703	1.728	96.947	13.938	56.516	20.133	52.574	23.81	51.215	26.556	9.946	9.515	10.116	9.938	10.326	10.158	10.461	10.284	1.00	1.00	1.00	1.00	Test
Cpd00341	1	MIC (nM)	Salmonella enterica subsp. enterica serovar Typhimurium	Functional	Non-molecular	0.412	0.095	0.162	0.085	0.121	0.079	0.106	0.075	1.523	1.274	1.343	1.252	1.298	1.258	1.286	1.265	116.568	2.593	59.748	9.991	41.166	15.841	33.057	19.022	8.805	5.96	7.246	6.708	7.337	7.309	7.619	7.705	1.33	1.33	1.33	1.33	Train
Cpd00342	1	MIC (nM)	Escherichia coli (ATCC 25922)	Functional	Non-molecular	0.44	0.182	0.228	0.118	0.158	0.078	0.119	0.053	1.142	1.094	1.126	1.106	1.132	1.115	1.139	1.122	70.419	0	28.938	0.362	24.031	0.272	22.751	0.217	6.244	5.715	5.859	5.708	5.866	5.793	5.964	5.909	1.00	1.00	1.00	1.00	Train
Cpd00343	1	MIC (nM)	Haemophilus influenzae	Functional	Non-molecular	0.44	0.182	0.228	0.118	0.158	0.078	0.119	0.053	1.142	1.094	1.126	1.106	1.132	1.115	1.139	1.122	70.419	0	28.938	0.362	24.031	0.272	22.751	0.217	6.244	5.715	5.859	5.708	5.866	5.793	5.964	5.909	1.00	1.00	1.00	1.00	Test
Cpd00344	1	MIC (nM)	Klebsiella pneumoniae (ATCC 10031)	Functional	Non-molecular	0.44	0.182	0.228	0.118	0.158	0.078	0.119	0.053	1.142	1.094	1.126	1.106	1.132	1.115	1.139	1.122	70.419	0	28.938	0.362	24.031	0.272	22.751	0.217	6.244	5.715	5.859	5.708	5.866	5.793	5.964	5.909	1.00	1.00	1.00	1.00	Train
Cpd00345	1	MIC (nM)	Klebsiella pneumoniae (ATCC 10031)	Functional	Non-molecular	0.332	0.016	0.13	0.028	0.092	0.032	0.079	0.034	1.676	1.349	1.451	1.334	1.393	1.332	1.37	1.331	170.458	2.328	77.67	13.795	53.981	19.866	43.406	22.852	9.911	6.308	8.02	7.291	8.217	7.989	8.547	8.437	1.00	1.00	1.00	1.00	Train
Cpd00346	1	MIC (nM)	Escherichia coli (ATCC 10536)	Functional	Non-molecular	0.408	0.057	0.141	0.041	0.098	0.038	0.082	0.037	1.667	1.345	1.448	1.331	1.391	1.329	1.369	1.33	153.532	2.328	75.252	11.234	53.086	17.531	42.989	21.272	9.799	6.308	8.004	7.277	8.209	7.978	8.542	8.429	1.00	1.00	1.00	1.00	Train
Cpd00347	1	MIC (nM)	Klebsiella pneumoniae (ATCC 10031)	Functional	Non-molecular	0.408	0.057	0.141	0.041	0.098	0.038	0.082	0.037	1.667	1.345	1.448	1.331	1.391	1.329	1.369	1.33	153.532	2.328	75.252	11.234	53.086	17.531	42.989	21.272	9.799	6.308	8.004	7.277	8.209	7.978	8.542	8.429	1.00	1.00	1.00	1.00	Test
Cpd00348	1	MIC (nM)	Escherichia coli (JM 109)	Functional	Non-molecular	0.537	0.118	0.189	0.069	0.119	0.051	0.096	0.046	1.535	1.303	1.38	1.3	1.345	1.304	1.331	1.308	113.712	7.613	60.896	14.24	45.829	18.447	37.928	21.007	9.349	7.591	8.312	8.031	8.395	8.375	8.588	8.623	1.82	1.82	1.82	1.82	Train
Cpd00349	1	MIC (nM)	Salmonella enterica subsp. enterica serovar Typhimurium	Functional	Non-molecular	0.626	0.272	0.229	0.169	0.161	0.139	0.139	0.127	1.59	1.541	1.609	1.632	1.655	1.686	1.691	1.728	102.333	21.656	68.316	27.942	67.094	31.65	67.717	34.762	10.086	9.706	10.328	10.177	10.45	10.344	10.514	10.424	1.33	1.33	1.33	1.33	Train
Cpd00350	1	MIC (nM)	Escherichia coli (NIHJ JC2)	Functional	Non-molecular	0.42	0.118	0.144	0.087	0.096	0.077	0.083	0.075	1.561	1.303	1.373	1.271	1.311	1.263	1.283	1.259	118.899	2.716	61.476	10.596	41.782	16.455	33.277	19.393	8.878	5.879	7.47	6.859	7.69	7.572	7.983	7.984	1.33	1.33	1.33	1.33	Test
Cpd00351	1	MIC (nM)	Escherichia coli (Juhl)	Functional	Non-molecular	0.221	0.088	0.132	0.061	0.089	0.039	0.065	0.025	1.285	1.14	1.182	1.145	1.172	1.147	1.171	1.149	66.875	0	28.984	0.326	24.964	0.447	24.813	0.418	4.357	4.032	4.524	4.45	4.791	4.804	5.052	5.082	1.33	1.33	1.33	1.33	Train
Cpd00352	1	MIC (nM)	Escherichia coli (Juhl)	Functional	Non-molecular	0.221	0.088	0.132	0.061	0.089	0.039	0.065	0.025	1.285	1.14	1.182	1.145	1.172	1.147	1.171	1.149	66.875	0	28.984	0.326	24.964	0.447	24.813	0.418	4.357	4.032	4.524	4.45	4.791	4.804	5.052	5.082	1.00	1.00	1.00	1.00	Train
Cpd00353	1	MIC (nM)	Klebsiella pneumoniae	Functional	Non-molecular	0.346	0.172	0.195	0.1	0.128	0.061	0.094	0.04	1.207	1.116	1.152	1.123	1.15	1.129	1.153	1.134	46.046	0	26.485	0	23.495	0.006	22.833	0.007	5.849	5.671	5.745	5.617	5.787	5.732	5.915	5.878	1.00	1.00	1.00	1.00	Train
Cpd00354	1	MIC (nM)	Klebsiella pneumoniae (ATCC 8045)	Functional	Non-molecular	0.309	0.114	0.158	0.08	0.105	0.05	0.075	0.029	1.233	1.128	1.167	1.136	1.162	1.14	1.164	1.144	48.519	0	27.249	0.306	24.659	0.437	24.974	0.378	4.616	4.238	4.717	4.622	4.962	4.955	5.198	5.215	1.33	1.33	1.33	1.33	Train
Cpd00355	1	MIC (nM)	Escherichia coli (Juhl)	Functional	Non-molecular	0.256	0.102	0.139	0.072	0.097	0.046	0.072	0.029	1.221	1.114	1.152	1.121	1.148	1.127	1.151	1.132	58.278	0	25.321	0.326	22.041	0.249	21.607	0.208	4.341	4.175	4.515	4.461	4.751	4.738	4.97	4.966	1.00	1.00	1.00	1.00	Test
Cpd00356	1	MIC (nM)	Escherichia coli (BLP)	Functional	Non-molecular	0.49	0.205	0.214	0.106	0.126	0.056	0.089	0.031	1.213	1.128	1.163	1.132	1.16	1.138	1.162	1.141	50.336	0	29.052	0.368	25.413	0.266	24.597	0.163	5.986	5.726	5.717	5.586	5.756	5.699	5.907	5.858	1.82	1.82	1.82	1.82	Train
Cpd00357	1	MIC (nM)	Klebsiella pneumoniae	Functional	Non-molecular	0.455	0.207	0.191	0.138	0.136	0.113	0.117	0.104	1.515	1.26	1.349	1.264	1.333	1.273	1.33	1.282	138.27	0	67.89	3.144	49.729	5.691	39.355	8.004	11.284	10.759	11.177	11.023	11.229	11.166	11.279	11.238	1.82	1.82	1.82	1.82	Train
Cpd00358	1	MIC (nM)	Escherichia coli (NIHJ JC2)	Functional	Non-molecular	0.54	0.219	0.231	0.155	0.161	0.127	0.132	0.114	1.498	1.248	1.337	1.251	1.31	1.257	1.306	1.266	106.476	0	39.2	4.523	30.25	5.452	26.56	6.932	9.778	8.443	9.174	8.907	9.455	9.522	9.944	10.07	1.00	1.00	1.00	1.00	Train
Cpd00359	1	MIC (nM)	Salmonella enterica subsp. enterica serovar Typhimurium	Functional	Non-molecular	0.621	0.237	0.218	0.159	0.159	0.136	0.14	0.125	1.609	1.554	1.618	1.634	1.659	1.685	1.693	1.726	105.531	22.197	69.446	28.262	67.76	31.891	68.289	35	10.142	9.737	10.372	10.177	10.489	10.337	10.554	10.416	1.33	1.33	1.33	1.33	Test
Cpd00360	1	MIC (nM)	Escherichia coli (ATCC 25922)	Functional	Non-molecular	0.162	0.064	0.061	0.035	0.031	0.019	0.018	0.011	1.366	1.185	1.24	1.206	1.261	1.232	1.281	1.249	69.43	8.226	46.781	5.857	49.587	6.097	52.502	6.584	6.599	5.595	6.461	6.379	6.948	7.021	7.331	7.43	1.33	1.33	1.33	1.33	Train
Cpd00361	1	MIC (nM)	Escherichia coli (EC-14)	Functional	Non-molecular	0.504	0.075	0.157	0.072	0.115	0.071	0.102	0.07	1.683	1.356	1.445	1.314	1.368	1.302	1.334	1.297	138.262	2.427	69.093	9.424	47.394	15.397	37.475	18.851	10.375	6.021	7.874	6.972	7.726	7.549	7.885	7.906	1.00	1.00	1.00	1.00	Train
Cpd00362	1	MIC (nM)	Escherichia coli (Juhl)	Functional	Non-molecular	0.217	0.09	0.134	0.059	0.09	0.036	0.066	0.021	1.229	1.117	1.155	1.124	1.151	1.13	1.153	1.134	60.359	0	26.138	0.336	22.747	0.256	22.198	0.208	4.262	4.151	4.443	4.44	4.711	4.733	4.959	4.975	1.33	1.33	1.33	1.33	Train
Cpd00363	1	MIC (nM)	Escherichia coli (Juhl)	Functional	Non-molecular	0.217	0.09	0.134	0.059	0.09	0.036	0.066	0.021	1.229	1.117	1.155	1.124	1.151	1.13	1.153	1.134	60.359	0	26.138	0.336	22.747	0.256	22.198	0.208	4.262	4.151	4.443	4.44	4.711	4.733	4.959	4.975	1.00	1.00	1.00	1.00	Train
Cpd00364	1	MIC (nM)	Klebsiella pneumoniae (ATCC 8045)	Functional	Non-molecular	0.217	0.09	0.134	0.059	0.09	0.036	0.066	0.021	1.229	1.117	1.155	1.124	1.151	1.13	1.153	1.134	60.359	0	26.138	0.336	22.747	0.256	22.198	0.208	4.262	4.151	4.443	4.44	4.711	4.733	4.959	4.975	1.33	1.33	1.33	1.33	Test
Cpd00365	1	MIC (nM)	Klebsiella pneumoniae (ATCC 8045)	Functional	Non-molecular	0.217	0.09	0.134	0.059	0.09	0.036	0.066	0.021	1.229	1.117	1.155	1.124	1.151	1.13	1.153	1.134	60.359	0	26.138	0.336	22.747	0.256	22.198	0.208	4.262	4.151	4.443	4.44	4.711	4.733	4.959	4.975	1.00	1.00	1.00	1.00	Train
Cpd00366	1	MIC (nM)	Salmonella enterica subsp. enterica serovar Typhimurium	Functional	Non-molecular	0.585	0.277	0.231	0.18	0.168	0.154	0.15	0.144	1.617	1.547	1.627	1.638	1.669	1.692	1.701	1.733	110.658	17.256	67.484	24.129	63.278	28.018	62.102	30.949	10.103	9.655	10.219	10.074	10.393	10.293	10.516	10.428	1.00	1.00	1.00	1.00	Train
Cpd00367	1	MIC (nM)	Escherichia coli	Functional	Non-molecular	0.479	0.268	0.264	0.183	0.19	0.148	0.16	0.135	1.144	1.107	1.16	1.136	1.173	1.153	1.18	1.164	62.762	0	43.904	7.049	40.349	12.515	38.052	16.599	6.036	5.853	6.064	5.934	6.121	6.017	6.182	6.095	1.82	1.82	1.82	1.82	Train
Cpd00368	1	MIC (nM)	Escherichia coli (NIHJ JC2)	Functional	Non-molecular	0.4	0.202	0.19	0.143	0.144	0.12	0.126	0.111	1.347	1.179	1.267	1.211	1.277	1.233	1.289	1.251	116.426	0	47.542	2.106	39.955	3.807	34.669	5.859	8.033	7.6	8.242	8.436	8.913	9.19	9.556	9.794	1.00	1.00	1.00	1.00	Train
Cpd00369	1	MIC (nM)	Escherichia coli (NIHJ JC2)	Functional	Non-molecular	0.444	0.196	0.213	0.14	0.158	0.119	0.134	0.11	1.347	1.183	1.271	1.217	1.282	1.239	1.293	1.256	100.295	0	46.225	4.53	38.184	6.196	33.127	7.734	8.085	7.62	8.343	8.536	9.059	9.332	9.715	9.942	1.00	1.00	1.00	1.00	Test
Cpd00370	1	MIC (nM)	Escherichia coli (EC-14)	Functional	Non-molecular	0.452	0.073	0.152	0.066	0.111	0.066	0.099	0.067	1.702	1.363	1.451	1.32	1.37	1.307	1.335	1.3	141.999	2.48	71.236	9.686	48.033	15.822	37.386	19.308	10.523	5.974	8.027	6.964	7.843	7.572	7.977	7.941	1.00	1.00	1.00	1.00	Test
Cpd00371	1	MIC (nM)	Klebsiella pneumoniae (X26)	Functional	Non-molecular	0.425	0.139	0.163	0.094	0.109	0.089	0.098	0.092	2.912	1.666	1.826	1.658	1.708	1.689	1.717	1.733	120.629	16.59	72.652	24.438	54.545	30.047	47.146	33.254	11.413	8.342	9.498	8.994	9.627	9.582	9.957	10	1.00	1.00	1.00	1.00	Train
Cpd00372	1	MIC (nM)	Salmonella enterica subsp. enterica serovar Typhi	Functional	Non-molecular	0.532	0.201	0.243	0.131	0.152	0.084	0.108	0.056	1.21	1.128	1.157	1.131	1.155	1.135	1.157	1.139	46.035	0	25.519	0.551	22.055	0.637	21.373	0.724	5.992	5.561	5.599	5.452	5.591	5.532	5.697	5.663	1.82	1.82	1.82	1.82	Test
Cpd00373	1	MIC (nM)	Pseudomonas aeruginosa (ATCC 10145)	Functional	Non-molecular	0.216	0.006	0.085	0.02	0.073	0.025	0.073	0.03	1.707	1.361	1.467	1.332	1.394	1.326	1.362	1.325	149.629	4.832	73.709	14.376	51.678	20.095	41.002	23.332	9.033	5.16	7.096	6.148	7.311	7.1	7.8	7.809	1.00	1.00	1.00	1.00	Train
Cpd00374	1	MIC (nM)	Escherichia coli (JM 109)	Functional	Non-molecular	0.338	-0.026	0.099	-0.002	0.066	0.004	0.054	0.008	1.923	1.447	1.619	1.447	1.57	1.45	1.558	1.45	174.333	8.605	87.67	15.314	71.727	17.475	66.106	18.557	12.833	9.284	11.265	10.062	11.213	10.535	11.309	10.797	1.82	1.82	1.82	1.82	Test
Cpd00375	1	MIC (nM)	Salmonella enterica subsp. enterica serovar Typhimurium	Functional	Non-molecular	0.459	0.185	0.191	0.137	0.14	0.117	0.122	0.108	1.395	1.214	1.291	1.23	1.286	1.241	1.287	1.251	90.999	4.234	39.461	5.332	31.81	6.552	27.928	7.88	8.973	8.177	8.992	8.779	9.295	9.239	9.618	9.626	1.33	1.33	1.33	1.33	Train
Cpd00376	1	MIC (nM)	Pseudomonas aeruginosa	Functional	Non-molecular	0.505	0.328	0.285	0.217	0.203	0.174	0.172	0.159	1.185	1.125	1.191	1.157	1.203	1.176	1.209	1.187	102.565	0	55.627	10.003	48.686	17.112	45.074	21.811	6.276	6.145	6.181	6.18	6.261	6.282	6.358	6.377	1.82	1.82	1.82	1.82	Test
Cpd00377	1	MIC (nM)	Escherichia coli (ATCC 25922)	Functional	Non-molecular	0.507	0.126	0.19	0.091	0.129	0.079	0.107	0.069	1.218	1.145	1.164	1.143	1.16	1.145	1.161	1.146	60.823	2.377	26.963	2.641	22.754	2.811	22.585	2.759	5.464	4.854	5.222	5.211	5.541	5.603	5.85	5.907	1.82	1.82	1.82	1.82	Test
Cpd00378	1	MIC (nM)	Salmonella enterica subsp. enterica serovar Typhimurium	Functional	Non-molecular	0.498	0.26	0.214	0.171	0.158	0.143	0.139	0.132	1.637	1.557	1.622	1.642	1.658	1.694	1.687	1.733	132.091	20.796	78.553	27.973	75.38	32.153	75.028	35.303	10.137	9.711	10.179	10.149	10.346	10.383	10.468	10.53	1.00	1.00	1.00	1.00	Train
Cpd00379	1	MIC (nM)	Haemophilus influenzae	Functional	Non-molecular	0.358	0	0.091	0.017	0.061	0.022	0.054	0.025	1.741	1.37	1.46	1.335	1.398	1.335	1.377	1.339	155.948	3.279	79.203	15.821	56.312	23.977	46.809	28.133	11.542	8.43	9.508	8.904	9.296	9.163	9.329	9.312	1.82	1.82	1.82	1.82	Train
Cpd00380	1	MIC (nM)	Klebsiella pneumoniae	Functional	Non-molecular	0.358	0	0.091	0.017	0.061	0.022	0.054	0.025	1.741	1.37	1.46	1.335	1.398	1.335	1.377	1.339	155.948	3.279	79.203	15.821	56.312	23.977	46.809	28.133	11.542	8.43	9.508	8.904	9.296	9.163	9.329	9.312	1.82	1.82	1.82	1.82	Test
Cpd00381	1	MIC (nM)	Escherichia coli (NIHJ JC2)	Functional	Non-molecular	0.381	0.189	0.177	0.134	0.135	0.114	0.119	0.106	1.358	1.184	1.272	1.216	1.279	1.237	1.289	1.253	120.064	0	48.407	7.269	38.323	8.692	33.025	9.686	8.019	7.571	8.229	8.364	8.853	9.074	9.453	9.654	1.00	1.00	1.00	1.00	Train
Cpd00382	1	MIC (nM)	Klebsiella pneumoniae (ATCC 10031)	Functional	Non-molecular	0.401	0.171	0.177	0.121	0.131	0.106	0.113	0.1	1.567	1.285	1.421	1.289	1.38	1.297	1.362	1.303	132.466	0	68.856	2.426	50.811	5.008	41.176	7.217	8.863	6.053	8.122	7.328	8.522	8.353	9.043	9.073	1.00	1.00	1.00	1.00	Train
Cpd00383	1	MIC (nM)	Pseudomonas aeruginosa (ATCC 27853)	Functional	Non-molecular	0.38	0.113	0.134	0.083	0.102	0.071	0.089	0.067	1.301	1.189	1.288	1.211	1.289	1.227	1.289	1.239	73.217	0	50.299	3.404	45.087	7.077	41.259	10.269	5.691	4.821	5.075	4.806	4.962	4.855	4.964	4.941	1.33	1.33	1.33	1.33	Test
Cpd00384	1	MIC (nM)	Escherichia coli (NIHJ JC2)	Functional	Non-molecular	0.428	0.229	0.221	0.165	0.167	0.136	0.14	0.121	1.322	1.162	1.243	1.198	1.259	1.225	1.277	1.247	89.801	0	32.548	2.177	27.045	3.942	24.89	6.049	8.529	8.069	8.729	8.827	9.316	9.505	9.88	10.045	1.00	1.00	1.00	1.00	Train
Cpd00385	1	MIC (nM)	Klebsiella pneumoniae (X26)	Functional	Non-molecular	0.255	0.089	0.104	0.065	0.076	0.058	0.066	0.056	1.826	1.395	1.569	1.38	1.46	1.361	1.406	1.344	140.601	2.653	77.538	10.791	52.92	16.155	42.165	18.74	10.387	6.18	8.811	7.332	8.777	8.135	8.936	8.612	1.33	1.33	1.33	1.33	Train
Cpd00386	1	MIC (nM)	Salmonella enterica subsp. enterica serovar Typhimurium	Functional	Non-molecular	0.546	0.199	0.228	0.152	0.163	0.128	0.135	0.116	1.79	1.387	1.567	1.372	1.467	1.346	1.403	1.324	136.775	4.747	69.228	9.404	49.045	10.298	37.374	10.618	12.473	8.321	11.053	9.414	10.935	10.236	10.998	10.695	1.33	1.33	1.33	1.33	Train
Cpd00387	1	MIC (nM)	Klebsiella pneumoniae	Functional	Non-molecular	0.354	0.062	0.144	0.056	0.108	0.055	0.097	0.056	1.536	1.284	1.363	1.269	1.316	1.272	1.299	1.275	129.203	2.48	67.325	10.809	47.668	16.622	38.281	19.701	8.461	6.112	7.414	6.92	7.578	7.458	7.783	7.767	1.82	1.82	1.82	1.82	Train
Cpd00388	1	MIC (nM)	Salmonella enterica subsp. enterica serovar Typhimurium	Functional	Non-molecular	0.369	0.01	0.111	0.033	0.083	0.04	0.075	0.043	1.649	1.339	1.419	1.295	1.349	1.289	1.322	1.288	144.465	3.002	74.18	10.971	49.968	17.059	39.008	20.33	10.329	7.359	8.61	7.994	8.482	8.391	8.582	8.624	1.33	1.33	1.33	1.33	Train
Cpd00389	1	MIC (nM)	Pseudomonas aeruginosa (ATCC 27316)	Functional	Non-molecular	0.342	0.171	0.203	0.109	0.13	0.07	0.092	0.047	1.26	1.13	1.166	1.139	1.163	1.143	1.165	1.146	91.042	0	30.771	0.337	25.201	0.252	23.795	0.239	5.748	5.358	5.466	5.331	5.465	5.417	5.563	5.544	1.00	1.00	1.00	1.00	Train
Cpd00390	1	MIC (nM)	Escherichia coli (EC-14)	Functional	Non-molecular	0.392	0.048	0.12	0.049	0.089	0.052	0.084	0.056	1.688	1.349	1.445	1.31	1.365	1.3	1.328	1.295	140.098	2.535	68.791	10.847	45.984	16.835	35.67	19.921	9.785	5.451	7.503	6.403	7.423	7.135	7.638	7.61	1.00	1.00	1.00	1.00	Train
Cpd00391	1	MIC (nM)	Klebsiella pneumoniae (X26)	Functional	Non-molecular	0.392	0.048	0.12	0.052	0.088	0.054	0.083	0.057	1.688	1.349	1.445	1.309	1.364	1.3	1.327	1.294	140.098	2.535	68.791	10.847	45.984	16.835	35.67	19.903	9.785	5.451	7.503	6.403	7.401	7.14	7.614	7.611	1.00	1.00	1.00	1.00	Test
Cpd00392	1	MIC (nM)	Klebsiella pneumoniae (X26)	Functional	Non-molecular	0.392	0.048	0.12	0.049	0.089	0.052	0.084	0.056	1.688	1.349	1.445	1.31	1.365	1.3	1.328	1.295	140.098	2.535	68.791	10.847	45.984	16.835	35.67	19.921	9.785	5.451	7.503	6.403	7.423	7.135	7.638	7.61	1.00	1.00	1.00	1.00	Train
Cpd00393	1	MIC (nM)	Escherichia coli (Vogel)	Functional	Non-molecular	0.298	0.148	0.189	0.106	0.13	0.075	0.097	0.054	1.205	1.104	1.136	1.117	1.141	1.126	1.148	1.134	71.73	0	25.407	0	21.318	0.044	21.028	0.049	4.817	4.547	4.735	4.714	4.922	4.954	5.158	5.198	1.00	1.00	1.00	1.00	Test
Cpd00394	1	MIC (nM)	Klebsiella pneumoniae (ATCC 8045)	Functional	Non-molecular	0.417	0.15	0.181	0.097	0.135	0.075	0.114	0.065	1.246	1.114	1.142	1.111	1.123	1.107	1.115	1.104	65.002	0	23.104	0.245	14.874	0.142	11.215	0.105	9.813	10.967	11.42	11.748	12.037	12.139	12.313	12.313	1.00	1.00	1.00	1.00	Train
Cpd00395	1	MIC (nM)	Escherichia coli (Juhl)	Functional	Non-molecular	0.304	0.122	0.16	0.082	0.11	0.06	0.088	0.046	1.276	1.143	1.174	1.146	1.168	1.148	1.167	1.149	60.578	7.577	28.199	4.945	23.924	4.028	22.533	3.317	5.928	6.003	6.069	5.988	6.088	6.021	6.121	6.055	1.00	1.00	1.00	1.00	Train
Cpd00396	1	MIC (nM)	Klebsiella pneumoniae (X26)	Functional	Non-molecular	0.505	0.148	0.182	0.095	0.122	0.078	0.103	0.071	1.494	1.268	1.339	1.251	1.3	1.26	1.289	1.269	110.267	2.535	59.27	10.02	41.571	16.072	33.624	19.379	8.788	6.198	7.418	6.868	7.481	7.442	7.745	7.824	1.00	1.00	1.00	1.00	Train
Cpd00397	1	MIC (nM)	Escherichia coli (EC-14)	Functional	Non-molecular	0.31	0.047	0.113	0.051	0.089	0.054	0.085	0.057	1.515	1.269	1.338	1.249	1.295	1.255	1.284	1.263	121.328	2.48	59.019	9.659	40.577	15.458	32.656	18.697	7.726	5.333	6.715	6.297	6.977	7.002	7.348	7.465	1.00	1.00	1.00	1.00	Train
Cpd00398	1	MIC (nM)	Escherichia coli (EC-14)	Functional	Non-molecular	0.31	0.047	0.113	0.051	0.089	0.054	0.085	0.057	1.515	1.269	1.338	1.249	1.295	1.256	1.284	1.264	121.328	2.48	59.019	9.686	40.693	15.519	32.748	18.77	7.726	5.333	6.715	6.314	6.997	7.028	7.374	7.492	1.00	1.00	1.00	1.00	Train
Cpd00399	1	MIC (nM)	Klebsiella pneumoniae (X26)	Functional	Non-molecular	0.31	0.047	0.113	0.051	0.089	0.054	0.085	0.057	1.515	1.269	1.338	1.249	1.295	1.256	1.284	1.264	121.328	2.48	59.019	9.686	40.693	15.514	32.744	18.761	7.726	5.333	6.715	6.314	6.997	7.027	7.373	7.491	1.00	1.00	1.00	1.00	Train
Cpd00400	1	MIC (nM)	Klebsiella pneumoniae (X26)	Functional	Non-molecular	0.31	0.047	0.113	0.051	0.089	0.054	0.085	0.057	1.515	1.269	1.338	1.249	1.295	1.255	1.284	1.263	121.328	2.48	59.019	9.659	40.577	15.458	32.656	18.697	7.726	5.333	6.715	6.297	6.977	7.002	7.348	7.465	1.00	1.00	1.00	1.00	Test
Cpd00401	1	MIC (nM)	Klebsiella pneumoniae	Functional	Non-molecular	0.523	0.154	0.276	0.131	0.178	0.1	0.125	0.077	1.203	1.122	1.157	1.129	1.155	1.134	1.159	1.138	54.118	0	28.447	0.313	24.625	0.524	24.4	0.496	6.239	5.631	6.128	5.78	6.131	5.936	6.179	6.085	1.00	1.00	1.00	1.00	Train
Cpd00402	1	MIC (nM)	Klebsiella pneumoniae (ATCC 10031)	Functional	Non-molecular	0.502	0.127	0.205	0.098	0.139	0.067	0.106	0.047	1.381	1.199	1.233	1.163	1.186	1.148	1.17	1.142	93.206	0	35.708	1.043	26.252	1.337	23.731	1.335	8.518	6.595	6.702	6.075	6.189	5.92	6.079	5.929	1.00	1.00	1.00	1.00	Test
Cpd00403	1	MIC (nM)	Klebsiella pneumoniae (X26)	Functional	Non-molecular	0.481	0.09	0.165	0.073	0.115	0.069	0.101	0.068	1.72	1.366	1.452	1.32	1.368	1.306	1.332	1.3	151.047	2.653	69.512	10.255	45.967	16.477	35.707	19.848	10.641	6.023	8.068	7.044	7.884	7.647	8.018	8	1.00	1.00	1.00	1.00	Train
Cpd00404	1	MIC (nM)	Klebsiella pneumoniae (X26)	Functional	Non-molecular	0.394	0.08	0.133	0.082	0.104	0.087	0.098	0.093	3.035	1.699	1.84	1.667	1.706	1.695	1.714	1.739	128.412	17.419	75.015	25.248	56.101	30.956	48.534	34.336	11.609	8.343	9.471	9.015	9.59	9.608	9.92	10.035	1.00	1.00	1.00	1.00	Train
Cpd00405	1	MIC (nM)	Escherichia coli (NIHJ JC2)	Functional	Non-molecular	0.47	0.232	0.228	0.168	0.167	0.137	0.139	0.121	1.357	1.189	1.276	1.225	1.289	1.248	1.3	1.264	95.446	0	35.647	2.747	29.075	4.623	26.549	6.647	8.048	7.59	8.53	8.761	9.455	9.703	10.162	10.325	1.00	1.00	1.00	1.00	Test
Cpd00406	1	MIC (nM)	Escherichia coli (NIHJ JC2)	Functional	Non-molecular	0.473	0.237	0.23	0.171	0.168	0.139	0.14	0.122	1.344	1.18	1.267	1.218	1.283	1.244	1.297	1.262	97.366	0	36.236	2.87	29.338	4.743	26.712	6.73	8.165	7.66	8.588	8.806	9.491	9.736	10.186	10.347	1.00	1.00	1.00	1.00	Train
Cpd00407	1	MIC (nM)	Klebsiella pneumoniae (X26)	Functional	Non-molecular	0.436	0.164	0.176	0.107	0.115	0.093	0.1	0.093	1.81	1.564	1.647	1.619	1.662	1.674	1.703	1.725	117.081	16.204	71.526	24.179	54.184	29.886	46.97	33.123	10.079	8.142	9.251	8.929	9.563	9.551	9.938	9.981	1.00	1.00	1.00	1.00	Train
Cpd00408	1	MIC (nM)	Escherichia coli (NIHJ JC2)	Functional	Non-molecular	0.485	0.25	0.235	0.177	0.172	0.143	0.142	0.125	1.332	1.171	1.258	1.211	1.277	1.239	1.293	1.259	92.698	0	34.803	2.343	28.699	4.23	26.248	6.375	8.234	7.691	8.619	8.826	9.509	9.751	10.197	10.357	1.00	1.00	1.00	1.00	Train
Cpd00409	1	MIC (nM)	Escherichia coli (NIHJ JC2)	Functional	Non-molecular	0.542	0.259	0.242	0.169	0.164	0.131	0.133	0.116	1.332	1.176	1.262	1.214	1.278	1.24	1.292	1.258	75.526	0	32.885	2.335	28.215	4.191	25.904	6.319	8.227	7.687	8.537	8.68	9.295	9.523	9.96	10.134	1.00	1.00	1.00	1.00	Train
Cpd00410	1	MIC (nM)	Klebsiella pneumoniae (X26)	Functional	Non-molecular	0.451	0.119	0.17	0.089	0.121	0.079	0.105	0.074	1.698	1.35	1.435	1.31	1.358	1.301	1.326	1.297	139.354	2.593	66.18	9.991	43.889	16.102	34.479	19.463	10.782	6.153	8.056	7	7.831	7.588	7.962	7.945	1.00	1.00	1.00	1.00	Test
Cpd00411	1	MIC (nM)	Escherichia coli (NIHJ JC2)	Functional	Non-molecular	0.438	0.227	0.215	0.163	0.16	0.134	0.135	0.12	1.332	1.167	1.247	1.199	1.259	1.224	1.274	1.244	92.698	0	32.852	2.177	27.219	4.16	24.843	6.214	8.13	7.606	8.286	8.378	8.895	9.1	9.511	9.704	1.00	1.00	1.00	1.00	Test
Cpd00412	1	MIC (nM)	Salmonella enterica subsp. enterica serovar Typhimurium	Functional	Non-molecular	0.479	0.205	0.233	0.156	0.168	0.13	0.138	0.117	1.819	1.406	1.558	1.377	1.455	1.344	1.393	1.321	141.66	15.593	64.096	13.728	45.398	11.856	35.211	10.963	12.604	8.566	11.113	9.669	10.999	10.42	11.055	10.811	1.33	1.33	1.33	1.33	Test
Cpd00413	1	MIC (nM)	Escherichia coli (EC-14)	Functional	Non-molecular	0.334	0.049	0.113	0.05	0.087	0.053	0.083	0.056	1.698	1.35	1.435	1.309	1.357	1.3	1.325	1.295	139.354	2.593	66.18	9.991	43.889	16.107	34.495	19.414	9.813	5.575	7.463	6.578	7.414	7.278	7.66	7.707	1.00	1.00	1.00	1.00	Test
Cpd00414	1	MIC (nM)	Klebsiella pneumoniae (X26)	Functional	Non-molecular	0.334	0.049	0.12	0.05	0.09	0.053	0.085	0.056	1.698	1.35	1.433	1.305	1.354	1.295	1.321	1.291	139.354	2.593	66.18	9.991	43.889	16.107	34.35	19.326	9.813	5.575	7.463	6.513	7.406	7.211	7.635	7.647	1.00	1.00	1.00	1.00	Train
Cpd00415	1	MIC (nM)	Klebsiella pneumoniae (X26)	Functional	Non-molecular	0.334	0.049	0.113	0.05	0.087	0.053	0.083	0.056	1.698	1.35	1.435	1.309	1.357	1.3	1.325	1.295	139.354	2.593	66.18	9.991	43.889	16.107	34.495	19.414	9.813	5.575	7.463	6.578	7.414	7.278	7.66	7.707	1.00	1.00	1.00	1.00	Train
Cpd00416	1	MIC (nM)	Escherichia coli (EC-14)	Functional	Non-molecular	0.383	0.048	0.126	0.052	0.093	0.055	0.087	0.058	1.54	1.29	1.359	1.263	1.31	1.266	1.293	1.271	122.741	2.535	62.339	10.299	42.649	16.177	33.905	19.349	8.171	5.451	6.901	6.403	7.107	7.103	7.456	7.563	1.00	1.00	1.00	1.00	Train
Cpd00417	1	MIC (nM)	Salmonella enterica subsp. enterica serovar Typhimurium	Functional	Non-molecular	0.56	0.199	0.235	0.15	0.169	0.127	0.139	0.116	1.604	1.317	1.422	1.323	1.38	1.313	1.355	1.303	115.843	11.31	52.533	11.781	39.794	10.775	32.757	10.452	10.678	8.571	9.926	9.512	10.289	10.197	10.647	10.624	1.33	1.33	1.33	1.33	Train
Cpd00418	1	MIC (nM)	Escherichia coli (EC-14)	Functional	Non-molecular	0.429	0.116	0.176	0.096	0.127	0.084	0.109	0.077	1.508	1.268	1.338	1.249	1.296	1.256	1.285	1.264	113.33	2.535	58.8	9.878	40.847	15.756	32.942	18.981	8.796	6.016	7.266	6.728	7.337	7.312	7.619	7.708	1.00	1.00	1.00	1.00	Train
Cpd00419	1	MIC (nM)	Escherichia coli (EC-14)	Functional	Non-molecular	0.404	0.047	0.127	0.051	0.095	0.054	0.088	0.058	1.528	1.286	1.349	1.259	1.303	1.262	1.289	1.268	118.62	2.535	60.433	9.973	41.457	15.852	33.211	19.071	8.339	5.645	6.943	6.459	7.122	7.118	7.462	7.566	1.00	1.00	1.00	1.00	Train
Cpd00420	1	MIC (nM)	Klebsiella pneumoniae (X26)	Functional	Non-molecular	0.404	0.047	0.127	0.051	0.095	0.054	0.088	0.058	1.528	1.286	1.349	1.259	1.303	1.262	1.289	1.268	118.62	2.535	60.433	9.973	41.457	15.852	33.211	19.071	8.339	5.645	6.943	6.459	7.122	7.118	7.462	7.566	1.00	1.00	1.00	1.00	Train
Cpd00421	1	MIC (nM)	Escherichia coli (Vogel)	Functional	Non-molecular	0.26	0.123	0.162	0.089	0.113	0.064	0.086	0.046	1.211	1.106	1.14	1.12	1.144	1.129	1.151	1.136	73.972	0	25.882	0.289	22.036	0.224	21.587	0.224	4.651	4.381	4.62	4.607	4.849	4.893	5.119	5.167	1.00	1.00	1.00	1.00	Train
Cpd00422	1	MIC (nM)	Salmonella enterica subsp. enterica serovar Typhimurium	Functional	Non-molecular	0.406	0.207	0.197	0.154	0.151	0.13	0.131	0.118	1.648	1.255	1.357	1.258	1.319	1.259	1.306	1.265	87.427	4.705	34.465	4.03	27.768	5.003	24.776	6.6	10.315	8.561	9.628	9.482	10.042	10.032	10.359	10.376	1.33	1.33	1.33	1.33	Train
Cpd00423	1	MIC (nM)	Salmonella enterica subsp. enterica serovar Typhimurium	Functional	Non-molecular	0.521	0.263	0.241	0.182	0.178	0.153	0.154	0.139	1.407	1.216	1.295	1.237	1.288	1.248	1.289	1.256	102.016	6.58	40.291	7.624	31.897	8.837	28.114	10.02	9.792	9.466	9.982	9.852	10.154	10.093	10.31	10.281	1.33	1.33	1.33	1.33	Test
Cpd00424	1	MIC (nM)	Pseudomonas aeruginosa	Functional	Non-molecular	0.449	0.125	0.185	0.092	0.128	0.079	0.106	0.069	1.209	1.137	1.159	1.138	1.156	1.142	1.159	1.144	61.782	2.48	27.36	2.499	23.211	2.655	23.041	2.625	5.443	4.959	5.374	5.375	5.718	5.776	6.018	6.063	1.82	1.82	1.82	1.82	Train
Cpd00425	1	MIC (nM)	Escherichia coli (NIHJ JC2)	Functional	Non-molecular	0.564	0.224	0.234	0.148	0.154	0.122	0.127	0.111	1.567	1.281	1.403	1.302	1.369	1.302	1.349	1.299	108.235	0	42.462	4.94	32.737	6.847	28.467	8.211	10.604	7.885	9.791	9.046	10.103	9.872	10.457	10.39	1.00	1.00	1.00	1.00	Train
Cpd00426	1	MIC (nM)	Escherichia coli (EC-14)	Functional	Non-molecular	0.315	0.048	0.115	0.052	0.09	0.055	0.085	0.058	1.508	1.268	1.338	1.249	1.296	1.256	1.285	1.264	113.33	2.535	58.8	9.878	40.847	15.756	32.942	18.981	7.854	5.451	6.862	6.439	7.121	7.135	7.471	7.576	1.00	1.00	1.00	1.00	Test
Cpd00427	1	MIC (nM)	Salmonella enterica subsp. enterica serovar Typhimurium	Functional	Non-molecular	0.495	0.136	0.233	0.103	0.159	0.088	0.125	0.077	1.458	1.178	1.22	1.174	1.198	1.172	1.191	1.171	64.267	3.083	27.339	2.549	22.197	2.342	20.855	2.175	7.235	6.067	6.429	6.262	6.451	6.342	6.485	6.378	1.33	1.33	1.33	1.33	Train
Cpd00428	1	MIC (nM)	Escherichia coli (ATCC 10536)	Functional	Non-molecular	0.408	0.207	0.222	0.131	0.14	0.079	0.099	0.049	1.204	1.119	1.153	1.125	1.151	1.13	1.154	1.134	48.239	0	26.952	0.34	23.567	0.252	22.848	0.158	5.981	5.783	5.824	5.677	5.826	5.758	5.932	5.89	1.33	1.33	1.33	1.33	Train
Cpd00429	1	MIC (nM)	Escherichia coli	Functional	Non-molecular	0.591	0.171	0.287	0.121	0.166	0.08	0.107	0.057	1.211	1.13	1.166	1.137	1.164	1.141	1.166	1.143	56.283	0	30.818	0.342	26.762	0.449	26.27	0.359	6.332	5.678	6.11	5.758	6.108	5.931	6.19	6.113	1.00	1.00	1.00	1.00	Train
Cpd00430	1	MIC (nM)	Escherichia coli	Functional	Non-molecular	0.533	0.147	0.279	0.108	0.168	0.077	0.11	0.058	1.211	1.125	1.162	1.133	1.161	1.138	1.164	1.142	77.575	0	32.735	0.365	27.315	0.484	26.408	0.441	6.263	5.61	6.093	5.749	6.102	5.93	6.18	6.107	1.00	1.00	1.00	1.00	Test
Cpd00431	1	MIC (nM)	Klebsiella pneumoniae	Functional	Non-molecular	0.493	0.2	0.229	0.13	0.144	0.086	0.102	0.06	1.211	1.126	1.16	1.134	1.159	1.138	1.162	1.141	56.283	0	30.101	0.328	25.778	0.435	25.186	0.356	6.344	5.596	5.914	5.698	5.951	5.86	6.061	6.026	1.00	1.00	1.00	1.00	Train
Cpd00432	1	MIC (nM)	Escherichia coli (Juhl)	Functional	Non-molecular	0.309	0.149	0.169	0.11	0.115	0.086	0.089	0.07	1.227	1.124	1.154	1.127	1.147	1.129	1.146	1.13	72.555	7.814	32.213	5.117	26.202	4.351	24.611	3.738	6.636	6.475	6.788	6.624	6.861	6.733	6.923	6.806	1.00	1.00	1.00	1.00	Test
Cpd00433	1	MIC (nM)	Escherichia coli (NIHJ JC2)	Functional	Non-molecular	0.467	0.229	0.223	0.164	0.163	0.135	0.136	0.12	1.344	1.176	1.263	1.215	1.28	1.241	1.295	1.259	95.787	0	35.506	2.378	28.955	4.254	26.313	6.382	8.226	7.669	8.633	8.804	9.495	9.707	10.161	10.307	1.00	1.00	1.00	1.00	Train
Cpd00434	1	MIC (nM)	Escherichia coli (NIHJ JC2)	Functional	Non-molecular	0.533	0.217	0.237	0.149	0.16	0.124	0.131	0.113	1.344	1.18	1.265	1.216	1.28	1.241	1.294	1.259	78.044	0	33.549	2.369	28.409	4.222	25.983	6.342	8.226	7.666	8.552	8.686	9.321	9.544	9.983	10.153	1.00	1.00	1.00	1.00	Train
Cpd00435	1	MIC (nM)	Escherichia coli (NIHJ JC2)	Functional	Non-molecular	0.478	0.23	0.209	0.155	0.15	0.126	0.128	0.114	1.344	1.176	1.262	1.213	1.277	1.238	1.291	1.257	95.787	0	35.151	2.343	28.907	4.178	26.127	6.309	8.161	7.642	8.435	8.61	9.216	9.462	9.9	10.086	1.00	1.00	1.00	1.00	Test
Cpd00436	1	MIC (nM)	Escherichia coli (NIHJ JC2)	Functional	Non-molecular	0.467	0.245	0.215	0.16	0.152	0.128	0.128	0.115	1.344	1.176	1.263	1.214	1.278	1.24	1.293	1.258	95.787	0	35.506	2.369	28.808	4.222	26.071	6.328	8.226	7.703	8.551	8.701	9.32	9.549	9.984	10.155	1.00	1.00	1.00	1.00	Train
Cpd00437	1	MIC (nM)	Escherichia coli (EC-14)	Functional	Non-molecular	0.39	0.08	0.144	0.075	0.11	0.081	0.101	0.088	1.629	1.53	1.588	1.578	1.615	1.638	1.662	1.695	137.688	15.836	77.572	23.865	58.075	29.511	49.974	33.126	9.066	7.637	8.694	8.521	9.144	9.192	9.581	9.688	1.00	1.00	1.00	1.00	Train
Cpd00438	1	MIC (nM)	Escherichia coli (EC-14)	Functional	Non-molecular	0.274	0.111	0.112	0.078	0.081	0.067	0.072	0.065	1.796	1.394	1.543	1.356	1.436	1.334	1.385	1.322	157.869	6.835	88.915	15.167	59.528	19.156	45.836	20.616	10.828	6.372	9.087	7.561	8.935	8.305	8.965	8.676	1.00	1.00	1.00	1.00	Train
Cpd00439	1	MIC (nM)	Escherichia coli (Vogel)	Functional	Non-molecular	0.265	0.115	0.163	0.082	0.114	0.059	0.088	0.043	1.207	1.105	1.139	1.117	1.142	1.126	1.148	1.133	54.518	0	23.151	0.295	20.309	0.266	19.97	0.242	4.568	4.467	4.653	4.659	4.887	4.935	5.166	5.211	1.33	1.33	1.33	1.33	Train
Cpd00440	1	MIC (nM)	Escherichia coli (Vogel)	Functional	Non-molecular	0.258	0.126	0.165	0.092	0.116	0.065	0.088	0.046	1.207	1.105	1.139	1.117	1.143	1.127	1.149	1.134	54.518	0	23.373	0.298	20.191	0.232	19.889	0.198	4.579	4.496	4.72	4.71	4.959	4.991	5.234	5.267	1.00	1.00	1.00	1.00	Train
Cpd00441	1	MIC (nM)	Escherichia coli (NIHJ JC2)	Functional	Non-molecular	0.477	0.222	0.199	0.146	0.143	0.121	0.124	0.111	1.587	1.284	1.409	1.305	1.37	1.303	1.349	1.299	131.112	0	45.396	6.511	33.525	7.629	28.877	8.588	10.68	7.905	9.826	9.105	10.127	9.92	10.478	10.423	1.00	1.00	1.00	1.00	Train
Cpd00442	1	MIC (nM)	Escherichia coli (NIHJ JC2)	Functional	Non-molecular	0.553	0.224	0.245	0.153	0.166	0.126	0.135	0.115	1.382	1.205	1.292	1.236	1.297	1.254	1.304	1.267	86.688	0	36.021	3.584	29.545	5.368	26.645	7.123	8.6	7.885	8.846	8.864	9.506	9.652	10.081	10.209	1.00	1.00	1.00	1.00	Test
Cpd00443	1	MIC (nM)	Escherichia coli (Vogel)	Functional	Non-molecular	0.519	0.254	0.266	0.169	0.174	0.11	0.121	0.073	1.226	1.12	1.155	1.13	1.155	1.137	1.159	1.142	61.159	0	26.016	0	22.886	0.027	22.446	0.032	6.095	5.648	5.681	5.532	5.616	5.544	5.654	5.614	1.00	1.00	1.00	1.00	Test
Cpd00444	1	MIC (nM)	Klebsiella pneumoniae (X26)	Functional	Non-molecular	0.408	0.151	0.165	0.097	0.11	0.089	0.098	0.092	1.647	1.545	1.622	1.613	1.655	1.673	1.7	1.724	120.629	16.59	72.652	24.438	54.545	30.047	47.146	33.254	9.195	7.804	9.032	8.839	9.493	9.522	9.907	9.969	1.00	1.00	1.00	1.00	Test
Cpd00445	1	MIC (nM)	Escherichia coli (JM 109)	Functional	Non-molecular	0.312	0.005	0.103	0.021	0.082	0.028	0.076	0.034	1.424	1.244	1.307	1.237	1.276	1.235	1.261	1.234	107.826	8.997	58.375	10.007	44.293	11.529	36.201	12.986	6.705	5.615	6.479	6.405	6.899	7.002	7.294	7.42	1.82	1.82	1.82	1.82	Train
Cpd00446	1	MIC (nM)	Klebsiella pneumoniae (X26)	Functional	Non-molecular	0.477	0.051	0.143	0.068	0.107	0.068	0.097	0.066	1.538	1.287	1.356	1.263	1.309	1.268	1.294	1.273	119.996	2.716	62.259	10.471	42.881	16.515	34.256	19.688	8.834	5.841	7.34	6.826	7.529	7.487	7.811	7.874	1.00	1.00	1.00	1.00	Train
Cpd00447	1	MIC (nM)	Escherichia coli (NIHJ JC2)	Functional	Non-molecular	0.448	0.215	0.203	0.148	0.149	0.124	0.127	0.113	1.355	1.181	1.269	1.218	1.282	1.242	1.295	1.26	99.09	0	36.239	2.405	29.14	4.258	26.289	6.389	8.218	7.68	8.562	8.735	9.366	9.595	10.025	10.19	1.00	1.00	1.00	1.00	Train
Cpd00448	1	MIC (nM)	Klebsiella pneumoniae (ATCC 10031)	Functional	Non-molecular	0.493	0.208	0.189	0.129	0.131	0.105	0.11	0.097	1.587	1.294	1.434	1.298	1.39	1.306	1.371	1.311	112.072	0	58.505	2.712	42.649	5.512	35.17	7.783	9.097	5.91	8.401	7.489	8.925	8.674	9.468	9.42	1.00	1.00	1.00	1.00	Train
Cpd00449	1	MIC (nM)	Pseudomonas aeruginosa	Functional	Non-molecular	0.538	0.338	0.303	0.224	0.213	0.176	0.176	0.158	1.183	1.129	1.198	1.161	1.212	1.18	1.218	1.191	91.514	0	56.446	8.634	50.983	15.439	47.641	20.117	6.384	6.258	6.284	6.284	6.34	6.364	6.417	6.44	1.82	1.82	1.82	1.82	Train
Cpd00450	1	MIC (nM)	Klebsiella pneumoniae (X26)	Functional	Non-molecular	0.183	0.113	0.099	0.076	0.072	0.062	0.062	0.057	1.338	1.159	1.241	1.168	1.215	1.18	1.208	1.189	90.176	0	39.475	6.836	27.504	8.593	21.573	9.292	5.423	6.097	6.462	6.928	7.194	7.482	7.667	7.843	1.33	1.33	1.33	1.33	Train
Cpd00451	1	MIC (nM)	Escherichia coli (Vogel)	Functional	Non-molecular	0.483	0.248	0.285	0.176	0.194	0.118	0.139	0.079	1.188	1.12	1.148	1.125	1.147	1.129	1.151	1.133	43.765	1.053	23.975	1.014	21.839	0.694	21.636	0.444	6.335	6.137	6.138	5.973	6.053	5.95	6.062	5.99	1.00	1.00	1.00	1.00	Train
Cpd00452	1	MIC (nM)	Escherichia coli (Juhl)	Functional	Non-molecular	0.408	0.207	0.222	0.131	0.14	0.079	0.099	0.049	1.204	1.119	1.153	1.125	1.151	1.13	1.154	1.134	48.239	0	26.952	0.34	23.567	0.252	22.848	0.158	5.981	5.783	5.824	5.677	5.826	5.758	5.932	5.89	1.00	1.00	1.00	1.00	Train
Cpd00453	1	MIC (nM)	Klebsiella pneumoniae (ATCC 8045)	Functional	Non-molecular	0.408	0.207	0.222	0.131	0.14	0.079	0.099	0.049	1.204	1.119	1.153	1.125	1.151	1.13	1.154	1.134	48.239	0	26.952	0.34	23.567	0.252	22.848	0.158	5.981	5.783	5.824	5.677	5.826	5.758	5.932	5.89	1.00	1.00	1.00	1.00	Train
Cpd00454	1	MIC (nM)	Klebsiella pneumoniae (ATCC 8045)	Functional	Non-molecular	0.408	0.207	0.222	0.131	0.14	0.079	0.099	0.049	1.204	1.119	1.153	1.125	1.151	1.13	1.154	1.134	48.239	0	26.952	0.34	23.567	0.252	22.848	0.158	5.981	5.783	5.824	5.677	5.826	5.758	5.932	5.89	1.33	1.33	1.33	1.33	Train
Cpd00455	1	MIC (nM)	Klebsiella pneumoniae (X26)	Functional	Non-molecular	0.296	0.109	0.167	0.096	0.125	0.093	0.107	0.094	1.601	1.507	1.575	1.576	1.621	1.648	1.676	1.708	120.629	15.836	68.347	22.964	51.465	28.524	44.957	31.885	10.113	8.615	9.581	9.299	9.832	9.816	10.16	10.201	1.00	1.00	1.00	1.00	Train
Cpd00456	1	MIC (nM)	Klebsiella pneumoniae (X26)	Functional	Non-molecular	0.387	0.085	0.134	0.083	0.104	0.088	0.098	0.093	1.889	1.606	1.665	1.633	1.662	1.682	1.7	1.733	128.412	17.419	75.015	25.248	56.101	30.956	48.534	34.336	10.241	8.125	9.227	8.953	9.525	9.584	9.897	10.022	1.00	1.00	1.00	1.00	Test
Cpd00457	1	MIC (nM)	Salmonella enterica subsp. enterica serovar Typhi	Functional	Non-molecular	0.621	0.237	0.218	0.159	0.159	0.136	0.14	0.125	1.609	1.554	1.618	1.634	1.659	1.685	1.693	1.726	105.531	22.197	69.446	28.262	67.76	31.891	68.289	35	10.142	9.737	10.372	10.177	10.489	10.337	10.554	10.416	1.33	1.33	1.33	1.33	Train
Cpd00458	1	MIC (nM)	Escherichia coli (EC-14)	Functional	Non-molecular	0.396	0.114	0.154	0.092	0.112	0.09	0.1	0.094	1.667	1.558	1.619	1.613	1.648	1.674	1.694	1.728	124.399	16.994	73.815	24.972	55.72	30.819	48.399	34.271	9.224	7.795	8.982	8.844	9.444	9.54	9.866	10.001	1.00	1.00	1.00	1.00	Train
Cpd00459	1	MIC (nM)	Klebsiella pneumoniae (X26)	Functional	Non-molecular	0.396	0.114	0.154	0.092	0.112	0.09	0.1	0.094	1.667	1.558	1.619	1.613	1.648	1.674	1.694	1.728	124.399	16.994	73.815	24.972	55.72	30.819	48.399	34.271	9.224	7.795	8.982	8.844	9.444	9.54	9.866	10.001	1.00	1.00	1.00	1.00	Train
Cpd00460	1	MIC (nM)	Klebsiella pneumoniae (X26)	Functional	Non-molecular	0.389	0.133	0.146	0.089	0.105	0.087	0.098	0.091	1.667	1.558	1.632	1.615	1.659	1.672	1.703	1.724	124.399	16.994	73.815	24.702	55.094	30.29	47.601	33.531	9.218	7.788	9.042	8.821	9.509	9.504	9.925	9.952	1.00	1.00	1.00	1.00	Train
Cpd00461	1	MIC (nM)	Klebsiella pneumoniae (X26)	Functional	Non-molecular	0.417	0.052	0.136	0.056	0.104	0.059	0.094	0.061	1.554	1.294	1.365	1.268	1.316	1.271	1.299	1.276	123.633	2.783	63.869	10.696	43.816	16.79	34.816	19.933	8.835	5.983	7.492	6.973	7.652	7.609	7.904	7.963	1.00	1.00	1.00	1.00	Train
Cpd00462	1	MIC (nM)	Escherichia coli (NIHJ JC2)	Functional	Non-molecular	0.555	0.174	0.258	0.15	0.168	0.103	0.119	0.07	1.233	1.128	1.16	1.135	1.159	1.14	1.161	1.144	58.64	0	24.965	0.078	22.24	0.081	22.034	0.072	6.051	5.557	5.673	5.516	5.615	5.538	5.652	5.611	1.00	1.00	1.00	1.00	Test
Cpd00463	1	MIC (nM)	Klebsiella pneumoniae (X26)	Functional	Non-molecular	0.449	0.161	0.173	0.108	0.117	0.095	0.102	0.095	1.62	1.544	1.608	1.609	1.645	1.672	1.693	1.728	124.399	16.994	73.815	24.972	55.72	30.819	48.399	34.271	9.473	7.943	9.062	8.893	9.469	9.557	9.875	10.007	1.00	1.00	1.00	1.00	Test
Cpd00464	1	MIC (nM)	Escherichia coli (NIHJ JC2)	Functional	Non-molecular	0.221	0.088	0.132	0.061	0.089	0.039	0.065	0.025	1.285	1.14	1.182	1.145	1.172	1.147	1.171	1.149	66.875	0	28.984	0.326	24.964	0.447	24.813	0.418	4.357	4.032	4.524	4.45	4.791	4.804	5.052	5.082	1.00	1.00	1.00	1.00	Train
Cpd00465	1	MIC (nM)	Escherichia coli (Vogel)	Functional	Non-molecular	0.221	0.088	0.132	0.061	0.089	0.039	0.065	0.025	1.285	1.14	1.182	1.145	1.172	1.147	1.171	1.149	66.875	0	28.984	0.326	24.964	0.447	24.813	0.418	4.357	4.032	4.524	4.45	4.791	4.804	5.052	5.082	1.00	1.00	1.00	1.00	Train
Cpd00466	1	MIC (nM)	Escherichia coli (Vogel)	Functional	Non-molecular	0.218	0.088	0.131	0.057	0.088	0.035	0.064	0.02	1.273	1.131	1.17	1.135	1.162	1.137	1.161	1.14	58.278	0	25.321	0.326	22.034	0.249	21.564	0.202	4.142	4.032	4.308	4.313	4.57	4.606	4.828	4.856	1.00	1.00	1.00	1.00	Train
Cpd00467	1	MIC (nM)	Escherichia coli (NIHJ JC2)	Functional	Non-molecular	0.338	0.143	0.137	0.096	0.098	0.081	0.084	0.075	1.371	1.2	1.27	1.206	1.248	1.208	1.234	1.208	100.269	0	45.91	3.317	33.352	5.674	26.031	7.436	6.601	4.461	5.874	5.348	6.111	5.964	6.438	6.418	1.33	1.33	1.33	1.33	Train
Cpd00468	1	MIC (nM)	Escherichia coli (JM 109)	Functional	Non-molecular	0.413	0.055	0.155	0.042	0.107	0.038	0.093	0.039	1.714	1.375	1.483	1.331	1.372	1.304	1.316	1.285	119.413	10.417	60.957	16.321	42.141	18.463	32.184	18.909	9.486	7.487	8.403	7.839	8.377	8.189	8.506	8.443	1.82	1.82	1.82	1.82	Train
Cpd00469	1	MIC (nM)	Escherichia coli (NIHJ JC2)	Functional	Non-molecular	0.346	0.144	0.144	0.099	0.103	0.084	0.088	0.078	1.359	1.197	1.263	1.203	1.243	1.205	1.23	1.206	107.92	0	48.542	3.317	35.258	5.674	27.375	7.443	6.717	4.543	5.937	5.409	6.16	6.008	6.474	6.449	1.33	1.33	1.33	1.33	Train
Cpd00470	1	MIC (nM)	Klebsiella pneumoniae (X26)	Functional	Non-molecular	0.376	0.093	0.135	0.085	0.105	0.088	0.098	0.093	1.688	1.572	1.629	1.621	1.652	1.677	1.696	1.73	128.412	17.419	75.015	25.248	56.101	30.956	48.534	34.336	9.248	7.778	8.99	8.855	9.452	9.546	9.869	10.002	1.00	1.00	1.00	1.00	Train
Cpd00471	1	MIC (nM)	Pseudomonas aeruginosa	Functional	Non-molecular	0.411	0.171	0.168	0.118	0.12	0.101	0.104	0.095	1.184	1.101	1.139	1.107	1.134	1.113	1.131	1.117	84.502	0	34.429	0.809	23.516	2.106	17.689	3.372	5.704	5.882	6.328	6.55	6.813	6.945	7.08	7.136	1.00	1.00	1.00	1.00	Train
Cpd00472	1	MIC (nM)	Escherichia coli (EC-14)	Functional	Non-molecular	0.335	0.052	0.124	0.055	0.089	0.055	0.079	0.056	1.571	1.301	1.375	1.274	1.322	1.276	1.303	1.279	123.668	2.852	64.168	10.902	43.648	16.895	34.472	19.876	8.904	6.262	7.758	7.271	7.923	7.885	8.154	8.214	1.00	1.00	1.00	1.00	Test
Cpd00473	1	MIC (nM)	Klebsiella pneumoniae (X26)	Functional	Non-molecular	0.335	0.052	0.124	0.055	0.089	0.055	0.079	0.056	1.571	1.301	1.375	1.274	1.322	1.276	1.303	1.279	123.668	2.852	64.168	10.902	43.648	16.895	34.472	19.876	8.904	6.262	7.758	7.271	7.923	7.885	8.154	8.214	1.00	1.00	1.00	1.00	Train
Cpd00474	1	MIC (nM)	Salmonella enterica subsp. enterica serovar Typhi	Functional	Non-molecular	0.668	0.346	0.322	0.229	0.225	0.178	0.188	0.157	1.592	1.546	1.646	1.665	1.721	1.732	1.768	1.778	92.599	16.064	54.216	20.878	51.713	24.25	51.027	27.102	10.19	9.665	10.459	10.083	10.652	10.225	10.722	10.257	1.33	1.33	1.33	1.33	Train
Cpd00475	1	MIC (nM)	Escherichia coli (EC-14)	Functional	Non-molecular	0.354	0.054	0.129	0.057	0.097	0.059	0.09	0.06	1.571	1.301	1.375	1.274	1.322	1.276	1.303	1.279	127.496	2.852	65.565	10.93	44.651	17.05	35.252	20.135	8.835	6.133	7.651	7.126	7.784	7.721	7.995	8.036	1.00	1.00	1.00	1.00	Train
Cpd00476	1	MIC (nM)	Klebsiella pneumoniae (X26)	Functional	Non-molecular	0.354	0.054	0.129	0.057	0.097	0.059	0.09	0.06	1.571	1.301	1.375	1.274	1.322	1.276	1.303	1.279	127.496	2.852	65.565	10.93	44.651	17.05	35.252	20.135	8.835	6.133	7.651	7.126	7.784	7.721	7.995	8.036	1.00	1.00	1.00	1.00	Train
Cpd00477	1	MIC (nM)	Escherichia coli (Vogel)	Functional	Non-molecular	0.444	0.193	0.227	0.126	0.142	0.078	0.098	0.05	1.481	1.172	1.23	1.179	1.211	1.181	1.204	1.18	67.955	0	27.995	0.307	24.115	0.246	23.329	0.198	6.981	5.413	5.669	5.469	5.653	5.594	5.761	5.727	1.00	1.00	1.00	1.00	Train
Cpd00478	1	MIC (nM)	Escherichia coli (NIHJ JC2)	Functional	Non-molecular	0.39	0.194	0.222	0.129	0.144	0.081	0.101	0.053	1.269	1.137	1.17	1.142	1.165	1.145	1.166	1.147	80.144	0	29.576	1.241	24.397	0.814	23.382	0.502	5.734	5.402	5.49	5.36	5.482	5.433	5.572	5.551	1.00	1.00	1.00	1.00	Train
Cpd00479	1	MIC (nM)	Escherichia coli (NIHJ JC2)	Functional	Non-molecular	0.458	0.193	0.243	0.124	0.161	0.079	0.113	0.052	1.256	1.132	1.168	1.141	1.166	1.146	1.168	1.149	55.964	0	25.702	0.299	22.723	0.259	22.227	0.209	5.731	5.405	5.509	5.359	5.483	5.415	5.552	5.519	1.00	1.00	1.00	1.00	Train
Cpd00480	1	MIC (nM)	Escherichia coli	Functional	Non-molecular	0.48	0.202	0.27	0.133	0.168	0.087	0.113	0.057	1.242	1.127	1.159	1.135	1.159	1.14	1.162	1.144	65.528	0	27.399	0	23.584	0.028	22.916	0.031	6.002	5.579	5.633	5.469	5.57	5.498	5.622	5.587	1.00	1.00	1.00	1.00	Train
Cpd00481	1	MIC (nM)	Escherichia coli (NIHJ JC2)	Functional	Non-molecular	0.49	0.164	0.269	0.119	0.179	0.08	0.125	0.055	1.242	1.127	1.161	1.136	1.159	1.141	1.162	1.144	65.528	0	26.829	0.296	23.291	0.256	22.707	0.218	5.913	5.405	5.578	5.392	5.542	5.462	5.605	5.568	1.00	1.00	1.00	1.00	Train
Cpd00482	1	MIC (nM)	Escherichia coli (Vogel)	Functional	Non-molecular	0.42	0.204	0.239	0.144	0.156	0.095	0.109	0.063	1.242	1.122	1.157	1.132	1.157	1.138	1.16	1.143	84.539	0	29.151	0	24.231	0.049	23.153	0.052	5.933	5.519	5.606	5.461	5.567	5.501	5.624	5.589	1.00	1.00	1.00	1.00	Train
Cpd00483	1	MIC (nM)	Escherichia coli (Vogel)	Functional	Non-molecular	0.48	0.202	0.27	0.133	0.168	0.087	0.113	0.057	1.242	1.127	1.159	1.135	1.159	1.14	1.162	1.144	65.528	0	27.399	0	23.584	0.028	22.916	0.031	6.002	5.579	5.633	5.469	5.57	5.498	5.622	5.587	1.00	1.00	1.00	1.00	Train
Cpd00484	1	MIC (nM)	Escherichia coli (Vogel)	Functional	Non-molecular	0.464	0.193	0.244	0.124	0.162	0.079	0.113	0.052	1.242	1.127	1.163	1.137	1.161	1.142	1.163	1.145	65.528	0	27.111	0.299	23.57	0.259	22.928	0.216	5.866	5.405	5.529	5.375	5.504	5.442	5.58	5.553	1.00	1.00	1.00	1.00	Test
Cpd00485	1	MIC (nM)	Klebsiella pneumoniae (X26)	Functional	Non-molecular	0.343	0.094	0.15	0.091	0.117	0.093	0.105	0.096	1.64	1.544	1.598	1.596	1.632	1.66	1.682	1.718	128.412	16.994	72.652	24.438	54.516	30.209	47.594	33.791	9.865	8.288	9.3	9.087	9.591	9.649	9.932	10.049	1.00	1.00	1.00	1.00	Test
Cpd00486	1	MIC (nM)	Escherichia coli (Vogel)	Functional	Non-molecular	0.516	0.213	0.256	0.148	0.165	0.101	0.118	0.068	1.203	1.12	1.149	1.124	1.148	1.13	1.152	1.135	63.402	0	26.766	0.232	22.231	0.425	21.203	0.611	6.078	5.662	5.702	5.552	5.676	5.6	5.748	5.699	1.00	1.00	1.00	1.00	Train
Cpd00487	1	MIC (nM)	Escherichia coli (ATCC 25922)	Functional	Non-molecular	0.313	0.124	0.173	0.096	0.129	0.08	0.108	0.069	1.188	1.118	1.147	1.13	1.151	1.138	1.157	1.142	64.04	2.716	28.257	2.427	24.273	2.552	23.943	2.537	5.395	5.199	5.716	5.732	6.066	6.09	6.298	6.302	1.82	1.82	1.82	1.82	Train
Cpd00488	1	MIC (nM)	Escherichia coli (EC-14)	Functional	Non-molecular	0.31	0.054	0.126	0.037	0.081	0.032	0.063	0.029	1.44	1.244	1.303	1.22	1.247	1.206	1.217	1.195	143.574	2.966	82.574	10.154	61.886	15.157	52.898	18.167	8.65	7.029	8.072	7.757	8.356	8.323	8.681	8.743	1.00	1.00	1.00	1.00	Train
Cpd00489	1	MIC (nM)	Klebsiella pneumoniae (ATCC 27736)	Functional	Non-molecular	0.476	0.184	0.202	0.096	0.114	0.05	0.08	0.028	1.284	1.155	1.19	1.154	1.18	1.155	1.177	1.155	45.759	0	27.219	0.271	24.018	0.195	23.372	0.119	5.617	5.351	5.398	5.288	5.471	5.431	5.647	5.61	1.82	1.82	1.82	1.82	Test
Cpd00490	1	MIC (nM)	Escherichia coli (NIHJ JC2)	Functional	Non-molecular	0.685	0.275	0.276	0.182	0.185	0.15	0.153	0.134	1.426	1.229	1.32	1.254	1.313	1.265	1.311	1.272	96.095	0	41.782	4.129	33.379	6.254	29.119	7.984	10.063	9.494	10.19	10.008	10.422	10.321	10.607	10.541	1.00	1.00	1.00	1.00	Test
Cpd00491	1	MIC (nM)	Escherichia coli (NIHJ JC2)	Functional	Non-molecular	0.685	0.275	0.276	0.182	0.185	0.15	0.153	0.134	1.426	1.229	1.32	1.254	1.313	1.265	1.311	1.272	96.095	0	41.782	4.129	33.379	6.254	29.119	7.984	10.063	9.494	10.19	10.008	10.422	10.321	10.607	10.541	1.33	1.33	1.33	1.33	Train
Cpd00492	1	MIC (nM)	Salmonella enterica subsp. enterica serovar Typhimurium	Functional	Non-molecular	0.685	0.275	0.276	0.182	0.185	0.15	0.153	0.134	1.426	1.229	1.32	1.254	1.313	1.265	1.311	1.272	96.095	0	41.782	4.129	33.379	6.254	29.119	7.984	10.063	9.494	10.19	10.008	10.422	10.321	10.607	10.541	1.00	1.00	1.00	1.00	Train
Cpd00493	1	MIC (nM)	Salmonella enterica subsp. enterica serovar Typhimurium	Functional	Non-molecular	0.685	0.275	0.276	0.182	0.185	0.15	0.153	0.134	1.426	1.229	1.32	1.254	1.313	1.265	1.311	1.272	96.095	0	41.782	4.129	33.379	6.254	29.119	7.984	10.063	9.494	10.19	10.008	10.422	10.321	10.607	10.541	1.33	1.33	1.33	1.33	Train
Cpd00494	1	MIC (nM)	Escherichia coli (EC-14)	Functional	Non-molecular	0.349	0.128	0.147	0.1	0.111	0.093	0.101	0.091	1.38	1.218	1.274	1.2	1.232	1.195	1.212	1.192	103.665	2.852	57.778	9.948	38.669	14.222	29.626	15.997	7.287	5.638	6.934	6.619	7.244	7.201	7.487	7.504	1.00	1.00	1.00	1.00	Train
Cpd00495	1	MIC (nM)	Klebsiella pneumoniae (X26)	Functional	Non-molecular	0.349	0.128	0.147	0.1	0.111	0.093	0.101	0.091	1.38	1.218	1.274	1.2	1.232	1.195	1.212	1.192	103.665	2.852	57.778	9.948	38.669	14.222	29.626	15.997	7.287	5.638	6.934	6.619	7.244	7.201	7.487	7.504	1.00	1.00	1.00	1.00	Train
Cpd00496	1	MIC (nM)	Escherichia coli (Vogel)	Functional	Non-molecular	0.409	0.194	0.211	0.121	0.127	0.072	0.087	0.045	1.499	1.178	1.236	1.182	1.215	1.183	1.207	1.182	70.568	0	28.939	0.316	24.656	0.232	23.701	0.18	6.998	5.421	5.648	5.446	5.635	5.581	5.755	5.725	1.00	1.00	1.00	1.00	Train
Cpd00497	1	MIC (nM)	Escherichia coli (Vogel)	Functional	Non-molecular	0.354	0.171	0.205	0.109	0.13	0.07	0.091	0.046	1.499	1.173	1.231	1.179	1.211	1.18	1.204	1.18	91.042	0	30.771	0.337	25.201	0.252	23.795	0.239	6.932	5.358	5.637	5.441	5.638	5.58	5.754	5.719	1.00	1.00	1.00	1.00	Test
Cpd00498	1	MIC (nM)	Escherichia coli (Vogel)	Functional	Non-molecular	0.402	0.206	0.245	0.134	0.156	0.084	0.106	0.054	1.485	1.167	1.226	1.173	1.208	1.175	1.201	1.176	65.002	0	27.313	0	22.365	0.052	21.483	0.051	7.057	5.703	5.906	5.699	5.869	5.769	5.95	5.873	1.00	1.00	1.00	1.00	Train
Cpd00499	1	MIC (nM)	Escherichia coli (BLP)	Functional	Non-molecular	0.369	0.01	0.111	0.033	0.083	0.04	0.075	0.043	1.649	1.339	1.419	1.295	1.349	1.289	1.322	1.288	144.465	3.002	74.18	10.971	49.968	17.059	39.008	20.33	10.329	7.359	8.61	7.994	8.482	8.391	8.582	8.624	1.33	1.33	1.33	1.33	Test
Cpd00500	1	MIC (nM)	Escherichia coli (EC-14)	Functional	Non-molecular	0.369	0.01	0.111	0.033	0.083	0.04	0.075	0.043	1.649	1.339	1.419	1.295	1.349	1.289	1.322	1.288	144.465	3.002	74.18	10.971	49.968	17.059	39.008	20.33	10.329	7.359	8.61	7.994	8.482	8.391	8.582	8.624	1.00	1.00	1.00	1.00	Test
Cpd00501	1	MIC (nM)	Escherichia coli (K-12)	Functional	Non-molecular	0.369	0.01	0.111	0.033	0.083	0.04	0.075	0.043	1.649	1.339	1.419	1.295	1.349	1.289	1.322	1.288	144.465	3.002	74.18	10.971	49.968	17.059	39.008	20.33	10.329	7.359	8.61	7.994	8.482	8.391	8.582	8.624	1.82	1.82	1.82	1.82	Train
Cpd00502	1	MIC (nM)	Haemophilus influenzae (AMP-R)	Functional	Non-molecular	0.369	0.01	0.111	0.033	0.083	0.04	0.075	0.043	1.649	1.339	1.419	1.295	1.349	1.289	1.322	1.288	144.465	3.002	74.18	10.971	49.968	17.059	39.008	20.33	10.329	7.359	8.61	7.994	8.482	8.391	8.582	8.624	1.82	1.82	1.82	1.82	Train
Cpd00503	1	MIC (nM)	Escherichia coli (NIHJ JC2)	Functional	Non-molecular	0.426	0.193	0.225	0.126	0.143	0.078	0.099	0.05	1.266	1.136	1.172	1.144	1.168	1.148	1.17	1.15	58.037	0	26.54	0.307	23.245	0.246	22.613	0.191	5.702	5.413	5.481	5.344	5.459	5.404	5.543	5.518	1.00	1.00	1.00	1.00	Train
Cpd00504	1	MIC (nM)	Escherichia coli (NIHJ JC2)	Functional	Non-molecular	0.557	0.128	0.248	0.108	0.148	0.077	0.104	0.054	1.266	1.151	1.177	1.148	1.17	1.149	1.169	1.151	41.063	0	23.84	0.317	20.891	0.442	20.294	0.582	6.29	6.011	5.988	5.845	5.964	5.881	6.04	5.977	1.33	1.33	1.33	1.33	Train
Cpd00505	1	MIC (nM)	Klebsiella pneumoniae (ATCC 10031)	Functional	Non-molecular	0.422	0.174	0.216	0.124	0.141	0.082	0.101	0.054	1.266	1.143	1.174	1.144	1.167	1.146	1.167	1.147	53.065	1.986	25.138	0.86	21.905	0.46	21.334	0.259	5.781	5.633	5.693	5.555	5.673	5.599	5.744	5.696	1.33	1.33	1.33	1.33	Train
Cpd00506	1	MIC (nM)	Pseudomonas aeruginosa	Functional	Non-molecular	0.346	0.147	0.157	0.103	0.118	0.088	0.103	0.084	1.192	1.105	1.144	1.111	1.14	1.117	1.138	1.122	88.343	0	35.77	0.846	24.731	2.235	18.854	3.625	5.591	5.818	6.246	6.49	6.738	6.911	7.019	7.116	1.00	1.00	1.00	1.00	Train
Cpd00507	1	MIC (nM)	Escherichia coli	Functional	Non-molecular	0.493	0.205	0.222	0.124	0.129	0.072	0.09	0.046	1.251	1.136	1.168	1.141	1.165	1.145	1.166	1.147	48.239	0	26.173	0.309	22.631	0.228	21.908	0.159	5.913	5.485	5.435	5.286	5.403	5.363	5.52	5.506	1.00	1.00	1.00	1.00	Train
Cpd00508	1	MIC (nM)	Klebsiella pneumoniae (MGH-2)	Functional	Non-molecular	0.386	0.199	0.237	0.129	0.151	0.083	0.104	0.055	1.251	1.126	1.161	1.135	1.16	1.14	1.162	1.144	87.67	0	30.102	0	24.363	0.05	23.277	0.049	5.911	5.53	5.584	5.439	5.542	5.48	5.607	5.577	1.00	1.00	1.00	1.00	Test
Cpd00509	1	MIC (nM)	Klebsiella pneumoniae (MGH-2)	Functional	Non-molecular	0.432	0.193	0.226	0.126	0.143	0.078	0.099	0.051	1.251	1.131	1.166	1.139	1.164	1.143	1.165	1.146	67.955	0	27.995	0.307	24.115	0.246	23.329	0.198	5.841	5.413	5.502	5.36	5.481	5.432	5.571	5.553	1.00	1.00	1.00	1.00	Train
Cpd00510	1	MIC (nM)	Haemophilus influenzae (AMP-R)	Functional	Non-molecular	0.207	0.025	0.084	0.042	0.066	0.046	0.061	0.047	1.649	1.322	1.401	1.282	1.332	1.274	1.303	1.271	155.267	2.925	75.904	12.023	50.78	17.193	38.851	19.609	10.692	7.908	9.075	8.548	9.029	8.985	9.183	9.257	1.82	1.82	1.82	1.82	Test
Cpd00511	1	MIC (nM)	Klebsiella pneumoniae (ATCC 10031)	Functional	Non-molecular	0.471	0.198	0.25	0.129	0.167	0.081	0.117	0.052	1.237	1.126	1.163	1.134	1.16	1.14	1.162	1.144	42.879	0	24.316	0.309	21.589	0.269	21.147	0.19	5.828	5.569	5.672	5.517	5.65	5.572	5.723	5.677	1.33	1.33	1.33	1.33	Train
Cpd00512	1	MIC (nM)	Klebsiella pneumoniae (MGH-2)	Functional	Non-molecular	0.454	0.185	0.295	0.136	0.199	0.094	0.139	0.065	1.237	1.121	1.154	1.129	1.153	1.135	1.156	1.14	62.595	0	26.138	0	21.427	0.05	20.774	0.054	5.946	5.717	5.818	5.649	5.771	5.668	5.805	5.736	1.00	1.00	1.00	1.00	Train
Cpd00513	1	MIC (nM)	Escherichia coli	Functional	Non-molecular	0.44	0.174	0.215	0.109	0.135	0.074	0.097	0.053	1.224	1.128	1.157	1.133	1.155	1.136	1.158	1.14	90.826	0	31.028	0.565	25.103	0.847	23.606	1.042	5.941	5.343	5.421	5.282	5.431	5.39	5.547	5.532	1.00	1.00	1.00	1.00	Test
Cpd00514	1	MIC (nM)	Escherichia coli (Vogel)	Functional	Non-molecular	0.44	0.174	0.215	0.109	0.135	0.074	0.097	0.053	1.224	1.128	1.157	1.133	1.155	1.136	1.158	1.14	90.826	0	31.028	0.565	25.103	0.847	23.606	1.042	5.941	5.343	5.421	5.282	5.431	5.39	5.547	5.532	1.00	1.00	1.00	1.00	Train
Cpd00515	1	MIC (nM)	Escherichia coli (JM 109)	Functional	Non-molecular	0.197	0.064	0.086	0.054	0.066	0.052	0.061	0.053	1.739	1.643	1.715	1.733	1.759	1.828	1.819	1.916	181.105	23.235	117.686	36.232	102.463	44.997	97.215	51.141	8.064	5.935	7.115	6.476	7.185	6.879	7.371	7.143	1.82	1.82	1.82	1.82	Train
Cpd00516	1	MIC (nM)	Escherichia coli (NIHJ JC2)	Functional	Non-molecular	0.242	0.096	0.146	0.064	0.096	0.039	0.069	0.023	1.452	1.232	1.298	1.214	1.25	1.202	1.232	1.195	111.655	0	48.22	1.868	36.446	1.966	33.509	1.533	7.138	4.41	5.873	4.909	5.751	5.343	5.805	5.642	1.33	1.33	1.33	1.33	Test
Cpd00517	1	MIC (nM)	Escherichia coli	Functional	Non-molecular	0.427	0.211	0.246	0.149	0.164	0.1	0.117	0.067	1.195	1.108	1.142	1.119	1.144	1.126	1.15	1.131	87.67	0	30.102	0	25.166	0.051	24.114	0.055	6.124	5.686	5.785	5.636	5.761	5.693	5.825	5.79	1.00	1.00	1.00	1.00	Train
Cpd00518	1	MIC (nM)	Escherichia coli (Vogel)	Functional	Non-molecular	0.427	0.211	0.246	0.149	0.164	0.1	0.117	0.067	1.195	1.108	1.142	1.119	1.144	1.126	1.15	1.131	87.67	0	30.102	0	25.166	0.051	24.114	0.055	6.124	5.686	5.785	5.636	5.761	5.693	5.825	5.79	1.00	1.00	1.00	1.00	Train
Cpd00519	1	MIC (nM)	Pseudomonas aeruginosa	Functional	Non-molecular	0.553	0.339	0.306	0.225	0.215	0.178	0.179	0.161	1.276	1.151	1.223	1.18	1.225	1.196	1.227	1.205	99.545	0	58.195	8.99	51.159	16.145	47.029	20.957	7.021	6.732	6.68	6.639	6.647	6.645	6.663	6.665	1.82	1.82	1.82	1.82	Train
Cpd00520	1	MIC (nM)	Escherichia coli (EC-14)	Functional	Non-molecular	0.38	0.126	0.154	0.107	0.127	0.101	0.118	0.1	1.404	1.228	1.28	1.205	1.235	1.197	1.213	1.193	122.199	6.411	61.095	11.824	42.007	15.963	32.995	17.701	7.709	5.739	6.905	6.496	7.113	7.047	7.331	7.352	1.33	1.33	1.33	1.33	Train
Cpd00521	1	MIC (nM)	Escherichia coli (NIHJ JC2)	Functional	Non-molecular	0.537	0.126	0.254	0.102	0.145	0.063	0.097	0.037	1.304	1.158	1.188	1.153	1.177	1.153	1.175	1.155	39.366	0	24.801	0.09	22.745	0.077	22.567	0.052	5.776	5.607	5.628	5.496	5.621	5.544	5.72	5.658	1.33	1.33	1.33	1.33	Train
Cpd00522	1	MIC (nM)	Klebsiella pneumoniae (ATCC 27736)	Functional	Non-molecular	0.492	0.227	0.196	0.087	0.1	0.035	0.068	0.017	1.263	1.135	1.181	1.148	1.177	1.152	1.176	1.154	49.88	0	30.017	0	26.286	0	25.239	0	5.659	5.355	5.398	5.309	5.528	5.504	5.742	5.704	1.82	1.82	1.82	1.82	Train
Cpd00523	1	MIC (nM)	Escherichia coli (NIHJ JC2)	Functional	Non-molecular	0.463	0.124	0.237	0.108	0.143	0.073	0.099	0.049	1.304	1.153	1.186	1.154	1.178	1.155	1.176	1.157	39.366	0	23.423	0.084	20.914	0.07	20.45	0.047	6.111	6.046	6.045	5.905	6.006	5.917	6.063	5.994	1.33	1.33	1.33	1.33	Train
Cpd00524	1	MIC (nM)	Klebsiella pneumoniae (MGH-2)	Functional	Non-molecular	0.357	0.176	0.211	0.114	0.134	0.071	0.094	0.046	1.505	1.173	1.233	1.178	1.212	1.178	1.204	1.178	67.602	0	27.941	0.35	23.204	0.263	22.003	0.211	6.934	5.531	5.792	5.593	5.794	5.707	5.908	5.84	1.00	1.00	1.00	1.00	Train
Cpd00525	1	MIC (nM)	Escherichia coli (NIHJ JC2)	Functional	Non-molecular	0.391	0.194	0.209	0.121	0.127	0.072	0.088	0.045	1.276	1.14	1.176	1.147	1.171	1.15	1.172	1.152	60.269	0	27.434	0.316	23.763	0.232	22.971	0.172	5.67	5.421	5.454	5.318	5.436	5.386	5.536	5.513	1.00	1.00	1.00	1.00	Train
Cpd00526	1	MIC (nM)	Klebsiella pneumoniae (ATCC 10031)	Functional	Non-molecular	0.387	0.168	0.208	0.116	0.132	0.074	0.093	0.048	1.276	1.147	1.178	1.146	1.17	1.147	1.168	1.148	55.106	2.048	25.985	0.888	22.551	0.435	21.789	0.224	5.753	5.654	5.667	5.539	5.651	5.584	5.736	5.692	1.33	1.33	1.33	1.33	Test
Cpd00527	1	MIC (nM)	Klebsiella pneumoniae (MGH-2)	Functional	Non-molecular	0.335	0.171	0.202	0.11	0.13	0.07	0.092	0.046	1.276	1.135	1.172	1.144	1.168	1.147	1.169	1.15	80.743	0	29.283	0.337	24.321	0.252	23.076	0.231	5.603	5.358	5.445	5.315	5.442	5.389	5.535	5.51	1.00	1.00	1.00	1.00	Train
Cpd00528	1	MIC (nM)	Pseudomonas aeruginosa (ATCC 10145)	Functional	Non-molecular	0.313	0.04	0.129	0.038	0.097	0.038	0.088	0.038	1.577	1.295	1.379	1.28	1.333	1.285	1.318	1.292	133.275	1.901	62.242	9.519	44.836	15.405	37.34	19.218	8.284	5.444	6.746	6.202	6.991	6.895	7.393	7.412	1.33	1.33	1.33	1.33	Train
Cpd00529	1	MIC (nM)	Klebsiella pneumoniae (MGH-2)	Functional	Non-molecular	0.397	0.194	0.21	0.121	0.127	0.073	0.088	0.046	1.26	1.135	1.17	1.142	1.166	1.145	1.167	1.147	70.568	0	28.939	0.316	24.656	0.232	23.701	0.18	5.815	5.421	5.475	5.335	5.459	5.414	5.564	5.548	1.00	1.00	1.00	1.00	Train
Cpd00530	1	MIC (nM)	Pseudomonas aeruginosa (ATCC 27316)	Functional	Non-molecular	0.397	0.194	0.21	0.121	0.127	0.073	0.088	0.046	1.26	1.135	1.17	1.142	1.166	1.145	1.167	1.147	70.568	0	28.939	0.316	24.656	0.232	23.701	0.18	5.815	5.421	5.475	5.335	5.459	5.414	5.564	5.548	1.00	1.00	1.00	1.00	Train
Cpd00531	1	MIC (nM)	Escherichia coli (ATCC 10536)	Functional	Non-molecular	0.275	0.122	0.163	0.094	0.12	0.075	0.099	0.063	1.194	1.121	1.153	1.133	1.155	1.14	1.159	1.143	65.98	2.783	28.757	2.458	24.512	2.605	24	2.588	5.299	5.21	5.672	5.686	5.982	5.986	6.179	6.166	1.00	1.00	1.00	1.00	Test
Cpd00532	1	MIC (nM)	Escherichia coli	Functional	Non-molecular	0.39	0.206	0.243	0.134	0.156	0.085	0.108	0.054	1.246	1.125	1.16	1.133	1.158	1.138	1.161	1.143	65.002	0	27.313	0	22.365	0.052	21.483	0.051	5.874	5.703	5.733	5.587	5.692	5.613	5.754	5.704	1.00	1.00	1.00	1.00	Test
Cpd00533	1	MIC (nM)	Escherichia coli (Vogel)	Functional	Non-molecular	0.39	0.206	0.243	0.134	0.156	0.085	0.108	0.054	1.246	1.125	1.16	1.133	1.158	1.138	1.161	1.143	65.002	0	27.313	0	22.365	0.052	21.483	0.051	5.874	5.703	5.733	5.587	5.692	5.613	5.754	5.704	1.00	1.00	1.00	1.00	Train
Cpd00534	1	MIC (nM)	Escherichia coli (Vogel)	Functional	Non-molecular	0.437	0.199	0.231	0.131	0.148	0.08	0.103	0.05	1.246	1.13	1.166	1.137	1.163	1.141	1.164	1.145	44.528	0	25.135	0.318	22.099	0.256	21.526	0.171	5.801	5.582	5.649	5.506	5.629	5.564	5.717	5.679	1.00	1.00	1.00	1.00	Train
Cpd00535	1	MIC (nM)	Escherichia coli (Vogel)	Functional	Non-molecular	0.39	0.206	0.243	0.134	0.156	0.085	0.108	0.054	1.246	1.125	1.16	1.133	1.158	1.138	1.161	1.143	65.002	0	27.313	0	22.365	0.052	21.483	0.051	5.874	5.703	5.733	5.587	5.692	5.613	5.754	5.704	1.33	1.33	1.33	1.33	Test
Cpd00536	1	MIC (nM)	Klebsiella pneumoniae (MGH-2)	Functional	Non-molecular	0.437	0.199	0.231	0.131	0.148	0.08	0.103	0.05	1.246	1.13	1.166	1.137	1.163	1.141	1.164	1.145	44.528	0	25.135	0.318	22.099	0.256	21.526	0.171	5.801	5.582	5.649	5.506	5.629	5.564	5.717	5.679	1.00	1.00	1.00	1.00	Test
Cpd00537	1	MIC (nM)	Escherichia coli (K-12)	Functional	Non-molecular	0.348	0.101	0.13	0.067	0.089	0.058	0.076	0.057	1.723	1.655	1.712	1.746	1.754	1.834	1.81	1.915	156.412	25.227	102.628	37.921	90.773	45.948	88.907	50.982	8.363	5.96	7.278	6.472	7.313	6.866	7.452	7.124	1.82	1.82	1.82	1.82	Train
Cpd00538	1	MIC (nM)	Escherichia coli	Functional	Non-molecular	0.445	0.179	0.221	0.114	0.14	0.076	0.1	0.052	1.218	1.127	1.157	1.13	1.154	1.135	1.157	1.138	68.279	0	28.27	0.586	23.139	0.646	21.844	0.778	5.905	5.51	5.565	5.424	5.576	5.517	5.689	5.655	1.00	1.00	1.00	1.00	Train
Cpd00539	1	MIC (nM)	Escherichia coli (Vogel)	Functional	Non-molecular	0.445	0.179	0.221	0.114	0.14	0.076	0.1	0.052	1.218	1.127	1.157	1.13	1.154	1.135	1.157	1.138	68.279	0	28.27	0.586	23.139	0.646	21.844	0.778	5.905	5.51	5.565	5.424	5.576	5.517	5.689	5.655	1.00	1.00	1.00	1.00	Train
Cpd00540	1	MIC (nM)	Klebsiella pneumoniae (MGH-2)	Functional	Non-molecular	0.445	0.179	0.221	0.114	0.14	0.076	0.1	0.052	1.218	1.127	1.157	1.13	1.154	1.135	1.157	1.138	68.279	0	28.27	0.586	23.139	0.646	21.844	0.778	5.905	5.51	5.565	5.424	5.576	5.517	5.689	5.655	1.00	1.00	1.00	1.00	Train
Cpd00541	1	MIC (nM)	Escherichia coli (Vogel)	Functional	Non-molecular	0.436	0.217	0.254	0.159	0.172	0.108	0.124	0.073	1.203	1.117	1.153	1.127	1.153	1.134	1.158	1.139	74.592	0	31.264	0	26.251	0.053	25.653	0.093	6.336	5.864	6.175	5.964	6.176	6.072	6.24	6.186	1.00	1.00	1.00	1.00	Train
Cpd00542	1	MIC (nM)	Klebsiella pneumoniae (MGH-2)	Functional	Non-molecular	0.44	0.199	0.232	0.131	0.151	0.083	0.107	0.054	1.203	1.117	1.15	1.125	1.15	1.131	1.154	1.135	70.568	0	28.939	0.318	25.074	0.256	24.321	0.207	6.036	5.582	5.683	5.537	5.677	5.627	5.775	5.756	1.00	1.00	1.00	1.00	Test
Cpd00543	1	MIC (nM)	Escherichia coli (Vogel)	Functional	Non-molecular	0.48	0.205	0.257	0.134	0.176	0.085	0.125	0.055	1.189	1.112	1.147	1.12	1.146	1.127	1.151	1.132	44.528	0	25.135	0.321	22.456	0.28	22.053	0.198	6.023	5.743	5.859	5.701	5.854	5.773	5.935	5.885	1.00	1.00	1.00	1.00	Train
Cpd00544	1	MIC (nM)	Pseudomonas aeruginosa	Functional	Non-molecular	0.37	0.167	0.158	0.12	0.118	0.103	0.104	0.096	1.165	1.096	1.139	1.106	1.135	1.114	1.133	1.118	73.061	0	33.996	0.854	23.928	2.18	17.976	3.447	5.692	6.136	6.615	6.864	7.068	7.16	7.243	7.264	1.00	1.00	1.00	1.00	Test
Cpd00545	1	MIC (nM)	Pseudomonas aeruginosa (ATCC 10145)	Functional	Non-molecular	0.274	0.038	0.104	0.055	0.08	0.061	0.075	0.064	1.756	1.363	1.477	1.331	1.392	1.319	1.352	1.311	160.481	3.045	73.197	11.054	49.459	16.991	38.704	19.792	11.898	8.174	10.135	9.114	10.035	9.732	10.166	10.109	1.33	1.33	1.33	1.33	Train
Cpd00546	1	MIC (nM)	Escherichia coli (EC-14)	Functional	Non-molecular	0.286	0.065	0.115	0.043	0.072	0.034	0.055	0.03	1.484	1.258	1.309	1.22	1.244	1.202	1.213	1.19	134.267	3.278	80.455	9.93	60.143	15.193	51.545	18.23	8.801	7.114	8.311	8.022	8.605	8.619	8.921	9.014	1.00	1.00	1.00	1.00	Train
Cpd00547	1	MIC (nM)	Klebsiella pneumoniae (X26)	Functional	Non-molecular	0.286	0.065	0.115	0.043	0.072	0.034	0.055	0.03	1.484	1.258	1.309	1.22	1.244	1.202	1.213	1.19	134.267	3.278	80.455	9.93	60.143	15.193	51.545	18.23	8.801	7.114	8.311	8.022	8.605	8.619	8.921	9.014	1.00	1.00	1.00	1.00	Train
Cpd00548	1	MIC (nM)	Escherichia coli (ATCC 25922)	Functional	Non-molecular	0.371	0.148	0.17	0.091	0.113	0.066	0.091	0.055	1.314	1.184	1.246	1.195	1.239	1.207	1.239	1.215	71.725	0	43.039	4.516	34.906	7.919	30.682	10.197	7.067	6.657	6.96	6.924	7.135	7.18	7.338	7.387	1.33	1.33	1.33	1.33	Test
Cpd00549	1	MIC (nM)	Escherichia coli (NIHJ JC2)	Functional	Non-molecular	0.549	0.13	0.262	0.106	0.154	0.067	0.105	0.04	1.256	1.144	1.171	1.139	1.163	1.141	1.164	1.144	40.941	0	25.708	0.094	23.745	0.081	23.6	0.055	5.977	5.794	5.829	5.696	5.843	5.76	5.946	5.877	1.33	1.33	1.33	1.33	Train
Cpd00550	1	MIC (nM)	Escherichia coli (JM 109)	Functional	Non-molecular	0.348	0.101	0.13	0.067	0.089	0.058	0.076	0.057	1.723	1.655	1.712	1.746	1.754	1.834	1.81	1.915	156.412	25.227	102.628	37.921	90.773	45.948	88.907	50.982	8.363	5.96	7.278	6.472	7.313	6.866	7.452	7.124	1.82	1.82	1.82	1.82	Test
Cpd00551	1	MIC (nM)	Escherichia coli (NIHJ JC2)	Functional	Non-molecular	0.254	0.03	0.107	0.036	0.086	0.038	0.081	0.039	1.602	1.305	1.391	1.286	1.342	1.29	1.326	1.297	138.947	1.967	64.932	9.95	46.813	15.833	38.66	19.727	8.33	5.45	6.756	6.263	7.002	6.992	7.434	7.53	1.33	1.33	1.33	1.33	Test
Cpd00552	1	MIC (nM)	Escherichia coli (NIHJ JC2)	Functional	Non-molecular	0.23	-0.009	0.084	0.008	0.069	0.017	0.068	0.024	1.601	1.312	1.396	1.289	1.346	1.293	1.329	1.299	136.398	4.462	66.263	11.551	47.204	17.329	39.041	20.903	8.449	5.531	6.841	6.284	7.037	6.955	7.418	7.464	1.33	1.33	1.33	1.33	Train
Cpd00553	1	MIC (nM)	Escherichia coli	Functional	Non-molecular	0.401	0.2	0.215	0.126	0.132	0.074	0.091	0.046	1.256	1.134	1.17	1.139	1.165	1.143	1.166	1.146	46.31	0	26.012	0.328	22.606	0.242	21.877	0.151	5.772	5.596	5.626	5.484	5.611	5.549	5.713	5.677	1.00	1.00	1.00	1.00	Test
Cpd00554	1	MIC (nM)	Escherichia coli (NIHJ JC2)	Functional	Non-molecular	0.472	0.128	0.244	0.111	0.151	0.077	0.106	0.052	1.256	1.139	1.17	1.141	1.165	1.143	1.165	1.146	40.941	0	24.231	0.087	21.755	0.073	21.311	0.049	6.325	6.241	6.25	6.105	6.224	6.129	6.283	6.209	1.33	1.33	1.33	1.33	Train
Cpd00555	1	MIC (nM)	Klebsiella pneumoniae (ATCC 10031)	Functional	Non-molecular	0.401	0.2	0.215	0.126	0.132	0.074	0.091	0.046	1.256	1.134	1.17	1.139	1.165	1.143	1.166	1.146	46.31	0	26.012	0.328	22.606	0.242	21.877	0.151	5.772	5.596	5.626	5.484	5.611	5.549	5.713	5.677	1.33	1.33	1.33	1.33	Train
Cpd00556	1	MIC (nM)	Pseudomonas aeruginosa (ATCC 27316)	Functional	Non-molecular	0.344	0.176	0.209	0.114	0.135	0.072	0.095	0.046	1.256	1.129	1.166	1.136	1.162	1.141	1.163	1.144	67.602	0	27.941	0.35	23.204	0.263	22.003	0.211	5.703	5.531	5.615	5.478	5.614	5.55	5.71	5.67	1.00	1.00	1.00	1.00	Train
Cpd00557	1	MIC (nM)	Escherichia coli (Vogel)	Functional	Non-molecular	0.397	0.2	0.215	0.126	0.134	0.077	0.095	0.049	1.227	1.126	1.16	1.133	1.158	1.137	1.161	1.14	62.68	0	28.391	0.328	24.734	0.242	23.963	0.18	5.866	5.596	5.639	5.498	5.635	5.584	5.742	5.718	1.00	1.00	1.00	1.00	Train
Cpd00558	1	MIC (nM)	Klebsiella pneumoniae (ATCC 10031)	Functional	Non-molecular	0.393	0.173	0.214	0.121	0.14	0.078	0.1	0.051	1.227	1.133	1.162	1.132	1.156	1.134	1.157	1.137	57.311	2.114	26.892	0.922	23.485	0.454	22.737	0.234	5.952	5.836	5.86	5.729	5.862	5.791	5.951	5.903	1.33	1.33	1.33	1.33	Train
Cpd00559	1	MIC (nM)	Klebsiella pneumoniae (MGH-2)	Functional	Non-molecular	0.34	0.176	0.208	0.114	0.137	0.074	0.099	0.049	1.227	1.121	1.156	1.13	1.155	1.134	1.158	1.138	83.972	0	30.293	0.35	25.3	0.263	24.062	0.241	5.797	5.531	5.628	5.492	5.638	5.584	5.738	5.712	1.00	1.00	1.00	1.00	Test
Cpd00560	1	MIC (nM)	Klebsiella pneumoniae (MGH-2)	Functional	Non-molecular	0.346	0.176	0.209	0.113	0.138	0.074	0.099	0.05	1.211	1.115	1.15	1.125	1.15	1.13	1.154	1.134	94.684	0	31.832	0.35	26.215	0.263	24.812	0.249	5.948	5.531	5.65	5.509	5.662	5.613	5.768	5.748	1.00	1.00	1.00	1.00	Train
Cpd00561	1	MIC (nM)	Klebsiella pneumoniae (MGH-2)	Functional	Non-molecular	0.404	0.2	0.216	0.126	0.135	0.077	0.095	0.05	1.211	1.121	1.154	1.128	1.153	1.132	1.156	1.136	73.391	0	29.948	0.328	25.664	0.242	24.725	0.188	6.017	5.596	5.661	5.515	5.66	5.613	5.772	5.754	1.00	1.00	1.00	1.00	Train
Cpd00562	1	MIC (nM)	Escherichia coli (Vogel)	Functional	Non-molecular	0.445	0.206	0.238	0.136	0.156	0.085	0.11	0.054	1.196	1.115	1.15	1.122	1.149	1.129	1.153	1.133	46.31	0	26.012	0.33	23.013	0.267	22.465	0.179	6.003	5.762	5.841	5.695	5.839	5.77	5.932	5.89	1.00	1.00	1.00	1.00	Train
Cpd00563	1	MIC (nM)	Escherichia coli (Vogel)	Functional	Non-molecular	0.432	0.176	0.221	0.112	0.142	0.077	0.102	0.055	1.196	1.11	1.144	1.119	1.145	1.125	1.149	1.13	67.602	0	27.941	0.35	23.237	0.263	22.018	0.211	6.025	5.531	5.661	5.516	5.673	5.624	5.78	5.762	1.00	1.00	1.00	1.00	Train
Cpd00564	1	MIC (nM)	Klebsiella pneumoniae	Functional	Non-molecular	0.366	0.078	0.143	0.051	0.102	0.045	0.088	0.045	1.486	1.275	1.359	1.274	1.331	1.281	1.32	1.288	113.512	6.709	66.603	11.126	51.636	15.043	42.681	17.903	8.216	6.666	7.344	7.185	7.588	7.677	7.949	8.076	1.33	1.33	1.33	1.33	Train
Cpd00565	1	MIC (nM)	Escherichia coli (ATCC 10536)	Functional	Non-molecular	0.439	0.147	0.196	0.102	0.133	0.08	0.106	0.066	1.474	1.183	1.228	1.179	1.206	1.177	1.198	1.176	66.483	3.169	28.411	2.655	23.225	2.457	21.727	2.237	7.215	6.069	6.359	6.224	6.376	6.292	6.412	6.325	1.00	1.00	1.00	1.00	Train
Cpd00566	1	MIC (nM)	Klebsiella pneumoniae	Functional	Non-molecular	0.352	0.137	0.192	0.105	0.136	0.084	0.11	0.07	1.272	1.154	1.183	1.149	1.169	1.149	1.167	1.15	75.081	3.169	32.174	2.702	26.426	2.729	25.237	2.636	6.317	6.139	6.511	6.4	6.598	6.518	6.636	6.573	1.82	1.82	1.82	1.82	Test
Cpd00567	1	MIC (nM)	Acinetobacter baumannii	Functional	Non-molecular	0.497	0.23	0.272	0.164	0.184	0.117	0.135	0.082	1.196	1.118	1.145	1.122	1.145	1.128	1.149	1.133	42.86	0	23.457	0.363	20.457	0.491	20.087	0.64	6.131	5.775	5.781	5.65	5.748	5.67	5.794	5.738	1.82	1.82	1.82	1.82	Test
Cpd00568	1	MIC (nM)	Escherichia coli (ATCC 25922)	Functional	Non-molecular	0.354	0.1	0.156	0.067	0.105	0.05	0.084	0.041	1.447	1.238	1.305	1.226	1.27	1.228	1.257	1.23	104.45	1.542	55.631	6.58	41.007	10.247	34.311	12.345	8.189	6.585	7.305	6.877	7.303	7.163	7.424	7.376	1.33	1.33	1.33	1.33	Test
Cpd00569	1	MIC (nM)	Escherichia coli (Vogel)	Functional	Non-molecular	0.599	0.169	0.27	0.111	0.156	0.068	0.106	0.041	1.204	1.129	1.159	1.132	1.158	1.137	1.161	1.141	42.646	0	26.351	0.096	24.086	0.082	23.844	0.055	6.205	5.91	5.888	5.728	5.87	5.782	5.967	5.898	1.33	1.33	1.33	1.33	Train
Cpd00570	1	MIC (nM)	Escherichia coli (ISF 432)	Functional	Non-molecular	0.28	0.045	0.118	0.043	0.076	0.027	0.058	0.015	1.394	1.198	1.239	1.167	1.193	1.153	1.176	1.147	83.22	0	33.38	1.001	25.727	1.326	23.941	1.343	6.489	5.121	5.402	4.951	5.186	5.019	5.223	5.148	1.00	1.00	1.00	1.00	Test
Cpd00571	1	MIC (nM)	Klebsiella pneumoniae (ATCC 10031)	Functional	Non-molecular	0.28	0.045	0.118	0.043	0.076	0.027	0.058	0.015	1.394	1.198	1.239	1.167	1.193	1.153	1.176	1.147	83.22	0	33.38	1.001	25.727	1.326	23.941	1.343	6.489	5.121	5.402	4.951	5.186	5.019	5.223	5.148	1.00	1.00	1.00	1.00	Test
Cpd00572	1	MIC (nM)	Klebsiella pneumoniae (MGH-2)	Functional	Non-molecular	0.353	0.182	0.216	0.124	0.145	0.082	0.105	0.056	1.219	1.125	1.162	1.133	1.16	1.139	1.162	1.142	80.808	0	33.125	0.363	27.389	0.487	26.428	0.453	6.169	5.715	6.058	5.849	6.09	6.002	6.189	6.15	1.00	1.00	1.00	1.00	Train
Cpd00573	1	MIC (nM)	Escherichia coli (Vogel)	Functional	Non-molecular	0.348	0.182	0.215	0.118	0.142	0.076	0.103	0.05	1.204	1.114	1.149	1.122	1.148	1.128	1.152	1.133	70.419	0	28.938	0.363	24.175	0.274	22.968	0.22	5.909	5.715	5.811	5.669	5.826	5.756	5.926	5.881	1.00	1.00	1.00	1.00	Train
Cpd00574	1	MIC (nM)	Klebsiella pneumoniae (MGH-2)	Functional	Non-molecular	0.408	0.207	0.222	0.131	0.14	0.079	0.099	0.049	1.204	1.119	1.153	1.125	1.151	1.13	1.154	1.134	48.239	0	26.952	0.34	23.567	0.252	22.848	0.158	5.981	5.783	5.824	5.677	5.826	5.758	5.932	5.89	1.00	1.00	1.00	1.00	Train
Cpd00575	1	MIC (nM)	Escherichia coli (Vogel)	Functional	Non-molecular	0.328	0.155	0.174	0.103	0.118	0.072	0.093	0.055	1.189	1.099	1.129	1.101	1.125	1.106	1.129	1.112	47.802	0	24.958	0	20.572	0.005	19.335	0.012	6.676	6.629	6.646	6.463	6.492	6.349	6.4	6.293	1.33	1.33	1.33	1.33	Test
Cpd00576	1	MIC (nM)	Escherichia coli (ATCC 25922)	Functional	Non-molecular	0.483	0.19	0.186	0.105	0.086	0.055	0.043	0.029	1.422	1.231	1.283	1.247	1.302	1.273	1.324	1.292	59.944	8.952	28.468	7.235	27.08	7.836	27.975	8.66	8.05	6.531	7.096	6.724	7.194	7.134	7.439	7.483	1.82	1.82	1.82	1.82	Train
Cpd00577	1	MIC (nM)	Pseudomonas aeruginosa	Functional	Non-molecular	0.438	0.151	0.2	0.109	0.142	0.088	0.115	0.074	1.229	1.142	1.168	1.143	1.163	1.145	1.163	1.147	77.762	3.26	32.824	2.74	26.666	2.707	25.412	2.608	6.57	6.243	6.602	6.458	6.643	6.556	6.668	6.604	1.82	1.82	1.82	1.82	Train
Cpd00578	1	MIC (nM)	Salmonella enterica subsp. enterica serovar Typhimurium	Functional	Non-molecular	0.563	0.112	0.201	0.071	0.133	0.06	0.11	0.056	1.627	1.331	1.425	1.322	1.364	1.317	1.337	1.312	125.344	2.194	63.242	11.492	43.668	17.408	35.142	20.416	10.482	6.338	8.1	7.103	7.921	7.547	8.02	7.858	1.33	1.33	1.33	1.33	Train
Cpd00579	1	MIC (nM)	Escherichia coli (ATCC 25922)	Functional	Non-molecular	0.311	0.094	0.144	0.067	0.1	0.051	0.081	0.043	1.456	1.242	1.308	1.227	1.272	1.228	1.258	1.23	112.962	1.584	59.097	6.894	43.512	10.453	35.995	12.534	8.297	6.672	7.369	6.985	7.353	7.272	7.477	7.479	1.33	1.33	1.33	1.33	Train
Cpd00580	1	MIC (nM)	Klebsiella pneumoniae (ATCC 13883)	Functional	Non-molecular	0.646	0.186	0.28	0.17	0.208	0.146	0.171	0.126	1.182	1.117	1.145	1.122	1.139	1.124	1.137	1.125	60.672	0.572	23.219	2.268	18.688	3.456	16.672	4.089	6.841	6.346	6.498	6.353	6.477	6.341	6.475	6.352	1.82	1.82	1.82	1.82	Train
Cpd00581	1	MIC (nM)	Escherichia coli (K-12)	Functional	Non-molecular	0.685	0.275	0.276	0.182	0.185	0.15	0.153	0.134	1.426	1.229	1.32	1.254	1.313	1.265	1.311	1.272	96.095	0	41.782	4.129	33.379	6.254	29.119	7.984	10.063	9.494	10.19	10.008	10.422	10.321	10.607	10.541	1.82	1.82	1.82	1.82	Train
Cpd00582	1	MIC (nM)	Escherichia coli (Vogel)	Functional	Non-molecular	0.49	0.205	0.214	0.106	0.126	0.056	0.089	0.031	1.213	1.128	1.163	1.132	1.16	1.138	1.162	1.141	50.336	0	29.052	0.368	25.413	0.266	24.597	0.163	5.986	5.726	5.717	5.586	5.756	5.699	5.907	5.858	1.33	1.33	1.33	1.33	Train
Cpd00583	1	MIC (nM)	Escherichia coli (NIHJ JC2)	Functional	Non-molecular	0.314	0.149	0.195	0.103	0.133	0.069	0.099	0.048	1.229	1.129	1.166	1.136	1.162	1.14	1.164	1.143	84.321	0	33.933	0.37	27.695	0.485	26.495	0.439	6.437	6.021	6.316	6.134	6.348	6.267	6.448	6.402	1.33	1.33	1.33	1.33	Train
Cpd00584	1	MIC (nM)	Salmonella enterica subsp. enterica serovar Typhimurium	Functional	Non-molecular	0.617	0.133	0.194	0.067	0.121	0.054	0.101	0.051	1.642	1.344	1.443	1.333	1.376	1.325	1.345	1.318	128.401	2.282	65.934	11.958	45.256	17.959	36.096	20.893	10.259	5.97	7.86	6.864	7.758	7.398	7.914	7.766	1.33	1.33	1.33	1.33	Train
Cpd00585	1	MIC (nM)	Klebsiella pneumoniae	Functional	Non-molecular	0.56	0.116	0.27	0.088	0.164	0.071	0.11	0.058	1.251	1.135	1.168	1.14	1.162	1.142	1.165	1.144	71.829	0	30.916	0.343	25.779	0.455	24.912	0.416	6.144	5.336	5.872	5.533	5.925	5.747	6.017	5.941	1.00	1.00	1.00	1.00	Train
Cpd00586	1	MIC (nM)	Klebsiella pneumoniae (ATCC 10031)	Functional	Non-molecular	0.343	0.152	0.147	0.095	0.078	0.053	0.044	0.03	1.466	1.23	1.288	1.248	1.302	1.273	1.323	1.292	79.447	9.223	29.611	7.269	27.001	7.507	27.638	8.074	7.796	6.418	7.082	6.711	7.161	7.088	7.372	7.409	1.00	1.00	1.00	1.00	Train
Cpd00587	1	MIC (nM)	Escherichia coli (ATCC 25922)	Functional	Non-molecular	0.13	0.063	0.056	0.031	0.028	0.014	0.015	0.006	1.38	1.19	1.245	1.209	1.261	1.231	1.277	1.245	72.002	8.454	47.672	5.895	49.481	6.016	51.777	6.396	6.53	5.467	6.278	6.056	6.595	6.53	6.84	6.812	1.33	1.33	1.33	1.33	Test
Cpd00588	1	MIC (nM)	Escherichia coli (NIHJ JC2)	Functional	Non-molecular	0.56	0.245	0.285	0.146	0.172	0.092	0.115	0.061	1.203	1.125	1.156	1.131	1.155	1.136	1.158	1.141	44.39	0	24.97	0.353	21.824	0.507	21.215	0.772	6.133	5.722	5.697	5.483	5.594	5.494	5.648	5.594	1.82	1.82	1.82	1.82	Test
Cpd00589	1	MIC (nM)	Escherichia coli (ATCC 8739)	Functional	Non-molecular	0.499	0.162	0.259	0.127	0.157	0.085	0.107	0.056	1.208	1.123	1.151	1.129	1.152	1.134	1.156	1.138	88.059	0	30.273	3.08	24.923	2.47	23.81	2.052	6.242	5.592	5.665	5.502	5.602	5.534	5.666	5.632	1.33	1.33	1.33	1.33	Test
Cpd00590	1	MIC (nM)	Escherichia coli (ISF 432)	Functional	Non-molecular	0.499	0.162	0.259	0.127	0.157	0.085	0.107	0.056	1.208	1.123	1.151	1.129	1.152	1.134	1.156	1.138	88.059	0	30.273	3.08	24.923	2.47	23.81	2.052	6.242	5.592	5.665	5.502	5.602	5.534	5.666	5.632	1.00	1.00	1.00	1.00	Train
Cpd00591	1	MIC (nM)	Klebsiella pneumoniae (ATCC 10031)	Functional	Non-molecular	0.499	0.162	0.259	0.127	0.157	0.085	0.107	0.056	1.208	1.123	1.151	1.129	1.152	1.134	1.156	1.138	88.059	0	30.273	3.08	24.923	2.47	23.81	2.052	6.242	5.592	5.665	5.502	5.602	5.534	5.666	5.632	1.00	1.00	1.00	1.00	Test
Cpd00592	1	MIC (nM)	Escherichia coli (ATCC 25922)	Functional	Non-molecular	0.532	0.201	0.243	0.131	0.152	0.084	0.108	0.056	1.21	1.128	1.157	1.131	1.155	1.135	1.157	1.139	46.035	0	25.519	0.551	22.055	0.637	21.373	0.724	5.992	5.561	5.599	5.452	5.591	5.532	5.697	5.663	1.33	1.33	1.33	1.33	Train
Cpd00593	1	MIC (nM)	Escherichia coli (ATCC 25922)	Functional	Non-molecular	0.408	0.207	0.222	0.131	0.14	0.079	0.099	0.049	1.204	1.119	1.153	1.125	1.151	1.13	1.154	1.134	48.239	0	26.952	0.34	23.567	0.252	22.848	0.158	5.981	5.783	5.824	5.677	5.826	5.758	5.932	5.89	1.00	1.00	1.00	1.00	Train
Cpd00594	1	MIC (nM)	Salmonella enterica subsp. enterica serovar Typhimurium	Functional	Non-molecular	0.613	0.098	0.186	0.059	0.118	0.052	0.1	0.051	1.658	1.351	1.447	1.335	1.378	1.326	1.346	1.319	131.611	2.328	66.882	12.081	45.574	18.049	36.3	20.988	10.309	5.918	7.88	6.86	7.761	7.401	7.92	7.772	1.33	1.33	1.33	1.33	Train
Cpd00595	1	MIC (nM)	Klebsiella pneumoniae (ATCC 10031)	Functional	Non-molecular	0.403	0.12	0.173	0.085	0.11	0.052	0.083	0.033	1.565	1.198	1.257	1.193	1.226	1.189	1.214	1.188	67.602	0	28.938	0.724	23.851	0.563	22.772	0.393	6.642	5.246	5.576	5.422	5.652	5.579	5.806	5.731	1.00	1.00	1.00	1.00	Train
Cpd00596	1	MIC (nM)	Klebsiella pneumoniae (ATCC 10031)	Functional	Non-molecular	0.552	0.192	0.252	0.125	0.182	0.083	0.137	0.056	1.155	1.106	1.138	1.114	1.138	1.12	1.142	1.125	65.75	0	27.348	0.572	22.661	1.004	21.717	1.137	6.218	5.435	5.597	5.495	5.666	5.615	5.799	5.754	1.00	1.00	1.00	1.00	Train
Cpd00597	1	MIC (nM)	Escherichia coli (ATCC 25922)	Functional	Non-molecular	0.786	0.253	0.374	0.19	0.237	0.159	0.176	0.141	1.429	1.233	1.322	1.266	1.323	1.276	1.322	1.282	90.803	0	38.714	2.574	32.432	4.692	28.89	6.848	10.088	9.487	10.246	10.217	10.549	10.563	10.719	10.722	1.00	1.00	1.00	1.00	Train
Cpd00598	1	MIC (nM)	Escherichia coli (ATCC 8739)	Functional	Non-molecular	0.54	0.174	0.304	0.12	0.22	0.081	0.162	0.056	1.139	1.096	1.127	1.107	1.132	1.116	1.139	1.123	67.955	0	27.694	0.644	23.026	1.091	22.163	1.213	6.317	5.725	5.956	5.735	5.941	5.818	6.006	5.925	1.00	1.00	1.00	1.00	Train
Cpd00599	1	MIC (nM)	Escherichia coli (ISF 432)	Functional	Non-molecular	0.54	0.174	0.304	0.12	0.22	0.081	0.162	0.056	1.139	1.096	1.127	1.107	1.132	1.116	1.139	1.123	67.955	0	27.694	0.644	23.026	1.091	22.163	1.213	6.317	5.725	5.956	5.735	5.941	5.818	6.006	5.925	1.00	1.00	1.00	1.00	Test
Cpd00600	1	MIC (nM)	Escherichia coli (ISF 432)	Functional	Non-molecular	0.555	0.198	0.263	0.129	0.189	0.085	0.141	0.057	1.139	1.096	1.126	1.107	1.131	1.115	1.138	1.122	67.955	0	27.995	0.644	22.99	1.065	21.917	1.18	6.353	5.569	5.749	5.586	5.758	5.671	5.853	5.787	1.00	1.00	1.00	1.00	Train
Cpd00601	1	MIC (nM)	Klebsiella pneumoniae (ATCC 10031)	Functional	Non-molecular	0.54	0.174	0.304	0.12	0.22	0.081	0.162	0.056	1.139	1.096	1.127	1.107	1.132	1.116	1.139	1.123	67.955	0	27.694	0.644	23.026	1.091	22.163	1.213	6.317	5.725	5.956	5.735	5.941	5.818	6.006	5.925	1.00	1.00	1.00	1.00	Train
Cpd00602	1	MIC (nM)	Klebsiella pneumoniae (ATCC 10031)	Functional	Non-molecular	0.555	0.198	0.263	0.129	0.189	0.085	0.141	0.057	1.139	1.096	1.126	1.107	1.131	1.115	1.138	1.122	67.955	0	27.995	0.644	22.99	1.065	21.917	1.18	6.353	5.569	5.749	5.586	5.758	5.671	5.853	5.787	1.00	1.00	1.00	1.00	Test
Cpd00603	1	MIC (nM)	Escherichia coli (ISF 432)	Functional	Non-molecular	0.588	0.224	0.314	0.142	0.22	0.092	0.159	0.061	1.126	1.086	1.115	1.1	1.124	1.111	1.133	1.119	62.595	0	26.422	0.335	22.191	0.802	21.387	0.996	6.553	5.791	5.913	5.725	5.86	5.756	5.915	5.839	1.00	1.00	1.00	1.00	Train
Cpd00604	1	MIC (nM)	Escherichia coli (ATCC 25922)	Functional	Non-molecular	0.139	0.07	0.063	0.038	0.032	0.02	0.017	0.01	1.411	1.203	1.265	1.229	1.29	1.261	1.318	1.285	68.744	9.223	28.639	6.904	27.682	7.449	28.75	8.233	6.149	5.106	6.094	6.015	6.734	6.829	7.259	7.379	1.33	1.33	1.33	1.33	Train
Cpd00605	1	MIC (nM)	Klebsiella pneumoniae (ATCC 10031)	Functional	Non-molecular	0.464	0.233	0.259	0.163	0.189	0.115	0.145	0.081	1.126	1.083	1.113	1.097	1.121	1.107	1.13	1.116	62.595	0	25.588	0.321	21.317	0.766	20.549	0.961	6.467	5.782	5.922	5.745	5.872	5.771	5.914	5.839	1.00	1.00	1.00	1.00	Train
Cpd00606	1	MIC (nM)	Escherichia coli	Functional	Non-molecular	0.488	0.12	0.266	0.093	0.164	0.07	0.109	0.053	1.26	1.139	1.174	1.143	1.166	1.145	1.168	1.147	74.592	0	31.982	0.356	26.796	0.474	25.971	0.433	6.041	5.508	6.023	5.684	6.063	5.883	6.149	6.066	1.00	1.00	1.00	1.00	Train
Cpd00607	1	MIC (nM)	Klebsiella pneumoniae	Functional	Non-molecular	0.488	0.12	0.266	0.093	0.164	0.07	0.109	0.053	1.26	1.139	1.174	1.143	1.166	1.145	1.168	1.147	74.592	0	31.982	0.356	26.796	0.474	25.971	0.433	6.041	5.508	6.023	5.684	6.063	5.883	6.149	6.066	1.00	1.00	1.00	1.00	Train
Cpd00608	1	MIC (nM)	Escherichia coli	Functional	Non-molecular	0.398	0.116	0.251	0.076	0.172	0.05	0.124	0.035	1.505	1.173	1.23	1.177	1.208	1.177	1.201	1.176	67.602	0	27.313	0.685	22.83	0.577	21.681	0.419	6.909	5.422	5.804	5.571	5.802	5.69	5.902	5.813	1.00	1.00	1.00	1.00	Train
Cpd00609	1	MIC (nM)	Klebsiella pneumoniae	Functional	Non-molecular	0.398	0.116	0.251	0.076	0.172	0.05	0.124	0.035	1.505	1.173	1.23	1.177	1.208	1.177	1.201	1.176	67.602	0	27.313	0.685	22.83	0.577	21.681	0.419	6.909	5.422	5.804	5.571	5.802	5.69	5.902	5.813	1.00	1.00	1.00	1.00	Train
Cpd00610	1	MIC (nM)	Klebsiella pneumoniae (ATCC 10031)	Functional	Non-molecular	0.414	0.127	0.192	0.098	0.12	0.063	0.087	0.041	1.441	1.218	1.256	1.181	1.205	1.165	1.186	1.157	93.206	0	35.708	1.043	26.252	1.337	23.731	1.335	8.196	6.595	6.655	6.024	6.115	5.849	5.989	5.853	1.00	1.00	1.00	1.00	Train
Cpd00611	1	MIC (nM)	Escherichia coli (ATCC 25922)	Functional	Non-molecular	0.403	0.188	0.22	0.125	0.145	0.078	0.103	0.05	1.246	1.13	1.166	1.133	1.158	1.136	1.158	1.138	44.528	0	25.421	0.162	22.695	0.125	22.296	0.09	5.791	5.68	5.734	5.627	5.774	5.725	5.895	5.863	1.33	1.33	1.33	1.33	Train
Cpd00612	1	MIC (nM)	Klebsiella pneumoniae (ATCC 10031)	Functional	Non-molecular	0.421	0.144	0.21	0.124	0.142	0.087	0.107	0.062	1.246	1.125	1.161	1.131	1.156	1.136	1.157	1.14	65.002	0	26.422	0.656	21.537	0.551	20.604	0.419	5.71	5.415	5.631	5.445	5.609	5.502	5.67	5.597	1.00	1.00	1.00	1.00	Train
Cpd00613	1	MIC (nM)	Klebsiella pneumoniae (ATCC 10031)	Functional	Non-molecular	0.421	0.141	0.221	0.111	0.154	0.077	0.116	0.054	1.246	1.125	1.161	1.132	1.156	1.137	1.158	1.141	65.002	0	26.422	0.659	22.042	0.594	21.003	0.458	5.71	5.417	5.62	5.47	5.605	5.534	5.671	5.627	1.00	1.00	1.00	1.00	Test
Cpd00614	1	MIC (nM)	Escherichia coli (ATCC 10536)	Functional	Non-molecular	0.335	0.148	0.189	0.105	0.132	0.08	0.105	0.065	1.237	1.136	1.166	1.141	1.162	1.144	1.163	1.146	92.645	7.354	34.732	4.855	28.014	4.624	26.613	4.247	6.46	6.272	6.581	6.425	6.613	6.515	6.638	6.564	1.00	1.00	1.00	1.00	Train
Cpd00615	1	MIC (nM)	Klebsiella pneumoniae	Functional	Non-molecular	0.606	0.142	0.284	0.103	0.168	0.078	0.111	0.063	1.203	1.121	1.157	1.131	1.157	1.135	1.161	1.139	74.592	0	31.619	0.351	26.259	0.464	25.314	0.423	6.361	5.429	5.935	5.592	5.96	5.791	6.045	5.978	1.00	1.00	1.00	1.00	Train
Cpd00616	1	MIC (nM)	Escherichia coli (ATCC 10536)	Functional	Non-molecular	0.468	0.199	0.249	0.133	0.162	0.087	0.115	0.059	1.195	1.108	1.14	1.118	1.143	1.126	1.149	1.132	87.67	0	30.102	0	24.363	0.05	23.277	0.049	6.209	5.53	5.628	5.485	5.589	5.531	5.661	5.631	1.33	1.33	1.33	1.33	Train
Cpd00617	1	MIC (nM)	Escherichia coli (ISF 432)	Functional	Non-molecular	0.599	0.096	0.262	0.087	0.15	0.063	0.099	0.048	1.381	1.205	1.241	1.168	1.194	1.153	1.177	1.145	93.206	0	36.559	1.089	27.294	1.394	24.757	1.38	8.506	6.71	6.916	6.141	6.349	6.005	6.195	6.039	1.33	1.33	1.33	1.33	Train
Cpd00618	1	MIC (nM)	Klebsiella pneumoniae (ATCC 10031)	Functional	Non-molecular	0.599	0.096	0.262	0.087	0.15	0.063	0.099	0.048	1.381	1.205	1.241	1.168	1.194	1.153	1.177	1.145	93.206	0	36.559	1.089	27.294	1.394	24.757	1.38	8.506	6.71	6.916	6.141	6.349	6.005	6.195	6.039	1.00	1.00	1.00	1.00	Train
Cpd00619	1	MIC (nM)	Acinetobacter baumannii	Functional	Non-molecular	0.572	0.158	0.269	0.118	0.153	0.078	0.101	0.053	1.218	1.138	1.165	1.139	1.161	1.141	1.163	1.144	42.643	0	24.643	0.452	21.885	0.568	21.426	0.803	6.07	5.655	5.649	5.434	5.563	5.465	5.635	5.584	1.82	1.82	1.82	1.82	Train
Cpd00620	1	MIC (nM)	Escherichia coli (ATCC 8739)	Functional	Non-molecular	0.458	0.149	0.199	0.111	0.135	0.073	0.101	0.049	1.381	1.199	1.253	1.171	1.205	1.157	1.184	1.149	93.206	0	35.708	1.052	27.074	1.404	24.665	1.41	8.427	6.689	7.053	6.268	6.504	6.119	6.316	6.106	1.00	1.00	1.00	1.00	Train
Cpd00621	1	MIC (nM)	Escherichia coli (ISF 432)	Functional	Non-molecular	0.458	0.149	0.199	0.111	0.135	0.073	0.101	0.049	1.381	1.199	1.253	1.171	1.205	1.157	1.184	1.149	93.206	0	35.708	1.052	27.074	1.404	24.665	1.41	8.427	6.689	7.053	6.268	6.504	6.119	6.316	6.106	1.00	1.00	1.00	1.00	Test
Cpd00622	1	MIC (nM)	Escherichia coli (ISF 432)	Functional	Non-molecular	0.502	0.127	0.205	0.098	0.139	0.067	0.106	0.047	1.381	1.199	1.233	1.163	1.186	1.148	1.17	1.142	93.206	0	35.708	1.043	26.252	1.337	23.731	1.335	8.518	6.595	6.702	6.075	6.189	5.92	6.079	5.929	1.00	1.00	1.00	1.00	Train
Cpd00623	1	MIC (nM)	Klebsiella pneumoniae (ATCC 10031)	Functional	Non-molecular	0.458	0.149	0.199	0.111	0.135	0.073	0.101	0.049	1.381	1.199	1.253	1.171	1.205	1.157	1.184	1.149	93.206	0	35.708	1.052	27.074	1.404	24.665	1.41	8.427	6.689	7.053	6.268	6.504	6.119	6.316	6.106	1.00	1.00	1.00	1.00	Test
Cpd00624	1	MIC (nM)	Salmonella enterica subsp. enterica serovar Typhimurium	Functional	Non-molecular	0.274	0.042	0.101	0.045	0.074	0.047	0.068	0.05	1.504	1.271	1.339	1.251	1.298	1.257	1.286	1.264	131.452	5.605	66.616	12.121	47.428	17.319	38.225	19.958	7.637	5.386	6.58	6.205	6.83	6.872	7.216	7.357	1.33	1.33	1.33	1.33	Test
Cpd00625	1	MIC (nM)	Escherichia coli (ATCC 8739)	Functional	Non-molecular	0.428	0.213	0.253	0.145	0.176	0.095	0.128	0.063	1.161	1.099	1.131	1.11	1.135	1.118	1.142	1.125	80.743	0	29.612	0.346	24.152	0.832	22.89	1.089	6.186	5.797	5.89	5.749	5.901	5.827	5.991	5.939	1.00	1.00	1.00	1.00	Train
Cpd00626	1	MIC (nM)	Escherichia coli (ISF 432)	Functional	Non-molecular	0.428	0.213	0.253	0.145	0.176	0.095	0.128	0.063	1.161	1.099	1.131	1.11	1.135	1.118	1.142	1.125	80.743	0	29.612	0.346	24.152	0.832	22.89	1.089	6.186	5.797	5.89	5.749	5.901	5.827	5.991	5.939	1.00	1.00	1.00	1.00	Train
Cpd00627	1	MIC (nM)	Escherichia coli (ISF 432)	Functional	Non-molecular	0.451	0.201	0.228	0.13	0.161	0.085	0.121	0.056	1.161	1.099	1.131	1.109	1.134	1.116	1.14	1.123	80.743	0	29.612	0.344	23.912	0.821	22.432	1.075	6.21	5.556	5.681	5.551	5.724	5.655	5.843	5.788	1.00	1.00	1.00	1.00	Test
Cpd00628	1	MIC (nM)	Klebsiella pneumoniae (ATCC 10031)	Functional	Non-molecular	0.428	0.213	0.253	0.145	0.176	0.095	0.128	0.063	1.161	1.099	1.131	1.11	1.135	1.118	1.142	1.125	80.743	0	29.612	0.346	24.152	0.832	22.89	1.089	6.186	5.797	5.89	5.749	5.901	5.827	5.991	5.939	1.00	1.00	1.00	1.00	Train
Cpd00629	1	MIC (nM)	Klebsiella pneumoniae (ATCC 10031)	Functional	Non-molecular	0.451	0.201	0.228	0.13	0.161	0.085	0.121	0.056	1.161	1.099	1.131	1.109	1.134	1.116	1.14	1.123	80.743	0	29.612	0.344	23.912	0.821	22.432	1.075	6.21	5.556	5.681	5.551	5.724	5.655	5.843	5.788	1.00	1.00	1.00	1.00	Train
Cpd00630	1	MIC (nM)	Escherichia coli (ATCC 25922)	Functional	Non-molecular	0.409	0.168	0.208	0.128	0.144	0.104	0.113	0.091	1.494	1.25	1.353	1.278	1.364	1.305	1.372	1.323	143.335	0	58.453	2.741	47.504	6.876	40.948	10.059	9.999	9.577	10.146	10.272	10.575	10.732	10.889	11.025	1.00	1.00	1.00	1.00	Train
Cpd00631	1	MIC (nM)	Escherichia coli (ATCC 25922)	Functional	Non-molecular	0.592	0.167	0.278	0.13	0.181	0.09	0.129	0.061	1.145	1.104	1.129	1.111	1.133	1.118	1.14	1.124	65.406	0	27.49	0.43	22.935	0.894	21.967	1.064	6.527	5.767	5.862	5.683	5.827	5.729	5.9	5.829	1.00	1.00	1.00	1.00	Test
Cpd00632	1	MIC (nM)	Escherichia coli (ATCC 8739)	Functional	Non-molecular	0.592	0.167	0.278	0.13	0.181	0.09	0.129	0.061	1.145	1.104	1.129	1.111	1.133	1.118	1.14	1.124	65.406	0	27.49	0.43	22.935	0.894	21.967	1.064	6.527	5.767	5.862	5.683	5.827	5.729	5.9	5.829	1.00	1.00	1.00	1.00	Train
Cpd00633	1	MIC (nM)	Escherichia coli (ATCC 8739)	Functional	Non-molecular	0.482	0.205	0.258	0.134	0.18	0.086	0.131	0.056	1.145	1.099	1.131	1.11	1.135	1.118	1.142	1.125	70.568	0	28.939	0.668	23.913	1.109	22.856	1.221	6.258	5.743	5.893	5.722	5.892	5.806	5.979	5.923	1.00	1.00	1.00	1.00	Train
Cpd00634	1	MIC (nM)	Escherichia coli (ISF 432)	Functional	Non-molecular	0.592	0.167	0.278	0.13	0.181	0.09	0.129	0.061	1.145	1.104	1.129	1.111	1.133	1.118	1.14	1.124	65.406	0	27.49	0.43	22.935	0.894	21.967	1.064	6.527	5.767	5.862	5.683	5.827	5.729	5.9	5.829	1.00	1.00	1.00	1.00	Train
Cpd00635	1	MIC (nM)	Escherichia coli (ISF 432)	Functional	Non-molecular	0.524	0.199	0.244	0.131	0.17	0.085	0.126	0.056	1.145	1.099	1.129	1.109	1.133	1.117	1.139	1.123	70.568	0	28.939	0.662	23.539	1.071	22.313	1.178	6.346	5.582	5.728	5.576	5.741	5.667	5.848	5.792	1.00	1.00	1.00	1.00	Train
Cpd00636	1	MIC (nM)	Escherichia coli (ISF 432)	Functional	Non-molecular	0.482	0.205	0.258	0.134	0.18	0.086	0.131	0.056	1.145	1.099	1.131	1.11	1.135	1.118	1.142	1.125	70.568	0	28.939	0.668	23.913	1.109	22.856	1.221	6.258	5.743	5.893	5.722	5.892	5.806	5.979	5.923	1.00	1.00	1.00	1.00	Train
Cpd00637	1	MIC (nM)	Haemophilus influenzae	Functional	Non-molecular	0.592	0.167	0.278	0.13	0.181	0.09	0.129	0.061	1.145	1.104	1.129	1.111	1.133	1.118	1.14	1.124	65.406	0	27.49	0.43	22.935	0.894	21.967	1.064	6.527	5.767	5.862	5.683	5.827	5.729	5.9	5.829	1.00	1.00	1.00	1.00	Test
Cpd00638	1	MIC (nM)	Klebsiella pneumoniae (ATCC 10031)	Functional	Non-molecular	0.524	0.199	0.244	0.131	0.17	0.085	0.126	0.056	1.145	1.099	1.129	1.109	1.133	1.117	1.139	1.123	70.568	0	28.939	0.662	23.539	1.071	22.313	1.178	6.346	5.582	5.728	5.576	5.741	5.667	5.848	5.792	1.00	1.00	1.00	1.00	Test
Cpd00639	1	MIC (nM)	Klebsiella pneumoniae (ATCC 10031)	Functional	Non-molecular	0.592	0.167	0.278	0.13	0.181	0.09	0.129	0.061	1.145	1.104	1.129	1.111	1.133	1.118	1.14	1.124	65.406	0	27.49	0.43	22.935	0.894	21.967	1.064	6.527	5.767	5.862	5.683	5.827	5.729	5.9	5.829	1.00	1.00	1.00	1.00	Train
Cpd00640	1	MIC (nM)	Klebsiella pneumoniae (ATCC 10031)	Functional	Non-molecular	0.482	0.205	0.258	0.134	0.18	0.086	0.131	0.056	1.145	1.099	1.131	1.11	1.135	1.118	1.142	1.125	70.568	0	28.939	0.668	23.913	1.109	22.856	1.221	6.258	5.743	5.893	5.722	5.892	5.806	5.979	5.923	1.00	1.00	1.00	1.00	Train
Cpd00641	1	MIC (nM)	Salmonella enterica subsp. enterica serovar Typhimurium	Functional	Non-molecular	0.547	0.062	0.171	0.05	0.117	0.049	0.102	0.05	1.682	1.356	1.449	1.335	1.375	1.324	1.343	1.316	154.113	2.427	74.986	13.647	50.81	19.689	40.019	22.4	10.511	5.986	7.946	6.988	7.816	7.532	7.977	7.894	1.33	1.33	1.33	1.33	Train
Cpd00642	1	MIC (nM)	Escherichia coli (ATCC 8739)	Functional	Non-molecular	0.539	0.223	0.278	0.138	0.19	0.087	0.138	0.057	1.131	1.088	1.119	1.102	1.127	1.113	1.136	1.121	65.002	0	27.313	0.344	22.821	0.82	21.856	1.014	6.49	5.732	5.839	5.663	5.805	5.716	5.885	5.819	1.00	1.00	1.00	1.00	Test
Cpd00643	1	MIC (nM)	Escherichia coli (ATCC 8739)	Functional	Non-molecular	0.539	0.225	0.268	0.151	0.18	0.098	0.13	0.064	1.131	1.088	1.119	1.102	1.127	1.112	1.136	1.12	65.002	0	27.313	0.344	22.853	0.821	21.899	1.015	6.49	5.732	5.838	5.663	5.813	5.718	5.893	5.823	1.00	1.00	1.00	1.00	Train
Cpd00644	1	MIC (nM)	Escherichia coli (ISF 432)	Functional	Non-molecular	0.507	0.247	0.259	0.144	0.172	0.087	0.124	0.055	1.131	1.088	1.121	1.103	1.129	1.114	1.137	1.121	65.002	0	27.623	0.348	23.183	0.832	22.177	1.027	6.501	5.757	5.82	5.642	5.782	5.696	5.873	5.811	1.00	1.00	1.00	1.00	Test
Cpd00645	1	MIC (nM)	Escherichia coli (ISF 432)	Functional	Non-molecular	0.539	0.223	0.278	0.138	0.19	0.087	0.138	0.057	1.131	1.088	1.119	1.102	1.127	1.113	1.136	1.121	65.002	0	27.313	0.344	22.821	0.82	21.856	1.014	6.49	5.732	5.839	5.663	5.805	5.716	5.885	5.819	1.00	1.00	1.00	1.00	Train
Cpd00646	1	MIC (nM)	Escherichia coli (ISF 432)	Functional	Non-molecular	0.539	0.225	0.268	0.151	0.18	0.098	0.13	0.064	1.131	1.088	1.119	1.102	1.127	1.112	1.136	1.12	65.002	0	27.313	0.344	22.853	0.821	21.899	1.015	6.49	5.732	5.838	5.663	5.813	5.718	5.893	5.823	1.00	1.00	1.00	1.00	Train
Cpd00647	1	MIC (nM)	Klebsiella pneumoniae (ATCC 10031)	Functional	Non-molecular	0.539	0.225	0.268	0.151	0.18	0.098	0.13	0.064	1.131	1.088	1.119	1.102	1.127	1.112	1.136	1.12	65.002	0	27.313	0.344	22.853	0.821	21.899	1.015	6.49	5.732	5.838	5.663	5.813	5.718	5.893	5.823	1.00	1.00	1.00	1.00	Train
Cpd00648	1	MIC (nM)	Klebsiella pneumoniae (ATCC 10031)	Functional	Non-molecular	0.539	0.223	0.278	0.138	0.19	0.087	0.138	0.057	1.131	1.088	1.119	1.102	1.127	1.113	1.136	1.121	65.002	0	27.313	0.344	22.821	0.82	21.856	1.014	6.49	5.732	5.839	5.663	5.805	5.716	5.885	5.819	1.00	1.00	1.00	1.00	Test
Cpd00649	1	MIC (nM)	Klebsiella pneumoniae (ATCC 10031)	Functional	Non-molecular	0.507	0.247	0.259	0.144	0.172	0.087	0.124	0.055	1.131	1.088	1.121	1.103	1.129	1.114	1.137	1.121	65.002	0	27.623	0.348	23.183	0.832	22.177	1.027	6.501	5.757	5.82	5.642	5.782	5.696	5.873	5.811	1.00	1.00	1.00	1.00	Train
Cpd00650	1	MIC (nM)	Klebsiella pneumoniae (ATCC 10031)	Functional	Non-molecular	0.39	0.12	0.171	0.085	0.111	0.053	0.084	0.034	1.316	1.152	1.188	1.149	1.174	1.151	1.172	1.153	67.602	0	28.938	0.724	23.851	0.563	22.772	0.393	5.411	5.246	5.393	5.304	5.466	5.418	5.603	5.559	1.00	1.00	1.00	1.00	Train
Cpd00651	1	MIC (nM)	Escherichia coli	Functional	Non-molecular	0.476	0.108	0.246	0.048	0.161	0.027	0.116	0.018	1.526	1.185	1.244	1.188	1.22	1.186	1.211	1.184	70.419	0	29.287	0.736	24.453	0.613	23.199	0.442	6.952	5.343	5.703	5.478	5.741	5.626	5.876	5.771	1.00	1.00	1.00	1.00	Test
Cpd00652	1	MIC (nM)	Klebsiella pneumoniae	Functional	Non-molecular	0.476	0.108	0.246	0.048	0.161	0.027	0.116	0.018	1.526	1.185	1.244	1.188	1.22	1.186	1.211	1.184	70.419	0	29.287	0.736	24.453	0.613	23.199	0.442	6.952	5.343	5.703	5.478	5.741	5.626	5.876	5.771	1.00	1.00	1.00	1.00	Test
Cpd00653	1	MIC (nM)	Klebsiella pneumoniae (ATCC 10031)	Functional	Non-molecular	0.446	0.158	0.178	0.09	0.111	0.053	0.083	0.034	1.526	1.185	1.247	1.187	1.222	1.186	1.211	1.185	70.419	0	29.644	0.736	24.173	0.569	22.995	0.397	6.897	5.344	5.628	5.448	5.675	5.597	5.825	5.75	1.00	1.00	1.00	1.00	Train
Cpd00654	1	MIC (nM)	Salmonella enterica subsp. enterica serovar Typhimurium	Functional	Non-molecular	0.584	0.127	0.201	0.086	0.139	0.073	0.119	0.066	1.652	1.338	1.432	1.314	1.363	1.306	1.332	1.301	128.628	2.427	62.981	9.449	42.804	15.574	34.152	19.14	10.63	6.127	8.056	7.061	7.917	7.671	8.095	8.07	1.33	1.33	1.33	1.33	Train
Cpd00655	1	MIC (nM)	Klebsiella pneumoniae (ATCC 10031)	Functional	Non-molecular	0.369	0.049	0.13	0.041	0.094	0.039	0.081	0.038	1.568	1.296	1.394	1.297	1.358	1.308	1.348	1.317	130.666	2.001	66.26	10.067	48.47	16.248	40.47	20.213	8.52	5.423	7.101	6.539	7.529	7.419	8.051	8.034	1.00	1.00	1.00	1.00	Test
Cpd00656	1	MIC (nM)	Salmonella enterica subsp. enterica serovar Typhimurium	Functional	Non-molecular	0.364	0.042	0.118	0.05	0.083	0.051	0.074	0.053	1.497	1.272	1.336	1.251	1.296	1.258	1.285	1.266	123.715	3.701	59.107	10.963	40.96	16.229	32.884	19.109	7.93	5.4	6.752	6.344	7.056	7.104	7.484	7.629	1.33	1.33	1.33	1.33	Train
Cpd00657	1	MIC (nM)	Escherichia coli	Functional	Non-molecular	0.423	0.154	0.217	0.112	0.137	0.072	0.098	0.047	1.256	1.134	1.168	1.138	1.163	1.142	1.164	1.145	46.31	0	25.713	0.322	22.137	0.275	21.395	0.192	5.702	5.49	5.584	5.47	5.598	5.541	5.693	5.656	1.00	1.00	1.00	1.00	Train
Cpd00658	1	MIC (nM)	Klebsiella pneumoniae	Functional	Non-molecular	0.423	0.154	0.217	0.112	0.137	0.072	0.098	0.047	1.256	1.134	1.168	1.138	1.163	1.142	1.164	1.145	46.31	0	25.713	0.322	22.137	0.275	21.395	0.192	5.702	5.49	5.584	5.47	5.598	5.541	5.693	5.656	1.00	1.00	1.00	1.00	Train
Cpd00659	1	MIC (nM)	Klebsiella pneumoniae	Functional	Non-molecular	0.385	0.116	0.249	0.076	0.173	0.05	0.125	0.035	1.256	1.129	1.164	1.136	1.159	1.14	1.161	1.143	67.602	0	27.313	0.685	22.83	0.577	21.681	0.419	5.678	5.422	5.631	5.459	5.628	5.539	5.703	5.649	1.00	1.00	1.00	1.00	Train
Cpd00660	1	MIC (nM)	Escherichia coli (ATCC 10536)	Functional	Non-molecular	0.427	0.171	0.216	0.114	0.141	0.074	0.103	0.051	1.203	1.112	1.145	1.121	1.147	1.129	1.152	1.134	91.042	0	30.771	0.337	25.201	0.252	23.795	0.239	6.058	5.358	5.511	5.378	5.512	5.469	5.618	5.598	1.33	1.33	1.33	1.33	Train
Cpd00661	1	MIC (nM)	Klebsiella pneumoniae	Functional	Non-molecular	0.591	0.171	0.287	0.121	0.166	0.08	0.107	0.057	1.211	1.13	1.166	1.137	1.164	1.141	1.166	1.143	56.283	0	30.818	0.342	26.762	0.449	26.27	0.359	6.332	5.678	6.11	5.758	6.108	5.931	6.19	6.113	1.00	1.00	1.00	1.00	Train
Cpd00662	1	MIC (nM)	Klebsiella pneumoniae	Functional	Non-molecular	0.533	0.147	0.279	0.108	0.168	0.077	0.11	0.058	1.211	1.125	1.162	1.133	1.161	1.138	1.164	1.142	77.575	0	32.735	0.365	27.315	0.484	26.408	0.441	6.263	5.61	6.093	5.749	6.102	5.93	6.18	6.107	1.00	1.00	1.00	1.00	Test
Cpd00663	1	MIC (nM)	Klebsiella pneumoniae	Functional	Non-molecular	0.307	0.14	0.16	0.076	0.085	0.04	0.046	0.021	1.442	1.227	1.284	1.246	1.303	1.272	1.325	1.292	86.067	9.818	31.607	7.782	28.834	7.978	29.319	8.521	8.142	6.666	7.356	6.97	7.457	7.381	7.675	7.707	1.00	1.00	1.00	1.00	Train
Cpd00664	1	MIC (nM)	Escherichia coli	Functional	Non-molecular	0.5	0.132	0.264	0.116	0.183	0.083	0.136	0.06	1.211	1.126	1.159	1.132	1.156	1.137	1.159	1.141	56.283	0	29.417	0.321	25.164	0.502	24.77	0.487	6.236	5.657	6.077	5.865	6.098	6.012	6.174	6.139	1.00	1.00	1.00	1.00	Train
Cpd00665	1	MIC (nM)	Klebsiella pneumoniae	Functional	Non-molecular	0.5	0.132	0.264	0.116	0.183	0.083	0.136	0.06	1.211	1.126	1.159	1.132	1.156	1.137	1.159	1.141	56.283	0	29.417	0.321	25.164	0.502	24.77	0.487	6.236	5.657	6.077	5.865	6.098	6.012	6.174	6.139	1.00	1.00	1.00	1.00	Train
Cpd00666	1	MIC (nM)	Escherichia coli (ATCC 8739)	Functional	Non-molecular	0.421	0.131	0.198	0.102	0.128	0.067	0.095	0.045	1.397	1.205	1.242	1.168	1.193	1.153	1.175	1.146	97.09	0	36.999	1.084	27.369	1.395	24.784	1.384	8.506	6.815	6.891	6.239	6.349	6.071	6.216	6.074	1.33	1.33	1.33	1.33	Train
Cpd00667	1	MIC (nM)	Escherichia coli (ISF 432)	Functional	Non-molecular	0.421	0.131	0.198	0.102	0.128	0.067	0.095	0.045	1.397	1.205	1.242	1.168	1.193	1.153	1.175	1.146	97.09	0	36.999	1.084	27.369	1.395	24.784	1.384	8.506	6.815	6.891	6.239	6.349	6.071	6.216	6.074	1.33	1.33	1.33	1.33	Train
Cpd00668	1	MIC (nM)	Klebsiella pneumoniae (ATCC 10031)	Functional	Non-molecular	0.421	0.131	0.198	0.102	0.128	0.067	0.095	0.045	1.397	1.205	1.242	1.168	1.193	1.153	1.175	1.146	97.09	0	36.999	1.084	27.369	1.395	24.784	1.384	8.506	6.815	6.891	6.239	6.349	6.071	6.216	6.074	1.00	1.00	1.00	1.00	Train
Cpd00669	1	MIC (nM)	Escherichia coli (ATCC 25922)	Functional	Non-molecular	0.433	0.231	0.246	0.141	0.155	0.083	0.106	0.051	1.196	1.115	1.149	1.122	1.149	1.129	1.153	1.134	46.31	0	26.318	0.167	23.343	0.128	22.739	0.092	6.081	5.87	5.887	5.725	5.858	5.782	5.947	5.901	1.33	1.33	1.33	1.33	Train
Cpd00670	1	MIC (nM)	Klebsiella pneumoniae (ATCC 10031)	Functional	Non-molecular	0.429	0.145	0.227	0.115	0.162	0.081	0.124	0.058	1.196	1.11	1.144	1.118	1.142	1.125	1.147	1.13	67.602	0	27.313	0.683	22.901	0.617	21.878	0.478	5.908	5.592	5.805	5.649	5.803	5.727	5.874	5.827	1.00	1.00	1.00	1.00	Test
Cpd00671	1	MIC (nM)	Klebsiella pneumoniae (ATCC 10031)	Functional	Non-molecular	0.467	0.176	0.214	0.133	0.144	0.089	0.108	0.061	1.196	1.115	1.148	1.121	1.146	1.127	1.15	1.131	46.31	0	25.713	0.322	22.239	0.296	21.615	0.221	5.933	5.657	5.784	5.647	5.799	5.72	5.882	5.829	1.00	1.00	1.00	1.00	Train
Cpd00672	1	MIC (nM)	Pseudomonas aeruginosa (ATCC 27853)	Functional	Non-molecular	0.414	0.111	0.143	0.084	0.109	0.073	0.094	0.069	1.301	1.192	1.288	1.211	1.288	1.227	1.287	1.238	71.152	0	48.11	3.374	42.917	6.947	39.19	10.014	5.7	4.809	5.098	4.803	4.987	4.85	4.986	4.93	1.00	1.00	1.00	1.00	Train
Cpd00673	1	MIC (nM)	Salmonella enterica subsp. enterica serovar Typhimurium	Functional	Non-molecular	0.638	0.251	0.269	0.178	0.189	0.158	0.166	0.151	1.71	1.578	1.681	1.67	1.722	1.726	1.754	1.765	111.748	22.618	62.616	25.794	55.873	27.681	53.626	29.481	10.539	8.813	10.03	9.499	10.281	9.967	10.498	10.229	1.33	1.33	1.33	1.33	Test
Cpd00674	1	MIC (nM)	Escherichia coli (ATCC 25922)	Functional	Non-molecular	0.322	0.104	0.16	0.078	0.114	0.06	0.095	0.051	1.337	1.188	1.247	1.193	1.237	1.203	1.236	1.211	69.882	0	40.023	2.761	32.343	5.272	28.462	7.12	6.94	6.499	6.916	6.948	7.24	7.345	7.557	7.643	1.33	1.33	1.33	1.33	Train
Cpd00675	1	MIC (nM)	Escherichia coli (ATCC 8739)	Functional	Non-molecular	0.489	0.187	0.223	0.121	0.151	0.078	0.113	0.052	1.167	1.113	1.14	1.116	1.139	1.121	1.144	1.126	71.01	0	29.256	0.606	23.826	1.02	22.543	1.141	6.194	5.43	5.606	5.47	5.672	5.61	5.816	5.768	1.00	1.00	1.00	1.00	Train
Cpd00676	1	MIC (nM)	Escherichia coli (ATCC 8739)	Functional	Non-molecular	0.371	0.208	0.222	0.135	0.152	0.085	0.111	0.055	1.167	1.102	1.136	1.111	1.139	1.119	1.145	1.126	83.972	0	30.645	0.357	24.902	0.856	23.408	1.112	6.106	5.735	5.828	5.69	5.861	5.792	5.973	5.924	1.00	1.00	1.00	1.00	Test
Cpd00677	1	MIC (nM)	Escherichia coli (ISF 432)	Functional	Non-molecular	0.489	0.187	0.223	0.121	0.151	0.078	0.113	0.052	1.167	1.113	1.14	1.116	1.139	1.121	1.144	1.126	71.01	0	29.256	0.606	23.826	1.02	22.543	1.141	6.194	5.43	5.606	5.47	5.672	5.61	5.816	5.768	1.00	1.00	1.00	1.00	Train
Cpd00678	1	MIC (nM)	Escherichia coli (ISF 432)	Functional	Non-molecular	0.522	0.173	0.275	0.142	0.174	0.097	0.122	0.066	1.165	1.118	1.146	1.125	1.15	1.131	1.155	1.136	77.995	0	32.537	2.187	27.066	2.469	26.3	2.198	6.686	5.953	6.257	6.023	6.231	6.126	6.297	6.243	1.33	1.33	1.33	1.33	Train
Cpd00679	1	MIC (nM)	Escherichia coli (ISF 432)	Functional	Non-molecular	0.371	0.208	0.222	0.135	0.152	0.085	0.111	0.055	1.167	1.102	1.136	1.111	1.139	1.119	1.145	1.126	83.972	0	30.645	0.357	24.902	0.856	23.408	1.112	6.106	5.735	5.828	5.69	5.861	5.792	5.973	5.924	1.00	1.00	1.00	1.00	Train
Cpd00680	1	MIC (nM)	Klebsiella pneumoniae (ATCC 10031)	Functional	Non-molecular	0.522	0.173	0.275	0.142	0.174	0.097	0.122	0.066	1.165	1.118	1.146	1.125	1.15	1.131	1.155	1.136	77.995	0	32.537	2.187	27.066	2.469	26.3	2.198	6.686	5.953	6.257	6.023	6.231	6.126	6.297	6.243	1.00	1.00	1.00	1.00	Train
Cpd00681	1	MIC (nM)	Klebsiella pneumoniae (ATCC 10031)	Functional	Non-molecular	0.489	0.187	0.223	0.121	0.151	0.078	0.113	0.052	1.167	1.113	1.14	1.116	1.139	1.121	1.144	1.126	71.01	0	29.256	0.606	23.826	1.02	22.543	1.141	6.194	5.43	5.606	5.47	5.672	5.61	5.816	5.768	1.00	1.00	1.00	1.00	Train
Cpd00682	1	MIC (nM)	Klebsiella pneumoniae (ATCC 10031)	Functional	Non-molecular	0.371	0.208	0.222	0.135	0.152	0.085	0.111	0.055	1.167	1.102	1.136	1.111	1.139	1.119	1.145	1.126	83.972	0	30.645	0.357	24.902	0.856	23.408	1.112	6.106	5.735	5.828	5.69	5.861	5.792	5.973	5.924	1.00	1.00	1.00	1.00	Test
Cpd00683	1	MIC (nM)	Escherichia coli (ATCC 8739)	Functional	Non-molecular	0.448	0.206	0.239	0.136	0.16	0.086	0.116	0.055	1.151	1.102	1.133	1.112	1.137	1.12	1.144	1.126	73.391	0	29.948	0.688	24.513	1.116	23.286	1.22	6.247	5.762	5.877	5.716	5.878	5.804	5.977	5.929	1.00	1.00	1.00	1.00	Train
Cpd00684	1	MIC (nM)	Escherichia coli (ATCC 8739)	Functional	Non-molecular	0.492	0.2	0.228	0.126	0.154	0.08	0.115	0.053	1.151	1.102	1.131	1.111	1.135	1.118	1.141	1.124	73.391	0	29.948	0.682	24.086	1.076	22.68	1.175	6.339	5.596	5.708	5.556	5.725	5.654	5.845	5.791	1.00	1.00	1.00	1.00	Train
Cpd00685	1	MIC (nM)	Escherichia coli (ISF 432)	Functional	Non-molecular	0.518	0.173	0.274	0.135	0.172	0.09	0.119	0.059	1.151	1.107	1.134	1.114	1.138	1.121	1.145	1.126	68.022	0	28.449	0.446	23.885	0.932	22.923	1.101	6.436	5.953	6.016	5.827	5.968	5.869	6.032	5.967	1.00	1.00	1.00	1.00	Test
Cpd00686	1	MIC (nM)	Escherichia coli (ISF 432)	Functional	Non-molecular	0.448	0.206	0.239	0.136	0.16	0.086	0.116	0.055	1.151	1.102	1.133	1.112	1.137	1.12	1.144	1.126	73.391	0	29.948	0.688	24.513	1.116	23.286	1.22	6.247	5.762	5.877	5.716	5.878	5.804	5.977	5.929	1.00	1.00	1.00	1.00	Train
Cpd00687	1	MIC (nM)	Escherichia coli (ISF 432)	Functional	Non-molecular	0.492	0.2	0.228	0.126	0.154	0.08	0.115	0.053	1.151	1.102	1.131	1.111	1.135	1.118	1.141	1.124	73.391	0	29.948	0.682	24.086	1.076	22.68	1.175	6.339	5.596	5.708	5.556	5.725	5.654	5.845	5.791	1.00	1.00	1.00	1.00	Train
Cpd00688	1	MIC (nM)	Escherichia coli (ISF 432)	Functional	Non-molecular	0.518	0.173	0.274	0.135	0.172	0.09	0.119	0.059	1.151	1.107	1.134	1.114	1.138	1.121	1.145	1.126	68.022	0	28.449	0.446	23.885	0.932	22.923	1.101	6.436	5.953	6.016	5.827	5.968	5.869	6.032	5.967	1.33	1.33	1.33	1.33	Train
Cpd00689	1	MIC (nM)	Klebsiella pneumoniae (ATCC 10031)	Functional	Non-molecular	0.492	0.2	0.228	0.126	0.154	0.08	0.115	0.053	1.151	1.102	1.131	1.111	1.135	1.118	1.141	1.124	73.391	0	29.948	0.682	24.086	1.076	22.68	1.175	6.339	5.596	5.708	5.556	5.725	5.654	5.845	5.791	1.00	1.00	1.00	1.00	Train
Cpd00690	1	MIC (nM)	Klebsiella pneumoniae (ATCC 10031)	Functional	Non-molecular	0.518	0.173	0.274	0.135	0.172	0.09	0.119	0.059	1.151	1.107	1.134	1.114	1.138	1.121	1.145	1.126	68.022	0	28.449	0.446	23.885	0.932	22.923	1.101	6.436	5.953	6.016	5.827	5.968	5.869	6.032	5.967	1.00	1.00	1.00	1.00	Train
Cpd00691	1	MIC (nM)	Klebsiella pneumoniae (ATCC 10031)	Functional	Non-molecular	0.448	0.206	0.239	0.136	0.16	0.086	0.116	0.055	1.151	1.102	1.133	1.112	1.137	1.12	1.144	1.126	73.391	0	29.948	0.688	24.513	1.116	23.286	1.22	6.247	5.762	5.877	5.716	5.878	5.804	5.977	5.929	1.00	1.00	1.00	1.00	Train
Cpd00692	1	MIC (nM)	Escherichia coli (ATCC 8739)	Functional	Non-molecular	0.486	0.222	0.241	0.129	0.163	0.08	0.12	0.052	1.136	1.091	1.123	1.105	1.13	1.115	1.138	1.122	67.602	0	28.265	0.354	23.453	0.839	22.3	1.03	6.422	5.669	5.758	5.594	5.751	5.673	5.858	5.801	1.00	1.00	1.00	1.00	Train
Cpd00693	1	MIC (nM)	Escherichia coli (ISF 432)	Functional	Non-molecular	0.486	0.222	0.241	0.129	0.163	0.08	0.12	0.052	1.136	1.091	1.123	1.105	1.13	1.115	1.138	1.122	67.602	0	28.265	0.354	23.453	0.839	22.3	1.03	6.422	5.669	5.758	5.594	5.751	5.673	5.858	5.801	1.00	1.00	1.00	1.00	Test
Cpd00694	1	MIC (nM)	Klebsiella pneumoniae (ATCC 10031)	Functional	Non-molecular	0.486	0.222	0.241	0.129	0.163	0.08	0.12	0.052	1.136	1.091	1.123	1.105	1.13	1.115	1.138	1.122	67.602	0	28.265	0.354	23.453	0.839	22.3	1.03	6.422	5.669	5.758	5.594	5.751	5.673	5.858	5.801	1.00	1.00	1.00	1.00	Test
Cpd00695	1	MIC (nM)	Salmonella enterica subsp. enterica serovar Typhimurium	Functional	Non-molecular	0.289	0.044	0.108	0.048	0.08	0.05	0.073	0.053	1.51	1.275	1.341	1.254	1.299	1.26	1.288	1.267	130.703	5.962	63.032	11.877	42.869	16.81	33.852	19.507	7.679	5.329	6.718	6.39	7.1	7.182	7.548	7.704	1.33	1.33	1.33	1.33	Train
Cpd00696	1	MIC (nM)	Salmonella enterica subsp. enterica serovar Typhimurium	Functional	Non-molecular	0.592	0.108	0.197	0.064	0.131	0.056	0.11	0.053	1.688	1.361	1.449	1.325	1.368	1.31	1.332	1.302	135.774	2.593	67.045	10.048	44.935	16.427	35.362	19.895	10.754	6.16	8.123	7.26	8.051	7.874	8.236	8.24	1.33	1.33	1.33	1.33	Train
Cpd00697	1	MIC (nM)	Escherichia coli	Functional	Non-molecular	0.315	0.145	0.197	0.091	0.131	0.058	0.095	0.038	1.267	1.133	1.17	1.139	1.164	1.143	1.165	1.145	70.419	0	28.598	0.711	23.332	0.513	22.091	0.335	5.587	5.432	5.548	5.428	5.572	5.519	5.681	5.649	1.00	1.00	1.00	1.00	Train
Cpd00698	1	MIC (nM)	Klebsiella pneumoniae	Functional	Non-molecular	0.315	0.145	0.197	0.091	0.131	0.058	0.095	0.038	1.267	1.133	1.17	1.139	1.164	1.143	1.165	1.145	70.419	0	28.598	0.711	23.332	0.513	22.091	0.335	5.587	5.432	5.548	5.428	5.572	5.519	5.681	5.649	1.00	1.00	1.00	1.00	Train
Cpd00699	1	MIC (nM)	Salmonella enterica subsp. enterica serovar Typhimurium	Functional	Non-molecular	0.565	0.236	0.23	0.166	0.167	0.144	0.146	0.136	1.73	1.587	1.683	1.678	1.714	1.731	1.741	1.769	118.776	24.857	69.952	28.786	64.075	31.086	62.568	33.155	10.58	8.843	9.998	9.569	10.229	10.066	10.443	10.351	1.33	1.33	1.33	1.33	Train
Cpd00700	1	MIC (nM)	Escherichia coli (ATCC 10536)	Functional	Non-molecular	0.4	0.212	0.251	0.144	0.167	0.095	0.118	0.064	1.211	1.121	1.156	1.13	1.156	1.136	1.16	1.14	77.575	0	32.354	0	26.448	0.054	25.835	0.089	6.328	5.887	6.17	5.955	6.164	6.062	6.232	6.182	1.00	1.00	1.00	1.00	Train
Cpd00701	1	MIC (nM)	Klebsiella pneumoniae (ATCC 10031)	Functional	Non-molecular	0.442	0.111	0.189	0.073	0.122	0.053	0.094	0.045	1.615	1.322	1.426	1.317	1.382	1.322	1.364	1.325	154.962	2.153	72.978	10.658	53.306	16.882	43.581	20.705	9.638	6.316	7.829	7.109	8.017	7.787	8.372	8.268	1.00	1.00	1.00	1.00	Train
Cpd00702	1	MIC (nM)	Escherichia coli	Functional	Non-molecular	0.26	0.082	0.095	0.057	0.069	0.053	0.063	0.054	1.194	1.126	1.172	1.135	1.171	1.14	1.171	1.142	81.873	0	46.476	5.02	42.472	6.746	41.31	7.668	5.116	4.504	4.884	4.853	5.206	5.246	5.543	5.573	1.82	1.82	1.82	1.82	Train
Cpd00703	1	MIC (nM)	Klebsiella pneumoniae	Functional	Non-molecular	0.26	0.082	0.095	0.057	0.069	0.053	0.063	0.054	1.194	1.126	1.172	1.135	1.171	1.14	1.171	1.142	81.873	0	46.476	5.02	42.472	6.746	41.31	7.668	5.116	4.504	4.884	4.853	5.206	5.246	5.543	5.573	1.82	1.82	1.82	1.82	Test
Cpd00704	1	MIC (nM)	Escherichia coli (ATCC 10536)	Functional	Non-molecular	0.395	0.071	0.168	0.061	0.116	0.053	0.094	0.047	1.615	1.316	1.414	1.309	1.368	1.314	1.353	1.32	154.962	2.113	71.07	12.654	49.93	18.495	40.863	21.714	9.781	6.195	7.671	6.951	7.807	7.614	8.174	8.109	1.00	1.00	1.00	1.00	Train
Cpd00705	1	MIC (nM)	Klebsiella pneumoniae (ATCC 10031)	Functional	Non-molecular	0.395	0.071	0.168	0.061	0.116	0.053	0.094	0.047	1.615	1.316	1.414	1.309	1.368	1.314	1.353	1.32	154.962	2.113	71.07	12.654	49.93	18.495	40.863	21.714	9.781	6.195	7.671	6.951	7.807	7.614	8.174	8.109	1.00	1.00	1.00	1.00	Train
Cpd00706	1	MIC (nM)	Escherichia coli (ATCC 10536)	Functional	Non-molecular	0.377	0.004	0.129	0.032	0.092	0.036	0.08	0.037	1.631	1.332	1.428	1.319	1.378	1.321	1.36	1.325	159.291	2.113	75.348	11.537	52.328	18.019	42.39	21.65	9.255	5.886	7.43	6.653	7.62	7.375	8.011	7.915	1.00	1.00	1.00	1.00	Test
Cpd00707	1	MIC (nM)	Escherichia coli	Functional	Non-molecular	0.412	0.207	0.223	0.136	0.142	0.085	0.101	0.055	1.219	1.13	1.166	1.137	1.163	1.141	1.165	1.144	58.628	0	31.189	0.34	26.835	0.453	26.29	0.372	6.241	5.783	6.074	5.86	6.096	6.004	6.199	6.157	1.00	1.00	1.00	1.00	Test
Cpd00708	1	MIC (nM)	Escherichia coli	Functional	Non-molecular	0.395	0.12	0.257	0.084	0.184	0.06	0.136	0.044	1.219	1.125	1.16	1.134	1.157	1.138	1.16	1.142	80.808	0	32.354	0.711	26.861	1.015	25.898	0.919	6.143	5.603	6.064	5.822	6.085	5.99	6.166	6.131	1.00	1.00	1.00	1.00	Train
Cpd00709	1	MIC (nM)	Escherichia coli	Functional	Non-molecular	0.435	0.159	0.225	0.121	0.147	0.082	0.108	0.056	1.219	1.13	1.164	1.136	1.161	1.14	1.163	1.143	58.628	0	30.818	0.335	26.253	0.483	25.703	0.432	6.169	5.673	6.025	5.839	6.068	5.993	6.169	6.137	1.00	1.00	1.00	1.00	Train
Cpd00710	1	MIC (nM)	Klebsiella pneumoniae	Functional	Non-molecular	0.435	0.159	0.225	0.121	0.147	0.082	0.108	0.056	1.219	1.13	1.164	1.136	1.161	1.14	1.163	1.143	58.628	0	30.818	0.335	26.253	0.483	25.703	0.432	6.169	5.673	6.025	5.839	6.068	5.993	6.169	6.137	1.00	1.00	1.00	1.00	Train
Cpd00711	1	MIC (nM)	Klebsiella pneumoniae	Functional	Non-molecular	0.395	0.12	0.257	0.084	0.184	0.06	0.136	0.044	1.219	1.125	1.16	1.134	1.157	1.138	1.16	1.142	80.808	0	32.354	0.711	26.861	1.015	25.898	0.919	6.143	5.603	6.064	5.822	6.085	5.99	6.166	6.131	1.00	1.00	1.00	1.00	Train
Cpd00712	1	MIC (nM)	Klebsiella pneumoniae (ATCC 10031)	Functional	Non-molecular	0.426	0.004	0.136	0.035	0.096	0.039	0.082	0.039	1.623	1.329	1.422	1.316	1.374	1.319	1.357	1.323	143.903	2.113	70.139	11.51	49.657	17.555	40.803	21.039	9.299	5.886	7.387	6.657	7.577	7.372	7.974	7.906	1.00	1.00	1.00	1.00	Test
Cpd00713	1	MIC (nM)	Escherichia coli (ATCC 10536)	Functional	Non-molecular	0.389	0.04	0.136	0.035	0.095	0.036	0.081	0.037	1.615	1.322	1.42	1.312	1.373	1.316	1.357	1.321	140.127	2.113	69.096	10.305	49.46	16.349	40.676	20.139	9.287	6.042	7.517	6.741	7.687	7.44	8.073	7.971	1.00	1.00	1.00	1.00	Train
Cpd00714	1	MIC (nM)	Klebsiella pneumoniae (ATCC 10031)	Functional	Non-molecular	0.389	0.04	0.136	0.035	0.095	0.036	0.081	0.037	1.615	1.322	1.42	1.312	1.373	1.316	1.357	1.321	140.127	2.113	69.096	10.305	49.46	16.349	40.676	20.139	9.287	6.042	7.517	6.741	7.687	7.44	8.073	7.971	1.00	1.00	1.00	1.00	Train
Cpd00715	1	MIC (nM)	Escherichia coli	Functional	Non-molecular	0.431	0.159	0.224	0.116	0.145	0.076	0.106	0.05	1.204	1.119	1.151	1.124	1.149	1.129	1.153	1.134	48.239	0	26.631	0.335	23.058	0.287	22.328	0.201	5.908	5.673	5.778	5.659	5.807	5.745	5.906	5.865	1.00	1.00	1.00	1.00	Train
Cpd00716	1	MIC (nM)	Klebsiella pneumoniae	Functional	Non-molecular	0.431	0.159	0.224	0.116	0.145	0.076	0.106	0.05	1.204	1.119	1.151	1.124	1.149	1.129	1.153	1.134	48.239	0	26.631	0.335	23.058	0.287	22.328	0.201	5.908	5.673	5.778	5.659	5.807	5.745	5.906	5.865	1.00	1.00	1.00	1.00	Train
Cpd00717	1	MIC (nM)	Klebsiella pneumoniae	Functional	Non-molecular	0.408	0.207	0.222	0.131	0.14	0.079	0.099	0.049	1.204	1.119	1.153	1.125	1.151	1.13	1.154	1.134	48.239	0	26.952	0.34	23.567	0.252	22.848	0.158	5.981	5.783	5.824	5.677	5.826	5.758	5.932	5.89	1.00	1.00	1.00	1.00	Test
Cpd00718	1	MIC (nM)	Escherichia coli	Functional	Non-molecular	0.6	0.378	0.334	0.252	0.233	0.195	0.189	0.171	1.182	1.128	1.194	1.159	1.206	1.178	1.212	1.189	97.34	0	55.923	9.28	49.26	16.768	45.424	21.75	6.77	6.648	6.611	6.591	6.593	6.595	6.608	6.615	1.82	1.82	1.82	1.82	Test
Cpd00719	1	MIC (nM)	Salmonella enterica subsp. enterica serovar Typhimurium	Functional	Non-molecular	0.586	0.067	0.188	0.055	0.127	0.054	0.109	0.053	1.708	1.369	1.453	1.327	1.37	1.311	1.334	1.303	139.654	2.653	68.144	10.166	45.294	16.516	35.586	19.995	10.824	6.105	8.15	7.26	8.057	7.882	8.246	8.251	1.33	1.33	1.33	1.33	Test
Cpd00720	1	MIC (nM)	Escherichia coli (ISF 432)	Functional	Non-molecular	0.411	0.207	0.222	0.131	0.144	0.08	0.104	0.051	1.157	1.105	1.136	1.114	1.14	1.121	1.146	1.127	76.449	0	31.031	0.709	25.111	1.122	23.686	1.217	6.236	5.783	5.861	5.699	5.866	5.794	5.977	5.93	1.00	1.00	1.00	1.00	Train
Cpd00721	1	MIC (nM)	Escherichia coli (ATCC 10536)	Functional	Non-molecular	0.474	0.099	0.16	0.058	0.108	0.047	0.088	0.042	1.629	1.331	1.433	1.322	1.384	1.324	1.365	1.326	146.186	2.194	72.653	10.763	52.365	16.977	42.836	20.781	9.664	6.252	7.804	7.087	8.002	7.787	8.37	8.275	1.00	1.00	1.00	1.00	Train
Cpd00722	1	MIC (nM)	Klebsiella pneumoniae (ATCC 10031)	Functional	Non-molecular	0.474	0.099	0.16	0.058	0.108	0.047	0.088	0.042	1.629	1.331	1.433	1.322	1.384	1.324	1.365	1.326	146.186	2.194	72.653	10.763	52.365	16.977	42.836	20.781	9.664	6.252	7.804	7.087	8.002	7.787	8.37	8.275	1.00	1.00	1.00	1.00	Test
Cpd00723	1	MIC (nM)	Escherichia coli	Functional	Non-molecular	0.596	0.369	0.334	0.244	0.231	0.19	0.187	0.168	1.184	1.129	1.195	1.16	1.207	1.179	1.212	1.19	98.472	0	56.36	9.351	49.542	16.855	45.601	21.823	6.75	6.629	6.598	6.577	6.583	6.586	6.602	6.609	1.00	1.00	1.00	1.00	Train
Cpd00724	1	MIC (nM)	Escherichia coli (ATCC 10536)	Functional	Non-molecular	0.38	0.053	0.157	0.052	0.111	0.048	0.092	0.045	1.629	1.322	1.419	1.312	1.371	1.315	1.354	1.32	158.566	2.153	72.012	12.775	50.258	18.579	40.986	21.755	9.811	6.152	7.66	6.937	7.81	7.613	8.175	8.106	1.00	1.00	1.00	1.00	Train
Cpd00725	1	MIC (nM)	Klebsiella pneumoniae (ATCC 10031)	Functional	Non-molecular	0.387	0.05	0.17	0.068	0.127	0.065	0.107	0.061	1.629	1.322	1.419	1.308	1.37	1.311	1.353	1.316	158.566	2.153	71.538	10.305	51.108	16.111	41.518	19.724	9.993	6.651	8.047	7.293	8.115	7.844	8.365	8.236	1.00	1.00	1.00	1.00	Train
Cpd00726	1	MIC (nM)	Klebsiella pneumoniae (ATCC 10031)	Functional	Non-molecular	0.38	0.053	0.157	0.052	0.111	0.048	0.092	0.045	1.629	1.322	1.419	1.312	1.371	1.315	1.354	1.32	158.566	2.153	72.012	12.775	50.258	18.579	40.986	21.755	9.811	6.152	7.66	6.937	7.81	7.613	8.175	8.106	1.00	1.00	1.00	1.00	Train
Cpd00727	1	MIC (nM)	Klebsiella pneumoniae (ATCC 10031)	Functional	Non-molecular	0.37	0.068	0.179	0.067	0.128	0.059	0.104	0.053	1.629	1.322	1.422	1.311	1.375	1.315	1.358	1.32	158.566	2.153	72.012	10.428	51.948	16.434	42.43	20.189	9.604	6.267	7.741	7.017	7.913	7.671	8.254	8.146	1.00	1.00	1.00	1.00	Train
Cpd00728	1	MIC (nM)	Escherichia coli (ATCC 10536)	Functional	Non-molecular	0.379	0.004	0.13	0.028	0.093	0.034	0.08	0.036	1.637	1.335	1.43	1.322	1.381	1.323	1.362	1.326	147.25	2.153	71.533	11.758	50.678	17.912	41.472	21.39	9.311	5.997	7.504	6.761	7.714	7.48	8.108	8.01	1.00	1.00	1.00	1.00	Test
Cpd00729	1	MIC (nM)	Klebsiella pneumoniae (ATCC 10031)	Functional	Non-molecular	0.379	0.004	0.13	0.028	0.093	0.034	0.08	0.036	1.637	1.335	1.43	1.322	1.381	1.323	1.362	1.326	147.25	2.153	71.533	11.758	50.678	17.912	41.472	21.39	9.311	5.997	7.504	6.761	7.714	7.48	8.108	8.01	1.00	1.00	1.00	1.00	Test
Cpd00730	1	MIC (nM)	Escherichia coli (ATCC 25922)	Functional	Non-molecular	0.148	0.077	0.1	0.053	0.079	0.037	0.067	0.027	1.189	1.102	1.139	1.111	1.14	1.121	1.147	1.128	52.16	0	28.023	0	23.925	0.006	22.933	0.013	4.206	4.16	4.674	4.742	5.145	5.207	5.512	5.535	1.00	1.00	1.00	1.00	Train
Cpd00731	1	MIC (nM)	Salmonella enterica subsp. enterica serovar Typhimurium	Functional	Non-molecular	0.454	0.221	0.218	0.157	0.164	0.132	0.141	0.121	1.414	1.229	1.33	1.248	1.319	1.258	1.314	1.266	127.936	0	67.584	3.442	53.653	5.875	44.118	8.023	8.831	8.404	8.872	8.912	9.223	9.323	9.572	9.677	1.33	1.33	1.33	1.33	Train
Cpd00732	1	MIC (nM)	Salmonella enterica subsp. enterica serovar Typhimurium	Functional	Non-molecular	0.565	0.238	0.232	0.179	0.182	0.154	0.158	0.14	1.394	1.222	1.317	1.242	1.308	1.253	1.306	1.262	90.323	0	45.015	3.442	36.64	5.662	31.707	7.573	8.973	8.476	8.922	8.973	9.265	9.372	9.606	9.715	1.33	1.33	1.33	1.33	Train
Cpd00733	1	MIC (nM)	Escherichia coli (ATCC 10536)	Functional	Non-molecular	0.465	0.06	0.148	0.048	0.103	0.043	0.086	0.04	1.654	1.344	1.444	1.328	1.39	1.328	1.369	1.329	148.25	2.237	73.245	10.87	52.369	17.078	42.747	20.859	9.611	6.157	7.777	7.078	8.007	7.799	8.378	8.289	1.00	1.00	1.00	1.00	Train
Cpd00734	1	MIC (nM)	Klebsiella pneumoniae (ATCC 10031)	Functional	Non-molecular	0.465	0.06	0.148	0.048	0.103	0.043	0.086	0.04	1.654	1.344	1.444	1.328	1.39	1.328	1.369	1.329	148.25	2.237	73.245	10.87	52.369	17.078	42.747	20.859	9.611	6.157	7.777	7.078	8.007	7.799	8.378	8.289	1.00	1.00	1.00	1.00	Train
Cpd00735	1	MIC (nM)	Escherichia coli (ATCC 10536)	Functional	Non-molecular	0.414	0.078	0.166	0.051	0.109	0.043	0.089	0.04	1.644	1.334	1.438	1.323	1.388	1.324	1.367	1.327	162.341	2.237	74.992	10.87	54.081	17.073	43.956	20.849	9.693	6.231	7.81	7.102	8.039	7.808	8.401	8.291	1.00	1.00	1.00	1.00	Train
Cpd00736	1	MIC (nM)	Klebsiella pneumoniae (ATCC 10031)	Functional	Non-molecular	0.414	0.078	0.166	0.051	0.109	0.043	0.089	0.04	1.644	1.334	1.438	1.323	1.388	1.324	1.367	1.327	162.341	2.237	74.992	10.87	54.081	17.073	43.956	20.849	9.693	6.231	7.81	7.102	8.039	7.808	8.401	8.291	1.00	1.00	1.00	1.00	Train
Cpd00737	1	MIC (nM)	Klebsiella pneumoniae (ATCC 10031)	Functional	Non-molecular	0.49	0.205	0.214	0.106	0.126	0.056	0.089	0.031	1.213	1.128	1.163	1.132	1.16	1.138	1.162	1.141	50.336	0	29.052	0.368	25.413	0.266	24.597	0.163	5.986	5.726	5.717	5.586	5.756	5.699	5.907	5.858	1.33	1.33	1.33	1.33	Train
Cpd00738	1	MIC (nM)	Salmonella enterica subsp. enterica serovar Typhimurium	Functional	Non-molecular	0.629	0.32	0.275	0.209	0.194	0.173	0.169	0.161	1.585	1.52	1.614	1.624	1.672	1.686	1.712	1.732	108.983	14.27	59.509	20.826	54.371	24.87	52.71	27.784	9.806	9.466	10.126	9.937	10.365	10.163	10.507	10.288	1.00	1.00	1.00	1.00	Train
Cpd00739	1	MIC (nM)	Escherichia coli	Functional	Non-molecular	0.319	0.15	0.202	0.095	0.139	0.061	0.102	0.041	1.213	1.117	1.153	1.125	1.15	1.13	1.153	1.134	73.481	0	29.644	0.74	24.319	0.535	23.066	0.35	5.797	5.619	5.746	5.62	5.784	5.726	5.897	5.86	1.00	1.00	1.00	1.00	Train
Cpd00740	1	MIC (nM)	Klebsiella pneumoniae	Functional	Non-molecular	0.319	0.15	0.202	0.095	0.139	0.061	0.102	0.041	1.213	1.117	1.153	1.125	1.15	1.13	1.153	1.134	73.481	0	29.644	0.74	24.319	0.535	23.066	0.35	5.797	5.619	5.746	5.62	5.784	5.726	5.897	5.86	1.00	1.00	1.00	1.00	Train
Cpd00741	1	MIC (nM)	Escherichia coli	Functional	Non-molecular	0.353	0.188	0.221	0.123	0.149	0.079	0.108	0.052	1.148	1.097	1.131	1.109	1.137	1.118	1.144	1.125	73.481	0	30.01	0.376	25.036	0.283	23.727	0.227	6.133	5.912	6.021	5.86	6.018	5.936	6.1	6.047	1.33	1.33	1.33	1.33	Train
Cpd00742	1	MIC (nM)	Salmonella enterica subsp. enterica serovar Typhimurium	Functional	Non-molecular	0.562	0.227	0.235	0.161	0.168	0.135	0.141	0.122	1.548	1.295	1.398	1.305	1.366	1.3	1.347	1.295	111.634	9.655	55.167	10.212	42.998	9.825	36.023	9.949	10.214	8.409	9.55	9.168	9.87	9.808	10.247	10.271	1.33	1.33	1.33	1.33	Train
Cpd00743	1	MIC (nM)	Salmonella enterica subsp. enterica serovar Typhimurium	Functional	Non-molecular	0.626	0.219	0.269	0.166	0.182	0.14	0.148	0.125	1.548	1.299	1.396	1.307	1.364	1.303	1.345	1.298	107.686	9.655	50.92	10.672	39.722	10.775	33.397	10.965	10.232	8.387	9.557	9.117	9.836	9.701	10.173	10.135	1.33	1.33	1.33	1.33	Train
Cpd00744	1	MIC (nM)	Escherichia coli (ATCC 10536)	Functional	Non-molecular	0.331	0.016	0.134	0.028	0.095	0.032	0.081	0.034	1.668	1.345	1.447	1.331	1.392	1.329	1.369	1.33	182.814	2.282	78.408	15.226	55.568	20.547	44.779	23.207	9.837	6.182	7.876	7.168	8.093	7.872	8.447	8.342	1.00	1.00	1.00	1.00	Train
Cpd00745	1	MIC (nM)	Klebsiella pneumoniae (ATCC 10031)	Functional	Non-molecular	0.331	0.016	0.134	0.028	0.095	0.032	0.081	0.034	1.668	1.345	1.447	1.331	1.392	1.329	1.369	1.33	182.814	2.282	78.408	15.226	55.568	20.547	44.779	23.207	9.837	6.182	7.876	7.168	8.093	7.872	8.447	8.342	1.00	1.00	1.00	1.00	Test
Cpd00746	1	MIC (nM)	Salmonella enterica subsp. enterica serovar Typhimurium	Functional	Non-molecular	0.545	0.261	0.226	0.169	0.163	0.141	0.142	0.13	1.393	1.217	1.296	1.235	1.288	1.244	1.286	1.251	98.202	5.683	42.62	6.624	34.377	8.26	30.411	9.788	9.332	9.005	9.529	9.404	9.719	9.651	9.881	9.843	1.33	1.33	1.33	1.33	Test
Cpd00747	1	MIC (nM)	Klebsiella pneumoniae (ATCC 10031)	Functional	Non-molecular	0.405	0.056	0.144	0.043	0.101	0.04	0.084	0.038	1.66	1.341	1.443	1.327	1.389	1.327	1.368	1.328	166.301	2.282	76.04	11.007	54.689	17.237	44.334	20.998	9.728	6.182	7.86	7.15	8.085	7.858	8.441	8.332	1.00	1.00	1.00	1.00	Train
Cpd00748	1	MIC (nM)	Escherichia coli (ATCC 25922)	Functional	Non-molecular	0.345	0.109	0.158	0.076	0.107	0.057	0.086	0.047	1.364	1.198	1.254	1.193	1.237	1.198	1.231	1.202	87.93	0	54.588	1.908	49.169	4.16	47.788	5.876	8.06	7.479	7.744	7.676	7.843	7.89	8.008	8.067	1.33	1.33	1.33	1.33	Test
Cpd00749	1	MIC (nM)	Salmonella enterica subsp. enterica serovar Typhimurium	Functional	Non-molecular	0.551	0.306	0.243	0.192	0.173	0.157	0.151	0.145	1.603	1.528	1.614	1.632	1.664	1.692	1.699	1.735	116.353	16.415	66.949	24.275	62.708	28.369	61.614	31.373	9.828	9.513	10.097	10.023	10.325	10.272	10.462	10.413	1.00	1.00	1.00	1.00	Train
Cpd00750	1	MIC (nM)	Salmonella enterica subsp. enterica serovar Typhimurium	Functional	Non-molecular	0.415	0.185	0.208	0.145	0.155	0.123	0.132	0.112	1.645	1.305	1.443	1.312	1.39	1.309	1.36	1.304	96.03	0	45.994	3.261	35.507	5.19	30.054	7.037	9.242	7.731	8.766	8.669	9.411	9.527	10.036	10.151	1.33	1.33	1.33	1.33	Train
Cpd00751	1	MIC (nM)	Escherichia coli (NIHJ JC2)	Functional	Non-molecular	0.412	0.095	0.162	0.085	0.121	0.079	0.106	0.075	1.523	1.274	1.343	1.252	1.298	1.258	1.286	1.265	116.568	2.593	59.748	9.991	41.166	15.841	33.057	19.022	8.805	5.96	7.246	6.708	7.337	7.309	7.619	7.705	1.00	1.00	1.00	1.00	Train
Cpd00752	1	MIC (nM)	Salmonella enterica subsp. enterica serovar Typhimurium	Functional	Non-molecular	0.387	0.17	0.192	0.137	0.145	0.118	0.125	0.11	1.526	1.278	1.378	1.295	1.355	1.296	1.342	1.295	106.14	9.655	48.153	10.45	37.032	10.098	31.388	10.192	9.024	7.103	8.69	8.272	9.319	9.247	9.935	9.954	1.33	1.33	1.33	1.33	Train
Cpd00753	1	MIC (nM)	Salmonella enterica subsp. enterica serovar Typhimurium	Functional	Non-molecular	0.524	0.277	0.244	0.188	0.182	0.159	0.157	0.147	1.579	1.508	1.588	1.608	1.643	1.673	1.685	1.721	103.952	16.024	63.2	22.777	60.273	26.845	59.846	29.915	10.336	9.907	10.354	10.232	10.466	10.397	10.555	10.503	1.00	1.00	1.00	1.00	Test
Cpd00754	1	MIC (nM)	Escherichia coli (NIHJ JC2)	Functional	Non-molecular	0.42	0.122	0.169	0.081	0.114	0.066	0.096	0.062	1.467	1.257	1.33	1.247	1.294	1.254	1.283	1.262	112.49	2.113	60.454	9.658	43.923	15.226	35.942	18.499	8.058	5.857	6.884	6.401	6.975	6.928	7.251	7.328	1.33	1.33	1.33	1.33	Train
Cpd00755	1	MIC (nM)	Escherichia coli (ATCC 10536)	Functional	Non-molecular	0.332	0.016	0.13	0.028	0.092	0.032	0.079	0.034	1.676	1.349	1.451	1.334	1.393	1.332	1.37	1.331	170.458	2.328	77.67	13.795	53.981	19.866	43.406	22.852	9.911	6.308	8.02	7.291	8.217	7.989	8.547	8.437	1.00	1.00	1.00	1.00	Test
Cpd00756	1	MIC (nM)	Salmonella enterica subsp. enterica serovar Typhimurium	Functional	Non-molecular	0.482	0.209	0.222	0.152	0.162	0.128	0.136	0.116	1.565	1.298	1.403	1.307	1.369	1.302	1.35	1.297	131.147	9.896	62.21	10.415	48.153	10.071	39.742	10.197	10.248	8.431	9.558	9.213	9.889	9.858	10.275	10.32	1.33	1.33	1.33	1.33	Train
Cpd00757	1	MIC (nM)	Klebsiella pneumoniae (ATCC 13883)	Functional	Non-molecular	0.408	0.207	0.222	0.131	0.14	0.079	0.099	0.049	1.204	1.119	1.153	1.125	1.151	1.13	1.154	1.134	48.239	0	26.952	0.34	23.567	0.252	22.848	0.158	5.981	5.783	5.824	5.677	5.826	5.758	5.932	5.89	1.33	1.33	1.33	1.33	Train
Cpd00758	1	MIC (nM)	Salmonella enterica subsp. enterica serovar Typhimurium	Functional	Non-molecular	0.667	0.293	0.271	0.193	0.19	0.167	0.169	0.159	1.597	1.538	1.627	1.632	1.678	1.688	1.715	1.731	103.006	14.983	59.785	21.177	54.985	24.779	53.285	27.516	10.071	9.602	10.247	9.987	10.442	10.187	10.57	10.305	1.00	1.00	1.00	1.00	Train
Cpd00759	1	MIC (nM)	Escherichia coli	Functional	Non-molecular	0.538	0.338	0.303	0.224	0.213	0.176	0.176	0.158	1.183	1.129	1.198	1.161	1.212	1.18	1.218	1.191	91.514	0	56.446	8.634	50.983	15.439	47.641	20.117	6.384	6.258	6.284	6.284	6.34	6.364	6.417	6.44	1.82	1.82	1.82	1.82	Train
Cpd00760	1	MIC (nM)	Escherichia coli	Functional	Non-molecular	0.525	0.327	0.3	0.221	0.214	0.179	0.179	0.163	1.183	1.127	1.193	1.158	1.205	1.177	1.211	1.188	101.85	0	55.46	9.321	48.317	16.356	44.837	20.944	6.364	6.239	6.304	6.28	6.375	6.364	6.454	6.438	1.00	1.00	1.00	1.00	Train
Cpd00761	1	MIC (nM)	Escherichia coli (EC-14)	Functional	Non-molecular	0.25	0.083	0.097	0.056	0.07	0.049	0.062	0.049	1.723	1.356	1.501	1.334	1.428	1.328	1.394	1.326	151.686	2.282	89.352	10.987	66.534	16.853	55.381	19.656	10.217	6.154	8.326	6.994	8.119	7.597	8.166	7.963	1.00	1.00	1.00	1.00	Test
Cpd00762	1	MIC (nM)	Escherichia coli (ATCC 10536)	Functional	Non-molecular	0.405	0.056	0.144	0.043	0.101	0.04	0.084	0.038	1.66	1.341	1.443	1.327	1.389	1.327	1.368	1.328	166.301	2.282	76.04	11.007	54.689	17.237	44.334	20.998	9.728	6.182	7.86	7.15	8.085	7.858	8.441	8.332	1.00	1.00	1.00	1.00	Train
Cpd00763	1	MIC (nM)	Salmonella enterica subsp. enterica serovar Typhimurium	Functional	Non-molecular	0.457	0.228	0.21	0.16	0.158	0.138	0.139	0.127	1.417	1.219	1.3	1.236	1.29	1.245	1.288	1.252	113.974	5.953	47.987	6.81	38.028	8.601	33.171	10.242	9.383	9.144	9.617	9.507	9.787	9.737	9.942	9.921	1.33	1.33	1.33	1.33	Train
Cpd00764	1	MIC (nM)	Salmonella enterica subsp. enterica serovar Typhimurium	Functional	Non-molecular	0.589	0.338	0.291	0.225	0.207	0.176	0.169	0.151	1.37	1.203	1.294	1.233	1.295	1.248	1.299	1.26	88.926	0	43.31	3.715	35.962	5.826	31.751	7.565	9.549	9.115	9.637	9.582	9.916	9.93	10.18	10.211	1.00	1.00	1.00	1.00	Test
Cpd00765	1	MIC (nM)	Escherichia coli (ATCC 25922)	Functional	Non-molecular	0.345	0.116	0.168	0.081	0.115	0.06	0.093	0.05	1.381	1.206	1.265	1.202	1.245	1.208	1.24	1.213	80.903	0	44.933	2.148	34.473	4.819	29.21	6.766	8.062	7.327	7.685	7.51	7.747	7.721	7.896	7.9	1.33	1.33	1.33	1.33	Train
Cpd00766	1	MIC (nM)	Acinetobacter baumannii	Functional	Non-molecular	0.627	0.097	0.266	0.087	0.148	0.073	0.099	0.066	1.19	1.114	1.143	1.122	1.145	1.126	1.145	1.129	90.239	0	33.828	4.547	29.087	5.714	26.607	6.288	7.181	7.026	7.37	7.376	7.717	7.735	8.035	8.012	1.82	1.82	1.82	1.82	Train
Cpd00767	1	MIC (nM)	Haemophilus influenzae (ATCC 51907)	Functional	Non-molecular	0.439	0.064	0.18	0.076	0.137	0.068	0.111	0.058	1.21	1.131	1.178	1.143	1.176	1.149	1.176	1.154	76.128	0	38.11	4.505	32.319	6.943	29.255	8.78	5.472	5.126	5.327	5.278	5.435	5.407	5.534	5.509	1.82	1.82	1.82	1.82	Train
Cpd00768	1	MIC (nM)	Pseudomonas aeruginosa	Functional	Non-molecular	0.375	0.167	0.159	0.12	0.119	0.103	0.105	0.097	1.182	1.109	1.148	1.113	1.141	1.118	1.137	1.121	84.934	0	37.32	0.854	25.056	2.23	18.73	3.582	5.989	6.136	6.698	6.91	7.14	7.236	7.325	7.355	1.00	1.00	1.00	1.00	Train
Cpd00769	1	MIC (nM)	Salmonella enterica subsp. enterica serovar Typhimurium	Functional	Non-molecular	0.526	0.242	0.245	0.166	0.17	0.133	0.138	0.118	1.59	1.308	1.414	1.318	1.377	1.312	1.354	1.303	121.571	10.699	52.479	11.758	39.601	11.234	32.701	10.885	10.348	8.471	9.808	9.376	10.176	10.073	10.554	10.533	1.33	1.33	1.33	1.33	Train
Cpd00770	1	MIC (nM)	Escherichia coli (ATCC 25922)	Functional	Non-molecular	0.685	0.275	0.276	0.182	0.185	0.15	0.153	0.134	1.426	1.229	1.32	1.254	1.313	1.265	1.311	1.272	96.095	0	41.782	4.129	33.379	6.254	29.119	7.984	10.063	9.494	10.19	10.008	10.422	10.321	10.607	10.541	1.33	1.33	1.33	1.33	Train
Cpd00771	1	MIC (nM)	Haemophilus influenzae (ATCC 51907)	Functional	Non-molecular	0.439	0.064	0.18	0.076	0.137	0.068	0.111	0.058	1.21	1.131	1.178	1.143	1.176	1.149	1.176	1.154	76.128	0	38.11	4.505	32.319	6.943	29.255	8.78	5.472	5.126	5.327	5.278	5.435	5.407	5.534	5.509	1.33	1.33	1.33	1.33	Train
Cpd00772	1	MIC (nM)	Klebsiella pneumoniae (ATCC 10031)	Functional	Non-molecular	0.5	0.318	0.283	0.215	0.208	0.178	0.181	0.167	1.188	1.132	1.197	1.158	1.204	1.172	1.205	1.18	110.633	0	78.035	5.961	67.596	10.674	59.438	14.243	6.877	6.824	6.775	6.805	6.787	6.827	6.814	6.848	1.82	1.82	1.82	1.82	Train
Cpd00773	1	MIC (nM)	Escherichia coli (NIHJ JC2)	Functional	Non-molecular	0.422	0.161	0.182	0.126	0.134	0.111	0.118	0.105	1.525	1.256	1.381	1.272	1.365	1.28	1.353	1.285	127.579	0	77.056	2.163	63.096	3.897	51.474	5.972	9.936	8.688	9.427	9.309	9.864	9.884	10.29	10.317	1.00	1.00	1.00	1.00	Test
Cpd00774	1	MIC (nM)	Escherichia coli (ESBLP)	Functional	Non-molecular	0.291	0.106	0.158	0.085	0.12	0.074	0.103	0.066	1.171	1.11	1.138	1.123	1.144	1.132	1.151	1.138	53.87	2.237	24.52	2.106	21.893	2.32	22.366	2.398	4.633	4.374	4.916	5.013	5.436	5.56	5.86	5.947	1.82	1.82	1.82	1.82	Train
Cpd00775	1	MIC (nM)	Pseudomonas aeruginosa	Functional	Non-molecular	0.521	0.024	0.249	0.016	0.177	0.019	0.143	0.023	1.24	1.162	1.186	1.162	1.182	1.164	1.181	1.163	77.559	5.725	36.834	5.054	30.484	4.974	28.463	4.699	5.23	4.562	4.991	4.835	5.211	5.156	5.456	5.432	1.82	1.82	1.82	1.82	Train
Cpd00776	1	MIC (nM)	Escherichia coli (EC-14)	Functional	Non-molecular	0.247	0.099	0.101	0.071	0.075	0.062	0.068	0.061	1.71	1.351	1.5	1.337	1.424	1.331	1.385	1.324	143.05	2.48	77.691	10.994	54.345	16.752	43.658	19.371	9.826	5.68	8.213	6.861	8.289	7.726	8.501	8.249	1.00	1.00	1.00	1.00	Train
Cpd00777	1	MIC (nM)	Escherichia coli (ATCC 25922)	Functional	Non-molecular	0.362	0.115	0.172	0.088	0.124	0.075	0.104	0.066	1.274	1.155	1.193	1.15	1.174	1.149	1.168	1.149	58.693	2.377	26.308	2.428	22.708	2.603	22.717	2.597	5.174	4.86	5.257	5.292	5.622	5.699	5.942	6.002	1.82	1.82	1.82	1.82	Test
Cpd00778	1	MIC (nM)	Escherichia coli (NIHJ JC2)	Functional	Non-molecular	0.394	0.188	0.179	0.131	0.133	0.112	0.116	0.104	1.312	1.158	1.237	1.192	1.252	1.219	1.27	1.24	87.08	0	31.956	2.127	26.009	3.834	23.951	5.884	7.222	6.72	7.55	7.726	8.36	8.64	9.134	9.386	1.00	1.00	1.00	1.00	Train
Cpd00779	1	MIC (nM)	Klebsiella pneumoniae (ATCC 10031)	Functional	Non-molecular	0.431	0.182	0.166	0.115	0.118	0.096	0.102	0.091	1.514	1.256	1.382	1.265	1.352	1.28	1.344	1.292	98.063	0	51.463	2.41	38.409	5.03	32.533	7.287	7.96	5.153	7.389	6.654	8.038	7.915	8.758	8.818	1.00	1.00	1.00	1.00	Test
Cpd00780	1	MIC (nM)	Escherichia coli (NIHJ JC2)	Functional	Non-molecular	0.594	0.242	0.268	0.187	0.192	0.156	0.157	0.136	1.382	1.21	1.297	1.234	1.299	1.25	1.303	1.263	91.298	0	42.647	2.134	35.64	3.833	31.264	5.862	8.56	7.76	8.585	8.593	9.155	9.301	9.703	9.857	1.00	1.00	1.00	1.00	Train
Cpd00781	1	MIC (nM)	Salmonella enterica subsp. enterica serovar Typhimurium	Functional	Non-molecular	0.667	0.286	0.275	0.19	0.188	0.157	0.157	0.139	1.394	1.219	1.31	1.244	1.306	1.257	1.306	1.266	94.664	0	46.091	3.934	37.784	6.083	32.98	7.816	9.653	9.175	9.747	9.658	10.028	10.012	10.283	10.289	1.00	1.00	1.00	1.00	Train
Cpd00782	1	MIC (nM)	Escherichia coli (NIHJ JC2)	Functional	Non-molecular	0.481	0.207	0.226	0.154	0.163	0.129	0.136	0.116	1.53	1.261	1.368	1.279	1.344	1.285	1.334	1.287	113.346	0	41.141	3.45	31.524	5.309	27.937	7.121	9.923	8.078	9.258	9.079	9.851	9.937	10.397	10.482	1.00	1.00	1.00	1.00	Train
Cpd00783	1	MIC (nM)	Salmonella enterica subsp. enterica serovar Typhimurium	Functional	Non-molecular	0.54	0.262	0.218	0.163	0.151	0.127	0.124	0.111	1.407	1.223	1.308	1.247	1.3	1.257	1.298	1.263	90.681	2.925	40.945	7.753	33.275	10.262	29.379	11.932	9.558	9.145	9.706	9.647	9.928	9.899	10.073	10.055	1.33	1.33	1.33	1.33	Train
Cpd00784	1	MIC (nM)	Escherichia coli (EC-14)	Functional	Non-molecular	0.341	0.118	0.097	0.067	0.064	0.054	0.056	0.05	1.596	1.309	1.416	1.315	1.379	1.319	1.364	1.321	134.342	5.474	72.842	17.085	54.041	22.791	45.795	25.22	9.902	7.925	9.04	8.641	9.15	9.025	9.276	9.238	1.00	1.00	1.00	1.00	Train
Cpd00785	1	MIC (nM)	Escherichia coli (NIHJ JC2)	Functional	Non-molecular	0.457	0.253	0.224	0.168	0.158	0.132	0.131	0.117	1.346	1.175	1.259	1.21	1.273	1.236	1.288	1.255	102.59	0	35.767	2.269	29.344	4.097	26.301	6.235	8.005	7.596	8.365	8.53	9.123	9.371	9.814	10.012	1.00	1.00	1.00	1.00	Test
Cpd00786	1	MIC (nM)	Escherichia coli (NIHJ JC2)	Functional	Non-molecular	0.502	0.254	0.245	0.171	0.168	0.133	0.135	0.117	1.346	1.18	1.263	1.215	1.278	1.24	1.292	1.258	85.955	0	34.233	3.171	28.443	4.581	25.938	6.463	8.06	7.617	8.475	8.637	9.262	9.497	9.939	10.118	1.00	1.00	1.00	1.00	Train
Cpd00787	1	MIC (nM)	Klebsiella pneumoniae (ATCC 10031)	Functional	Non-molecular	0.401	0.171	0.177	0.121	0.131	0.105	0.113	0.099	1.567	1.285	1.421	1.289	1.38	1.298	1.362	1.303	132.466	0	68.856	2.426	50.752	5.002	41.092	7.239	8.863	6.053	8.122	7.328	8.513	8.343	9.028	9.058	1.00	1.00	1.00	1.00	Train
Cpd00788	1	MIC (nM)	Escherichia coli (NIHJ JC2)	Functional	Non-molecular	0.567	0.253	0.26	0.18	0.175	0.139	0.138	0.12	1.322	1.171	1.256	1.21	1.274	1.237	1.29	1.257	73.166	0	31.936	2.285	27.783	4.136	25.705	6.271	8.174	7.62	8.485	8.633	9.243	9.479	9.916	10.099	1.00	1.00	1.00	1.00	Train
Cpd00789	1	MIC (nM)	Escherichia coli (EC-14)	Functional	Non-molecular	0.407	0.121	0.144	0.086	0.105	0.086	0.098	0.091	2.972	1.682	1.839	1.661	1.712	1.689	1.721	1.733	124.399	16.994	73.815	24.702	55.094	30.29	47.601	33.531	11.505	8.339	9.516	8.977	9.645	9.564	9.975	9.984	1.00	1.00	1.00	1.00	Train
Cpd00790	1	MIC (nM)	Salmonella enterica subsp. enterica serovar Typhimurium	Functional	Non-molecular	0.391	0.193	0.181	0.142	0.139	0.12	0.122	0.11	1.407	1.211	1.293	1.23	1.286	1.241	1.288	1.252	108.34	4.343	45.994	6.045	36.508	7.32	31.342	8.53	8.91	8.161	8.956	8.763	9.306	9.246	9.653	9.649	1.33	1.33	1.33	1.33	Test
Cpd00791	1	MIC (nM)	Salmonella enterica subsp. enterica serovar Typhimurium	Functional	Non-molecular	0.391	0.193	0.181	0.141	0.14	0.12	0.122	0.11	1.407	1.211	1.293	1.229	1.287	1.241	1.288	1.251	108.34	4.343	45.994	6	36.524	7.28	31.356	8.501	8.91	8.161	8.967	8.788	9.308	9.275	9.653	9.675	1.33	1.33	1.33	1.33	Train
Cpd00792	1	MIC (nM)	Escherichia coli (NIHJ JC2)	Functional	Non-molecular	0.482	0.176	0.195	0.143	0.147	0.124	0.128	0.115	1.333	1.175	1.256	1.206	1.266	1.228	1.279	1.246	94.575	0	41.275	2.12	35.188	3.778	31.369	5.756	8.313	7.873	8.608	8.724	9.193	9.38	9.722	9.889	1.00	1.00	1.00	1.00	Train
Cpd00793	1	MIC (nM)	Escherichia coli (Vogel)	Functional	Non-molecular	0.256	0.12	0.158	0.087	0.111	0.063	0.085	0.046	1.229	1.112	1.146	1.123	1.146	1.13	1.152	1.136	84.132	0	27.036	0.282	22.293	0.22	21.579	0.28	4.604	4.271	4.508	4.5	4.752	4.809	5.045	5.106	1.00	1.00	1.00	1.00	Train
Cpd00794	1	MIC (nM)	Klebsiella pneumoniae (MGH-2)	Functional	Non-molecular	0.256	0.12	0.158	0.087	0.111	0.063	0.085	0.046	1.229	1.112	1.146	1.123	1.146	1.13	1.152	1.136	84.132	0	27.036	0.282	22.293	0.22	21.579	0.28	4.604	4.271	4.508	4.5	4.752	4.809	5.045	5.106	1.00	1.00	1.00	1.00	Train
Cpd00795	1	MIC (nM)	Escherichia coli (ATCC 10536)	Functional	Non-molecular	0.354	0.062	0.144	0.056	0.108	0.055	0.097	0.056	1.536	1.284	1.363	1.269	1.316	1.272	1.299	1.275	129.203	2.48	67.325	10.809	47.668	16.622	38.281	19.701	8.461	6.112	7.414	6.92	7.578	7.458	7.783	7.767	1.00	1.00	1.00	1.00	Train
Cpd00796	1	MIC (nM)	Escherichia coli (EC-14)	Functional	Non-molecular	0.354	0.062	0.144	0.056	0.108	0.055	0.097	0.056	1.536	1.284	1.363	1.269	1.316	1.272	1.299	1.275	129.203	2.48	67.325	10.809	47.668	16.622	38.281	19.701	8.461	6.112	7.414	6.92	7.578	7.458	7.783	7.767	1.33	1.33	1.33	1.33	Test
Cpd00797	1	MIC (nM)	Escherichia coli (K-12)	Functional	Non-molecular	0.354	0.062	0.144	0.056	0.108	0.055	0.097	0.056	1.536	1.284	1.363	1.269	1.316	1.272	1.299	1.275	129.203	2.48	67.325	10.809	47.668	16.622	38.281	19.701	8.461	6.112	7.414	6.92	7.578	7.458	7.783	7.767	1.82	1.82	1.82	1.82	Test
Cpd00798	1	MIC (nM)	Klebsiella pneumoniae (ATCC 10031)	Functional	Non-molecular	0.354	0.062	0.144	0.056	0.108	0.055	0.097	0.056	1.536	1.284	1.363	1.269	1.316	1.272	1.299	1.275	129.203	2.48	67.325	10.809	47.668	16.622	38.281	19.701	8.461	6.112	7.414	6.92	7.578	7.458	7.783	7.767	1.00	1.00	1.00	1.00	Train
Cpd00799	1	MIC (nM)	Klebsiella pneumoniae (X26)	Functional	Non-molecular	0.354	0.062	0.144	0.056	0.108	0.055	0.097	0.056	1.536	1.284	1.363	1.269	1.316	1.272	1.299	1.275	129.203	2.48	67.325	10.809	47.668	16.622	38.281	19.701	8.461	6.112	7.414	6.92	7.578	7.458	7.783	7.767	1.00	1.00	1.00	1.00	Test
Cpd00800	1	MIC (nM)	Pseudomonas aeruginosa	Functional	Non-molecular	0.296	0.141	0.146	0.104	0.116	0.09	0.103	0.085	1.173	1.1	1.144	1.111	1.142	1.118	1.14	1.123	76.714	0	35.412	0.895	25.221	2.318	19.195	3.71	5.567	6.077	6.539	6.817	7.003	7.139	7.192	7.254	1.00	1.00	1.00	1.00	Test
Cpd00801	1	MIC (nM)	Klebsiella pneumoniae (MGH-2)	Functional	Non-molecular	0.298	0.148	0.189	0.106	0.13	0.075	0.097	0.054	1.205	1.104	1.136	1.117	1.141	1.126	1.148	1.134	71.73	0	25.407	0	21.318	0.044	21.028	0.049	4.817	4.547	4.735	4.714	4.922	4.954	5.158	5.198	1.00	1.00	1.00	1.00	Test
Cpd00802	1	MIC (nM)	Escherichia coli (NIHJ JC2)	Functional	Non-molecular	0.592	0.214	0.24	0.155	0.147	0.115	0.111	0.096	1.586	1.296	1.367	1.28	1.302	1.26	1.268	1.244	135.92	0	46.377	5.874	28.03	7.385	20.789	8.539	9.729	5.827	7.376	6.63	7.304	7.149	7.529	7.484	1.33	1.33	1.33	1.33	Test
Cpd00803	1	MIC (nM)	Salmonella enterica subsp. enterica serovar Typhimurium	Functional	Non-molecular	0.574	0.241	0.226	0.167	0.162	0.139	0.139	0.125	1.421	1.229	1.326	1.252	1.318	1.262	1.316	1.27	100.309	0	49.98	4.04	40.617	6.23	34.989	7.981	9.524	9.017	9.661	9.599	9.974	9.99	10.256	10.287	1.00	1.00	1.00	1.00	Train
Cpd00804	1	MIC (nM)	Escherichia coli (EC-14)	Functional	Non-molecular	0.31	0.047	0.113	0.051	0.089	0.054	0.085	0.057	1.515	1.269	1.338	1.249	1.295	1.256	1.284	1.264	121.328	2.48	59.019	9.686	40.693	15.514	32.744	18.761	7.726	5.333	6.715	6.314	6.997	7.027	7.373	7.491	1.00	1.00	1.00	1.00	Train
Cpd00805	1	MIC (nM)	Escherichia coli (EC-14)	Functional	Non-molecular	0.248	0.103	0.1	0.075	0.075	0.065	0.069	0.064	1.613	1.314	1.42	1.306	1.367	1.301	1.343	1.298	149.912	6.369	77.841	16.652	54.326	20.071	43.427	21.023	8.412	5.938	7.534	7.048	7.931	7.799	8.271	8.234	1.00	1.00	1.00	1.00	Train
Cpd00806	1	MIC (nM)	Klebsiella pneumoniae (X26)	Functional	Non-molecular	0.353	0.106	0.153	0.075	0.107	0.08	0.097	0.088	1.696	1.547	1.643	1.612	1.662	1.67	1.701	1.722	113.736	15.836	68.857	23.556	52.789	29.4	46.305	32.843	8.769	7.628	8.727	8.67	9.304	9.412	9.8	9.901	1.00	1.00	1.00	1.00	Train
Cpd00807	1	MIC (nM)	Salmonella enterica subsp. enterica serovar Typhimurium	Functional	Non-molecular	0.582	0.269	0.234	0.177	0.168	0.146	0.144	0.13	1.407	1.22	1.317	1.246	1.311	1.258	1.31	1.267	102.293	0	51.443	4.04	41.719	6.23	35.809	7.983	9.672	9.219	9.765	9.728	10.057	10.086	10.318	10.358	1.00	1.00	1.00	1.00	Train
Cpd00808	1	MIC (nM)	Salmonella enterica subsp. enterica serovar Typhimurium	Functional	Non-molecular	0.624	0.226	0.229	0.166	0.174	0.143	0.151	0.131	1.407	1.226	1.308	1.242	1.298	1.252	1.298	1.26	95.688	3.083	44.691	6.349	36.056	8.024	31.218	9.535	9.835	9.437	10.013	10.004	10.255	10.289	10.445	10.483	1.33	1.33	1.33	1.33	Test
Cpd00809	1	MIC (nM)	Escherichia coli (EC-14)	Functional	Non-molecular	0.481	0.09	0.165	0.073	0.115	0.069	0.101	0.068	1.72	1.366	1.452	1.32	1.368	1.306	1.332	1.3	151.047	2.653	69.512	10.255	45.967	16.477	35.707	19.848	10.641	6.023	8.068	7.044	7.884	7.647	8.018	8	1.00	1.00	1.00	1.00	Train
Cpd00810	1	MIC (nM)	Klebsiella pneumoniae	Functional	Non-molecular	0.274	0.021	0.121	0.036	0.103	0.047	0.097	0.055	1.417	1.239	1.301	1.237	1.27	1.236	1.254	1.234	99.868	10.417	52.992	13.564	38.28	14.989	30.166	15.797	6.857	5.749	6.749	6.692	7.32	7.443	7.833	7.969	1.33	1.33	1.33	1.33	Train
Cpd00811	1	MIC (nM)	Escherichia coli (NIHJ JC2)	Functional	Non-molecular	0.529	0.214	0.239	0.15	0.168	0.124	0.137	0.113	1.332	1.171	1.254	1.206	1.269	1.232	1.284	1.252	92.698	0	33.799	2.269	28.338	4.064	25.781	6.18	8.151	7.59	8.324	8.467	9.04	9.288	9.725	9.931	1.00	1.00	1.00	1.00	Train
Cpd00812	1	MIC (nM)	Escherichia coli (EC-14)	Functional	Non-molecular	0.451	0.119	0.17	0.089	0.121	0.079	0.105	0.074	1.698	1.35	1.435	1.31	1.358	1.301	1.326	1.297	139.354	2.593	66.18	9.991	43.889	16.102	34.479	19.463	10.782	6.153	8.056	7	7.831	7.588	7.962	7.945	1.00	1.00	1.00	1.00	Train
Cpd00813	1	MIC (nM)	Escherichia coli (ATCC 25922)	Functional	Non-molecular	0.321	0.125	0.165	0.092	0.116	0.072	0.095	0.062	1.55	1.283	1.34	1.246	1.282	1.238	1.258	1.235	135.95	13.065	62.004	14.875	41.933	16.934	32.636	17.613	10.451	8.256	9.357	8.93	9.462	9.443	9.701	9.774	1.82	1.82	1.82	1.82	Train
Cpd00814	1	MIC (nM)	Escherichia coli (EC-14)	Functional	Non-molecular	0.354	0.046	0.122	0.049	0.093	0.051	0.086	0.053	1.708	1.354	1.497	1.325	1.418	1.317	1.377	1.311	165.334	2.593	91.086	9.822	63.432	15.478	49.06	18.589	11.149	7.274	8.965	7.667	8.531	7.944	8.432	8.114	1.00	1.00	1.00	1.00	Train
Cpd00815	1	MIC (nM)	Salmonella enterica subsp. enterica serovar Typhimurium	Functional	Non-molecular	0.439	0.213	0.207	0.155	0.156	0.131	0.134	0.119	1.395	1.204	1.28	1.223	1.278	1.237	1.283	1.25	98.155	4.578	35.77	4.857	28.201	5.575	24.983	6.909	9.119	8.469	9.361	9.337	9.862	9.912	10.235	10.285	1.33	1.33	1.33	1.33	Train
Cpd00816	1	MIC (nM)	Escherichia coli (NIHJ JC2)	Functional	Non-molecular	0.426	0.16	0.209	0.097	0.131	0.066	0.096	0.048	1.329	1.157	1.217	1.151	1.19	1.15	1.179	1.15	57.266	0	24.427	0.214	20.038	0.395	19.501	0.575	5.672	5.55	5.531	5.494	5.585	5.56	5.684	5.661	1.33	1.33	1.33	1.33	Train
Cpd00817	1	MIC (nM)	Escherichia coli (EC-14)	Functional	Non-molecular	0.334	0.049	0.12	0.05	0.09	0.053	0.085	0.056	1.698	1.35	1.433	1.305	1.354	1.295	1.321	1.291	139.354	2.593	66.18	9.991	43.889	16.107	34.35	19.326	9.813	5.575	7.463	6.513	7.406	7.211	7.635	7.647	1.00	1.00	1.00	1.00	Train
Cpd00818	1	MIC (nM)	Escherichia coli (Vogel)	Functional	Non-molecular	0.26	0.123	0.162	0.09	0.114	0.064	0.088	0.046	1.211	1.106	1.14	1.117	1.142	1.126	1.149	1.134	73.972	0	25.882	0.291	20.987	0.228	20.128	0.273	4.651	4.381	4.62	4.596	4.862	4.905	5.16	5.206	1.00	1.00	1.00	1.00	Test
Cpd00819	1	MIC (nM)	Klebsiella pneumoniae (MGH-2)	Functional	Non-molecular	0.26	0.123	0.162	0.089	0.113	0.064	0.086	0.046	1.211	1.106	1.14	1.12	1.144	1.129	1.151	1.136	73.972	0	25.882	0.289	22.036	0.224	21.587	0.224	4.651	4.381	4.62	4.607	4.849	4.893	5.119	5.167	1.00	1.00	1.00	1.00	Train
Cpd00820	1	MIC (nM)	Escherichia coli (Vogel)	Functional	Non-molecular	0.307	0.142	0.194	0.102	0.136	0.073	0.104	0.053	1.2	1.102	1.133	1.113	1.137	1.122	1.144	1.13	52.814	0	22.718	0	19.124	0.045	18.989	0.05	4.741	4.638	4.773	4.76	4.96	4.992	5.204	5.238	1.33	1.33	1.33	1.33	Train
Cpd00821	1	MIC (nM)	Escherichia coli (Vogel)	Functional	Non-molecular	0.299	0.152	0.193	0.109	0.134	0.077	0.1	0.054	1.2	1.102	1.135	1.114	1.139	1.124	1.146	1.132	52.814	0	22.932	0	19.477	0.046	19.33	0.051	4.753	4.663	4.836	4.818	5.032	5.053	5.273	5.298	1.00	1.00	1.00	1.00	Train
Cpd00822	1	MIC (nM)	Klebsiella pneumoniae (MGH-2)	Functional	Non-molecular	0.299	0.152	0.193	0.109	0.134	0.077	0.1	0.054	1.2	1.102	1.135	1.114	1.139	1.124	1.146	1.132	52.814	0	22.932	0	19.477	0.046	19.33	0.051	4.753	4.663	4.836	4.818	5.032	5.053	5.273	5.298	1.00	1.00	1.00	1.00	Train
Cpd00823	1	MIC (nM)	Escherichia coli (EC-14)	Functional	Non-molecular	0.318	0.048	0.116	0.053	0.091	0.056	0.086	0.059	1.518	1.275	1.345	1.254	1.3	1.26	1.288	1.267	120.256	2.535	60.779	9.878	41.692	15.756	33.373	18.999	8.027	5.451	6.912	6.439	7.149	7.138	7.494	7.583	1.00	1.00	1.00	1.00	Test
Cpd00824	1	MIC (nM)	Klebsiella pneumoniae (X26)	Functional	Non-molecular	0.318	0.048	0.116	0.053	0.091	0.056	0.086	0.059	1.518	1.275	1.345	1.254	1.3	1.26	1.288	1.267	120.256	2.535	60.779	9.878	41.692	15.756	33.373	18.999	8.027	5.451	6.912	6.439	7.149	7.138	7.494	7.583	1.00	1.00	1.00	1.00	Train
Cpd00825	1	MIC (nM)	Escherichia coli (ATCC 25922)	Functional	Non-molecular	0.449	0.125	0.185	0.093	0.13	0.078	0.108	0.068	1.209	1.137	1.159	1.137	1.156	1.141	1.159	1.144	61.782	2.48	27.36	2.249	23.3	2.539	23.086	2.597	5.443	4.959	5.374	5.382	5.72	5.778	6.019	6.062	1.82	1.82	1.82	1.82	Test
Cpd00826	1	MIC (nM)	Escherichia coli (ATCC 25922)	Functional	Non-molecular	0.449	0.125	0.185	0.092	0.128	0.079	0.106	0.069	1.209	1.137	1.159	1.138	1.156	1.142	1.159	1.144	61.782	2.48	27.36	2.499	23.211	2.655	23.041	2.625	5.443	4.959	5.374	5.375	5.718	5.776	6.018	6.063	1.82	1.82	1.82	1.82	Train
Cpd00827	1	MIC (nM)	Pseudomonas aeruginosa	Functional	Non-molecular	0.449	0.125	0.185	0.093	0.13	0.078	0.108	0.068	1.209	1.137	1.159	1.137	1.156	1.141	1.159	1.144	61.782	2.48	27.36	2.249	23.389	2.445	23.194	2.498	5.443	4.959	5.374	5.382	5.718	5.779	6.018	6.063	1.82	1.82	1.82	1.82	Train
Cpd00828	1	MIC (nM)	Escherichia coli (Vogel)	Functional	Non-molecular	0.389	0.184	0.205	0.118	0.136	0.083	0.103	0.062	1.255	1.136	1.179	1.147	1.174	1.15	1.173	1.151	90.426	0	36.519	4.204	29.88	4.263	27.532	3.55	5.971	5.598	5.691	5.544	5.671	5.598	5.728	5.68	1.00	1.00	1.00	1.00	Train
Cpd00829	1	MIC (nM)	Salmonella enterica subsp. enterica serovar Typhimurium	Functional	Non-molecular	0.492	0.251	0.22	0.167	0.162	0.138	0.139	0.124	1.421	1.222	1.321	1.247	1.314	1.259	1.312	1.268	124.176	0	58.889	4.123	47.01	6.339	39.487	8.104	9.692	9.266	9.778	9.787	10.079	10.141	10.344	10.406	1.00	1.00	1.00	1.00	Train
Cpd00830	1	MIC (nM)	Pseudomonas aeruginosa	Functional	Non-molecular	0.408	0.207	0.222	0.131	0.14	0.079	0.099	0.049	1.204	1.119	1.153	1.125	1.151	1.13	1.154	1.134	48.239	0	26.952	0.34	23.567	0.252	22.848	0.158	5.981	5.783	5.824	5.677	5.826	5.758	5.932	5.89	1.33	1.33	1.33	1.33	Train
Cpd00831	1	MIC (nM)	Escherichia coli (EC-14)	Functional	Non-molecular	0.438	0.064	0.154	0.06	0.112	0.064	0.1	0.066	1.718	1.358	1.439	1.314	1.358	1.303	1.326	1.298	143.452	2.653	66.718	9.991	43.634	15.953	34.223	19.227	11.197	6.34	8.366	7.24	8.065	7.727	8.117	8.015	1.00	1.00	1.00	1.00	Train
Cpd00832	1	MIC (nM)	Escherichia coli (EC-14)	Functional	Non-molecular	0.434	0.097	0.156	0.078	0.115	0.074	0.102	0.071	1.718	1.358	1.442	1.313	1.361	1.302	1.328	1.298	143.452	2.653	67.265	10.107	44.234	16.189	34.599	19.535	10.85	6.099	8.049	6.983	7.834	7.579	7.961	7.939	1.00	1.00	1.00	1.00	Train
Cpd00833	1	MIC (nM)	Klebsiella pneumoniae (X26)	Functional	Non-molecular	0.434	0.097	0.156	0.078	0.115	0.074	0.102	0.071	1.718	1.358	1.442	1.313	1.361	1.302	1.328	1.298	143.452	2.653	67.265	10.107	44.234	16.189	34.599	19.535	10.85	6.099	8.049	6.983	7.834	7.579	7.961	7.939	1.00	1.00	1.00	1.00	Train
Cpd00834	1	MIC (nM)	Klebsiella pneumoniae (X26)	Functional	Non-molecular	0.438	0.064	0.154	0.06	0.112	0.064	0.1	0.066	1.718	1.358	1.439	1.314	1.358	1.303	1.326	1.298	143.452	2.653	66.718	9.991	43.634	15.953	34.223	19.227	11.197	6.34	8.366	7.24	8.065	7.727	8.117	8.015	1.00	1.00	1.00	1.00	Test
Cpd00835	1	MIC (nM)	Escherichia coli (JM 109)	Functional	Non-molecular	0.354	0.062	0.144	0.056	0.108	0.055	0.097	0.056	1.536	1.284	1.363	1.269	1.316	1.272	1.299	1.275	129.203	2.48	67.325	10.809	47.668	16.622	38.281	19.701	8.461	6.112	7.414	6.92	7.578	7.458	7.783	7.767	1.82	1.82	1.82	1.82	Train
Cpd00836	1	MIC (nM)	Klebsiella pneumoniae (ATCC 13883)	Functional	Non-molecular	0.445	0.103	0.199	0.086	0.121	0.072	0.089	0.064	1.234	1.124	1.155	1.13	1.152	1.133	1.151	1.134	93.469	0	33.996	3.641	28.783	4.89	26.231	5.631	6.924	7.063	7.46	7.497	7.806	7.813	8.076	8.042	1.82	1.82	1.82	1.82	Test
Cpd00837	1	MIC (nM)	Klebsiella pneumoniae (ATCC 8045)	Functional	Non-molecular	0.28	0.129	0.148	0.08	0.101	0.052	0.075	0.033	1.255	1.123	1.164	1.129	1.156	1.133	1.157	1.137	54.518	0	24.068	0.31	21.038	0.238	20.74	0.2	4.359	4.179	4.449	4.408	4.652	4.654	4.862	4.869	1.00	1.00	1.00	1.00	Train
Cpd00838	1	MIC (nM)	Salmonella enterica subsp. enterica serovar Typhimurium	Functional	Non-molecular	0.422	0.213	0.204	0.157	0.154	0.131	0.132	0.118	1.587	1.289	1.364	1.27	1.322	1.266	1.31	1.27	112.865	10.4	41.821	6.224	30.811	6.166	26.229	7.271	11.429	8.805	10.249	9.754	10.415	10.299	10.613	10.59	1.33	1.33	1.33	1.33	Train
Cpd00839	1	MIC (nM)	Salmonella enterica subsp. enterica serovar Typhimurium	Functional	Non-molecular	0.422	0.213	0.202	0.156	0.152	0.13	0.13	0.117	1.587	1.289	1.379	1.281	1.339	1.278	1.324	1.28	112.865	10.4	41.821	6.224	31.194	6.319	26.61	7.492	11.429	8.805	10.585	9.873	10.701	10.428	10.835	10.706	1.33	1.33	1.33	1.33	Test
Cpd00840	1	MIC (nM)	Escherichia coli (Vogel)	Functional	Non-molecular	0.309	0.156	0.198	0.112	0.136	0.078	0.101	0.055	1.232	1.122	1.154	1.128	1.152	1.134	1.155	1.139	60.088	0	25.034	0	20.474	0.29	19.859	0.309	4.991	4.786	4.998	4.918	5.144	5.128	5.349	5.35	1.00	1.00	1.00	1.00	Test
Cpd00841	1	MIC (nM)	Escherichia coli (EC-14)	Functional	Non-molecular	0.325	0.049	0.117	0.053	0.091	0.056	0.086	0.059	1.545	1.289	1.358	1.262	1.308	1.265	1.292	1.27	121.501	2.593	61.141	9.991	41.755	15.899	33.336	19.096	8.153	5.575	6.994	6.513	7.19	7.178	7.51	7.6	1.00	1.00	1.00	1.00	Train
Cpd00842	1	MIC (nM)	Klebsiella pneumoniae (X26)	Functional	Non-molecular	0.325	0.049	0.117	0.053	0.091	0.056	0.086	0.059	1.545	1.289	1.358	1.262	1.308	1.265	1.292	1.27	121.501	2.593	61.141	9.991	41.755	15.899	33.336	19.096	8.153	5.575	6.994	6.513	7.19	7.178	7.51	7.6	1.00	1.00	1.00	1.00	Train
Cpd00843	1	MIC (nM)	Klebsiella pneumoniae (X26)	Functional	Non-molecular	0.324	0.049	0.117	0.052	0.091	0.055	0.086	0.058	1.533	1.281	1.35	1.257	1.303	1.262	1.289	1.268	121.315	2.593	61.088	9.991	41.733	15.896	33.381	19.134	8.078	5.575	6.973	6.513	7.176	7.173	7.497	7.592	1.00	1.00	1.00	1.00	Train
Cpd00844	1	MIC (nM)	Escherichia coli (EC-14)	Functional	Non-molecular	0.35	0.107	0.117	0.073	0.083	0.065	0.074	0.065	1.614	1.326	1.425	1.315	1.371	1.306	1.345	1.301	135.372	12.141	72.931	16.746	51.841	19.421	41.804	20.564	9.238	6.428	8.164	7.462	8.372	8.111	8.589	8.471	1.00	1.00	1.00	1.00	Test
Cpd00845	1	MIC (nM)	Klebsiella pneumoniae (MGH-2)	Functional	Non-molecular	0.265	0.115	0.163	0.082	0.114	0.059	0.088	0.043	1.207	1.105	1.139	1.117	1.142	1.126	1.148	1.133	54.518	0	23.151	0.295	20.309	0.266	19.97	0.242	4.568	4.467	4.653	4.659	4.887	4.935	5.166	5.211	1.33	1.33	1.33	1.33	Train
Cpd00846	1	MIC (nM)	Klebsiella pneumoniae (MGH-2)	Functional	Non-molecular	0.258	0.126	0.165	0.092	0.116	0.065	0.088	0.046	1.207	1.105	1.139	1.117	1.143	1.127	1.149	1.134	54.518	0	23.373	0.298	20.191	0.232	19.889	0.198	4.579	4.496	4.72	4.71	4.959	4.991	5.234	5.267	1.00	1.00	1.00	1.00	Test
Cpd00847	1	MIC (nM)	Pseudomonas aeruginosa	Functional	Non-molecular	0.317	0.12	0.167	0.091	0.123	0.077	0.104	0.067	1.215	1.137	1.163	1.141	1.159	1.144	1.161	1.146	63.452	2.48	27.819	2.47	23.339	2.681	22.974	2.673	5.286	4.932	5.335	5.33	5.657	5.71	5.948	5.995	1.82	1.82	1.82	1.82	Train
Cpd00848	1	MIC (nM)	Escherichia coli (EC-14)	Functional	Non-molecular	0.36	0.052	0.128	0.053	0.095	0.055	0.088	0.058	1.788	1.341	1.432	1.299	1.35	1.29	1.317	1.287	123.633	2.783	63.869	10.696	43.771	16.784	34.771	19.919	9.523	5.983	7.59	6.973	7.697	7.608	7.929	7.965	1.00	1.00	1.00	1.00	Train
Cpd00849	1	MIC (nM)	Escherichia coli (EC-14)	Functional	Non-molecular	0.36	0.052	0.128	0.056	0.094	0.057	0.088	0.059	1.788	1.341	1.432	1.298	1.349	1.289	1.316	1.286	123.633	2.783	63.869	10.696	43.816	16.79	34.816	19.933	9.523	5.983	7.59	6.973	7.688	7.615	7.922	7.971	1.00	1.00	1.00	1.00	Train
Cpd00850	1	MIC (nM)	Pseudomonas aeruginosa (ATCC 9027)	Functional	Non-molecular	0.408	0.207	0.222	0.131	0.14	0.079	0.099	0.049	1.204	1.119	1.153	1.125	1.151	1.13	1.154	1.134	48.239	0	26.952	0.34	23.567	0.252	22.848	0.158	5.981	5.783	5.824	5.677	5.826	5.758	5.932	5.89	1.82	1.82	1.82	1.82	Train
Cpd00851	1	MIC (nM)	Escherichia coli (Vogel)	Functional	Non-molecular	0.304	0.156	0.198	0.117	0.142	0.085	0.109	0.063	1.17	1.098	1.13	1.111	1.136	1.121	1.145	1.13	62.561	0	27.014	0	22.911	0.048	23.149	0.086	5.083	4.786	5.175	5.105	5.417	5.428	5.685	5.72	1.00	1.00	1.00	1.00	Train
Cpd00852	1	MIC (nM)	Klebsiella pneumoniae (MGH-2)	Functional	Non-molecular	0.304	0.156	0.198	0.117	0.142	0.085	0.109	0.063	1.17	1.098	1.13	1.111	1.136	1.121	1.145	1.13	62.561	0	27.014	0	22.911	0.048	23.149	0.086	5.083	4.786	5.175	5.105	5.417	5.428	5.685	5.72	1.00	1.00	1.00	1.00	Train
Cpd00853	1	MIC (nM)	Escherichia coli (NIHJ JC2)	Functional	Non-molecular	0.549	0.215	0.283	0.145	0.162	0.089	0.106	0.056	1.251	1.138	1.167	1.141	1.164	1.144	1.165	1.147	52.583	0	25.076	0.99	21.729	0.52	21.248	0.295	6.067	5.71	5.633	5.429	5.501	5.422	5.554	5.523	1.00	1.00	1.00	1.00	Train
Cpd00854	1	MIC (nM)	Escherichia coli (EC-14)	Functional	Non-molecular	0.259	0.108	0.105	0.078	0.078	0.068	0.071	0.066	1.582	1.297	1.4	1.292	1.354	1.29	1.333	1.29	127.33	2.716	64.754	10.234	47.291	15.419	38.877	17.985	8.907	6.22	7.947	7.362	8.288	8.057	8.534	8.426	1.00	1.00	1.00	1.00	Train
Cpd00855	1	MIC (nM)	Pseudomonas aeruginosa	Functional	Non-molecular	0.6	0.378	0.334	0.252	0.233	0.195	0.189	0.171	1.182	1.128	1.194	1.159	1.206	1.178	1.212	1.189	97.34	0	55.923	9.28	49.26	16.768	45.424	21.75	6.77	6.648	6.611	6.591	6.593	6.595	6.608	6.615	1.82	1.82	1.82	1.82	Test
Cpd00856	1	MIC (nM)	Escherichia coli	Functional	Non-molecular	0.544	0.355	0.305	0.229	0.213	0.179	0.177	0.161	1.19	1.131	1.199	1.162	1.21	1.18	1.214	1.189	113.974	0	68.214	10.017	60.052	17.093	54.863	21.714	6.826	6.758	6.702	6.694	6.685	6.691	6.695	6.701	1.82	1.82	1.82	1.82	Train
Cpd00857	1	MIC (nM)	Escherichia coli	Functional	Non-molecular	0.552	0.34	0.307	0.225	0.214	0.178	0.177	0.161	1.19	1.131	1.198	1.162	1.208	1.179	1.212	1.188	115.198	0	65.217	9.907	57.465	16.813	53.13	21.334	6.822	6.756	6.722	6.712	6.717	6.721	6.733	6.737	1.00	1.00	1.00	1.00	Test
Cpd00858	1	MIC (nM)	Klebsiella pneumoniae (X26)	Functional	Non-molecular	0.429	0.068	0.161	0.07	0.108	0.082	0.098	0.09	1.811	1.625	1.688	1.638	1.679	1.682	1.713	1.73	144.402	16.994	80.803	25.547	57.222	30.967	48.541	34.03	11.058	8.579	9.58	9.067	9.692	9.599	10.005	10.005	1.00	1.00	1.00	1.00	Train
Cpd00859	1	MIC (nM)	Klebsiella pneumoniae (MGH-2)	Functional	Non-molecular	0.519	0.254	0.266	0.169	0.174	0.11	0.121	0.073	1.226	1.12	1.155	1.13	1.155	1.137	1.159	1.142	61.159	0	26.016	0	22.886	0.027	22.446	0.032	6.095	5.648	5.681	5.532	5.616	5.544	5.654	5.614	1.00	1.00	1.00	1.00	Train
Cpd00860	1	MIC (nM)	Salmonella enterica subsp. enterica serovar Typhimurium	Functional	Non-molecular	0.515	0.258	0.241	0.183	0.18	0.151	0.153	0.135	1.423	1.22	1.3	1.242	1.294	1.253	1.295	1.262	101.564	3.26	38.103	6.736	30.539	8.044	27.206	9.28	9.802	9.489	10.086	10.03	10.326	10.32	10.506	10.512	1.33	1.33	1.33	1.33	Train
Cpd00861	1	MIC (nM)	Escherichia coli (ATCC 10536)	Functional	Non-molecular	0.49	0.205	0.214	0.106	0.126	0.056	0.089	0.031	1.213	1.128	1.163	1.132	1.16	1.138	1.162	1.141	50.336	0	29.052	0.368	25.413	0.266	24.597	0.163	5.986	5.726	5.717	5.586	5.756	5.699	5.907	5.858	1.33	1.33	1.33	1.33	Test
Cpd00862	1	MIC (nM)	Escherichia coli (EC-14)	Functional	Non-molecular	0.477	0.051	0.143	0.068	0.107	0.068	0.097	0.066	1.538	1.287	1.356	1.263	1.309	1.268	1.294	1.273	119.996	2.716	62.259	10.471	42.881	16.515	34.256	19.688	8.834	5.841	7.34	6.826	7.529	7.487	7.811	7.874	1.00	1.00	1.00	1.00	Test
Cpd00863	1	MIC (nM)	Pseudomonas aeruginosa	Functional	Non-molecular	0.537	0.338	0.302	0.228	0.214	0.181	0.177	0.162	1.181	1.127	1.195	1.159	1.209	1.178	1.215	1.189	95.753	0	56.342	9.333	50.453	16.126	47.165	20.725	6.385	6.251	6.299	6.282	6.358	6.362	6.434	6.437	1.82	1.82	1.82	1.82	Train
Cpd00864	1	MIC (nM)	Escherichia coli	Functional	Non-molecular	0.265	0.116	0.165	0.081	0.11	0.053	0.078	0.033	1.276	1.136	1.176	1.142	1.168	1.145	1.168	1.148	64.646	0	28.393	0	24.141	0.045	24.273	0.073	4.55	4.227	4.654	4.571	4.878	4.876	5.104	5.122	1.00	1.00	1.00	1.00	Train
Cpd00865	1	MIC (nM)	Escherichia coli (Vogel)	Functional	Non-molecular	0.265	0.116	0.165	0.081	0.11	0.053	0.078	0.033	1.276	1.136	1.176	1.142	1.168	1.145	1.168	1.148	64.646	0	28.393	0	24.141	0.045	24.273	0.073	4.55	4.227	4.654	4.571	4.878	4.876	5.104	5.122	1.00	1.00	1.00	1.00	Train
Cpd00866	1	MIC (nM)	Salmonella enterica subsp. enterica serovar Typhimurium	Functional	Non-molecular	0.459	0.215	0.209	0.149	0.152	0.125	0.13	0.114	1.423	1.222	1.306	1.246	1.305	1.26	1.309	1.271	105.166	4.982	39.158	5.96	31.35	6.729	27.823	7.941	8.47	7.832	8.799	8.875	9.514	9.675	10.098	10.226	1.33	1.33	1.33	1.33	Train
Cpd00867	1	MIC (nM)	Escherichia coli (NIHJ JC2)	Functional	Non-molecular	0.442	0.232	0.224	0.174	0.168	0.141	0.14	0.124	1.355	1.186	1.277	1.226	1.292	1.25	1.303	1.266	80.735	0	34.597	3.001	29.565	4.892	26.983	6.865	8.196	7.879	8.91	9.149	9.808	10.017	10.419	10.538	1.00	1.00	1.00	1.00	Train
Cpd00868	1	MIC (nM)	Klebsiella pneumoniae (ATCC 10031)	Functional	Non-molecular	0.493	0.208	0.189	0.129	0.131	0.105	0.109	0.097	1.587	1.294	1.434	1.298	1.39	1.306	1.371	1.311	112.072	0	58.505	2.712	42.594	5.507	35.118	7.774	9.097	5.91	8.401	7.489	8.913	8.666	9.458	9.41	1.00	1.00	1.00	1.00	Train
Cpd00869	1	MIC (nM)	Klebsiella pneumoniae (ATCC 10031)	Functional	Non-molecular	0.292	0.13	0.135	0.095	0.104	0.085	0.093	0.081	1.587	1.284	1.43	1.293	1.388	1.303	1.369	1.309	131.877	0	60.407	2.677	42.552	5.416	34.529	7.692	9.096	6.063	8.515	7.672	9.109	8.881	9.701	9.645	1.00	1.00	1.00	1.00	Test
Cpd00870	1	MIC (nM)	Escherichia coli (Juhl)	Functional	Non-molecular	0.255	0.099	0.136	0.07	0.094	0.045	0.07	0.028	1.264	1.127	1.167	1.131	1.158	1.135	1.158	1.138	56.335	0	24.554	0.316	21.372	0.242	21.006	0.203	4.221	4.059	4.382	4.337	4.613	4.615	4.842	4.85	1.00	1.00	1.00	1.00	Train
Cpd00871	1	MIC (nM)	Escherichia coli (Vogel)	Functional	Non-molecular	0.291	0.085	0.14	0.054	0.089	0.037	0.064	0.026	1.264	1.127	1.165	1.132	1.158	1.135	1.158	1.137	56.335	0	24.554	0.315	21.252	0.24	20.725	0.194	4.297	3.92	4.222	4.221	4.475	4.523	4.731	4.776	1.00	1.00	1.00	1.00	Train
Cpd00872	1	MIC (nM)	Klebsiella pneumoniae (X26)	Functional	Non-molecular	0.459	0.196	0.189	0.107	0.117	0.092	0.1	0.093	1.601	1.531	1.611	1.608	1.652	1.671	1.698	1.723	120.629	16.59	72.652	24.438	54.545	30.047	47.146	33.254	9.437	7.948	9.112	8.88	9.519	9.538	9.918	9.978	1.00	1.00	1.00	1.00	Test
Cpd00873	1	MIC (nM)	Escherichia coli (NIHJ JC2)	Functional	Non-molecular	0.455	0.245	0.23	0.18	0.172	0.145	0.142	0.126	1.343	1.176	1.268	1.219	1.286	1.246	1.3	1.263	75.744	0	33.09	2.45	28.902	4.363	26.601	6.503	8.27	7.911	8.943	9.17	9.827	10.031	10.431	10.547	1.00	1.00	1.00	1.00	Train
Cpd00874	1	MIC (nM)	Klebsiella pneumoniae (MGH-2)	Functional	Non-molecular	0.483	0.248	0.285	0.176	0.194	0.118	0.139	0.079	1.188	1.12	1.148	1.125	1.147	1.129	1.151	1.133	43.765	1.053	23.975	1.014	21.839	0.694	21.636	0.444	6.335	6.137	6.138	5.973	6.053	5.95	6.062	5.99	1.00	1.00	1.00	1.00	Train
Cpd00875	1	MIC (nM)	Escherichia coli (EC-14)	Functional	Non-molecular	0.399	0.179	0.188	0.121	0.131	0.106	0.111	0.101	1.601	1.519	1.593	1.586	1.635	1.653	1.688	1.712	120.629	16.204	70.434	23.678	53.261	29.477	46.63	32.994	9.408	7.935	9.078	8.824	9.482	9.475	9.893	9.925	1.00	1.00	1.00	1.00	Train
Cpd00876	1	MIC (nM)	Klebsiella pneumoniae (X26)	Functional	Non-molecular	0.378	0.151	0.178	0.102	0.122	0.094	0.106	0.095	1.601	1.519	1.593	1.59	1.635	1.656	1.686	1.713	120.629	16.204	70.434	23.678	53.046	29.346	46.264	32.747	9.775	8.289	9.332	9.065	9.627	9.622	9.968	10.015	1.00	1.00	1.00	1.00	Train
Cpd00877	1	MIC (nM)	Klebsiella pneumoniae (X26)	Functional	Non-molecular	0.385	0.141	0.171	0.11	0.127	0.102	0.11	0.1	1.601	1.519	1.58	1.583	1.623	1.654	1.678	1.716	120.629	16.204	70.434	23.926	53.8	29.957	47.364	33.707	9.781	8.296	9.288	9.087	9.586	9.644	9.927	10.044	1.00	1.00	1.00	1.00	Train
Cpd00878	1	MIC (nM)	Klebsiella pneumoniae (X26)	Functional	Non-molecular	0.451	0.072	0.172	0.095	0.135	0.099	0.12	0.101	1.601	1.519	1.567	1.566	1.602	1.631	1.656	1.694	120.629	16.204	68.857	23.197	51.844	28.863	45.662	32.586	9.961	8.593	9.55	9.327	9.782	9.815	10.063	10.156	1.00	1.00	1.00	1.00	Train
Cpd00879	1	MIC (nM)	Escherichia coli (EC-14)	Functional	Non-molecular	0.385	0.093	0.145	0.085	0.118	0.09	0.115	0.096	1.368	1.217	1.266	1.197	1.226	1.192	1.209	1.19	103.721	2.593	55.623	9.17	36.875	13.18	28.209	14.957	6.988	5.092	6.139	5.731	6.305	6.234	6.541	6.554	1.33	1.33	1.33	1.33	Train
Cpd00880	1	MIC (nM)	Salmonella enterica subsp. enterica serovar Typhimurium	Functional	Non-molecular	0.41	0.213	0.201	0.158	0.155	0.133	0.134	0.12	1.396	1.206	1.285	1.226	1.282	1.239	1.286	1.252	90.55	4.839	35.509	4.131	28.307	5.028	25.074	6.615	9.353	8.805	9.732	9.684	10.162	10.17	10.448	10.465	1.33	1.33	1.33	1.33	Test
Cpd00881	1	MIC (nM)	Klebsiella pneumoniae (ATCC 8045)	Functional	Non-molecular	0.388	0.139	0.17	0.085	0.125	0.067	0.108	0.061	1.325	1.136	1.187	1.124	1.147	1.114	1.127	1.108	58.278	0	21.357	0.231	14.116	0.137	10.852	0.102	9.267	10.576	10.97	11.432	11.723	11.928	12.123	12.186	1.00	1.00	1.00	1.00	Test
Cpd00882	1	MIC (nM)	Escherichia coli (ATCC 25922)	Functional	Non-molecular	0.385	0.125	0.179	0.094	0.129	0.079	0.108	0.068	1.199	1.128	1.153	1.133	1.153	1.139	1.157	1.143	62.848	2.593	27.79	2.338	23.788	2.483	23.563	2.502	5.42	5.073	5.538	5.551	5.894	5.942	6.17	6.197	1.82	1.82	1.82	1.82	Train
Cpd00883	1	MIC (nM)	Escherichia coli (EC-14)	Functional	Non-molecular	0.441	0.054	0.153	0.055	0.108	0.06	0.095	0.062	1.763	1.385	1.459	1.323	1.365	1.305	1.328	1.298	152.418	2.852	71.985	10.795	46.542	17.091	35.917	20.316	11.009	6.133	8.156	7.206	7.974	7.797	8.105	8.112	1.00	1.00	1.00	1.00	Train
Cpd00884	1	MIC (nM)	Klebsiella pneumoniae (X26)	Functional	Non-molecular	0.441	0.054	0.153	0.055	0.108	0.06	0.095	0.062	1.763	1.385	1.459	1.323	1.365	1.305	1.328	1.298	152.418	2.852	71.985	10.795	46.542	17.091	35.917	20.316	11.009	6.133	8.156	7.206	7.974	7.797	8.105	8.112	1.00	1.00	1.00	1.00	Test
Cpd00885	1	MIC (nM)	Escherichia coli (Vogel)	Functional	Non-molecular	0.476	0.193	0.246	0.124	0.161	0.079	0.112	0.052	1.464	1.167	1.224	1.175	1.207	1.178	1.202	1.178	65.528	0	27.111	0.299	23.57	0.259	22.928	0.216	6.965	5.405	5.691	5.48	5.671	5.599	5.768	5.724	1.00	1.00	1.00	1.00	Train
Cpd00886	1	MIC (nM)	Escherichia coli (EC-14)	Functional	Non-molecular	0.389	0.133	0.146	0.089	0.105	0.087	0.098	0.091	1.667	1.558	1.632	1.615	1.659	1.672	1.703	1.724	124.399	16.994	73.815	24.702	55.094	30.29	47.601	33.531	9.218	7.788	9.042	8.821	9.509	9.504	9.925	9.952	1.00	1.00	1.00	1.00	Test
Cpd00887	1	MIC (nM)	Escherichia coli (Vogel)	Functional	Non-molecular	0.495	0.185	0.28	0.151	0.185	0.107	0.13	0.073	1.451	1.158	1.213	1.164	1.198	1.168	1.194	1.171	60.359	0	25.321	0	21.899	0.049	21.138	0.058	7.066	5.67	5.978	5.735	5.94	5.811	5.999	5.901	1.00	1.00	1.00	1.00	Test
Cpd00888	1	MIC (nM)	Escherichia coli (NIHJ JC2)	Functional	Non-molecular	0.504	0.162	0.29	0.12	0.196	0.089	0.142	0.066	1.248	1.133	1.156	1.131	1.151	1.134	1.154	1.138	61.216	0	25.938	0.224	21.005	0.411	20.293	0.593	5.931	5.6	5.715	5.543	5.704	5.604	5.766	5.7	1.00	1.00	1.00	1.00	Test
Cpd00889	1	MIC (nM)	Escherichia coli (EC-14)	Functional	Non-molecular	0.309	0.069	0.118	0.074	0.099	0.083	0.095	0.09	1.668	1.555	1.614	1.601	1.638	1.659	1.683	1.716	146.294	16.59	81.717	25.108	60.73	30.593	51.627	34.101	9.184	7.751	8.81	8.712	9.256	9.394	9.707	9.875	1.00	1.00	1.00	1.00	Train
Cpd00890	1	MIC (nM)	Escherichia coli	Functional	Non-molecular	0.491	0.247	0.275	0.152	0.172	0.095	0.115	0.062	1.233	1.123	1.158	1.133	1.158	1.139	1.161	1.144	63.268	0	26.829	0	23.429	0.028	22.846	0.031	6.08	5.661	5.678	5.51	5.594	5.518	5.634	5.597	1.00	1.00	1.00	1.00	Train
Cpd00891	1	MIC (nM)	Escherichia coli (Vogel)	Functional	Non-molecular	0.509	0.21	0.258	0.157	0.168	0.104	0.118	0.069	1.233	1.123	1.156	1.131	1.156	1.138	1.16	1.142	63.268	0	26.552	0	23.061	0.027	22.544	0.032	6.02	5.568	5.637	5.498	5.591	5.525	5.64	5.603	1.00	1.00	1.00	1.00	Train
Cpd00892	1	MIC (nM)	Escherichia coli (Vogel)	Functional	Non-molecular	0.491	0.247	0.275	0.152	0.172	0.095	0.115	0.062	1.233	1.123	1.158	1.133	1.158	1.139	1.161	1.144	63.268	0	26.829	0	23.429	0.028	22.846	0.031	6.08	5.661	5.678	5.51	5.594	5.518	5.634	5.597	1.00	1.00	1.00	1.00	Train
Cpd00893	1	MIC (nM)	Klebsiella pneumoniae (MGH-2)	Functional	Non-molecular	0.491	0.247	0.275	0.152	0.172	0.095	0.115	0.062	1.233	1.123	1.158	1.133	1.158	1.139	1.161	1.144	63.268	0	26.829	0	23.429	0.028	22.846	0.031	6.08	5.661	5.678	5.51	5.594	5.518	5.634	5.597	1.00	1.00	1.00	1.00	Test
Cpd00894	1	MIC (nM)	Klebsiella pneumoniae (MGH-2)	Functional	Non-molecular	0.509	0.21	0.258	0.157	0.168	0.104	0.118	0.069	1.233	1.123	1.156	1.131	1.156	1.138	1.16	1.142	63.268	0	26.552	0	23.061	0.027	22.544	0.032	6.02	5.568	5.637	5.498	5.591	5.525	5.64	5.603	1.00	1.00	1.00	1.00	Train
Cpd00895	1	MIC (nM)	Pseudomonas aeruginosa PAO1	Functional	Non-molecular	0.47	0.173	0.227	0.127	0.158	0.09	0.118	0.064	1.233	1.119	1.153	1.126	1.15	1.131	1.153	1.136	81.624	0	28.259	0	23.512	0.047	22.503	0.052	5.956	5.36	5.503	5.4	5.528	5.485	5.618	5.589	1.33	1.33	1.33	1.33	Train
Cpd00896	1	MIC (nM)	Escherichia coli (Juhl)	Functional	Non-molecular	0.271	0.109	0.137	0.072	0.086	0.041	0.061	0.023	1.285	1.145	1.185	1.148	1.175	1.15	1.173	1.151	48.519	0	27.249	0.305	24.423	0.414	24.659	0.34	4.417	4.09	4.522	4.443	4.777	4.788	5.044	5.074	1.33	1.33	1.33	1.33	Train
Cpd00897	1	MIC (nM)	Escherichia coli (NIHJ JC2)	Functional	Non-molecular	0.221	0.088	0.132	0.061	0.089	0.039	0.065	0.025	1.285	1.14	1.182	1.145	1.172	1.147	1.171	1.149	66.875	0	28.984	0.326	24.964	0.447	24.813	0.418	4.357	4.032	4.524	4.45	4.791	4.804	5.052	5.082	1.33	1.33	1.33	1.33	Train
Cpd00898	1	MIC (nM)	Klebsiella pneumoniae (ATCC 8045)	Functional	Non-molecular	0.271	0.109	0.137	0.072	0.086	0.041	0.061	0.023	1.285	1.145	1.185	1.148	1.175	1.15	1.173	1.151	48.519	0	27.249	0.305	24.423	0.414	24.659	0.34	4.417	4.09	4.522	4.443	4.777	4.788	5.044	5.074	1.33	1.33	1.33	1.33	Train
Cpd00899	1	MIC (nM)	Klebsiella pneumoniae (MGH-2)	Functional	Non-molecular	0.221	0.088	0.132	0.061	0.089	0.039	0.065	0.025	1.285	1.14	1.182	1.145	1.172	1.147	1.171	1.149	66.875	0	28.984	0.326	24.964	0.447	24.813	0.418	4.357	4.032	4.524	4.45	4.791	4.804	5.052	5.082	1.00	1.00	1.00	1.00	Train
Cpd00900	1	MIC (nM)	Escherichia coli (EC-14)	Functional	Non-molecular	0.365	0.12	0.157	0.103	0.12	0.099	0.107	0.099	1.62	1.531	1.589	1.589	1.627	1.657	1.68	1.717	124.399	16.59	71.526	24.179	54.155	30.087	47.485	33.758	9.822	8.292	9.301	9.089	9.591	9.646	9.93	10.046	1.00	1.00	1.00	1.00	Train
Cpd00901	1	MIC (nM)	Klebsiella pneumoniae (X26)	Functional	Non-molecular	0.306	0.051	0.113	0.04	0.071	0.033	0.055	0.029	2.923	1.392	1.539	1.27	1.304	1.221	1.233	1.201	134.267	3.278	80.455	9.93	60.143	15.193	51.545	18.23	11.325	7.709	8.834	8.194	8.759	8.688	8.979	9.051	1.00	1.00	1.00	1.00	Train
Cpd00902	1	MIC (nM)	Klebsiella pneumoniae (ATCC 10031)	Functional	Non-molecular	0.296	0.134	0.139	0.098	0.106	0.086	0.095	0.082	1.609	1.298	1.446	1.303	1.398	1.311	1.376	1.314	120.92	0	61.407	2.75	43.485	5.724	35.257	7.97	9.409	6.246	8.823	7.882	9.338	9.063	9.868	9.778	1.00	1.00	1.00	1.00	Train
Cpd00903	1	MIC (nM)	Escherichia coli (Juhl)	Functional	Non-molecular	0.218	0.088	0.131	0.057	0.088	0.035	0.064	0.02	1.273	1.131	1.17	1.135	1.162	1.137	1.161	1.14	58.278	0	25.321	0.326	22.034	0.249	21.564	0.202	4.142	4.032	4.308	4.313	4.57	4.606	4.828	4.856	1.00	1.00	1.00	1.00	Train
Cpd00904	1	MIC (nM)	Klebsiella pneumoniae (ATCC 8045)	Functional	Non-molecular	0.218	0.088	0.131	0.057	0.085	0.034	0.061	0.019	1.273	1.131	1.17	1.137	1.164	1.142	1.164	1.145	58.278	0	25.321	0.324	21.885	0.246	21.296	0.199	4.142	4.032	4.308	4.306	4.551	4.573	4.785	4.802	1.33	1.33	1.33	1.33	Test
Cpd00905	1	MIC (nM)	Klebsiella pneumoniae (ATCC 8045)	Functional	Non-molecular	0.218	0.088	0.131	0.057	0.088	0.035	0.064	0.02	1.273	1.131	1.17	1.135	1.162	1.137	1.161	1.14	58.278	0	25.321	0.326	22.034	0.249	21.564	0.202	4.142	4.032	4.308	4.313	4.57	4.606	4.828	4.856	1.00	1.00	1.00	1.00	Train
Cpd00906	1	MIC (nM)	Klebsiella pneumoniae (MGH-2)	Functional	Non-molecular	0.218	0.088	0.131	0.057	0.088	0.035	0.064	0.02	1.273	1.131	1.17	1.135	1.162	1.137	1.161	1.14	58.278	0	25.321	0.326	22.034	0.249	21.564	0.202	4.142	4.032	4.308	4.313	4.57	4.606	4.828	4.856	1.00	1.00	1.00	1.00	Train
Cpd00907	1	MIC (nM)	Escherichia coli (NIHJ JC2)	Functional	Non-molecular	0.557	0.091	0.236	0.064	0.122	0.036	0.071	0.02	1.407	1.21	1.276	1.24	1.302	1.263	1.321	1.279	59.789	0	27.103	0.712	26.85	1.319	27.001	2.16	8.883	7.738	8.216	7.99	8.321	8.304	8.498	8.548	1.33	1.33	1.33	1.33	Test
Cpd00908	1	MIC (nM)	Escherichia coli (Vogel)	Functional	Non-molecular	0.154	0.062	0.085	0.041	0.068	0.034	0.061	0.03	1.273	1.122	1.159	1.122	1.145	1.123	1.143	1.125	66.513	0	26.623	0	21.458	0.341	20.741	0.539	4.933	4.794	5.362	5.327	5.61	5.597	5.747	5.734	1.33	1.33	1.33	1.33	Train
Cpd00909	1	MIC (nM)	Escherichia coli (ATCC 25922)	Functional	Non-molecular	0.357	0.146	0.165	0.093	0.092	0.058	0.054	0.036	1.346	1.191	1.24	1.215	1.268	1.247	1.298	1.274	70.592	7.247	27.37	7.168	25.192	7.764	26.294	8.533	6.756	5.447	6.187	5.964	6.558	6.591	6.997	7.106	1.82	1.82	1.82	1.82	Train
Cpd00910	1	MIC (nM)	Escherichia coli (ATCC 25922)	Functional	Non-molecular	0.616	0.297	0.341	0.222	0.242	0.163	0.187	0.128	1.571	1.305	1.37	1.272	1.315	1.272	1.296	1.275	127.496	2.852	64.424	10.729	43.5	16.631	34.279	19.612	10.184	6.77	8.455	7.522	8.289	8.021	8.354	8.303	1.82	1.82	1.82	1.82	Test
Cpd00911	1	MIC (nM)	Haemophilus influenzae	Functional	Non-molecular	0.616	0.297	0.341	0.222	0.242	0.163	0.187	0.128	1.571	1.305	1.37	1.272	1.315	1.272	1.296	1.275	127.496	2.852	64.424	10.729	43.5	16.631	34.279	19.612	10.184	6.77	8.455	7.522	8.289	8.021	8.354	8.303	1.82	1.82	1.82	1.82	Train
Cpd00912	1	MIC (nM)	Escherichia coli (Juhl)	Functional	Non-molecular	0.309	0.114	0.158	0.08	0.105	0.05	0.075	0.029	1.233	1.128	1.167	1.136	1.162	1.14	1.164	1.144	48.519	0	27.249	0.306	24.659	0.437	24.974	0.378	4.616	4.238	4.717	4.622	4.962	4.955	5.198	5.215	1.33	1.33	1.33	1.33	Train
Cpd00913	1	MIC (nM)	Escherichia coli (Juhl)	Functional	Non-molecular	0.259	0.102	0.14	0.075	0.099	0.05	0.074	0.033	1.233	1.123	1.163	1.131	1.159	1.137	1.161	1.141	66.875	0	28.984	0.326	24.971	0.447	24.867	0.424	4.556	4.175	4.731	4.594	4.982	4.935	5.206	5.193	1.00	1.00	1.00	1.00	Test
Cpd00914	1	MIC (nM)	Klebsiella pneumoniae (ATCC 8045)	Functional	Non-molecular	0.259	0.102	0.14	0.075	0.099	0.05	0.074	0.033	1.233	1.123	1.163	1.131	1.159	1.137	1.161	1.141	66.875	0	28.984	0.326	24.971	0.447	24.867	0.424	4.556	4.175	4.731	4.594	4.982	4.935	5.206	5.193	1.00	1.00	1.00	1.00	Train
Cpd00915	1	MIC (nM)	Escherichia coli (Vogel)	Functional	Non-molecular	0.373	0.19	0.207	0.12	0.127	0.07	0.085	0.041	1.336	1.156	1.223	1.152	1.195	1.153	1.184	1.154	41.348	0	23.548	0.301	20.704	0.223	20.206	0.141	5.584	5.405	5.337	5.245	5.349	5.324	5.491	5.481	1.00	1.00	1.00	1.00	Train
Cpd00916	1	MIC (nM)	Escherichia coli (ATCC 25922)	Functional	Non-molecular	0.366	0.085	0.19	0.08	0.116	0.053	0.079	0.033	1.208	1.126	1.158	1.133	1.158	1.138	1.162	1.142	58.003	0	28.046	0.082	24.924	0.188	25.086	0.216	4.859	4.407	4.856	4.725	5.052	5.016	5.257	5.251	1.00	1.00	1.00	1.00	Train
Cpd00917	1	MIC (nM)	Escherichia coli (ATCC 25922)	Functional	Non-molecular	0.366	0.15	0.166	0.094	0.091	0.058	0.053	0.035	1.38	1.212	1.26	1.229	1.28	1.257	1.306	1.279	75.443	7.423	30.145	8.642	26.684	8.87	27.131	9.193	6.851	5.58	6.245	6.025	6.581	6.619	7.003	7.116	1.82	1.82	1.82	1.82	Train
Cpd00918	1	MIC (nM)	Escherichia coli	Functional	Non-molecular	0.409	0.224	0.254	0.14	0.164	0.087	0.112	0.056	1.242	1.122	1.157	1.133	1.158	1.139	1.161	1.144	84.539	0	29.461	0	24.101	0.005	23.188	0.006	6.002	5.617	5.645	5.486	5.573	5.505	5.624	5.592	1.00	1.00	1.00	1.00	Test
Cpd00919	1	MIC (nM)	Escherichia coli (Vogel)	Functional	Non-molecular	0.409	0.224	0.254	0.14	0.164	0.087	0.112	0.056	1.242	1.122	1.157	1.133	1.158	1.139	1.161	1.144	84.539	0	29.461	0	24.101	0.005	23.188	0.006	6.002	5.617	5.645	5.486	5.573	5.505	5.624	5.592	1.00	1.00	1.00	1.00	Train
Cpd00920	1	MIC (nM)	Klebsiella pneumoniae (MGH-2)	Functional	Non-molecular	0.48	0.202	0.27	0.133	0.168	0.087	0.113	0.057	1.242	1.127	1.159	1.135	1.159	1.14	1.162	1.144	65.528	0	27.399	0	23.584	0.028	22.916	0.031	6.002	5.579	5.633	5.469	5.57	5.498	5.622	5.587	1.00	1.00	1.00	1.00	Test
Cpd00921	1	MIC (nM)	Klebsiella pneumoniae (MGH-2)	Functional	Non-molecular	0.464	0.193	0.244	0.124	0.162	0.079	0.113	0.052	1.242	1.127	1.163	1.137	1.161	1.142	1.163	1.145	65.528	0	27.111	0.299	23.57	0.259	22.928	0.216	5.866	5.405	5.529	5.375	5.504	5.442	5.58	5.553	1.00	1.00	1.00	1.00	Train
Cpd00922	1	MIC (nM)	Escherichia coli (BLP)	Functional	Non-molecular	0.459	0.1	0.162	0.105	0.133	0.104	0.126	0.106	1.368	1.212	1.268	1.195	1.228	1.193	1.21	1.191	104.236	2.783	57.152	9.586	38.022	13.646	28.992	15.314	7.415	5.252	6.487	6.058	6.658	6.556	6.845	6.823	1.33	1.33	1.33	1.33	Train
Cpd00923	1	MIC (nM)	Escherichia coli (NIHJ JC2)	Functional	Non-molecular	0.509	0.128	0.216	0.087	0.102	0.051	0.052	0.028	1.437	1.228	1.291	1.239	1.305	1.256	1.321	1.269	64.77	0	30.368	0.711	30.068	1.204	31.11	1.836	7.984	6.597	6.996	6.631	6.899	6.832	7.002	7.044	1.33	1.33	1.33	1.33	Train
Cpd00924	1	MIC (nM)	Escherichia coli	Functional	Non-molecular	0.498	0.254	0.282	0.158	0.177	0.098	0.12	0.062	1.229	1.122	1.157	1.131	1.157	1.137	1.16	1.142	41.348	0	24.054	0	21.443	0.029	21.058	0.032	6.052	5.827	5.824	5.656	5.742	5.651	5.78	5.723	1.00	1.00	1.00	1.00	Train
Cpd00925	1	MIC (nM)	Escherichia coli (Vogel)	Functional	Non-molecular	0.498	0.254	0.282	0.158	0.177	0.098	0.12	0.062	1.229	1.122	1.157	1.131	1.157	1.137	1.16	1.142	41.348	0	24.054	0	21.443	0.029	21.058	0.032	6.052	5.827	5.824	5.656	5.742	5.651	5.78	5.723	1.00	1.00	1.00	1.00	Train
Cpd00926	1	MIC (nM)	Escherichia coli (Vogel)	Functional	Non-molecular	0.525	0.18	0.298	0.13	0.197	0.094	0.137	0.069	1.229	1.117	1.149	1.126	1.149	1.133	1.153	1.137	60.359	0	25.321	0	20.672	0.048	19.975	0.052	6.048	5.549	5.682	5.511	5.633	5.548	5.672	5.626	1.00	1.00	1.00	1.00	Train
Cpd00927	1	MIC (nM)	Klebsiella pneumoniae (MGH-2)	Functional	Non-molecular	0.498	0.254	0.282	0.158	0.177	0.098	0.12	0.062	1.229	1.122	1.157	1.131	1.157	1.137	1.16	1.142	41.348	0	24.054	0	21.443	0.029	21.058	0.032	6.052	5.827	5.824	5.656	5.742	5.651	5.78	5.723	1.00	1.00	1.00	1.00	Train
Cpd00928	1	MIC (nM)	Escherichia coli (EC-14)	Functional	Non-molecular	0.33	0.158	0.144	0.111	0.108	0.098	0.101	0.096	1.628	1.531	1.612	1.593	1.646	1.652	1.69	1.703	128.073	16.738	72.528	23.367	52.348	28.176	44.596	31.024	9.348	7.732	9.035	8.688	9.401	9.303	9.771	9.708	1.33	1.33	1.33	1.33	Train
Cpd00929	1	MIC (nM)	Escherichia coli	Functional	Non-molecular	0.453	0.224	0.226	0.123	0.139	0.077	0.099	0.053	1.216	1.125	1.158	1.132	1.155	1.136	1.158	1.139	87.582	0	30.367	0.556	24.858	0.839	23.439	1.037	6.024	5.437	5.446	5.285	5.414	5.373	5.527	5.517	1.00	1.00	1.00	1.00	Train
Cpd00930	1	MIC (nM)	Escherichia coli (Vogel)	Functional	Non-molecular	0.453	0.224	0.226	0.123	0.139	0.077	0.099	0.053	1.216	1.125	1.158	1.132	1.155	1.136	1.158	1.139	87.582	0	30.367	0.556	24.858	0.839	23.439	1.037	6.024	5.437	5.446	5.285	5.414	5.373	5.527	5.517	1.00	1.00	1.00	1.00	Test
Cpd00931	1	MIC (nM)	Escherichia coli (NIHJ JC2)	Functional	Non-molecular	0.535	0.213	0.278	0.151	0.179	0.105	0.127	0.072	1.203	1.12	1.147	1.123	1.147	1.129	1.151	1.135	63.402	0	26.766	0.231	21.656	0.422	20.764	0.607	6.137	5.737	5.753	5.608	5.711	5.632	5.767	5.715	1.33	1.33	1.33	1.33	Train
Cpd00932	1	MIC (nM)	Klebsiella pneumoniae (MGH-2)	Functional	Non-molecular	0.516	0.213	0.256	0.148	0.165	0.101	0.118	0.068	1.203	1.12	1.149	1.124	1.148	1.13	1.152	1.135	63.402	0	26.766	0.232	22.231	0.425	21.203	0.611	6.078	5.662	5.702	5.552	5.676	5.6	5.748	5.699	1.00	1.00	1.00	1.00	Train
Cpd00933	1	MIC (nM)	Escherichia coli	Functional	Non-molecular	0.505	0.328	0.285	0.217	0.203	0.174	0.172	0.159	1.185	1.125	1.191	1.157	1.203	1.176	1.209	1.187	102.565	0	55.627	10.003	48.686	17.112	45.074	21.811	6.276	6.145	6.181	6.18	6.261	6.282	6.358	6.377	1.82	1.82	1.82	1.82	Train
Cpd00934	1	MIC (nM)	Escherichia coli	Functional	Non-molecular	0.514	0.321	0.293	0.216	0.209	0.175	0.176	0.16	1.185	1.125	1.19	1.156	1.202	1.175	1.208	1.186	102.565	0	55.433	9.976	48.512	17.065	44.951	21.765	6.273	6.137	6.187	6.183	6.268	6.286	6.364	6.38	1.00	1.00	1.00	1.00	Test
Cpd00935	1	MIC (nM)	Pseudomonas aeruginosa (ATCC 10145)	Functional	Non-molecular	0.242	0.003	0.1	0.013	0.08	0.019	0.076	0.023	1.573	1.298	1.385	1.284	1.339	1.288	1.324	1.294	136.756	4.044	67.473	11.398	49.248	16.968	41.106	20.478	8.22	5.572	6.753	6.216	6.955	6.824	7.303	7.296	1.33	1.33	1.33	1.33	Test
Cpd00936	1	MIC (nM)	Escherichia coli (Juhl)	Functional	Non-molecular	0.221	0.09	0.135	0.063	0.092	0.041	0.067	0.025	1.242	1.127	1.167	1.135	1.162	1.14	1.163	1.143	69.264	0	29.919	0.336	25.771	0.46	25.542	0.429	4.486	4.151	4.666	4.582	4.939	4.936	5.189	5.206	1.33	1.33	1.33	1.33	Train
Cpd00937	1	MIC (nM)	Escherichia coli (Juhl)	Functional	Non-molecular	0.272	0.112	0.141	0.074	0.088	0.043	0.063	0.024	1.242	1.132	1.171	1.138	1.165	1.142	1.166	1.145	50.252	0	28.138	0.314	25.225	0.427	25.395	0.35	4.548	4.211	4.666	4.576	4.927	4.922	5.183	5.199	1.33	1.33	1.33	1.33	Train
Cpd00938	1	MIC (nM)	Klebsiella pneumoniae (ATCC 8045)	Functional	Non-molecular	0.221	0.09	0.135	0.063	0.092	0.041	0.067	0.025	1.242	1.127	1.167	1.135	1.162	1.14	1.163	1.143	69.264	0	29.919	0.336	25.771	0.46	25.542	0.429	4.486	4.151	4.666	4.582	4.939	4.936	5.189	5.206	1.33	1.33	1.33	1.33	Test
Cpd00939	1	MIC (nM)	Klebsiella pneumoniae	Functional	Non-molecular	0.545	0.162	0.241	0.106	0.161	0.072	0.124	0.051	1.216	1.136	1.163	1.139	1.161	1.143	1.163	1.145	56.626	7.354	28.364	5.177	25.175	4.329	24.48	3.543	6.496	6.447	6.393	6.295	6.379	6.301	6.41	6.329	1.33	1.33	1.33	1.33	Test
Cpd00940	1	MIC (nM)	Klebsiella pneumoniae (X26)	Functional	Non-molecular	0.196	0.11	0.099	0.072	0.071	0.06	0.061	0.055	1.592	1.21	1.31	1.208	1.252	1.205	1.23	1.204	87.066	0	38.302	6.641	26.809	8.397	21.182	9.136	6.324	5.923	6.427	6.766	7.087	7.346	7.566	7.743	1.33	1.33	1.33	1.33	Train
Cpd00941	1	MIC (nM)	Escherichia coli (NIHJ JC2)	Functional	Non-molecular	0.289	0.032	0.086	0.047	0.061	0.051	0.057	0.052	1.717	1.361	1.445	1.309	1.365	1.301	1.335	1.3	158.295	3.565	77.967	13.025	51.689	19.946	40.778	23.508	11.162	7.589	9.018	8.119	8.701	8.435	8.684	8.6	1.33	1.33	1.33	1.33	Test
Cpd00942	1	MIC (nM)	Pseudomonas aeruginosa	Functional	Non-molecular	0.167	0.089	0.105	0.069	0.087	0.065	0.079	0.065	1.158	1.098	1.146	1.11	1.143	1.117	1.14	1.123	58.972	0	34.175	0.952	23.86	2.454	17.854	3.797	5.644	6.312	6.746	7.137	7.262	7.452	7.467	7.561	1.00	1.00	1.00	1.00	Train
Cpd00943	1	MIC (nM)	Escherichia coli (NIHJ JC2)	Functional	Non-molecular	0.616	0.297	0.341	0.222	0.242	0.163	0.187	0.128	1.571	1.305	1.37	1.272	1.315	1.272	1.296	1.275	127.496	2.852	64.424	10.729	43.5	16.631	34.279	19.612	10.184	6.77	8.455	7.522	8.289	8.021	8.354	8.303	1.33	1.33	1.33	1.33	Train
Cpd00944	1	MIC (nM)	Klebsiella pneumoniae	Functional	Non-molecular	0.409	0.166	0.207	0.114	0.135	0.072	0.096	0.046	1.293	1.143	1.182	1.147	1.172	1.15	1.171	1.152	42.879	0	24.316	0.308	21.401	0.248	20.883	0.167	5.533	5.412	5.493	5.391	5.521	5.473	5.629	5.597	1.00	1.00	1.00	1.00	Train
Cpd00945	1	MIC (nM)	Acinetobacter baumannii	Functional	Non-molecular	0.515	0.072	0.199	0.063	0.11	0.059	0.079	0.057	1.197	1.109	1.133	1.116	1.137	1.121	1.14	1.125	97.249	0	31.099	3.193	26.965	4.423	25.128	5.225	7.106	7.212	7.642	7.694	8.077	8.082	8.382	8.325	1.82	1.82	1.82	1.82	Train
Cpd00946	1	MIC (nM)	Escherichia coli (EC-14)	Functional	Non-molecular	0.39	0.16	0.131	0.103	0.101	0.097	0.099	0.1	1.649	1.558	1.629	1.608	1.65	1.661	1.69	1.71	132.342	17.597	76.125	24.654	55.118	29.743	47.069	32.786	9.464	7.822	9.081	8.794	9.441	9.424	9.818	9.847	1.33	1.33	1.33	1.33	Train
Cpd00947	1	MIC (nM)	Escherichia coli	Functional	Non-molecular	0.571	0.37	0.33	0.245	0.23	0.192	0.188	0.171	1.186	1.128	1.196	1.161	1.208	1.179	1.213	1.19	108.753	0	58.118	10.361	50.293	17.63	46.286	22.349	6.79	6.681	6.647	6.612	6.624	6.612	6.636	6.629	1.00	1.00	1.00	1.00	Train
Cpd00948	1	MIC (nM)	Klebsiella pneumoniae (MGH-2)	Functional	Non-molecular	0.409	0.194	0.211	0.121	0.127	0.072	0.087	0.045	1.499	1.178	1.236	1.182	1.215	1.183	1.207	1.182	70.568	0	28.939	0.316	24.656	0.232	23.701	0.18	6.998	5.421	5.648	5.446	5.635	5.581	5.755	5.725	1.00	1.00	1.00	1.00	Test
Cpd00949	1	MIC (nM)	Klebsiella pneumoniae (MGH-2)	Functional	Non-molecular	0.354	0.171	0.205	0.109	0.13	0.07	0.091	0.046	1.499	1.173	1.231	1.179	1.211	1.18	1.204	1.18	91.042	0	30.771	0.337	25.201	0.252	23.795	0.239	6.932	5.358	5.637	5.441	5.638	5.58	5.754	5.719	1.00	1.00	1.00	1.00	Train
Cpd00950	1	MIC (nM)	Klebsiella pneumoniae (MGH-2)	Functional	Non-molecular	0.436	0.171	0.217	0.108	0.134	0.072	0.093	0.05	1.485	1.167	1.225	1.174	1.206	1.176	1.2	1.176	65.002	0	27.009	0.337	22.339	0.252	21.117	0.202	7.006	5.358	5.648	5.448	5.648	5.593	5.765	5.735	1.00	1.00	1.00	1.00	Train
Cpd00951	1	MIC (nM)	Klebsiella pneumoniae (MGH-2)	Functional	Non-molecular	0.402	0.206	0.245	0.134	0.156	0.084	0.106	0.054	1.485	1.167	1.226	1.173	1.208	1.175	1.201	1.176	65.002	0	27.313	0	22.365	0.052	21.483	0.051	7.057	5.703	5.906	5.699	5.869	5.769	5.95	5.873	1.00	1.00	1.00	1.00	Test
Cpd00952	1	MIC (nM)	Escherichia coli (ATCC 25922)	Functional	Non-molecular	0.369	0.01	0.111	0.033	0.083	0.04	0.075	0.043	1.649	1.339	1.419	1.295	1.349	1.289	1.322	1.288	144.465	3.002	74.18	10.971	49.968	17.059	39.008	20.33	10.329	7.359	8.61	7.994	8.482	8.391	8.582	8.624	1.82	1.82	1.82	1.82	Train
Cpd00953	1	MIC (nM)	Escherichia coli (BLP)	Functional	Non-molecular	0.369	0.01	0.111	0.033	0.083	0.04	0.075	0.043	1.649	1.339	1.419	1.295	1.349	1.289	1.322	1.288	144.465	3.002	74.18	10.971	49.968	17.059	39.008	20.33	10.329	7.359	8.61	7.994	8.482	8.391	8.582	8.624	1.00	1.00	1.00	1.00	Train
Cpd00954	1	MIC (nM)	Escherichia coli (NIHJ JC2)	Functional	Non-molecular	0.491	0.162	0.258	0.126	0.153	0.082	0.102	0.053	1.266	1.141	1.172	1.146	1.169	1.149	1.17	1.151	53.065	0	25.138	0.083	22.663	0.075	22.356	0.061	5.876	5.592	5.611	5.447	5.541	5.463	5.594	5.552	1.00	1.00	1.00	1.00	Train
Cpd00955	1	MIC (nM)	Escherichia coli (Vogel)	Functional	Non-molecular	0.426	0.193	0.225	0.126	0.143	0.078	0.099	0.05	1.266	1.136	1.172	1.144	1.168	1.148	1.17	1.15	58.037	0	26.54	0.307	23.245	0.246	22.613	0.191	5.702	5.413	5.481	5.344	5.459	5.404	5.543	5.518	1.00	1.00	1.00	1.00	Train
Cpd00956	1	MIC (nM)	Escherichia coli (NIHJ JC2)	Functional	Non-molecular	0.432	0.199	0.218	0.129	0.137	0.08	0.096	0.052	1.251	1.131	1.166	1.139	1.163	1.143	1.165	1.146	67.955	0	27.995	0.306	23.925	0.244	23.128	0.197	5.841	5.408	5.516	5.332	5.477	5.399	5.559	5.523	1.00	1.00	1.00	1.00	Test
Cpd00957	1	MIC (nM)	Escherichia coli (Vogel)	Functional	Non-molecular	0.591	0.211	0.252	0.127	0.155	0.082	0.111	0.054	1.21	1.127	1.157	1.13	1.156	1.137	1.16	1.141	65.75	0	28.591	0.248	23.768	0.449	22.673	0.645	6.086	5.605	5.599	5.463	5.605	5.537	5.715	5.659	1.00	1.00	1.00	1.00	Train
Cpd00958	1	MIC (nM)	Escherichia coli	Functional	Non-molecular	0.413	0.23	0.261	0.145	0.17	0.089	0.116	0.056	1.237	1.121	1.157	1.13	1.156	1.137	1.16	1.142	62.595	0	26.712	0	22.115	0.005	21.399	0.007	5.97	5.787	5.794	5.634	5.723	5.638	5.771	5.719	1.00	1.00	1.00	1.00	Train
Cpd00959	1	MIC (nM)	Escherichia coli (Vogel)	Functional	Non-molecular	0.454	0.185	0.295	0.136	0.199	0.094	0.139	0.065	1.237	1.121	1.154	1.129	1.153	1.135	1.156	1.14	62.595	0	26.138	0	21.427	0.05	20.774	0.054	5.946	5.717	5.818	5.649	5.771	5.668	5.805	5.736	1.00	1.00	1.00	1.00	Test
Cpd00960	1	MIC (nM)	Escherichia coli (Vogel)	Functional	Non-molecular	0.471	0.198	0.25	0.129	0.167	0.081	0.117	0.052	1.237	1.126	1.163	1.134	1.16	1.14	1.162	1.144	42.879	0	24.316	0.309	21.589	0.269	21.147	0.19	5.828	5.569	5.672	5.517	5.65	5.572	5.723	5.677	1.00	1.00	1.00	1.00	Train
Cpd00961	1	MIC (nM)	Escherichia coli (Vogel)	Functional	Non-molecular	0.454	0.185	0.295	0.136	0.199	0.094	0.139	0.065	1.237	1.121	1.154	1.129	1.153	1.135	1.156	1.14	62.595	0	26.138	0	21.427	0.05	20.774	0.054	5.946	5.717	5.818	5.649	5.771	5.668	5.805	5.736	1.33	1.33	1.33	1.33	Train
Cpd00962	1	MIC (nM)	Escherichia coli (Vogel)	Functional	Non-molecular	0.413	0.23	0.261	0.145	0.17	0.089	0.116	0.056	1.237	1.121	1.157	1.13	1.156	1.137	1.16	1.142	62.595	0	26.712	0	22.115	0.005	21.399	0.007	5.97	5.787	5.794	5.634	5.723	5.638	5.771	5.719	1.00	1.00	1.00	1.00	Train
Cpd00963	1	MIC (nM)	Escherichia coli (Vogel)	Functional	Non-molecular	0.487	0.208	0.278	0.139	0.174	0.089	0.117	0.057	1.237	1.126	1.159	1.132	1.157	1.138	1.16	1.142	42.879	0	24.583	0	21.582	0.029	21.12	0.032	5.97	5.748	5.781	5.616	5.72	5.631	5.768	5.713	1.00	1.00	1.00	1.00	Test
Cpd00964	1	MIC (nM)	Klebsiella pneumoniae (MGH-2)	Functional	Non-molecular	0.487	0.208	0.278	0.139	0.174	0.089	0.117	0.057	1.237	1.126	1.159	1.132	1.157	1.138	1.16	1.142	42.879	0	24.583	0	21.582	0.029	21.12	0.032	5.97	5.748	5.781	5.616	5.72	5.631	5.768	5.713	1.00	1.00	1.00	1.00	Train
Cpd00965	1	MIC (nM)	Escherichia coli	Functional	Non-molecular	0.557	0.372	0.317	0.242	0.221	0.188	0.183	0.168	1.188	1.13	1.198	1.162	1.209	1.181	1.214	1.191	109.935	0	58.754	10.451	50.696	17.875	46.569	22.519	6.775	6.672	6.629	6.599	6.61	6.603	6.626	6.623	1.82	1.82	1.82	1.82	Test
Cpd00966	1	MIC (nM)	Escherichia coli	Functional	Non-molecular	0.486	0.208	0.254	0.134	0.161	0.088	0.113	0.06	1.21	1.123	1.152	1.127	1.151	1.132	1.154	1.137	65.75	0	27.649	0.238	22.316	0.434	21.294	0.615	6.062	5.678	5.682	5.532	5.653	5.58	5.733	5.688	1.00	1.00	1.00	1.00	Train
Cpd00967	1	MIC (nM)	Escherichia coli (Vogel)	Functional	Non-molecular	0.486	0.208	0.254	0.134	0.161	0.088	0.113	0.06	1.21	1.123	1.152	1.127	1.151	1.132	1.154	1.137	65.75	0	27.649	0.238	22.316	0.434	21.294	0.615	6.062	5.678	5.682	5.532	5.653	5.58	5.733	5.688	1.00	1.00	1.00	1.00	Train
Cpd00968	1	MIC (nM)	Escherichia coli (Vogel)	Functional	Non-molecular	0.458	0.23	0.232	0.128	0.143	0.079	0.102	0.052	1.21	1.123	1.157	1.129	1.154	1.134	1.156	1.138	65.75	0	27.649	0.576	22.909	0.64	21.685	0.775	5.992	5.602	5.588	5.425	5.557	5.498	5.667	5.637	1.00	1.00	1.00	1.00	Test
Cpd00969	1	MIC (nM)	Klebsiella pneumoniae (ATCC 27736)	Functional	Non-molecular	0.48	0.198	0.208	0.102	0.117	0.052	0.082	0.029	1.267	1.143	1.181	1.148	1.175	1.151	1.174	1.153	48.239	0	27.963	0.353	24.298	0.254	23.492	0.156	5.768	5.528	5.507	5.381	5.529	5.478	5.676	5.635	1.82	1.82	1.82	1.82	Test
Cpd00970	1	MIC (nM)	Escherichia coli (Vogel)	Functional	Non-molecular	0.496	0.191	0.287	0.161	0.197	0.118	0.143	0.083	1.195	1.113	1.148	1.123	1.149	1.13	1.155	1.136	71.829	0	29.919	0	25.705	0.051	25.261	0.095	6.392	5.842	6.225	5.975	6.22	6.089	6.271	6.198	1.00	1.00	1.00	1.00	Train
Cpd00971	1	MIC (nM)	Escherichia coli (Vogel)	Functional	Non-molecular	0.596	0.177	0.351	0.137	0.224	0.097	0.15	0.068	1.195	1.123	1.152	1.13	1.153	1.136	1.158	1.14	47.142	0	27.03	0	24.52	0.016	24.804	0.034	6.589	6.084	6.334	6.076	6.265	6.135	6.289	6.222	1.00	1.00	1.00	1.00	Train
Cpd00972	1	MIC (nM)	Klebsiella pneumoniae (MGH-2)	Functional	Non-molecular	0.427	0.211	0.246	0.149	0.164	0.1	0.117	0.067	1.195	1.108	1.142	1.119	1.144	1.126	1.15	1.131	87.67	0	30.102	0	25.166	0.051	24.114	0.055	6.124	5.686	5.785	5.636	5.761	5.693	5.825	5.79	1.00	1.00	1.00	1.00	Train
Cpd00973	1	MIC (nM)	Escherichia coli (Vogel)	Functional	Non-molecular	0.492	0.191	0.286	0.156	0.195	0.112	0.14	0.078	1.182	1.103	1.136	1.112	1.139	1.121	1.145	1.127	62.595	0	26.138	0	22.743	0.051	22.009	0.06	6.16	5.842	6.002	5.81	5.975	5.86	6.019	5.94	1.00	1.00	1.00	1.00	Train
Cpd00974	1	MIC (nM)	Escherichia coli (NIHJ JC2)	Functional	Non-molecular	0.508	0.128	0.254	0.098	0.136	0.059	0.077	0.032	1.362	1.177	1.251	1.169	1.218	1.168	1.208	1.17	39.366	0	24.231	0.089	22.325	0.076	22.158	0.051	5.524	5.525	5.53	5.469	5.592	5.55	5.703	5.671	1.33	1.33	1.33	1.33	Train
Cpd00975	1	MIC (nM)	Pseudomonas aeruginosa (ATCC 10145)	Functional	Non-molecular	0.184	-0.008	0.079	0.009	0.069	0.018	0.068	0.023	1.596	1.308	1.396	1.29	1.348	1.293	1.332	1.299	142.226	4.174	70.187	11.877	51.27	17.437	42.506	21.014	8.261	5.583	6.762	6.273	6.964	6.911	7.337	7.401	1.33	1.33	1.33	1.33	Train
Cpd00976	1	MIC (nM)	Escherichia coli (Vogel)	Functional	Non-molecular	0.381	0.224	0.261	0.175	0.193	0.128	0.146	0.092	1.182	1.1	1.132	1.109	1.134	1.117	1.141	1.124	62.595	0	25.588	0.322	21.593	0.247	20.972	0.207	6.148	5.986	6.059	5.932	6.041	5.952	6.071	6.002	1.00	1.00	1.00	1.00	Test
Cpd00977	1	MIC (nM)	Klebsiella pneumoniae (MGH-2)	Functional	Non-molecular	0.381	0.224	0.261	0.175	0.193	0.128	0.146	0.092	1.182	1.1	1.132	1.109	1.134	1.117	1.141	1.124	62.595	0	25.588	0.322	21.593	0.247	20.972	0.207	6.148	5.986	6.059	5.932	6.041	5.952	6.071	6.002	1.00	1.00	1.00	1.00	Test
Cpd00978	1	MIC (nM)	Klebsiella pneumoniae (ATCC 10031)	Functional	Non-molecular	0.495	0.23	0.263	0.159	0.175	0.111	0.129	0.082	1.2	1.121	1.165	1.136	1.165	1.143	1.167	1.146	74.234	0	35.969	4.307	29.944	4.622	28.334	4.079	6.466	6.002	6.277	6.039	6.246	6.108	6.28	6.191	1.00	1.00	1.00	1.00	Train
Cpd00979	1	MIC (nM)	Escherichia coli (EC-14)	Functional	Non-molecular	0.397	0.075	0.129	0.079	0.101	0.087	0.097	0.093	1.684	1.587	1.636	1.627	1.657	1.681	1.7	1.734	137.268	18.336	77.536	25.818	56.892	31.272	48.931	34.565	9.584	7.899	9.124	8.932	9.507	9.589	9.904	10.034	1.00	1.00	1.00	1.00	Train
Cpd00980	1	MIC (nM)	Escherichia coli (EC-14)	Functional	Non-molecular	0.397	0.075	0.129	0.079	0.101	0.087	0.097	0.093	1.684	1.587	1.636	1.627	1.657	1.681	1.7	1.734	137.268	18.336	77.536	25.818	56.892	31.272	48.931	34.565	9.584	7.899	9.124	8.932	9.507	9.589	9.904	10.034	1.33	1.33	1.33	1.33	Test
Cpd00981	1	MIC (nM)	Escherichia coli (BLP)	Functional	Non-molecular	0.331	0.105	0.149	0.096	0.126	0.097	0.121	0.1	1.392	1.223	1.282	1.204	1.237	1.199	1.216	1.195	110.961	2.925	60.241	10.039	39.588	14.127	29.862	15.713	7.325	5.521	6.759	6.317	6.89	6.75	7.006	6.955	1.33	1.33	1.33	1.33	Train
Cpd00982	1	MIC (nM)	Escherichia coli (EC-14)	Functional	Non-molecular	0.331	0.105	0.149	0.096	0.126	0.097	0.121	0.1	1.392	1.223	1.282	1.204	1.237	1.199	1.216	1.195	110.961	2.925	60.241	10.039	39.588	14.127	29.862	15.713	7.325	5.521	6.759	6.317	6.89	6.75	7.006	6.955	1.33	1.33	1.33	1.33	Train
Cpd00983	1	MIC (nM)	Klebsiella pneumoniae	Functional	Non-molecular	0.373	0.166	0.19	0.109	0.119	0.066	0.085	0.041	1.304	1.148	1.186	1.15	1.175	1.152	1.173	1.153	44.528	0	25.135	0.317	21.872	0.234	21.21	0.148	5.495	5.42	5.466	5.366	5.5	5.456	5.623	5.593	1.00	1.00	1.00	1.00	Train
Cpd00984	1	MIC (nM)	Escherichia coli (ATCC 10536)	Functional	Non-molecular	0.31	0.072	0.13	0.058	0.095	0.053	0.082	0.048	1.285	1.153	1.184	1.152	1.173	1.152	1.17	1.152	65.98	2.852	29.276	2.499	24.694	2.541	24.137	2.49	4.917	4.705	5.217	5.219	5.518	5.535	5.71	5.71	1.00	1.00	1.00	1.00	Train
Cpd00985	1	MIC (nM)	Pseudomonas aeruginosa (ATCC 27316)	Functional	Non-molecular	0.357	0.176	0.211	0.114	0.134	0.071	0.094	0.046	1.505	1.173	1.233	1.178	1.212	1.178	1.204	1.178	67.602	0	27.941	0.35	23.204	0.263	22.003	0.211	6.934	5.531	5.792	5.593	5.794	5.707	5.908	5.84	1.00	1.00	1.00	1.00	Train
Cpd00986	1	MIC (nM)	Escherichia coli (Vogel)	Functional	Non-molecular	0.498	0.209	0.241	0.128	0.149	0.078	0.106	0.048	1.246	1.129	1.166	1.137	1.164	1.143	1.167	1.148	65.002	0	28.265	0	23.846	0.049	22.892	0.052	5.899	5.628	5.651	5.519	5.645	5.571	5.738	5.677	1.00	1.00	1.00	1.00	Train
Cpd00987	1	MIC (nM)	Escherichia coli (Vogel)	Functional	Non-molecular	0.391	0.194	0.209	0.121	0.127	0.072	0.088	0.045	1.276	1.14	1.176	1.147	1.171	1.15	1.172	1.152	60.269	0	27.434	0.316	23.763	0.232	22.971	0.172	5.67	5.421	5.454	5.318	5.436	5.386	5.536	5.513	1.00	1.00	1.00	1.00	Train
Cpd00988	1	MIC (nM)	Klebsiella pneumoniae (ATCC 10031)	Functional	Non-molecular	0.534	0.129	0.206	0.091	0.099	0.052	0.052	0.028	1.456	1.239	1.311	1.249	1.322	1.265	1.339	1.278	76.517	0	36.572	0.422	36.297	0.848	38.062	1.174	8.517	6.925	7.631	7.157	7.553	7.436	7.653	7.665	1.33	1.33	1.33	1.33	Train
Cpd00989	1	MIC (nM)	Escherichia coli (NIHJ JC2)	Functional	Non-molecular	0.313	0.04	0.129	0.038	0.097	0.038	0.088	0.038	1.577	1.295	1.379	1.28	1.333	1.285	1.318	1.292	133.275	1.901	62.242	9.519	44.836	15.405	37.34	19.218	8.284	5.444	6.746	6.202	6.991	6.895	7.393	7.412	1.33	1.33	1.33	1.33	Train
Cpd00990	1	MIC (nM)	Haemophilus influenzae	Functional	Non-molecular	0.519	0.072	0.2	0.067	0.111	0.062	0.079	0.059	1.208	1.117	1.14	1.122	1.141	1.125	1.142	1.128	104.804	0	33.542	4.068	28.006	5.283	25.65	6.004	7.295	7.212	7.752	7.768	8.158	8.147	8.45	8.38	1.82	1.82	1.82	1.82	Train
Cpd00991	1	MIC (nM)	Escherichia coli (NIHJ JC2)	Functional	Non-molecular	0.437	0.199	0.231	0.131	0.148	0.08	0.103	0.05	1.246	1.13	1.166	1.137	1.163	1.141	1.164	1.145	44.528	0	25.135	0.318	22.099	0.256	21.526	0.171	5.801	5.582	5.649	5.506	5.629	5.564	5.717	5.679	1.33	1.33	1.33	1.33	Train
Cpd00992	1	MIC (nM)	Klebsiella pneumoniae	Functional	Non-molecular	0.483	0.14	0.247	0.117	0.153	0.08	0.107	0.053	1.246	1.135	1.166	1.136	1.16	1.139	1.161	1.142	39.366	0	23.686	0.086	21.647	0.079	21.492	0.057	5.898	5.766	5.808	5.676	5.807	5.73	5.888	5.835	1.33	1.33	1.33	1.33	Test
Cpd00993	1	MIC (nM)	Klebsiella pneumoniae (MGH-2)	Functional	Non-molecular	0.39	0.206	0.243	0.134	0.156	0.085	0.108	0.054	1.246	1.125	1.16	1.133	1.158	1.138	1.161	1.143	65.002	0	27.313	0	22.365	0.052	21.483	0.051	5.874	5.703	5.733	5.587	5.692	5.613	5.754	5.704	1.33	1.33	1.33	1.33	Train
Cpd00994	1	MIC (nM)	Klebsiella pneumoniae (MGH-2)	Functional	Non-molecular	0.39	0.206	0.243	0.134	0.156	0.085	0.108	0.054	1.246	1.125	1.16	1.133	1.158	1.138	1.161	1.143	65.002	0	27.313	0	22.365	0.052	21.483	0.051	5.874	5.703	5.733	5.587	5.692	5.613	5.754	5.704	1.00	1.00	1.00	1.00	Train
Cpd00995	1	MIC (nM)	Klebsiella pneumoniae (ATCC 8045)	Functional	Non-molecular	0.304	0.122	0.16	0.082	0.11	0.06	0.088	0.046	1.276	1.143	1.174	1.146	1.168	1.148	1.167	1.149	60.578	7.577	28.199	4.945	23.924	4.028	22.533	3.317	5.928	6.003	6.069	5.988	6.088	6.021	6.121	6.055	1.00	1.00	1.00	1.00	Train
Cpd00996	1	MIC (nM)	Escherichia coli (ATCC 25922)	Functional	Non-molecular	0.369	0.01	0.111	0.033	0.083	0.04	0.075	0.043	1.649	1.339	1.419	1.295	1.349	1.289	1.322	1.288	144.465	3.002	74.18	10.971	49.968	17.059	39.008	20.33	10.329	7.359	8.61	7.994	8.482	8.391	8.582	8.624	1.00	1.00	1.00	1.00	Train
Cpd00997	1	MIC (nM)	Escherichia coli (ATCC 25922)	Functional	Non-molecular	0.369	0.01	0.111	0.033	0.083	0.04	0.075	0.043	1.649	1.339	1.419	1.295	1.349	1.289	1.322	1.288	144.465	3.002	74.18	10.971	49.968	17.059	39.008	20.33	10.329	7.359	8.61	7.994	8.482	8.391	8.582	8.624	1.33	1.33	1.33	1.33	Test
Cpd00998	1	MIC (nM)	Escherichia coli	Functional	Non-molecular	0.501	0.202	0.227	0.126	0.137	0.079	0.097	0.051	1.218	1.132	1.161	1.133	1.157	1.137	1.159	1.14	47.805	0	26.389	0.567	22.551	0.632	21.715	0.714	5.971	5.574	5.575	5.429	5.572	5.516	5.692	5.66	1.00	1.00	1.00	1.00	Test
Cpd00999	1	MIC (nM)	Escherichia coli (Vogel)	Functional	Non-molecular	0.501	0.202	0.227	0.126	0.137	0.079	0.097	0.051	1.218	1.132	1.161	1.133	1.157	1.137	1.159	1.14	47.805	0	26.389	0.567	22.551	0.632	21.715	0.714	5.971	5.574	5.575	5.429	5.572	5.516	5.692	5.66	1.00	1.00	1.00	1.00	Train
Cpd01000	1	MIC (nM)	Klebsiella pneumoniae (X26)	Functional	Non-molecular	0.367	0.138	0.156	0.068	0.086	0.042	0.06	0.032	1.417	1.237	1.292	1.212	1.239	1.199	1.21	1.189	129.791	3.194	79.056	9.813	59.688	15.119	51.382	18.192	9.056	7.304	8.401	8.073	8.631	8.635	8.931	9.021	1.00	1.00	1.00	1.00	Train
Cpd01001	1	MIC (nM)	Escherichia coli (ATCC 25922)	Functional	Non-molecular	0.551	0.177	0.246	0.129	0.136	0.084	0.079	0.052	1.38	1.208	1.256	1.226	1.28	1.256	1.306	1.279	71.694	8.226	27.602	6.38	26.115	7.173	26.985	8.182	8.004	6.523	7.132	6.752	7.212	7.125	7.418	7.443	1.82	1.82	1.82	1.82	Train
Cpd01002	1	MIC (nM)	Escherichia coli (ISF 432)	Functional	Non-molecular	0.507	0.167	0.266	0.13	0.162	0.086	0.111	0.056	1.203	1.122	1.151	1.128	1.152	1.134	1.155	1.138	65.406	0	27.49	0.43	22.935	0.894	21.967	1.064	6.218	5.767	5.817	5.634	5.755	5.659	5.815	5.754	1.33	1.33	1.33	1.33	Train
Cpd01003	1	MIC (nM)	Klebsiella pneumoniae (ATCC 10031)	Functional	Non-molecular	0.507	0.167	0.266	0.13	0.162	0.086	0.111	0.056	1.203	1.122	1.151	1.128	1.152	1.134	1.155	1.138	65.406	0	27.49	0.43	22.935	0.894	21.967	1.064	6.218	5.767	5.817	5.634	5.755	5.659	5.815	5.754	1.00	1.00	1.00	1.00	Train
Cpd01004	1	MIC (nM)	Klebsiella pneumoniae (MGH-2)	Functional	Non-molecular	0.436	0.217	0.254	0.159	0.172	0.108	0.124	0.073	1.203	1.117	1.153	1.127	1.153	1.134	1.158	1.139	74.592	0	31.264	0	26.251	0.053	25.653	0.093	6.336	5.864	6.175	5.964	6.176	6.072	6.24	6.186	1.00	1.00	1.00	1.00	Train
Cpd01005	1	MIC (nM)	Escherichia coli	Functional	Non-molecular	0.48	0.205	0.257	0.134	0.176	0.085	0.125	0.055	1.189	1.112	1.147	1.12	1.146	1.127	1.151	1.132	44.528	0	25.135	0.321	22.456	0.28	22.053	0.198	6.023	5.743	5.859	5.701	5.854	5.773	5.935	5.885	1.00	1.00	1.00	1.00	Train
Cpd01006	1	MIC (nM)	Escherichia coli (Juhl)	Functional	Non-molecular	0.47	0.207	0.218	0.119	0.149	0.084	0.12	0.069	1.189	1.097	1.126	1.101	1.116	1.101	1.111	1.101	65.002	0	23.316	0.248	15.049	0.144	11.3	0.104	10.194	11.21	11.656	11.94	12.196	12.269	12.42	12.402	1.33	1.33	1.33	1.33	Train
Cpd01007	1	MIC (nM)	Klebsiella pneumoniae (MGH-2)	Functional	Non-molecular	0.48	0.205	0.257	0.134	0.176	0.085	0.125	0.055	1.189	1.112	1.147	1.12	1.146	1.127	1.151	1.132	44.528	0	25.135	0.321	22.456	0.28	22.053	0.198	6.023	5.743	5.859	5.701	5.854	5.773	5.935	5.885	1.00	1.00	1.00	1.00	Train
Cpd01008	1	MIC (nM)	Klebsiella pneumoniae	Functional	Non-molecular	0.456	0.233	0.238	0.12	0.137	0.064	0.09	0.038	1.242	1.122	1.164	1.133	1.163	1.14	1.165	1.144	45.89	0	27.089	0	23.846	0.026	22.92	0.085	5.783	5.502	5.607	5.467	5.655	5.601	5.795	5.755	1.00	1.00	1.00	1.00	Train
Cpd01009	1	MIC (nM)	Klebsiella pneumoniae	Functional	Non-molecular	0.401	0.2	0.215	0.126	0.132	0.074	0.091	0.046	1.256	1.134	1.17	1.139	1.165	1.143	1.166	1.146	46.31	0	26.012	0.328	22.606	0.242	21.877	0.151	5.772	5.596	5.626	5.484	5.611	5.549	5.713	5.677	1.00	1.00	1.00	1.00	Test
Cpd01010	1	MIC (nM)	Pseudomonas aeruginosa (ATCC 27853)	Functional	Non-molecular	0.369	0.01	0.111	0.033	0.083	0.04	0.075	0.043	1.649	1.339	1.419	1.295	1.349	1.289	1.322	1.288	144.465	3.002	74.18	10.971	49.968	17.059	39.008	20.33	10.329	7.359	8.61	7.994	8.482	8.391	8.582	8.624	1.82	1.82	1.82	1.82	Train
Cpd01011	1	MIC (nM)	Escherichia coli	Functional	Non-molecular	0.537	0.338	0.302	0.228	0.214	0.181	0.177	0.162	1.181	1.127	1.195	1.159	1.209	1.178	1.215	1.189	95.753	0	56.342	9.333	50.453	16.126	47.165	20.725	6.385	6.251	6.299	6.282	6.358	6.362	6.434	6.437	1.82	1.82	1.82	1.82	Train
Cpd01012	1	MIC (nM)	Escherichia coli (NIHJ JC2)	Functional	Non-molecular	0.364	0.193	0.181	0.13	0.122	0.1	0.095	0.084	1.394	1.205	1.271	1.209	1.246	1.21	1.232	1.21	104.524	0	40.162	5.71	28.037	8.232	22.002	9.57	7.971	5.786	7.165	6.536	7.224	7.001	7.385	7.31	1.33	1.33	1.33	1.33	Train
Cpd01013	1	MIC (nM)	Escherichia coli (Vogel)	Functional	Non-molecular	0.433	0.172	0.203	0.089	0.12	0.049	0.084	0.03	1.526	1.185	1.248	1.189	1.225	1.188	1.214	1.186	70.419	0	30.01	0.376	24.912	0.276	23.601	0.219	6.979	5.458	5.687	5.5	5.73	5.642	5.882	5.799	1.00	1.00	1.00	1.00	Train
Cpd01014	1	MIC (nM)	Escherichia coli (NIHJ JC2)	Functional	Non-molecular	0.3	0.131	0.18	0.091	0.119	0.061	0.088	0.042	1.316	1.147	1.186	1.152	1.177	1.154	1.175	1.156	67.602	0	27.623	0.343	22.571	0.249	21.166	0.195	5.837	5.818	5.885	5.778	5.911	5.845	6.005	5.952	1.33	1.33	1.33	1.33	Train
Cpd01015	1	MIC (nM)	Escherichia coli (NIHJ JC2)	Functional	Non-molecular	0.428	0.234	0.209	0.15	0.134	0.108	0.101	0.088	1.369	1.196	1.262	1.203	1.241	1.206	1.229	1.206	91.322	0	38.68	3.688	27.207	6.397	21.323	8.088	8.269	6.023	7.347	6.687	7.341	7.108	7.469	7.391	1.33	1.33	1.33	1.33	Train
Cpd01016	1	MIC (nM)	Escherichia coli	Functional	Non-molecular	0.525	0.327	0.3	0.221	0.214	0.179	0.179	0.163	1.183	1.127	1.193	1.158	1.205	1.177	1.211	1.188	101.85	0	55.46	9.321	48.317	16.356	44.837	20.948	6.364	6.239	6.304	6.28	6.375	6.364	6.454	6.438	1.00	1.00	1.00	1.00	Test
Cpd01017	1	MIC (nM)	Klebsiella pneumoniae	Functional	Non-molecular	0.194	0.055	0.114	0.033	0.077	0.02	0.056	0.013	1.326	1.148	1.188	1.152	1.176	1.152	1.174	1.153	78.903	0	27.694	0.618	23.238	0.454	22.529	0.371	3.976	3.685	4.005	4.031	4.275	4.335	4.534	4.585	1.00	1.00	1.00	1.00	Train
Cpd01018	1	MIC (nM)	Escherichia coli (Vogel)	Functional	Non-molecular	0.5	0.167	0.208	0.084	0.121	0.052	0.086	0.037	1.256	1.133	1.17	1.141	1.167	1.145	1.168	1.148	67.602	0	28.938	0.362	23.917	0.265	22.588	0.209	5.821	5.276	5.353	5.23	5.388	5.353	5.53	5.512	1.00	1.00	1.00	1.00	Test
Cpd01019	1	MIC (nM)	Klebsiella pneumoniae (ATCC 10031)	Functional	Non-molecular	0.228	0.074	0.109	0.057	0.076	0.037	0.059	0.023	1.314	1.143	1.184	1.146	1.172	1.148	1.17	1.15	56.335	0	24.308	0.618	20.673	0.495	20.252	0.353	3.964	3.828	4.148	4.167	4.404	4.442	4.644	4.67	1.00	1.00	1.00	1.00	Train
Cpd01020	1	MIC (nM)	Pseudomonas aeruginosa (ATCC 10145)	Functional	Non-molecular	0.254	0.03	0.107	0.036	0.086	0.038	0.081	0.039	1.602	1.305	1.391	1.286	1.342	1.29	1.326	1.297	138.947	1.967	64.932	9.95	46.813	15.833	38.66	19.727	8.33	5.45	6.756	6.263	7.002	6.992	7.434	7.53	1.33	1.33	1.33	1.33	Train
Cpd01021	1	MIC (nM)	Escherichia coli (NIHJ JC2)	Functional	Non-molecular	0.401	0.2	0.215	0.126	0.132	0.074	0.091	0.046	1.256	1.134	1.17	1.139	1.165	1.143	1.166	1.146	46.31	0	26.012	0.328	22.606	0.242	21.877	0.151	5.772	5.596	5.626	5.484	5.611	5.549	5.713	5.677	1.33	1.33	1.33	1.33	Test
Cpd01022	1	MIC (nM)	Klebsiella pneumoniae	Functional	Non-molecular	0.379	0.171	0.195	0.113	0.126	0.07	0.092	0.044	1.256	1.134	1.17	1.136	1.162	1.14	1.162	1.142	46.31	0	26.012	0.329	22.771	0.244	22.125	0.154	5.684	5.595	5.652	5.548	5.703	5.655	5.832	5.797	1.00	1.00	1.00	1.00	Train
Cpd01023	1	MIC (nM)	Klebsiella pneumoniae (MGH-2)	Functional	Non-molecular	0.401	0.2	0.215	0.126	0.132	0.074	0.091	0.046	1.256	1.134	1.17	1.139	1.165	1.143	1.166	1.146	46.31	0	26.012	0.328	22.606	0.242	21.877	0.151	5.772	5.596	5.626	5.484	5.611	5.549	5.713	5.677	1.00	1.00	1.00	1.00	Train
Cpd01024	1	MIC (nM)	Klebsiella pneumoniae (X26)	Functional	Non-molecular	0.251	0.067	0.131	0.05	0.087	0.041	0.065	0.034	1.432	1.237	1.287	1.208	1.234	1.196	1.207	1.187	134.267	3.194	77.705	9.587	58.255	14.79	50.41	17.91	9.46	7.667	8.671	8.301	8.787	8.757	9.014	9.085	1.00	1.00	1.00	1.00	Test
Cpd01025	1	MIC (nM)	Escherichia coli	Functional	Non-molecular	0.4	0.212	0.251	0.144	0.167	0.095	0.118	0.064	1.211	1.121	1.156	1.13	1.156	1.136	1.16	1.14	77.575	0	32.354	0	26.448	0.054	25.835	0.089	6.328	5.887	6.17	5.955	6.164	6.062	6.232	6.182	1.00	1.00	1.00	1.00	Train
Cpd01026	1	MIC (nM)	Escherichia coli	Functional	Non-molecular	0.445	0.206	0.238	0.136	0.156	0.085	0.11	0.054	1.196	1.115	1.15	1.122	1.149	1.129	1.153	1.133	46.31	0	26.012	0.33	23.013	0.267	22.465	0.179	6.003	5.762	5.841	5.695	5.839	5.77	5.932	5.89	1.00	1.00	1.00	1.00	Train
Cpd01027	1	MIC (nM)	Escherichia coli	Functional	Non-molecular	0.396	0.212	0.25	0.139	0.165	0.089	0.116	0.058	1.196	1.11	1.144	1.118	1.144	1.126	1.15	1.131	67.602	0	28.265	0	23.286	0.054	22.414	0.053	6.078	5.887	5.929	5.778	5.903	5.819	5.969	5.914	1.00	1.00	1.00	1.00	Test
Cpd01028	1	MIC (nM)	Escherichia coli	Functional	Non-molecular	0.516	0.173	0.274	0.135	0.167	0.089	0.114	0.057	1.196	1.121	1.15	1.125	1.149	1.13	1.153	1.134	40.941	0	24.512	0.089	22.383	0.081	22.181	0.058	6.191	5.953	5.98	5.806	5.929	5.834	5.988	5.927	1.00	1.00	1.00	1.00	Train
Cpd01029	1	MIC (nM)	Escherichia coli (Vogel)	Functional	Non-molecular	0.396	0.212	0.25	0.139	0.165	0.089	0.116	0.058	1.196	1.11	1.144	1.118	1.144	1.126	1.15	1.131	67.602	0	28.265	0	23.286	0.054	22.414	0.053	6.078	5.887	5.929	5.778	5.903	5.819	5.969	5.914	1.00	1.00	1.00	1.00	Train
Cpd01030	1	MIC (nM)	Klebsiella pneumoniae (MGH-2)	Functional	Non-molecular	0.445	0.206	0.238	0.136	0.156	0.085	0.11	0.054	1.196	1.115	1.15	1.122	1.149	1.129	1.153	1.133	46.31	0	26.012	0.33	23.013	0.267	22.465	0.179	6.003	5.762	5.841	5.695	5.839	5.77	5.932	5.89	1.00	1.00	1.00	1.00	Test
Cpd01031	1	MIC (nM)	Klebsiella pneumoniae (MGH-2)	Functional	Non-molecular	0.396	0.212	0.25	0.139	0.165	0.089	0.116	0.058	1.196	1.11	1.144	1.118	1.144	1.126	1.15	1.131	67.602	0	28.265	0	23.286	0.054	22.414	0.053	6.078	5.887	5.929	5.778	5.903	5.819	5.969	5.914	1.00	1.00	1.00	1.00	Train
Cpd01032	1	MIC (nM)	Klebsiella pneumoniae	Functional	Non-molecular	0.328	0.178	0.198	0.117	0.136	0.076	0.099	0.051	1.252	1.122	1.162	1.13	1.159	1.136	1.161	1.141	47.802	0	26.444	0	23.067	0.1	22.273	0.16	5.561	5.381	5.574	5.49	5.679	5.634	5.812	5.769	1.00	1.00	1.00	1.00	Train
Cpd01033	1	MIC (nM)	Klebsiella pneumoniae (ATCC 10031)	Functional	Non-molecular	0.469	0.164	0.178	0.109	0.121	0.092	0.102	0.087	1.731	1.352	1.518	1.342	1.436	1.329	1.393	1.321	137.069	0	69.233	3.172	47.316	6.067	37.049	8.156	11.664	7.634	10.383	9.193	10.526	10.026	10.678	10.422	1.00	1.00	1.00	1.00	Train
Cpd01034	1	MIC (nM)	Escherichia coli (ESBLP)	Functional	Non-molecular	0.346	0.171	0.161	0.124	0.125	0.107	0.112	0.101	1.383	1.199	1.294	1.229	1.294	1.246	1.297	1.258	101.01	0	49.512	3.692	39.871	6.027	34.251	7.935	7.878	7.414	8.132	8.176	8.681	8.802	9.195	9.326	1.82	1.82	1.82	1.82	Train
Cpd01035	1	MIC (nM)	Escherichia coli (ATCC 25922)	Functional	Non-molecular	0.504	0.172	0.24	0.135	0.153	0.094	0.109	0.064	1.246	1.133	1.163	1.138	1.161	1.142	1.163	1.145	68.259	0	28.044	0.831	23.527	0.716	22.68	0.522	5.898	5.436	5.521	5.41	5.517	5.466	5.588	5.561	1.33	1.33	1.33	1.33	Test
Cpd01036	1	MIC (nM)	Klebsiella pneumoniae (ATCC 10031)	Functional	Non-molecular	0.504	0.172	0.24	0.135	0.153	0.094	0.109	0.064	1.246	1.133	1.163	1.138	1.161	1.142	1.163	1.145	68.259	0	28.044	0.831	23.527	0.716	22.68	0.522	5.898	5.436	5.521	5.41	5.517	5.466	5.588	5.561	1.33	1.33	1.33	1.33	Train
Cpd01037	1	MIC (nM)	Escherichia coli	Functional	Non-molecular	0.42	0.172	0.201	0.089	0.121	0.05	0.086	0.03	1.267	1.137	1.176	1.144	1.171	1.148	1.172	1.151	70.419	0	30.01	0.376	24.912	0.276	23.601	0.219	5.696	5.458	5.497	5.377	5.534	5.48	5.673	5.629	1.00	1.00	1.00	1.00	Train
Cpd01038	1	MIC (nM)	Klebsiella pneumoniae	Functional	Non-molecular	0.256	0.035	0.17	0.027	0.126	0.02	0.095	0.015	1.285	1.14	1.18	1.145	1.169	1.147	1.168	1.149	66.875	0	28.393	0.639	24.555	0.939	24.367	0.862	4.335	3.937	4.561	4.451	4.826	4.825	5.067	5.094	1.00	1.00	1.00	1.00	Test
Cpd01039	1	MIC (nM)	Klebsiella pneumoniae (ATCC 10031)	Functional	Non-molecular	0.412	0.183	0.196	0.129	0.14	0.095	0.112	0.073	1.221	1.132	1.176	1.143	1.17	1.147	1.17	1.148	81.913	0	38.438	4.537	31.308	4.789	29.185	4.128	6.268	5.817	6.145	5.931	6.168	6.047	6.233	6.154	1.00	1.00	1.00	1.00	Train
Cpd01040	1	MIC (nM)	Escherichia coli	Functional	Non-molecular	0.618	0.426	0.374	0.288	0.259	0.216	0.204	0.183	1.167	1.116	1.181	1.151	1.198	1.172	1.206	1.185	94.746	0	53.365	8.845	46.895	15.173	43.62	19.889	6.916	6.797	6.729	6.686	6.664	6.652	6.651	6.65	1.82	1.82	1.82	1.82	Train
Cpd01041	1	MIC (nM)	Klebsiella pneumoniae (ATCC 10031)	Functional	Non-molecular	0.471	0.169	0.207	0.095	0.126	0.056	0.091	0.034	1.237	1.142	1.172	1.14	1.165	1.142	1.165	1.144	59.699	2.26	28.909	0.994	25.272	0.482	24.442	0.245	5.956	5.785	5.76	5.644	5.797	5.735	5.928	5.873	1.33	1.33	1.33	1.33	Train
Cpd01042	1	MIC (nM)	Escherichia coli (NIHJ JC2)	Functional	Non-molecular	0.303	0.136	0.185	0.094	0.127	0.064	0.095	0.045	1.267	1.133	1.17	1.138	1.164	1.142	1.164	1.145	70.419	0	28.598	0.356	23.489	0.259	22.064	0.203	6.048	6.012	6.089	5.976	6.127	6.056	6.224	6.166	1.33	1.33	1.33	1.33	Train
Cpd01043	1	MIC (nM)	Klebsiella pneumoniae (MGH-2)	Functional	Non-molecular	0.599	0.169	0.27	0.111	0.156	0.068	0.106	0.041	1.204	1.129	1.159	1.132	1.158	1.137	1.161	1.141	42.646	0	26.351	0.096	24.086	0.082	23.844	0.055	6.205	5.91	5.888	5.728	5.87	5.782	5.967	5.898	1.33	1.33	1.33	1.33	Train
Cpd01044	1	MIC (nM)	Klebsiella pneumoniae (MGH-2)	Functional	Non-molecular	0.599	0.169	0.27	0.111	0.156	0.068	0.106	0.041	1.204	1.129	1.159	1.132	1.158	1.137	1.161	1.141	42.646	0	26.351	0.096	24.086	0.082	23.844	0.055	6.205	5.91	5.888	5.728	5.87	5.782	5.967	5.898	1.00	1.00	1.00	1.00	Test
Cpd01045	1	MIC (nM)	Escherichia coli (ATCC 8739)	Functional	Non-molecular	0.28	0.045	0.118	0.043	0.076	0.027	0.058	0.015	1.394	1.198	1.239	1.167	1.193	1.153	1.176	1.147	83.22	0	33.38	1.001	25.727	1.326	23.941	1.343	6.489	5.121	5.402	4.951	5.186	5.019	5.223	5.148	1.00	1.00	1.00	1.00	Test
Cpd01046	1	MIC (nM)	Escherichia coli (Vogel)	Functional	Non-molecular	0.412	0.207	0.223	0.136	0.142	0.085	0.101	0.055	1.219	1.13	1.166	1.137	1.163	1.141	1.165	1.144	58.628	0	31.189	0.34	26.835	0.453	26.29	0.372	6.241	5.783	6.074	5.86	6.096	6.004	6.199	6.157	1.00	1.00	1.00	1.00	Train
Cpd01047	1	MIC (nM)	Pseudomonas aeruginosa (ATCC 27316)	Functional	Non-molecular	0.353	0.182	0.216	0.124	0.145	0.082	0.105	0.056	1.219	1.125	1.162	1.133	1.16	1.139	1.162	1.142	80.808	0	33.125	0.363	27.389	0.487	26.428	0.453	6.169	5.715	6.058	5.849	6.09	6.002	6.189	6.15	1.00	1.00	1.00	1.00	Train
Cpd01048	1	MIC (nM)	Escherichia coli (ATCC 10536)	Functional	Non-molecular	0.513	0.15	0.205	0.102	0.138	0.083	0.111	0.07	1.227	1.143	1.163	1.139	1.158	1.141	1.158	1.143	67.107	3.083	28.684	2.814	23.171	2.74	21.599	2.693	6.314	6.037	6.154	6.072	6.186	6.125	6.222	6.16	1.00	1.00	1.00	1.00	Test
Cpd01049	1	MIC (nM)	Escherichia coli	Functional	Non-molecular	0.348	0.182	0.215	0.118	0.142	0.076	0.103	0.05	1.204	1.114	1.149	1.122	1.148	1.128	1.152	1.133	70.419	0	28.938	0.363	24.175	0.274	22.968	0.22	5.909	5.715	5.811	5.669	5.826	5.756	5.926	5.881	1.00	1.00	1.00	1.00	Test
Cpd01050	1	MIC (nM)	Escherichia coli (Vogel)	Functional	Non-molecular	0.408	0.207	0.222	0.131	0.14	0.079	0.099	0.049	1.204	1.119	1.153	1.125	1.151	1.13	1.154	1.134	48.239	0	26.952	0.34	23.567	0.252	22.848	0.158	5.981	5.783	5.824	5.677	5.826	5.758	5.932	5.89	1.00	1.00	1.00	1.00	Train
Cpd01051	1	MIC (nM)	Escherichia coli (Vogel)	Functional	Non-molecular	0.408	0.207	0.222	0.131	0.14	0.079	0.099	0.049	1.204	1.119	1.153	1.125	1.151	1.13	1.154	1.134	48.239	0	26.952	0.34	23.567	0.252	22.848	0.158	5.981	5.783	5.824	5.677	5.826	5.758	5.932	5.89	1.33	1.33	1.33	1.33	Test
Cpd01052	1	MIC (nM)	Klebsiella pneumoniae (MGH-2)	Functional	Non-molecular	0.348	0.182	0.215	0.118	0.142	0.076	0.103	0.05	1.204	1.114	1.149	1.122	1.148	1.128	1.152	1.133	70.419	0	28.938	0.363	24.175	0.274	22.968	0.22	5.909	5.715	5.811	5.669	5.826	5.756	5.926	5.881	1.00	1.00	1.00	1.00	Train
Cpd01053	1	MIC (nM)	Pseudomonas aeruginosa PAO1	Functional	Non-molecular	0.408	0.207	0.222	0.131	0.14	0.079	0.099	0.049	1.204	1.119	1.153	1.125	1.151	1.13	1.154	1.134	48.239	0	26.952	0.34	23.567	0.252	22.848	0.158	5.981	5.783	5.824	5.677	5.826	5.758	5.932	5.89	1.33	1.33	1.33	1.33	Test
Cpd01054	1	MIC (nM)	Escherichia coli (ATCC 25922)	Functional	Non-molecular	0.227	0.121	0.094	0.056	0.043	0.026	0.021	0.013	1.366	1.186	1.247	1.217	1.279	1.254	1.311	1.281	73.397	8.696	28.838	6.676	27.067	7.303	28.244	8.139	6.453	5.276	6.117	5.967	6.66	6.747	7.187	7.314	1.33	1.33	1.33	1.33	Test
Cpd01055	1	MIC (nM)	Escherichia coli	Functional	Non-molecular	0.462	0.193	0.244	0.125	0.162	0.077	0.112	0.048	1.282	1.139	1.178	1.149	1.173	1.153	1.174	1.155	41.348	0	23.548	0.299	20.814	0.259	20.317	0.182	5.647	5.405	5.497	5.343	5.463	5.387	5.525	5.484	1.82	1.82	1.82	1.82	Train
Cpd01056	1	MIC (nM)	Escherichia coli (Vogel)	Functional	Non-molecular	0.272	0.149	0.157	0.095	0.115	0.07	0.094	0.056	1.204	1.104	1.138	1.109	1.132	1.113	1.134	1.118	80.37	0	30.173	0	23.277	0.368	21.871	0.574	6.865	6.545	6.905	6.677	6.813	6.672	6.74	6.653	1.33	1.33	1.33	1.33	Train
Cpd01057	1	MIC (nM)	Klebsiella pneumoniae (MGH-2)	Functional	Non-molecular	0.332	0.155	0.175	0.107	0.121	0.077	0.096	0.06	1.204	1.11	1.141	1.112	1.136	1.117	1.139	1.122	58.19	0	28.334	0	23.029	0.263	22.039	0.366	6.937	6.629	6.908	6.683	6.799	6.647	6.72	6.617	1.33	1.33	1.33	1.33	Train
Cpd01058	1	MIC (nM)	Klebsiella pneumoniae	Functional	Non-molecular	0.406	0.181	0.19	0.089	0.112	0.049	0.079	0.032	1.263	1.131	1.172	1.137	1.167	1.141	1.166	1.145	49.88	0	28.478	0	24.451	0.027	23.179	0.086	5.548	5.289	5.459	5.361	5.587	5.559	5.772	5.743	1.00	1.00	1.00	1.00	Train
Cpd01059	1	MIC (nM)	Pseudomonas aeruginosa	Functional	Non-molecular	0.557	0.355	0.313	0.235	0.22	0.185	0.182	0.165	1.188	1.13	1.197	1.161	1.208	1.178	1.213	1.188	112.787	0	67.505	9.921	59.535	16.967	54.525	21.608	6.84	6.766	6.716	6.708	6.698	6.702	6.705	6.709	1.82	1.82	1.82	1.82	Test
Cpd01060	1	MIC (nM)	Escherichia coli (NIHJ JC2)	Functional	Non-molecular	0.489	0.232	0.224	0.167	0.17	0.145	0.15	0.137	1.159	1.1	1.133	1.104	1.128	1.108	1.124	1.111	63.928	0	29.647	0.75	21.18	1.937	15.994	3.061	6.853	7.507	8.191	8.699	9.065	9.36	9.537	9.694	1.00	1.00	1.00	1.00	Train
Cpd01061	1	MIC (nM)	Escherichia coli (NIHJ JC2)	Functional	Non-molecular	0.308	0.032	0.115	0.036	0.088	0.039	0.082	0.04	1.608	1.31	1.39	1.285	1.339	1.29	1.323	1.297	132.497	2.113	60.273	9.456	42.092	15.614	34.69	19.538	8.536	5.385	6.84	6.274	7.084	7.045	7.527	7.605	1.33	1.33	1.33	1.33	Train
Cpd01062	1	MIC (nM)	Klebsiella pneumoniae (ATCC 10031)	Functional	Non-molecular	0.376	0.17	0.169	0.117	0.122	0.097	0.104	0.089	1.765	1.365	1.536	1.344	1.439	1.328	1.391	1.319	143.596	0	72.002	3.275	48.568	6.021	37.495	8.017	11.8	7.928	10.74	9.385	10.742	10.178	10.811	10.525	1.00	1.00	1.00	1.00	Train
Cpd01063	1	MIC (nM)	Escherichia coli (ATCC 8739)	Functional	Non-molecular	0.49	0.205	0.214	0.106	0.126	0.056	0.089	0.031	1.213	1.128	1.163	1.132	1.16	1.138	1.162	1.141	50.336	0	29.052	0.368	25.413	0.266	24.597	0.163	5.986	5.726	5.717	5.586	5.756	5.699	5.907	5.858	1.33	1.33	1.33	1.33	Train
Cpd01064	1	MIC (nM)	Escherichia coli (ATCC 25922)	Functional	Non-molecular	0.356	0.141	0.197	0.108	0.141	0.087	0.115	0.073	1.229	1.142	1.169	1.139	1.16	1.14	1.161	1.143	77.762	3.26	33.159	2.78	27.186	2.804	25.886	2.704	6.516	6.314	6.706	6.569	6.776	6.676	6.794	6.719	1.82	1.82	1.82	1.82	Test
Cpd01065	1	MIC (nM)	Escherichia coli (ATCC 25922)	Functional	Non-molecular	0.201	0.088	0.084	0.043	0.041	0.021	0.021	0.011	1.393	1.202	1.261	1.227	1.288	1.26	1.316	1.285	85.35	8.952	32.07	8.308	28.484	8.245	29.02	8.615	6.609	5.181	6.219	5.985	6.749	6.784	7.248	7.344	1.33	1.33	1.33	1.33	Train
Cpd01066	1	MIC (nM)	Escherichia coli (ATCC 25922)	Functional	Non-molecular	0.381	0.06	0.167	0.058	0.107	0.044	0.084	0.035	1.498	1.258	1.319	1.237	1.278	1.236	1.263	1.237	97.408	1.653	52.498	7.208	38.43	10.882	31.856	12.913	8.195	6.567	7.304	6.92	7.3	7.227	7.446	7.449	1.00	1.00	1.00	1.00	Train
Cpd01067	1	MIC (nM)	Escherichia coli	Functional	Non-molecular	0.257	0.036	0.174	0.028	0.13	0.021	0.098	0.015	1.242	1.127	1.165	1.135	1.159	1.139	1.161	1.143	69.264	0	29.289	0.659	25.324	0.966	25.059	0.885	4.463	4.052	4.701	4.58	4.971	4.954	5.2	5.214	1.00	1.00	1.00	1.00	Test
Cpd01068	1	MIC (nM)	Klebsiella pneumoniae	Functional	Non-molecular	0.257	0.036	0.174	0.028	0.13	0.021	0.098	0.015	1.242	1.127	1.165	1.135	1.159	1.139	1.161	1.143	69.264	0	29.289	0.659	25.324	0.966	25.059	0.885	4.463	4.052	4.701	4.58	4.971	4.954	5.2	5.214	1.00	1.00	1.00	1.00	Train
Cpd01069	1	MIC (nM)	Klebsiella pneumoniae (ATCC 10031)	Functional	Non-molecular	0.232	0.078	0.115	0.064	0.084	0.044	0.067	0.03	1.242	1.127	1.167	1.134	1.16	1.139	1.162	1.142	69.264	0	29.601	0.659	25.075	0.926	24.887	0.819	4.416	4.053	4.625	4.549	4.919	4.912	5.168	5.177	1.00	1.00	1.00	1.00	Train
Cpd01070	1	MIC (nM)	Salmonella enterica subsp. enterica serovar Typhimurium	Functional	Non-molecular	0.331	0.077	0.12	0.057	0.081	0.052	0.071	0.052	1.486	1.265	1.331	1.247	1.292	1.253	1.281	1.26	128.5	3.352	63.972	11.264	45.458	16.468	36.679	19.225	7.77	5.5	6.572	6.156	6.747	6.778	7.117	7.259	1.33	1.33	1.33	1.33	Test
Cpd01071	1	MIC (nM)	Escherichia coli (ATCC 10536)	Functional	Non-molecular	0.527	0.155	0.232	0.114	0.155	0.091	0.122	0.077	1.221	1.142	1.166	1.142	1.162	1.145	1.163	1.146	56.725	3.169	30.255	2.702	25.516	2.556	24.568	2.413	6.635	6.269	6.628	6.47	6.66	6.565	6.679	6.611	1.00	1.00	1.00	1.00	Train
Cpd01072	1	MIC (nM)	Acinetobacter baumannii	Functional	Non-molecular	0.685	0.275	0.276	0.182	0.185	0.15	0.153	0.134	1.426	1.229	1.32	1.254	1.313	1.265	1.311	1.272	96.095	0	41.782	4.129	33.379	6.254	29.119	7.984	10.063	9.494	10.19	10.008	10.422	10.321	10.607	10.541	1.82	1.82	1.82	1.82	Test
Cpd01073	1	MIC (nM)	Escherichia coli	Functional	Non-molecular	0.685	0.275	0.276	0.182	0.185	0.15	0.153	0.134	1.426	1.229	1.32	1.254	1.313	1.265	1.311	1.272	96.095	0	41.782	4.129	33.379	6.254	29.119	7.984	10.063	9.494	10.19	10.008	10.422	10.321	10.607	10.541	1.82	1.82	1.82	1.82	Train
Cpd01074	1	MIC (nM)	Haemophilus influenzae (AMP-R)	Functional	Non-molecular	0.685	0.275	0.276	0.182	0.185	0.15	0.153	0.134	1.426	1.229	1.32	1.254	1.313	1.265	1.311	1.272	96.095	0	41.782	4.129	33.379	6.254	29.119	7.984	10.063	9.494	10.19	10.008	10.422	10.321	10.607	10.541	1.82	1.82	1.82	1.82	Test
Cpd01075	1	MIC (nM)	Pseudomonas aeruginosa	Functional	Non-molecular	0.685	0.275	0.276	0.182	0.185	0.15	0.153	0.134	1.426	1.229	1.32	1.254	1.313	1.265	1.311	1.272	96.095	0	41.782	4.129	33.379	6.254	29.119	7.984	10.063	9.494	10.19	10.008	10.422	10.321	10.607	10.541	1.82	1.82	1.82	1.82	Train
Cpd01076	1	MIC (nM)	Pseudomonas aeruginosa (ATCC 10145)	Functional	Non-molecular	0.222	0.04	0.105	0.057	0.084	0.064	0.078	0.067	1.819	1.393	1.498	1.342	1.391	1.32	1.344	1.308	167.016	6.524	75.582	14.833	48.012	19.549	36.188	21.237	12.525	8.62	10.702	9.553	10.497	10.13	10.535	10.424	1.33	1.33	1.33	1.33	Train
Cpd01077	1	MIC (nM)	Escherichia coli (Juhl)	Functional	Non-molecular	0.484	0.123	0.188	0.079	0.144	0.06	0.125	0.051	1.213	1.11	1.139	1.11	1.124	1.109	1.118	1.108	73.481	0	25.671	0.27	16.271	0.155	12.208	0.112	10.46	11.604	11.957	12.165	12.402	12.426	12.602	12.547	1.33	1.33	1.33	1.33	Train
Cpd01078	1	MIC (nM)	Escherichia coli (NIHJ JC2)	Functional	Non-molecular	0.59	0.105	0.268	0.089	0.16	0.056	0.112	0.032	1.213	1.133	1.161	1.134	1.16	1.139	1.163	1.143	44.501	0	27.026	0.098	24.586	0.083	24.362	0.057	6.115	5.82	5.825	5.698	5.848	5.761	5.961	5.876	1.33	1.33	1.33	1.33	Test
Cpd01079	1	MIC (nM)	Klebsiella pneumoniae (MGH-2)	Functional	Non-molecular	0.49	0.205	0.214	0.106	0.126	0.056	0.089	0.031	1.213	1.128	1.163	1.132	1.16	1.138	1.162	1.141	50.336	0	29.052	0.368	25.413	0.266	24.597	0.163	5.986	5.726	5.717	5.586	5.756	5.699	5.907	5.858	1.00	1.00	1.00	1.00	Test
Cpd01080	1	MIC (nM)	Klebsiella pneumoniae (MGH-2)	Functional	Non-molecular	0.49	0.205	0.214	0.106	0.126	0.056	0.089	0.031	1.213	1.128	1.163	1.132	1.16	1.138	1.162	1.141	50.336	0	29.052	0.368	25.413	0.266	24.597	0.163	5.986	5.726	5.717	5.586	5.756	5.699	5.907	5.858	1.33	1.33	1.33	1.33	Train
Cpd01081	1	MIC (nM)	Escherichia coli (ATCC 25922)	Functional	Non-molecular	0.191	0.081	0.078	0.041	0.038	0.021	0.019	0.01	1.395	1.197	1.256	1.223	1.284	1.257	1.314	1.283	66.197	8.952	28.036	6.775	27.036	7.362	28.354	8.176	6.238	5.107	6.056	5.942	6.67	6.763	7.208	7.332	1.33	1.33	1.33	1.33	Test
Cpd01082	1	MIC (nM)	Escherichia coli	Functional	Non-molecular	0.371	0.109	0.206	0.06	0.12	0.032	0.069	0.018	1.466	1.23	1.285	1.249	1.3	1.273	1.321	1.292	79.447	9.223	29.302	7.269	27.209	7.542	27.772	8.108	7.847	6.418	7.132	6.736	7.202	7.118	7.4	7.432	1.00	1.00	1.00	1.00	Train
Cpd01083	1	MIC (nM)	Klebsiella pneumoniae	Functional	Non-molecular	0.371	0.109	0.206	0.06	0.12	0.032	0.069	0.018	1.466	1.23	1.285	1.249	1.3	1.273	1.321	1.292	79.447	9.223	29.302	7.269	27.209	7.542	27.772	8.108	7.847	6.418	7.132	6.736	7.202	7.118	7.4	7.432	1.00	1.00	1.00	1.00	Train
Cpd01084	1	MIC (nM)	Klebsiella pneumoniae	Functional	Non-molecular	0.478	0.228	0.275	0.134	0.177	0.081	0.121	0.051	1.237	1.126	1.161	1.134	1.159	1.139	1.161	1.143	42.879	0	24.583	0	21.721	0.005	21.164	0.006	5.962	5.747	5.767	5.611	5.704	5.622	5.752	5.7	1.00	1.00	1.00	1.00	Test
Cpd01085	1	MIC (nM)	Escherichia coli (ATCC 10536)	Functional	Non-molecular	0.496	0.142	0.187	0.08	0.122	0.063	0.1	0.054	1.269	1.153	1.18	1.152	1.172	1.153	1.171	1.154	68.858	3.355	30.187	2.821	24.623	2.599	23	2.364	6.165	6.039	6.146	6.085	6.199	6.14	6.248	6.175	1.00	1.00	1.00	1.00	Train
Cpd01086	1	MIC (nM)	Klebsiella pneumoniae (ATCC 10031)	Functional	Non-molecular	0.522	0.182	0.253	0.145	0.166	0.101	0.121	0.068	1.195	1.118	1.147	1.122	1.146	1.128	1.15	1.132	48.239	0	26.173	0.891	22.436	0.774	21.805	0.531	6.052	5.766	5.843	5.729	5.859	5.79	5.935	5.886	1.33	1.33	1.33	1.33	Test
Cpd01087	1	MIC (nM)	Escherichia coli (ATCC 25922)	Functional	Non-molecular	0.421	0.108	0.139	0.08	0.088	0.066	0.073	0.061	1.323	1.21	1.312	1.23	1.314	1.245	1.313	1.256	72.856	0	56.611	3.243	51.279	6.83	46.934	9.997	5.526	4.559	5.026	4.581	4.891	4.641	4.88	4.735	1.33	1.33	1.33	1.33	Train
Cpd01088	1	MIC (nM)	Pseudomonas aeruginosa (ATCC 27853)	Functional	Non-molecular	0.421	0.108	0.139	0.08	0.088	0.066	0.073	0.061	1.323	1.21	1.312	1.23	1.314	1.245	1.313	1.256	72.856	0	56.611	3.243	51.279	6.83	46.934	9.997	5.526	4.559	5.026	4.581	4.891	4.641	4.88	4.735	1.33	1.33	1.33	1.33	Train
Cpd01089	1	MIC (nM)	Escherichia coli	Functional	Non-molecular	0.431	0.072	0.238	0.045	0.159	0.027	0.115	0.018	1.565	1.198	1.254	1.193	1.224	1.189	1.213	1.187	67.602	0	28.598	0.724	24.13	0.606	22.975	0.438	6.694	5.245	5.65	5.452	5.718	5.607	5.857	5.752	1.00	1.00	1.00	1.00	Train
Cpd01090	1	MIC (nM)	Acinetobacter baumannii	Functional	Non-molecular	0.527	0.213	0.284	0.136	0.187	0.09	0.133	0.061	1.155	1.106	1.132	1.114	1.137	1.122	1.144	1.128	65.75	0	27.649	0.579	22.891	0.684	21.886	0.77	6.275	5.833	5.893	5.704	5.84	5.749	5.903	5.847	1.82	1.82	1.82	1.82	Train
Cpd01091	1	MIC (nM)	Escherichia coli (ATCC 8739)	Functional	Non-molecular	0.555	0.198	0.263	0.129	0.189	0.085	0.141	0.057	1.139	1.096	1.126	1.107	1.131	1.115	1.138	1.122	67.955	0	27.995	0.644	22.99	1.065	21.917	1.18	6.353	5.569	5.749	5.586	5.758	5.671	5.853	5.787	1.00	1.00	1.00	1.00	Test
Cpd01092	1	MIC (nM)	Klebsiella pneumoniae (ATCC 10031)	Functional	Non-molecular	0.588	0.224	0.314	0.142	0.22	0.092	0.159	0.061	1.126	1.086	1.115	1.1	1.124	1.111	1.133	1.119	62.595	0	26.422	0.335	22.191	0.802	21.387	0.996	6.553	5.791	5.913	5.725	5.86	5.756	5.915	5.839	1.00	1.00	1.00	1.00	Train
Cpd01093	1	MIC (nM)	Escherichia coli (ATCC 25922)	Functional	Non-molecular	0.139	0.07	0.063	0.038	0.032	0.02	0.017	0.01	1.411	1.203	1.265	1.229	1.29	1.261	1.318	1.285	68.744	9.223	28.639	6.904	27.647	7.442	28.705	8.228	6.149	5.106	6.094	6.015	6.725	6.823	7.248	7.371	1.33	1.33	1.33	1.33	Test
Cpd01094	1	MIC (nM)	Salmonella enterica subsp. enterica serovar Typhimurium	Functional	Non-molecular	0.347	0.081	0.129	0.062	0.087	0.056	0.076	0.055	1.491	1.268	1.333	1.249	1.294	1.256	1.284	1.264	127.661	3.553	58.877	10.966	40.798	16.317	32.765	19.161	7.815	5.453	6.757	6.321	7.022	7.054	7.437	7.578	1.33	1.33	1.33	1.33	Train
Cpd01095	1	MIC (nM)	Escherichia coli (ATCC 25922)	Functional	Non-molecular	0.145	0.07	0.064	0.038	0.033	0.02	0.017	0.01	1.395	1.198	1.259	1.225	1.287	1.26	1.316	1.284	79.043	9.223	30.078	6.904	28.199	7.449	28.96	8.233	6.294	5.106	6.114	6.015	6.741	6.829	7.262	7.379	1.33	1.33	1.33	1.33	Train
Cpd01096	1	MIC (nM)	Escherichia coli (ATCC 25922)	Functional	Non-molecular	0.434	0.063	0.177	0.06	0.109	0.045	0.085	0.036	1.497	1.258	1.314	1.234	1.272	1.233	1.258	1.235	89.554	1.755	47.914	6.664	34.37	10.49	28.688	12.521	8.36	6.581	7.408	6.966	7.379	7.277	7.514	7.499	1.00	1.00	1.00	1.00	Train
Cpd01097	1	MIC (nM)	Escherichia coli (BLP)	Functional	Non-molecular	0.434	0.063	0.177	0.06	0.109	0.045	0.085	0.036	1.497	1.258	1.314	1.234	1.272	1.233	1.258	1.235	89.554	1.755	47.914	6.664	34.37	10.49	28.688	12.521	8.36	6.581	7.408	6.966	7.379	7.277	7.514	7.499	1.00	1.00	1.00	1.00	Test
Cpd01098	1	MIC (nM)	Salmonella enterica subsp. enterica serovar Typhimurium	Functional	Non-molecular	0.346	0.041	0.11	0.044	0.077	0.047	0.07	0.05	1.491	1.269	1.334	1.249	1.294	1.254	1.283	1.261	124.787	3.483	64.328	11.268	45.691	16.555	36.884	19.299	7.877	5.452	6.562	6.172	6.781	6.825	7.165	7.309	1.33	1.33	1.33	1.33	Train
Cpd01099	1	MIC (nM)	Klebsiella pneumoniae	Functional	Non-molecular	0.557	0.082	0.309	0.062	0.193	0.046	0.129	0.037	1.246	1.129	1.164	1.136	1.16	1.14	1.162	1.143	65.002	0	27.009	0.688	22.774	0.574	21.661	0.413	5.786	5.321	5.669	5.365	5.629	5.476	5.684	5.613	1.00	1.00	1.00	1.00	Train
Cpd01100	1	MIC (nM)	Klebsiella pneumoniae (ATCC 10031)	Functional	Non-molecular	0.53	0.128	0.247	0.1	0.147	0.07	0.098	0.052	1.246	1.129	1.166	1.135	1.161	1.14	1.163	1.143	65.002	0	27.313	0.688	22.5	0.533	21.462	0.371	5.736	5.322	5.599	5.336	5.569	5.441	5.641	5.584	1.00	1.00	1.00	1.00	Train
Cpd01101	1	MIC (nM)	Pseudomonas aeruginosa (ATCC 27853)	Functional	Non-molecular	0.377	0.096	0.125	0.07	0.081	0.059	0.068	0.054	1.326	1.209	1.309	1.229	1.31	1.242	1.308	1.252	72.843	0	53.687	3.222	48.321	6.58	44.225	9.399	5.484	4.567	5.056	4.627	4.944	4.689	4.926	4.76	1.00	1.00	1.00	1.00	Test
Cpd01102	1	MIC (nM)	Escherichia coli (ISF 432)	Functional	Non-molecular	0.414	0.127	0.192	0.098	0.12	0.063	0.087	0.041	1.441	1.218	1.256	1.181	1.205	1.165	1.186	1.157	93.206	0	35.708	1.043	26.252	1.337	23.731	1.335	8.196	6.595	6.655	6.024	6.115	5.849	5.989	5.853	1.33	1.33	1.33	1.33	Train
Cpd01103	1	MIC (nM)	Escherichia coli	Functional	Non-molecular	0.437	0.205	0.227	0.125	0.147	0.077	0.104	0.049	1.246	1.13	1.166	1.137	1.162	1.141	1.163	1.145	44.528	0	25.135	0.317	21.958	0.273	21.291	0.196	5.801	5.583	5.633	5.507	5.625	5.561	5.706	5.665	1.00	1.00	1.00	1.00	Test
Cpd01104	1	MIC (nM)	Escherichia coli (ATCC 25922)	Functional	Non-molecular	0.403	0.174	0.229	0.125	0.152	0.08	0.109	0.052	1.246	1.13	1.161	1.131	1.154	1.133	1.156	1.136	44.528	0	25.421	0.323	22.645	0.263	22.229	0.179	5.791	5.659	5.782	5.645	5.811	5.743	5.915	5.872	1.33	1.33	1.33	1.33	Train
Cpd01105	1	MIC (nM)	Klebsiella pneumoniae	Functional	Non-molecular	0.437	0.205	0.227	0.125	0.147	0.077	0.104	0.049	1.246	1.13	1.166	1.137	1.162	1.141	1.163	1.145	44.528	0	25.135	0.317	21.958	0.273	21.291	0.196	5.801	5.583	5.633	5.507	5.625	5.561	5.706	5.665	1.00	1.00	1.00	1.00	Train
Cpd01106	1	MIC (nM)	Klebsiella pneumoniae	Functional	Non-molecular	0.29	0.124	0.168	0.085	0.117	0.061	0.091	0.046	1.276	1.141	1.185	1.146	1.177	1.148	1.174	1.15	76.209	0	41.073	0	33.888	0.005	30.094	0.006	5.745	5.66	5.723	5.652	5.758	5.707	5.828	5.78	1.00	1.00	1.00	1.00	Train
Cpd01107	1	MIC (nM)	Pseudomonas aeruginosa	Functional	Non-molecular	0.605	0.383	0.342	0.255	0.237	0.197	0.192	0.172	1.18	1.126	1.192	1.158	1.205	1.178	1.211	1.189	96.234	0	55.493	9.223	49.037	16.71	45.315	21.708	6.789	6.666	6.625	6.601	6.601	6.6	6.613	6.617	1.82	1.82	1.82	1.82	Train
Cpd01108	1	MIC (nM)	Escherichia coli	Functional	Non-molecular	0.668	0.098	0.325	0.101	0.205	0.079	0.141	0.062	1.203	1.126	1.159	1.132	1.157	1.137	1.16	1.14	54.118	0	29.086	0.322	25.1	0.498	24.753	0.476	6.323	5.555	6.11	5.769	6.11	5.944	6.165	6.097	1.00	1.00	1.00	1.00	Train
Cpd01109	1	MIC (nM)	Salmonella enterica subsp. enterica serovar Typhimurium	Functional	Non-molecular	0.589	0.163	0.209	0.094	0.143	0.075	0.12	0.066	1.635	1.331	1.428	1.312	1.361	1.305	1.331	1.3	125.33	2.377	62.041	9.348	42.489	15.497	33.949	19.05	10.57	6.177	8.033	7.063	7.912	7.665	8.087	8.061	1.33	1.33	1.33	1.33	Train
Cpd01110	1	MIC (nM)	Escherichia coli (ATCC 8739)	Functional	Non-molecular	0.599	0.096	0.262	0.087	0.15	0.063	0.099	0.048	1.381	1.205	1.241	1.168	1.194	1.153	1.177	1.145	93.206	0	36.559	1.089	27.294	1.394	24.757	1.38	8.506	6.71	6.916	6.141	6.349	6.005	6.195	6.039	1.33	1.33	1.33	1.33	Train
Cpd01111	1	MIC (nM)	Escherichia coli (ISF 432)	Functional	Non-molecular	0.507	0.167	0.266	0.13	0.162	0.086	0.111	0.056	1.203	1.122	1.151	1.128	1.152	1.134	1.155	1.138	65.406	0	27.49	0.43	22.935	0.894	21.967	1.064	6.218	5.767	5.817	5.634	5.755	5.659	5.815	5.754	1.00	1.00	1.00	1.00	Test
Cpd01112	1	MIC (nM)	Klebsiella pneumoniae	Functional	Non-molecular	0.488	0.235	0.283	0.139	0.186	0.085	0.13	0.054	1.189	1.112	1.144	1.12	1.145	1.126	1.15	1.132	44.528	0	25.421	0	22.603	0.005	22.074	0.007	6.162	5.926	5.959	5.799	5.912	5.825	5.965	5.909	1.00	1.00	1.00	1.00	Train
Cpd01113	1	MIC (nM)	Escherichia coli	Functional	Non-molecular	0.605	0.383	0.342	0.255	0.237	0.197	0.192	0.172	1.18	1.126	1.192	1.158	1.205	1.178	1.211	1.189	96.234	0	55.493	9.223	49.037	16.71	45.315	21.708	6.789	6.666	6.625	6.601	6.601	6.6	6.613	6.617	1.82	1.82	1.82	1.82	Test
Cpd01114	1	MIC (nM)	Escherichia coli	Functional	Non-molecular	0.626	0.373	0.347	0.252	0.243	0.198	0.196	0.174	1.18	1.128	1.193	1.159	1.205	1.178	1.211	1.189	94.708	0	54.786	9.181	48.492	16.533	44.898	21.471	6.818	6.691	6.653	6.625	6.623	6.62	6.629	6.632	1.00	1.00	1.00	1.00	Train
Cpd01115	1	MIC (nM)	Pseudomonas aeruginosa	Functional	Non-molecular	0.455	0.207	0.191	0.138	0.136	0.113	0.117	0.104	1.515	1.26	1.349	1.264	1.333	1.273	1.33	1.282	138.27	0	67.89	3.144	49.729	5.691	39.355	8.004	11.284	10.759	11.177	11.023	11.229	11.166	11.279	11.238	1.82	1.82	1.82	1.82	Train
Cpd01116	1	MIC (nM)	Salmonella enterica subsp. enterica serovar Typhi	Functional	Non-molecular	0.455	0.207	0.191	0.138	0.136	0.113	0.117	0.104	1.515	1.26	1.349	1.264	1.333	1.273	1.33	1.282	138.27	0	67.89	3.144	49.729	5.691	39.355	8.004	11.284	10.759	11.177	11.023	11.229	11.166	11.279	11.238	1.33	1.33	1.33	1.33	Test
Cpd01117	1	MIC (nM)	Escherichia coli (ATCC 8739)	Functional	Non-molecular	0.686	0.138	0.335	0.121	0.193	0.087	0.123	0.063	1.145	1.107	1.134	1.113	1.139	1.12	1.146	1.126	65.406	0	28.122	0.448	23.823	0.93	22.899	1.096	6.516	5.852	6.05	5.731	5.969	5.804	6.011	5.932	1.33	1.33	1.33	1.33	Train
Cpd01118	1	MIC (nM)	Escherichia coli (ISF 432)	Functional	Non-molecular	0.686	0.138	0.335	0.121	0.193	0.087	0.123	0.063	1.145	1.107	1.134	1.113	1.139	1.12	1.146	1.126	65.406	0	28.122	0.448	23.823	0.93	22.899	1.096	6.516	5.852	6.05	5.731	5.969	5.804	6.011	5.932	1.33	1.33	1.33	1.33	Train
Cpd01119	1	MIC (nM)	Klebsiella pneumoniae (ATCC 10031)	Functional	Non-molecular	0.686	0.138	0.335	0.121	0.193	0.087	0.123	0.063	1.145	1.107	1.134	1.113	1.139	1.12	1.146	1.126	65.406	0	28.122	0.448	23.823	0.93	22.899	1.096	6.516	5.852	6.05	5.731	5.969	5.804	6.011	5.932	1.00	1.00	1.00	1.00	Train
Cpd01120	1	MIC (nM)	Escherichia coli (NIHJ JC2)	Functional	Non-molecular	0.377	0.006	0.124	0.025	0.104	0.034	0.101	0.04	1.415	1.243	1.303	1.239	1.272	1.238	1.256	1.238	100.11	9.896	53.318	11.321	38.631	13.348	30.328	14.953	6.767	5.43	6.468	6.38	6.999	7.102	7.477	7.591	1.33	1.33	1.33	1.33	Train
Cpd01121	1	MIC (nM)	Pseudomonas aeruginosa (ATCC 27853)	Functional	Non-molecular	0.32	0.087	0.124	0.082	0.106	0.084	0.099	0.086	1.429	1.23	1.353	1.26	1.352	1.285	1.354	1.304	114.823	0	54.148	10.477	46.315	16.066	42.61	19.67	7.194	5.728	6.703	6.215	6.755	6.59	6.863	6.836	1.82	1.82	1.82	1.82	Train
Cpd01122	1	MIC (nM)	Escherichia coli (ATCC 10536)	Functional	Non-molecular	0.514	0.193	0.238	0.13	0.154	0.083	0.11	0.055	1.195	1.113	1.145	1.122	1.147	1.129	1.152	1.134	67.955	0	27.995	0.307	24.115	0.246	23.329	0.198	6.139	5.413	5.545	5.406	5.528	5.483	5.625	5.606	1.33	1.33	1.33	1.33	Train
Cpd01123	1	MIC (nM)	Klebsiella pneumoniae (ATCC 10031)	Functional	Non-molecular	0.499	0.23	0.279	0.146	0.192	0.094	0.14	0.061	1.147	1.093	1.123	1.104	1.129	1.113	1.137	1.121	54.703	0	26.102	0	22.468	0.005	21.95	0.007	6.335	5.889	5.984	5.818	5.945	5.857	6.008	5.944	1.00	1.00	1.00	1.00	Train
Cpd01124	1	MIC (nM)	Escherichia coli	Functional	Non-molecular	0.593	0.383	0.34	0.253	0.236	0.196	0.191	0.173	1.18	1.126	1.193	1.159	1.206	1.178	1.212	1.189	100.393	0	56.488	10.302	49.724	17.573	46.003	22.276	6.827	6.707	6.667	6.626	6.635	6.62	6.641	6.634	1.00	1.00	1.00	1.00	Train
Cpd01125	1	MIC (nM)	Klebsiella pneumoniae	Functional	Non-molecular	0.329	0.145	0.199	0.091	0.13	0.057	0.093	0.038	1.526	1.179	1.239	1.182	1.214	1.181	1.205	1.179	70.419	0	28.598	0.711	23.332	0.513	22.091	0.335	6.87	5.432	5.729	5.544	5.754	5.677	5.883	5.818	1.00	1.00	1.00	1.00	Train
Cpd01126	1	MIC (nM)	Escherichia coli (ATCC 25922)	Functional	Non-molecular	0.537	0.126	0.254	0.102	0.145	0.063	0.097	0.037	1.304	1.158	1.188	1.153	1.177	1.153	1.175	1.155	39.366	0	24.801	0.09	22.745	0.077	22.567	0.052	5.776	5.607	5.628	5.496	5.621	5.544	5.72	5.658	1.00	1.00	1.00	1.00	Train
Cpd01127	1	MIC (nM)	Escherichia coli (ATCC 25922)	Functional	Non-molecular	0.584	0.163	0.262	0.107	0.147	0.064	0.098	0.038	1.256	1.144	1.176	1.147	1.172	1.15	1.173	1.152	40.941	0	25.398	0.092	23.057	0.078	22.794	0.053	5.987	5.713	5.68	5.524	5.644	5.562	5.739	5.677	1.33	1.33	1.33	1.33	Test
Cpd01128	1	MIC (nM)	Escherichia coli	Functional	Non-molecular	0.308	0.137	0.185	0.086	0.123	0.056	0.089	0.039	1.287	1.139	1.176	1.145	1.169	1.147	1.168	1.149	83.972	0	29.948	0.533	24.784	0.384	23.601	0.309	5.488	5.188	5.32	5.234	5.38	5.359	5.511	5.507	1.00	1.00	1.00	1.00	Train
Cpd01129	1	MIC (nM)	Escherichia coli	Functional	Non-molecular	0.596	0.401	0.346	0.265	0.241	0.203	0.194	0.175	1.174	1.122	1.188	1.155	1.203	1.176	1.21	1.188	98.34	0	55.851	8.95	49.219	16.416	45.448	21.514	6.835	6.71	6.657	6.624	6.617	6.611	6.619	6.621	1.82	1.82	1.82	1.82	Test
Cpd01130	1	MIC (nM)	Pseudomonas aeruginosa (ATCC 27853)	Functional	Non-molecular	0.376	0.111	0.132	0.082	0.101	0.07	0.088	0.066	1.308	1.191	1.289	1.211	1.289	1.227	1.289	1.239	78.309	0	50.542	3.362	44.964	7.005	41.118	10.243	5.652	4.76	5.013	4.748	4.909	4.808	4.923	4.904	1.00	1.00	1.00	1.00	Train
Cpd01131	1	MIC (nM)	Salmonella enterica subsp. enterica serovar Typhimurium	Functional	Non-molecular	0.318	0.052	0.118	0.05	0.083	0.051	0.074	0.053	1.507	1.272	1.337	1.252	1.297	1.259	1.286	1.266	120.485	5.838	58.555	11.513	40.531	16.512	32.702	19.261	7.605	5.326	6.667	6.331	7.044	7.127	7.502	7.662	1.33	1.33	1.33	1.33	Test
Cpd01132	1	MIC (nM)	Escherichia coli	Functional	Non-molecular	0.344	0.176	0.209	0.114	0.136	0.07	0.097	0.044	1.256	1.129	1.166	1.135	1.164	1.141	1.166	1.145	67.602	0	27.941	0.35	23.171	0.262	21.895	0.209	5.703	5.531	5.615	5.482	5.609	5.544	5.689	5.65	1.33	1.33	1.33	1.33	Train
Cpd01133	1	MIC (nM)	Escherichia coli	Functional	Non-molecular	0.385	0.116	0.249	0.076	0.173	0.05	0.125	0.035	1.256	1.129	1.164	1.136	1.159	1.14	1.161	1.143	67.602	0	27.313	0.685	22.83	0.577	21.681	0.419	5.678	5.422	5.631	5.459	5.628	5.539	5.703	5.649	1.00	1.00	1.00	1.00	Train
Cpd01134	1	MIC (nM)	Haemophilus influenzae	Functional	Non-molecular	0.344	0.176	0.209	0.114	0.136	0.07	0.097	0.044	1.256	1.129	1.166	1.135	1.164	1.141	1.166	1.145	67.602	0	27.941	0.35	23.171	0.262	21.895	0.209	5.703	5.531	5.615	5.482	5.609	5.544	5.689	5.65	1.33	1.33	1.33	1.33	Train
Cpd01135	1	MIC (nM)	Escherichia coli (ATCC 25922)	Functional	Non-molecular	0.366	0.088	0.171	0.073	0.116	0.057	0.093	0.047	1.457	1.239	1.296	1.219	1.258	1.22	1.246	1.223	99.618	1.783	50.864	6.677	36.326	10.363	30.235	12.261	8.612	6.793	7.594	7.165	7.558	7.469	7.674	7.674	1.33	1.33	1.33	1.33	Train
Cpd01136	1	MIC (nM)	Escherichia coli	Functional	Non-molecular	0.575	0.085	0.319	0.069	0.206	0.055	0.141	0.046	1.211	1.125	1.16	1.133	1.158	1.138	1.161	1.141	77.575	0	31.982	0.714	26.792	1.014	25.879	0.909	6.237	5.499	6.098	5.723	6.097	5.92	6.157	6.089	1.00	1.00	1.00	1.00	Train
Cpd01137	1	MIC (nM)	Escherichia coli	Functional	Non-molecular	0.541	0.127	0.276	0.127	0.17	0.095	0.119	0.067	1.211	1.131	1.161	1.135	1.159	1.139	1.162	1.142	50.914	0	28.272	0.087	25.024	0.141	24.951	0.142	6.372	5.843	6.161	5.954	6.156	6.062	6.22	6.173	1.00	1.00	1.00	1.00	Test
Cpd01138	1	MIC (nM)	Klebsiella pneumoniae (ATCC 10031)	Functional	Non-molecular	0.433	0.149	0.217	0.132	0.152	0.097	0.117	0.071	1.211	1.121	1.157	1.128	1.154	1.134	1.157	1.138	77.575	0	31.264	0.68	25.361	0.969	24.632	0.899	6.158	5.59	6.05	5.785	6.071	5.925	6.144	6.056	1.00	1.00	1.00	1.00	Test
Cpd01139	1	MIC (nM)	Escherichia coli	Functional	Non-molecular	0.496	0.132	0.263	0.111	0.181	0.077	0.134	0.053	1.196	1.115	1.146	1.121	1.145	1.127	1.149	1.131	46.31	0	25.421	0.321	22.114	0.314	21.532	0.243	5.986	5.657	5.841	5.693	5.851	5.767	5.922	5.866	1.00	1.00	1.00	1.00	Train
Cpd01140	1	MIC (nM)	Escherichia coli	Functional	Non-molecular	0.445	0.211	0.234	0.129	0.155	0.081	0.112	0.052	1.196	1.115	1.15	1.123	1.148	1.129	1.152	1.133	46.31	0	26.012	0.329	22.86	0.284	22.212	0.204	6.003	5.763	5.826	5.695	5.833	5.764	5.918	5.873	1.00	1.00	1.00	1.00	Train
Cpd01141	1	MIC (nM)	Klebsiella pneumoniae	Functional	Non-molecular	0.496	0.132	0.263	0.111	0.181	0.077	0.134	0.053	1.196	1.115	1.146	1.121	1.145	1.127	1.149	1.131	46.31	0	25.421	0.321	22.114	0.314	21.532	0.243	5.986	5.657	5.841	5.693	5.851	5.767	5.922	5.866	1.00	1.00	1.00	1.00	Train
Cpd01142	1	MIC (nM)	Klebsiella pneumoniae	Functional	Non-molecular	0.445	0.211	0.234	0.129	0.155	0.081	0.112	0.052	1.196	1.115	1.15	1.123	1.148	1.129	1.152	1.133	46.31	0	26.012	0.329	22.86	0.284	22.212	0.204	6.003	5.763	5.826	5.695	5.833	5.764	5.918	5.873	1.00	1.00	1.00	1.00	Test
Cpd01143	1	MIC (nM)	Klebsiella pneumoniae (ATCC 10031)	Functional	Non-molecular	0.409	0.199	0.224	0.139	0.154	0.093	0.115	0.063	1.196	1.11	1.144	1.117	1.143	1.124	1.148	1.13	67.602	0	27.941	0	22.829	0.005	21.866	0.007	6	5.776	5.879	5.723	5.861	5.77	5.923	5.863	1.00	1.00	1.00	1.00	Train
Cpd01144	1	MIC (nM)	Salmonella enterica subsp. enterica serovar Typhimurium	Functional	Non-molecular	0.531	0.085	0.205	0.068	0.144	0.062	0.12	0.058	1.67	1.345	1.428	1.313	1.355	1.301	1.324	1.296	132.105	2.48	63.95	9.606	43.155	15.86	34.314	19.391	10.993	6.568	8.382	7.513	8.223	8.025	8.345	8.331	1.33	1.33	1.33	1.33	Train
Cpd01145	1	MIC (nM)	Escherichia coli	Functional	Non-molecular	0.349	0.187	0.217	0.145	0.156	0.104	0.12	0.075	1.211	1.122	1.157	1.129	1.154	1.135	1.158	1.139	56.283	0	28.763	0.312	24.686	0.528	24.416	0.508	6.148	5.729	6.096	5.873	6.12	6.003	6.188	6.126	1.00	1.00	1.00	1.00	Test
Cpd01146	1	MIC (nM)	Klebsiella pneumoniae	Functional	Non-molecular	0.349	0.187	0.217	0.145	0.156	0.104	0.12	0.075	1.211	1.122	1.157	1.129	1.154	1.135	1.158	1.139	56.283	0	28.763	0.312	24.686	0.528	24.416	0.508	6.148	5.729	6.096	5.873	6.12	6.003	6.188	6.126	1.00	1.00	1.00	1.00	Train
Cpd01147	1	MIC (nM)	Escherichia coli (ISF 432)	Functional	Non-molecular	0.522	0.173	0.275	0.142	0.174	0.097	0.122	0.066	1.165	1.118	1.146	1.125	1.15	1.131	1.155	1.136	77.995	0	32.537	2.187	27.066	2.469	26.3	2.198	6.686	5.953	6.257	6.023	6.231	6.126	6.297	6.243	1.00	1.00	1.00	1.00	Train
Cpd01148	1	MIC (nM)	Escherichia coli (ATCC 25922)	Functional	Non-molecular	0.457	0.208	0.235	0.134	0.163	0.087	0.121	0.057	1.153	1.096	1.13	1.107	1.134	1.115	1.141	1.122	56.891	0	26.709	0	23.262	0.005	22.481	0.007	6.183	5.735	5.839	5.707	5.862	5.794	5.966	5.913	1.00	1.00	1.00	1.00	Test
Cpd01149	1	MIC (nM)	Salmonella enterica subsp. enterica serovar Typhimurium	Functional	Non-molecular	0.346	0.044	0.116	0.048	0.083	0.05	0.075	0.053	1.5	1.271	1.337	1.251	1.297	1.259	1.286	1.266	112.886	5.962	57.887	10.953	40.319	16.151	32.59	19.081	7.73	5.329	6.725	6.39	7.102	7.182	7.55	7.704	1.33	1.33	1.33	1.33	Train
Cpd01150	1	MIC (nM)	Escherichia coli	Functional	Non-molecular	0.43	0.074	0.245	0.053	0.171	0.036	0.127	0.026	1.282	1.149	1.182	1.148	1.17	1.149	1.17	1.151	80.808	0	33.933	0.753	28.458	1.073	27.492	0.964	5.92	5.426	5.918	5.717	6	5.921	6.12	6.084	1.00	1.00	1.00	1.00	Train
Cpd01151	1	MIC (nM)	Klebsiella pneumoniae	Functional	Non-molecular	0.43	0.074	0.245	0.053	0.171	0.036	0.127	0.026	1.282	1.149	1.182	1.148	1.17	1.149	1.17	1.151	80.808	0	33.933	0.753	28.458	1.073	27.492	0.964	5.92	5.426	5.918	5.717	6	5.921	6.12	6.084	1.00	1.00	1.00	1.00	Train
Cpd01152	1	MIC (nM)	Klebsiella pneumoniae (ATCC 10031)	Functional	Non-molecular	0.4	0.124	0.177	0.094	0.12	0.062	0.093	0.043	1.282	1.149	1.184	1.147	1.172	1.149	1.171	1.151	80.808	0	34.352	0.753	28.206	1.028	27.318	0.893	5.865	5.427	5.844	5.681	5.951	5.875	6.09	6.045	1.00	1.00	1.00	1.00	Train
Cpd01153	1	MIC (nM)	Salmonella enterica subsp. enterica serovar Typhimurium	Functional	Non-molecular	0.637	0.065	0.186	0.067	0.13	0.064	0.112	0.06	1.688	1.361	1.456	1.325	1.374	1.311	1.337	1.304	135.774	2.593	66.508	9.934	44.714	16.192	35.284	19.716	10.768	5.966	8.174	7.12	8.034	7.768	8.202	8.167	1.33	1.33	1.33	1.33	Train
Cpd01154	1	MIC (nM)	Escherichia coli	Functional	Non-molecular	0.308	0.141	0.19	0.09	0.127	0.057	0.093	0.038	1.284	1.138	1.176	1.143	1.168	1.145	1.167	1.147	59.261	0	27.023	0.553	22.75	0.4	21.797	0.262	5.431	5.361	5.467	5.379	5.527	5.49	5.656	5.632	1.00	1.00	1.00	1.00	Train
Cpd01155	1	MIC (nM)	Pseudomonas aeruginosa (ATCC 9027)	Functional	Non-molecular	0.438	0.151	0.2	0.109	0.142	0.088	0.115	0.074	1.229	1.142	1.168	1.143	1.163	1.145	1.163	1.147	77.762	3.26	32.824	2.74	26.666	2.707	25.412	2.608	6.57	6.243	6.602	6.458	6.643	6.556	6.668	6.604	1.82	1.82	1.82	1.82	Train
Cpd01156	1	MIC (nM)	Escherichia coli (ATCC 25922)	Functional	Non-molecular	0.599	0.169	0.27	0.111	0.156	0.068	0.106	0.041	1.204	1.129	1.159	1.132	1.158	1.137	1.161	1.141	42.646	0	26.351	0.096	24.086	0.082	23.844	0.055	6.205	5.91	5.888	5.728	5.87	5.782	5.967	5.898	1.33	1.33	1.33	1.33	Test
Cpd01157	1	MIC (nM)	Klebsiella pneumoniae (ATCC 10031)	Functional	Non-molecular	0.297	0.004	0.121	0.021	0.089	0.027	0.078	0.03	1.74	1.333	1.447	1.32	1.388	1.321	1.365	1.325	145.071	2.001	67.961	9.975	50.215	16.021	41.636	19.913	8.963	5.423	7.095	6.407	7.443	7.245	7.929	7.863	1.00	1.00	1.00	1.00	Test
Cpd01158	1	MIC (nM)	Klebsiella pneumoniae	Functional	Non-molecular	0.412	0.207	0.223	0.136	0.142	0.085	0.101	0.055	1.219	1.13	1.166	1.137	1.163	1.141	1.165	1.144	58.628	0	31.189	0.34	26.835	0.453	26.29	0.372	6.241	5.783	6.074	5.86	6.096	6.004	6.199	6.157	1.00	1.00	1.00	1.00	Train
Cpd01159	1	MIC (nM)	Klebsiella pneumoniae	Functional	Non-molecular	0.384	0.118	0.246	0.078	0.176	0.052	0.13	0.037	1.222	1.119	1.156	1.126	1.151	1.131	1.154	1.135	59.261	0	26.709	0.553	22.98	0.468	22.155	0.341	5.726	5.537	5.713	5.591	5.764	5.702	5.868	5.829	1.00	1.00	1.00	1.00	Test
Cpd01160	1	MIC (nM)	Acinetobacter baumannii	Functional	Non-molecular	0.408	0.207	0.222	0.131	0.14	0.079	0.099	0.049	1.204	1.119	1.153	1.125	1.151	1.13	1.154	1.134	48.239	0	26.952	0.34	23.567	0.252	22.848	0.158	5.981	5.783	5.824	5.677	5.826	5.758	5.932	5.89	1.82	1.82	1.82	1.82	Train
Cpd01161	1	MIC (nM)	Escherichia coli	Functional	Non-molecular	0.391	0.12	0.256	0.079	0.182	0.053	0.134	0.037	1.204	1.114	1.148	1.122	1.146	1.128	1.15	1.132	70.419	0	28.265	0.711	23.754	0.601	22.61	0.437	5.882	5.603	5.823	5.645	5.833	5.739	5.913	5.854	1.00	1.00	1.00	1.00	Train
Cpd01162	1	MIC (nM)	Pseudomonas aeruginosa	Functional	Non-molecular	0.408	0.207	0.222	0.131	0.14	0.079	0.099	0.049	1.204	1.119	1.153	1.125	1.151	1.13	1.154	1.134	48.239	0	26.952	0.34	23.567	0.252	22.848	0.158	5.981	5.783	5.824	5.677	5.826	5.758	5.932	5.89	1.82	1.82	1.82	1.82	Train
Cpd01163	1	MIC (nM)	Pseudomonas aeruginosa (ATCC 9027)	Functional	Non-molecular	0.408	0.207	0.222	0.131	0.14	0.079	0.099	0.049	1.204	1.119	1.153	1.125	1.151	1.13	1.154	1.134	48.239	0	26.952	0.34	23.567	0.252	22.848	0.158	5.981	5.783	5.824	5.677	5.826	5.758	5.932	5.89	1.00	1.00	1.00	1.00	Test
Cpd01164	1	MIC (nM)	Pseudomonas aeruginosa (ATCC 9027)	Functional	Non-molecular	0.408	0.207	0.222	0.131	0.14	0.079	0.099	0.049	1.204	1.119	1.153	1.125	1.151	1.13	1.154	1.134	48.239	0	26.952	0.34	23.567	0.252	22.848	0.158	5.981	5.783	5.824	5.677	5.826	5.758	5.932	5.89	1.33	1.33	1.33	1.33	Train
Cpd01165	1	MIC (nM)	Klebsiella pneumoniae (ATCC 10031)	Functional	Non-molecular	0.381	0.004	0.132	0.026	0.094	0.032	0.081	0.035	1.563	1.294	1.391	1.293	1.357	1.303	1.347	1.312	142.049	1.967	66.71	9.795	49.314	15.753	40.987	19.632	8.487	5.329	6.922	6.292	7.301	7.133	7.805	7.761	1.00	1.00	1.00	1.00	Train
Cpd01166	1	MIC (nM)	Pseudomonas aeruginosa	Functional	Non-molecular	0.301	0.141	0.147	0.104	0.117	0.091	0.104	0.086	1.191	1.113	1.154	1.118	1.147	1.122	1.144	1.126	89.18	0	38.875	0.895	26.41	2.372	20	3.856	5.88	6.077	6.626	6.864	7.08	7.215	7.279	7.345	1.00	1.00	1.00	1.00	Train
Cpd01167	1	MIC (nM)	Salmonella enterica subsp. enterica serovar Typhimurium	Functional	Non-molecular	0.606	0.333	0.285	0.225	0.204	0.183	0.175	0.167	1.568	1.504	1.597	1.612	1.66	1.681	1.705	1.73	96.611	13.621	56.301	20.076	52.565	24.174	51.362	27.152	9.741	9.323	9.99	9.845	10.253	10.109	10.412	10.252	1.00	1.00	1.00	1.00	Test
Cpd01168	1	MIC (nM)	Klebsiella pneumoniae (ATCC 10031)	Functional	Non-molecular	0.288	0.004	0.119	0.021	0.089	0.028	0.077	0.031	1.592	1.305	1.405	1.302	1.366	1.31	1.354	1.317	153.778	2.001	69.24	9.975	50.703	16.021	41.85	19.997	8.359	5.423	7.006	6.407	7.41	7.245	7.915	7.86	1.00	1.00	1.00	1.00	Train
Cpd01169	1	MIC (nM)	Salmonella enterica subsp. enterica serovar Typhimurium	Functional	Non-molecular	0.532	0.069	0.164	0.05	0.115	0.048	0.102	0.049	1.729	1.378	1.463	1.33	1.373	1.312	1.334	1.303	143.761	2.716	69.862	10.408	46.256	16.836	36.131	20.253	10.884	6.25	8.318	7.338	8.183	7.97	8.335	8.326	1.33	1.33	1.33	1.33	Train
Cpd01170	1	MIC (nM)	Pseudomonas aeruginosa (ATCC 27853)	Functional	Non-molecular	0.277	0.066	0.084	0.045	0.058	0.04	0.051	0.04	1.307	1.194	1.289	1.213	1.29	1.226	1.29	1.235	74.572	0	53.074	2.517	47.791	5.17	44.448	7.445	5.12	4.278	4.697	4.329	4.615	4.387	4.604	4.446	1.00	1.00	1.00	1.00	Train
Cpd01171	1	MIC (nM)	Escherichia coli (ATCC 10536)	Functional	Non-molecular	0.49	0.205	0.214	0.106	0.126	0.056	0.089	0.031	1.213	1.128	1.163	1.132	1.16	1.138	1.162	1.141	50.336	0	29.052	0.368	25.413	0.266	24.597	0.163	5.986	5.726	5.717	5.586	5.756	5.699	5.907	5.858	1.82	1.82	1.82	1.82	Test
Cpd01172	1	MIC (nM)	Klebsiella pneumoniae (ATCC 10031)	Functional	Non-molecular	0.442	0.164	0.182	0.093	0.119	0.057	0.092	0.037	1.213	1.122	1.159	1.128	1.155	1.134	1.158	1.138	73.481	0	30.77	0.766	25.234	0.594	24.042	0.415	5.826	5.534	5.642	5.523	5.702	5.644	5.841	5.791	1.00	1.00	1.00	1.00	Test
Cpd01173	1	MIC (nM)	Salmonella enterica subsp. enterica serovar Typhimurium	Functional	Non-molecular	0.638	0.287	0.247	0.177	0.168	0.142	0.142	0.128	1.573	1.528	1.599	1.625	1.652	1.683	1.691	1.727	99.323	21.14	67.223	27.629	66.614	31.459	67.442	34.607	10.038	9.676	10.299	10.154	10.442	10.327	10.514	10.409	1.33	1.33	1.33	1.33	Train
Cpd01174	1	MIC (nM)	Klebsiella pneumoniae (ATCC 10031)	Functional	Non-molecular	0.291	0.004	0.121	0.022	0.09	0.028	0.078	0.031	1.588	1.304	1.406	1.303	1.368	1.311	1.355	1.318	148.225	2.037	69.26	10.137	50.944	16.216	42.064	20.083	8.473	5.52	7.13	6.512	7.513	7.333	7.994	7.926	1.00	1.00	1.00	1.00	Train
Cpd01175	1	MIC (nM)	Klebsiella pneumoniae (ATCC 10031)	Functional	Non-molecular	0.355	0.05	0.125	0.037	0.09	0.035	0.077	0.035	1.58	1.302	1.399	1.3	1.36	1.308	1.348	1.316	133.506	2.037	67.104	10.137	48.626	16.248	40.396	20.149	8.521	5.52	7.137	6.566	7.519	7.393	8.013	7.985	1.00	1.00	1.00	1.00	Train
Cpd01176	1	MIC (nM)	Klebsiella pneumoniae (ATCC 10031)	Functional	Non-molecular	0.471	0.003	0.141	0.046	0.099	0.046	0.085	0.044	1.609	1.323	1.416	1.312	1.369	1.316	1.354	1.32	140.705	2.074	68.799	11.298	48.918	17.26	40.281	20.765	9.288	5.779	7.328	6.555	7.493	7.274	7.884	7.815	1.00	1.00	1.00	1.00	Train
Cpd01177	1	MIC (nM)	Escherichia coli (ATCC 10536)	Functional	Non-molecular	0.498	0.003	0.166	0.027	0.105	0.034	0.085	0.037	1.601	1.322	1.413	1.31	1.37	1.315	1.355	1.321	122.201	2.074	63.816	10.137	46.576	16.153	38.986	19.956	9.335	6.097	7.439	6.695	7.61	7.397	8.012	7.936	1.00	1.00	1.00	1.00	Train
Cpd01178	1	MIC (nM)	Klebsiella pneumoniae (ATCC 10031)	Functional	Non-molecular	0.498	0.003	0.166	0.027	0.105	0.034	0.085	0.037	1.601	1.322	1.413	1.31	1.37	1.315	1.355	1.321	122.201	2.074	63.816	10.137	46.576	16.153	38.986	19.956	9.335	6.097	7.439	6.695	7.61	7.397	8.012	7.936	1.00	1.00	1.00	1.00	Test
Cpd01179	1	MIC (nM)	Escherichia coli (NIHJ JC2)	Functional	Non-molecular	0.347	0.008	0.114	0.025	0.096	0.032	0.093	0.038	1.424	1.244	1.307	1.237	1.276	1.235	1.261	1.234	114.633	8.997	60.921	10.034	46.313	11.681	37.867	13.258	6.584	5.38	6.306	6.164	6.696	6.753	7.072	7.166	1.33	1.33	1.33	1.33	Train
Cpd01180	1	MIC (nM)	Escherichia coli (ATCC 10536)	Functional	Non-molecular	0.442	0.111	0.189	0.073	0.122	0.053	0.094	0.045	1.615	1.322	1.426	1.317	1.382	1.322	1.364	1.325	154.962	2.153	72.978	10.658	53.306	16.882	43.581	20.705	9.638	6.316	7.829	7.109	8.017	7.787	8.372	8.268	1.00	1.00	1.00	1.00	Train
Cpd01181	1	MIC (nM)	Salmonella enterica subsp. enterica serovar Typhimurium	Functional	Non-molecular	0.384	0.17	0.191	0.137	0.145	0.118	0.125	0.11	1.515	1.27	1.372	1.29	1.352	1.294	1.34	1.293	98.807	9.655	45.907	10.45	35.981	9.933	30.618	9.983	8.84	7.103	8.633	8.272	9.28	9.247	9.904	9.954	1.33	1.33	1.33	1.33	Train
Cpd01182	1	MIC (nM)	Salmonella enterica subsp. enterica serovar Typhimurium (ATCC 14028)	Functional	Non-molecular	0.395	0.071	0.168	0.061	0.116	0.053	0.094	0.047	1.615	1.316	1.414	1.309	1.368	1.314	1.353	1.32	154.962	2.113	71.07	12.654	49.93	18.495	40.863	21.714	9.781	6.195	7.671	6.951	7.807	7.614	8.174	8.109	1.00	1.00	1.00	1.00	Train
Cpd01183	1	MIC (nM)	Klebsiella pneumoniae (ATCC 10031)	Functional	Non-molecular	0.377	0.004	0.129	0.032	0.092	0.036	0.08	0.037	1.631	1.332	1.428	1.319	1.378	1.321	1.36	1.325	159.291	2.113	75.348	11.537	52.328	18.019	42.39	21.65	9.255	5.886	7.43	6.653	7.62	7.375	8.011	7.915	1.00	1.00	1.00	1.00	Train
Cpd01184	1	MIC (nM)	Escherichia coli (ATCC 10536)	Functional	Non-molecular	0.374	0.004	0.128	0.03	0.092	0.035	0.079	0.036	1.632	1.328	1.424	1.315	1.376	1.318	1.358	1.322	149.428	2.113	70.624	10.232	49.959	16.461	40.964	20.309	9.17	5.886	7.401	6.647	7.605	7.369	8.002	7.909	1.00	1.00	1.00	1.00	Train
Cpd01185	1	MIC (nM)	Klebsiella pneumoniae (ATCC 10031)	Functional	Non-molecular	0.374	0.004	0.128	0.03	0.092	0.035	0.079	0.036	1.632	1.328	1.424	1.315	1.376	1.318	1.358	1.322	149.428	2.113	70.624	10.232	49.959	16.461	40.964	20.309	9.17	5.886	7.401	6.647	7.605	7.369	8.002	7.909	1.00	1.00	1.00	1.00	Train
Cpd01186	1	MIC (nM)	Escherichia coli (ATCC 10536)	Functional	Non-molecular	0.426	0.004	0.136	0.035	0.096	0.039	0.082	0.039	1.623	1.329	1.422	1.316	1.374	1.319	1.357	1.323	143.903	2.113	70.139	11.51	49.657	17.555	40.803	21.039	9.299	5.886	7.387	6.657	7.577	7.372	7.974	7.906	1.00	1.00	1.00	1.00	Test
Cpd01187	1	MIC (nM)	Escherichia coli (ATCC 10536)	Functional	Non-molecular	0.439	0.014	0.139	0.03	0.094	0.035	0.08	0.037	1.615	1.325	1.42	1.313	1.374	1.317	1.357	1.322	128.029	2.113	66.651	10.305	48.211	16.359	39.99	20.15	9.291	6.026	7.454	6.717	7.658	7.44	8.063	7.978	1.00	1.00	1.00	1.00	Train
Cpd01188	1	MIC (nM)	Salmonella enterica subsp. enterica serovar Typhimurium (ATCC 14028)	Functional	Non-molecular	0.389	0.04	0.136	0.035	0.095	0.036	0.081	0.037	1.615	1.322	1.42	1.312	1.373	1.316	1.357	1.321	140.127	2.113	69.096	10.305	49.46	16.349	40.676	20.139	9.287	6.042	7.517	6.741	7.687	7.44	8.073	7.971	1.00	1.00	1.00	1.00	Train
Cpd01189	1	MIC (nM)	Salmonella enterica subsp. enterica serovar Typhimurium	Functional	Non-molecular	0.684	0.217	0.331	0.172	0.211	0.14	0.155	0.122	1.542	1.297	1.395	1.31	1.368	1.307	1.35	1.301	102.119	10.15	48.221	11.054	37.79	10.471	31.828	10.362	10.432	8.569	9.818	9.387	10.155	10.048	10.527	10.503	1.33	1.33	1.33	1.33	Test
Cpd01190	1	MIC (nM)	Salmonella enterica subsp. enterica serovar Typhimurium	Functional	Non-molecular	0.548	0.201	0.23	0.15	0.165	0.127	0.138	0.115	1.565	1.302	1.405	1.31	1.37	1.306	1.349	1.301	115.016	9.896	56.161	11.095	43.707	11.386	36.341	11.598	10.266	8.408	9.569	9.172	9.86	9.775	10.21	10.215	1.33	1.33	1.33	1.33	Train
Cpd01191	1	MIC (nM)	Klebsiella pneumoniae (ATCC 10031)	Functional	Non-molecular	0.358	0.027	0.069	0.023	0.039	0.025	0.034	0.027	1.206	1.128	1.157	1.137	1.155	1.144	1.157	1.149	102.729	0	35.078	11.909	27.407	15.061	25.462	16.714	4.452	3.335	4.067	4.007	4.55	4.649	5.096	5.234	1.33	1.33	1.33	1.33	Train
Cpd01192	1	MIC (nM)	Salmonella enterica subsp. enterica serovar Typhimurium	Functional	Non-molecular	0.504	0.199	0.209	0.143	0.146	0.119	0.123	0.108	1.532	1.271	1.377	1.286	1.353	1.287	1.34	1.287	106.73	0	50.484	3.101	40.575	4.8	35.155	6.51	9.942	7.94	9.174	8.726	9.433	9.372	9.805	9.856	1.33	1.33	1.33	1.33	Train
Cpd01193	1	MIC (nM)	Escherichia coli (ATCC 10536)	Functional	Non-molecular	0.428	0.093	0.178	0.063	0.115	0.049	0.091	0.043	1.629	1.328	1.432	1.32	1.385	1.323	1.366	1.326	158.566	2.194	73.971	10.763	53.668	16.967	43.742	20.763	9.665	6.274	7.82	7.095	8.021	7.791	8.38	8.276	1.00	1.00	1.00	1.00	Train
Cpd01194	1	MIC (nM)	Klebsiella pneumoniae (ATCC 10031)	Functional	Non-molecular	0.428	0.093	0.178	0.063	0.115	0.049	0.091	0.043	1.629	1.328	1.432	1.32	1.385	1.323	1.366	1.326	158.566	2.194	73.971	10.763	53.668	16.967	43.742	20.763	9.665	6.274	7.82	7.095	8.021	7.791	8.38	8.276	1.00	1.00	1.00	1.00	Test
Cpd01195	1	MIC (nM)	Escherichia coli (ATCC 10536)	Functional	Non-molecular	0.37	0.068	0.179	0.067	0.128	0.059	0.104	0.053	1.629	1.322	1.422	1.311	1.375	1.315	1.358	1.32	158.566	2.153	72.012	10.428	51.948	16.434	42.43	20.189	9.604	6.267	7.741	7.017	7.913	7.671	8.254	8.146	1.00	1.00	1.00	1.00	Train
Cpd01196	1	MIC (nM)	Escherichia coli (ATCC 10536)	Functional	Non-molecular	0.387	0.05	0.17	0.068	0.127	0.065	0.107	0.061	1.629	1.322	1.419	1.308	1.37	1.311	1.353	1.316	158.566	2.153	71.538	10.305	51.108	16.111	41.518	19.724	9.993	6.651	8.047	7.293	8.115	7.844	8.365	8.236	1.00	1.00	1.00	1.00	Test
Cpd01197	1	MIC (nM)	Salmonella enterica subsp. enterica serovar Typhimurium (ATCC 14028)	Functional	Non-molecular	0.38	0.053	0.157	0.052	0.111	0.048	0.092	0.045	1.629	1.322	1.419	1.312	1.371	1.315	1.354	1.32	158.566	2.153	72.012	12.775	50.258	18.579	40.986	21.755	9.811	6.152	7.66	6.937	7.81	7.613	8.175	8.106	1.00	1.00	1.00	1.00	Test
Cpd01198	1	MIC (nM)	Haemophilus influenzae	Functional	Non-molecular	0.32	0.087	0.124	0.082	0.106	0.084	0.099	0.086	1.429	1.23	1.353	1.26	1.352	1.285	1.354	1.304	114.823	0	54.148	10.477	46.315	16.066	42.61	19.67	7.194	5.728	6.703	6.215	6.755	6.59	6.863	6.836	1.33	1.33	1.33	1.33	Train
Cpd01199	1	MIC (nM)	Acinetobacter baumannii	Functional	Non-molecular	0.455	0.207	0.191	0.138	0.136	0.113	0.117	0.104	1.515	1.26	1.349	1.264	1.333	1.273	1.33	1.282	138.27	0	67.89	3.144	49.729	5.691	39.355	8.004	11.284	10.759	11.177	11.023	11.229	11.166	11.279	11.238	1.82	1.82	1.82	1.82	Test
Cpd01200	1	MIC (nM)	Escherichia coli	Functional	Non-molecular	0.455	0.207	0.191	0.138	0.136	0.113	0.117	0.104	1.515	1.26	1.349	1.264	1.333	1.273	1.33	1.282	138.27	0	67.89	3.144	49.729	5.691	39.355	8.004	11.284	10.759	11.177	11.023	11.229	11.166	11.279	11.238	1.82	1.82	1.82	1.82	Train
Cpd01201	1	MIC (nM)	Escherichia coli (NIHJ JC2)	Functional	Non-molecular	0.413	0.055	0.155	0.042	0.107	0.038	0.093	0.039	1.714	1.375	1.483	1.331	1.372	1.304	1.316	1.285	119.413	10.417	60.957	16.321	42.141	18.463	32.184	18.909	9.486	7.487	8.403	7.839	8.377	8.189	8.506	8.443	1.33	1.33	1.33	1.33	Train
Cpd01202	1	MIC (nM)	Escherichia coli (NIHJ JC2)	Functional	Non-molecular	0.413	0.055	0.155	0.042	0.107	0.038	0.093	0.039	1.714	1.375	1.483	1.331	1.372	1.304	1.316	1.285	119.413	10.417	60.957	16.321	42.141	18.463	32.184	18.909	9.486	7.487	8.403	7.839	8.377	8.189	8.506	8.443	1.00	1.00	1.00	1.00	Test
Cpd01203	1	MIC (nM)	Escherichia coli (NIHJ JC2)	Functional	Non-molecular	0.217	0.009	0.072	0.025	0.055	0.031	0.052	0.034	1.774	1.379	1.452	1.314	1.355	1.294	1.316	1.285	169.101	19.029	74.489	17.487	47.629	19.808	36.132	20.917	11.649	6.997	9.174	8.207	9.142	8.933	9.353	9.337	1.33	1.33	1.33	1.33	Train
Cpd01204	1	MIC (nM)	Salmonella enterica subsp. enterica serovar Typhimurium	Functional	Non-molecular	0.61	0.275	0.265	0.194	0.195	0.166	0.168	0.152	1.381	1.212	1.285	1.231	1.279	1.241	1.28	1.25	103.438	2.783	39.757	5.516	30.875	7.277	27.166	8.804	9.639	9.27	9.871	9.75	10.054	9.992	10.204	10.173	1.33	1.33	1.33	1.33	Train
Cpd01205	1	MIC (nM)	Haemophilus influenzae	Functional	Non-molecular	0.627	0.097	0.266	0.087	0.148	0.073	0.099	0.066	1.19	1.114	1.143	1.122	1.145	1.126	1.145	1.129	90.239	0	33.828	4.547	29.087	5.714	26.607	6.288	7.181	7.026	7.37	7.376	7.717	7.735	8.035	8.012	1.82	1.82	1.82	1.82	Train
Cpd01206	1	MIC (nM)	Escherichia coli (ATCC 25922)	Functional	Non-molecular	0.279	-0.051	0.149	-0.029	0.115	-0.009	0.098	0.006	1.524	1.273	1.335	1.244	1.281	1.238	1.258	1.234	135.388	8.12	63.677	11.459	43.065	14.527	33.18	15.888	8.643	6.616	7.833	7.509	8.194	8.254	8.651	8.788	1.00	1.00	1.00	1.00	Train
Cpd01207	1	MIC (nM)	Pseudomonas aeruginosa	Functional	Non-molecular	0.288	0.136	0.141	0.101	0.113	0.088	0.101	0.084	1.202	1.109	1.153	1.115	1.145	1.12	1.141	1.124	92.549	0	36.724	0.866	25.468	2.266	19.221	3.67	5.45	5.843	6.298	6.594	6.815	6.987	7.071	7.158	1.00	1.00	1.00	1.00	Train
Cpd01208	1	MIC (nM)	Escherichia coli (K-12)	Functional	Non-molecular	0.57	0.364	0.321	0.243	0.225	0.19	0.185	0.169	1.186	1.128	1.195	1.16	1.207	1.179	1.212	1.19	105.893	0	57.567	9.395	49.949	17.029	45.809	22.029	6.732	6.623	6.591	6.575	6.582	6.586	6.603	6.61	1.33	1.33	1.33	1.33	Train
Cpd01209	1	MIC (nM)	Salmonella enterica subsp. enterica serovar Typhimurium (ATCC 14028)	Functional	Non-molecular	0.331	0.016	0.134	0.028	0.095	0.032	0.081	0.034	1.668	1.345	1.447	1.331	1.392	1.329	1.369	1.33	182.814	2.282	78.408	15.226	55.568	20.547	44.779	23.207	9.837	6.182	7.876	7.168	8.093	7.872	8.447	8.342	1.00	1.00	1.00	1.00	Train
Cpd01210	1	MIC (nM)	Salmonella enterica subsp. enterica serovar Typhimurium (ATCC 14028)	Functional	Non-molecular	0.405	0.056	0.144	0.043	0.101	0.04	0.084	0.038	1.66	1.341	1.443	1.327	1.389	1.327	1.368	1.328	166.301	2.282	76.04	11.007	54.689	17.237	44.334	20.998	9.728	6.182	7.86	7.15	8.085	7.858	8.441	8.332	1.00	1.00	1.00	1.00	Train
Cpd01211	1	MIC (nM)	Salmonella enterica subsp. enterica serovar Typhimurium	Functional	Non-molecular	0.547	0.3	0.25	0.19	0.176	0.15	0.147	0.132	1.406	1.218	1.313	1.244	1.309	1.257	1.309	1.266	108.689	0	51.433	4.732	41.42	6.773	35.59	8.367	9.415	9.092	9.649	9.66	9.989	10.041	10.272	10.325	1.00	1.00	1.00	1.00	Test
Cpd01212	1	MIC (nM)	Escherichia coli (ATCC 25922)	Functional	Non-molecular	0.145	0.009	0.066	0.027	0.054	0.033	0.051	0.035	1.799	1.388	1.449	1.307	1.345	1.283	1.304	1.273	174.556	19.505	76.415	17.904	48.274	19.955	36.11	20.865	11.741	7.172	9.086	8.197	9.025	8.887	9.219	9.258	1.33	1.33	1.33	1.33	Train
Cpd01213	1	MIC (nM)	Escherichia coli (NIHJ JC2)	Functional	Non-molecular	0.145	0.009	0.066	0.027	0.054	0.033	0.051	0.035	1.799	1.388	1.449	1.307	1.345	1.283	1.304	1.273	174.556	19.505	76.415	17.904	48.274	19.955	36.11	20.865	11.741	7.172	9.086	8.197	9.025	8.887	9.219	9.258	1.33	1.33	1.33	1.33	Train
Cpd01214	1	MIC (nM)	Escherichia coli (ATCC 10536)	Functional	Non-molecular	0.509	0.056	0.169	0.047	0.116	0.044	0.093	0.042	1.642	1.334	1.436	1.322	1.384	1.323	1.364	1.326	133.274	2.282	68.96	11.007	49.467	17.237	40.818	20.998	9.822	6.182	7.873	7.153	8.097	7.861	8.45	8.335	1.00	1.00	1.00	1.00	Train
Cpd01215	1	MIC (nM)	Klebsiella pneumoniae (ATCC 10031)	Functional	Non-molecular	0.509	0.056	0.169	0.047	0.116	0.044	0.093	0.042	1.642	1.334	1.436	1.322	1.384	1.323	1.364	1.326	133.274	2.282	68.96	11.007	49.467	17.237	40.818	20.998	9.822	6.182	7.873	7.153	8.097	7.861	8.45	8.335	1.00	1.00	1.00	1.00	Train
Cpd01216	1	MIC (nM)	Salmonella enterica subsp. enterica serovar Typhimurium	Functional	Non-molecular	0.529	0.275	0.257	0.192	0.188	0.16	0.16	0.145	1.393	1.209	1.285	1.231	1.28	1.242	1.282	1.251	116.798	6.251	41.473	7.303	32.027	8.866	28.173	10.175	9.642	9.371	9.909	9.772	10.081	10.01	10.231	10.194	1.33	1.33	1.33	1.33	Train
Cpd01217	1	MIC (nM)	Escherichia coli (JM 109)	Functional	Non-molecular	0.455	0.207	0.191	0.138	0.136	0.113	0.117	0.104	1.515	1.26	1.349	1.264	1.333	1.273	1.33	1.282	138.27	0	67.89	3.144	49.729	5.691	39.355	8.004	11.284	10.759	11.177	11.023	11.229	11.166	11.279	11.238	1.82	1.82	1.82	1.82	Train
Cpd01218	1	MIC (nM)	Salmonella enterica subsp. enterica serovar Typhimurium	Functional	Non-molecular	0.668	0.346	0.322	0.229	0.225	0.178	0.188	0.157	1.592	1.546	1.646	1.665	1.721	1.732	1.768	1.778	92.599	16.064	54.216	20.878	51.713	24.25	51.027	27.102	10.19	9.665	10.459	10.083	10.652	10.225	10.722	10.257	1.33	1.33	1.33	1.33	Train
Cpd01219	1	MIC (nM)	Salmonella enterica subsp. enterica serovar Typhimurium (ATCC 14028)	Functional	Non-molecular	0.332	0.016	0.13	0.028	0.092	0.032	0.079	0.034	1.676	1.349	1.451	1.334	1.393	1.332	1.37	1.331	170.458	2.328	77.67	13.795	53.981	19.866	43.406	22.852	9.911	6.308	8.02	7.291	8.217	7.989	8.547	8.437	1.00	1.00	1.00	1.00	Train
Cpd01220	1	MIC (nM)	Escherichia coli (Vogel)	Functional	Non-molecular	0.298	0.144	0.185	0.103	0.128	0.074	0.096	0.054	1.21	1.105	1.137	1.117	1.14	1.126	1.147	1.133	89.534	0	27.749	0	22.054	0.043	21.238	0.057	4.878	4.436	4.638	4.605	4.83	4.872	5.089	5.14	1.00	1.00	1.00	1.00	Test
Cpd01221	1	MIC (nM)	Salmonella enterica subsp. enterica serovar Typhimurium (ATCC 14028)	Functional	Non-molecular	0.408	0.057	0.141	0.041	0.098	0.038	0.082	0.037	1.667	1.345	1.448	1.331	1.391	1.329	1.369	1.33	153.532	2.328	75.252	11.234	53.086	17.531	42.989	21.272	9.799	6.308	8.004	7.277	8.209	7.978	8.542	8.429	1.00	1.00	1.00	1.00	Test
Cpd01222	1	MIC (nM)	Klebsiella pneumoniae	Functional	Non-molecular	0.33	-0.017	0.124	0.012	0.102	0.027	0.094	0.035	1.812	1.412	1.519	1.367	1.431	1.354	1.391	1.347	162.742	10.699	84.494	12.561	56.852	16.457	42.588	18.908	11.246	6.708	8.739	7.837	8.897	8.755	9.325	9.375	1.33	1.33	1.33	1.33	Train
Cpd01223	1	MIC (nM)	Escherichia coli	Functional	Non-molecular	0.627	0.097	0.266	0.087	0.148	0.073	0.099	0.066	1.19	1.114	1.143	1.122	1.145	1.126	1.145	1.129	90.239	0	33.828	4.547	29.087	5.714	26.607	6.288	7.181	7.026	7.37	7.376	7.717	7.735	8.035	8.012	1.82	1.82	1.82	1.82	Train
Cpd01224	1	MIC (nM)	Escherichia coli (ATCC 25922)	Functional	Non-molecular	0.627	0.097	0.266	0.087	0.148	0.073	0.099	0.066	1.19	1.114	1.143	1.122	1.145	1.126	1.145	1.129	90.239	0	33.828	4.547	29.087	5.714	26.607	6.288	7.181	7.026	7.37	7.376	7.717	7.735	8.035	8.012	1.82	1.82	1.82	1.82	Test
Cpd01225	1	MIC (nM)	Klebsiella pneumoniae (ATCC 13883)	Functional	Non-molecular	0.627	0.097	0.266	0.087	0.148	0.073	0.099	0.066	1.19	1.114	1.143	1.122	1.145	1.126	1.145	1.129	90.239	0	33.828	4.547	29.087	5.714	26.607	6.288	7.181	7.026	7.37	7.376	7.717	7.735	8.035	8.012	1.82	1.82	1.82	1.82	Train
Cpd01226	1	MIC (nM)	Escherichia coli (NIHJ JC2)	Functional	Non-molecular	0.594	0.242	0.268	0.182	0.194	0.152	0.157	0.134	1.382	1.21	1.295	1.234	1.298	1.25	1.303	1.263	91.298	0	42.647	2.141	35.64	3.872	31.266	5.905	8.56	7.76	8.508	8.596	9.115	9.313	9.685	9.872	1.00	1.00	1.00	1.00	Train
Cpd01227	1	MIC (nM)	Escherichia coli (NIHJ JC2)	Functional	Non-molecular	0.654	0.261	0.243	0.188	0.177	0.152	0.148	0.132	1.369	1.205	1.285	1.23	1.288	1.246	1.293	1.258	99.666	0	45.249	3.055	36.596	4.845	31.621	6.688	8.704	7.589	8.416	8.349	8.914	8.989	9.406	9.516	1.00	1.00	1.00	1.00	Test
Cpd01228	1	MIC (nM)	Escherichia coli (NIHJ JC2)	Functional	Non-molecular	0.603	0.243	0.275	0.191	0.198	0.159	0.162	0.14	1.369	1.206	1.289	1.23	1.293	1.247	1.299	1.26	99.666	0	45.661	2.134	37.928	3.833	32.929	5.863	8.687	7.852	8.657	8.664	9.216	9.354	9.75	9.896	1.00	1.00	1.00	1.00	Train
Cpd01229	1	MIC (nM)	Escherichia coli (NIHJ JC2)	Functional	Non-molecular	0.603	0.244	0.251	0.193	0.188	0.159	0.157	0.138	1.369	1.205	1.286	1.23	1.291	1.247	1.298	1.26	99.666	0	45.661	2.141	37.664	3.967	32.626	6.036	8.687	7.852	8.58	8.658	9.176	9.358	9.731	9.907	1.00	1.00	1.00	1.00	Train
Cpd01230	1	MIC (nM)	Acinetobacter baumannii (ATCC 19606)	Functional	Non-molecular	0.16	0.077	0.1	0.046	0.074	0.029	0.06	0.019	1.399	1.194	1.271	1.209	1.257	1.215	1.252	1.216	89.102	0	37.822	1.858	31.636	2.586	29.967	2.773	6.996	4.16	5.54	4.971	5.733	5.53	5.958	5.898	1.82	1.82	1.82	1.82	Train
Cpd01231	1	MIC (nM)	Pseudomonas aeruginosa (ATCC 27853)	Functional	Non-molecular	0.681	0.43	0.396	0.292	0.274	0.225	0.219	0.194	1.186	1.13	1.195	1.161	1.207	1.179	1.212	1.189	107.525	0	57.504	9.463	49.663	16.932	45.5	21.682	7.308	7.19	7.075	7.011	6.958	6.92	6.902	6.88	1.82	1.82	1.82	1.82	Train
Cpd01232	1	MIC (nM)	Escherichia coli (ATCC 25922)	Functional	Non-molecular	0.358	0	0.091	0.017	0.061	0.022	0.054	0.025	1.741	1.37	1.46	1.335	1.398	1.335	1.377	1.339	155.948	3.279	79.203	15.821	56.312	23.977	46.809	28.133	11.542	8.43	9.508	8.904	9.296	9.163	9.329	9.312	1.82	1.82	1.82	1.82	Train
Cpd01233	1	MIC (nM)	Salmonella enterica subsp. enterica serovar Typhimurium	Functional	Non-molecular	0.608	0.263	0.249	0.185	0.187	0.158	0.163	0.144	1.394	1.219	1.294	1.237	1.287	1.247	1.287	1.256	88.272	2.925	38.521	5.755	30.699	7.388	27.086	8.834	9.783	9.358	9.941	9.827	10.124	10.074	10.281	10.259	1.33	1.33	1.33	1.33	Train
Cpd01234	1	MIC (nM)	Klebsiella pneumoniae (ATCC 10031)	Functional	Non-molecular	0.514	0.335	0.295	0.227	0.216	0.186	0.187	0.173	1.186	1.13	1.195	1.157	1.203	1.172	1.205	1.181	105.978	0	68.61	6.224	58.559	11.145	51.545	14.769	6.822	6.734	6.702	6.712	6.717	6.744	6.753	6.778	1.82	1.82	1.82	1.82	Train
Cpd01235	1	MIC (nM)	Klebsiella pneumoniae (X26)	Functional	Non-molecular	0.338	-0.026	0.099	-0.002	0.066	0.004	0.054	0.008	1.923	1.447	1.619	1.447	1.57	1.45	1.558	1.45	174.333	8.605	87.67	15.314	71.727	17.475	66.106	18.557	12.833	9.284	11.265	10.062	11.213	10.535	11.309	10.797	1.33	1.33	1.33	1.33	Train
Cpd01236	1	MIC (nM)	Salmonella enterica subsp. enterica serovar Typhimurium	Functional	Non-molecular	0.516	0.194	0.226	0.152	0.162	0.13	0.135	0.117	1.56	1.282	1.397	1.295	1.365	1.294	1.346	1.292	105.633	0	50.176	3.514	38.092	5.507	31.601	7.339	10.033	8.09	9.369	9.19	9.982	10.015	10.489	10.528	1.33	1.33	1.33	1.33	Test
Cpd01237	1	MIC (nM)	Escherichia coli (Vogel)	Functional	Non-molecular	0.259	0.12	0.159	0.087	0.111	0.062	0.084	0.046	1.251	1.118	1.153	1.127	1.151	1.133	1.154	1.138	71.73	0	25.176	0.282	21.567	0.22	21.254	0.221	4.533	4.271	4.497	4.5	4.748	4.807	5.042	5.103	1.00	1.00	1.00	1.00	Train
Cpd01238	1	MIC (nM)	Klebsiella pneumoniae (MGH-2)	Functional	Non-molecular	0.259	0.12	0.159	0.087	0.111	0.062	0.084	0.046	1.251	1.118	1.153	1.127	1.151	1.133	1.154	1.138	71.73	0	25.176	0.282	21.567	0.22	21.254	0.221	4.533	4.271	4.497	4.5	4.748	4.807	5.042	5.103	1.00	1.00	1.00	1.00	Train
Cpd01239	1	MIC (nM)	Escherichia coli (Vogel)	Functional	Non-molecular	0.34	0.127	0.173	0.09	0.116	0.064	0.088	0.046	1.218	1.116	1.146	1.121	1.145	1.128	1.15	1.135	53.795	0	23.083	0.286	19.794	0.226	19.53	0.221	4.656	4.393	4.569	4.551	4.806	4.858	5.117	5.17	1.00	1.00	1.00	1.00	Train
Cpd01240	1	MIC (nM)	Escherichia coli (ATCC 25922)	Functional	Non-molecular	0.252	0.04	0.092	0.035	0.072	0.037	0.067	0.039	1.546	1.28	1.34	1.244	1.281	1.237	1.257	1.233	133.03	8.738	60.001	11.205	39.994	14.571	30.933	16.018	9.448	7.167	8.462	8.123	8.79	8.841	9.173	9.291	1.00	1.00	1.00	1.00	Train
Cpd01241	1	MIC (nM)	Escherichia coli (Vogel)	Functional	Non-molecular	0.298	0.148	0.189	0.107	0.131	0.075	0.099	0.054	1.205	1.104	1.136	1.114	1.139	1.123	1.146	1.131	71.73	0	25.407	0	20.277	0.045	19.574	0.059	4.817	4.547	4.735	4.703	4.935	4.966	5.2	5.237	1.00	1.00	1.00	1.00	Train
Cpd01242	1	MIC (nM)	Salmonella enterica subsp. enterica serovar Typhi	Functional	Non-molecular	0.311	0.092	0.107	0.036	0.073	0.023	0.063	0.02	1.623	1.212	1.279	1.202	1.219	1.181	1.196	1.169	74.475	13.61	31.927	8.23	24.839	6.28	23.111	5.443	7.263	5.41	5.939	5.761	6.203	6.138	6.442	6.362	1.82	1.82	1.82	1.82	Train
Cpd01243	1	MIC (nM)	Escherichia coli (NIHJ JC2)	Functional	Non-molecular	0.668	0.306	0.299	0.222	0.209	0.172	0.165	0.143	1.381	1.213	1.29	1.237	1.295	1.253	1.302	1.266	90.203	1.718	35.136	3.221	29.24	4.815	26.447	6.741	8.68	7.861	8.746	8.808	9.472	9.62	10.078	10.197	1.00	1.00	1.00	1.00	Train
Cpd01244	1	MIC (nM)	Klebsiella pneumoniae (ATCC 10031)	Functional	Non-molecular	0.592	0.214	0.24	0.155	0.147	0.115	0.111	0.096	1.586	1.296	1.367	1.28	1.302	1.26	1.268	1.244	135.92	0	46.377	5.874	28.03	7.385	20.789	8.539	9.729	5.827	7.376	6.63	7.304	7.149	7.529	7.484	1.33	1.33	1.33	1.33	Test
Cpd01245	1	MIC (nM)	Escherichia coli (NIHJ JC2)	Functional	Non-molecular	0.721	0.285	0.317	0.214	0.223	0.172	0.177	0.147	1.369	1.203	1.28	1.228	1.286	1.246	1.295	1.26	84.843	0	33.182	2.269	27.645	4.104	25.353	6.203	8.697	7.63	8.657	8.625	9.338	9.445	9.934	10.044	1.00	1.00	1.00	1.00	Test
Cpd01246	1	MIC (nM)	Escherichia coli (NIHJ JC2)	Functional	Non-molecular	0.668	0.306	0.299	0.222	0.209	0.172	0.165	0.143	1.369	1.202	1.28	1.23	1.288	1.248	1.298	1.262	84.843	0	33.507	2.31	28.019	4.189	25.683	6.296	8.68	7.861	8.746	8.808	9.472	9.62	10.078	10.197	1.00	1.00	1.00	1.00	Train
Cpd01247	1	MIC (nM)	Salmonella enterica subsp. enterica serovar Typhimurium	Functional	Non-molecular	0.557	0.208	0.212	0.148	0.159	0.128	0.139	0.119	1.419	1.231	1.315	1.246	1.304	1.255	1.302	1.263	118.256	3.083	59.082	6.349	46.588	8.266	38.689	9.909	9.75	9.393	9.978	9.967	10.227	10.261	10.424	10.462	1.33	1.33	1.33	1.33	Train
Cpd01248	1	MIC (nM)	Klebsiella pneumoniae (ATCC 10031)	Functional	Non-molecular	0.419	0.172	0.196	0.108	0.117	0.073	0.077	0.053	1.562	1.279	1.45	1.342	1.491	1.394	1.52	1.432	103.878	0	50.004	2.485	48.733	7.179	47.907	11.74	9.768	7.933	9.773	8.9	10.237	9.647	10.625	10.182	1.33	1.33	1.33	1.33	Train
Cpd01249	1	MIC (nM)	Salmonella enterica subsp. enterica serovar Typhimurium	Functional	Non-molecular	0.56	0.199	0.235	0.15	0.169	0.127	0.139	0.116	1.591	1.306	1.413	1.315	1.374	1.307	1.351	1.3	110.113	4.747	49.107	7.118	37.474	7.883	31.331	8.807	10.678	8.571	9.926	9.512	10.289	10.197	10.647	10.624	1.33	1.33	1.33	1.33	Train
Cpd01250	1	MIC (nM)	Klebsiella pneumoniae (ATCC 8045)	Functional	Non-molecular	0.315	0.101	0.17	0.078	0.111	0.055	0.08	0.037	1.283	1.146	1.182	1.146	1.171	1.147	1.169	1.149	63.268	0	27.841	0.414	23.832	0.696	23.829	0.656	4.511	4.095	4.645	4.493	4.866	4.818	5.083	5.073	1.00	1.00	1.00	1.00	Train
Cpd01251	1	MIC (nM)	Pseudomonas aeruginosa	Functional	Non-molecular	0.586	0.245	0.282	0.184	0.205	0.157	0.17	0.143	1.359	1.203	1.285	1.226	1.286	1.241	1.289	1.253	113.268	0	65.484	3.117	52.442	6.258	43.277	8.607	9.398	9.052	9.451	9.463	9.708	9.774	9.965	10.037	1.82	1.82	1.82	1.82	Train
Cpd01252	1	MIC (nM)	Klebsiella pneumoniae (ATCC 13883)	Functional	Non-molecular	0.446	0.134	0.225	0.097	0.135	0.076	0.095	0.065	1.228	1.121	1.154	1.128	1.152	1.132	1.151	1.133	91.133	0	33.764	3.658	29.064	4.894	26.585	5.64	7.007	7.164	7.514	7.563	7.851	7.868	8.122	8.094	1.82	1.82	1.82	1.82	Test
Cpd01253	1	MIC (nM)	Escherichia coli (NIHJ JC2)	Functional	Non-molecular	0.496	0.257	0.222	0.165	0.156	0.13	0.13	0.116	1.332	1.171	1.257	1.209	1.273	1.236	1.289	1.255	92.698	0	34.462	2.302	28.515	4.13	25.944	6.264	8.172	7.665	8.424	8.57	9.166	9.406	9.848	10.039	1.00	1.00	1.00	1.00	Train
Cpd01254	1	MIC (nM)	Klebsiella pneumoniae (ATCC 10031)	Functional	Non-molecular	0.272	0.121	0.123	0.087	0.094	0.077	0.086	0.075	1.574	1.279	1.419	1.284	1.375	1.292	1.357	1.298	132.798	0	68.664	2.411	49.716	4.894	39.992	7.056	8.946	6.08	8.159	7.297	8.545	8.315	9.078	9.053	1.00	1.00	1.00	1.00	Train
Cpd01255	1	MIC (nM)	Salmonella enterica subsp. enterica serovar Typhimurium	Functional	Non-molecular	0.45	0.199	0.22	0.156	0.163	0.131	0.136	0.118	1.579	1.29	1.408	1.302	1.37	1.299	1.348	1.294	109.275	0	51.744	3.608	38.93	5.616	31.955	7.436	10.075	8.321	9.616	9.435	10.182	10.21	10.632	10.662	1.33	1.33	1.33	1.33	Train
Cpd01256	1	MIC (nM)	Pseudomonas aeruginosa	Functional	Non-molecular	0.507	0.126	0.19	0.091	0.128	0.079	0.106	0.069	1.218	1.145	1.164	1.143	1.16	1.145	1.161	1.146	60.823	2.377	26.963	2.649	22.737	2.812	22.602	2.742	5.464	4.854	5.222	5.212	5.551	5.616	5.866	5.925	1.82	1.82	1.82	1.82	Train
Cpd01257	1	MIC (nM)	Escherichia coli (Vogel)	Functional	Non-molecular	0.258	0.123	0.162	0.09	0.114	0.063	0.087	0.045	1.247	1.117	1.153	1.124	1.149	1.131	1.153	1.136	52.814	0	22.718	0.291	19.747	0.228	19.571	0.195	4.46	4.381	4.591	4.596	4.851	4.9	5.153	5.2	1.00	1.00	1.00	1.00	Test
Cpd01258	1	MIC (nM)	Klebsiella pneumoniae (MGH-2)	Functional	Non-molecular	0.258	0.123	0.162	0.09	0.114	0.063	0.087	0.045	1.247	1.117	1.153	1.124	1.149	1.131	1.153	1.136	52.814	0	22.718	0.291	19.747	0.228	19.571	0.195	4.46	4.381	4.591	4.596	4.851	4.9	5.153	5.2	1.00	1.00	1.00	1.00	Test
Cpd01259	1	MIC (nM)	Escherichia coli (Vogel)	Functional	Non-molecular	0.254	0.123	0.161	0.09	0.114	0.064	0.087	0.046	1.224	1.111	1.145	1.12	1.145	1.128	1.15	1.135	65.603	0	24.63	0.291	20.497	0.228	19.908	0.256	4.533	4.381	4.602	4.596	4.855	4.903	5.156	5.203	1.00	1.00	1.00	1.00	Train
Cpd01260	1	MIC (nM)	Klebsiella pneumoniae (MGH-2)	Functional	Non-molecular	0.254	0.123	0.161	0.09	0.114	0.064	0.087	0.046	1.224	1.111	1.145	1.12	1.145	1.128	1.15	1.135	65.603	0	24.63	0.291	20.497	0.228	19.908	0.256	4.533	4.381	4.602	4.596	4.855	4.903	5.156	5.203	1.00	1.00	1.00	1.00	Train
Cpd01261	1	MIC (nM)	Escherichia coli (ATCC 25922)	Functional	Non-molecular	0.468	0.157	0.208	0.106	0.126	0.083	0.091	0.071	1.223	1.119	1.152	1.128	1.15	1.131	1.15	1.133	88.91	0	33.089	3.566	28.347	4.798	26.018	5.549	6.995	7.117	7.485	7.513	7.816	7.815	8.079	8.04	1.82	1.82	1.82	1.82	Test
Cpd01262	1	MIC (nM)	Klebsiella pneumoniae (MGH-2)	Functional	Non-molecular	0.26	0.123	0.162	0.09	0.114	0.064	0.088	0.046	1.211	1.106	1.14	1.117	1.142	1.126	1.149	1.134	73.972	0	25.882	0.291	20.987	0.228	20.128	0.273	4.651	4.381	4.62	4.596	4.862	4.905	5.16	5.206	1.00	1.00	1.00	1.00	Train
Cpd01263	1	MIC (nM)	Escherichia coli (Vogel)	Functional	Non-molecular	0.299	0.152	0.193	0.109	0.134	0.077	0.1	0.054	1.2	1.102	1.135	1.114	1.139	1.124	1.146	1.132	52.814	0	22.932	0	19.477	0.046	19.33	0.051	4.753	4.663	4.836	4.818	5.032	5.053	5.273	5.298	1.33	1.33	1.33	1.33	Train
Cpd01264	1	MIC (nM)	Klebsiella pneumoniae (MGH-2)	Functional	Non-molecular	0.299	0.152	0.193	0.109	0.134	0.077	0.1	0.054	1.2	1.102	1.135	1.114	1.139	1.124	1.146	1.132	52.814	0	22.932	0	19.477	0.046	19.33	0.051	4.753	4.663	4.836	4.818	5.032	5.053	5.273	5.298	1.33	1.33	1.33	1.33	Train
Cpd01265	1	MIC (nM)	Klebsiella pneumoniae (MGH-2)	Functional	Non-molecular	0.307	0.142	0.194	0.102	0.136	0.073	0.104	0.053	1.2	1.102	1.133	1.113	1.137	1.122	1.144	1.13	52.814	0	22.718	0	19.124	0.045	18.989	0.05	4.741	4.638	4.773	4.76	4.96	4.992	5.204	5.238	1.33	1.33	1.33	1.33	Test
Cpd01266	1	MIC (nM)	Escherichia coli (NIHJ JC2)	Functional	Non-molecular	0.33	0.139	0.132	0.087	0.091	0.071	0.077	0.066	1.44	1.218	1.303	1.227	1.266	1.227	1.247	1.224	81.583	0	36.218	3.106	26.53	5.332	21.369	7.007	6.438	4.581	5.88	5.405	6.124	5.963	6.423	6.378	1.33	1.33	1.33	1.33	Test
Cpd01267	1	MIC (nM)	Escherichia coli (Vogel)	Functional	Non-molecular	0.347	0.13	0.177	0.097	0.123	0.072	0.096	0.054	1.189	1.113	1.142	1.119	1.142	1.126	1.149	1.133	63.268	0	27.053	0.295	23.166	0.416	23.305	0.438	4.974	4.506	4.891	4.823	5.174	5.219	5.515	5.58	1.00	1.00	1.00	1.00	Train
Cpd01268	1	MIC (nM)	Escherichia coli (BLP)	Functional	Non-molecular	0.354	0.062	0.144	0.056	0.108	0.055	0.097	0.056	1.536	1.284	1.363	1.269	1.316	1.272	1.299	1.275	129.203	2.48	67.325	10.809	47.668	16.622	38.281	19.701	8.461	6.112	7.414	6.92	7.578	7.458	7.783	7.767	1.33	1.33	1.33	1.33	Train
Cpd01269	1	MIC (nM)	Escherichia coli (EC-14)	Functional	Non-molecular	0.354	0.062	0.144	0.056	0.108	0.055	0.097	0.056	1.536	1.284	1.363	1.269	1.316	1.272	1.299	1.275	129.203	2.48	67.325	10.809	47.668	16.622	38.281	19.701	8.461	6.112	7.414	6.92	7.578	7.458	7.783	7.767	1.00	1.00	1.00	1.00	Train
Cpd01270	1	MIC (nM)	Pseudomonas aeruginosa	Functional	Non-molecular	0.354	0.062	0.144	0.056	0.108	0.055	0.097	0.056	1.536	1.284	1.363	1.269	1.316	1.272	1.299	1.275	129.203	2.48	67.325	10.809	47.668	16.622	38.281	19.701	8.461	6.112	7.414	6.92	7.578	7.458	7.783	7.767	1.33	1.33	1.33	1.33	Test
Cpd01271	1	MIC (nM)	Escherichia coli (EC-14)	Functional	Non-molecular	0.235	0.099	0.095	0.071	0.072	0.063	0.067	0.062	1.545	1.278	1.381	1.277	1.343	1.282	1.328	1.286	119.248	2.48	66.231	9.867	47.515	15.169	39.215	17.927	8.016	5.68	7.215	6.762	7.618	7.518	7.999	7.995	1.00	1.00	1.00	1.00	Train
Cpd01272	1	MIC (nM)	Escherichia coli (Juhl)	Functional	Non-molecular	0.229	0.074	0.132	0.064	0.092	0.045	0.07	0.031	1.315	1.148	1.187	1.148	1.174	1.149	1.171	1.151	62.561	0	27.549	0.31	23.834	0.428	23.87	0.408	4.303	4.015	4.564	4.446	4.82	4.789	5.056	5.057	1.00	1.00	1.00	1.00	Train
Cpd01273	1	MIC (nM)	Klebsiella pneumoniae (ATCC 8045)	Functional	Non-molecular	0.229	0.074	0.132	0.064	0.092	0.045	0.07	0.031	1.315	1.148	1.187	1.148	1.174	1.149	1.171	1.151	62.561	0	27.549	0.31	23.834	0.428	23.87	0.408	4.303	4.015	4.564	4.446	4.82	4.789	5.056	5.057	1.00	1.00	1.00	1.00	Test
Cpd01274	1	MIC (nM)	Salmonella enterica subsp. enterica serovar Typhimurium	Functional	Non-molecular	0.483	0.25	0.214	0.164	0.157	0.135	0.135	0.122	1.435	1.227	1.329	1.251	1.32	1.262	1.317	1.27	114.942	0	55.701	4.123	44.635	6.339	37.771	8.101	9.552	9.167	9.702	9.703	10.017	10.078	10.299	10.36	1.00	1.00	1.00	1.00	Train
Cpd01275	1	MIC (nM)	Escherichia coli (EC-14)	Functional	Non-molecular	0.505	0.148	0.182	0.095	0.122	0.078	0.103	0.071	1.494	1.268	1.339	1.251	1.3	1.26	1.289	1.269	110.267	2.535	59.27	10.02	41.571	16.072	33.624	19.379	8.788	6.198	7.418	6.868	7.481	7.442	7.745	7.824	1.00	1.00	1.00	1.00	Train
Cpd01276	1	MIC (nM)	Escherichia coli (ATCC 25922)	Functional	Non-molecular	0.241	0.059	0.108	0.048	0.084	0.045	0.078	0.045	1.589	1.291	1.36	1.251	1.293	1.242	1.265	1.238	150.97	5.436	69.258	10.444	45.591	14.67	34.35	16.464	10.377	8.192	9.25	8.863	9.362	9.373	9.616	9.71	1.00	1.00	1.00	1.00	Train
Cpd01277	1	MIC (nM)	Escherichia coli (ATCC 25922)	Functional	Non-molecular	0.444	0.122	0.181	0.088	0.126	0.076	0.104	0.066	1.242	1.146	1.17	1.145	1.164	1.147	1.164	1.148	60.198	2.427	26.719	2.442	22.691	2.599	22.591	2.578	5.323	4.853	5.251	5.259	5.594	5.661	5.906	5.962	1.82	1.82	1.82	1.82	Train
Cpd01278	1	MIC (nM)	Escherichia coli (NIHJ JC2)	Functional	Non-molecular	0.45	0.199	0.22	0.156	0.163	0.131	0.136	0.118	1.554	1.272	1.384	1.289	1.356	1.291	1.34	1.29	97.816	0	39.757	3.608	31.835	5.476	28.135	7.264	10.075	8.321	9.616	9.435	10.182	10.21	10.632	10.662	1.00	1.00	1.00	1.00	Train
Cpd01279	1	MIC (nM)	Escherichia coli (NIHJ JC2)	Functional	Non-molecular	0.613	0.32	0.315	0.225	0.223	0.176	0.175	0.148	1.356	1.194	1.273	1.224	1.282	1.243	1.293	1.258	74.03	0	31.195	2.269	26.924	4.098	24.969	6.183	8.845	7.944	8.8	8.766	9.389	9.51	9.952	10.078	1.00	1.00	1.00	1.00	Train
Cpd01280	1	MIC (nM)	Escherichia coli (Vogel)	Functional	Non-molecular	0.3	0.123	0.17	0.096	0.116	0.065	0.084	0.042	1.267	1.132	1.173	1.139	1.166	1.143	1.166	1.146	62.561	0	27.549	0	24.015	0.044	24.129	0.076	4.614	4.252	4.703	4.615	4.919	4.909	5.131	5.142	1.00	1.00	1.00	1.00	Test
Cpd01281	1	MIC (nM)	Escherichia coli (Vogel)	Functional	Non-molecular	0.303	0.108	0.15	0.071	0.098	0.043	0.069	0.025	1.267	1.132	1.17	1.137	1.163	1.139	1.163	1.142	59.186	0	25.501	0.287	22.955	0.234	22.899	0.191	4.363	4.009	4.27	4.258	4.491	4.533	4.731	4.774	1.00	1.00	1.00	1.00	Train
Cpd01282	1	MIC (nM)	Escherichia coli (ATCC 25922)	Functional	Non-molecular	0.312	0.125	0.167	0.093	0.12	0.073	0.099	0.062	1.545	1.269	1.332	1.237	1.275	1.232	1.253	1.231	130.952	5.436	59.408	10.159	39.322	14.034	30.347	15.712	10.615	8.355	9.458	9	9.538	9.494	9.761	9.815	1.00	1.00	1.00	1.00	Train
Cpd01283	1	MIC (nM)	Escherichia coli (Juhl)	Functional	Non-molecular	0.28	0.129	0.148	0.08	0.101	0.052	0.075	0.033	1.255	1.123	1.164	1.129	1.156	1.133	1.157	1.137	54.518	0	24.068	0.31	21.038	0.238	20.74	0.2	4.359	4.179	4.449	4.408	4.652	4.654	4.862	4.869	1.00	1.00	1.00	1.00	Test
Cpd01284	1	MIC (nM)	Escherichia coli (EC-14)	Functional	Non-molecular	0.394	0.08	0.133	0.082	0.104	0.087	0.098	0.093	3.035	1.699	1.84	1.667	1.706	1.695	1.714	1.739	128.412	17.419	75.015	25.248	56.101	30.956	48.534	34.336	11.609	8.343	9.471	9.015	9.59	9.608	9.92	10.035	1.00	1.00	1.00	1.00	Test
Cpd01285	1	MIC (nM)	Klebsiella pneumoniae (MGH-2)	Functional	Non-molecular	0.309	0.156	0.198	0.112	0.136	0.078	0.101	0.055	1.232	1.122	1.154	1.128	1.152	1.134	1.155	1.139	60.088	0	25.034	0	20.474	0.29	19.859	0.309	4.991	4.786	4.998	4.918	5.144	5.128	5.349	5.35	1.00	1.00	1.00	1.00	Train
Cpd01286	1	MIC (nM)	Escherichia coli (Vogel)	Functional	Non-molecular	0.262	0.126	0.166	0.097	0.121	0.072	0.095	0.053	1.218	1.114	1.149	1.122	1.147	1.128	1.152	1.134	62.561	0	26.755	0.3	23.165	0.421	23.384	0.412	4.781	4.496	4.919	4.874	5.226	5.267	5.556	5.615	1.00	1.00	1.00	1.00	Test
Cpd01287	1	MIC (nM)	Escherichia coli (Vogel)	Functional	Non-molecular	0.258	0.126	0.165	0.092	0.116	0.065	0.088	0.046	1.207	1.105	1.139	1.117	1.143	1.127	1.149	1.134	54.518	0	23.373	0.298	20.191	0.232	19.889	0.198	4.579	4.496	4.72	4.71	4.959	4.991	5.234	5.267	1.33	1.33	1.33	1.33	Train
Cpd01288	1	MIC (nM)	Escherichia coli (ATCC 25922)	Functional	Non-molecular	0.292	0.094	0.157	0.085	0.12	0.073	0.098	0.058	1.208	1.116	1.143	1.118	1.141	1.124	1.145	1.13	70.468	0	25.911	0.208	20.861	0.762	19.84	0.989	4.537	4.241	4.511	4.542	4.779	4.798	4.978	4.975	1.00	1.00	1.00	1.00	Train
Cpd01289	1	MIC (nM)	Salmonella enterica subsp. enterica serovar Typhi	Functional	Non-molecular	0.315	0.096	0.11	0.036	0.075	0.024	0.065	0.021	1.575	1.196	1.261	1.173	1.205	1.164	1.185	1.16	78.613	14.228	33.471	8.604	25.839	6.511	23.855	5.601	7.624	5.656	6.221	5.995	6.455	6.334	6.656	6.518	1.82	1.82	1.82	1.82	Test
Cpd01290	1	MIC (nM)	Salmonella enterica subsp. enterica serovar Typhi	Functional	Non-molecular	0.315	0.096	0.11	0.036	0.075	0.023	0.066	0.02	1.575	1.196	1.261	1.173	1.206	1.161	1.186	1.155	78.613	14.228	33.471	8.604	25.839	6.515	23.865	5.609	7.624	5.656	6.221	5.995	6.444	6.344	6.635	6.535	1.82	1.82	1.82	1.82	Train
Cpd01291	1	MIC (nM)	Escherichia coli (Vogel)	Functional	Non-molecular	0.258	0.126	0.166	0.097	0.121	0.072	0.096	0.054	1.195	1.107	1.141	1.117	1.142	1.126	1.149	1.132	75.762	0	28.722	0.3	23.941	0.421	23.733	0.476	4.857	4.496	4.931	4.874	5.231	5.269	5.559	5.618	1.00	1.00	1.00	1.00	Train
Cpd01292	1	MIC (nM)	Escherichia coli (ATCC 25922)	Functional	Non-molecular	0.098	0.026	0.032	0.012	0.022	0.009	0.018	0.007	1.522	1.243	1.449	1.279	1.447	1.305	1.448	1.324	83.238	4.385	65.465	8.271	65.702	11.602	65.403	14.722	5.422	3.603	5.017	3.745	5.047	3.826	5.086	3.888	1.82	1.82	1.82	1.82	Test
Cpd01293	1	MIC (nM)	Escherichia coli (Vogel)	Functional	Non-molecular	0.264	0.126	0.167	0.097	0.122	0.072	0.096	0.054	1.181	1.103	1.136	1.114	1.139	1.124	1.147	1.131	84.401	0	30.01	0.3	24.449	0.421	23.962	0.494	4.978	4.496	4.949	4.874	5.238	5.272	5.564	5.621	1.00	1.00	1.00	1.00	Train
Cpd01294	1	MIC (nM)	Escherichia coli (ATCC 25922)	Functional	Non-molecular	0.173	0.091	0.086	0.063	0.061	0.05	0.049	0.042	1.153	1.09	1.119	1.091	1.103	1.079	1.082	1.062	67.629	8.112	32.752	8.706	24.611	8.26	18.193	6.967	4.215	4.341	4.727	4.901	5.16	5.282	5.45	5.536	1.82	1.82	1.82	1.82	Train
Cpd01295	1	MIC (nM)	Escherichia coli (Vogel)	Functional	Non-molecular	0.502	0.247	0.277	0.153	0.171	0.095	0.114	0.061	1.448	1.163	1.219	1.172	1.204	1.176	1.2	1.177	63.268	0	26.829	0	23.429	0.028	22.846	0.031	7.141	5.661	5.839	5.614	5.761	5.677	5.821	5.77	1.00	1.00	1.00	1.00	Test
Cpd01296	1	MIC (nM)	Escherichia coli (NIHJ JC2)	Functional	Non-molecular	0.712	0.289	0.272	0.209	0.196	0.165	0.159	0.139	1.38	1.216	1.293	1.24	1.297	1.255	1.304	1.267	82.312	1.816	34.482	3.328	29.132	4.873	26.479	6.777	8.895	7.918	8.907	8.969	9.631	9.757	10.197	10.295	1.00	1.00	1.00	1.00	Train
Cpd01297	1	MIC (nM)	Escherichia coli (NIHJ JC2)	Functional	Non-molecular	0.712	0.289	0.287	0.213	0.207	0.171	0.166	0.144	1.368	1.205	1.284	1.232	1.291	1.25	1.3	1.264	76.582	0	32.786	2.378	28.139	4.214	25.855	6.317	8.895	7.918	8.907	8.968	9.605	9.741	10.166	10.275	1.00	1.00	1.00	1.00	Test
Cpd01298	1	MIC (nM)	Escherichia coli (NIHJ JC2)	Functional	Non-molecular	0.573	0.169	0.318	0.127	0.194	0.086	0.128	0.057	1.238	1.134	1.162	1.139	1.161	1.143	1.163	1.146	61.509	0	26.175	0.435	23.067	0.362	22.68	0.277	6.134	5.68	5.715	5.522	5.613	5.527	5.644	5.603	1.00	1.00	1.00	1.00	Train
Cpd01299	1	MIC (nM)	Escherichia coli (NIHJ JC2)	Functional	Non-molecular	0.452	0.086	0.193	0.054	0.107	0.029	0.066	0.016	1.459	1.225	1.292	1.249	1.308	1.267	1.323	1.281	60.303	0	27.246	0.826	26.763	1.391	26.89	2.196	8.306	7.306	7.905	7.757	8.146	8.175	8.397	8.474	1.33	1.33	1.33	1.33	Train
Cpd01300	1	MIC (nM)	Escherichia coli (Juhl)	Functional	Non-molecular	0.218	0.085	0.129	0.056	0.083	0.033	0.059	0.019	1.314	1.143	1.185	1.147	1.174	1.149	1.172	1.151	56.335	0	24.554	0.315	21.225	0.239	20.709	0.194	4.029	3.92	4.181	4.187	4.42	4.455	4.664	4.692	1.33	1.33	1.33	1.33	Train
Cpd01301	1	MIC (nM)	Klebsiella pneumoniae (ATCC 8045)	Functional	Non-molecular	0.218	0.085	0.129	0.056	0.083	0.033	0.059	0.019	1.314	1.143	1.185	1.147	1.174	1.149	1.172	1.151	56.335	0	24.554	0.315	21.225	0.239	20.709	0.194	4.029	3.92	4.181	4.187	4.42	4.455	4.664	4.692	1.33	1.33	1.33	1.33	Train
Cpd01302	1	MIC (nM)	Klebsiella pneumoniae (X26)	Functional	Non-molecular	0.315	0.048	0.115	0.052	0.089	0.055	0.085	0.057	1.528	1.283	1.349	1.258	1.304	1.263	1.29	1.269	122.561	2.535	62.756	9.906	42.863	15.846	34.107	19.14	7.854	5.451	6.862	6.458	7.148	7.176	7.519	7.633	1.00	1.00	1.00	1.00	Train
Cpd01303	1	MIC (nM)	Klebsiella pneumoniae (X26)	Functional	Non-molecular	0.369	-0.023	0.173	-0.013	0.123	0.003	0.1	0.017	1.774	1.397	1.545	1.377	1.453	1.363	1.408	1.351	169.213	6.657	91.011	18.201	62.525	23.414	49.53	24.762	10.538	5.941	8.501	7.1	8.346	7.856	8.506	8.313	1.33	1.33	1.33	1.33	Test
Cpd01304	1	MIC (nM)	Escherichia coli (ATCC 25922)	Functional	Non-molecular	0.449	0.125	0.185	0.093	0.13	0.078	0.108	0.068	1.209	1.137	1.159	1.137	1.156	1.141	1.159	1.144	61.782	2.48	27.36	2.249	23.389	2.445	23.194	2.498	5.443	4.959	5.374	5.382	5.718	5.779	6.018	6.063	1.82	1.82	1.82	1.82	Train
Cpd01305	1	MIC (nM)	Escherichia coli (ATCC 25922)	Functional	Non-molecular	0.449	0.125	0.185	0.093	0.13	0.079	0.107	0.069	1.209	1.137	1.159	1.139	1.157	1.142	1.159	1.145	61.782	2.48	27.36	2.492	23.203	2.683	22.985	2.667	5.443	4.959	5.374	5.373	5.706	5.759	5.997	6.039	1.82	1.82	1.82	1.82	Train
Cpd01306	1	MIC (nM)	Escherichia coli (Vogel)	Functional	Non-molecular	0.392	0.189	0.21	0.122	0.14	0.085	0.106	0.062	1.251	1.135	1.179	1.145	1.174	1.149	1.172	1.15	70.872	0	34.318	4.337	28.34	4.412	26.116	3.669	5.941	5.75	5.822	5.674	5.805	5.718	5.861	5.796	1.00	1.00	1.00	1.00	Train
Cpd01307	1	MIC (nM)	Pseudomonas aeruginosa (ATCC 27316)	Functional	Non-molecular	0.392	0.189	0.21	0.122	0.14	0.085	0.106	0.062	1.251	1.135	1.179	1.145	1.174	1.149	1.172	1.15	70.872	0	34.318	4.337	28.34	4.412	26.116	3.669	5.941	5.75	5.822	5.674	5.805	5.718	5.861	5.796	1.00	1.00	1.00	1.00	Test
Cpd01308	1	MIC (nM)	Escherichia coli (NIHJ JC2)	Functional	Non-molecular	0.449	0.114	0.198	0.064	0.11	0.034	0.068	0.018	1.434	1.218	1.286	1.245	1.306	1.265	1.322	1.28	74.416	0	29.158	1.43	27.271	1.724	27.091	2.359	8.387	7.376	7.937	7.787	8.163	8.19	8.406	8.481	1.33	1.33	1.33	1.33	Test
Cpd01309	1	MIC (nM)	Klebsiella pneumoniae (ATCC 13883)	Functional	Non-molecular	0.751	0.221	0.425	0.154	0.309	0.119	0.245	0.099	1.879	1.244	1.382	1.242	1.323	1.242	1.31	1.243	73.434	0	48.426	5.804	46.973	7.559	46.719	8.641	7.192	6.013	6.08	5.903	5.862	5.892	5.779	5.891	1.00	1.00	1.00	1.00	Train
Cpd01310	1	MIC (nM)	Pseudomonas aeruginosa	Functional	Non-molecular	0.49	0.205	0.214	0.106	0.126	0.056	0.089	0.031	1.213	1.128	1.163	1.132	1.16	1.138	1.162	1.141	50.336	0	29.052	0.368	25.413	0.266	24.597	0.163	5.986	5.726	5.717	5.586	5.756	5.699	5.907	5.858	1.33	1.33	1.33	1.33	Train
Cpd01311	1	MIC (nM)	Salmonella enterica subsp. enterica serovar Typhimurium	Functional	Non-molecular	0.49	0.205	0.214	0.106	0.126	0.056	0.089	0.031	1.213	1.128	1.163	1.132	1.16	1.138	1.162	1.141	50.336	0	29.052	0.368	25.413	0.266	24.597	0.163	5.986	5.726	5.717	5.586	5.756	5.699	5.907	5.858	1.33	1.33	1.33	1.33	Train
Cpd01312	1	MIC (nM)	Pseudomonas aeruginosa PAO1	Functional	Non-molecular	0.429	0.165	0.227	0.139	0.173	0.113	0.139	0.088	1.226	1.112	1.144	1.119	1.141	1.124	1.144	1.129	78.903	0	26.375	0	22.177	0.326	21.392	0.357	5.997	5.432	5.612	5.517	5.653	5.606	5.728	5.687	1.33	1.33	1.33	1.33	Train
Cpd01313	1	MIC (nM)	Klebsiella pneumoniae (MGH-2)	Functional	Non-molecular	0.265	0.116	0.165	0.081	0.11	0.053	0.078	0.033	1.276	1.136	1.176	1.142	1.168	1.145	1.168	1.148	64.646	0	28.393	0	24.141	0.045	24.273	0.073	4.55	4.227	4.654	4.571	4.878	4.876	5.104	5.122	1.00	1.00	1.00	1.00	Train
Cpd01314	1	MIC (nM)	Escherichia coli (EC-14)	Functional	Non-molecular	0.339	0.07	0.125	0.065	0.088	0.063	0.077	0.065	1.588	1.303	1.404	1.302	1.358	1.297	1.336	1.295	131.761	2.653	63.273	11.731	45.518	16.337	37.683	18.62	8.582	6.076	7.712	7.231	8.067	7.932	8.365	8.319	1.00	1.00	1.00	1.00	Train
Cpd01315	1	MIC (nM)	Escherichia coli (EC-14)	Functional	Non-molecular	0.262	0.106	0.104	0.076	0.078	0.067	0.072	0.066	1.586	1.301	1.405	1.301	1.358	1.298	1.336	1.295	150.159	2.653	74.786	15.862	51.219	19.682	41.087	20.903	9.028	6.076	8.046	7.396	8.287	8.104	8.541	8.476	1.00	1.00	1.00	1.00	Train
Cpd01316	1	MIC (nM)	Escherichia coli (NIHJ JC2)	Functional	Non-molecular	0.448	0.215	0.203	0.148	0.149	0.124	0.128	0.113	1.355	1.181	1.269	1.218	1.282	1.242	1.294	1.26	99.09	0	36.239	2.405	29.103	4.252	26.289	6.348	8.218	7.68	8.562	8.735	9.363	9.586	10.016	10.178	1.00	1.00	1.00	1.00	Train
Cpd01317	1	MIC (nM)	Escherichia coli (Juhl)	Functional	Non-molecular	0.244	0.116	0.144	0.076	0.095	0.045	0.068	0.025	1.264	1.127	1.167	1.132	1.16	1.136	1.16	1.14	56.335	0	24.804	0	21.94	0	21.599	0	4.286	4.156	4.393	4.376	4.62	4.639	4.857	4.874	1.00	1.00	1.00	1.00	Train
Cpd01318	1	MIC (nM)	Klebsiella pneumoniae (ATCC 8045)	Functional	Non-molecular	0.244	0.116	0.144	0.076	0.095	0.045	0.068	0.025	1.264	1.127	1.167	1.132	1.16	1.136	1.16	1.14	56.335	0	24.804	0	21.94	0	21.599	0	4.286	4.156	4.393	4.376	4.62	4.639	4.857	4.874	1.00	1.00	1.00	1.00	Train
Cpd01319	1	MIC (nM)	Klebsiella pneumoniae (MGH-2)	Functional	Non-molecular	0.291	0.085	0.14	0.054	0.089	0.037	0.064	0.026	1.264	1.127	1.165	1.132	1.158	1.135	1.158	1.137	56.335	0	24.554	0.315	21.252	0.24	20.725	0.194	4.297	3.92	4.222	4.221	4.475	4.523	4.731	4.776	1.00	1.00	1.00	1.00	Test
Cpd01320	1	MIC (nM)	Klebsiella pneumoniae (X26)	Functional	Non-molecular	0.425	0.128	0.167	0.101	0.116	0.094	0.102	0.095	1.835	1.577	1.644	1.618	1.654	1.675	1.695	1.729	120.629	16.59	72.652	24.702	55.344	30.683	48.269	34.212	10.134	8.142	9.204	8.952	9.508	9.571	9.885	10.011	1.00	1.00	1.00	1.00	Train
Cpd01321	1	MIC (nM)	Salmonella enterica subsp. enterica serovar Typhimurium	Functional	Non-molecular	0.41	0.213	0.201	0.158	0.154	0.132	0.133	0.12	1.396	1.206	1.283	1.224	1.28	1.238	1.285	1.251	90.55	4.839	35.509	4.131	28.303	5.025	25.071	6.611	9.353	8.805	9.662	9.659	10.108	10.143	10.408	10.441	1.33	1.33	1.33	1.33	Test
Cpd01322	1	MIC (nM)	Escherichia coli (Vogel)	Functional	Non-molecular	0.346	0.192	0.219	0.12	0.141	0.072	0.096	0.044	1.325	1.147	1.215	1.147	1.19	1.15	1.181	1.151	58.278	0	24.804	0.317	20.949	0.275	20.165	0.19	5.624	5.435	5.394	5.291	5.388	5.354	5.509	5.491	1.00	1.00	1.00	1.00	Train
Cpd01323	1	MIC (nM)	Klebsiella pneumoniae (X26)	Functional	Non-molecular	0.39	0.08	0.144	0.075	0.11	0.081	0.101	0.088	1.629	1.53	1.588	1.578	1.615	1.638	1.662	1.695	137.688	15.836	77.572	23.865	58.075	29.511	49.974	33.126	9.066	7.637	8.694	8.521	9.144	9.192	9.581	9.688	1.00	1.00	1.00	1.00	Train
Cpd01324	1	MIC (nM)	Escherichia coli (Vogel)	Functional	Non-molecular	0.315	0.16	0.203	0.12	0.145	0.087	0.11	0.064	1.201	1.119	1.151	1.126	1.15	1.132	1.154	1.137	70.401	0	29.259	0	23.979	0.301	23.749	0.366	5.34	4.915	5.348	5.213	5.538	5.508	5.766	5.775	1.00	1.00	1.00	1.00	Train
Cpd01325	1	MIC (nM)	Klebsiella pneumoniae (MGH-2)	Functional	Non-molecular	0.315	0.16	0.203	0.12	0.145	0.087	0.11	0.064	1.201	1.119	1.151	1.126	1.15	1.132	1.154	1.137	70.401	0	29.259	0	23.979	0.301	23.749	0.366	5.34	4.915	5.348	5.213	5.538	5.508	5.766	5.775	1.00	1.00	1.00	1.00	Train
Cpd01326	1	MIC (nM)	Escherichia coli (EC-14)	Functional	Non-molecular	0.374	0.138	0.118	0.071	0.076	0.057	0.065	0.054	1.785	1.38	1.547	1.371	1.486	1.369	1.453	1.365	147.659	2.716	84.626	10.545	63.239	16.005	52.592	18.631	11.939	8.903	10.565	9.64	10.523	10.041	10.521	10.212	1.00	1.00	1.00	1.00	Train
Cpd01327	1	MIC (nM)	Escherichia coli (EC-14)	Functional	Non-molecular	0.274	0.111	0.112	0.078	0.081	0.067	0.072	0.065	1.785	1.385	1.534	1.349	1.432	1.33	1.382	1.319	152.834	2.783	84.305	11.487	56.963	16.967	44.503	19.329	10.828	6.372	9.087	7.561	8.935	8.305	8.965	8.676	1.00	1.00	1.00	1.00	Test
Cpd01328	1	MIC (nM)	Escherichia coli (Vogel)	Functional	Non-molecular	0.263	0.13	0.17	0.1	0.124	0.073	0.097	0.054	1.176	1.101	1.135	1.114	1.14	1.124	1.148	1.132	64.646	0	27.549	0.308	23.704	0.429	23.779	0.418	4.915	4.618	5.062	4.999	5.346	5.369	5.647	5.691	1.00	1.00	1.00	1.00	Train
Cpd01329	1	MIC (nM)	Escherichia coli (ATCC 25922)	Functional	Non-molecular	0.45	0.024	0.274	0.018	0.192	0.01	0.144	0.005	1.226	1.15	1.179	1.151	1.174	1.153	1.173	1.154	54.76	3.743	31.958	3.361	27.472	3.126	25.771	2.76	4.702	4.191	4.362	4.146	4.452	4.372	4.713	4.691	1.82	1.82	1.82	1.82	Test
Cpd01330	1	MIC (nM)	Klebsiella pneumoniae (MGH-2)	Functional	Non-molecular	0.495	0.185	0.28	0.151	0.185	0.107	0.13	0.073	1.451	1.158	1.213	1.164	1.198	1.168	1.194	1.171	60.359	0	25.321	0	21.899	0.049	21.138	0.058	7.066	5.67	5.978	5.735	5.94	5.811	5.999	5.901	1.00	1.00	1.00	1.00	Train
Cpd01331	1	MIC (nM)	Escherichia coli (ATCC 25922)	Functional	Non-molecular	0.317	0.12	0.167	0.091	0.123	0.077	0.104	0.067	1.215	1.137	1.163	1.141	1.159	1.144	1.161	1.146	63.452	2.48	27.819	2.47	23.339	2.681	22.974	2.673	5.286	4.932	5.335	5.33	5.657	5.71	5.948	5.995	1.82	1.82	1.82	1.82	Train
Cpd01332	1	MIC (nM)	Salmonella enterica subsp. enterica serovar Typhimurium	Functional	Non-molecular	0.604	0.248	0.233	0.17	0.171	0.143	0.148	0.13	1.424	1.229	1.308	1.247	1.299	1.256	1.299	1.265	115.244	3.457	41.918	8.313	32.535	9.409	28.656	10.433	10.094	9.706	10.425	10.296	10.601	10.546	10.728	10.7	1.33	1.33	1.33	1.33	Train
Cpd01333	1	MIC (nM)	Escherichia coli (EC-14)	Functional	Non-molecular	0.256	0.108	0.104	0.078	0.078	0.068	0.071	0.066	1.593	1.305	1.414	1.298	1.363	1.295	1.339	1.293	129.77	2.716	72.458	10.234	51.318	15.478	41.549	18.141	8.723	6.22	7.894	7.362	8.228	8.049	8.487	8.412	1.00	1.00	1.00	1.00	Train
Cpd01334	1	MIC (nM)	Salmonella enterica subsp. enterica serovar Typhimurium	Functional	Non-molecular	0.645	0.283	0.304	0.214	0.218	0.172	0.171	0.145	1.41	1.224	1.309	1.248	1.307	1.262	1.311	1.272	84.899	0.906	35.243	3.379	29.553	5.075	26.737	6.938	9.863	9.368	10.062	10.071	10.468	10.51	10.759	10.781	1.33	1.33	1.33	1.33	Train
Cpd01335	1	MIC (nM)	Klebsiella pneumoniae (X26)	Functional	Non-molecular	0.399	0.125	0.144	0.087	0.105	0.086	0.098	0.091	1.861	1.592	1.668	1.628	1.669	1.676	1.707	1.726	124.399	16.994	73.815	24.702	55.094	30.29	47.601	33.531	10.179	8.126	9.276	8.917	9.581	9.541	9.953	9.972	1.00	1.00	1.00	1.00	Train
Cpd01336	1	MIC (nM)	Klebsiella pneumoniae (X26)	Functional	Non-molecular	0.244	0.049	0.099	0.046	0.073	0.047	0.064	0.048	1.583	1.507	1.594	1.587	1.646	1.657	1.699	1.712	117.081	15.836	69.375	23.197	52.03	28.604	45.055	31.66	7.907	6.428	7.897	7.493	8.341	8.075	8.644	8.369	1.33	1.33	1.33	1.33	Test
Cpd01337	1	MIC (nM)	Klebsiella pneumoniae (ATCC 13883)	Functional	Non-molecular	0.776	0.26	0.441	0.174	0.32	0.131	0.253	0.107	1.247	1.173	1.249	1.194	1.259	1.204	1.266	1.21	72.553	0	47.899	5.882	46.705	7.69	46.561	8.805	6.216	5.766	5.838	5.772	5.73	5.79	5.678	5.804	1.00	1.00	1.00	1.00	Train
Cpd01338	1	MIC (nM)	Escherichia coli	Functional	Non-molecular	0.498	0.225	0.265	0.139	0.168	0.09	0.117	0.061	1.208	1.121	1.149	1.127	1.15	1.133	1.155	1.138	84.562	0	29.735	0.227	24.025	0.592	22.974	0.804	6.173	5.596	5.598	5.436	5.538	5.477	5.607	5.58	1.00	1.00	1.00	1.00	Test
Cpd01339	1	MIC (nM)	Escherichia coli	Functional	Non-molecular	0.536	0.182	0.296	0.131	0.196	0.096	0.139	0.07	1.208	1.121	1.146	1.126	1.147	1.131	1.151	1.135	84.562	0	29.128	0.222	23.315	0.618	22.336	0.827	6.15	5.53	5.626	5.455	5.589	5.509	5.644	5.6	1.00	1.00	1.00	1.00	Train
Cpd01340	1	MIC (nM)	Escherichia coli (Vogel)	Functional	Non-molecular	0.498	0.225	0.265	0.139	0.168	0.09	0.117	0.061	1.208	1.121	1.149	1.127	1.15	1.133	1.155	1.138	84.562	0	29.735	0.227	24.025	0.592	22.974	0.804	6.173	5.596	5.598	5.436	5.538	5.477	5.607	5.58	1.00	1.00	1.00	1.00	Train
Cpd01341	1	MIC (nM)	Escherichia coli (Vogel)	Functional	Non-molecular	0.536	0.182	0.296	0.131	0.196	0.096	0.139	0.07	1.208	1.121	1.146	1.126	1.147	1.131	1.151	1.135	84.562	0	29.128	0.222	23.315	0.618	22.336	0.827	6.15	5.53	5.626	5.455	5.589	5.509	5.644	5.6	1.00	1.00	1.00	1.00	Test
Cpd01342	1	MIC (nM)	Escherichia coli (EC-14)	Functional	Non-molecular	0.408	0.151	0.165	0.097	0.11	0.089	0.098	0.092	1.647	1.545	1.622	1.613	1.655	1.673	1.7	1.724	120.629	16.59	72.652	24.438	54.545	30.047	47.146	33.254	9.195	7.804	9.032	8.839	9.493	9.522	9.907	9.969	1.00	1.00	1.00	1.00	Train
Cpd01343	1	MIC (nM)	Escherichia coli (Vogel)	Functional	Non-molecular	0.569	0.188	0.288	0.15	0.189	0.11	0.136	0.078	1.196	1.116	1.144	1.12	1.145	1.127	1.149	1.133	61.216	0	25.674	0.224	21.861	0.412	20.964	0.6	6.139	5.648	5.768	5.577	5.736	5.631	5.791	5.721	1.00	1.00	1.00	1.00	Train
Cpd01344	1	MIC (nM)	Escherichia coli (NIHJ JC2)	Functional	Non-molecular	0.491	0.111	0.2	0.062	0.109	0.032	0.066	0.017	1.422	1.215	1.285	1.243	1.306	1.265	1.322	1.28	62.457	0	27.765	0.84	27.082	1.405	27.084	2.209	8.585	7.441	7.993	7.832	8.197	8.221	8.429	8.502	1.33	1.33	1.33	1.33	Train
Cpd01345	1	MIC (nM)	Escherichia coli (NIHJ JC2)	Functional	Non-molecular	0.435	0.222	0.217	0.166	0.162	0.136	0.136	0.121	1.355	1.181	1.274	1.222	1.289	1.247	1.301	1.264	78.449	0	33.794	2.488	29.169	4.389	26.669	6.51	8.263	7.894	8.965	9.153	9.815	9.987	10.394	10.496	1.00	1.00	1.00	1.00	Train
Cpd01346	1	MIC (nM)	Klebsiella pneumoniae (ATCC 10031)	Functional	Non-molecular	0.292	0.134	0.138	0.098	0.106	0.086	0.095	0.082	1.595	1.288	1.439	1.298	1.394	1.307	1.373	1.312	111.686	0	58.697	2.75	42.22	5.522	34.424	7.717	9.178	6.246	8.755	7.882	9.314	9.055	9.851	9.767	1.00	1.00	1.00	1.00	Train
Cpd01347	1	MIC (nM)	Escherichia coli	Functional	Non-molecular	0.529	0.261	0.273	0.175	0.182	0.116	0.129	0.077	1.182	1.107	1.139	1.117	1.142	1.124	1.148	1.13	63.268	0	26.829	0	23.747	0.028	23.361	0.034	6.279	5.809	5.855	5.702	5.806	5.734	5.853	5.813	1.00	1.00	1.00	1.00	Train
Cpd01348	1	MIC (nM)	Escherichia coli (Vogel)	Functional	Non-molecular	0.529	0.261	0.273	0.175	0.182	0.116	0.129	0.077	1.182	1.107	1.139	1.117	1.142	1.124	1.148	1.13	63.268	0	26.829	0	23.747	0.028	23.361	0.034	6.279	5.809	5.855	5.702	5.806	5.734	5.853	5.813	1.00	1.00	1.00	1.00	Train
Cpd01349	1	MIC (nM)	Escherichia coli (Vogel)	Functional	Non-molecular	0.204	0.067	0.1	0.051	0.072	0.04	0.062	0.033	1.273	1.127	1.162	1.125	1.149	1.126	1.148	1.129	48.157	0	24.968	0	21.193	0.242	20.869	0.339	4.992	4.866	5.349	5.313	5.573	5.548	5.7	5.673	1.33	1.33	1.33	1.33	Train
Cpd01350	1	MIC (nM)	Klebsiella pneumoniae (MGH-2)	Functional	Non-molecular	0.154	0.062	0.085	0.041	0.068	0.034	0.061	0.03	1.273	1.122	1.159	1.122	1.145	1.123	1.143	1.125	66.513	0	26.623	0	21.458	0.341	20.741	0.539	4.933	4.794	5.362	5.327	5.61	5.597	5.747	5.734	1.33	1.33	1.33	1.33	Train
Cpd01351	1	MIC (nM)	Klebsiella pneumoniae (ATCC 13883)	Functional	Non-molecular	0.748	0.223	0.425	0.155	0.31	0.119	0.245	0.099	1.356	1.194	1.275	1.209	1.275	1.216	1.278	1.22	73.434	0	48.426	5.804	46.973	7.559	46.719	8.641	6.568	5.897	5.938	5.842	5.792	5.846	5.729	5.852	1.00	1.00	1.00	1.00	Test
Cpd01352	1	MIC (nM)	Escherichia coli (NIHJ JC2)	Functional	Non-molecular	0.902	0.574	0.499	0.346	0.299	0.214	0.191	0.142	1.632	1.323	1.578	1.366	1.557	1.38	1.53	1.383	118.928	0	74.69	1.283	60.549	3.446	51.332	5.844	13.344	10.622	13.589	11.821	13.625	12.261	13.512	12.41	1.00	1.00	1.00	1.00	Train
Cpd01353	1	MIC (nM)	Escherichia coli (EC-14)	Functional	Non-molecular	0.183	0.113	0.099	0.076	0.072	0.062	0.062	0.057	1.338	1.159	1.241	1.168	1.215	1.18	1.208	1.189	90.176	0	39.475	6.836	27.504	8.593	21.573	9.292	5.423	6.097	6.462	6.928	7.194	7.482	7.667	7.843	1.33	1.33	1.33	1.33	Train
Cpd01354	1	MIC (nM)	Klebsiella pneumoniae (X26)	Functional	Non-molecular	0.191	0.026	0.068	0.044	0.056	0.048	0.053	0.049	1.751	1.287	1.409	1.334	1.411	1.372	1.425	1.399	114.823	0	50.999	8.969	36.932	13.37	30.727	15.904	9.221	8.033	8.787	8.959	9.307	9.614	9.8	10.067	1.33	1.33	1.33	1.33	Train
Cpd01355	1	MIC (nM)	Klebsiella pneumoniae (X26)	Functional	Non-molecular	0.185	0.116	0.101	0.078	0.074	0.063	0.063	0.057	1.322	1.154	1.237	1.166	1.215	1.179	1.208	1.189	78.358	0	38.567	7.016	27.354	8.752	21.431	9.317	5.509	6.281	6.65	7.11	7.352	7.617	7.778	7.935	1.33	1.33	1.33	1.33	Train
[truncated: 44,874 more rows]
