# Supplementary material for: QSAR-Co-X: an open source toolkit for multitarget QSAR modelling
Source: J Cheminform. 2021 Apr 15;13:29. doi: 10.1186/s13321-021-00508-0 (PMC8048082; doi:10.1186/s13321-021-00508-0)
Supplement: Supplementary file 3 — Additional file 3. Folder (CS_2) containing both the input files and the results (i.e., the output files from the current toolkit) of the SFS-LDA models for Case study-2. [file 13321_2021_508_MOESM3_ESM.zip › 13321_2021_508_MOESM3_ESM/CS_2/CS2_kmca_sfslda/CS2KC_strbj_corr.csv]

	Pq1(AR)_me_p	Pq0(PSA)_ai_p	Pq5(PSA)_ai_p	Pq0(AR)_ai_p	Pq7(HYD)_tm_p	Pq3(AW)_tm_p
Pq1(AR)_me_p	1.0	0.26755867425929064	0.10721550319285472	0.563459212833239	0.352773022881194	0.08651838687459446
Pq0(PSA)_ai_p	0.26755867425929064	1.0	0.4784471819977529	0.32386037263723205	-0.20464658780284423	0.29936583301187886
Pq5(PSA)_ai_p	0.10721550319285472	0.4784471819977529	1.0	0.13290257685323673	-0.1487237214609559	0.8301837965930757
Pq0(AR)_ai_p	0.563459212833239	0.32386037263723205	0.13290257685323673	1.0	0.2546034283749005	0.35223498940910275
Pq7(HYD)_tm_p	0.352773022881194	-0.20464658780284423	-0.1487237214609559	0.2546034283749005	1.0	-0.16856204720698223
Pq3(AW)_tm_p	0.08651838687459446	0.29936583301187886	0.8301837965930757	0.35223498940910275	-0.16856204720698223	1.0
