# Supplementary material for: QSAR-Co-X: an open source toolkit for multitarget QSAR modelling
Source: J Cheminform. 2021 Apr 15;13:29. doi: 10.1186/s13321-021-00508-0 (PMC8048082; doi:10.1186/s13321-021-00508-0)
Supplement: Supplementary file 3 — Additional file 3. Folder (CS_2) containing both the input files and the results (i.e., the output files from the current toolkit) of the SFS-LDA models for Case study-2. [file 13321_2021_508_MOESM3_ESM.zip › 13321_2021_508_MOESM3_ESM/CS_2/CS2_kmca_sfslda/CS2KC_strbj_pred.csv]

Cpd	Pq1(AR)_me_p	Pq0(PSA)_ai_p	Pq5(PSA)_ai_p	Pq0(AR)_ai_p	Pq7(HYD)_tm_p	Pq3(AW)_tm_p	BEi(cj)	Pred	%Prob(-1)	%Prob(+1)	stdPq1(AR)_me_p	stdPq0(PSA)_ai_p	stdPq5(PSA)_ai_p	stdPq0(AR)_ai_p	stdPq7(HYD)_tm_p	stdPq3(AW)_tm_p	Outlier_info(standardization_approach)	snew	Set
Cpd11751	-0.4189458998260104	-32.11792527099863	1.9092593714043409	-0.8207371581364693	0.015938253196617406	-0.028804893990768687	-1	-1	0.8699412848144363	0.13005871518556364	0.2564575529137028	0.9539901980372825	0.11714399955458042	0.44931338539669696	0.16233503887854128	0.4674466624157058	In	NA	Sub_train
Cpd25448	0.8908780487804853	45.65656559016858	7.402886253215209	2.3409894255501573	0.13071232876712324	0.0051974214343255545	1	1	0.07480843066246456	0.9251915693375354	1.2436459762856238	2.460460346982961	0.8414804656376118	1.6980615015549565	1.9655903061519617	0.20821843153589661	In	NA	Sub_train
Cpd16329	-0.9945467217017008	-11.158336582496258	-1.4759569639821624	-1.378740898068636	-0.03312509408399824	-0.020221197014106858	1	1	0.25040322211638033	0.7495967778836197	0.17736141065279276	0.033823724063105846	0.3291978598496286	0.8282972052304362	0.6085162093154439	0.40200592539971347	In	NA	Sub_train
Cpd06195	-2.1716931525732632	2.8139428608695036	-3.2506307384857682	-0.043264630663941823	-0.04944636218799798	0.0206456554597808	-1	-1	0.6992452669896816	0.30075473301031835	1.0645534110787185	0.5795863623588907	0.5631891661267758	0.07872878921874392	0.8649453073571829	0.09044355866119332	In	NA	Sub_train
Cpd29905	0.062392557937112625	-4.394600318759991	-1.9852976233228217	0.12345690412916635	-0.014327796745379278	-0.029579394964010425	1	1	0.07544485362818343	0.9245551463718166	0.6192328356018674	0.26311737727194034	0.3963545891209115	0.1919623745565712	0.3131853580941963	0.4733513343357826	In	NA	Sub_train
Cpd21293	-0.1680029917726271	-32.251887038368906	-3.2033592015301044	-0.23077504090650705	0.10753424657534244	-0.04055086734377727	-1	-1	0.861652629653656	0.13834737034634398	0.44558826320582934	0.9598713786730492	0.5569563988199631	0.04862414132067799	1.6014314262840974	0.5569960902765692	In	NA	Sub_train
Cpd27690	-2.122121951219514	-33.65843440983141	-5.3781137467847895	-0.4830105744498434	0.11096324622902083	-0.014481623114513287	-1	-1	0.9964259228029682	0.0035740771970318224	1.0271925763183507	1.0216215281874943	0.8436984830199982	0.21993694652100798	1.6553056278948597	0.35824832920679345	In	NA	Sub_train
Cpd35788	0.9654927408710918	-12.694434409831414	20.426886253215212	1.1119894255501563	-0.029961538461538432	0.4611634615384612	-1	-1	0.9194907031066681	0.08050929689333183	1.2998815950675768	0.10126138910821036	2.558699042221347	0.8633518370063157	0.5588124908480389	3.2679939510547995	Outlier	3.0107923509728067	Sub_train
Cpd09590	-1.253011833891944	-10.76572746880083	3.3724461845911544	0.28310899570968423	-0.04889691163854743	0.06405224886637419	-1	-1	0.8997911954895718	0.10020880451042828	0.3721614575378628	0.01658742476504636	0.31006565009333587	0.30039455015271677	0.8563126994056223	0.24048138796776727	In	NA	Sub_train
Cpd34408	0.2996186021587155	-30.318371736715356	-4.3940704863043525	-0.012038025902138174	-0.002283273512014405	-0.07179069407106259	1	1	0.2625972536647153	0.7374027463352847	0.7980254167170852	0.8749863180003824	0.7139520635590773	0.09993720971159833	0.12394968048666834	0.7951635478235726	In	NA	Sub_train
Cpd42191	5.410684170471847	39.19982741985681	-5.921241674447535	4.199691565515083	0.059923409923409714	-0.026834498834498843	1	1	2.924091597744649e-07	0.9999997075908402	4.650134523060332	2.176997055605997	0.9153100744545724	2.9604509561895886	0.8534010758313805	0.4524246839384104	Outlier	4.054504831375831	Sub_train
Cpd07623	-1.8414815376833389	-43.87262399321751	-7.4281479440441	-1.8427416278083744	-0.08299237918215632	-0.05042490706319902	-1	-1	0.7938351893175135	0.20616481068248654	0.815679443070203	1.470044202560105	1.1139961493410677	1.143436256061503	1.3919984031026535	0.632274194608653	In	NA	Sub_train
Cpd39608	0.1641720348616889	-7.246392532874403	17.168069369898472	-0.051104711236177866	0.010419366059901557	0.2903947125744433	-1	-1	0.9229489886465163	0.07705101135348365	0.6959420158422239	0.1379181844267028	2.1290229911067726	0.07340397959751897	0.07562589093461489	1.966080239295333	In	NA	Sub_train
Cpd00867	1.7375184623166608	-7.71062399321751	-3.0201479440441004	1.4232583721916257	0.03400762081784367	0.02757509293680105	1	1	0.012080191885616598	0.9879198081143834	1.881742123398309	0.11753752561128776	0.5327999357675803	1.0747588329668605	0.4462291341026833	0.03761463228653514	In	NA	Sub_train
Cpd11102	-3.253561284441395	-16.116276919350277	2.18838025052522	-1.9932646306639417	-0.04889691163854743	0.004711589525714914	-1	-1	0.9914114030836921	0.008588596916307877	1.8799360405774885	0.251486892254947	0.15394617697616803	1.245668156159489	0.8563126994056223	0.2119223365376469	In	NA	Sub_train
Cpd37063	-0.5045072591289084	-47.490623993217504	2.6688520559559	-0.9947416278083744	-0.03603675377097916	-0.016481623114513292	-1	-1	0.9486799350274996	0.051320064972500384	0.1919716473981962	1.6288813988579893	0.21729653860165096	0.5674933793021485	0.6542623034656918	0.373496010291976	In	NA	Sub_train
Cpd32433	-0.4574215709499496	-22.388804391877756	-2.27096040881544	-1.762495399894711	0.010152347652347654	0.016096403596403547	1	1	0.21379957849478304	0.786200421505217	0.2274592000011397	0.5268629777822329	0.4340193189954952	1.0889347898425383	0.07143067221917641	0.1251263294556676	In	NA	Sub_train
Cpd37881	-2.5365072591289084	-61.02862399321751	-7.9121479440441	-4.328741627808373	-0.07196153846153842	-0.0778365384615387	-1	-1	0.8936847988270307	0.10631520117296936	1.3395065931896821	2.2232257779295095	1.17781170455195	2.8318725669385727	1.2186890426653392	0.8412561014018823	In	NA	Sub_train
Cpd35854	-0.8651138786422572	13.544266807784947	15.231256183085275	0.41427990414843774	-0.040679535038999536	0.3079771301568609	-1	-1	0.8799203052141071	0.12007969478589282	0.07981043488361775	1.0506683333638933	1.873653551321149	0.38948293500336956	0.7272066485605309	2.100125787296937	In	NA	Sub_train
Cpd17138	0.6571016299466511	-13.444600318759992	-0.18364927167447007	1.9097206403929017	0.06632545536655121	0.0583502315573216	-1	-1	0.5929616246551841	0.4070383753448159	1.0674533096485297	0.1341951231415076	0.15880667619692385	1.4051532647861098	0.9539858299170442	0.19701011723245512	In	NA	Sub_train
Cpd29694	-4.581121951219514	7.064565590168583	0.7058862532152093	1.0959894255501572	-0.09303675377097917	0.0755183768854868	-1	-1	0.9995000241829505	0.0004999758170494901	2.880492277895906	0.7661969198055264	0.041521131980729084	0.8524849902750077	1.5498090523605996	0.32789731962641944	In	NA	Sub_train
Cpd23782	-1.5426807857339704	2.8342598422320218	2.3525460550490287	-0.5428650935713107	0.021024997164677324	0.011667952545478751	-1	-1	0.8058434046118894	0.19415659538811061	0.5904792216717021	0.5804783171286141	0.17559149094792004	0.2605888143628307	0.24225463577427536	0.15888813411858888	In	NA	Sub_train
Cpd03301	-0.29434702081454023	-5.742574430990604	-5.531690183491803	-0.3719861863220861	-0.03683637532492957	-0.0446803812505255	1	1	0.034125907818307155	0.9658740921816928	0.35036526551592145	0.2039387071036594	0.8639475854492688	0.14453163344465456	0.6668254347461581	0.5884788458200307	In	NA	Sub_train
Cpd45619	-1.695777928312172	-0.4836113077709827	-3.2743086123338108	-0.14962001894775714	-0.028613511031093563	0.013827198442582957	-1	-1	0.5635059783206984	0.4364940216793017	0.7058655122990128	0.4348173577189637	0.566311101386747	0.006494557748179342	0.5376331648347747	0.14242638770682203	In	NA	Sub_train
Cpd15890	0.09391481675983772	-7.2458430823249556	-1.357754805925709	-0.31319262332408965	-0.01883937979828396	-0.042199218992128855	1	1	0.06794109899191692	0.9320589010080831	0.6429905390867015	0.1379423063683221	0.3136128674043869	0.10460034357673191	0.38406840257486563	0.5695628604017191	In	NA	Sub_train
Cpd18924	1.1704585466889112	67.80965142316954	9.6054320072611	0.8461480360165698	0.021408377048912547	0.026658448838179603	1	1	0.0003680084022622543	0.9996319915977377	1.454360272072769	3.4330236535225565	1.1318868296289535	0.6827982348250916	0.24827804996582906	0.044602980728732325	In	2.7394380974776125	Sub_train
Cpd06741	-2.154497396754389	-18.12302555881016	2.2141744781623323	-1.7915350585025371	-0.048114570813651385	-0.051447298543758666	-1	-1	0.9388392607982574	0.06116073920174255	1.051593309766185	0.3395870380720841	0.1573471541619081	1.1086578847938366	0.8440210716466149	0.6400687442285435	In	NA	Sub_train
Cpd26949	-1.8786384347359968	-21.99804088452275	-3.211051509222412	3.138455728324262	0.09008969573023122	0.10138372356345426	-1	-1	0.9995971639882208	0.0004028360117791281	0.8436838620288198	0.5097077041714544	0.5579706320559911	2.239683006906801	1.3273540439109173	0.5250905982780857	In	NA	Sub_train
Cpd23989	-1.6366657481399856	-0.3830333908506924	-2.080536651717888	-0.04587261236830354	-0.02709530358720237	0.02595366683119313	-1	-1	0.6342016943536365	0.3657983056463635	0.6613138303662306	0.43923292276404396	0.4089118855563993	0.07695750562753419	0.5137800816676729	0.049976126367284636	In	NA	Sub_train
Cpd06663	-1.4804843613644716	-40.0893538424272	-4.200081287936318	-1.0361217735210848	0.03571847297683718	-0.04254115772703238	-1	-1	0.9715185006326574	0.028481499367342598	0.5436030058428354	1.303951327051811	0.6883745255450896	0.595597860625851	0.4731089251347267	0.5721697467919589	In	NA	Sub_train
Cpd26637	-1.488528544626107	-7.27386506034693	-2.8769855751564783	0.5813128711814044	0.057672113312648814	-0.0189459467662161	-1	-1	0.9308846650537124	0.06911533494628765	0.5496657477859928	0.1367120873457319	0.5139239315199178	0.502928038242305	0.8180301747688358	0.3922836208578943	In	NA	Sub_train
Cpd25039	-0.11745354122317675	-22.46397495045682	-3.205557003727907	1.4769172667858002	0.06701277265330814	0.049185921365652086	-1	-1	0.8584163925956679	0.14158360740433207	0.4836863850513787	0.5301631106647218	0.5572461797445426	1.1112027694247564	0.9647845099453676	0.1271428776483229	In	NA	Sub_train
Cpd32444	-0.9304984940268728	-4.936502422984294	1.1164210182501153	-0.7582475683790347	-0.01760261196207646	-0.01235254017280938	1	1	0.4284648523046779	0.5715351476953221	0.129089527270796	0.23932682699473964	0.01260800844090631	0.40687183575942243	0.3646371145949811	0.3420165403572918	In	NA	Sub_train
Cpd28801	-2.9715202640748233	38.308695932457596	6.6450272580565475	0.4751800192106435	-0.11656898779772867	0.10715667434999004	-1	-1	0.795667761578319	0.20433223842168105	1.6673672976421505	2.1378746600860263	0.7415565140929606	0.43084494852212246	1.9195321344112952	0.5691026545348612	In	NA	Sub_train
Cpd10148	-2.201912932793043	-25.467925270998634	13.432885745030713	-2.138319575718887	-0.037358450100085885	0.15855774337186865	-1	-1	0.9978058819133673	0.002194118086632755	1.0873294621820355	0.6620423386174562	1.6365378323556756	1.3441862721301436	0.6750279324228472	0.9609762084763903	In	NA	Sub_train
Cpd36849	-0.2431358566642352	-9.65408484056671	14.30268475451385	-0.7142915244229907	-0.02089931525877976	0.2684166905964213	-1	-1	0.8546761465651671	0.1453238534348329	0.3889621078246646	0.032215836250409406	1.7512211106863402	0.37701786122286035	0.4164327623043454	1.7985233042933273	In	NA	Sub_train
Cpd37423	-0.2431358566642352	-18.51342549990737	-0.9929196410905444	0.7351590250275584	-0.02089931525877976	0.02061449279422349	-1	-1	0.5878918520754681	0.41210814792453193	0.3889621078246646	0.35672635042110024	0.2655092339242015	0.6074169491202722	0.4164327623043454	0.09068113785428435	In	NA	Sub_train
Cpd30562	-0.927294376425886	8.884520560360881	-0.02266026068545953	-0.9556639749917131	-0.039006801748437535	-0.03704665223252688	1	1	0.07869115361249657	0.9213088463875034	0.1266746471594791	0.8460964623300551	0.13758022347148066	0.5409527003160267	0.7009257562775294	0.5302805130414574	In	NA	Sub_train
Cpd27847	-3.0081219512195143	-52.03143440983142	-5.654113746784789	-1.3720105744498436	0.14496324622902085	-0.11948162311451327	-1	-1	0.999896256349616	0.0001037436503840582	1.6949532658660182	1.8282317569274151	0.8800891715286829	0.823726118029341	2.1894914079374366	1.1587515861788744	In	NA	Sub_train
Cpd17817	2.014981177821733	-15.117422992588864	16.790043853798842	1.7283395229436707	0.07497167576475429	0.4009003168679138	-1	-1	0.8105943622653073	0.18940563773469263	2.0908602884428182	0.20763527333899476	2.0791802055824378	1.281963214581468	1.0898295942651073	2.8085573454914385	In	NA	Sub_train
Cpd02182	0.2245184623166621	26.767376006782484	5.4398520559559005	2.0262583721916254	-0.009992379182156327	0.04157509293680106	1	1	0.1200206850034653	0.8799793149965347	0.7414239255590086	1.631188397352156	0.5826537772160191	1.4843031191530522	0.24507011065829812	0.06911913530974242	In	NA	Sub_train
Cpd43081	0.13718910465486128	1.9553996812400063	-0.5116712496964478	-0.2441255134532515	0.04995791754033501	-0.02573324111785652	1	1	0.08336051747395212	0.9166394825260479	0.6756055146222152	0.541894656567564	0.2020564791904037	0.05769148750542892	0.6968297722384065	0.4440288707104312	In	NA	Sub_train
Cpd08619	-3.374440405320516	-20.488254941328304	-4.347334035189067	-2.133374520773832	-0.04560020834184413	-0.02605764124351588	-1	-1	0.9733037882024248	0.026696211797575163	1.9710402449907594	0.4434251817206631	0.7077898474919115	1.3408276999947804	0.804517051696258	0.4465020455404547	In	NA	Sub_train
Cpd40299	-0.05182188435612789	-4.5275673517270265	-1.9182646562898549	-0.05456507389281209	0.08072714830956577	-0.018040933425548942	1	1	0.25230107055261153	0.7476989294473885	0.5331516677214649	0.2572798674000409	0.3875162709212389	0.07105377768349472	1.180255817525806	0.3853839434597301	In	NA	Sub_train
Cpd05574	-3.2104815376833384	-88.44562399321751	-7.9121479440441	-2.783741627808374	-0.02899237918215633	-0.0374249070631989	-1	-1	0.9998143398619971	0.00018566013800290577	1.8474676868520952	3.4268850954803938	1.17781170455195	1.7825426794465886	0.5435856936232675	0.5331642675549658	In	2.936510754974811	Sub_train
Cpd31523	-1.6838877830192926	-6.574270648430325	-2.534748172773371	-1.2331365024642404	-0.04999581273744853	-0.02605764124351588	1	1	0.41948506103458216	0.5805149389654178	0.6969041447825399	0.1674256348677056	0.4687998202657689	0.7294059145780745	0.8735779153087437	0.4465020455404547	In	NA	Sub_train
Cpd14426	-0.1920750334970953	-17.253434409831414	-4.606113746784791	-0.7650105744498434	0.018963246229020837	-0.04648162311451332	1	1	0.141963313905331	0.858036686094669	0.4274456411056588	0.30141030506234395	0.7419100354522279	0.41146512016032166	0.20986175248553499	0.6022112265697136	In	NA	Sub_train
Cpd28580	-0.12490372272143925	-44.16047699987325	-4.388055448710369	1.8736762598121477	0.006550623133175341	-0.05925005907193572	-1	-1	0.9684667663937848	0.03153323360621519	0.4780713304977274	1.4826815061872785	0.7131589789233864	1.3806727173301092	0.014842730402337106	0.6995557462873905	In	NA	Sub_train
Cpd16395	-0.5978434249984037	-20.976468450628122	-2.3902426782678767	-1.0924771618049	0.025803981444516948	-0.023891001711270992	1	1	0.4610367991572537	0.5389632008427463	0.12162602383075864	0.4648586988605012	0.4497467244746714	0.6338731960610762	0.3173389135783148	0.4299839312333452	In	NA	Sub_train
Cpd34427	-0.16346552699390554	-8.595293631775503	-0.7467657949366979	-0.5285772387087052	0.04778200342253893	-0.021693199513468788	1	1	0.2598165752797208	0.7401834247202792	0.449008060733411	0.07869881775102949	0.23305377037130534	0.250884818805886	0.6626432316407431	0.4132282377331446	In	NA	Sub_train
Cpd29388	-1.3550120611096232	-5.47221670869858	-2.8368756850465884	0.9021919920605249	0.057672113312648814	-0.0057591335794027814	-1	-1	0.9195239136346697	0.08047608636533031	0.44903701291133485	0.21580793391580624	0.5086354296463431	0.7208620523592076	0.8180301747688358	0.2917494598566901	In	NA	Sub_train
Cpd33657	1.4392817257533466	11.042069005587132	18.637849589678684	1.058235948104482	0.035694091334626844	0.3596254818052125	1	1	0.37857112759031275	0.6214288724096872	1.6569669892493644	0.9408170112290591	2.3228139844192652	0.8268436619640035	0.4727258567064076	2.4938845845516493	In	NA	Sub_train
Cpd26111	-2.5352318413294035	-32.2876013240832	-3.211051509222412	-0.9587970189284852	0.008633147674243514	-0.07626515305806295	-1	-1	0.9946879977580273	0.005312002241972719	1.3385453360009025	0.9614393048783116	0.5579706320559911	0.5430805945824867	0.04756199500316979	0.8292761096548277	In	NA	Sub_train
Cpd29656	-2.2039131600107225	-27.016172752654622	-2.9247877729586764	-1.2000058101372766	0.02896281800391385	-0.04879262558553545	-1	-1	0.9819869925676271	0.018013007432372833	1.0888369939045297	0.7300133969816069	0.5202266666295203	0.7069042798518709	0.36696848921091607	0.6198299409023208	In	NA	Sub_train
Cpd42870	-1.2957779283121718	34.66144363728396	0.5916254536002554	-0.855663974991713	0.17743044501286248	0.011079945695330143	1	1	0.27585300105750166	0.7241469989424983	0.40439341769509973	1.9777532314634712	0.05658645505152994	0.47303490824534805	2.6995948170004906	0.1633710045820732	In	NA	Sub_train
Cpd14847	5.8139249665029045	-30.17843440983141	-5.844113746784791	4.256989425550157	0.17371232876712325	-0.09680257856567454	1	1	0.0007186417125892852	0.9992813582874107	4.954049141583413	0.8688427987467432	0.9051407324585748	2.9993663976291582	2.6411782044411027	0.9858501668802045	Outlier	4.3162750931538385	Sub_train
Cpd30540	-1.5097119588434684	-0.97427064843032	2.0559111678859696	-1.4045650738928117	-0.043402406144041936	-0.057925773111647774	1	1	0.4900294923780628	0.5099705076219372	0.5656312684234185	0.4132764638528228	0.13648008594951516	0.8458364152706662	0.7699866198900152	0.6894596012933628	In	NA	Sub_train
Cpd39024	-2.0982068965517264	-42.897434409831426	-5.392113746784791	-2.6360105744498434	-0.021961538461538418	-0.05683653846153858	-1	-1	0.9201861190453685	0.07981388095463152	1.0091682722601882	1.4272314940791908	0.8455443875095693	1.6822070098027184	0.43312171907331476	0.6811554500074651	In	NA	Sub_train
Cpd34073	-0.07555343908181754	-8.359029895511767	-3.211051509222412	-0.537368447499914	0.0027270583675938725	-0.03378111160138088	1	1	0.07040553006194572	0.9295944699380543	0.5152656639430623	0.08907125264737956	0.5579706320559911	0.2568556137131983	0.045230620387234896	0.5053845519842476	In	NA	Sub_train
Cpd13211	-1.571879272800931	14.561443637283965	-0.8391437771689758	0.8124678931401551	-0.037358450100085885	0.0140522488663742	-1	-1	0.5078307177554944	0.4921692822445057	0.6124855443100568	1.0953243631418907	0.24523383695273882	0.6599234254171809	0.6750279324228472	0.14071063916179502	In	NA	Sub_train
Cpd29003	-0.4714955775931398	-21.922216708698578	-3.205557003727907	1.0615326514011845	0.09544633448743034	-0.01747394426685417	-1	-1	0.9338894493503258	0.06611055064967415	0.21685189934565985	0.5063788762279747	0.5572461797445426	0.829082710054245	1.4115140513497617	0.38106130852446324	In	NA	Sub_train
Cpd40993	2.698727566193323	14.47353154937188	1.6163507283255296	4.7069733876456485	0.013144730727148193	0.16932170393708856	1	1	0.00949380352688578	0.9905061964731142	2.606186428143428	1.091464852482784	0.07852390103362915	3.3049855693565755	0.11844503948383904	1.0430389274323673	Outlier	3.0613390787940453	Sub_train
Cpd10880	-3.23870792307018	-11.992950370840228	-3.587329281236165	-2.805820772788251	-0.042851412918914526	-0.08753752410766831	-1	-1	0.8892541164971356	0.11074588350286439	1.8687413556662662	0.07046488330360122	0.6075829769621302	1.797538347225005	0.7613297744264016	0.9152148690739409	In	NA	Sub_train
Cpd25925	-3.3121219512195132	-52.738434409831406	-5.844113746784791	-0.23101057444984366	0.12771232876712318	-0.06580257856567462	-1	-1	0.9999787705357023	2.1229464297731944e-05	1.9240720577649915	1.8592704240867857	0.9051407324585748	0.04878411050289805	1.9184562667364393	0.7495111100598765	In	NA	Sub_train
Cpd43668	-0.5716021041363477	-15.422072846232519	-2.6721108101360085	-0.25236727169500955	0.03841945600187348	-0.03012884551346104	-1	-1	0.5547944537190641	0.44520554628093584	0.1414035887444021	0.22100999102979604	0.4869111280519833	0.06328910773103416	0.5155450052556317	0.4775402577108332	In	NA	Sub_train
Cpd06114	-2.7376272185073294	-27.249793402866764	-3.116564804419834	-1.2613964987958095	-0.04450130724294303	0.01899730381142909	-1	-1	0.9818858698835652	0.01811413011643483	1.4910867317408483	0.7402697952892314	0.5455125297274306	0.748599480125731	0.7872518357931365	0.10301032878634418	In	NA	Sub_train
Cpd03030	0.03929585841574764	37.675481322407954	8.763105525250495	2.2309111935118824	-0.011534274275910068	0.07833796315208848	1	1	0.1681657884678356	0.8318342115321644	0.6018253096440097	2.1100753142277777	1.0208258128555323	1.6232987968041217	0.2692953586994941	0.34939339571907085	In	NA	Sub_train
Cpd30887	-0.4910306401621495	-9.117127791287466	-3.0798031178283165	-0.48478485411259203	0.015938253196617406	-0.02770599289186759	1	1	0.2183823630693691	0.7816176369306309	0.20212870876841524	0.055789289053035235	0.5406654895614675	0.22114199809310592	0.16233503887854128	0.4590688156656056	In	NA	Sub_train
Cpd25922	-2.9022648083623706	-26.28100791748979	-2.4736888718597747	0.25768649755503104	-0.032987227346691836	0.0656694378491686	-1	-1	0.9978364130684747	0.0021635869315252457	1.6151708294011964	0.6977382390948247	0.4607491318595923	0.28312815071686726	0.6063501372386808	0.25281057889982717	In	NA	Sub_train
Cpd10041	-2.3890838629198035	-33.26212330317106	-5.370036048153458	-2.115595208878477	-0.06240028509936565	-0.07024429102496163	-1	-1	0.8971997324803775	0.10280026751962248	1.2283964930677285	1.0042227042395557	0.8426334358650713	1.3287523839100959	1.0684688783871932	0.7833740175855215	In	NA	Sub_train
Cpd34677	0.04477623124785246	-22.837051873533746	-3.18907348724439	-0.3494563595878263	-0.014305908665373162	-0.016748144568413774	1	1	0.18616283489372798	0.813837165106272	0.6059557583362722	0.5465419090243072	0.5550728228101968	0.12922987256939583	0.31284146688561687	0.37552792735769286	In	NA	Sub_train
Cpd14405	0.19281591566093675	6.768037043877365	5.200416662391465	0.9893909700632316	0.019210574851110357	0.010174932354663106	1	1	0.35196351268424775	0.6480364873157523	0.7175303426975592	0.7531787432120535	0.5510841437915345	0.7800856729268427	0.21374761815958634	0.1702706819802365	In	NA	Sub_train
Cpd44756	-1.7446790272132704	11.99166341750374	-0.3407921288173275	0.11576459643685802	-0.023668456086038615	0.05173928635467084	-1	-1	0.5547590087497571	0.4452409912502428	0.7427213040843811	0.9825060421878686	0.1795260123043531	0.18673792901267242	0.45993969327072826	0.14660932517163713	In	NA	Sub_train
Cpd38247	-1.229949043477422	3.5129481264662514	19.83180563363473	0.8466974865660201	-0.037932282291746784	0.41511998729971794	-1	-1	0.9956308521579736	0.004369147842026344	0.35477948820367033	0.6102740452181626	2.480237471697041	0.6831714095067986	0.6840436088027272	2.916965845431713	In	NA	Sub_train
Cpd37576	-1.1250039885323668	2.3849261484442748	19.468618820447915	-0.23681899695046366	-0.036283930643395135	0.3277573499370806	-1	-1	0.9857255396990616	0.014274460300938421	0.275684474372149	0.5607516990734958	2.43235117391029	0.05272906281945565	0.6581457849480451	2.2509270287987415	In	NA	Sub_train
Cpd09642	-0.3497151305952409	14.075481322407956	13.996072558217525	1.9765155891162776	-0.04395185669349249	0.09811818293230816	-1	-1	0.9144410004931878	0.08555899950681219	0.30863541544130335	1.0739896777904991	1.7107941942791545	1.4505189191737689	0.7786192278415759	0.500194637220875	In	NA	Sub_train
Cpd08338	-2.6843305152106254	-31.5882549413283	-3.0429384307934617	-0.1866712240705353	-0.048347461089096884	0.08108521589934117	-1	-1	0.994988145461076	0.005011854538924088	1.4509180597949967	0.9307366463161627	0.5358048687540199	0.018669802706789744	0.8476800914540615	0.37033801259432114	In	NA	Sub_train
Cpd35475	-1.5685072591289084	-15.251434409831418	32.19388625321521	-0.05801057444984359	-0.07296153846153842	0.6551634615384614	-1	-1	0.99993706361081	6.293638918997523e-05	0.6099441242482125	0.21351863370016483	4.110181765705746	0.068713669779376	1.2344003891371798	4.747019016317503	Outlier	4.470450361388652	Sub_train
Cpd05790	-2.4887261196062296	-12.135507688581052	0.8548637670087363	0.6408013034019923	-0.04120460394623974	0.08877752359164899	-1	-1	0.9928610330866586	0.007138966913341381	1.3034948926535226	0.0767234252222577	0.021878399012401052	0.5433312679439904	0.7354561880837723	0.428982939845024	In	NA	Sub_train
Cpd22412	-0.02239859616823117	-1.4106782471601214	-2.0659965641674667	1.352191992060526	0.10217760781814328	0.004680426860157607	-1	-1	0.5578494804570548	0.4421505195429451	0.5553274185218144	0.39411732636655034	0.406994770350108	1.026492116677262	1.5172714188452525	0.21215991573073792	In	NA	Sub_train
Cpd37610	-0.7041248676532464	-22.632656269138142	-2.0489635971345	0.08406012392865753	-0.02749272185218635	0.015119987299717997	-1	-1	0.6844109530899277	0.3155890469100723	0.041523800994055865	0.5375685467418835	0.40474896818461753	0.16520495129744736	0.5200240577230738	0.13257037160478571	In	NA	Sub_train
Cpd28418	-2.534678158811665	-21.08980030814392	-2.794822366003602	-0.8398575747743185	0.013506200172196114	-0.04923430309361896	-1	-1	0.9875308319311313	0.012469168068868719	1.3381280364299821	0.46983418656062303	0.503090686044714	0.46229955021183883	0.12412421117397085	0.6231972197951984	In	NA	Sub_train
Cpd02043	-0.2942206251007355	-25.404738457811817	-4.347334035189067	-0.5042536416529525	-0.03351229625393205	-0.03100269618857077	1	1	0.2383544337207003	0.7616455662792997	0.35046052746739564	0.6592683153312229	0.7077898474919115	0.23436476873345014	0.6145996767619225	0.4842023559159055	In	NA	Sub_train
Cpd44193	-1.3864372689715123	12.494960120800442	1.7059111678859695	0.2108195414918036	-0.017075049492632024	0.02316785778324237	-1	-1	0.5381662579001378	0.46183374209986217	0.47272157100505247	1.0046017407112562	0.09033247371024096	0.25129714894798816	0.35634839785199984	0.07121469033096915	In	NA	Sub_train
Cpd17533	-0.675075033497095	-33.592172580143185	-5.036241674447536	-1.373308434484918	0.05503846153846157	-0.0758365384615387	-1	-1	0.679857090436117	0.32014290956388297	0.06341808687143408	1.0187125057305444	0.7986225406495505	0.8246075959093312	0.7766519592584026	0.8260084203166997	In	NA	Sub_train
Cpd45250	-1.8792944118286552	-16.235809109968788	-2.8149679529931517	-1.846872766200504	-0.01982230223988477	-0.051557416942032426	-1	-1	0.698210799976559	0.30178920002344106	0.8441782589991597	0.25673458656815557	0.5057468881496463	1.1462420340448216	0.3995114376098033	0.6409082693377881	In	NA	Sub_train
Cpd13789	-1.2674836684053263	-1.2676772418369164	3.2328342448090464	-0.1457738651016035	-0.007138669880305677	0.016799501613627008	-1	-1	0.8108967218136176	0.18910327818638234	0.3830685931966392	0.400395347028053	0.2916577710617998	0.009106780520128378	0.2002344950870085	0.11976602228654386	In	NA	Sub_train
Cpd01023	-0.5454815376833384	-42.13562399321751	-7.6701479440441	-1.0007416278083738	-0.04399237918215633	-0.059424907063198924	1	1	0.38926274899861946	0.6107372510013805	0.16109014344647565	1.3937865436409713	1.145903926946509	0.5715684468263889	0.7792558907008748	0.7008887594919734	In	NA	Sub_train
Cpd27446	-1.4591219512195144	-47.29543440983142	-5.844113746784791	0.5569894255501557	0.22296324622902086	-0.09548162311451323	-1	-1	0.9997066172417289	0.0002933827582710162	0.527502579512365	1.6203121987000022	0.9051407324585748	0.48640809101404897	3.414976432740995	0.9757794131566843	In	2.734637319209084	Sub_train
Cpd19772	-1.0081128818825171	9.958552522070649	3.0636737655028616	-0.6307750409065074	-0.09452568888515338	0.0057793279590587065	1	1	0.11605177717354598	0.883948222826454	0.18758595746640003	0.8932485423555652	0.26935390761828104	0.32029530960339264	1.57320222781348	0.2037820689806376	In	NA	Sub_train
Cpd18384	0.5095147584973181	-26.955837358910717	-0.05118018903521971	-0.5559019933013043	-0.021998216357680855	0.024460646640377403	1	1	0.15937042730104478	0.8406295726989552	0.9562200014688576	0.7273645565228423	0.141340585170271	0.2694431888139106	0.43369797820746675	0.06135867422893289	In	NA	Sub_train
Cpd31580	-2.023448222579732	-1.5797651539248314	-2.350682238707437	-1.8776419969697349	-0.030765043506679295	-0.05627742146329619	1	1	0.41544618651427845	0.5845538134857216	0.9528241371798177	0.38669408418822293	0.4445306678322416	1.1671398162204152	0.5714366370041188	0.6768928311682129	In	NA	Sub_train
Cpd31747	-1.1228987720302817	-8.030864055023729	-3.1660668540920525	-1.3287408980686362	0.023081110339474548	-0.08100269618857088	1	1	0.3460759166090812	0.6539240833909188	0.27409781430095315	0.10347836763462633	0.5520393908512102	0.794338309195097	0.2745589422488305	0.8653943830454688	In	NA	Sub_train
Cpd42822	-0.5765471590814024	-4.239655263814938	0.9136034755782776	-0.6128068321345703	0.0087491263315438	-0.01144752683214234	1	1	0.3285176956905477	0.6714823043094523	0.1376765985638594	0.2699197648086164	0.014133549600643449	0.308091698930843	0.049384175871353436	0.33511686295912846	In	NA	Sub_train
Cpd35404	0.1673037037753254	-20.610128796610674	-2.5220405202114238	0.5318623217308549	0.06866112430165981	0.037098009277739985	-1	-1	0.5491282880921218	0.45087171190787817	0.6983022928097239	0.4487756796408029	0.46712431220033984	0.46934231688867273	0.9906823338000501	0.034986563397219825	In	NA	Sub_train
Cpd12749	0.5064911366006267	-9.593501417661093	14.208658420633222	0.16356679423905618	0.025782093364510837	0.2055854402008247	-1	-1	0.8442055490948529	0.15579445090514712	0.9539411574026431	0.03487556566899904	1.7388237084114724	0.21920412632118388	0.3169950223697354	1.3195078701856753	In	NA	Sub_train
Cpd13541	-0.6702309211525791	-7.085259659419334	-2.4666163046415037	-0.31665298598072383	0.009894297152661364	-0.04583786102373568	1	1	0.3170453356811742	0.6829546643188258	0.06706899860892876	0.14499222916164614	0.45981661160380666	0.10695054549075612	0.06737635141137355	0.5973032870422598	In	NA	Sub_train
Cpd34798	-0.010168823697202286	-15.690898027379898	-2.9824800806509835	-0.3115442716757384	0.07745233309286857	0.0019331741129047961	1	1	0.32865980555052765	0.6713401944494723	0.5645447563302404	0.23281193632214559	0.5278334158997303	0.1034808195316111	1.128804061025021	0.23310453260598907	In	NA	Sub_train
Cpd13076	-1.1108902618119199	-13.485809109968786	-2.2298031178283164	-0.3798397991675371	-0.006589219330855126	-0.02605764124351588	-1	-1	0.6522190437790596	0.3477809562209404	0.2650472374794481	0.13600426876296415	0.42859271698037305	0.1498656338870641	0.19160188713544776	0.4465020455404547	In	NA	Sub_train
Cpd06974	-1.8014815376833384	-39.078623993217505	-1.6601479440440992	-1.945741627808374	-0.04699237918215633	0.0005750929368011358	-1	-1	0.9364417751436168	0.0635582248563832	0.7855322336098113	1.2595783321753458	0.353483499637829	1.2133915818943017	0.8263899301163963	0.24345832693649816	In	NA	Sub_train
Cpd03201	-0.14348153768333916	89.27437600678249	8.292852055955898	-0.8637416278083743	0.2990076208178437	-0.0464249070631988	1	1	0.005714020453930657	0.9942859795460693	0.4640695985234077	4.375366570097282	0.9588227421264452	0.4785210716895594	4.609735949140413	0.6017788324382862	Outlier	4.482543859764589	Sub_train
Cpd44987	-1.2468768294110728	12.46364143948177	19.799867211842013	0.011368992041253906	-0.050591533009115536	0.4456953303107149	-1	-1	0.9693161362319324	0.03068386376806766	0.3675376259097312	1.0032267900389498	2.476026380541542	0.1158347394883378	0.8829374828972029	3.1500673850825853	In	2.8827434916407206	Sub_train
Cpd32967	0.7420289785005998	-18.421667258149128	-2.561051509222412	0.4791150689836022	0.1109688166093521	-0.0156492434695128	1	1	0.3240582337675344	0.6759417662324656	1.1314613737928185	0.35269798617065723	0.4722679236116247	0.43351754744479826	1.6553931460702243	0.3671500806075935	In	NA	Sub_train
Cpd14170	-0.9082829854379644	-10.595149769309444	0.09876831074311196	-1.42269694202468	-0.01155865591812042	-0.0189459467662161	1	1	0.34071599926783147	0.6592840007321685	0.1123461375033224	0.00909873390320149	0.12156982738846715	0.8581511797669982	0.2696784271278134	0.3922836208578943	In	NA	Sub_train
Cpd17484	-2.098552656764733	-31.649753819656528	-2.4580764469530343	-1.5904574695375322	-0.021268925739005108	-0.07729517185389062	-1	-1	0.9639031846415426	0.03609681535845745	1.0094288648993026	0.9334365659980643	0.45869062862898935	0.9720904260198507	0.4222398406187892	0.8371288087100898	In	NA	Sub_train
Cpd22875	-0.2020689258385608	-27.44474418122605	-2.581930630101533	-0.3170387771702438	0.033907872948968784	-0.03670471349762335	-1	-1	0.6159010384999	0.38409896150010003	0.4199134419620898	0.7488285114447536	0.4750208423951292	0.1072125663486813	0.44466196077496223	0.5276736266512176	In	NA	Sub_train
Cpd39818	0.5723539398196963	-6.084710208869885	-2.924308612333811	0.4586217392940017	0.001606269188686651	-0.021887087271702733	1	1	0.038450928840925824	0.9615490711590742	1.0035806505099887	0.1889182848506078	0.5201634891474729	0.41959893039785684	0.06283972749893586	0.41470640708508066	In	NA	Sub_train
Cpd43200	-1.3584152909495344	57.12353154937186	3.478988090962892	-0.0018178211455592915	-0.02751460993219246	0.019321703937088455	1	1	0.01410259159506455	0.9858974084049354	0.4516019599819762	2.963882326806933	0.3241132346146959	0.1068785471273692	0.5203679489316532	0.10053715395632064	In	NA	Sub_train
Cpd13952	-1.1977034486251066	-1.1413036154632918	-0.09298993101512944	-0.07489474422248238	-0.013182625924261716	0.007458842272967602	-1	-1	0.589024461819843	0.41097553818015703	0.3304766206489786	0.40594339360051923	0.14685321305802237	0.05724631446033481	0.2951931825541762	0.19097771966239668	In	NA	Sub_train
Cpd09892	-3.1024623833424934	-30.72506812814149	-0.3973340351890658	-2.803154740554052	-0.04120460394623974	-0.05023346541934008	-1	-1	0.9889250143601274	0.011074985639872609	1.7660557850609002	0.8928410760320558	0.1869810807915312	1.7957276369956445	0.7354561880837723	0.6308146740426609	In	NA	Sub_train
Cpd09168	-0.7876272185073288	34.766690113616754	27.542775854920826	1.1479441605448495	-0.013732076473712268	0.3755907104048357	-1	-1	0.9845176303242976	0.015482369675702387	0.021410270546771734	1.9823737552945746	3.496931368155616	0.8877714991595749	0.30382579050573694	2.6156009416211945	Outlier	3.310196094264162	Sub_train
Cpd43023	1.1696066870724435	-10.689105813265488	-2.7001327881579864	1.0344459151181769	0.020837038419455882	-0.06034862573324123	1	1	0.04159412158431852	0.9584058784156815	1.4537182423155566	0.013223585920122138	0.49060583484037096	0.8106859968268189	0.2393015508056889	0.7079310433385905	In	NA	Sub_train
Cpd11153	-0.6348799657600757	-7.841551644625009	1.9636549757999444	0.7886035012041901	-0.04614965889129468	0.06789840271252798	-1	-1	0.6546148166409642	0.3453851833590358	0.09371231502999752	0.1117895485335006	0.1243160774379212	0.6437152573231802	0.8131496596478186	0.2698038515931178	In	NA	Sub_train
Cpd06482	-1.1988582990100292	-9.576409017456774	16.199136884177364	-0.2434147577506573	-0.0233025407384634	0.3681015736366927	-1	-1	0.9917908960258001	0.008209103974199893	0.3313470085602204	0.03562595509035213	2.0012689321436476	0.05720875792521049	0.4541906704656102	2.558504957099215	In	NA	Sub_train
Cpd20617	-0.5007654450261807	-30.355434409831414	-5.844113746784791	1.267989425550156	0.060963246229020863	0.013518376885486738	-1	-1	0.9243764290767339	0.0756235709232661	0.1947917787361156	0.8766134410200229	0.9051407324585748	0.9693035926365741	0.8697383043028358	0.14478079401423832	In	NA	Sub_train
Cpd42223	1.6547715222372792	-12.606138780298455	-3.2743086123338108	1.3937865744588362	0.16369418127659874	-0.05100796639258181	1	1	0.13359958916842718	0.8664004108315728	1.8193773900288197	0.0973850402302745	0.566311101386747	1.0547422386632135	2.483779618211473	0.6367193459627376	In	NA	Sub_train
Cpd04556	-0.18306882532581864	22.10930526825751	5.045001545831504	-0.4892794194047919	0.19399069234424332	-0.029642787265563082	1	1	0.4117677156280338	0.5882322843719662	0.434233442210243	1.4266900843989987	0.5305926108340182	0.22419460760274312	2.9597786004831868	0.4738346271344479	In	NA	Sub_train
Cpd21748	-0.3015194752891108	-10.709029895511767	-3.211051509222412	1.7071370470055804	0.08679299243352794	0.06237273455246529	-1	-1	0.8244280812854721	0.17557191871452793	0.34495952833117144	0.014098291658874867	0.5579706320559911	1.26756296106	1.2755583962015533	0.2276770386495263	In	NA	Sub_train
Cpd42617	-1.2485251810594244	-8.278116802276477	-0.6836492716744702	-1.4204991398268778	0.004353521935939401	-0.02463434001895554	1	1	0.47844349092654037	0.5215565090734596	0.36877995596991214	0.09262349390588781	0.22473183653874415	0.8566584810401701	0.019676687741132293	0.4356510239603318	In	NA	Sub_train
Cpd29035	-2.7429241490217118	-11.362326598808467	-1.9363262344971377	-1.2065992167306832	-0.04507513943460393	-0.03872616654643578	-1	-1	0.9476598095334654	0.05234019046653456	1.4950789235837039	0.04277928024436374	0.38989769579992173	0.7113823760323552	0.7962675121730164	0.5430848623596984	In	NA	Sub_train
Cpd15988	-0.6681730953280741	-2.8193255934852672	-0.5265064145316127	-1.1342354035631417	0.010968816609352113	-0.04147341929368858	1	1	0.18082047728617512	0.8191795227138249	0.06861994126303761	0.3322749838948142	0.20401250043131489	0.66223447187081	0.0842584988861757	0.5640294792349496	In	NA	Sub_train
Cpd22689	-1.384765445026181	-56.09843440983141	-5.661113746784791	-1.3390105744498435	0.15396324622902086	-0.11548162311451304	-1	-1	0.9974473178487335	0.0025526821512664197	0.4714615503385325	2.0067809214778562	0.8810121237734686	0.801313246646017	2.330893526184001	1.1282562240085077	In	NA	Sub_train
Cpd14451	0.08402470686972795	-19.86438053854021	-2.8594734474986465	-0.7595101288378671	0.058633147674243526	-0.008133284926194759	1	1	0.23191045116721343	0.7680895488327866	0.6355365587256158	0.4160358890227974	0.5116149518723797	0.4077293389466188	0.8331293185951943	0.30984961114861037	In	NA	Sub_train
Cpd33846	0.21840260487422647	2.19811296163109	0.9153221171512138	0.6944996843682179	0.03349628913682465	0.029955152134882906	1	1	0.1745862532959993	0.8254137467040007	0.7368145246753336	0.5525502389228935	0.01390694615811157	0.5798020226739524	0.43819542490016483	0.019469440478431462	In	NA	Sub_train
Cpd31600	-0.7619097610412706	-10.46273218689186	-1.7809020189272171	-0.8847848541125923	0.026377813636177846	-0.06451917970505437	1	1	0.41110716949735515	0.5888928305026448	0.0020275311213227643	0.0032853459729214494	0.36940496313502447	0.49281316637582057	0.3263545899581947	0.7397266817939645	In	NA	Sub_train
Cpd12379	-0.9544978743883838	-22.147347571507243	-2.051231689256888	-0.8012683705961088	0.009848027430444892	-0.02463434001895554	-1	-1	0.7245259378261304	0.2754740621738696	0.1471773859377479	0.5162625564514828	0.4050480168582944	0.4360906147563527	0.06664939177447474	0.4356510239603318	In	NA	Sub_train
Cpd15272	0.2699249665029053	-12.731172580143188	-2.849241674447536	-1.193308434484918	0.047038461538461564	-0.006836538461538533	1	1	0.04922934075766505	0.950770659242335	0.7756459103731789	0.10287426582723641	0.5102658893144286	0.7023555701821098	0.6509611874836786	0.2999634228779024	In	NA	Sub_train
Cpd13522	-0.5251759760976341	-13.529215703375378	-2.5259569639821624	-0.16994968927742746	0.015938253196617406	-0.044189509375384094	1	1	0.440467364694182	0.559532635305818	0.17639404390485322	0.13790990215089818	0.46764069656745116	0.007312905474980583	0.16233503887854128	0.5847365169171098	In	NA	Sub_train
Cpd46180	-1.9402834228176664	-5.902292626452303	0.5855814975562993	0.13444591511817708	-0.02202010443768697	0.05558544020082475	-1	-1	0.9404128245904413	0.059587175409558685	0.8901444712258554	0.19692676946825488	0.05738335259412339	0.19942586819071154	0.43404186941604617	0.17593178879698862	In	NA	Sub_train
Cpd04801	-0.4018658178070213	-36.90197292723121	-5.891088679732405	-0.7494297953446423	-0.03984389412192205	-0.034154065461051805	1	1	0.36978298867175785	0.6302170113282421	0.269330473169381	1.1640191412853336	0.9113343924318104	0.4008829990046594	0.7140776045862799	0.5082278927401227	In	NA	Sub_train
Cpd09337	0.1398453089651986	-19.10693626000961	-0.9885428263978572	1.2550870176877067	0.04396023121859543	0.03657972139384669	-1	-1	0.722013953389716	0.27798604661028403	0.6776074433150485	0.38278262048944356	0.26493214950339783	0.9605405620924449	0.6025980444081374	0.03103521921526027	In	NA	Sub_train
Cpd32086	-0.5800416291731391	4.604850230690553	7.057010068984869	1.1014788821511443	4.187262551465735e-06	0.0294368642509896	-1	-1	0.8495599432624068	0.15044005673759323	0.13504288551864296	0.6582106590564015	0.7958765798300076	0.8562133079950762	0.08801059171671932	0.023420784660391065	In	NA	Sub_train
Cpd02429	-0.19147337235348308	-16.082760435833798	-4.132498870353901	-0.3580997954991064	0.002201989460353665	-0.04583786102373568	1	1	0.168954016441206	0.831045983558794	0.42789910121867525	0.2500154538161627	0.6794637621142722	0.13510030339938145	0.05348015991047647	0.5973032870422598	In	NA	Sub_train
Cpd31650	-0.5794921786236883	-10.304490428650103	-2.9435393815645803	-0.529839799167537	-0.008787021528657318	-0.03429939948527419	1	1	0.21502000334633642	0.7849799966536636	0.13545699553870344	0.0036617732134710777	0.5226990722375429	0.25174232199308194	0.22613231894169053	0.5093358961662072	In	NA	Sub_train
Cpd32958	0.2722487587203798	1.83492614844428	1.4713660731951699	0.8005436404121736	0.031847937488472984	0.03654855872828938	1	1	0.1962349338078061	0.8037650661921939	0.7773973066412445	0.5366056355124578	0.05940762776048418	0.6518247362434081	0.41229760104548246	0.030797640022169278	In	NA	Sub_train
Cpd01002	-0.2815650659273219	-17.32302555881015	-5.276802965446692	-0.417098968276973	-0.02555817983620777	-0.052951057942254916	1	1	0.117393816601298	0.882606183398702	0.3599987722983775	0.3044654910742099	0.8303406240118598	0.1751712388900733	0.4896297978457016	0.6515331660971018	In	NA	Sub_train
Cpd02995	-0.02216656968672059	30.64464361412217	6.548760944327745	1.269367197136561	-0.02555817983620777	0.053063979651730216	1	1	0.0735361854525296	0.9264638145474704	0.5555022922952759	1.8014079429702994	0.728863769756786	0.9702393446778376	0.4896297978457016	0.15670857563625729	In	NA	Sub_train
Cpd43171	0.8102660277317841	-13.969325593485268	-3.1660668540920525	0.39378657445883614	-4.208245966499508e-05	-0.04881016419477961	1	1	0.043411538279232276	0.9565884617207677	1.1828902891961073	0.15723157738805266	0.5520393908512102	0.3755643179564273	0.08873755135361795	0.619963652462537	In	NA	Sub_train
Cpd25743	-2.367008985879334	-2.1777702329559503	-4.3940704863043525	3.426307838759516	0.07873107426099489	0.23172738453708666	-1	-1	0.9985687639797347	0.0014312360202653098	1.2117590945189431	0.36044050482802453	0.7139520635590773	2.435185804743277	1.1488948065652596	1.518809885278633	In	NA	Sub_train
Cpd09357	-2.7376272185073294	-18.255287908361264	-2.8753560132110443	-2.8179899053892163	-0.04450130724294303	-0.06616753135340596	-1	-1	0.8419656019111562	0.15803439808884376	1.4910867317408483	0.34539361097934457	0.5137090732548384	1.805803353401734	0.7872518357931365	0.7522934519191145	In	NA	Sub_train
Cpd16079	0.538924966502905	-20.197434409831413	-5.844113746784791	0.08798942555015632	0.044712328767123215	-0.040802578565674714	1	1	0.09137737268744595	0.908622627312554	0.9783858939943102	0.4306575980145197	0.9051407324585748	0.1678736462025667	0.6144145095736793	0.558915096495096	In	NA	Sub_train
Cpd36989	-0.9914875050158836	16.058552522070645	15.490047391876487	0.21867550854404166	-0.040679535038999536	0.3107243829041136	-1	-1	0.8692743232027125	0.13072567679728747	0.17505573949749137	1.1610503382143533	1.9077752551903773	0.25663274831566824	0.7272066485605309	2.1210704041721873	In	NA	Sub_train
Cpd16482	1.1999587728037937	-7.513831087990763	-1.6017811398063384	0.8426876733599351	0.07800178364231915	0.0008342730140036964	1	1	0.061272166100462044	0.938727833899538	1.4765940094681258	0.12617711469849943	0.34578781778180095	0.680448032911067	1.137436668976582	0.24148237935608935	In	NA	Sub_train
Cpd40873	-0.7496240821583257	1.808146933987259	-2.7611217991469976	-1.1133562826840206	-0.033558565976148515	-0.054854120238735725	1	1	0.048054332881734774	0.9519456671182652	0.007231942244858436	0.5354299762135597	0.4986472554974502	0.648053833965943	0.6153266363988211	0.6660418095880891	In	NA	Sub_train
Cpd23888	1.1625823721607662	-15.071755195361964	19.86006485204151	2.6428491921429744	0.12534761561437835	0.4633063319055077	-1	-1	0.9970971946606781	0.0029028053393218445	1.4484241549916044	0.20563036873075236	2.483963458706244	1.9030779901745019	1.8813034390871468	3.284330853036606	Outlier	3.1888981893111867	Sub_train
Cpd29020	-0.7418252479228101	-32.30298593946781	-3.211051509222412	1.7972469371154705	0.14269908174017756	0.03747111067820082	-1	-1	0.9964963566804359	0.0035036433195641333	0.013109769475982368	0.9621147192436552	0.5579706320559911	1.3287636088599521	2.1539183351839823	0.037831028980550685	In	NA	Sub_train
Cpd41460	-0.9034702360044794	-9.46053438469406	-2.03364927167447	-0.866652985980724	0.01863923622165368	-0.035623351007966535	1	1	0.4152086131494058	0.5847913868505942	0.10871886337203113	0.04071307554089838	0.4027297694616589	0.4804984018794886	0.20477111899944603	0.5194294914613347	In	NA	Sub_train
Cpd17938	-1.4022390293940084	-27.674963961445837	-2.8555570037279066	-0.07692888706035353	-0.040679535038999536	0.035449657629388405	-1	-1	0.9074124649654384	0.09258753503456167	0.4846310455375502	0.7589356049832904	0.5110985675052683	0.05586476955728888	0.7272066485605309	0.022419793272069936	In	NA	Sub_train
Cpd13859	-1.1257254266470849	-21.377567351727023	-2.3567261947513933	-0.3161035354312736	-0.003292516034151826	-0.017266432452307082	-1	-1	0.8198446960644522	0.18015530393554782	0.27622820802107684	0.482467716242677	0.4453275653748351	0.10657737080904933	0.1398062394260835	0.37947927153965244	In	NA	Sub_train
Cpd25192	-1.8968161240798351	2.2613275114049487	1.6126964309888792	-0.7135417853006343	0.0007242452849780787	0.01016419314698251	-1	-1	0.8367434189977718	0.16325658100222812	0.8573840272326853	0.5553254798989334	0.07804208075791841	0.3765086549646658	0.07669751064654652	0.17035255598714713	In	NA	Sub_train
Cpd27814	-3.4411219512195146	-12.565434409831411	-5.35411374678479	-1.912010574449844	-0.03903675377097916	-0.08348162311451324	-1	-1	0.9570381434892913	0.042961856510708704	2.021296808274754	0.09559803965480307	0.8405340753235909	1.1904821952110056	0.7013963428812133	0.8842933266455891	In	NA	Sub_train
Cpd19379	-1.6524552218241964	-3.5228830149108386	-4.3940704863043525	-1.5052711086089048	-0.04833659491193743	-0.020904194410281643	1	1	0.18328077397977904	0.816719226020221	0.6732140446269116	0.3013874525919377	0.7139520635590773	0.9142337305317678	0.847509369179885	0.40721298863915506	In	NA	Sub_train
Cpd23968	-1.7351619887414895	4.278620744487661	2.282621243018955	0.7669093425189147	-0.04138101787291666	0.06580329089134346	-1	-1	0.8922742600883109	0.10772573991168913	0.7355485002780966	0.6438885537666926	0.16637188205801154	0.628981063735832	0.7382278884082513	0.2538310531495091	In	NA	Sub_train
Cpd23503	-1.6028311616738202	-6.140176247993548	1.7653280099362478	-0.508278627405897	0.01876935806693297	0.00790855404923823	-1	-1	0.9095856605058247	0.09041433949417534	0.6358133712362004	0.1864832184757733	0.09816660338857937	0.23709845018800943	0.20681550839418414	0.18754918878998392	In	NA	Sub_train
Cpd03236	-0.1784815376833393	-34.327623993217514	-7.7951479440441	-0.32074162780837323	-0.005992379182156324	-0.06942490706319893	1	1	0.29888677583690315	0.7011132241630968	0.4376907902455652	1.0510002449417228	1.162385217031964	0.10972746074577383	0.1822247247709361	0.7771271649178859	In	NA	Sub_train
Cpd32680	1.1519190883907098	-22.245843082324953	-3.211051509222412	0.7917524316209653	0.04448530012583561	-0.0486162764365458	1	1	0.11636265672541368	0.8836373432745863	1.4403874487578174	0.5205866998418125	0.5579706320559911	0.6458539413360961	0.6108475839313786	0.6184854831106019	In	NA	Sub_train
Cpd26971	-1.5421219512195146	-53.733623993217506	-7.9031479440440995	-1.7287416278083745	0.08896324622902083	-0.027481623114513187	-1	-1	0.9819186888703197	0.018081311129680273	0.5900580391426772	1.9029611712426475	1.1766250516657972	1.0660099731009296	1.309656005514369	0.45735825626047893	In	NA	Sub_train
Cpd41229	-2.002371334905578	5.6444106702509975	1.147119959094761	-2.0770925464202845	-0.02751460993219246	-0.022985988370603828	1	1	0.41075097830120644	0.5892490216987936	0.9369389034926712	0.7038493726003423	0.01665567363592095	1.3026022256800656	0.5203679489316532	0.4230842538351809	In	NA	Sub_train
Cpd23801	-0.4828381566077919	-6.64144747792935	16.878508930338025	-0.5478080079394745	-0.005514699874164376	0.3755595477392785	-1	-1	0.9500386042658875	0.049961395734112464	0.20830322171126597	0.1644764421496829	2.090844354293432	0.2639459326656319	0.1747197396606456	2.6153633624281043	In	NA	Sub_train
Cpd30128	-1.8996953541507997	-23.117677241836912	-2.534748172773371	-0.022696942024679825	-0.015976148393730932	0.041849176464561065	-1	-1	0.9695510319412699	0.03044896805873007	0.8595540460335359	0.5588619053513764	0.4687998202657689	0.09269790922250247	0.33908318194887854	0.07120870442073558	In	NA	Sub_train
Cpd43721	-1.5276460601803037	-13.28141350557318	-2.3803525683777673	-1.4045650738928117	-0.015976148393730932	-0.02243653782115334	-1	-1	0.578492337459046	0.421507662540954	0.5791478461605548	0.12703090648054027	0.448442710314064	0.8458364152706662	0.33908318194887854	0.4188953304601312	In	NA	Sub_train
Cpd11358	-2.8672975481776586	-12.54539779847116	15.738929701074667	-1.1943635317628427	-0.048347461089096884	0.3189973038114292	-1	-1	0.9994833297821558	0.0005166702178442207	1.5888166964750836	0.0947183936703441	1.9405904674706422	0.703072168957474	0.8476800914540615	2.1841418339910312	In	NA	Sub_train
Cpd16347	-1.2060851832401622	-7.242951967111642	-0.539693227718426	-1.8595101288378668	-0.021448765808230304	-0.010704188524457791	1	1	0.2504994796326555	0.7495005203673445	0.33679376837601593	0.13806923191687293	0.20575118597879147	1.1548250517240835	0.425065370255906	0.32944977023214184	In	NA	Sub_train
Cpd39598	0.3856006062902606	-25.799793402866765	14.629589041734011	-0.8806272680265792	0.0186611243016598	0.26072438290411365	-1	-1	0.91784811222553	0.08215188777447001	0.8628283539265332	0.6766119913555851	1.7943235457891755	0.4899894257027627	0.2051150102080255	1.7398783770426256	In	NA	Sub_train
Cpd09872	-1.5310338119139222	-10.179463732537092	1.4394791516241208	2.888603501204189	-0.05164416438580018	0.12064565545978087	-1	-1	0.9921890211589776	0.007810978841022405	0.5817011276883849	0.009150686942873581	0.055203326925727256	2.0699888908074304	0.8994757391634258	0.671940495597932	In	NA	Sub_train
Cpd10094	-2.3618030426831536	-17.862430765504122	-0.3055757934308241	-0.2602975976969091	-0.0362595490011848	0.07064565545978077	-1	-1	0.9827628567231316	0.017237143276868455	1.2078354780195895	0.3281464227214601	0.17488272719034	0.06867521005553125	0.657762716519726	0.2907484684683688	In	NA	Sub_train
Cpd45297	0.5619143793801363	-15.958336582496257	-1.7199130079382066	0.5393909700632316	0.1065513241337416	-0.02133763672225212	-1	1	0.42123439494437886	0.5787656050556211	0.995712560128843	0.2445530060503489	0.36136354247794533	0.4744556086087889	1.5859883912491595	0.41051748371003005	In	NA	Sub_train
Cpd29832	0.5189859645305189	-8.825369549529228	-2.8677152057404034	0.5295008601731223	0.1175403351227526	-0.04771126309587851	1	1	0.2568898346202294	0.7431101653797706	0.9633582622719931	0.06859804005294648	0.5127016303395524	0.4677384643380628	1.7586405502803735	0.6115858057124367	In	NA	Sub_train
Cpd06731	0.3085266276465169	-48.59649669957007	-4.347334035189067	0.7655265781272672	0.7472569345152986	-0.08814555333142796	-1	-1	0.9999945931568665	5.4068431335929274e-06	0.8047392194735665	1.6774313491452737	0.7077898474919115	0.6280419206914853	11.652336222405841	0.91985038692112	Outlier	8.346414896505216	Sub_train
Cpd08042	-1.2074074382875486	-23.6393538424272	-0.08139996925500026	-1.173484410883722	-0.0049408676825034754	-0.032101597287471986	-1	-1	0.8411771768179325	0.1588228231820675	0.33779032587285635	0.5817645169080301	0.1453250728832382	0.6888915310526071	0.16570406328076562	0.49258020266600666	In	NA	Sub_train
Cpd33090	-0.014564428092806931	-0.045843082324951615	-0.23357898174988515	0.7791150689836024	0.03679299243352793	0.018966141145871904	1	1	0.2779635071189904	0.7220364928810096	0.5612318761697577	0.4540362293491869	0.16538992448200854	0.6372709236568342	0.48999107260952884	0.10324790797943428	In	NA	Sub_train
Cpd29609	-0.8660010720986342	-21.18100791748979	-2.9044581026290057	1.1401040799726134	0.06412765316874901	-0.009781636574546471	-1	-1	0.9609576451636874	0.03904235483631259	0.0804790950576499	0.47383837698337883	0.5175461930771605	0.8824466895383499	0.9194553981108012	0.32241638127376127	In	NA	Sub_train
Cpd42857	-0.5529207854550289	-8.589105813265489	0.8169001788749808	-0.6644551837829219	-0.021470653888236418	-0.03012884551346104	1	1	0.308845010972412	0.691154989027588	0.1554833294264531	0.07897047494929671	0.026883910282138372	0.34317011901130334	0.42540926146448543	0.4775402577108332	In	NA	Sub_train
Cpd43807	-0.9430306755649192	-11.95174317590285	0.7822847942595953	1.404775585447847	-0.023119005536588067	0.12481620943159405	-1	-1	0.9093264649987529	0.09067353500124714	0.13853478481637432	0.06865580776154663	0.03144795984426451	1.0622057322973537	0.4513070853191676	0.7037361340533063	In	NA	Sub_train
Cpd04737	1.2178672869871758	10.15405275097939	-2.2198615077165385	0.5995925121932011	0.018685505943870147	-0.013969729155603785	1	1	0.003105835415068814	0.9968941645849312	1.490091302673396	0.901831380452707	0.4272819124990234	0.5153431668159636	0.20549807863634473	0.35434573128935165	In	NA	Sub_train
Cpd37525	-1.0200589335873125	17.390970104488225	16.705432007261106	0.16812605799459185	-0.040679535038999536	0.2980870202667509	-1	-1	0.8943346355425815	0.10566536445741845	0.19658946054062829	1.2195460466414438	2.0680241064828024	0.2223006775986224	0.7272066485605309	2.0247251665460335	In	NA	Sub_train
Cpd35836	-0.9063226698510484	-9.620018906500777	1.8916957435248407	-0.8241816343131007	-0.014305908665373162	-0.023891001711270992	-1	-1	0.5837425432989198	0.4162574567010802	0.11086868638814174	0.033711396630813364	0.1148282295863002	0.45165279756426546	0.31284146688561687	0.4299839312333452	In	NA	Sub_train
Cpd00758	3.4605184623166623	14.56037600678249	16.866852055955903	3.2982583721916257	0.06900762081784367	0.43357509293680097	1	1	0.034342592572500164	0.9656574074274998	3.180333170904665	1.0952774920983486	2.08930739166798	2.3482174342920845	0.9961262606171004	3.0576646280055106	Outlier	3.324375032262401	Sub_train
Cpd05121	-1.3138958929949909	0.9574255690093868	-2.166276649657217	-1.4208583667732135	-0.014279984347485966	-0.0627254940324804	1	1	0.18748780195889514	0.8125121980411049	0.41804856960232273	0.4980816632108525	0.4202167317801145	0.8569024600506443	0.312434160945245	0.7260519082427299	In	NA	Sub_train
Cpd42387	-1.7336900162242597	2.113091988932313	-2.237495425520624	-1.4457738651016032	0.0054524230348405	-0.02408488946950493	1	1	0.3900435764678808	0.6099564235321192	0.7344391036831749	0.5488176538123372	0.42960695021640105	0.8738245163986934	0.0024114718380108713	0.4314621005852812	In	NA	Sub_train
Cpd10554	-1.105759086639197	-28.754738457811822	0.7191494812944507	-1.528429465828777	-0.006589219330855126	-0.03484885003472468	-1	-1	0.8550781095636188	0.14492189043638115	0.26117997216169725	0.8063397933848198	0.03977237110518084	0.9299623754353455	0.19160188713544776	0.513524819541257	In	NA	Sub_train
Cpd34395	-1.0085204720488503	-10.100788137270008	-2.3330295312004345	-1.178027788159255	-0.02254766690713141	-0.016748144568413774	1	1	0.25808091065656535	0.7419190893434346	0.18789315011936109	0.012604697713821828	0.44220315268650884	0.6919772925835901	0.44233058615902754	0.37552792735769286	In	NA	Sub_train
Cpd09660	-2.3694953503754608	-24.865727468800827	-4.2385428263978575	-2.3515063889057	-0.035160647902283695	-0.04089280607868067	-1	-1	0.8425554052021571	0.15744459479784292	1.2136330183004336	0.6356046906025729	0.6934456917252297	1.4889780486324695	0.6404975006166045	0.5596029766668081	In	NA	Sub_train
Cpd38677	-0.7358279651383113	-10.465623302105174	-2.1302822784531816	-0.5280277881592547	0.0027270583675938725	0.005229877409608218	1	1	0.35516384856298466	0.6448361514370153	0.01762980298341951	0.0034122715214723125	0.41547086239405645	0.2505116441241789	0.045230620387234896	0.2079709923556873	In	NA	Sub_train
Cpd46085	-1.4194043019385454	-14.22207284623252	-1.3078250958502944	-1.476543095870834	-0.008833291250873782	-0.047161812546428025	-1	-1	0.6288109163700768	0.3711890836299232	0.4975681722086718	0.16832767053298528	0.3070296191193022	0.8947222985742869	0.2268592785785892	0.6073968823373871	In	NA	Sub_train
Cpd28548	-4.514121951219515	-52.08043440983141	-5.844113746784791	0.5579894255501561	-0.0102876712328768	0.0681974214343255	-1	-1	0.9999946710337017	5.328966298318545e-06	2.8299957020497515	1.8303829516810346	0.9051407324585748	0.487087268934756	0.24970954637754775	0.2720835226473516	In	NA	Sub_train
Cpd40374	-1.4479757305099736	22.08671836255869	-1.2127701507953492	0.4503799810522431	-0.02641570883329137	0.05009093470631925	1	1	0.19699086990480186	0.8030091300951981	0.5191018932518081	1.4256984755614512	0.2944965941312419	0.41400131017225117	0.5031027330285319	0.13404255504648718	In	NA	Sub_train
Cpd07746	0.1995184623166617	-30.669623993217503	-3.0881479440441	-0.16474162780837442	0.23800762081784366	-0.04042490706319901	-1	-1	0.9396966331505916	0.06030336684940835	0.7225819196462637	0.8904069712939441	0.5417657575740679	0.003775705115516015	3.6513438143581425	0.5560357891827404	In	2.7294910017674407	Sub_train
Cpd08777	-2.1112535921337026	-21.286606589679955	-1.9198615077165384	-2.224583311982623	-0.054391417133052934	-0.015618080803955494	-1	-1	0.7661826411957879	0.2338173588042121	1.019001308872083	0.47847436289367884	0.3877268162939312	1.4027746971581465	0.9426387789212294	0.3669125014145025	In	NA	Sub_train
Cpd27631	-2.005354850540988	-37.667243917166466	-4.088055448710368	-0.3270756198871003	0.0864385309992638	-0.06502377677782943	-1	-1	0.9976036060110417	0.0023963939889583507	0.9391875202623975	1.197616017584234	0.6736038827182942	0.11402936831557696	1.2699893297969238	0.7435736494150599	In	NA	Sub_train
Cpd23812	-1.3218491456187806	-26.57606286254473	-3.030831729002632	-0.579676139807606	0.02965013529067078	0.008526580706311395	-1	-1	0.9198471100457057	0.0801528899542942	0.42404277892084263	0.7106917217444524	0.5342085962404778	0.2855900642046391	0.37776716923923953	0.18283745210538738	In	NA	Sub_train
Cpd34845	0.7513696378412593	-6.4101287966106675	-2.2220405202114235	1.8131810030495363	0.06261716825770375	0.04369141587114659	1	1	0.2239643492463006	0.7760356507536994	1.138501244133844	0.17463177957145828	0.42756921599524766	1.3395856746294559	0.8957236463328819	0.08525364389782154	In	NA	Sub_train
Cpd39062	-1.5242157116930275	-29.775514593858205	-0.24369454645473004	-1.1315868980825887	-0.0007795141135181735	-0.02141475422143857	-1	-1	0.9549493484288923	0.0450506515711077	0.5765624603013536	0.8511538396803962	0.16672366493223842	0.6604356654255475	0.10032359556660758	0.41110541522687094	In	NA	Sub_train
Cpd10463	-1.3574074382875485	-14.309683512756871	13.413105525250492	-1.4218360592353705	-0.04010570284733864	0.2310852158993412	-1	-1	0.974069876396337	0.025930123603662956	0.4508423613493237	0.17217394821029788	1.6339298040344605	0.8575664871841827	0.7181909721806509	1.5139140939830085	In	NA	Sub_train
Cpd40740	-0.5045691371033802	-7.808886033045707	-1.0792536672788655	-0.5529167222444604	-0.008833291250873782	-0.03122774661236202	1	1	0.22642305434953802	0.773576945650462	0.19192501119176147	0.11322363204887155	0.27689240296304146	0.26741565862477723	0.2268592785785892	0.4859181044609326	In	NA	Sub_train
Cpd07079	-0.1546601855402957	-36.405837358910716	-3.424257112112143	-0.3333745207738317	0.24890528616365035	-0.08979390497977968	-1	-1	0.9838638400321139	0.016136159967886123	0.4556444725627171	1.142237830435227	0.5860818591685509	0.11830744272256528	3.822560810340281	0.932417157046271	In	2.898308806566988	Sub_train
Cpd34646	0.3447762312478526	-16.319469455951328	-1.3429196410905442	-0.17088493101639762	0.04063914627968178	-0.0046602324805018035	1	1	0.2022262594085653	0.7977737405914347	0.8320598292892071	0.2604074375347608	0.3116568461634757	0.00794810101461254	0.5504193282704538	0.28337161310659076	In	NA	Sub_train
Cpd03265	0.5865486056684951	13.353503300429935	-1.5143670022220326	0.005087017687706567	-0.017578230319866116	-0.04473895992483458	1	1	0.00403196664829919	0.9959680333517008	1.0142788896240886	1.0422934465025828	0.33426223570902636	0.11156816120896217	0.36425404616666196	0.5889254402921594	In	NA	Sub_train
Cpd04031	-0.3123921335964951	-20.502724806930463	-5.586577401536917	-0.3870237803070488	-0.03909201442267393	-0.04016910305503677	1	1	0.1307318440445281	0.8692681559554719	0.336765020646572	0.444060436801662	0.8711844827499499	0.15474483525979443	0.7022645621262495	0.5540855802143557	In	NA	Sub_train
Cpd45433	-2.4831405656748093	0.6229820988224254	-2.5127701507953493	-0.6001694694972074	-0.029162961580544117	0.006684341299725868	-1	-1	0.847316570872121	0.152683429127879	1.2992851710454516	0.48339894814047335	0.46590201101997464	0.29950868125158125	0.5462657727863354	0.19688239158247337	In	NA	Sub_train
Cpd38548	-1.294784208312587	13.548112961631086	19.53235508418418	-0.10330251343397992	-0.03848173284119734	0.3475375697173004	-1	-1	0.9734984039305713	0.026501596069428694	0.4036444705707881	1.0508371869552284	2.4407548207230936	0.037952384835351655	0.692676216754288	2.4017282703005463	In	NA	Sub_train
Cpd16831	2.0719249665029045	-21.53217258014319	-5.9592416744475365	1.6056915655150819	-0.0692876712328768	-0.0568025785656745	1	1	0.003267915650218889	0.9967320843497811	2.1337776965638064	0.4892551847375962	0.9203203866405508	1.1986634298761845	1.1766789882161364	0.6808965451765544	In	NA	Sub_train
Cpd21274	1.2738605676494883	-12.419123616414597	-4.38730356901112	2.6518717485339516	0.09903182614069413	-0.0013553222298304975	-1	1	0.2719313949679655	0.7280686050320345	1.5322923316859263	0.08917471289569699	0.7130598433439249	1.9092059112635853	1.4678469529860814	0.25817550434789743	In	NA	Sub_train
Cpd33223	0.051919088390709786	-3.0843046207864906	13.489497941327038	-0.2730827332141998	-0.00881140317086767	0.18215295433268505	1	-1	0.7290093794787038	0.27099062052129624	0.6113391885970565	0.3206418921938007	1.6440021685919513	0.07735859181211924	0.2265153873700098	1.1408623344104558	In	NA	Sub_train
Cpd31172	-0.5223493214808312	-10.367127791287466	-2.7715613595865585	-0.05236727169500964	-0.007138669880305677	-0.013420278606153174	1	1	0.292204715427243	0.707795284572757	0.17852443762497666	0.0009118718688573383	0.5000237148892025	0.072546476410323	0.2002344950870085	0.3501568079143011	In	NA	Sub_train
Cpd23774	-1.5636073873770229	-16.628260664742534	-1.4654471136180167	-1.2159398760713425	-0.011009205368669868	-0.04037451819478749	-1	-1	0.784159567941385	0.21584043205861506	0.6062511877473838	0.27396396872487405	0.32781213270877885	0.7177263456213746	0.26104581917625264	0.5556516324848494	In	NA	Sub_train
Cpd04791	0.014021133141023195	39.628778025704655	4.944424206569174	-0.4366712240705353	0.04341078066914486	-0.0062774214632960856	1	1	0.009112077834279142	0.9908879221657209	0.5827762487212356	2.1958288166848114	0.5173314563987728	0.1884642828834863	0.5939654364565764	0.29570080403864973	In	NA	Sub_train
Cpd05330	-3.2629019437820537	-33.857485710559075	-1.1676637055187358	-3.3064514438507553	-0.04944636218799798	-0.024958740144614786	-1	-1	0.9862480403951014	0.013751959604898658	1.8869759109185136	1.0303602652043626	0.28854929485662134	2.1375556454392797	0.8649453073571829	0.43812419879035447	In	NA	Sub_train
Cpd13783	-0.5493518002734583	-24.933611307770988	-2.7094734474986457	-0.2534661727939105	0.15769649495485918	-0.06177192695780169	-1	-1	0.944514067440818	0.05548593255918199	0.15817320302219912	0.6385849224035561	0.49183740376983354	0.0640354570944481	2.389547890381204	0.7187820649187143	In	NA	Sub_train
Cpd12799	-0.6284726793943375	26.893311769152103	-2.3896932277184257	-0.1045650738928122	0.04890528616365036	-0.05847522366109826	1	1	0.030708147378541217	0.9692918526214588	0.09854136013351297	1.636717220848128	0.4496742792435265	0.03709488164815535	0.6802915159721836	0.6936485246684124	In	NA	Sub_train
Cpd14910	0.4351236079686291	-5.9863585605182354	-1.7352976233228217	0.4668634975357597	0.0010787067192422227	0.011273833453564206	1	1	0.0668221191412719	0.9331778808587281	0.9001528615441604	0.19323611240048386	0.36339200895000134	0.425196550623462	0.07112844424191704	0.16189283523013626	In	NA	Sub_train
Cpd30213	0.2902880411565314	-23.651743175902855	-3.2633196013448	0.12950086017312196	0.0011030883614525657	-0.06396972915560377	1	1	0.23502360786947485	0.7649763921305252	0.7909931572941902	0.582308432605452	0.5648621967638499	0.1960672960553482	0.07074537581359788	0.7355377584189139	In	NA	Sub_train
Cpd22817	-0.7954755192451545	-24.81177714825902	-3.0363262344971376	-0.27857723870870515	0.02965013529067078	-0.049715177535446776	-1	-1	0.8118034390879986	0.1881965609120014	0.027325379703056124	0.6332361672044985	0.5349330485519264	0.08109033862918939	0.37776716923923953	0.6268633298607013	In	NA	Sub_train
Cpd26325	-2.135430038510913	-25.310852939722864	-0.5662509374321731	1.2082627259775611	0.008243042277459277	0.013923591643223198	-1	-1	0.9984376744571125	0.0015623255428874542	1.037222618695625	0.6551465595362467	0.20925282852117205	0.9287385370101802	0.041432913953757824	0.14169150131575084	In	NA	Sub_train
Cpd17784	-2.5110750334970957	-32.110172580143185	-4.860241674447535	-3.120308434484918	-0.058961538461538426	-0.0638365384615387	-1	-1	0.8108956583880048	0.1891043416119952	1.3203388273605274	0.953649839916983	0.7754168842092297	2.0111314233840867	1.014441538531413	0.7345223338056047	In	NA	Sub_train
Cpd32670	0.6766443631159845	-23.83001318308655	-0.5215098593648905	-0.9509569383562496	-0.02639382075328525	-0.056308584128853374	1	1	0.055802400045723344	0.9441975999542767	1.0821822814056403	0.5901348306499687	0.20335370303026903	0.537755784961262	0.5027588418199525	0.677130410361303	In	NA	Sub_train
Cpd28167	-3.2871219512195142	-44.88943440983141	-5.4711137467847895	-1.6880105744498437	0.13696324622902084	-0.09348162311451323	-1	-1	0.9998276862073598	0.0001723137926401767	1.9052300518522476	1.514684146103896	0.8559605628435767	1.0383463409726854	2.0638006361627124	0.9605317320715017	In	NA	Sub_train
Cpd09092	-0.9920228229029332	-16.215727468800832	2.4938747560197245	-0.5795283669276781	-0.04944636218799798	0.0217445565586819	-1	-1	0.7407176991366351	0.25928230086336496	0.17545919800921086	0.2558529636880621	0.19422572549270864	0.2854897001273128	0.8649453073571829	0.08206571191109303	In	NA	Sub_train
Cpd16327	1.6826503507540638	-14.149001939957286	-2.389655394321455	1.071196665800814	-0.012246369348027662	0.1347349033340793	1	1	0.009336727297232339	0.9906632727027677	1.8403891120989655	0.1651197164468317	0.44966929089800334	0.8356462952598659	0.2804833310984239	0.779354674756626	In	NA	Sub_train
Cpd41500	-1.4705032030374463	31.81583924167956	-1.97375916178436	-1.1078617771895152	-0.02641570883329137	-0.05979917518379061	1	1	0.018273112412824366	0.9817268875871756	0.5360804040742814	1.8528256958165006	0.3948332392668694	0.6443220871488727	0.5031027330285319	0.7037421199635397	In	NA	Sub_train
Cpd18580	-0.8893863404037806	-3.47177142484478	15.463105525250494	-2.0372206746199857	-0.06760261196207648	0.2651199872997179	-1	-1	0.7181521310113417	0.28184786898865827	0.09810410960471738	0.3036313502327392	1.904222961435924	1.275522130696051	1.1502044381870058	1.7733897640430256	In	NA	Sub_train
Cpd10047	-1.833781064661175	-38.90638680946017	-3.3292021670571974	-2.18172616912548	-0.041754054495690286	0.0503159851301105	-1	-1	0.8827605516815179	0.11723944831848214	0.8098757487416213	1.2520167867452026	0.5735488341804905	1.3736670719849986	0.744088796035333	0.13575830359151425	In	NA	Sub_train
Cpd01162	-0.19696787784798847	-22.091551644625007	-4.208872496727527	-0.4350228724221836	-0.022523285264921058	-0.04034335552923018	1	1	0.1920138195462443	0.8079861804537557	0.42375800101807215	0.5138130073661272	0.6895336492434073	0.18734475883836518	0.4419475177307083	0.5554140532917584	In	NA	Sub_train
Cpd27122	-1.0495175556151175	-20.322216708698576	-2.6934690916399946	0.7384557283242618	0.05162815726869276	0.018966141145871904	-1	-1	0.9504115297497291	0.04958847025027091	0.21879184175779667	0.436135782232227	0.4897272243175353	0.6096559972105144	0.7230714873016679	0.10324790797943428	In	NA	Sub_train
Cpd08622	-2.8013634822435924	20.67767912460576	0.6707978329428018	-0.5515063889056999	-0.05164416438580018	0.049766534580660014	-1	-1	0.7296313699654092	0.2703686300345908	1.5391234940678449	1.3638389282894363	0.04614755144592836	0.26645779136025444	0.8994757391634258	0.1315693802164646	In	NA	Sub_train
Cpd01893	-0.16427183284461602	-1.0373112730958698	0.3645504180119552	-0.3373997201566724	-0.026310059535455885	0.007199317997594761	1	1	0.08482091413654014	0.9151790858634599	0.4484003639491484	0.41050885852536473	0.08652637131309643	0.1210412692698333	0.5014428403057319	0.19295629135477074	In	NA	Sub_train
Cpd19207	2.92223455497382	-6.922434409831418	3.3528862532152104	2.8729894255501565	0.1467123287671232	-0.000802578565674672	1	1	0.09126300886801264	0.9087369911319874	2.774639228309102	0.15214057248144933	0.30748666686886766	2.059384155370966	2.216971849701409	0.2539614747914458	In	NA	Sub_train
Cpd09689	-1.0178469987271093	-17.622320875394234	-1.5923889802440112	-0.4317261691254802	-0.02362218636382216	0.001414886229011492	-1	-1	0.659981131372223	0.3400188686277769	0.1949223689520461	0.3176051342337741	0.3445494585315962	0.18510571074812293	0.45921273363382975	0.23705587678794868	In	NA	Sub_train
Cpd43255	-0.558964741498985	-25.480864055023734	-3.096286634311833	0.676753607425869	-0.002239884657467191	0.0033876380030225684	-1	-1	0.80663890325713	0.1933610967428701	0.15092811920578952	0.6626103762564972	0.5428388464958132	0.5677492790355453	0.12326798315986075	0.22201593183277424	In	NA	Sub_train
Cpd35027	-1.4035754171037955	-11.310678247160116	-2.7670954652663684	-1.5620937222251885	-0.032987227346691836	-0.028286606106875386	1	1	0.3385514774839333	0.6614485225160667	0.48563825454273135	0.040511817732138376	0.4994348852909462	0.9528263950968004	0.6063501372386808	0.4634953182337463	In	NA	Sub_train
Cpd31952	0.6485297993982897	-23.146248670408355	-3.2743086123338108	1.0190612997335615	0.11703715429551848	-0.06177192695780169	-1	-1	0.6202000407768559	0.37979995922314413	1.0609928903735188	0.5601162463155868	0.566311101386747	0.8002371057390222	1.750734901965711	0.7187820649187143	In	NA	Sub_train
Cpd43248	-1.340283422817666	-16.177017901177575	-0.5567261947513928	0.09653382720608872	0.0076502252326427	0.05118983580522035	-1	-1	0.921324904666084	0.07867509533391603	0.43793632931998555	0.25415353881487757	0.20799698814428202	0.1736768151529265	0.032118959968232	0.14242040179658746	In	NA	Sub_train
Cpd16973	0.4901691477465454	-1.429453067776834	30.17951753800937	-0.4288033341991865	0.013506200172196114	0.6921190803650276	-1	-1	0.9760798674158981	0.02392013258410185	0.9416395969827891	0.3932930754357172	3.8445866046307624	0.1831205858003136	0.12412421117397085	5.0287627614040264	Outlier	4.481734006477101	Sub_train
Cpd35777	0.07499601146763278	0.5063547198728481	-0.06929326746417065	1.5269172667858002	0.05052925616979166	0.07830680048653117	-1	1	0.42610061440880664	0.5738993855911934	0.6287318094395898	0.47827878067670276	0.14372880036969612	1.1451616654600958	0.7058062713985465	0.3491558165259799	In	NA	Sub_train
Cpd25440	0.4350978290002665	42.642514289440925	10.11914948129445	0.1671749297756191	0.042836948477483976	0.011823284003014694	1	1	0.01930652259379606	0.9806934774062039	0.9001334324451878	2.3281376664673243	1.1996206433210403	0.22165469231253493	0.5849497600766966	0.15770391185508656	In	NA	Sub_train
Cpd14268	-1.6297115568665357	25.58671836255869	6.539977101951903	-0.2759936453213833	-0.04342678778625228	0.056878229057959785	1	1	0.45379893742839894	0.5462010625716011	0.6560725938425226	1.5793552436771494	0.7277056173226968	0.07933561904443635	0.7703696883183343	0.18578780489902488	In	NA	Sub_train
Cpd08078	-2.694770075650186	-9.20638680946017	7.033435195580164	4.17816394076463	-0.05109471383634963	0.21350279831692365	-1	-1	0.9999630626730666	3.693732693341525e-05	1.4587861501761428	0.05187064555086434	0.792768225211521	2.94582986877382	0.890843131211865	1.3798685459814044	In	NA	Sub_train
Cpd34981	0.19811484276021946	-23.77325895476046	-3.272265975026158	-0.4797071988344689	0.05091152538881443	-0.04421246508697331	1	1	0.2817700957691208	0.7182299042308792	0.7215240393269947	0.5876432102781153	0.5660417790026927	0.21769336673924441	0.7118122355441331	0.5849115276018078	In	NA	Sub_train
Cpd12713	-0.9704319403224496	8.701553527393852	2.270196882171684	0.6185118491841107	-0.00663548905307159	0.052288736904121454	-1	-1	0.5619213750207501	0.4380786249792499	0.15918657651949705	0.8380638557707887	0.1647337260960096	0.5281927627746006	0.19232884677234646	0.15079824854668777	In	NA	Sub_train
Cpd39719	-1.2589647414989849	5.188916164756488	-3.2743086123338108	-1.118850788178526	-0.013778346195928732	-0.06089807628269171	1	1	0.11868709415928447	0.8813129058407155	0.3766480463510582	0.6838522829978438	0.566311101386747	0.6517855807830131	0.30455275014263566	0.7121199667136401	In	NA	Sub_train
Cpd12401	0.09165597176546199	-4.9693255934852685	10.712504574479377	0.15587448654674835	0.01754033512275259	0.18690412151950603	-1	-1	0.7545553064553914	0.2454446935446086	0.6412880922571014	0.23788582633802813	1.2778547026367446	0.21397968077728544	0.18750590309632473	1.1770844754339709	In	NA	Sub_train
Cpd13766	-0.3031979541196122	-23.166578340738017	-2.9017811398063382	0.2635667942390564	0.07582836308672729	-0.035947751133625784	-1	-1	0.7998889159856365	0.20011108401436348	0.3436944920092225	0.561008758155505	0.5171932346705337	0.28712191839186263	1.1032893055986583	0.5219026662913572	In	NA	Sub_train
Cpd13021	-2.2751759760976342	38.88946561530594	10.325141937116737	0.7795008601731224	-0.04999581273744853	0.10800829282241818	-1	-1	0.8769737895043711	0.12302621049562885	1.1425463699872664	2.163371572224899	1.2267808146796195	0.6375329445147594	0.8735779153087437	0.5755952579717785	In	NA	Sub_train
Cpd01765	-1.1623524932326037	-1.6794637325370954	-2.9577735956286264	-0.019638257037568118	-0.039006801748437535	0.009107193921319314	1	1	0.315661604640015	0.684338395359985	0.3038333042279102	0.3823171237952831	0.5245758579265669	0.09477530053214606	0.7009257562775294	0.1784109495372458	In	NA	Sub_train
Cpd43787	-2.4831405656748093	-12.697897022056697	-1.6369459749711734	-2.3655540848818233	-0.028613511031093563	-0.07133763672225223	-1	-1	0.829175356271582	0.17082464372841802	1.2992851710454516	0.10141340448071746	0.35042431257507184	1.4985189335762539	0.5376331648347747	0.7917095108395933	In	NA	Sub_train
Cpd04021	-0.004121456904765689	49.93938045622743	6.770565455605941	-0.4554448329386266	0.22932903820890504	-0.03114654666405932	1	1	0.07291720590780881	0.9270827940921912	0.5691025371646253	2.648484201484809	0.7581087656978944	0.201214903518679	3.5149915961046188	0.48529904900300613	Outlier	3.1178964503453734	Sub_train
Cpd11824	-2.9534815376833383	-58.166623993217506	-5.6761479440441	-3.7077416278083737	-0.06999237918215633	-0.08642490706319883	-1	-1	0.9841642153402861	0.015835784659713883	1.6537718660690808	2.097578443544616	0.8829943875033297	2.4101030781796586	1.1877508989687273	0.9067324541419365	In	NA	Sub_train
Cpd19780	-1.184486508256143	29.020640434158558	1.4840034358325325	-0.8752805354120018	-0.06100920536866986	-0.023341551161820382	1	1	0.02397191232840823	0.9760280876715918	0.3205152739057625	1.7301110629580634	0.0610738680768159	0.4863580429630189	1.0466131427682768	0.42579500785829455	In	NA	Sub_train
Cpd15124	-0.10883243598741488	8.88122385706418	4.908108970083774	0.6410393217115835	0.013578202619298462	0.003405176612266728	1	1	0.34582611643356986	0.6541738835664301	0.4901839416844434	0.8459517306803385	0.5125432808224705	0.5434929247245888	0.1252554665672162	0.22188222027255794	In	NA	Sub_train
Cpd32105	-2.059711958843468	-7.546248670408344	-2.578704216729415	-0.8210485903763283	-0.03790790064953644	-0.035947751133625784	-1	-1	0.7776351256261624	0.2223648743738375	0.9801553985037984	0.12475392014295376	0.4745954387573575	0.4495249032978054	0.683660540374408	0.5219026662913572	In	NA	Sub_train
Cpd32814	1.3860847675722494	-20.118371736715353	-1.5865516893118723	0.6586386658271853	0.011250561074451762	-0.031941070010912086	1	1	0.04904220401020698	0.950957795989793	1.6168734932258342	0.4271865937774907	0.34377980985027	0.5554460106668264	0.08868508379387964	0.4913563683067776	In	NA	Sub_train
Cpd04946	-2.667279351641608	5.1544180502124	-2.2459758977775186	-2.632888441961183	-0.012024345249741593	-0.07475556922045032	1	-1	0.5017341966446448	0.4982658033553552	1.4380669348035326	0.682337749058721	0.4307251032030213	1.680086526350899	0.2769950335651535	0.8177672831911961	In	NA	Sub_train
Cpd02004	-0.8034815376833393	-17.87762399321751	-7.6541479440441	-0.9327416278083742	-0.054992379182156326	-0.05142490706319891	1	1	0.08530957905294345	0.9146904209470565	0.03335935757304895	0.3288134347979416	1.1437943218155706	0.5253843482183276	0.95208070189112	0.6398980351512434	In	NA	Sub_train
Cpd10326	-1.7738909547710648	-41.34594724902061	-2.143487881342912	-2.0899679273672387	0.015938253196617406	-0.07495874014461476	-1	-1	0.9729138874758988	0.027086112524101234	0.7647377565550463	1.3591182075354222	0.41721202536988816	1.3113469001399256	0.16233503887854128	0.8193162259199167	In	NA	Sub_train
Cpd39090	-0.4495642288745748	-20.58210681858869	-2.63852403669494	-0.6423135024449689	0.0653644210049565	-0.040923968744237975	-1	-1	0.6103759056906052	0.3896240943093948	0.23338112343484643	0.4475454606182123	0.4824827012030496	0.32813197791924015	0.9388866860906856	0.5598405558598991	In	NA	Sub_train
Cpd15636	0.6318269046719257	-5.161083835243509	-2.0583745463997447	0.2932371239093857	0.043935849576385085	-0.02059429841456769	1	1	0.05777306668678572	0.9422269333132143	1.0484042487257548	0.22946726871285103	0.4059898048631775	0.30727335120404176	0.6022149759798182	0.4048503909830443	In	NA	Sub_train
Cpd38062	-0.3304984940268727	-1.7123265988084688	20.093344095173187	0.5890051788737123	-0.013756458115922618	0.3409441631238938	-1	-1	0.9842956074222006	0.01570439257779941	0.32311861463507363	0.38087438041748956	2.5147214017219923	0.5081524837862035	0.30420885893405625	2.3514611897999447	In	NA	Sub_train
Cpd34381	0.904881760053452	-31.75596572167775	-4.112867478785557	0.35187174853395203	0.11049868137520363	-0.018407235424446087	1	1	0.41416856201378593	0.5858314379862141	1.254200296709848	0.9380994738837792	0.6768753568405199	0.34709669363797757	1.6480066885178979	0.3881765714897544	In	NA	Sub_train
Cpd03792	0.612922232042122	5.577679124605769	4.9933253054702735	0.3281639407646297	0.05385034110870531	-0.021112586298460998	1	1	0.15727773943981582	0.8427222605601842	1.0341561705869846	0.7009197287045676	0.5237790819706651	0.33099487405269307	0.75798498753623	0.40880173516500395	In	NA	Sub_train
Cpd06340	-0.005209636089746114	-4.354189007262368	9.264204426349396	2.2605815231822124	-0.03241339515503095	0.10361268842681363	-1	-1	0.9272527771250143	0.07274722287498571	0.5682823980191243	0.2648915119919522	1.0868958636596424	1.6434502296163014	0.597334460858801	0.5420838709713762	In	NA	Sub_train
Cpd21925	-0.4927282664979014	-9.32441451089638	-3.1214910696619724	-0.17582998596145227	0.11371606935660485	-0.04586902368929298	-1	-1	0.6139265528838307	0.38607344711616925	0.2008492413501805	0.046689001222060746	0.5461620593793793	0.011306673149975568	1.6985561858280278	0.5975408662353507	In	NA	Sub_train
Cpd16074	0.8922664651114862	2.5548502306905525	1.6669001788749809	0.4690612997335617	-0.045213006171910326	0.07098759419468431	1	1	0.012696288686215529	0.9873037113137845	1.2446923982343467	0.5682116948743499	0.08518886229895613	0.42668924935028996	0.7984335842497795	0.2933553548586088	In	NA	Sub_train
Cpd37375	-0.3250039885323673	-12.376612313094187	16.855981457810554	-0.6467091068405735	-0.00881140317086767	0.23929581147554224	-1	-1	0.9622578756289177	0.03774212437108227	0.3272597148356768	0.08730838447381117	2.087874099816493	0.3311173753728965	0.2265153873700098	1.5765103654156702	In	NA	Sub_train
Cpd02861	3.9465184623166607	49.3173760067825	-1.2231479440440998	3.8282583721916255	-0.013992379182156331	0.09757509293680112	1	1	2.2649721520551225e-06	0.999997735027848	3.5466217658484185	2.6211770033547257	0.2958649094990781	2.708181732266681	0.30791549654566014	0.49605420569485276	Outlier	3.528594287007857	Sub_train
Cpd23976	-0.9542667280363633	-20.05243648891836	-3.1044581026290063	-0.9203354804669468	0.0817100707511666	-0.05373768053059046	-1	-1	0.8014058077084819	0.1985941922915181	0.14700317550048864	0.42429190889709245	0.5439162572138888	0.5169583668629949	1.195698852560744	0.6575302512777725	In	NA	Sub_train
Cpd00801	-1.5944815376833388	-16.715623993217505	-7.8681479440441	-1.9557416278083741	-0.035992379182156316	-0.08142490706319894	1	1	0.18671273180764536	0.8132872681923546	0.6295204246522866	0.2777993877835296	1.1720102904418699	1.2201833611013697	0.6535651189261507	0.868613251428981	In	NA	Sub_train
Cpd17076	0.095432305641282	-26.479829007626453	-4.0505576499605525	-0.5701567176578329	0.09301678854670917	-0.09684404403434176	-1	1	0.48591640844574235	0.5140835915542576	0.6441342404657693	0.7064668694215788	0.6686597859282003	0.2791246828626261	1.3733426133058377	0.9861662930013474	In	NA	Sub_train
Cpd38689	-1.0209928003031463	-10.368370554852428	-2.324238322409226	-1.241214601346068	-0.040679535038999536	-0.02059429841456769	1	1	0.2122743414078404	0.7877256585921596	0.19729329742788654	0.0008573121451647704	0.4410440289881912	0.734892380979898	0.7272066485605309	0.4048503909830443	In	NA	Sub_train
Cpd00618	0.5685184623166615	4.7603760067824945	-6.5181479440441	1.7332583721916262	-0.04199237918215633	-0.030424907063199006	1	1	0.010431949752168324	0.9895680502478317	1.0006899269183733	0.6650385413743939	0.994012357518955	1.2853039883859645	0.7478331977571937	0.4797973837568279	In	NA	Sub_train
Cpd15880	2.073627794363086	-6.475317729430968	13.5877882147011	1.585482380086528	0.10053558553919036	0.3204491890483649	1	1	0.4774045582025076	0.5225954417974924	2.135061084268204	0.1717698593617215	1.656961772656404	1.1849377973376414	1.491473037906142	2.195210775523571	In	NA	Sub_train
Cpd25903	-2.2934735995711617	-6.324963961445833	1.3125748644039603	-1.1423135024449689	-0.09452568888515338	-0.010154737975007305	-1	-1	0.829380709986846	0.17061929001315398	1.1563369271743615	0.17837068052246818	0.03847095595962027	0.6677209382726332	1.57320222781348	0.32526084685709217	In	NA	Sub_train
Cpd14711	-5.6416163229098386e-05	-18.78829654874542	-4.012115599086308	-0.4759478003382284	-0.04739605546690162	-0.033444829409408336	1	1	0.07091426308518345	0.9290857369148166	0.5721662780321286	0.36879372099625085	0.6635911891926944	0.2151400662854596	0.8327322280884948	0.5028207901753359	In	NA	Sub_train
Cpd27289	-1.5808362369337992	-26.911777148259016	-3.094018542189445	1.6065875964561298	0.08569409133462683	0.06457053675026736	-1	-1	0.9976296665951807	0.0023703334048192585	0.6192362311561265	0.7254302280739173	0.5425397978221365	1.1992719943076144	1.2582931802984316	0.24443273214972588	In	NA	Sub_train
Cpd34846	-0.3804984940268726	1.230530544048675	-2.141820739991643	0.8648293546978885	-0.03848173284119734	0.010724382904113716	1	1	0.15250346277275362	0.8474965372272464	0.2854346028095846	0.5100714997310969	0.41699221224809846	0.6954861740031305	0.692676216754288	0.16608175860518593	In	NA	Sub_train
Cpd09091	-1.8475173283974389	-42.473969227042595	-2.1879933758484063	-2.1586492460485567	0.013191000449364656	-0.06781588300175767	-1	-1	0.9765484052829833	0.02345159471701679	0.8202284992431295	1.4086405536800894	0.4230800890926216	1.3579937353533034	0.11917199912073771	0.7648602220442653	In	NA	Sub_train
Cpd06925	-1.4749898558699663	-29.887705490778853	-4.202828540683571	-1.5718360592353704	0.006597593855958057	-0.023859839045713684	-1	-1	0.816161859696274	0.18383814030372606	0.5394619056422324	0.8560792370040614	0.6887367517008139	0.9594431752902005	0.01558070370200913	0.4297463520402542	In	NA	Sub_train
Cpd26247	-2.3780889841865465	-23.93485407133594	-1.9912712894421924	-1.4840717442032103	0.015364421004956504	-0.023341551161820382	-1	-1	0.9785433549981668	0.021456645001833228	1.220109870263651	0.594737548379906	0.39714221891440743	0.8998355902944027	0.15331936249866127	0.42579500785829455	In	NA	Sub_train
Cpd29555	-2.9572345497891086	-31.925138654008585	-4.0835441705148785	-1.478955319135221	0.022340096817385868	-0.07203201395915386	-1	-1	0.996197322551774	0.003802677448225995	1.6566004371205818	0.9455264927508111	0.6730090692415257	0.8963606273552737	0.2629166220629764	0.7970033321701364	In	NA	Sub_train
Cpd37795	-0.4436853072136856	-31.565178018251377	-0.0599713978264285	-1.1679899053892164	0.0016281572686927652	0.03929581147554219	-1	-1	0.6607191765510709	0.339280823448929	0.23781195050264792	0.929723524768147	0.1424997088685887	0.6851597842355369	0.062495836290356446	0.051742256897420416	In	NA	Sub_train
Cpd34764	0.394226780698402	-19.611227697709566	-1.9940185421894452	0.12801616788470105	0.06811167375220925	-0.02883605665632588	1	1	0.3549461906385061	0.6450538093614939	0.869329731094636	0.404921989776699	0.3975044450701317	0.19505892583400908	0.9820497258484892	0.467684241608796	In	NA	Sub_train
Cpd29630	-1.9721219512195145	-52.261434409831416	-5.844113746784791	-0.2280105744498435	0.11196324622902083	-0.022481623114513072	-1	-1	0.9993323768675854	0.0006676231324145999	0.9141405408418837	1.8383292016893038	0.9051407324585748	0.046746576740777576	1.6710169743667003	0.4192390535475218	In	NA	Sub_train
Cpd28250	-1.923693379790942	-20.515073851555726	-2.3621504103213136	0.7263678162363496	0.0719578275983631	0.027757349937080702	-1	-1	0.9952654253789288	0.0047345746210712214	0.8776408836737661	0.4446025837406433	0.4460427499371863	0.6014461542129598	1.042477981509414	0.03622513397863205	In	NA	Sub_train
Cpd05535	-0.8436711745512849	-27.560232963306323	-3.1506307384857686	-0.947660235059546	0.004399791658155865	-0.013969729155603785	-1	-1	0.6672631464768591	0.33273685352314086	0.06364949259292449	0.753898692304203	0.5500041340584118	0.5355167368710196	0.018949728104233607	0.35434573128935165	In	NA	Sub_train
Cpd42997	-0.00017353270777607468	-7.889105813265486	-2.155077843103041	-0.15126837059610887	0.014243631826049291	-0.017491482876098332	1	1	0.12248997464691191	0.8775100253530881	0.5720780096071352	0.10970182857243645	0.41874016554467236	0.005375033703058214	0.13571025538696044	0.3811950200846796	In	NA	Sub_train
Cpd30926	1.3166616675301581	-19.21218273634241	-3.2330998211250197	1.7740063546786171	-0.007688120429756227	-0.02660709179296649	1	1	0.07908603395330693	0.9209139660466931	1.5645506747668685	0.38740314432054734	0.5608777090508827	1.3129791184044755	0.20886710303856923	0.4506909689155053	In	NA	Sub_train
Cpd32424	0.5068641433357647	2.397563511081639	0.15433310616220294	0.4038403437088772	0.024155629796165298	-0.02498990281017209	1	1	0.05766156702266789	0.9423384329773321	0.9542222852070016	0.5613065037307424	0.11424359129373914	0.38239261605093605	0.29144108972363264	0.43836177798344544	In	NA	Sub_train
Cpd15948	-0.0752443860880412	-9.97832524822796	2.538916034249973	-1.2137657402142237	0.0012874652384384944	-0.015641036515544878	1	1	0.17097068302528773	0.8290293169747123	0.5154985910765058	0.017981055355053933	0.20016443247136798	0.7162497205506025	0.06784856681787606	0.3670875120992017	In	NA	Sub_train
Cpd12834	-0.3103408112624693	11.526828252668587	-0.4863965244217229	-0.1606090299367679	-0.0010947138363496265	-0.05353016871604338	1	1	0.05274096176042553	0.9472590382395745	0.33831106174843834	0.9620988795778408	0.19872399855774034	0.0009689358859610058	0.10527580761984064	0.6559482142929617	In	NA	Sub_train
Cpd01328	-1.5234815376833382	-23.799623993217512	-7.4831479440440996	-1.8577416278083743	-0.035992379182156316	-0.08442490706319883	1	1	0.329326287595919	0.670673712404081	0.5760091278600916	0.5888006864497028	1.121247916978668	1.1536239248721047	0.6535651189261507	0.8914847730567539	In	NA	Sub_train
Cpd07081	-2.4161986470787573	-19.56407911715248	-3.2863450242000547	-2.2416162790155902	-0.05329251603415183	-0.05298071816659277	-1	-1	0.802817255132189	0.197182744867811	1.2488323700055606	0.4028520759168006	0.5678981061511916	1.4143431122910646	0.9253735630181079	0.6517592909179112	In	NA	Sub_train
Cpd05724	-1.6563085371886477	-25.499793402866764	16.92849014063511	-1.0542536416529529	-0.022523285264921058	0.4107555455696709	-1	-1	0.9988119928626434	0.0011880071373565658	0.6761182122621381	0.6634414112313824	2.0974343928992587	0.6079126251221827	0.4419475177307083	2.8836920376244035	In	NA	Sub_train
Cpd16985	-0.3203708975258763	-19.23196295612263	-0.5940888321140305	-0.41115848048621867	0.018111673752209248	-0.03158330940357869	-1	-1	0.5374130828486499	0.46258691715135014	0.3307515839612203	0.3882715342188464	0.21292326386213237	0.1711365907443647	0.19648240225646477	0.48862885848404713	In	NA	Sub_train
Cpd36803	-0.22775124127962004	-1.0612276977095705	15.559827611656711	0.2197744096429432	-0.0016685460280105268	0.2859991081788389	-1	-1	0.9203923236616472	0.07960767633835278	0.4005571883863534	0.40945888123650076	1.9169757995457746	0.25737909767908257	0.11429148399972061	1.9325688522949316	In	NA	Sub_train
Cpd31546	-1.9179537170852263	14.267487593327925	-1.861671249696448	-0.3946749640027021	-0.046699109440745235	0.028887413701538987	1	1	0.29955567396280747	0.7004443260371925	0.873315013328236	1.082419124375502	0.3800544121133185	0.15994135029315387	0.8217822675993794	0.02760970803544169	In	NA	Sub_train
Cpd23367	-2.105765445026181	-87.4916239932175	-7.9121479440441	-1.8157416278083744	-0.026287671232876796	-0.0458025785656746	-1	-1	0.9990941117562874	0.0009058882437126067	1.0148650008620859	3.385002650685429	1.17781170455195	1.1250984522024199	0.5010910899269956	0.5970342992080514	In	2.655558076698491	Sub_train
Cpd10064	-1.2771876580677686	-6.777265930339287	13.57794069008566	0.6853067979074865	-0.04505075779239359	0.32449180930593474	-1	-1	0.9911156379897946	0.008884362010205413	0.39038229842051714	0.15851374945031527	1.6556633733779182	0.5735584171622593	0.7958844437446974	2.2260310677415327	In	NA	Sub_train
Cpd03790	0.2788562979761877	8.909547256473896	4.6938747560197225	-0.017440454839765675	0.047256934515298735	-0.02276093794681258	1	1	0.1450344911772301	0.8549655088227699	0.7823772783903096	0.8471951826847234	0.48429643099671765	0.09626799925897432	0.6543936921175018	0.42136850529015385	In	NA	Sub_train
Cpd13570	0.4880108370891787	-15.547347571507244	0.510856222831024	1.722907453579715	0.10549869275705696	0.015151149965275303	-1	-1	0.8321451202903927	0.1678548797096073	0.9400129208960832	0.22650979371902352	0.06723590402982407	1.2782738730057215	1.5694501349829366	0.13233279241169468	In	NA	Sub_train
Cpd15843	0.29006866291368394	-12.583061857221534	-0.3144185024437006	-0.15016946949720789	-0.03958063394009844	0.0019331741129047961	1	1	0.07978249734603382	0.9202175026539662	0.7908278162482357	0.09637191868225899	0.1760486412093999	0.0061213830664721865	0.7099414326574095	0.23310453260598907	In	NA	Sub_train
Cpd34808	-0.304674318202697	-1.8837551702370388	-1.0456668938377969	-0.4472585573900241	-0.02089931525877976	-0.030484408304677586	1	1	0.08827960858643913	0.9117203914135609	0.3425817855779086	0.3733483346322309	0.2724639761141078	0.19565496591324638	0.4164327623043454	0.4802510117339468	In	NA	Sub_train
Cpd03437	0.5105184623166616	16.062376006782483	-1.2761479440440997	1.9172583721916252	-0.01999237918215632	0.015575092936801038	1	1	0.024929165164016442	0.9750708348359836	0.9569764732008061	1.1612181965868562	0.30285297649531107	1.4102727257960126	0.40218357537670285	0.1291007187976302	In	NA	Sub_train
Cpd34146	-0.494784208312587	-30.32506812814149	-4.241290079145109	-1.9020558394551503	0.0074050949050949045	-0.06412337662337662	1	1	0.2661968120596393	0.7338031879403607	0.1992997186370379	0.8752803025331187	0.6938079178809539	1.1837211589961225	0.028267632461372833	0.7367091422129871	In	NA	Sub_train
Cpd19314	0.2715574477878124	-27.044298897372254	-2.725356013211044	-0.5602975976969092	0.032946838587374086	-0.03378111160138088	1	1	0.27274405825596837	0.7272559417440316	0.7768762792540854	0.7312481891235686	0.4939315251522923	0.27242858626756716	0.42956281694860393	0.5053845519842476	In	NA	Sub_train
Cpd21749	-0.4075634313330664	-7.955733192215066	-1.9692932674641708	-0.08297284310430965	0.0653644210049565	-0.06290199072225998	-1	1	0.4755271443462874	0.5244728556537126	0.26503629445953003	0.10677675779603293	0.39424440966861324	0.051759848058511554	0.9388866860906856	0.7273974908619046	In	NA	Sub_train
Cpd03944	0.15303212215201178	18.64361319053984	4.9207978329428	-0.189418476817788	0.1384657257240899	-0.02331038849626319	1	1	0.2147298797935987	0.7852701202064013	0.6875460837964962	1.2745395004143483	0.5142163114595439	0.020535676115324846	2.087406612076579	0.42555742866520446	In	NA	Sub_train
Cpd34495	-1.3997292632576417	-14.159029895511768	-3.211051509222412	-1.4538519639834306	-0.04177843613790063	-0.04037451819478749	1	1	0.37632632406737965	0.6236736759326204	0.4827394844023091	0.16555996308720589	0.5579706320559911	0.8793109828005167	0.7444718644636521	0.5556516324848494	In	NA	Sub_train
Cpd31713	-0.44158009071160015	10.158146933987256	17.209207871182674	-0.4479716672994056	-0.028567241308877105	0.26625005106417643	1	-1	0.7749832573868979	0.2250167426131021	0.23939861057384398	0.9020111230038678	2.134447115693539	0.19613929441873545	0.5369062051978761	1.7820051899862177	In	NA	Sub_train
Cpd31290	-0.764107563239073	-11.964929989089663	-2.497385535410733	-0.8117079310356691	-0.001644164385800184	-0.046387311573186166	1	1	0.3205273462180084	0.6794726537819916	0.003683971201564206	0.06923473436041268	0.4638735445479185	0.4431809337087861	0.11390841557140145	0.6014922104173094	In	NA	Sub_train
Cpd34390	-0.6288501423785211	-17.372216708698573	-2.8478646960355998	-1.141214601346068	0.03632783882783883	-0.1268681318681318	1	1	0.4270146704204627	0.5729853295795373	0.09825687374231977	0.306625077677567	0.5100843342692404	0.6669745889092193	0.48268288314792157	1.2150651510829165	In	NA	Sub_train
Cpd35276	0.1321388686104897	3.3145964781146007	3.046091347920445	0.32966451953305315	-0.0269432713027358	-0.03597891379918309	1	1	0.12093976225564684	0.8790602377443532	0.6717992515258631	0.6015660242935523	0.2670356602216457	0.3320140340204877	0.5113914497715131	0.5221402454844482	In	NA	Sub_train
Cpd36073	-0.9914875050158836	14.587673401191529	15.185651787480884	-0.18791789804936448	-0.04013008448954899	0.2827024048821356	-1	-1	0.8301073811078925	0.16989261889210747	0.17505573949749137	1.0964759004991693	1.8676405971361263	0.019516516147530208	0.7185740406089701	1.9074353120446308	In	NA	Sub_train
Cpd18001	-1.8989423260973048	-23.747491433973302	-2.6616009597718633	-0.9181376782691448	-0.04947074383020833	-0.0074074852277544925	-1	-1	0.896874980184934	0.10312501981506605	0.8589865036720794	0.5865119662876841	0.48552540091113366	0.515465668136167	0.8653283757855021	0.304316229981841	In	NA	Sub_train
Cpd27277	-2.3638032699008322	-19.835952972434843	-1.2742383224092255	-1.4769288870603534	-0.002355863314767469	-0.05318822998113985	-1	-1	0.9673637111519365	0.032636288848063445	1.2093430097420828	0.4147878638990414	0.3026011922703685	0.8949843194322116	0.12509016402804427	0.6533413279027218	In	NA	Sub_train
Cpd40213	-1.5106130931473365	-6.711083835243508	0.654262816237618	-1.6578617771895152	-0.010481642899225431	-0.039469504854120326	1	-1	0.5761062342760703	0.4238937657239296	0.5663104355386849	0.1614192714044705	0.048327698701016206	1.017869943537605	0.2527571024332713	0.5487519550866851	In	NA	Sub_train
Cpd03242	-0.17348153768333852	-23.443623993217518	-7.9071479440441	-0.6027416278083741	-0.030992379182156325	-0.08242490706319905	1	1	0.06859741131858188	0.9314025886814181	0.4414591914281147	0.5731715980356492	1.1771524529485318	0.3012556343850881	0.5750083865669483	0.8762370919715731	In	NA	Sub_train
Cpd03534	0.12551846231666186	70.12037600678251	8.5218520559559	2.831258372191625	-0.03699237918215633	0.112575092936801	1	1	0.0074012704561130516	0.992598729543887	0.66680958214454	3.534468931100688	0.9890164655629993	2.0310413453220146	0.6692764653979913	0.6104118138337206	In	2.9113548049475733	Sub_train
Cpd09724	-1.384879965760076	-31.408584611657968	-3.4044768923319233	0.3748672374679264	-0.0038419665836023757	0.06789840271252798	-1	-1	0.9675853705130515	0.03241462948694855	0.4715478623523398	0.9228487714066126	0.5834738308473361	0.36271472199779026	0.14843884737764418	0.2698038515931178	In	NA	Sub_train
Cpd19959	0.11716184339220816	3.3860250495431776	-2.4720405202114235	-0.03132449145595783	0.05107870671924223	-0.05026462808489738	1	1	0.05962650430282335	0.9403734956971767	0.6605113636171356	0.604701876704077	0.4605317961661578	0.08683826813897205	0.7144388793501074	0.6310522532357518	In	NA	Sub_train
Cpd45531	-1.3622614447956882	-16.196798120957794	-0.14189102991622807	-1.6650046343323726	-0.02641570883329137	-0.04276620815082362	-1	-1	0.61429313311018	0.3857068668898201	0.45450073012239844	0.25502192871317664	0.15330083862991464	1.0227212143997966	0.5031027330285319	0.5738854953369859	In	NA	Sub_train
Cpd10680	-3.374440405320516	-35.11188131495467	-0.4715098593648903	-3.2438140812133924	-0.04889691163854743	-0.06946423465010926	-1	-1	0.9933317188197552	0.006668281180244744	1.9710402449907594	1.0854306579214956	0.196761186996087	2.095013731724679	0.8563126994056223	0.7774269921694152	In	NA	Sub_train
Cpd22370	-0.05646453023416539	16.211299774817906	-2.0286339268048303	4.308785398653932	0.037891893532429034	0.22830680048653124	-1	-1	0.5921239674090556	0.4078760325909444	0.5296525972780745	1.167756237984552	0.40206849463225786	3.0345450789427653	0.5072562885126504	1.4927318979146675	In	2.471241813013642	Sub_train
Cpd41393	2.491584709050465	-18.546248670408346	-3.2743086123338108	2.0311492118214733	0.13182604940846684	-0.08012884551346101	1	1	0.05025746949089427	0.9497425305091057	2.4500669505806862	0.3581673510778118	0.566311101386747	1.4876248694433627	1.9830883570209514	0.8587322848403954	In	NA	Sub_train
Cpd13880	-2.3328682837899417	-13.014929989089662	-2.1924404804656787	-2.054565073892812	-0.04560020834184413	-0.06342027860615328	-1	-1	0.7655803879765017	0.23441961202349826	1.1860279220935999	0.11533176479512205	0.4236664412625227	1.2873020637300774	0.804517051696258	0.7313488350438642	In	NA	Sub_train
Cpd05237	-2.107956888836999	3.4073494542760967	-2.357224145079176	-1.4157921031914142	-0.07527053801217383	-0.012870828056702685	1	1	0.2972412007795815	0.7027587992204185	1.0165166487517208	0.6056380593078632	0.4453932202852378	0.8534615656854053	1.2706778810805366	0.34596788453925137	In	NA	Sub_train
Cpd44623	-0.8386350711693144	2.382872208712537	12.717449629424431	-0.6485211178488559	-0.004437686855269391	0.27426675888214336	-1	-1	0.8575022606272757	0.1424977393727242	0.059853881004913186	0.560661527147472	1.5422073510843293	0.33234805324179956	0.15779841496610358	1.8431232920669423	In	NA	Sub_train
Cpd19792	0.8869420631724283	-26.81298021605357	-2.1000812879363187	1.0732188858195748	-0.02309711745658196	0.07885625103598179	1	1	0.17921542866320717	0.8207845713367928	1.2406795017216443	0.7210928517017932	0.41148885210944447	0.8370197424474195	0.4509631941105883	0.3533447399010305	In	NA	Sub_train
Cpd12570	1.076271356380847	9.988366714207038	10.891076003050802	2.155325035997298	0.05160626918868665	0.2341568687722533	-1	1	0.47244634978439837	0.5275536502156016	1.3833732482051955	0.8945574430434676	1.3013994027588227	1.5719623475091506	0.7227275960930886	1.5373318856882827	In	NA	Sub_train
Cpd16487	-0.5934478206027995	-22.817127791287465	-2.2144185024437006	-1.3479716672994055	0.006435345476441315	-0.05758383437674425	1	1	0.3981310152831441	0.6018689847168559	0.12493890399124102	0.5456672032855544	0.426564250508317	0.8073994230548429	0.013031563196926927	0.6868527149031229	In	NA	Sub_train
Cpd08725	-0.6052096360897464	-25.500892303965664	-3.612718650573681	-0.6449129823122933	0.015388802647166857	-0.044189509375384094	-1	-1	0.5826915434551818	0.4173084565448182	0.11607425611325448	0.6634896551146211	0.610930573451237	0.3298974872504487	0.15370243092698058	0.5847365169171098	In	NA	Sub_train
Cpd24471	-1.457013980783616	-19.887051873533746	-3.211051509222412	0.3703238601923937	-0.02529491965438415	0.04588921806894879	-1	-1	0.9000892903805556	0.09991070961944434	0.5259138438556815	0.4170312044696475	0.5579706320559911	0.3596289604668075	0.485493625916831	0.10200933739802208	In	NA	Sub_train
Cpd42179	0.0016841704718473238	70.65682741985681	2.5557583255524645	-0.6473084344849179	0.054923409923409716	-0.057834498834498975	1	1	0.0002244643961147874	0.9997755356038852	0.5734781237789187	3.5580201854961446	0.20238509398064877	0.3315244254762045	0.7748443434721781	0.6887637407587401	In	2.6358487003903788	Sub_train
Cpd35048	-1.4778250068638408	-44.31174736332144	-5.759509732363986	-3.1013094945927624	-0.03686973967742794	-0.023670393319182848	1	-1	0.5715788479829633	0.4284211520170367	0.5415987029138366	1.4893225676613173	0.8939856660260683	1.9982277628924991	0.6673496336480687	0.4283020480297077	In	NA	Sub_train
Cpd45396	-1.0908328733671169	-15.520973945133619	-3.08309982112502	-1.0177518870796252	-0.019272851690434224	-0.026282691667307127	-1	1	0.4254375616405297	0.5745624383594703	0.24993038021260036	0.22535194052129148	0.5411001609483366	0.5831214393489206	0.39087882965824267	0.44821779408548174	In	NA	Sub_train
Cpd00545	1.5282093701629031	54.16193684720486	6.8262045533503	3.85357772345235	-0.0195431422422228	0.09968052100511356	1	1	0.0033879147232630524	0.996612085276737	1.723989997320217	2.833862592405917	0.7654447985780366	2.7253780766095845	0.39512545816545797	0.5121056535615627	In	NA	Sub_train
Cpd20957	-0.6899810137506489	-17.83155736803924	-2.337974586145489	1.3999941898627233	0.043935849576385085	0.05522987740960808	-1	-1	0.9236846609364735	0.07631533906352651	0.05218374414852539	0.32679102087140144	0.4428551597668125	1.058958313985773	0.6022149759798182	0.17322103477387404	In	NA	Sub_train
Cpd31638	-0.4970745962061059	5.302102977943304	-0.10782509585029433	-0.4062134255411635	-0.002193614935250734	-0.032101597287471986	1	1	0.11523396429950838	0.8847660357004916	0.19757349854775144	0.6888214029714442	0.14880923429893353	0.16777801860900135	0.12254102352296219	0.49258020266600666	In	NA	Sub_train
Cpd04296	0.2123727814926709	4.154052750979392	4.7554132175581865	-0.0487591361584472	0.04341078066914486	-0.025508190694065267	1	1	0.22993119561502773	0.7700688043849723	0.7322699659630106	0.6384197779686533	0.492410296884942	0.07499704240167374	0.5939654364565764	0.4423131221654041	In	NA	Sub_train
Cpd24293	-1.3723985961682312	-26.849139785621656	-3.041820739991643	-0.4555003156317821	0.02635343199396749	0.003032075211805896	-1	-1	0.9355965821265637	0.06440341787343624	0.46214090076639214	0.7226803267293036	0.5356575008633749	0.20125258613885158	0.3259715215298754	0.2247266858558888	In	NA	Sub_train
Cpd41322	0.6701561376218941	-18.30394097810065	-1.4589239969491954	0.10697338764564973	-0.002789335206917741	-0.04771126309587851	1	1	0.09977068077400397	0.900229319225996	1.0772922340807256	0.3475295748236478	0.32695205768413804	0.18076713410536036	0.13190059111142147	0.6115858057124367	In	NA	Sub_train
Cpd19560	-2.1454755192451542	7.188772302290434	1.2131243149534114	-1.8236321837636504	-0.10331689767636218	-0.0002646280848972815	1	1	0.26898228527300927	0.7310177147269907	1.0447936989912625	0.771649834652075	0.02535836912240115	1.1304575435893447	1.7113239550384516	0.2498602261061887	In	NA	Sub_train
Cpd24072	-1.7196513434209786	-27.20408484056671	-2.3813811795520827	-1.2989069090383756	-0.02034986470932921	-0.060154737975007276	-1	-1	0.9065226918499577	0.09347730815004232	0.7238584334445145	0.7382631010154482	0.4485783330272563	0.7740757225591355	0.40780015435278466	0.7064528739866544	In	NA	Sub_train
Cpd26237	-0.19072634682390893	-20.779359565841435	-3.211051509222412	0.6653788052473393	0.02910068474122025	-0.07389100171127097	-1	-1	0.6537686582928814	0.3462313417071185	0.42846211959648356	0.45620523765958354	0.5579706320559911	0.5600237645434805	0.36913456128767913	0.8111759583629075	In	NA	Sub_train
Cpd00802	-0.2364522839724343	35.69501955397179	-0.3963518376271429	2.2227506557831767	0.004517008133717047	0.06133465634345948	1	1	0.04433528025895972	0.9556647197410403	0.3939993844717514	2.023129212880749	0.18685157772801697	1.6177563397576902	0.017108099444483847	0.2197628959133273	In	NA	Sub_train
Cpd09004	-1.057956888836999	-17.332210985284345	2.3526659648109347	-0.5207371581364691	-0.04889691163854743	0.0184478532619786	-1	-1	0.7941845104210714	0.2058154895789286	0.22515240041644918	0.304868749058721	0.17560730108848044	0.245560009184661	0.8563126994056223	0.1071992521613939	In	NA	Sub_train
Cpd32002	-1.0239976731291829	-24.96218273634241	-2.3677152057404043	-0.6386310079587459	0.013191000449364656	-0.06946423465010926	-1	-1	0.8346642455752692	0.16533575442473084	0.1995580106900956	0.6398392633677656	0.44677646999773224	0.32563090897107305	0.11917199912073771	0.7774269921694152	In	NA	Sub_train
Cpd02665	0.7846003476065121	18.2732150426936	-2.1752992060481957	-0.0013094945927625329	-0.02555817983620777	-0.061221734633984164	1	1	0.0011874985174471497	0.9988125014825529	1.1635465733291077	1.2582783054674642	0.4214063587336513	0.10722379129853775	0.4896297978457016	0.7145874863741718	In	NA	Sub_train
Cpd28848	-1.6481219512195144	-69.09162399321751	-7.9021479440441	7.772258372191626	0.13096324622902086	0.2415183768854867	-1	-1	0.9999998739094433	1.260905566216324e-07	0.669948144212714	2.577207069734331	1.1764932013451135	5.386859451534246	1.96953255733167	1.5934548496965657	Outlier	4.378628430328895	Sub_train
Cpd06967	-1.8354294163095264	-37.06462856770193	0.2411275032724731	-1.1806272680265792	-0.0318639446055804	0.0030632378773632033	-1	-1	0.9838608305176432	0.016139169482356806	0.8111180788018021	1.1711600384369105	0.10279972220120677	0.6937428019147985	0.5887018529072403	0.22448910666279778	In	NA	Sub_train
Cpd06840	-2.9030118338919437	-29.64374944682281	-3.0792021670571974	-2.5015063889057	-0.06263317537481118	-0.05353016871604338	-1	-1	0.96069189959529	0.03930810040471003	1.615733847779004	0.8453690949250394	0.5405862540095804	1.5908547367384875	1.07212789819464	0.6559482142929617	In	NA	Sub_train
Cpd01634	3.626518462316661	33.90637600678249	-3.3011479440440987	3.5032583721916257	0.03800762081784368	0.07157509293680109	1	1	1.9185777423658124e-05	0.9999808142225763	3.3054440901652877	1.9446043023744328	0.569849875879683	2.4874489080369755	0.5090745199900454	0.29783435158748006	Outlier	3.109799541921179	Sub_train
Cpd24898	-1.1524552218241964	-33.107093541226625	-4.125649433672774	-0.7548951687592809	0.054859583630842736	-0.07780573166504756	-1	-1	0.9380398101930209	0.06196018980697911	0.29637392637202026	0.997416597901805	0.6785606616913633	0.4045949599562998	0.7738415464756452	0.8410212352978057	In	NA	Sub_train
Cpd22915	-1.1564645302341652	4.240420653938778	28.64444299627209	0.7752689151374487	-0.029141073500537996	0.4656694378491686	-1	-1	0.9995012236745463	0.0004987763254536607	0.2993956628826862	0.6422114959222731	3.6421865340294093	0.6346587008848852	0.5459218815777559	3.302346795936326	Outlier	3.4668837524353053	Sub_train
Cpd06142	-1.48872611960623	-3.1107824138557785	5.1729956351406035	0.34354855614924484	-0.08790790064953645	0.1019643367784622	-1	-1	0.8730294924492973	0.12697050755070274	0.5498146561437404	0.31947946587669696	0.5474686725550336	0.34144376514048963	1.4692278639664325	0.5295171008462275	In	NA	Sub_train
Cpd39567	0.22516104585069974	-7.970568357050228	15.090596842425935	-0.02363218376365001	0.03844134408187958	0.2557793279590586	-1	-1	0.9102765699138136	0.08972343008618638	0.7419082280689194	0.10612546537230874	1.8551075721480654	0.0920627136828705	0.515888896464211	1.7021780666671735	In	NA	Sub_train
Cpd33426	-0.638740252268631	-5.493095829577705	0.4351023369314338	-0.6626431727746391	-0.02254766690713141	-0.04477012259039189	1	1	0.26695170209229246	0.7330482979077075	0.09080289338123404	0.21489130013426816	0.07722407817871697	0.34193944114240005	0.44233058615902754	0.5891630194852505	In	NA	Sub_train
Cpd20215	-2.207765445026181	-53.654623993217506	-5.229147944044099	-1.719741627808374	0.08296324622902085	-0.00048162311451305234	-1	-1	0.9978793545888094	0.0021206454111905755	1.0917403849860836	1.8994929184766074	0.8240572941577422	1.0598973718145681	1.2153879266833263	0.2515145616105142	In	NA	Sub_train
Cpd01621	-0.5084815376833394	-31.5546239932175	-7.4531479440441	-0.9367416278083738	-0.039992379182156326	-0.07342490706319893	1	1	0.19996032453409196	0.800039675465908	0.18897631219733688	0.9292601826603419	1.1172924073581592	0.5281010599011544	0.7164105048135128	0.807622527088251	In	NA	Sub_train
Cpd08209	-0.6161986470787576	-22.895397798471155	3.0394791516241213	-0.9465613339606452	-0.040655153396789184	-0.04034335552923018	-1	-1	0.6997343519141476	0.30026564808585243	0.10779205571204793	0.5491034079553369	0.26616384001955223	0.5347703875076059	0.7268235801322115	0.5554140532917584	In	NA	Sub_train
Cpd37797	-1.2524765160048943	3.6865745000926338	19.147190249019342	-0.16484097497244152	-0.037932282291746784	0.3535815257612565	-1	-1	0.9868406152220015	0.013159384777998525	0.37175799902614326	0.6178965787698993	2.389970713690548	0.003843179515835219	0.6840436088027272	2.4478064274260984	In	NA	Sub_train
Cpd44349	-1.54412957666382	-12.400644274803948	-1.971561359586558	0.4426876733599348	-0.019272851690434224	0.06107994569533012	-1	-1	0.8938090283709124	0.10619097162908767	0.5915711467623642	0.08836343406461179	0.39454345834229004	0.4087768646283524	0.39087882965824267	0.21782102254748903	In	NA	Sub_train
Cpd45059	-0.988085620619864	-6.189105813265487	4.617449629424431	-0.7963233156510536	-0.011580543998126532	-0.019689285073900532	-1	-1	0.7320266115598734	0.26797338844012664	0.17249180646132045	0.18433511594291835	0.47421975354684065	0.43273204262098935	0.2700223183363928	0.3979507135848801	In	NA	Sub_train
Cpd14492	-1.4396016667566458	-20.230864055023726	-1.9171657551909536	-1.7089606782884166	-0.04452568888515338	0.007977130156860907	1	-1	0.5407568782201627	0.4592431217798373	0.512790526901652	0.4321252240829498	0.38737138045894914	1.0525751889363586	0.7876349042214558	0.18702637548043707	In	NA	Sub_train
Cpd35408	-0.6875994429540665	-27.91837173671535	-3.7241456742742782	-0.7248199807893562	0.01876935806693297	-0.05224182189061145	-1	-1	0.6711217707224847	0.3288782292775153	0.05397868698975841	0.7696216770067605	0.6256222622589843	0.3841685563260206	0.20681550839418414	0.646126063532315	In	NA	Sub_train
Cpd30600	1.366661667530158	-15.6011937253534	-2.5528800409052392	1.2064239370961989	0.14945473671310092	-0.04309060827648287	1	1	0.24770712670294248	0.7522928732970575	1.6022346865923573	0.2288737439977267	0.4711905128935492	0.9274896722011179	2.260058771107793	0.5763586701670086	In	NA	Sub_train
Cpd41916	-0.13423946677371	17.520784296624633	-2.3056272936524915	-0.14192771125544934	0.0076502252326427	-0.007601372985988429	1	1	0.0128246068165776	0.9871753931834224	0.4710351647124172	1.2252451407040812	0.4385901588783633	0.011719003292077772	0.032118959968232	0.305794399333777	In	NA	Sub_train
Cpd31893	-1.2739976731291829	-13.997897022056696	-1.2792536672788657	-0.5457738651016033	-0.021424384166019963	-0.018365333551208184	-1	-1	0.7165886092762697	0.2834113907237304	0.38797806981754124	0.15848591835226242	0.3032624670997696	0.26256438776258595	0.4246823018275869	0.3878571182897528	In	NA	Sub_train
Cpd42402	-1.8265471590814024	0.3125425383828663	-2.2677152057404046	-1.6606090299367682	0.001606269188686651	-0.010898076282691727	1	1	0.4101554981713924	0.5898445018286076	0.8044236970733689	0.4697700511255017	0.4335914379293683	1.0197358169461403	0.06283972749893586	0.3309279395840778	In	NA	Sub_train
Cpd29960	0.2607442062887608	-6.111083835243512	10.154262816237617	0.8322481129203751	0.07358429116670863	0.235805220420605	-1	-1	0.8907993652600863	0.10920063473991373	0.7687265528436429	0.18776043165287568	1.204250347793569	0.6733577139586339	1.0680319141555168	1.5498986558134336	In	NA	Sub_train
Cpd12142	-0.5209813908719005	2.947707373547697	1.9586584206332216	-0.07104859037632821	0.02193593951835699	-0.00485412023873574	1	1	0.370853006240644	0.629146993759356	0.17955541988984453	0.5854588831322344	0.1236572800368753	0.05985853723228421	0.25656676670881046	0.28484978245852677	In	NA	Sub_train
Cpd25938	-3.4220450281425903	-11.176062862544734	-3.211051509222412	2.6395546294231638	-0.045624589984054484	0.27501009718982794	-1	-1	0.9994895097555281	0.000510490244471956	2.006918908378259	0.034601942035380896	0.5579706320559911	1.9008403959168227	0.8049001201245772	1.848790384793929	In	NA	Sub_train
Cpd30405	-1.478393277524787	0.13177330761363126	-2.9177152057404037	-1.6380815574092953	-0.021424384166019963	-0.03924445443032908	1	1	0.17047633918721816	0.8295236608127818	0.5420269972799802	0.46183393233271275	0.5192941463737345	1.0044356549961522	0.4246823018275869	0.5470362065416582	In	NA	Sub_train
Cpd43223	1.3844418519076085	-25.10888603304571	-3.1710119090371074	1.4871931678654295	0.2032546208370383	-0.009799175183790629	-1	-1	0.6494152620977294	0.3505847379022707	1.6156352601591417	0.6462798217801506	0.5526913979315138	1.1181819345534076	3.105327390723844	0.32255009283397756	In	2.544736395575193	Sub_train
Cpd18100	0.6790796519246731	-9.60394097810065	15.172944134918936	0.01631404698630904	0.05203974108083692	0.2583502315573217	-1	-1	0.8427414521709693	0.15725854782903065	1.0840177104509425	0.0344172487782302	1.8659650890706971	0.11919331162370116	0.7295380231764657	1.7217782257507053	In	NA	Sub_train
Cpd17086	-1.5456456228006017	-21.76383108799076	-2.399583337608536	-1.888631007958746	-0.03958063394009844	-0.056308584128853374	-1	-1	0.604029391745628	0.395970608254372	0.5927137607732937	0.4994254412011284	0.450978293404134	1.1746033098545559	0.7099414326574095	0.677130410361303	In	NA	Sub_train
Cpd21668	-1.52129969506933	-15.867821104302974	-1.3500624982334013	-0.5708849310163975	-0.008261952621417119	-0.0008140786343478923	-1	-1	0.8575530632096948	0.1424469367903052	0.5743647162027388	0.24057920152359843	0.31259863416835887	0.2796192692973269	0.21788277941844908	0.2540491494812393	In	NA	Sub_train
Cpd39521	-0.3237400530503992	-11.048590335072207	14.388399040228135	-0.4609948211262875	0.0032765089170444226	0.2310540532337839	-1	-1	0.9423153727820007	0.05768462721799923	0.3282123180286596	0.029005651579675742	1.762522566744938	0.20498433295592175	0.036598012435674177	1.5136765147899174	In	NA	Sub_train
Cpd26024	-1.7631219512195146	-42.943434409831404	-5.844113746784791	-0.6170105744498438	-0.030036753770979162	-0.10748162311451326	-1	-1	0.9746111411472232	0.025388858852776783	0.7566213714113392	1.4292509830315676	0.9051407324585748	0.31094678789571756	0.5599942246346489	1.0672654996677793	In	NA	Sub_train
Cpd12130	0.05264498275447314	-2.753940978100652	-0.9045283925535912	-0.4100595793873172	-0.010481642899225431	-0.015293680678296128	1	1	0.053208467017824	0.946791532982176	0.6118862808328188	0.335145494947525	0.25385481945897687	0.1703902413809504	0.2527571024332713	0.364439326584479	In	NA	Sub_train
Cpd29421	-1.6611219512195143	-44.51643440983142	-5.844113746784791	0.5929894255501562	0.1889632462290209	-0.08048162311451312	-1	-1	0.9996140255793783	0.0003859744206217006	0.6797459872873411	1.4983087248161377	0.9051407324585748	0.5108584961594936	2.8807906526984186	0.8614218050178145	In	NA	Sub_train
Cpd34313	-0.4134655269939056	-13.498590335072205	-0.6764361246070275	-0.6445113046427711	0.012067717708253206	-0.02059429841456769	1	1	0.3587770183320155	0.6412229816679845	0.26058800160596535	0.1365653892606643	0.22378078078476357	0.32962467664606826	0.10152371478929703	0.4048503909830443	In	NA	Sub_train
Cpd37001	-0.4772017907301693	-13.932106818588688	-1.2148976630685662	-0.017038777170243654	0.025803981444516948	-0.002462430282699603	-1	-1	0.5697009012016274	0.4302990987983726	0.21255123927896827	0.15559760119838575	0.29477710730672385	0.09654080986335463	0.3173389135783148	0.2666159196063902	In	NA	Sub_train
Cpd39909	-0.3589647414989849	53.88287220871253	14.341625453600257	-0.4435760629038012	0.02633154391396137	0.024816209431593957	1	1	0.050681943875018454	0.9493180561249815	0.30166416650774613	2.821611115135601	1.756355454348528	0.19315389696507929	0.3256276303212959	0.058647920205819215	In	NA	Sub_train
Cpd00445	-0.28927557015568034	10.648558245484887	1.98728134942632	-0.03722067461998572	-0.030765043506679295	0.021195106009231413	1	1	0.07064132342318974	0.9293586765768103	0.35418751764793865	0.9235411279101841	0.12743122237715032	0.08283371071752124	0.5714366370041188	0.0862546352861427	In	NA	Sub_train
Cpd12715	0.18616146627095684	-5.082512406672084	3.2938232557980576	0.6196107502830123	0.07248539006780752	0.006134890750275257	-1	-1	0.6041698642060864	0.3958301357939135	0.7125150157074768	0.23291670636442777	0.29969919171887904	0.5289391121380149	1.0507666982523953	0.201071314957524	In	NA	Sub_train
Cpd01905	0.17116399028387966	2.6524043993310364	3.842226404371373	-0.04601188341119451	0.042861330119694334	-0.028804893990768687	1	1	0.2285336830642899	0.7714663169357101	0.7012117144584866	0.5724945115227814	0.37200632272218886	0.07686291581020882	0.585332828505016	0.4674466624157058	In	NA	Sub_train
Cpd08804	-1.3205942514743618	-27.419573622646986	-0.3687626066176369	-1.2482096856089966	-0.046699109440745235	-0.0024312676171422964	-1	-1	0.8193418248196436	0.18065817518035646	0.42309699000528234	0.747723475249632	0.18321392877199855	0.7396432877647625	0.8217822675993794	0.26637834041329916	In	NA	Sub_train
Cpd33496	-0.5288501423785209	6.588222851740982	-1.3258866740575772	-0.39835745848892495	-0.015404809764274262	-0.0310338588541282	1	1	0.06838083303684728	0.9316191669631527	0.1736248973932982	0.74528455246205	0.30941104399798514	0.16244241924132094	0.3301066827887383	0.4844399351089974	In	NA	Sub_train
Cpd34782	0.3986223850940064	-15.902436488918356	-1.2951174432883463	0.31647770634623995	0.04228749792803343	0.007977130156860907	1	1	0.2665494709011188	0.7334505290988812	0.8726426112551185	0.2420988838456217	0.30535411105387306	0.32305784165951906	0.576317152125136	0.18702637548043707	In	NA	Sub_train
Cpd42594	-1.3584152909495344	42.196608472448794	-0.19573718376238236	-1.3902793596070977	-0.028064060481643012	-0.043315658700274116	1	1	0.005845856793423199	0.9941541432065768	0.4516019599819762	2.308561538832181	0.16040047128211074	0.8361338735462838	0.5290005568832139	0.5780744187120357	In	NA	Sub_train
Cpd45974	-0.19687682941107254	0.4471579229982495	-2.5369459749711734	1.8784019590742207	-0.01212999454757708	0.08415686877225334	-1	1	0.29576081212544036	0.7042391878745596	0.42382662242554076	0.47567992682225924	0.4690896011903483	1.3838823079288096	0.27865492628795346	0.3937558042995958	In	NA	Sub_train
Cpd44228	-2.4831405656748093	0.6229820988224254	-0.8737591617843603	-0.6001694694972074	-0.02971241212999466	0.019321703937088455	-1	-1	0.8948192123023855	0.10518078769761452	1.2992851710454516	0.48339894814047335	0.24979788651486484	0.29950868125158125	0.5548983807378961	0.10053715395632064	In	NA	Sub_train
Cpd23723	-1.5778931016627369	-28.327161763643637	-3.211051509222412	0.32911506898360243	-0.015954260313724808	0.04808702026675099	-1	-1	0.9679149878134286	0.032085012186571504	0.617018048268952	0.7875683496855406	0.5579706320559911	0.33164085933878057	0.33873929074029896	0.11876503089822267	In	NA	Sub_train
Cpd11278	-3.5785575471303304	-6.255356385877823	-0.9865774015369174	-3.5170989682769718	-0.0563852475053807	-0.06422925343097664	-1	-1	0.8852744468351615	0.11472555316483844	2.1248793007056808	0.18142658769336809	0.26467300760520335	2.2806227930811094	0.9739645387069497	0.7375163301112883	In	NA	Sub_train
Cpd06268	-2.5623524932326034	-29.85034285341621	0.7488198109647805	-2.1839239713232823	-0.04999581273744853	-0.03374994893582358	-1	-1	0.9814967236366431	0.01850327636335688	1.3589856353416057	0.8544389449739406	0.03586032862335852	1.3751597707118266	0.8735779153087437	0.5051469727911567	In	NA	Sub_train
Cpd16252	-0.7236676008225795	-6.7238650603469345	-2.691820739991643	-1.0033025134339801	-0.032987227346691836	-0.055209683029952265	1	1	0.11419182255662197	0.885808177443378	0.026794829236945338	0.16085815090676997	0.4895098886241007	0.573307743800756	0.6063501372386808	0.6687525636112026	In	NA	Sub_train
Cpd22407	-1.5476733214429566	25.848662412180538	7.548289150118247	0.3659282557967893	0.010968816609352113	0.07226284444257519	-1	-1	0.7840014647365091	0.21599853526349092	0.5942419971656343	1.5908550939891584	0.8606518842226077	0.3566435630131513	0.0842584988861757	0.30307765940042886	In	NA	Sub_train
Cpd41457	-1.3584152909495344	42.196608472448794	-1.327605315630514	-1.3902793596070977	-0.028064060481643012	-0.04276620815082362	1	1	0.004265321772486508	0.9957346782275135	0.4516019599819762	2.308561538832181	0.309637647440517	0.8361338735462838	0.5290005568832139	0.5738854953369859	In	NA	Sub_train
Cpd26549	-2.2236933797909417	-19.425513411995283	-3.211051509222412	-1.1076981178295842	0.02635343199396749	-0.03707781489808418	-1	-1	0.9624768761924943	0.03752312380750565	1.1037449546267009	0.39676877350933554	0.5579706320559911	0.6442109333250905	0.3259715215298754	0.5305180922345485	In	NA	Sub_train
Cpd33825	0.6986223850940065	-0.06837055485242627	-2.3396229377938407	0.3966974865660197	-0.031338875698340186	-0.034330562150831384	1	1	0.011484602066388572	0.9885153979336114	1.0987466822080534	0.45304722974279066	0.4430724954602471	0.3775413451887445	0.5804523133839986	0.5095734753592974	In	NA	Sub_train
Cpd19564	0.6281508543812194	-5.266722203204075	-1.8616009597718628	0.3675766074451409	-0.039031183390647886	-0.0200448478651172	1	1	0.021843729691634284	0.9781562703083657	1.0456336822732335	0.22482954008146888	0.38004514436422115	0.35776308705827237	0.7013088247058487	0.4006614676079947	In	NA	Sub_train
Cpd33142	0.4920289785005997	-20.401337587819462	-2.8670954652663685	-0.14725855739002391	0.0076721133126488065	-0.029934957755226976	1	1	0.10694179100841661	0.8930582089915834	0.9430413146653727	0.4396093418254236	0.5126199173593103	0.008098410298789606	0.032462851176811296	0.47606208835889624	In	NA	Sub_train
Cpd33510	0.056864143335764686	27.50195911547725	19.607629809458906	0.11592825579678932	0.04338639902693453	0.2892958114755421	1	-1	0.6396471551061154	0.3603528448938847	0.6150661787775994	1.6634380163219902	2.4506798173899393	0.1868490828364548	0.5935823680282575	1.9577023925452317	In	NA	Sub_train
Cpd03069	-1.8004815376833383	-7.458623993217515	-7.4671479440440995	-2.110741627808374	-0.027992379182156333	-0.07742490706319892	1	1	0.13392226727490397	0.866077732725096	0.7847785533733015	0.1286008129156178	1.11913831184773	1.3254559388109215	0.5278743471514269	0.8381178892586159	In	NA	Sub_train
Cpd11300	-1.7145502954304055	-15.351441754515117	23.05596266810763	-1.9548030922024036	-0.037358450100085885	0.4299863148004401	-1	-1	0.998297540753999	0.0017024592460009407	0.7200138743885316	0.2179091495207162	2.905343610626708	1.2195459284399974	0.6750279324228472	3.0303043557511575	Outlier	3.0100232619461114	Sub_train
Cpd24286	-0.2031678269374618	1.6156953792135065	23.912574864403965	0.9148293546978884	0.0010787067192422227	0.39698811916784976	-1	-1	0.9934805665345267	0.006519433465473315	0.41908522192196923	0.5269809808063094	3.018288203409898	0.7294450700384698	0.07112844424191704	2.778731374055058	In	2.91015622025359	Sub_train
Cpd14645	0.7352819297014324	-22.512159834694124	-2.9580764469530343	0.7832267409887834	0.07572355546400243	0.025712346943101858	1	1	0.3390371507713563	0.6609628492286437	1.126376256458119	0.5322785202601312	0.5246157889708096	0.6400634804999414	1.1016426367251382	0.05181591071384845	In	NA	Sub_train
Cpd44597	-1.8194043019385453	-19.305039879199555	-1.8424404804656789	-2.0204991398268777	-0.00663548905307159	-0.05650247188708731	-1	-1	0.78400062953871	0.21599937046129	0.7990402668125848	0.3914797524542292	0.37751882902324846	1.2641652334642417	0.19232884677234646	0.6786085797132391	In	NA	Sub_train
Cpd42615	-1.919953752487996	1.4246304504707747	-1.7182646562898547	-1.6298397991675373	-0.02696515938274192	-0.010898076282691727	1	1	0.3840800367057762	0.6159199632942238	0.8748224004836234	0.5185928609632053	0.36114620678451076	0.9988380347705469	0.5117353409800927	0.3309279395840778	In	NA	Sub_train
Cpd33601	-0.121707285235664	-6.766172752654628	-0.3736888718597752	-0.5241816343131008	0.04833145397198948	-0.01290199072225999	1	1	0.2268819618216148	0.7731180381783852	0.48048042225799525	0.1590007614020747	0.18386345842394713	0.24789942135222975	0.6712758395923039	0.34620546373234234	In	NA	Sub_train
Cpd01263	-1.1116402538972467	-26.790694731742487	-5.914396950409098	-1.518602727675469	-0.027061939234704	-0.06347737373172845	1	1	0.3812216821833829	0.6187783178166171	0.2656124916916977	0.7201144758460405	0.9144075953951134	0.9232882718490518	0.5132558827657623	0.7317841191770085	In	NA	Sub_train
Cpd01675	-0.3624815376833386	52.2593760067825	9.347852055955899	2.5152583721916257	-0.045992379182156325	0.1135750929368009	1	1	0.09892707532336165	0.9010729246766384	0.2990136267277657	2.750336492439407	1.0979248304476863	1.8164211223786708	0.8106785836445556	0.618035654376311	In	NA	Sub_train
Cpd44545	-1.5661075986418418	-12.158336582496258	-1.4369459749711735	-1.5974222167499548	-0.020921203338785874	-0.01639258177719723	-1	-1	0.5680080152228484	0.43199198477715167	0.6081355475647771	0.07772565781044816	0.32405424843834374	0.9768207285498323	0.4167766535129248	0.3728171733345792	In	NA	Sub_train
Cpd40181	0.9091671266328828	10.49056451640484	-0.5770558650810637	1.3970832777555398	-0.020371752789335326	0.00723379184917648	1	1	0.012419831782400248	0.9875801682175998	1.2574300928069646	0.9166048976836163	0.2106774616966418	1.0569812867534558	0.40814404556136413	0.19269346820742278	In	NA	Sub_train
Cpd34659	-0.08214684567522439	-13.53320571968759	0.6955418973709944	-0.5098959200273864	0.042836948477483976	-0.02883605665632588	1	1	0.4071695335938025	0.5928304664061975	0.5102963437023383	0.13808507158268774	0.042885038616054506	0.238196879627847	0.5849497600766966	0.467684241608796	In	NA	Sub_train
Cpd42023	-1.1677559502901935	-2.8011937253533983	-3.2171657551909534	-1.0776419969697348	-0.015976148393730932	-0.035073900458515925	1	1	0.1924852487744394	0.8075147512255606	0.307905783021045	0.333071007968255	0.5587767973476818	0.6237974796549862	0.33908318194887854	0.5152405680862839	In	NA	Sub_train
Cpd25965	-1.9805428204658004	-14.801078503632645	-4.388055448710369	-0.5015117101126643	0.07722731486249865	-0.05699441997419145	-1	-1	0.963552234516938	0.036447765483061986	0.9204871835670424	0.193747138543502	0.7131589789233864	0.23250250937119682	1.1252687216451986	0.6823591134845537	In	NA	Sub_train
Cpd14768	0.4933653662103874	7.162542538382862	-1.1688141068393054	0.3031272337994955	-0.01925096361042811	0.05028482246455319	1	1	0.011479342690454697	0.9885206573095453	0.9440485236705544	0.7704982972947964	0.2887009756396533	0.31399049547476815	0.39053493844966325	0.13552072439842322	In	NA	Sub_train
Cpd44971	0.1300462475120042	39.170234846075175	47.54602105799585	-0.2237958431235812	-0.03465746707504961	0.7072337918491765	-1	-1	0.9921615311022705	0.007838468897729578	0.6702220843614312	2.1756978843924224	6.134365662894552	0.043884024282268994	0.6325918523019425	5.14399491160645	Outlier	5.763416993879505	Sub_train
Cpd27395	-1.345956354300387	-26.23040181190332	-4.3940704863043525	-0.022564341691611367	0.0007242452849780787	-0.05825685948459641	-1	-1	0.9153669194929078	0.08463308050709217	0.44221190566158636	0.6955165332001565	0.7139520635590773	0.09278796844100093	0.07669751064654652	0.6919837510065481	In	NA	Sub_train
Cpd31849	-0.7728987720302816	-1.0808640550237318	18.015801277776077	-0.3276419969697351	-0.027468340209976003	0.3030632378773632	-1	-1	0.9686774323686232	0.031322567631376766	0.010309731522529137	0.4085968071786553	2.2407967150141896	0.11441403912489684	0.5196409892947547	2.0626630561145767	In	NA	Sub_train
Cpd12436	-0.16383853372904342	-4.6742706484303245	-0.3270558650810636	0.23554481621707826	0.05819967578209325	-0.002106867491482931	-1	1	0.3998094304479669	0.6001905695520331	0.4487269329290526	0.250839308987656	0.17771488152573164	0.2680900096248042	0.8263188915118171	0.2639051655832756	In	NA	Sub_train
Cpd27654	-2.0414450761048983	-42.25070256378302	-4.1925667269058575	-1.0060229883081528	0.03286641260685955	-0.06526509666592069	-1	-1	0.9938235358859296	0.006176464114070306	0.966388010001097	1.3988387154216775	0.6873837282634265	0.5751554302691316	0.4282992165034026	0.7454134337616235	In	NA	Sub_train
Cpd33199	-0.3980809116092904	9.278332741850873	5.088399040228137	0.7362579261264599	0.009869915510451006	0.0019331741129047961	1	-1	0.5236618426005446	0.47633815739945545	0.2721830821676542	0.863385578630725	0.5363145843870809	0.6081632984836866	0.06699328298305415	0.23310453260598907	In	NA	Sub_train
Cpd28237	-0.033121951219514216	-34.492434409831425	-5.718113746784789	3.839989425550157	0.07896324622902083	0.14351837688548685	-1	-1	0.9900091395048487	0.009990860495151329	0.5472454377505851	1.0582357409327785	0.8885275920524359	2.7161492046944287	1.1525425407959642	0.8463184765226247	In	NA	Sub_train
Cpd17379	0.21369503654005773	-18.916578340738017	-1.427605315630514	1.4723580030302652	0.024705080345615846	0.05577932795905869	-1	-1	0.6380079287085716	0.36199207129142846	0.7332665234598513	0.3744255397293001	0.3228226795088811	1.1081062181473185	0.3000736976751933	0.17740995814892463	In	NA	Sub_train
Cpd37169	-0.6530259665543451	8.450860214378345	14.394442996272092	0.28845572832426186	-0.04177843613790063	0.26292218510191584	-1	-1	0.8466198466743402	0.15338015332565982	0.08003603285966583	0.8270579345518801	1.7633194642875314	0.3040259328924607	0.7444718644636521	1.756634070542826	In	NA	Sub_train
Cpd44008	-1.6446790272132707	-4.747347571507249	3.364152926127728	-1.5842354035631416	-0.029162961580544117	-0.036172801557417034	-1	-1	0.7285780086797833	0.27142199132021677	0.667353280433403	0.24763109075227324	0.3089721813054208	0.9678645361888637	0.5462657727863354	0.5236184148363844	In	NA	Sub_train
Cpd14937	0.4296291024741238	-19.15668823084791	-1.8918910299162284	-0.023795843123581288	0.03335842239951824	-0.031210208003117856	1	1	0.20776821144435587	0.7922317885556441	0.8960117613435572	0.38496682821698625	0.3840388998262857	0.09195155985908816	0.43602935282340155	0.4857843929007163	In	NA	Sub_train
Cpd24016	-1.5697484549069027	-13.93040181190332	-3.1143712381840527	-1.2368500559773257	-0.01074260994953143	-0.03443802899674782	-1	-1	0.6330622671129695	0.3669377328870304	0.6108795889757263	0.15552274810784594	0.5452233073158019	0.731928078131525	0.2568572461783631	0.5103927854561795	In	NA	Sub_train
Cpd21580	-1.924046947816583	-18.95188703836891	-3.211051509222412	-1.4379178980493643	-0.04342678778625228	-0.01290199072225999	-1	-1	0.7568101020258674	0.24318989797413257	0.8779073609069535	0.3759756598333965	0.5579706320559911	0.8684889170310127	0.7703696883183343	0.34620546373234234	In	NA	Sub_train
Cpd30465	-0.30476690389841354	-9.888006912166588	-3.0341987222239206	0.1860942667665289	-0.003292516034151826	-0.032101597287471986	1	1	0.23639250253610278	0.7636074974638972	0.3425120055688635	0.021946204960990503	0.5346525353764443	0.23450428827117203	0.1398062394260835	0.49258020266600666	In	NA	Sub_train
Cpd18366	0.9518224508050104	-18.74649669957006	-2.5248065626615936	-0.3998580372573484	-0.0302399745994391	-0.006858034678303882	1	1	0.01636639725653033	0.9836336027434697	1.2895785676174152	0.36695862678710517	0.4674890157844193	0.16346157920911553	0.5631870974808774	0.3001273066067904	In	NA	Sub_train
Cpd35859	-1.3684105819389605	-27.099139785621656	-3.211051509222412	-0.0939618540933204	-0.0280421724016369	0.08490020707993777	-1	-1	0.8926808656618515	0.10731913433814849	0.45913521325887097	0.7336558101661392	0.5579706320559911	0.04429635442437121	0.5286566656746345	0.3994228970265815	In	NA	Sub_train
Cpd15329	-1.1478434249984042	-11.335809109968785	-1.6171657551909535	-1.573795843123581	-0.02309711745658196	-0.046418474238743485	1	1	0.31408960030694444	0.6859103996930556	0.29289810624962215	0.04161511120617815	0.3478162842538569	0.9607742172364301	0.4509631941105883	0.6017297896104005	In	NA	Sub_train
Cpd12728	-2.5339745348773377	-2.7527613384535243	0.4689912222198975	-2.164141680063848	-0.03614781208766187	-0.0058906006274428106	-1	-1	0.7824974898783117	0.2175025101216883	1.3375977289767442	0.33519728340915894	0.07275581778582191	1.3617240752674282	0.6560071791576733	0.29275174366755247	In	NA	Sub_train
Cpd02481	-0.7514815376833388	-22.239623993217503	-7.0751479440441	-0.7317416278083737	-0.03199237918215633	-0.06742490706319892	1	1	0.20867961408636249	0.7913203859136375	0.005832014725460122	0.5203136698038484	1.067452986139743	0.38886958615626327	0.5907197330387889	0.7618794838327034	In	NA	Sub_train
Cpd28227	-0.9055615116590738	-21.957381543863416	-3.205557003727907	5.296148036016571	0.0719578275983631	0.13270240488213556	-1	-1	0.9994575477073355	0.0005424522926644711	0.11029501650199301	0.5079226804916177	0.5572461797445426	3.7051399819702904	1.042477981509414	0.7638592306559432	In	2.7860003345789366	Sub_train
Cpd05156	0.2343508034706929	6.6809758279024685	4.692775854920823	-0.04601188341119451	0.04176242902079323	-0.02221148739736209	1	1	0.17420877807798418	0.8257912219220158	0.7488343667654235	0.7493565874763606	0.48415154053442816	0.07686291581020882	0.5680676126018945	0.4171795819151042	In	NA	Sub_train
Cpd15164	-0.1421616793211242	-23.021934270784353	-4.480632837930479	-0.9558710033721184	0.02177687686392544	-0.07404633316880703	1	1	0.19544762293835793	0.8045523770616421	0.46506434968600124	0.5546586037794532	0.7253653373801121	0.5410933094209577	0.2540676782343057	0.8123601806264106	In	NA	Sub_train
Cpd34056	2.1689520554236768	-22.924414510896376	-3.0379745861454888	1.6966974865660198	0.15822156386209935	-0.038176715996985286	1	1	0.14884810638453716	0.8511518936154628	2.20690509588947	0.5503772977417946	0.5351503842453609	1.2604726421075665	2.397797429904445	0.5388959389846488	In	NA	Sub_train
Cpd31539	-0.22949217862368826	-10.684160758320429	-3.2743086123338108	0.24708327775553976	-0.0005452632868990767	-0.03374994893582358	1	1	0.22638090973486202	0.773619090265138	0.39924507831712736	0.013006488445547174	0.566311101386747	0.27592667794065173	0.09664319966827992	0.5051469727911567	In	NA	Sub_train
Cpd15705	1.8569249665029048	-23.60617258014319	-4.681241674447536	1.4106915655150818	0.0077123287671232174	0.04819742143432548	1	1	0.01850058165312063	0.9814994183468794	1.9717364457142033	0.5803077953295842	0.7518156768068581	1.0662237353383612	0.0330946901155813	0.1196067117955265	In	NA	Sub_train
Cpd30938	-0.14103064016214953	-9.197897022056695	-1.45342949145469	-0.15016946949720789	-0.0010947138363496265	-0.057925773111647774	1	1	0.18885293646936896	0.811147063530631	0.4659167915468391	0.052243363634980715	0.32622760537268947	0.0061213830664721865	0.10527580761984064	0.6894596012933628	In	NA	Sub_train
Cpd25390	0.4248780487804851	108.31156559016857	16.25588625321521	1.6779894255501562	0.0317123287671232	0.053197421434325376	1	1	0.0006085093767043137	0.9993914906232957	0.892430986072065	5.211136005922693	2.0087513546498816	1.2477665401263565	0.41016700543975276	0.15772591450848192	Outlier	4.036290839007567	Sub_train
Cpd32136	-1.550371299502809	1.1603447361850636	7.7037133656881664	-0.19247716180490015	-0.05384196658360238	0.048118182932308295	-1	-1	0.913559794329224	0.08644020567077598	0.5962754099078821	0.506990207044265	0.8811446168875049	0.022613067424968738	0.9340061709696686	0.11900261009131366	In	NA	Sub_train
Cpd32746	0.31730370377532524	-6.785403521885394	-2.16874381691472	0.07526891513744872	0.03239738803792353	-0.02279210061236989	1	1	0.0896748780053318	0.9103251219946682	0.8113543282861911	0.15815649344539515	0.4205420285741964	0.15923415639013494	0.42093020899704314	0.4216060844832449	In	NA	Sub_train
Cpd19138	-0.9048161785858136	-9.898590335072203	0.2993880512171477	-0.9417640518955184	0.013166618807154308	-0.016198694018963292	1	-1	0.5412550550902984	0.4587449449097016	0.10973327369505971	0.02148157222976809	0.09511805027149682	0.531512179449569	0.11878893069241848	0.3713390039826432	In	NA	Sub_train
Cpd11695	-3.6904815376833375	-61.237623993217504	-4.0491479440440985	-3.0927416278083735	-0.026992379182156332	-0.07842490706319882	-1	-1	0.9996043662379872	0.00039563376201278636	2.20923420037679	2.232401282082704	0.6684739157510462	1.992408656944985	0.5121630006795864	0.8457417298012064	In	NA	Sub_train
Cpd19708	2.6802345549738185	-13.392434409831415	2.3158862532152096	2.7279894255501556	0.1577123287671232	-0.0018025785656745612	1	1	0.20168609428052575	0.7983139057194742	2.5922486110737335	0.13190493886385532	0.17075788431993227	1.9609033568684815	2.3897966608916543	0.26158531533403623	In	NA	Sub_train
Cpd43357	-1.9820416645759082	-6.862182736342413	0.3394276514024534	-1.9814881508158888	-0.02696515938274192	-0.014194779579395031	-1	-1	0.6706464640902641	0.3293535359097359	0.9216168327504397	0.15478573745913013	0.08983881614701948	1.237669831063043	0.5117353409800927	0.3560614798343787	In	NA	Sub_train
Cpd42325	-0.7567669393011828	-8.36932559348527	0.19217490414970576	-0.3770925464202845	-0.00663548905307159	0.029211813827198355	1	1	0.468940194361981	0.531059805638019	0.0018485119840742936	0.08861925159706421	0.10925413809384135	0.14799976047852906	0.19232884677234646	0.02513653320541811	In	NA	Sub_train
Cpd43296	-1.8908328733671165	-5.046798120957796	2.052065014039815	-0.8792903486180867	-0.03740471982230235	0.012178846794231368	-1	-1	0.8535492493190929	0.14645075068090707	0.8528745694204262	0.2344846325696901	0.13597296933150105	0.48908141955875023	0.6757548920597459	0.15499315783197198	In	NA	Sub_train
Cpd30208	-0.6932284423599518	-2.6193255934852684	-1.2006822387074374	-0.7430266123543503	-0.02307273581437161	-0.02221148739736209	1	1	0.14681249786575157	0.8531875021342484	0.04973622138621732	0.3410553706442826	0.29290279904605504	0.3965340984954078	0.450580125682269	0.4171795819151042	In	NA	Sub_train
Cpd15844	-0.20718408433906335	-0.6363585605182347	-3.020462458487657	-0.8018178211455592	-0.009910304269768768	-0.0200448478651172	1	1	0.03004470448179042	0.9699552955182096	0.41605824809364605	0.42811145794876526	0.5328414045978229	0.43646378943805964	0.24378060327313122	0.4006614676079947	In	NA	Sub_train
Cpd43786	-1.668305400839644	-7.5314135055731795	-0.3688141068393056	-1.3424771618048998	-0.02256955498713752	-0.020788186172801627	-1	-1	0.6453431745501185	0.35465682544988153	0.6851600112959966	0.12540521256667808	0.18322071909274085	0.8036676762377726	0.4426744773676069	0.4063285603349804	In	NA	Sub_train
Cpd12236	0.9768208069302976	22.846608472448803	-2.0232097112349097	2.486643717315979	0.07468319226560971	0.024816209431593957	1	1	0.023493266925956546	0.9765067330740435	1.3084193345742776	1.4590591208211081	0.4013533100699066	1.7969866805784869	1.085297130058638	0.058647920205819215	In	NA	Sub_train
Cpd12211	0.7600104275286775	-11.731708706874572	3.6719987410168895	0.6320989214399109	-0.017350819606458866	-0.019424435213908988	1	1	0.20822589424419624	0.7917741057558038	1.1450136365490888	0.058995869080135536	0.3495617507196734	0.5374208022577878	0.36068111765691224	0.39593154048457696	In	NA	Sub_train
Cpd08962	-4.617655291491231	-34.879416536253764	-5.948983416574512	-3.889279419404792	-0.0676634429941025	-0.07776308801744282	-1	-1	0.9955374769807899	0.004462523019210178	2.9080267344323865	1.0752250046083778	0.918967832050337	2.533399538005816	1.1511601756074061	0.8406961269283127	In	NA	Sub_train
Cpd17246	-0.7423489195038984	-25.636358560518232	-3.1078250958502944	-0.7946749640027019	0.021957827598363105	0.018966141145871904	-1	-1	0.6521713627663556	0.34782863723364443	0.012715088554894335	0.6694368857347925	0.5443601963498553	0.4316125185758682	0.2569106579173899	0.10324790797943428	In	NA	Sub_train
Cpd29397	-4.782121951219515	-48.865434409831416	-5.844113746784791	-3.030010574449844	-0.0382876712328768	-0.11480257856567455	-1	-1	0.9998157632004969	0.00018423679950307155	3.031982005434373	1.6892382346833292	0.9051407324585748	1.9498031105611926	0.6896272475890814	1.123079296646847	In	2.667772282662421	Sub_train
Cpd27247	-1.5561109622085243	-6.300238686720557	-2.8148976630685665	0.5269172667858004	0.04613365177418726	-0.01729759511786439	-1	-1	0.9209461991612001	0.07905380083879987	0.600601280253412	0.17945616789534208	0.5057376204005488	0.4659837447533098	0.6367454077860607	0.37971685073274347	In	NA	Sub_train
Cpd22763	-1.3866843104539457	12.278332741850868	11.283453985283082	-0.019236579368045608	-0.040679535038999536	0.05907603125576199	-1	-1	0.9012784408014404	0.09872155919855959	0.4729077612879606	0.9950913798727516	1.3531345655453486	0.09504811113652671	0.7272066485605309	0.20254349839922547	In	NA	Sub_train
Cpd44603	-2.0518218843561282	11.768586494426822	0.30701006898487043	4.545984376656638	-0.028064060481643012	0.2116293962447808	-1	-1	0.9957300049844516	0.004269995015548353	0.9742088052981005	0.9727125338903847	0.09411308478456615	3.1956453876164175	0.5290005568832139	1.3655860273112272	In	2.565374569834856	Sub_train
Cpd05628	0.7327206483583925	-5.951596987381585	5.877332372899174	3.3806453926252824	-0.03608449562568145	0.09817676160661733	-1	-1	0.7660015873884052	0.2339984126115948	1.1244458693297283	0.19476221268128246	0.6403356972977703	2.404172879523443	0.6550123922861277	0.5006412316930045	In	NA	Sub_train
Cpd25836	-2.3462208523184143	-23.56452440100627	-3.211051509222412	-0.6395662496977161	-0.02089931525877976	-0.05081407863434787	-1	-1	0.9780867894977525	0.021913210502247517	1.1960914891001522	0.5784793597284177	0.5579706320559911	0.32626610451070504	0.4164327623043454	0.6352411766108015	In	NA	Sub_train
Cpd05165	0.34369146281135265	8.80460220152884	1.4306879428329111	0.03475734735803638	0.04560858286694708	-0.018914784100658676	1	1	0.057355047433513495	0.9426449525664865	0.8312422607574274	0.8425878918354144	0.054044203227409424	0.13171959402114164	0.6284958682628196	0.3920460416648025	In	NA	Sub_train
Cpd12808	1.041856990935333	-15.024820098979776	1.464152926127728	0.8668634975357595	-0.012083724825360615	-0.054079619265493865	1	1	0.1308563359184699	0.8691436640815301	1.3574358211168862	0.2035698272389564	0.0584565720065037	0.6968677189061764	0.2779279666510548	0.6601371376680114	In	NA	Sub_train
Cpd21503	-2.0983198834783314	-21.52889805250482	-3.2376795088607446	-1.413541785300634	-0.03329900092697504	-0.04270870568847707	-1	-1	0.8818581466592473	0.11814185334075267	1.0092534282737544	0.4891114266421627	0.561481542347469	0.8519331994594159	0.6112485199792764	0.5734471057332494	In	NA	Sub_train
Cpd07951	-1.6068579877380982	-35.699793402866774	-1.2544768923319232	-1.0960118834111945	-0.018127680869316664	-0.02605764124351588	-1	-1	0.9664068973838973	0.03359310261610267	0.6388483104567092	1.1112411354542744	0.2999956413775089	0.6362739009319166	0.37288665411822264	0.4465020455404547	In	NA	Sub_train
Cpd31320	-0.9047669038984132	10.438366714207039	0.9185485305233322	-0.2089606782884163	-0.06318262592426171	-0.003530168716043396	1	1	0.11737803739125896	0.882621962608741	0.10969613633700578	0.9143133132297716	0.013481542520339777	0.03380830787617927	1.0807605061462007	0.2747561871633995	In	NA	Sub_train
Cpd18495	-1.1141116151290555	-12.534958238031594	-1.9149164527714837	-2.489418476817788	-0.09067953503899953	-0.01839649621676549	1	1	0.05833308254695224	0.9416669174530478	0.26747510780938843	0.09426007677957488	0.3870748092136275	1.582644893740933	1.512773972152555	0.3880946974828438	In	NA	Sub_train
Cpd18910	-1.5317654450261808	92.79056559016857	23.62688625321521	-0.41001057444984296	-0.0242876712328768	0.029197421434325355	1	1	0.10019231174493026	0.8998076882550697	0.5822525451054704	4.529734092230193	2.9806200684089967	0.17035695830941228	0.4696683969833146	0.025246258513708188	Outlier	3.834275588089011	Sub_train
Cpd25465	7.205427499329938	82.81734373086185	29.40268475451385	11.243400783269317	-0.0269432713027358	0.6013837235634543	1	1	0.00017791453400717305	0.9998220854659928	6.002797099628453	4.091890366915363	3.742160953009313	7.7443827367671325	0.5113914497715131	4.337010869573709	Outlier	7.5091242257760324	Sub_train
Cpd09611	-2.296418427298537	-28.603639556712924	-4.265465903320933	-2.354253641652953	-0.0318639446055804	-0.04473895992483458	-1	-1	0.8726516011648773	0.12734839883512267	1.1585563856324104	0.7997062594394798	0.6969955080513275	1.4908439220410048	0.5887018529072403	0.5889254402921594	In	NA	Sub_train
Cpd15658	-0.4335577107126897	-25.120568357050228	-1.340721838892742	-1.0928629529944196	-0.013756458115922618	-0.061253639073908385	1	1	0.42132645677539726	0.5786735432246027	0.24544491982879413	0.646792698394612	0.3113670652388963	0.6341352169190011	0.30420885893405625	0.7148307207367546	In	NA	Sub_train
Cpd13175	-2.3152858662075237	-10.265479439639114	1.473493585468387	-1.9095101288378669	-0.03845735119898699	-0.057925773111647774	-1	-1	0.8941025589428996	0.10589744105710037	1.1727764014516693	0.00537443106844985	0.05968814093596624	1.1887839477594226	0.6922931483259687	0.6894596012933628	In	NA	Sub_train
Cpd39278	-2.125937855248201	-3.713425499907372	0.1076298094589063	-1.3587970189284853	-0.04452568888515338	-0.010704188524457791	-1	-1	0.7442517544459661	0.25574824555403386	1.0300685477691902	0.29302226903956596	0.120401435941052	0.8147517628652011	0.7876349042214558	0.32944977023214184	In	NA	Sub_train
Cpd40548	-0.8754482579825013	1.7460590218993468	-1.7017811398063383	-0.7166529859807239	-0.012679445097027632	-0.04221675760137301	1	1	0.15376829680227055	0.8462317031977294	0.0875992523489547	0.5327041968105654	0.35897284985016503	0.37862171377347065	0.28728753423951425	0.5696965719619352	In	NA	Sub_train
Cpd18567	-1.3119138129312529	-32.586606589679946	0.6773912395362086	-1.8020558394551505	-0.03353667789614239	-0.04422067204094128	-1	-1	0.8782977590639474	0.12170224093605261	0.41655471503110336	0.9745662142386465	0.04527820867219005	1.1158033669254441	0.6149827451902415	0.5849740961101999	In	NA	Sub_train
Cpd06071	-1.327737108617219	-37.86627691935029	-1.310520848375879	-1.3427151801144914	-0.017028779770415562	-0.015068630254504884	-1	-1	0.9339832653226635	0.06601673467733653	0.4284804202660665	1.206353951259643	0.3073850549542843	0.8038293330183711	0.35562143821510117	0.36272357803945193	In	NA	Sub_train
Cpd18925	-2.1476733214429564	-5.120018906500777	-2.1165460147169184	-2.0373684474999143	-0.045624589984054484	-0.0486162764365458	1	1	0.4941434772618891	0.5058565227381109	1.0464501390715037	0.23127009849385377	0.41365973161543507	1.2756224947733776	0.8049001201245772	0.6184854831106019	In	NA	Sub_train
Cpd07336	-1.9282865591666696	-6.714628567701932	4.516402228547198	0.10014196274265164	-0.041754054495690286	0.08932697414109947	-1	-1	0.9717234401307193	0.02827655986928068	0.8811026721919964	0.1612636507949287	0.4608966213369291	0.17612738114427756	0.744088796035333	0.4331718632200736	In	NA	Sub_train
Cpd31473	0.7523759532444435	-16.912182736342412	1.2795375415123431	0.5289514096236716	0.04835583561419983	-0.05188181706769167	1	1	0.3547354071762274	0.6452645928237726	1.1392596841649194	0.2864286967016601	0.03411497434183156	0.46736528965635576	0.6716589080206231	0.6433814441678108	In	NA	Sub_train
Cpd12502	-0.9495528194433293	-11.590204714364386	1.8548122667870688	-0.6446749640027021	0.00600187358429105	-0.027381592766208232	-1	-1	0.751126407487399	0.24887359251260097	0.14345039575720528	0.05278357017596892	0.10996513135049737	0.3297358304698504	0.006221136113549846	0.4565956408355821	In	NA	Sub_train
Cpd22026	-1.352068925838561	-5.501337587819462	1.7405968424259397	0.07856561843415166	-0.011009205368669868	0.03654855872828938	-1	-1	0.8589022505151217	0.14109774948487833	0.44681883002416034	0.21452947100997694	0.09490579102146442	0.16147320448037686	0.26104581917625264	0.030797640022169278	In	NA	Sub_train
Cpd17524	-1.2775000251857858	-21.094866601611415	-2.069354642441756	-1.852863484575126	-0.015253888145020144	-0.05323502147795076	-1	-1	0.5494371470890581	0.4505628529109419	0.3906177233439022	0.47005660664077753	0.4074375340474538	1.1503107976940372	0.3277355009385456	0.6536980588131573	In	NA	Sub_train
Cpd05373	-2.139825020705131	6.822734069660709	-1.127004364859395	0.3353067979074863	-0.012633175374811166	0.043722578536703895	-1	-1	0.8622181810346954	0.1377818189653046	1.0405350299152196	0.7555800484141705	0.2831883477519018	0.33584614491488407	0.28656057460261547	0.08549122309091253	In	NA	Sub_train
Cpd46007	-2.0446790272132707	-0.3654794396391166	5.019647431622233	-0.4726969420246802	-0.029162961580544117	0.039651374266758736	-1	-1	0.9513589593625489	0.048641040637451095	0.968825375037316	0.4400035751671386	0.5272496627448763	0.21293215509555155	0.5462657727863354	0.054453010920534034	In	NA	Sub_train
Cpd17198	-1.670075033497095	-30.609172580143188	-0.9432416744475356	-2.6853084344849183	-0.0272876712328768	-0.060802578565674725	-1	-1	0.7931821602274333	0.20681783977256676	0.6864937484557997	0.8877530373622223	0.2589591780914096	1.7156890278766348	0.516802436398836	0.711391907346921	In	NA	Sub_train
Cpd40861	1.874002291468048	23.715839241679568	2.318548530523332	3.076204156876418	-0.025316807734390268	0.13086016547555002	1	1	0.00350338117688187	0.9964966188231181	1.9846072880328869	1.4972200324630283	0.17110890643675702	2.1974031140501245	0.48583751712541046	0.7498142911788571	In	NA	Sub_train
Cpd13038	-1.544956195877854	-23.96273218689186	-1.92375916178436	-1.2034661727939109	-0.007688120429756227	-0.06671698190285658	-1	-1	0.8764663600079513	0.12353363999204872	0.592194153327101	0.5959614515620427	0.3882407232326873	0.7092544817658951	0.20886710303856923	0.7564823752941651	In	NA	Sub_train
Cpd22300	-1.4927654450261811	-19.515434409831414	-5.13011374678479	-1.0170105744498437	0.060963246229020863	-0.06648162311451332	-1	-1	0.839599585551846	0.16040041444815403	0.552859015881589	0.4007164791988323	0.8109996034904554	0.5826179561784319	0.8697383043028358	0.7546880374215386	In	NA	Sub_train
Cpd06608	-2.340923921804032	-31.130013183086547	-0.10063073848576908	-2.5059019933013045	-0.03021559295722875	-0.051332366518241176	-1	-1	0.9650409378287819	0.03495906217121812	1.1920992972572966	0.9106189470055674	0.14786065597330814	1.5938401341921435	0.5628040290525582	0.6391925207927611	In	NA	Sub_train
Cpd21710	-1.9355854093550444	-14.126062862544735	-2.453359201530105	-1.4648409749724414	-0.03848173284119734	-0.02059429841456769	-1	-1	0.7201002260702309	0.279899773929769	0.8866036713282203	0.16411264659004077	0.45806865830723265	0.886774476434657	0.692676216754288	0.4048503909830443	In	NA	Sub_train
Cpd06850	-2.916748097628208	-33.2860571391305	-1.383597771452802	-2.836121773521085	-0.04779801053964633	-0.057925773111647774	-1	-1	0.9807177699568097	0.019282230043190317	1.6260865982805122	1.0052734459201669	0.3170202706965503	1.8181181178980659	0.8390474835025008	0.6894596012933628	In	NA	Sub_train
Cpd43307	-1.6611625436967872	-10.53361130777098	-1.8221108101360084	-1.2551145244422623	-0.01322889564647818	-0.05979917518379061	-1	-1	0.6832842959698783	0.3167157040301217	0.6797765810352127	0.006397076441826509	0.3748383554708888	0.7443329018463555	0.29592014219107493	0.7037421199635397	In	NA	Sub_train
Cpd03157	-0.3189458998260102	-23.302540655614013	-3.9973340351890667	-0.42897891637822705	-0.01867713141876721	-0.03704665223252688	1	1	0.285047381125333	0.714952618874667	0.33182557656468126	0.5669777666953263	0.6616422352526373	0.18323983733958754	0.3815192620697833	0.5302805130414574	In	NA	Sub_train
Cpd39386	-1.0133004926108389	-24.25848044496232	-2.357754805925709	-0.9335222936537602	-0.0022179965774610766	-0.02608880390907319	-1	-1	0.715789317476762	0.28421068252323795	0.19149575714704226	0.608945371993744	0.44546318808802743	0.5259145592239637	0.12292409195128133	0.4467396247335457	In	NA	Sub_train
Cpd17222	-0.7423489195038984	-25.636358560518232	-3.1050778431030417	-0.7946749640027019	0.024705080345615846	0.015669437849168605	-1	-1	0.6623232673023522	0.3376767326976478	0.012715088554894335	0.6694368857347925	0.5439979701941309	0.4316125185758682	0.3000736976751933	0.12838144822973513	In	NA	Sub_train
Cpd21367	-1.2976733214429566	-25.62826066474253	-2.7874251355960387	-1.056599216730683	0.0186611243016598	-0.0486162764365458	-1	-1	0.8585086244518714	0.14149137554812857	0.4058219380381886	0.6690813724509548	0.5021153588433059	0.6095056879263372	0.2051150102080255	0.6184854831106019	In	NA	Sub_train
Cpd11216	-3.3981064193107806	-11.659867664073312	0.6773323728991721	-2.9825125021115597	-0.1608965257008694	-0.04167286245353302	-1	-1	0.8442033197851879	0.15579668021481205	1.9888768520121856	0.05584190837873462	0.04528597025716087	1.9175434685528963	2.615977440651181	0.5655500020829142	In	NA	Sub_train
Cpd36528	-1.3206083841367628	2.3942668077849363	21.477959479788574	-0.655500315631782	-0.036283930643395135	0.3475375697173004	-1	-1	0.9916121569770188	0.008387843022981189	0.42310764151362323	0.5611617720810259	2.6972833842070334	0.3370881702802087	0.6581457849480451	2.4017282703005463	In	NA	Sub_train
Cpd00279	2.9794057485256378	-25.877815380888737	-4.308872496727527	2.130361742962432	-0.006039768781404576	-0.05847522366109826	1	1	0.0041160502924827425	0.9958839497075173	2.817728026986783	0.6800373070655423	0.7027186813117714	1.5550078300517365	0.18296927918388706	0.6936485246684124	In	NA	Sub_train
Cpd20331	-1.448765445026181	-26.078434409831413	30.473886253215213	1.5889894255501569	0.0009632462290208447	0.6915183768854867	-1	-1	0.999996957240163	3.0427598369262868e-06	0.5196970854751586	0.6888448703826399	3.883399214129884	1.187319705183453	0.07294248400759366	5.024183093862627	Outlier	4.513812106441445	Sub_train
Cpd31191	-0.7371844863159959	-9.957787131946807	-1.6479349859601844	-0.9622573815851196	0.027476714735078945	-0.06671698190285658	1	1	0.37932784166808586	0.6206721583319141	0.016607419781391658	0.018882718375324358	0.351873217197969	0.545430796496511	0.34361980586131613	0.7564823752941651	In	NA	Sub_train
Cpd40171	-0.16610759864184227	-15.006688230847907	-2.221011909037108	-0.2485211178488559	0.020837038419455882	-0.01199697738159283	1	1	0.2869805509836172	0.7130194490163828	0.4470167835489183	0.20277380316551552	0.4274335932820554	0.06067688495908511	0.2393015508056889	0.3393057863341781	In	NA	Sub_train
Cpd04515	-0.605481537683338	-9.390623993217504	-6.3071479440441	0.07925837219162624	-0.003992379182156336	-0.026424907063199	1	1	0.17212901705497552	0.8278709829450245	0.11586932925588898	0.04378227691575292	0.9661919398547069	0.16194370753694023	0.15080203182725532	0.4493020215864629	In	NA	Sub_train
Cpd06719	-2.390374471254581	-0.4036395567129181	8.868600030745	0.14244965505034393	-0.04560020834184413	0.10910719392131916	-1	-1	0.9942159110263066	0.0057840889736933705	1.2293691990627253	0.4383282722355738	1.034735297235345	0.20486183163571847	0.804517051696258	0.5839731047218778	In	NA	Sub_train
Cpd33606	-0.4997292632576421	-7.248040884522756	-0.9495130476839504	-0.7093464694779358	0.018111673752209248	-0.03927561709588639	1	1	0.26251071409841953	0.7374892859015805	0.1955727284564949	0.1378458186018445	0.2597860606637577	0.3736592890874972	0.19648240225646477	0.5472737857347492	In	NA	Sub_train
Cpd25602	-1.5747922808898431	-7.551887038368911	4.719717721546819	1.1225216623901957	0.024155629796165298	0.056878229057959785	-1	-1	0.9927091978370143	0.00729080216298571	0.614681020935463	0.1245063848863058	0.48770383428888153	0.870505099723725	0.29144108972363264	0.18578780489902488	In	NA	Sub_train
Cpd36685	-0.8403886039169826	-11.965073851555724	17.7499375017666	-1.1148409749724415	-0.01705316141262591	0.453032075211806	-1	-1	0.9747836964355393	0.025216303564460734	0.06117548398090341	0.0692410502008664	2.2057424908891763	0.649062204187282	0.35600450664342037	3.2060015583101733	In	2.7656030186015146	Sub_train
Cpd18126	1.7194048683874281	-0.8936452801271528	4.9180693698984665	0.9857084755770092	-0.0044157987752632775	0.002482624662355407	1	1	0.022247218418733117	0.9777527815812669	1.8680902656416825	0.4168160734304235	0.5138565627321751	0.7775846039786759	0.1574545237575242	0.22891560923093848	In	NA	Sub_train
Cpd42943	-1.116107598641842	-9.184710208869882	-2.091891029916229	-0.9111584804862188	0.013694181276598742	-0.022985988370603828	1	1	0.49206444392881854	0.5079355560711815	0.26897944113537503	0.05282229023384676	0.4104089639630139	0.5107255510977579	0.12707764743539973	0.4230842538351809	In	NA	Sub_train
Cpd43553	-0.7430306755649191	-19.576468450628127	-1.3446382826634808	-0.4128068321345699	0.0966612142436317	-0.050458515843131324	-1	-1	0.889557094561183	0.11044290543881692	0.01220126248558226	0.4033959916142222	0.3118834496060076	0.17225611478948552	1.4306014481210663	0.6325304225876879	In	NA	Sub_train
Cpd12275	-0.10614622603673547	-15.255039879199554	-1.8506822387074366	-0.29082881015654816	0.08127659885901632	-0.040568405953021434	-1	1	0.4828049367440327	0.5171950632559673	0.4922084850353864	0.2136769207774928	0.3786055074904213	0.08941133545052604	1.1888884254773666	0.5571298018367855	In	NA	Sub_train
Cpd16041	0.4428007266939134	-16.467798932438484	-3.0031892289079214	-0.8363221311916675	-0.034050880626223155	-0.0028590816283267395	1	1	0.02194541769085767	0.9780545823091423	0.9059389542007462	0.2669193883842779	0.5305639237384926	0.4598983549905978	0.6230615624393068	0.2696399262164557	In	NA	Sub_train
Cpd26620	-1.2835834896810518	-25.573315609797483	-3.0742383224092262	1.4977963876649214	0.11371606935660485	0.0442408664205972	-1	-1	0.9960828108227926	0.003917189177207421	0.39520271030349324	0.6666691782890132	0.5399317695009216	1.1253834073296236	1.6985561858280278	0.08944256727287214	In	NA	Sub_train
Cpd10059	-3.23870792307018	-11.992950370840228	-3.587329281236165	-2.805820772788251	-0.042851412918914526	-0.08753752410766831	-1	-1	0.8892541164971356	0.11074588350286439	1.8687413556662662	0.07046488330360122	0.6075829769621302	1.797538347225005	0.7613297744264016	0.9152148690739409	In	NA	Sub_train
Cpd44771	-0.9930306755649192	-19.3022926264523	-1.1468360848612833	-0.5150046343323725	0.059848027430444886	-0.057601372985988525	-1	-1	0.8892909074391893	0.11070909256081073	0.1762187966418635	0.391359142746132	0.285803166393859	0.24166660558699252	0.852216715366499	0.6869864264633401	In	NA	Sub_train
Cpd28712	-0.06712195121951403	-41.722434409831415	-5.646113746784789	1.3839894255501566	0.08296324622902085	-0.09648162311451314	-1	-1	0.9649711493574658	0.03502885064253429	0.5216203097092527	1.375646721926063	0.8790343689632139	1.0480882314385618	1.2153879266833263	0.9834032536992746	In	NA	Sub_train
Cpd03350	-0.3321327130128229	20.963942860869494	4.257611019755989	0.14135075395144295	-0.0027430654847012768	0.033283018097143506	1	1	0.08966063017500414	0.9103393698249959	0.32188693608323393	1.3764064598731534	0.42677491746770113	0.2041154822723045	0.1311736314745228	0.005901678964960338	In	NA	Sub_train
Cpd25033	-1.7196513434209786	-27.559579346061216	-3.094018542189445	-1.4571486672801337	-0.019800414159878658	-0.06509979292006217	-1	-1	0.8763788845088089	0.12362111549119116	0.7238584334445145	0.7538699972432122	0.5425397978221365	0.8815500308907587	0.3991675464012239	0.7441531843621052	In	NA	Sub_train
Cpd32395	0.6519190883907098	-16.435507688581048	-1.9319494198044505	-0.15535254275185376	0.0653644210049565	-0.004110781931051192	1	1	0.13285829070517952	0.8671417092948205	1.0635473305029262	0.26550174033582946	0.38932061137911805	0.00260115415051085	0.9388866860906856	0.2791826897315401	In	NA	Sub_train
Cpd13416	-1.6125386134602715	-13.780314604474276	-2.6792536672788656	-0.4529167222444602	-0.028017790759426557	0.016799501613627008	-1	-1	0.7761233077402557	0.22387669225974427	0.6431296857945203	0.14893362947097244	0.4878529160568664	0.19949786655409849	0.5282735972463154	0.11976602228654386	In	NA	Sub_train
Cpd30260	0.3150133158818065	-3.4407541649138387	-2.9863965244217225	1.1091711898434518	0.002201989460353665	-0.014519179705054397	1	1	0.09756402033575362	0.9024359796642464	0.8096281081969048	0.3049930679232514	0.5283498002668418	0.8614377535389744	0.05348015991047647	0.35853465466440226	In	NA	Sub_train
Cpd26480	-1.4506164567140192	-17.615073851555728	-0.19346909163999432	0.8038403437088771	0.012067717708253206	0.007427679607410295	-1	-1	0.9790685932238467	0.02093140677615338	0.5210921564018308	0.31728697587335064	0.16010142260843385	0.6540637843336504	0.10152371478929703	0.1912152988554877	In	NA	Sub_train
Cpd15783	-0.6621291392841182	-18.11987504403472	-3.2743086123338108	-1.4644551837829218	-0.014305908665373162	-0.028286606106875386	1	1	0.18471086340663256	0.8152891365933674	0.07317515148370103	0.3394487243811428	0.566311101386747	0.8865124555767322	0.31284146688561687	0.4634953182337463	In	NA	Sub_train
Cpd19726	1.7215574477878128	11.675481322407956	6.714753876898844	1.9803617429624318	-0.040679535038999536	0.12995515213488287	1	1	0.014318521906736326	0.9856814780932637	1.8697126221932705	0.9686250367968776	0.7507499911475035	1.4531311419457182	0.7272066485605309	0.742914613780693	In	NA	Sub_train
Cpd18643	0.2139103628929224	-25.55473845781181	11.099369261514232	-0.8861217735210846	0.009320464961000464	0.26182328400301474	-1	-1	0.840709594722181	0.15929040527781899	0.7334288106764052	0.6658536053933238	1.3288629356834665	0.4937211725198329	0.05836067503149356	1.7482562237927257	In	NA	Sub_train
Cpd14565	-0.4615796887346676	-8.939105813265485	-0.26331960134479954	-0.7699496892774272	-0.010459754819219316	-0.014550342370611704	1	1	0.2195604510478235	0.7804395489521765	0.2243253088057179	0.06360479813772707	0.16931123471292817	0.4148196578990521	0.2524132112246919	0.35877223385749324	In	NA	Sub_train
Cpd17918	-2.5110750334970957	-32.110172580143185	-4.618241674447535	-3.120308434484918	-0.057961538461538425	-0.060836538461538574	-1	-1	0.8223049380778625	0.17769506192213744	1.3203388273605274	0.953649839916983	0.7435091066037887	2.0111314233840867	0.9987301920595724	0.7116508121778301	In	NA	Sub_train
Cpd13648	-0.00869245961411796	-8.513281637441311	13.744372706347509	1.1756547063269684	0.04396023121859543	0.2635027983169237	-1	-1	0.979436645312308	0.020563354687692003	0.5656574627615539	0.08229930289277658	1.677607488094068	0.9065918900255246	0.6025980444081374	1.7610605731109672	In	NA	Sub_train
Cpd43162	-0.5243493568836003	3.881223857064184	-3.2743086123338108	-0.551817821145559	0.013144730727148193	-0.047161812546428025	1	1	0.06734114268989655	0.9326588573101035	0.17701705046958977	0.6264420619436271	0.566311101386747	0.26666930926136295	0.11844503948383904	0.6073968823373871	In	NA	Sub_train
Cpd35238	-0.08819080171918026	-17.820568357050227	-0.9116009597718632	-0.2615442716757383	0.005474311114846623	-0.0211437489640183	1	1	0.3415795396733363	0.6584204603266637	0.5057411334816749	0.32630858203901303	0.25478733971476264	0.06952192349627173	0.0020675806294313133	0.40903931435809493	In	NA	Sub_train
Cpd10234	-2.319159050889728	-36.7485894685846	-3.3715398075519545	1.7468108061591172	-0.029317578332448368	0.21546999468932415	-1	-1	0.9990244581545922	0.0009755418454077989	1.1756955441989991	1.1572853108458916	0.5791310656567129	1.294508502308521	0.5486950101458538	1.3948661374405498	In	NA	Sub_train
Cpd38718	-0.5264873057976518	-7.155183741665613	-2.012150410321313	-0.7368189969504635	0.0032765089170444226	-0.0255393533596227	1	1	0.17687843970284245	0.8231215602971576	0.17540572062640158	0.14192242673552627	0.399895137697912	0.3923180231728486	0.036598012435674177	0.44255070135849606	In	NA	Sub_train
Cpd05455	-3.381565065927322	-31.97565713775753	-4.07304356695045	-1.8373997201566723	-0.07443036028733559	-0.013853313581352623	-1	-1	0.9912096397560944	0.008790360243905608	1.9764099608819488	0.9477443518773735	0.6716245612941841	1.1398081503300124	1.2574775577476802	0.3534581975145866	In	NA	Sub_train
Cpd39868	1.7465297639955202	-4.864380538540213	-3.0336492716744705	1.4141162447885065	0.21424363182604927	-0.06804093342554893	1	1	0.1160026464570425	0.8839973535429575	1.8885337633788923	0.24249311718733715	0.5345800901452995	1.0685497018863734	3.2779795497550577	0.7665759705892924	In	2.733362318047245	Sub_train
Cpd32772	-0.914014977543356	-4.906832093313962	0.06587156770066425	-0.7587970189284854	-0.0077125020719665685	0.015119987299717997	1	1	0.3697421883923362	0.6302578116076638	0.1166662266689862	0.24062941184218833	0.12590727350806122	0.40724501044112954	0.20925017146688835	0.13257037160478571	In	NA	Sub_train
Cpd31584	0.20347485434334486	-20.140204714364387	-3.101781139806338	-0.2221474914752295	-0.041754054495690286	-0.007376322562197184	1	1	0.08662642879718652	0.9133735712028135	0.7255637741246598	0.42814510371574577	0.5435632988072617	0.04276450023714788	0.744088796035333	0.30407865078874996	In	NA	Sub_train
Cpd29937	0.015139810684365212	-5.334160758320432	15.225691387666187	0.31686349753575943	0.058749126331543784	0.32151950613489066	-1	-1	0.9570473508461066	0.04295264915389345	0.5836193738766797	0.22186885710273407	1.8729198312606032	0.32331986251744393	0.8349514994633775	2.203370702321254	In	NA	Sub_train
Cpd21923	-1.0081128818825171	1.2036074671255943	-0.7176449158158188	-0.7044014145328812	0.05327650891704441	-0.053561331381600685	-1	1	0.4718716557238144	0.5281283442761856	0.18758595746640003	0.5088895245917453	0.22921417312062786	0.3703007169521342	0.74896931115635	0.6561857934860527	In	NA	Sub_train
Cpd07785	-3.210704141584252	5.579327476254113	11.132336294481263	-1.4608470482463594	-0.13461119735283314	0.05635994117406649	-1	-1	0.985830178034493	0.014169821965507007	1.8476354590127837	0.7009920945294256	1.3332096495521575	0.8840618895853815	2.2029995398490927	0.18183646071706533	In	NA	Sub_train
Cpd09503	-1.0255393064194165	-18.07451867759204	-1.950630738485769	-0.5097481471474584	-0.02307273581437161	0.0030632378773632033	-1	-1	0.6339063186585774	0.36609368134142256	0.2007199092328902	0.33745749218655596	0.3917837492380432	0.23809651555052067	0.450580125682269	0.22448910666279778	In	NA	Sub_train
Cpd35189	-0.08874025226863097	-10.635952972434842	-3.211051509222412	-0.4456102057416724	-0.031338875698340186	-0.0365283643486337	1	1	0.06312728308076199	0.936872716919238	0.5053270234616145	0.010890073423492052	0.5579706320559911	0.19453544186812527	0.5804523133839986	0.5263291688594989	In	NA	Sub_train
Cpd08162	-2.203369577205517	-46.67415337835903	-5.948983416574512	-0.06145987053261221	-0.055633367806132566	0.04930458115548953	-1	-1	0.9930422084602316	0.006957791539768407	1.0884273062873397	1.5930367600178206	0.918967832050337	0.06637098403797914	0.962151496246919	0.128047520964861	In	NA	Sub_train
Cpd32799	1.3546663411379625	1.3525085660266938	-0.14841414658504984	0.9120821019506352	0.12030947595001144	-0.0063085841288533905	1	1	0.052552950118742836	0.9474470498812572	1.5931940461600753	0.5154265707706078	0.15416091365455561	0.7275791966299344	1.8021474812467564	0.2959383832317407	In	NA	Sub_train
Cpd10631	-2.936528317408428	5.529876926803569	9.824643986788956	0.10343866603935506	-0.04230350504514084	0.10031598513011047	-1	-1	0.9977772902412195	0.002222709758780443	1.640994559002684	0.6988211197836781	1.160789999427397	0.17836642923451979	0.7527214039868938	0.5169503307210764	In	NA	Sub_train
Cpd40860	0.08993635740211386	11.340015065855393	-0.8265064145316129	0.5778525085247702	-0.01982230223988477	0.01987115448653906	1	1	0.029091530687634926	0.9709084693123651	0.6399920528970275	0.953897419427238	0.24356759663640706	0.5005778363282808	0.3995114376098033	0.09634823058127007	In	NA	Sub_train
Cpd08771	-2.7002645811446917	-13.316826369899726	14.316402228547199	-0.27348441088372183	-0.04614965889129468	0.3459203807345061	-1	-1	0.9995955534011203	0.00040444659887970053	1.4629272503767463	0.1285855997040079	1.7530297640366068	0.07763140241649956	0.8131496596478186	2.3893990793684874	In	NA	Sub_train
Cpd33540	-0.5535754171037957	2.7662448297629583	2.3862012380303352	-0.6631926233240899	0.009869915510451006	-0.014550342370611704	1	1	0.2515604360140675	0.7484395639859325	0.15498994649058376	0.5774923265573725	0.1800289376166719	0.3423126158241072	0.06699328298305415	0.35877223385749324	In	NA	Sub_train
Cpd32451	1.446424582896204	-27.09319999627336	-2.37150985936489	-0.35040748780679903	0.017844655344655347	-0.03555194805194802	1	1	0.026890837987870286	0.9731091620121297	1.6623504195101486	0.7333950419276971	0.44727679629500405	0.1298758578554833	0.1922871835410263	0.5188851267103798	In	NA	Sub_train
Cpd12759	0.3647328948423855	0.023531549371875415	18.0855814975563	0.36136899204125417	0.04061725819967566	0.3583326929480776	-1	-1	0.9074287267494773	0.0925712732505227	0.8471007722270809	0.45708190983368735	2.2499972593695867	0.3535470117357131	0.5500754370618743	2.4840285684496144	In	NA	Sub_train
Cpd29902	-0.07606898052442619	-15.218776142935818	-3.1743086123338107	-0.027641996969734958	0.014243631826049291	-0.03342554881016421	1	1	0.23406506397526694	0.7659349360247331	0.5148771105466664	0.21208487263061115	0.5531260693183829	0.0893393370871391	0.13571025538696044	0.5026737979611331	In	NA	Sub_train
Cpd32070	-1.2245471236786332	-18.42921570337537	-2.314967952993152	-1.0820376013653394	-0.017028779770415562	-0.05682687201274667	-1	-1	0.6301641289184055	0.3698358710815945	0.35070816801211224	0.35302937751287516	0.439821727807826	0.6267828771086426	0.35562143821510117	0.6810817545432625	In	NA	Sub_train
Cpd33680	-1.6398391533675318	13.968442631960757	2.6318056336347304	-1.7697860299174963	-0.04232788668735119	-0.029934957755226976	1	1	0.18362170545288503	0.816378294547115	0.663705563168669	1.069290472294084	0.21241195593842313	1.093886424782056	0.753104472415213	0.47606208835889624	In	NA	Sub_train
Cpd04722	-0.2277371086172188	8.682624179550814	2.5576110197559894	-0.44711078451009584	0.017037154295518497	-0.02770599289186759	1	1	0.11515310436607817	0.8848468956339218	0.40056783989469447	0.8372328207959032	0.20262937230551226	0.19555460183591983	0.17960025478166258	0.4590688156656056	In	NA	Sub_train
Cpd02747	3.596518462316661	-0.4926239932175207	-2.1041479440441	3.4732583721916246	0.028007620817843682	0.07557509293680109	1	1	0.0007509716984145376	0.9992490283015855	3.282833683069995	0.43442168339960413	0.41202504202136553	2.467073570415771	0.35196105527164057	0.3283297137578451	In	2.8942758173008154	Sub_train
Cpd26899	-2.02149557759314	-28.102985939467807	-2.742919641090544	-1.1038519639834306	0.03940237844347429	-0.06362779042070038	-1	-1	0.9821658922457546	0.017834107754245484	0.9513524672445032	0.7777265975048173	0.4962472951205725	0.6415987105531415	0.5309880402905695	0.7329308720286751	In	NA	Sub_train
Cpd46132	-1.7468768294110728	3.1801249559652804	-0.7567261947513932	1.1498305305027925	-0.010481642899225431	0.11712390173928636	-1	-1	0.8954463260024722	0.10455367399752777	0.7443777441646225	0.5956624644372486	0.23436705228101018	0.8890526799852944	0.2527571024332713	0.6450912068026043	In	NA	Sub_train
Cpd01532	-0.2695349907393526	-30.230544355802643	-5.759509732363986	-0.5952944569987776	-0.030821337730944608	-0.05520669703999919	1	1	0.24136792489250336	0.7586320751074966	0.3690656022112767	0.8711305261423499	0.8939856660260683	0.2961976803994781	0.5723210950659147	0.6687297988999387	In	NA	Sub_train
Cpd09728	-1.0341966448746904	-41.42753683700564	-4.7617653714617285	-1.2915350585025371	0.04060723369762683	-0.03039466696481128	-1	-1	0.9046598221373158	0.09534017786268426	0.20724477412740633	1.362700148221614	0.7624327520808117	0.7690689244404435	0.5499179386369775	0.4795668380687276	In	NA	Sub_train
Cpd38800	2.182793103448274	-27.36343440983141	6.7088862532152085	1.4069894255501565	-0.0009615384615384164	0.02016346153846138	1	1	0.22301782168415096	0.776982178315849	2.2173368202381916	0.7452588552479745	0.7499763430831652	1.0637093236148176	0.10318344316466449	0.09411972822793936	In	NA	Sub_train
Cpd41361	-2.1276460601803038	2.634520560360884	3.6366803986552	-2.0501694694972072	-0.10443768685526937	0.008332692948077456	1	1	0.4555275831584652	0.5444724168415348	1.0313559880664245	0.5717093764091655	0.34490501595327006	1.284316666276421	1.728933062150152	0.18431562145732344	In	NA	Sub_train
Cpd35115	0.31730370377532524	1.3025085660266928	11.56971772154682	0.4692249590934925	-0.015954260313724808	0.28819691037664114	1	1	0.4731560305569209	0.5268439694430791	0.8113543282861911	0.5132314740832407	1.3908785309718195	0.426800403174072	0.33873929074029896	1.9493245457951325	In	NA	Sub_train
Cpd29714	-4.931121951219515	-18.646434409831414	-3.338113746784791	7.6789894255501565	-0.0822876712328768	0.36519742143432543	-1	-1	0.9999999261158401	7.388415987322639e-08	3.1442803606743306	0.3625656987723918	0.5747238288253715	5.32351324228778	1.3809264923500628	2.5363641637969514	Outlier	4.611442085188887	Sub_train
Cpd32661	-0.9605072591289084	-10.962434409831417	-5.835113746784789	-1.4680105744498433	-0.08196153846153842	-0.04583653846153868	1	1	0.04135154404988939	0.9586484559501106	0.15170654045026474	0.025223239857813586	0.9039540795724219	0.8889271984171923	1.375802507383744	0.5972932040389621	In	NA	Sub_train
Cpd35337	-0.3870919006202794	-0.5974914339733061	14.115322117151216	-0.2247310848625514	-0.014443775402679557	0.22318539639248644	-1	-1	0.8620638096373905	0.13793619036260946	0.28046528256886055	0.4298177999632902	1.7265172868659442	0.04451921982190097	0.3150075389623798	1.453687129747496	In	NA	Sub_train
Cpd26740	-2.7429241490217118	-11.362326598808467	-1.9363262344971377	-1.2065992167306832	-0.04287733723680173	-0.03872616654643578	-1	-1	0.9491648095964551	0.0508351904035449	1.4950789235837039	0.04277928024436374	0.38989769579992173	0.7113823760323552	0.7617370803667736	0.5430848623596984	In	NA	Sub_train
Cpd38676	1.0107931034482736	-8.779434409831417	-0.17411374678479066	0.005989425550156469	0.0967123287671232	0.007197421434325334	1	1	0.08352695980919045	0.9164730401908096	1.334023583048726	0.07061468151263468	0.1575494141823328	0.11218105670461034	1.4314045261093844	0.1929707504507158	In	NA	Sub_train
Cpd09739	-3.81840717119048	-57.7485894685846	-4.323419506800075	-3.632888441961184	-0.03382885652793709	-0.09505632110014953	-1	-1	0.9991512794017466	0.0008487205982533662	2.305649222094117	2.07922591954008	0.704636709254825	2.3592644470576856	0.6195732649060364	0.9725369784167324	In	NA	Sub_train
Cpd35001	-0.032696296224675014	-4.171117807599678	-3.211051509222412	0.13296122282975614	0.020721059762155613	-0.0015398783327882823	1	1	0.09984249761497943	0.9001575023850206	0.547566245507767	0.27292869167059014	0.5579706320559911	0.19841749796937241	0.2374793699375055	0.2595825306480097	In	NA	Sub_train
Cpd40761	-1.88423946677371	9.318037043877366	-2.2287042167294158	-1.3501694694972075	-0.030811313228895763	-0.002106867491482931	1	1	0.22050982221362103	0.779490177786379	0.8479052491797023	0.8651286742677765	0.4284478265180834	0.8088921217816709	0.5721635966410176	0.2639051655832756	In	NA	Sub_train
Cpd11962	0.8691284992379895	-6.164380538540213	-0.6907921288173272	0.2822481129203749	0.04226560984802731	-0.01144752683214234	1	1	0.05160714623951712	0.9483928537604829	1.2272537706424544	0.18542060331579216	0.22567362454362727	0.29980985756990136	0.5759732609165565	0.33511686295912846	In	NA	Sub_train
Cpd02743	2.132720648358392	16.225846621640976	-1.1196601083038349	2.0573371219485908	0.033840316404393736	0.05907901724571519	1	1	0.0013902144712950593	0.9986097855287049	2.1795982004434236	1.168394872690011	0.2822200051698683	1.5054111197911544	0.4436005564967033	0.20256626311049045	In	NA	Sub_train
Cpd46171	-1.8688548513890948	-5.112182736342411	0.6284386404134418	-1.2419277112554494	-0.020921203338785874	-0.02408488946950493	-1	-1	0.7746061464756578	0.22539385352434216	0.8363101686180135	0.23161412151697927	0.05173262456482455	0.735376709485387	0.4167766535129248	0.4314621005852812	In	NA	Sub_train
Cpd04042	-0.538176669056779	9.260096707023342	1.1422264043713737	-0.8157921031914146	0.026377813636177846	-0.02660709179296649	1	1	0.11596335329983876	0.8840366467001612	0.16659567856061386	0.8625849814379125	0.016010456876359394	0.44595481326133385	0.3263545899581947	0.4506909689155053	In	NA	Sub_train
Cpd07556	-1.4909239218040322	-26.97122197429533	-3.749531837386868	-1.0454624328617441	-0.043402406144041936	-0.025508190694065267	-1	-1	0.771895063894565	0.22810493610543506	0.5514710962239816	0.7280399708881857	0.6289694360063066	0.6019418302148704	0.7699866198900152	0.4423131221654041	In	NA	Sub_train
Cpd07255	-2.0620161937468717	4.023590982543234	8.570565455605939	0.142299527963629	-0.06540780389635814	0.07110909243368513	-1	-1	0.9746469672537734	0.025353032746226554	0.98189205481077	0.6326922540542079	0.9954393429284472	0.20475986863312168	1.115721048227315	0.2942816380589567	In	NA	Sub_train
Cpd25845	-0.9802867863843486	-14.088150774632645	19.147190249019342	-0.23297284310430946	0.06371606935660484	0.3574276796074103	-1	-1	0.9988980394165097	0.0011019605834903781	0.1666139792301966	0.16244823261830077	2.389970713690548	0.05011684004750623	0.9129888622360033	2.477128891051449	In	NA	Sub_train
Cpd35924	-1.4568721204004988	-15.616722203204072	0.1620254138545103	-1.5895662496977159	-0.01760261196207646	-0.05246243028269958	-1	-1	0.7173698933015198	0.28263010669848015	0.5258069264885824	0.22955547420352393	0.11322935805771117	0.9714851291821517	0.3646371145949811	0.6478079467359524	In	NA	Sub_train
Cpd26579	-0.8541219512195148	-23.257434409831422	-5.844113746784791	0.9479894255501566	0.015963246229020844	-0.09348162311451323	-1	-1	0.8624103157379075	0.13758968426209248	0.07152603642394692	0.5649975152813875	0.9051407324585748	0.751966658010403	0.16272771307001366	0.9605317320715017	In	NA	Sub_train
Cpd13486	-1.039461690383349	12.743861219701545	-0.3561767442019427	-0.8056639749917129	-0.0038419665836023757	-0.05353016871604338	1	1	0.11917753576481849	0.8808224642351815	0.2112129348716068	1.015528980264853	0.18155447877640912	0.43907601221000875	0.14843884737764418	0.6559482142929617	In	NA	Sub_train
Cpd27714	-1.2044626105601726	-15.681557368039241	-2.990172388343291	1.5434007832693166	0.08734244298297847	0.06621888839861907	-1	-1	0.9825058498575614	0.01749415014243865	0.335570867414807	0.23240186331461557	0.5288476491357583	1.1563569059113066	1.2841910041531137	0.2569995022748768	In	NA	Sub_train
Cpd17853	-0.9264148535698324	-22.30174317590285	-2.561671249696448	-1.3122573815851195	-0.004965249324713819	-0.04147341929368858	-1	-1	0.5149349132352525	0.48506508676474747	0.12601176816531293	0.5230408220465396	0.4723496365918669	0.7831430687438861	0.1660871317090848	0.5640294792349496	In	NA	Sub_train
Cpd31158	-1.1047669038984134	-7.713281637441309	-1.1517811398063382	-1.2754441947719326	-0.016479329220965018	-0.011771926957801585	1	1	0.3167926822783754	0.6832073177216246	0.2604321836389624	0.11742084989065053	0.28645517347416266	0.7581403650695153	0.34698883026354055	0.3375900377891511	In	NA	Sub_train
Cpd05422	-2.2183964492765598	0.4139428608694992	1.1554132175581873	2.3215705341712227	-0.010435373177008976	0.3503159851301104	-1	-1	0.9923955403587714	0.007604459641228626	1.0997527627838455	0.474221721365269	0.017749142423836028	1.6848726192857808	0.25203014279637276	2.422910466368888	In	NA	Sub_train
Cpd42117	-0.1298438623781056	40.525179901020216	1.070746332721134	-0.37214749147522935	0.031826049408466874	-0.04496401034862582	1	1	0.0038660168931115013	0.9961339831068885	0.4743480448728997	2.2351825924259088	0.006585786506785682	0.1446411883431657	0.4119537098369031	0.5906411888371865	In	NA	Sub_train
Cpd05420	-1.4771876580677679	-14.9349582380316	13.816402228547197	-1.3899679273672385	-0.0362595490011848	0.20306323787736325	-1	-1	0.9854571597569285	0.014542840243071509	0.5411183457224732	0.19962471777319668	1.6871046036947863	0.8359223556451751	0.657762716519726	1.300279001855452	In	NA	Sub_train
Cpd04254	-0.6090557899359	3.562843959770603	3.022446184591154	-0.8542536416529528	0.0148393520977163	-0.03484885003472468	1	1	0.27700890526923816	0.7229910947307618	0.11317548597283242	0.6124645687861587	0.2639180378540616	0.4720770409808255	0.14506982297541976	0.513524819541257	In	NA	Sub_train
Cpd02864	-0.5664815376833383	-18.026623993217516	-7.0611479440441	-0.4367416278083738	-0.040992379182156334	-0.09142490706319896	1	1	0.1242674296138504	0.8757325703861496	0.14526285847977027	0.3353548229262958	1.065607081650172	0.1885120995477614	0.7321218512853533	0.9448516568548937	In	NA	Sub_train
Cpd08629	-2.501912932793043	12.658448355374992	7.67903959118456	-0.6696382570375685	-0.11153427427591008	0.07559071040483567	-1	-1	0.8857650017480352	0.1142349982519648	1.3134335331349707	1.011779190354018	0.8778913718067286	0.34669034792726516	1.840430005883543	0.32844877884381973	In	NA	Sub_train
Cpd30848	1.3952330961015864	-17.064380538540213	-2.9446382826634814	1.1641162447885065	0.1439602312185954	-0.043640058825933484	1	1	0.2208976729237555	0.7791023270762445	1.623768407635494	0.2931104745302391	0.5228439626998326	0.8987552217096768	2.173732691592186	0.5805475935420592	In	NA	Sub_train
Cpd10245	-1.0964184272985376	3.9029538498804848	4.082336294481264	-0.22183605923537048	0.008245945504309706	0.01899730381142909	-1	-1	0.7130213620242506	0.2869786379757494	0.25414010182067165	0.6273960506485786	0.4036648887324917	0.04255298233603937	0.04147852755669127	0.10301032878634418	In	NA	Sub_train
Cpd14730	-0.7989423260973051	-13.64295196711164	0.4778891898639913	-1.1946749640027021	-0.01279542375432791	-0.003188229981139871	1	1	0.42357482442111305	0.576425175578887	0.029938243511318737	0.14290314406611782	0.07158261789851549	0.7032836868585828	0.28910971510769773	0.27214930077315963	In	NA	Sub_train
Cpd33648	-0.07445453798291657	-7.5370518735337475	-0.2264361246070276	-0.32363218376365016	-0.011009205368669868	-0.0486162764365458	1	1	0.14510378940969115	0.8548962105903088	0.5160938839831829	0.12515767731003008	0.16444813647712533	0.11169066252916544	0.26104581917625264	0.6184854831106019	In	NA	Sub_train
Cpd35307	-0.568960032488411	-12.512876049357919	-0.4753372235081266	-0.8961596562911228	0.006573212213747714	-0.0211437489640183	1	1	0.3535648102360468	0.6464351897639532	0.14339486592889483	0.09329062599542688	0.19726582618574576	0.5005386808678859	0.015197635273689985	0.40903931435809493	In	NA	Sub_train
Cpd43473	-1.5968768294110725	-7.378666252825928	0.08722984920465045	-0.6490705683983062	-0.014877247294829829	-0.028480493865109324	-1	-1	0.8015383972915459	0.19846160270845412	0.6313257086881549	0.13211111233687645	0.12309117724250916	0.33272122792350645	0.3218179660457571	0.4649734875856823	In	NA	Sub_train
Cpd14472	-3.456075033497095	-4.234172580143189	-1.1242416744475356	-4.589308434484918	-0.08303675377097916	-0.08548162311451324	1	-1	0.5137551401828135	0.48624485981718646	2.0325666508622713	0.27016046522393117	0.28282408613514853	3.0088437889023556	1.3926955876421947	0.8995410077307717	In	2.68346742373026	Sub_train
Cpd20569	-1.5278931016627368	-19.700788137270013	0.4741133259424232	-1.2450607551922217	0.008771014411549916	-0.040923968744237975	-1	-1	0.9091407139707446	0.09085928602925547	0.5793340364434628	0.4088538662606646	0.07208046676743202	0.737504603751847	0.04972806707993288	0.5598405558598991	In	NA	Sub_train
Cpd44596	-1.3078658404000836	-1.2160288901885643	1.0427243546991565	0.0641162447885067	-0.01872340114098368	0.03525576987115447	-1	-1	0.7229561722318494	0.2770438277681506	0.41350383813642655	0.4026628095402784	0.0028910797183980233	0.15165950893221228	0.38224622170668204	0.02094162392013391	In	NA	Sub_train
Cpd05508	-2.831583262463373	16.602953849880485	0.356512118657088	0.28146064406133303	-0.05219361493525073	0.0876786224927479	-1	-1	0.8988526031111335	0.10114739688886648	1.5618995451711628	1.184950609239826	0.08758622366078676	0.299275026107596	0.9081083471149864	0.4206050930949238	In	NA	Sub_train
Cpd31678	-0.5256460247775342	-10.304490428650103	-2.9017811398063382	-0.5441255134532517	0.0027514400098042147	-0.035947751133625784	1	1	0.2211915899380178	0.7788084100619822	0.176039777504615	0.0036617732134710777	0.5171932346705337	0.26144486371746484	0.04484755195891576	0.5219026662913572	In	NA	Sub_train
Cpd08511	-1.6079568888369993	-17.893199996273356	-1.4489823868374172	-0.6635943009936119	-0.035160647902283695	-0.02276093794681258	-1	-1	0.8501833776079271	0.14981662239207288	0.6396765304968298	0.3294972514521477	0.3256412532027883	0.34258542642848755	0.6404975006166045	0.42136850529015385	In	NA	Sub_train
Cpd29083	-2.035781291878854	-19.94034857683045	-2.535776783947687	0.6675766074451411	0.04668310232363783	0.032702404882135584	-1	-1	0.9938040450979959	0.00619595490200404	0.9621193277660715	0.41937103280673105	0.4689354429789612	0.5615164632703084	0.6453780157376217	0.001475176396818694	In	NA	Sub_train
Cpd45678	-1.300173532707776	-5.858336582496259	15.209207871182674	-1.0754441947719326	-0.016525598943181476	0.2649260995414841	-1	-1	0.9777555727096282	0.02224442729037184	0.4077062978555821	0.19885652479780838	1.8707464743262578	0.6223047809281581	0.34771578990043917	1.7719115946910906	In	NA	Sub_train
Cpd44295	-0.3732504557846993	-4.9693255934852685	3.7866803986552	1.0844459151181771	0.012595280177697642	0.010530495145879656	-1	-1	0.8159663513890688	0.18403364861093122	0.2908973059861777	0.23788582633802813	0.3646825640558161	0.8446448928621584	0.1098124315322783	0.16755992795712288	In	NA	Sub_train
Cpd45572	-1.634788917323161	14.977377703218027	-0.4616712496964482	-0.1177518870796249	-0.020921203338785874	0.02316785778324237	-1	1	0.3719057393866865	0.6280942606133135	0.6598993000723173	1.1135846729477907	0.19546396315622172	0.028138689287187064	0.4167766535129248	0.07121469033096915	In	NA	Sub_train
Cpd32508	0.7544927408710915	8.819565590168594	-2.0711137467847904	-0.40301057444984334	-0.07596153846153843	-0.04683653846153857	1	1	0.001065411627051982	0.998934588372948	1.1408550651640124	0.8432448135321126	0.40766947251919894	0.16560271286446504	1.2815344285527013	0.6049170445815526	In	NA	Sub_train
Cpd25895	-1.1489638730973792	-28.984537150249185	-0.8264013133720228	1.4774356583083887	0.05861898212708334	-0.011640318131212914	-1	-1	0.9959357852399897	0.0040642147600103385	0.29374256583785463	0.8164284003554308	0.24355373901481087	1.1115548495011802	0.8329067587757975	0.3365866730812415	In	NA	Sub_train
Cpd11139	-2.0837810646611747	-22.64649669957006	17.673545085690055	-0.28777012516943645	-0.014830977572613369	0.44921708403120936	-1	-1	0.9997953070958508	0.00020469290414915566	0.9982958078690668	0.5381761684017403	2.195670126331686	0.08733394414088244	0.3210910064088584	3.176916673877913	In	2.7753425889873418	Sub_train
Cpd22100	-1.2581128818825171	-35.42561757869094	-3.596235134090165	-1.5289789163782272	0.021408377048912547	0.010724382904113716	-1	-1	0.8701499105553713	0.12985008944462875	0.3760060165938457	1.099204286586184	0.6087572165168913	0.9303355501170524	0.24827804996582906	0.16608175860518593	In	NA	Sub_train
Cpd09364	-2.2579568888369987	-2.272870325943688	8.055962668107638	0.2501419627426515	-0.03845735119898699	0.0909753257894512	-1	-1	0.9936035871301252	0.006396412869874856	1.1295686842281882	0.35626542684631074	0.9275888003721008	0.27800406925029536	0.6922931483259687	0.4457386333452246	In	NA	Sub_train
Cpd25247	1.2098231037255414	37.089217586144215	8.826841788986755	2.620471633072322	-0.03188832624779075	0.09369141587114656	1	1	0.01569530835407451	0.9843046916459255	1.4840285607302393	2.084337202519858	1.0292294596683353	1.8878796461344027	0.5890849213355596	0.46644567102738366	In	NA	Sub_train
Cpd11329	-2.1486162294963402	-8.427265930339289	10.419698931843898	-2.235572322971634	-0.04395185669349249	0.19592038073450604	-1	-1	0.9604151543193983	0.039584845680601714	1.047160790236185	0.08607555876720038	1.2392481847572772	1.4102381907922872	0.7786192278415759	1.2458229979798	In	NA	Sub_train
Cpd03870	-0.7144815376833381	-20.166623993217517	-7.0801479440441	-1.0817416278083742	-0.05299237918215632	-0.045424907063198905	1	1	0.08876302745213083	0.9112369725478692	0.033718183476322605	0.4293049611456084	1.068112237743161	0.6265818584036388	0.9206580089474389	0.5941549918956959	In	NA	Sub_train
Cpd12205	0.1548427849522753	-3.5116332857929584	-1.0424404804656786	-0.3194002387279765	-0.009932192349774882	-0.020788186172801627	1	1	0.04900243941935978	0.9509975605806402	0.6889107445640383	0.3018813374543464	0.27203857247633606	0.10881641889929121	0.24412449448171064	0.4063285603349804	In	NA	Sub_train
Cpd16641	-0.30059067774565673	-9.14185306601274	-1.205627293652492	-0.7243452936730318	0.010419366059901557	-0.02608880390907319	1	1	0.17895178618102914	0.8210482138189709	0.3456595446833916	0.054703801680161424	0.29355480612635876	0.3838461593173691	0.07562589093461489	0.4467396247335457	In	NA	Sub_train
Cpd00628	-0.3444815376833379	-7.702623993217514	-7.0801479440441	-0.5867416278083741	-0.026992379182156332	-0.08842490706319882	1	1	0.030083831579997944	0.9699161684200021	0.31257987098494233	0.11788874108126635	1.068112237743161	0.29038878765377957	0.5121630006795864	0.9219801352271189	In	NA	Sub_train
Cpd03776	0.3392958584157478	-12.326716479789836	-2.2588724967275278	0.4061859187866079	0.0769272641856284	-0.0062774214632960856	1	1	0.28968416962323185	0.7103158303767682	0.8279293805969445	0.08511786090581512	0.4324255239103083	0.38398567885509083	1.1205545215017798	0.29570080403864973	In	NA	Sub_train
Cpd33878	-0.07280618633456486	-6.2716672581491295	-2.2835789817498844	-0.6642915244229909	-0.016503710863175362	-0.008506386326655591	1	1	0.048129387287089154	0.9518706127129108	0.5173362140433639	0.1807105088595518	0.4356830818834716	0.3430589651875212	0.3473718986918597	0.3126940767319412	In	NA	Sub_train
Cpd14706	0.5147939376389586	-5.489655263814937	11.49711995909476	-0.2161035354312739	0.024155629796165298	0.18764745982719053	1	-1	0.5281641680281921	0.47183583197180795	0.9601988144529066	0.21504234762443858	1.3813064927116008	0.0386595787383709	0.29144108972363264	1.182751568160957	In	NA	Sub_train
Cpd07200	0.6678672869871768	-19.5816615347349	-4.1923889802440115	0.29519690779759644	0.27033385759222184	-0.08979390497977968	-1	-1	0.7801074315854916	0.21989256841450844	1.0755671725930165	0.40362397804862205	0.6873602923090617	0.3086043931502714	4.159232520451149	0.932417157046271	Outlier	3.1172063900601596	Sub_train
Cpd08169	-2.8881766690567794	-48.59649669957007	-4.347334035189067	-2.5454624328617435	-0.028567241308877105	-0.06836533355120816	-1	-1	0.9943014793746983	0.005698520625301685	1.6045528772373756	1.6774313491452737	0.7077898474919115	1.6207087112750491	0.5369062051978761	0.769049145419315	In	NA	Sub_train
Cpd07475	-0.6134513943315044	-22.277815380888747	6.552116514261483	-0.8586492460485572	-0.01977603251766831	0.19317312798725336	-1	-1	0.8492262494695648	0.1507737505304352	0.10986260581234987	0.5219903455751105	0.7293062027286259	0.47506243843448165	0.3987844779729047	1.2248783811045496	In	NA	Sub_train
Cpd38949	-1.08472906403941	-5.617271653753524	2.319168270997368	0.015928255796789095	0.017562223202758704	0.007977130156860907	-1	-1	0.8511988838728488	0.14880111612715113	0.24533005975488367	0.20943974132827972	0.17119061941699928	0.118931290765776	0.18784979430490414	0.18702637548043707	In	NA	Sub_train
Cpd30843	-0.4250965742280838	-2.3495453737050487	0.1877792997541014	-0.1781914475191855	-0.012633175374811166	-0.044189509375384094	1	1	0.2241473031701049	0.7758526968298951	0.2518219111756535	0.35289924397941724	0.10983369994300018	0.01291052570058583	0.28656057460261547	0.5847365169171098	In	NA	Sub_train
Cpd45329	0.5344418519076091	-22.429215703375373	-2.7034294914546897	0.6388415195137815	0.15600187358429107	-0.07133763672225223	-1	-1	0.7319864168600483	0.2680135831399517	0.9750070591258271	0.5286371125022445	0.4910405062272401	0.5420002259977609	2.3629231068896233	0.7917095108395933	In	NA	Sub_train
Cpd31852	-1.4289427280742375	-0.9462486704083446	-1.9539789420041405	0.16301734368960544	-0.03131449405612985	0.008557743371868702	-1	-1	0.5870842178582429	0.41291578214175706	0.5047570954745513	0.41450668287541304	0.3922252109456546	0.2188309516394767	0.5800692449556796	0.18259987291229637	In	NA	Sub_train
Cpd15589	-0.9670741942291732	-12.450644274803949	-2.8369459749711736	-0.7919277112554493	-0.031338875698340186	-0.008506386326655591	1	1	0.3124116011611412	0.6875883988388588	0.15665590964977666	0.09055853075197895	0.5086446973954405	0.42974664516733313	0.5804523133839986	0.3126940767319412	In	NA	Sub_train
Cpd17759	-0.4880750334970951	-38.54217258014319	-3.913241674447536	-1.4893084344849177	0.11503846153846155	-0.02583653846153866	-1	-1	0.852880924720691	0.14711907527930898	0.20435629109876335	1.236027077779889	0.650554630521822	0.9033922347113182	1.7193327475688316	0.44481639318713706	In	NA	Sub_train
Cpd38499	-1.2206083841367628	6.681629445147577	21.534003435832528	-0.22088493101639767	-0.036283930643395135	0.3618232840030148	-1	-1	0.9896379116274999	0.010362088372500088	0.3477396178626449	0.7493852825373515	2.7046727977838088	0.04190699704995188	0.6581457849480451	2.510640278051851	In	NA	Sub_train
Cpd43037	-1.6155581480923915	3.891113966954294	3.7636034755782775	-1.6606090299367682	-0.02696515938274192	-0.054854120238735725	1	-1	0.5374956908354427	0.46250430916455737	0.645405449370206	0.6268762568927766	0.36163986434773215	1.0197358169461403	0.5117353409800927	0.6660418095880891	In	NA	Sub_train
Cpd32727	0.8629080993797205	-18.826612313094184	-2.4561064542773567	0.5219722118407453	0.12910068474122025	-0.01235254017280938	1	1	0.3424002797389738	0.6575997202610262	1.2225655782060887	0.370475857144169	0.4584308844629568	0.46262517261794645	1.9402692084717277	0.3420165403572918	In	NA	Sub_train
Cpd43808	-1.9688548513890949	-17.41328163744131	-2.492440480465679	-0.551817821145559	-0.016525598943181476	0.0011898358052203687	-1	-1	0.9288822444801212	0.07111775551987878	0.9116781922689919	0.30842790745857	0.4632215374676149	0.26666930926136295	0.34771578990043917	0.23877162533297477	In	NA	Sub_train
Cpd22423	-0.9811898049594402	20.113497577015696	5.175761677590775	1.143950233818767	0.02965013529067078	0.0739111960909269	-1	-1	0.7240973641845961	0.27590263581540386	0.16729456648344432	1.3390702673656643	0.5478333761391133	0.885058912310299	0.37776716923923953	0.31564442952557975	In	NA	Sub_train
Cpd26011	-2.060242068586101	-15.79431158633941	-4.388055448710369	4.266909342518914	0.06895663817076933	0.15353189581528245	-1	-1	0.9996927249914437	0.0003072750085563305	0.9805549317400023	0.23735199153616293	0.7131589789233864	3.0061037862095827	0.9953252545848639	0.9226599481136054	In	2.3666317771052263	Sub_train
Cpd06583	-1.9277371086172188	-31.37177142484478	-4.128652716507747	-0.3960118834111943	-0.0296661424077782	0.04097532578945109	-1	-1	0.9652532384243621	0.034746761575637976	0.8806885621719359	0.9212326013181115	0.6789566454962582	0.16084935643716616	0.5541714211009975	0.0645466062156614	In	NA	Sub_train
Cpd37853	-1.4085072591289085	-19.728434409831415	0.7338862532152088	0.6599894255501564	-0.014036753770979156	0.03951837688548676	-1	-1	0.974526812679008	0.025473187320992016	0.4893552864066474	0.41006759108701624	0.0378293230015872	0.5563634168468484	0.30861268108520096	0.05343906009313428	In	NA	Sub_train
Cpd25967	-1.985054098661289	-24.10483790212889	-0.24595018555247386	1.0999920492858315	0.01726559866843672	0.01016419314698251	-1	-1	0.9977599715371854	0.0022400284628145196	0.9238872447843797	0.6022001672574975	0.16702107167062252	0.8552034839411746	0.1831894234741231	0.17035255598714713	In	NA	Sub_train
Cpd06136	-0.5046601855402959	-19.96407911715248	1.86805058019555	0.2226694352701241	-0.0252705380121738	0.0360302708443962	-1	-1	0.782000250937315	0.21799974906268507	0.19185638978429304	0.4204128494157375	0.11171060721871617	0.2593453351649441	0.48511055748851173	0.026846295840210626	In	NA	Sub_train
Cpd01823	-0.6434815376833392	-32.11062399321751	-7.8651479440441	-1.0637416278083744	-0.03199237918215633	-0.0564249070631988	1	1	0.23421877283977377	0.7657812271602262	0.08722948026851639	0.9536696578238647	1.1716147394798189	0.6143566558309167	0.5907197330387889	0.6780172378641988	In	NA	Sub_train
Cpd36242	-1.1030259665543451	17.301959115477242	18.288399040228136	-0.4362695464010128	-0.03738283174229624	0.3140210862008169	-1	-1	0.8966629025055493	0.1033370974944508	0.2591200735697364	1.2156382920990982	2.276738817411136	0.18819147227910563	0.6754110008511666	2.1462039444224885	In	NA	Sub_train
Cpd05071	-0.10637709600251014	56.53486917803195	9.850264703726241	-0.6005576148935141	0.210532045727702	-0.023627749671578116	1	1	0.07340312988394815	0.9265968701160519	0.49203448290497837	2.938038910380815	1.1641680991717227	0.29977230103477676	3.219665534603857	0.42797693966021483	Outlier	3.112894179239051	Sub_train
Cpd43439	-2.4831405656748093	-14.749545373705047	-3.2743086123338108	-2.345773865101603	-0.028064060481643012	-0.06364532902994452	-1	-1	0.7930033274555522	0.20699667254444779	1.2992851710454516	0.19148473448762737	0.566311101386747	1.4850846450348008	0.5290005568832139	0.7330645835888913	In	NA	Sub_train
Cpd19621	1.8174695902058784	61.57937262418691	-2.3181306366802934	6.251119868834706	-0.0430734370172006	0.22420858754460546	1	1	0.000463508947060709	0.9995364910529393	1.9419997083750782	3.1595023664621493	0.4402387286661965	4.35373576571726	0.7648180719596721	1.4614877759358416	Outlier	3.9303671813633363	Sub_train
Cpd41418	-1.4853383678726113	-1.4693255934852667	4.157010068984871	-1.3369826563103946	-0.0824596648772474	-0.00815082353543904	1	1	0.4938923257724188	0.5061076742275812	0.5472613746159102	0.39154259445372636	0.4135106498474501	0.7999359294207025	1.383628744087724	0.3099833227088276	In	NA	Sub_train
Cpd32324	-0.3700589335873123	-11.084304620786494	-2.2159965641674675	-0.559346469477936	0.06866112430165981	-0.03927561709588639	1	1	0.3922959054349239	0.6077040945650761	0.29330269319073055	0.030573577784938	0.42677231845265423	0.2717826009814794	0.9906823338000501	0.5472737857347492	In	NA	Sub_train
Cpd22811	-1.5839370577066931	-24.72166725814913	-2.254458102629006	-1.2022036123350788	0.0076721133126488065	-0.03597891379918309	-1	-1	0.8998230946133053	0.10017690538669462	0.6215732584896156	0.6292801687789139	0.4318434846327942	0.708396978578699	0.032462851176811296	0.5221402454844482	In	NA	Sub_train
Cpd41479	-0.4029207854550289	0.09825682409715167	-3.0089239969491954	0.400379981052243	-0.017075049492632024	0.029211813827198355	1	1	0.11778018095437814	0.8822198190456219	0.26853536490292046	0.46036249389392836	0.5313200547437809	0.3800424141369118	0.35634839785199984	0.02513653320541811	In	NA	Sub_train
Cpd16217	1.8689249665029048	-10.475434409831417	-5.844113746784791	0.8879894255501561	0.04103846153846158	-0.030836538461538558	1	1	0.0037538381950936728	0.9962461618049063	1.9807806085523212	0.0038429981228578734	0.9051407324585748	0.7112159827679955	0.5566931086526359	0.4829355959000925	In	NA	Sub_train
Cpd31131	0.5292990301675201	7.853751329591657	9.450416662391463	0.6668634975357597	-0.021424384166019963	0.19701928183340714	1	1	0.17465608281585998	0.82534391718414	0.9711310160204291	0.8008436998520254	1.1114480066970067	0.5610321347648192	0.4246823018275869	1.2542008447299	In	NA	Sub_train
Cpd02203	-1.2568579877380983	2.0068000037266427	2.407611019755989	-1.1245833119826232	0.003300890559254765	-0.010673025858900485	1	-1	0.5095181962750475	0.4904818037249525	0.3750602276782854	0.5441512301199642	0.1828518242029661	0.655678984380682	0.03621494400735504	0.3292121910390508	In	NA	Sub_train
Cpd22071	-1.4048161785858138	-24.346941983423854	-3.211051509222412	-1.109346469477936	0.0032765089170444226	-0.046418474238743485	-1	-1	0.8220356348801248	0.17796436511987523	0.4865733919499511	0.6128290045944702	0.5579706320559911	0.6453304573702118	0.036598012435674177	0.6017297896104005	In	NA	Sub_train
Cpd40734	-0.20511858765283114	5.773531549371878	-3.2743086123338108	-0.00456507389281198	0.010946928529345992	-0.036172801557417034	1	1	0.045988793447306	0.954011206552694	0.41761497212463566	0.7095180288809058	0.566311101386747	0.10501267371883412	0.08391460767759616	0.5236184148363844	In	NA	Sub_train
Cpd40817	3.3476286650944216	24.0922128680532	2.6993177612925625	4.5355448162170795	-0.004437686855269391	0.14239862701401151	1	1	0.0007523950816719083	0.9992476049183281	3.0952503618346654	1.5137435624723303	0.22131345162014318	3.188555068663985	0.15779841496610358	0.8377816820549097	Outlier	3.2453961649209466	Sub_train
Cpd44539	-0.6452284777627211	-25.123171747331423	-3.271011909037107	-0.9078617771895152	0.08017769776011521	-0.061996977381592815	-1	-1	0.7587625450492417	0.24123745495075838	0.0859128460563194	0.6469069922622555	0.5658764299998778	0.5084865030075155	1.1716232095742452	0.7204978134637404	In	NA	Sub_train
Cpd11829	-2.2504815376833385	-51.6466239932175	-5.5691479440441	-2.5967416278083744	-0.06799237918215632	-0.06942490706319893	-1	-1	0.954506750386102	0.04549324961389805	1.1239346598027038	1.8113378355119438	0.8688864031901801	1.6555364082744197	1.1563282060250464	0.7771271649178859	In	NA	Sub_train
Cpd11159	-3.7078808554010063	-6.437311273095872	1.7111669593653376	-1.0223621261717102	-0.19322735276853856	0.10870307739609117	-1	-1	0.9711740368943074	0.02882596310569266	2.2223477222693515	0.17343841628971612	0.09102545150224198	0.586252611949444	3.1239382664324893	0.5808921847729136	In	2.724333029637145	Sub_train
Cpd45802	-1.2056680382022815	-7.3506442748039476	2.689427651402453	-1.0952244145521528	-0.014327796745379278	-0.041667307051922516	-1	-1	0.6843264145733612	0.31567358542663876	0.33647937440520714	0.13334133135946694	0.2200094374595358	0.6357390694696113	0.3131853580941963	0.5655076485868855	In	NA	Sub_train
Cpd40416	-1.5007229832572264	1.7526524284927536	-3.2743086123338108	-1.2441255134532514	-0.017075049492632024	-0.030678296062911524	1	1	0.20883188561949517	0.7911681143805048	0.558856455177599	0.5329936601099984	0.566311101386747	0.7368694082122149	0.35634839785199984	0.4817291810858829	In	NA	Sub_train
Cpd03706	-1.6454815376833383	-25.884623993217502	-7.4911479440441004	-1.9917416278083733	-0.03699237918215633	-0.07642490706319882	1	1	0.4034565220788756	0.5965434779211244	0.6679581167142852	0.6803362183129111	1.1223027195441375	1.2446337662468134	0.6692764653979913	0.830494048716024	In	NA	Sub_train
Cpd12732	0.058139488248978514	-4.131413505573178	-2.1341987222239207	0.8459843766566386	0.06754033512275259	-0.010898076282691727	-1	1	0.33383874256840496	0.666161257431595	0.6160273810334219	0.27467178730764197	0.41598724676116783	0.6826870810013094	0.9730732266883492	0.3309279395840778	In	NA	Sub_train
Cpd21546	-0.42899200276163785	-24.695843082324963	-3.0659965641674667	6.098345838214371	0.1262155652566611	0.21164693485402494	-1	-1	0.9997227762293579	0.00027722377064211837	0.2488860036771775	0.6281464375228016	0.5388450910337486	4.249975017262546	1.8949400966371615	1.3657197388714435	Outlier	3.38497849772473	Sub_train
Cpd19035	2.3822345549738198	32.47337600678249	15.864852055955893	0.3902583721916253	0.08196324622902085	0.009518376885486957	1	1	0.006463069610994854	0.9935369303890051	2.3676519005938195	1.8816928313144912	1.9571933703429711	0.3731680408767501	1.199676580211486	0.17527615618460166	In	NA	Sub_train
Cpd02735	-0.09257227345238384	-14.214628567701926	-3.657773595628626	-0.460297597696909	-0.02032548306711886	-0.06067302585890046	1	1	0.09334632204197191	0.9066536779580281	0.5024389048295331	0.1680008523101384	0.6168710824051153	0.2045107941968884	0.40741708592446546	0.7104042181686131	In	NA	Sub_train
Cpd25461	0.1708121147145523	50.08592088284753	9.437281349426318	-0.1778800152793265	0.008221563862099364	0.030504602684333387	1	1	0.005875796561524704	0.9941242034384753	0.7009465127961739	2.654917609585592	1.1097161114702723	0.012699007799477342	0.041095459128372126	0.015280517103381843	In	NA	Sub_train
Cpd40230	-0.549074631608875	26.82902605486637	-2.9479349859601838	-0.6419277112554495	-0.008833291250873782	-0.040568405953021434	1	1	0.005536421720316098	0.9944635782796839	0.15838209956687532	1.6338949536786553	0.5232786340867016	0.32786995706131533	0.2268592785785892	0.5571298018367855	In	NA	Sub_train
Cpd14673	-0.34399727115225004	21.347157922998246	4.658108970083771	-0.5562134255411638	0.010968816609352113	-0.0156492434695128	1	1	0.06463453483393045	0.9353654651660696	0.3129448530986264	1.3932303421417136	0.47958070065156	0.26965470671501945	0.0842584988861757	0.3671500806075935	In	NA	Sub_train
Cpd23680	-2.012765445026181	-15.53543440983141	-5.044113746784791	-1.3880105744498432	0.009963246229020851	-0.057481623114513214	-1	-1	0.7968033287404834	0.20319667125951654	0.944772738866676	0.2259867828844097	0.7996604759116623	0.8345929647606493	0.06845963423897083	0.6860734725382166	In	NA	Sub_train
Cpd20529	-0.883937057706693	10.938772302290428	26.26312431495341	0.6494447393132724	-0.036283930643395135	0.4277573499370807	-1	-1	0.9958101552692211	0.004189844730778896	0.09399709293276767	0.9362820862046084	3.328208902247597	0.5492016987739761	0.6581457849480451	3.013311083057867	Outlier	3.195171910386831	Sub_train
Cpd08664	-2.5096052404853513	-6.2789142819876425	3.482336294481264	0.5100320726327617	-0.05164416438580018	0.07559071040483567	-1	-1	0.9923855647066431	0.007614435293356877	1.3192310734158155	0.180392350499128	0.3245546963223073	0.4545156936977186	0.8994757391634258	0.32844877884381973	In	NA	Sub_train
Cpd23185	-1.1767942005638357	-20.57331560979748	-0.3050075531784565	-0.0011047112361777683	-0.011009205368669868	0.035449657629388405	-1	-1	0.9051377921808769	0.09486220781912315	0.3147177336249182	0.44715950955230144	0.17480780453084	0.10736287563285833	0.26104581917625264	0.022419793272069936	In	NA	Sub_train
Cpd25690	-1.4561109622085242	-22.367271653753523	-2.7632493114202146	-0.5736321837636502	0.06811167375220925	-0.049715177535446776	-1	-1	0.9549121968712964	0.04508780312870362	0.5252332566024336	0.525917648939704	0.4989277686729322	0.281485142705862	0.9820497258484892	0.6268633298607013	In	NA	Sub_train
Cpd20283	-1.6910799148495501	-17.859029895511764	-3.211051509222412	-1.3961596562911227	-0.034086128445592945	-0.047517375337644566	-1	-1	0.6729980513242433	0.3270019486757567	0.702324712401378	0.3279971179523723	0.5579706320559911	0.8401276412212789	0.6236153531418024	0.6101076363605007	In	NA	Sub_train
Cpd28094	1.4576253015277394	-21.88375517023704	-3.211051509222412	2.087356827225361	0.20492486056539608	-0.08158330940357866	-1	-1	0.709929686556718	0.2900703134432821	1.6707921797774439	0.5046903403146155	0.5579706320559911	1.5257998408012619	3.1315691057871056	0.8698208856136093	In	2.640793316334732	Sub_train
Cpd45748	-1.7270966096308529	-11.785809109968787	-2.1287042167294152	-1.4941255134532514	-0.02202010443768697	-0.03782115320576861	-1	-1	0.6336794233814471	0.36632057661855283	0.7294697834424508	0.06137098139248223	0.41526279444971925	0.9066638883889114	0.43404186941604617	0.5361851849615341	In	NA	Sub_train
Cpd18649	-0.4355401865576268	-1.3700189065007775	11.44334409517319	-0.4346211947526611	-0.010459754819219316	0.17336174554147624	-1	-1	0.7685077661504478	0.23149223384955223	0.24395076696510704	0.3959023500463874	1.3742161278085019	0.18707194823398451	0.2524132112246919	1.0738395604096536	In	NA	Sub_train
Cpd12462	-0.20615498600515714	2.860020616433696	16.638164154550726	0.1298432823421671	0.03528075934090956	0.2407259407259405	-1	-1	0.9431536471609575	0.05684635283904245	0.4168338591693363	0.5816092649308962	2.0591548185312387	0.1962998616321242	0.46623185454521876	1.5874134427760023	In	NA	Sub_train
Cpd08595	-1.6650237125438634	-14.819266160313912	5.668309816508193	-1.9268734043671985	-0.042851412918914526	-0.025883388769322398	-1	-1	0.8923750519825242	0.10762494801747584	0.6826866676850812	0.1945456118421424	0.6127760062075052	1.2005767011300932	0.7613297744264016	0.4451735724630516	In	NA	Sub_train
Cpd05863	-1.037956043370931	-36.38092029565225	-5.424171386499324	-1.2907831788032886	-0.0345807362271852	-0.0446803812505255	-1	-1	0.6324175134169462	0.3675824865830538	0.21007815847518738	1.1411439231748757	0.8497711975862912	0.7685582643496863	0.6313863073660667	0.5884788458200307	In	NA	Sub_train
Cpd17935	-0.8850188221782671	-13.080580887325706	18.853953628234933	-1.7566228830713666	0.028355134411370837	0.35052437701828976	-1	-1	0.9868745670747247	0.013125432925275394	0.09481239743555157	0.11821396617993435	2.3513073712039367	1.0849463060771436	0.35742096174322	2.424499212894737	In	NA	Sub_train
Cpd03810	0.4689661880860778	20.348008794935435	3.9625560747010438	0.4468452594459485	0.02857561583398003	-0.012870828056702685	1	1	0.033754215775300356	0.9662457842246996	0.9256593453311803	1.3493657633177851	0.3878718283429127	0.4116006053014106	0.3608850217644373	0.34596788453925137	In	NA	Sub_train
Cpd10560	-2.292843261416044	-10.06362706256955	22.585603049590897	-2.3569485923371234	-0.08119727758056866	0.3402820247645121	-1	-1	0.9979270786576666	0.002072921342333339	1.1558618537645313	0.014236140753301395	2.8433265440886424	1.4926742730430869	1.363794939887954	2.346413152530886	In	NA	Sub_train
Cpd13342	-1.3828682837899418	-6.0099849341446046	-0.49353938156458005	-0.12489474422248248	-0.02087493361656941	-0.0013323665182411965	-1	-1	0.7349987025988703	0.26500129740112965	0.47003169740930645	0.19219886891084903	0.19966578656262346	0.023287418424995442	0.41604969387602614	0.2580004936631989	In	NA	Sub_train
Cpd36397	-0.9332457467741254	-26.849139785621656	-3.0445679927388967	-0.656599216730683	0.021957827598363105	0.018966141145871904	-1	-1	0.7950387013094665	0.2049612986905335	0.1311600773710975	0.7226803267293036	0.5360197270190993	0.3378345196436227	0.2569106579173899	0.10324790797943428	In	NA	Sub_train
Cpd24807	-1.6026183763880115	-22.83870022518209	-3.0648976630685665	-0.7587970189284854	0.008221563862099364	-0.029934957755226976	-1	-1	0.9078387183809851	0.09216128161901496	0.6356529991716663	0.5466142748491652	0.538700200571459	0.40724501044112954	0.041095459128372126	0.47606208835889624	In	NA	Sub_train
Cpd06716	-2.117297548177658	-32.02781538088874	0.2735450856900551	-0.7218360592353705	-0.006039768781404576	0.03657972139384669	-1	-1	0.9936536541506864	0.006346345849313611	1.0235565190927463	0.9500341996116977	0.09852545356366023	0.38214194268943247	0.18296927918388706	0.03103521921526027	In	NA	Sub_train
Cpd38680	2.5757842883069726	-18.447695044986027	-4.3940704863043525	1.8631499440226733	0.12478439566091792	-0.08006137076279184	1	1	0.023383868821599263	0.9766161311784007	2.5135265093887553	0.3538406563439607	0.7139520635590773	1.3735234760595112	1.8724544952584763	0.8582178681006425	In	NA	Sub_train
Cpd31135	0.6617166125851028	11.420234846075163	10.059207871182672	0.31686349753575943	-0.02197383471547051	0.19207422688835224	1	1	0.08208609637994568	0.9179139036200543	1.0709315308549665	0.9574192229036727	1.1917173228055087	0.32331986251744393	0.4333149097791476	1.2165005343544493	In	NA	Sub_train
Cpd05454	-2.5590557899359	-24.64704615011951	-4.347334035189067	-1.9405173779166889	-0.039006801748437535	-0.05243126761714228	-1	-1	0.9215624799346246	0.07843752006537538	1.3565009752212438	0.6260041578380443	0.7077898474919115	1.2098433867156144	0.7009257562775294	0.6475703675428615	In	NA	Sub_train
Cpd33192	2.9454832638128514	-9.825138654008587	-0.25271710284570786	1.6353303951504938	-0.009050190805247492	-0.02517415271767909	1	1	0.0014905758480826536	0.9985094241519173	2.7921613206854503	0.024706243065453902	0.16791329188577508	1.2187934685601463	0.23026706262694235	0.439766469898266	In	NA	Sub_train
Cpd02408	-0.056857987738098414	-19.557485710559064	-2.6830483209033518	-0.21084704824635972	0.046707483965848166	-0.03045324563912028	1	1	0.40074494830343443	0.5992550516965656	0.5293560561334537	0.40256261261736714	0.48835324235413824	0.03508948870189903	0.6457610841659408	0.48001343254085577	In	NA	Sub_train
Cpd12588	0.7894581695676601	-7.201743175902853	11.342724354699154	0.8773030579753196	0.06699088457330203	0.192948077563462	-1	-1	0.7932956853109978	0.2067043146890022	1.1672078177337082	0.13987837753832924	1.3609493827598955	0.7039580378586096	0.9644406187367882	1.2231626325595217	In	NA	Sub_train
Cpd15462	0.4461126189576399	-6.5226222967819725	-2.9924404804656786	-0.15016946949720789	0.006984796025891872	-0.02516625195916187	1	1	0.030438438263111656	0.9695615617368883	0.9084350619453666	0.16969309737993102	0.529146697809435	0.0061213830664721865	0.021664171148487753	0.4397062357751652	In	NA	Sub_train
Cpd06031	-2.2464184272985377	-31.461881314954677	-1.809421947276978	-2.3174404548397662	-0.03680899955063535	-0.05353016871604338	-1	-1	0.94076545067765	0.0592345493223499	1.1208723738069217	0.9251885997436964	0.37316532483381487	1.465841218366634	0.6663953244712868	0.6559482142929617	In	NA	Sub_train
Cpd37877	-0.8810479445763231	-19.921117807599682	-1.1594031575740606	-0.17528053541200206	-0.0302399745994391	0.019515591695322392	-1	-1	0.6988923225225845	0.3011076774774155	0.09181962546536698	0.4185267648500515	0.2874601389610933	0.010933498468268769	0.5631870974808774	0.09905898460438461	In	NA	Sub_train
Cpd06827	-1.15449739675439	-37.71400300241917	-4.311389431612104	-1.2967982163972736	0.006020767532213289	-0.019116471476089383	-1	-1	0.8548784751530507	0.14512152484694935	0.29791307325640287	1.1996688318470845	0.7030505399834428	0.7726435450757422	0.006517985475577051	0.3935836740545399	In	NA	Sub_train
Cpd03332	-0.22742972758145785	-13.553852626479333	-5.909885672213608	-0.5155952088784762	-0.03608449562568145	-0.05520669703999919	1	1	0.050032283576959546	0.9499677164230405	0.40079950690642546	0.1389915107167464	0.9138127819183449	0.24206771077923755	0.6550123922861277	0.6687297988999387	In	NA	Sub_train
Cpd36323	-0.8969820105103893	1.2623986759168029	14.393893545722639	-0.7258299859614524	-0.04013008448954899	0.26182328400301474	-1	-1	0.8755619990676311	0.12443800093236886	0.10382881604711648	0.511470572345023	1.7632470190563863	0.384854529538708	0.7185740406089701	1.7482562237927257	In	NA	Sub_train
Cpd34251	-0.8228061863345649	-15.259579346061216	-2.150611948782852	-1.165390425521892	-0.015404809764274262	-0.008506386326655591	1	1	0.30561748133637334	0.6943825186636267	0.04792396333897313	0.21387621215090172	0.4181513359464162	0.6833942749043284	0.3301066827887383	0.3126940767319412	In	NA	Sub_train
Cpd11885	0.5695627536215501	-36.23279999490038	-3.1971037173263905	0.2528258437531022	0.11353956452469448	-0.04016910305503677	-1	-1	0.7523741467792123	0.2476258532207877	1.0014769886360269	1.1346411555446305	0.5561316112216719	0.2798269019743977	1.69578305725993	0.5540855802143557	In	NA	Sub_train
Cpd24980	0.4102345549738189	-44.88143440983141	-5.590113746784791	0.5519894255501558	0.045963246229020836	-0.13448162311451314	-1	-1	0.7711635735269943	0.22883642647300573	0.8813944741965273	1.514332930633917	0.8716507510049302	0.48301220141051515	0.6340681072252281	1.2731091943177422	In	NA	Sub_train
Cpd02414	0.20303212215201188	6.492514289440929	5.080138492283462	-0.09875913615844732	0.04011407737244158	-0.019464234650109283	1	1	0.19155052136838102	0.808449478631619	0.7252300956219855	0.7410827615008999	0.5352254284915529	0.04103814636633435	0.5421697887472124	0.39623496503985306	In	NA	Sub_train
Cpd11338	-3.759760554649127	-38.17415337835903	-0.5414646195820297	-3.8426628780514087	-0.061648405400117526	0.04404142326075277	-1	-1	0.9943709948519203	0.0056290051480796955	2.2614484262687315	1.219870323165411	0.205984744564064	2.501738612378883	1.0566558359271625	0.08792204442490767	In	NA	Sub_train
Cpd38969	-2.0302068965517264	-31.34343440983141	-5.371113746784791	-2.298010574449844	-0.01796153846153843	-0.06283653846153857	-1	-1	0.8261986399666111	0.1738013600333889	0.9579180161775229	0.919988551562397	0.8427755307752128	1.452644872603825	0.37027633318595304	0.7268984932630125	In	NA	Sub_train
Cpd29133	-0.9632538193513818	-18.501337587819453	-1.594567992738896	0.5214227612912951	0.07140837704891255	-0.009605287425556693	-1	-1	0.9515082956056439	0.04849170439435616	0.1537765686083268	0.3561956677054728	0.34483676202782043	0.4622519979362396	1.0338453735578534	0.32107192348204155	In	NA	Sub_train
Cpd43609	-0.010063642597885851	-13.51218273634241	4.088878200853002	-0.16885078817852647	0.053254620837038295	-0.03012884551346104	-1	-1	0.7127774912759239	0.287222508724076	0.5646240292460495	0.13716212196069616	0.40452744118548767	0.006566556111566611	0.7486254199477705	0.4775402577108332	In	NA	Sub_train
Cpd41756	2.3503759178416748	-14.467677241836915	-3.2743086123338108	1.9663140469863087	0.09721066479308224	-0.06474423012884561	1	1	0.026600809628694377	0.9733991903713056	2.343640675425185	0.17911017843686552	0.566311101386747	1.4435902570019339	1.4392340560726269	0.7414424303389915	In	NA	Sub_train
Cpd23190	-0.05976544502618086	-51.27643440983142	-5.844113746784791	1.751989425550156	0.23196324622902084	-0.047481623114513205	-1	-1	0.9986220103518775	0.0013779896481225262	0.5271647630369296	1.7950857969481717	0.9051407324585748	1.2980257062586587	3.5563785509875587	0.609835067112304	In	2.9005305972644617	Sub_train
Cpd08272	-3.374440405320516	-38.06078241385577	-3.1055757934308237	-3.353704191103502	-0.04944636218799798	-0.07331038849626317	-1	-1	0.9884261037806691	0.011573896219330936	1.9710402449907594	1.2148931185929166	0.5440636251045335	2.1696486680660834	0.8649453073571829	0.8067494557947668	In	NA	Sub_train
Cpd03051	0.07501014413003357	-0.9992439523173076	3.714753876898846	0.2770650396657286	-0.0049408676825034754	0.0261401609542863	1	1	0.2515602609005445	0.7484397390994555	0.6287424609479306	0.412180087520124	0.35519902909658196	0.29628962865393976	0.16570406328076562	0.04855432491069193	In	NA	Sub_train
Cpd36162	-0.9546743182026968	-28.805183741665612	-3.211051509222412	0.434609574478108	0.010419366059901557	0.02940570158543229	-1	-1	0.9257256887847843	0.07427431121521563	0.14731036815344994	0.8085544388944348	0.5579706320559911	0.40329039822652946	0.07562589093461489	0.023658363853482113	In	NA	Sub_train
Cpd30066	-0.5156294200848657	-12.583061857221534	-2.1517811398063382	-0.10676287609061416	0.05600187358429105	-0.01144752683214234	-1	-1	0.5787120236952186	0.4212879763047815	0.1835890944984104	0.09637191868225899	0.41830549415780327	0.035602182921327406	0.7917884597055742	0.33511686295912846	In	NA	Sub_train
Cpd40482	-1.805118587652831	-4.612732186891862	0.4284386404134419	-1.7243452936730317	-0.09509702751461004	-0.01199697738159283	1	1	0.35746308773314295	0.642536912266857	0.7882734062910165	0.25354096644903096	0.07810268870155265	1.063024080024155	1.58217872697362	0.3393057863341781	In	NA	Sub_train
Cpd14242	-0.7780632052181841	-9.610128796610669	-2.2302822784531813	-1.0505552606867272	-0.01004817100707516	-0.03450691129982128	1	1	0.21922516117968927	0.7807748388203107	0.01420206274902646	0.034145591579962824	0.4286558944624205	0.60540076642756	0.24594667534989417	0.5109179331510181	In	NA	Sub_train
Cpd35827	1.464280256294054	-35.607845420925884	-4.118130636680293	0.7932251319925991	0.20899492197670733	-0.05374558128910768	-1	-1	0.656099696792368	0.343900303207632	1.6758078876596818	1.1072044412429036	0.6775693058967496	0.6468541669123264	3.1955152507818845	0.6575904854008733	In	2.6059622567176257	Sub_train
Cpd32643	2.5733028126850312	3.761327511404952	1.230741543770834	1.7932251319925991	0.18794229039776	-0.023670393319182848	1	1	0.02486129337291787	0.9751387066270821	2.5116562702551173	0.6211783805199471	0.027681206391535387	1.3260320876191125	2.864750061901033	0.4283020480297077	In	NA	Sub_train
Cpd28128	-2.2138032699008323	-26.57606286254473	-3.0094031575740607	0.2258183656868993	0.026902882543418046	0.035449657629388405	-1	-1	0.9949124331518392	0.005087566848160801	1.0962909742656155	0.7106917217444524	0.5313832322258284	0.2614840191778599	0.3346041294814362	0.022419793272069936	In	NA	Sub_train
Cpd29542	-1.0703966764942383	-1.78210681858869	1.9735638753929718	1.4752689151374487	0.05039138943248527	0.03252605573314581	-1	-1	0.9601549258592667	0.03984507414073334	0.23452802252008878	0.37781089383182326	0.12562256902688387	1.1100832453796354	0.7036401993217836	0.00013071860509901226	In	NA	Sub_train
Cpd02146	-0.0324815376833385	7.6993760067824875	-5.7401479440441	-0.9047416278083746	0.06500762081784367	-0.07942490706319894	1	1	0.011806630893065218	0.9881933691069348	0.5477281047759941	0.7940663246578327	0.8914328080270827	0.5063673664385379	0.9332808747297384	0.8533655703437986	In	NA	Sub_train
Cpd13726	-2.0251759760976342	1.1564985823389071	1.242174904149706	-0.4292903486180865	-0.02691888966052546	0.047568732382857686	-1	-1	0.8562966885860647	0.14370331141393533	0.9541263108598208	0.5068213534529289	0.029188698623981303	0.18345135524069636	0.5110083813431939	0.11481368671626306	In	NA	Sub_train
Cpd05623	-3.8754815376833385	-69.7116239932175	-7.1891479440441	-3.5857416278083742	-0.03199237918215633	-0.10242490706319908	-1	-1	0.9995425586163497	0.0004574413836503529	2.3486650441311006	2.604426268657683	1.082483922697678	2.3272433718534313	0.5907197330387889	1.0287139028233983	In	NA	Sub_train
Cpd42010	-0.4353383678726114	19.26748759332792	12.963054025028825	-0.68258705191479	-0.006086038503621037	0.1934975281129127	1	1	0.3368089044515349	0.6631910955484651	0.24410287371936154	1.3019287931122134	1.5745903694060803	0.35548488350763513	0.18369623882078567	1.2273515559345731	In	NA	Sub_train
Cpd42525	2.09598031344607	18.65979528563561	-3.2743086123338108	2.9020283327005947	-0.01872340114098368	0.03800302261840715	1	1	0.0007873491873723326	0.9992126508126277	2.1519077361372565	1.275249925681136	0.566311101386747	2.079106739948998	0.38224622170668204	0.04188624079538409	In	NA	Sub_train
Cpd36689	-0.4513776149059937	-5.9376013240831975	13.575761677590773	-0.559346469477936	-0.015954260313724808	0.22995515213488296	-1	-1	0.8787109288625543	0.12128907113744564	0.2320144102218031	0.19537664936415838	1.6553760698816937	0.2717826009814794	0.33873929074029896	1.5052986680398186	In	NA	Sub_train
Cpd00582	-0.3123921335964951	-28.653852626479324	-5.748983416574512	-0.5915350585025364	-0.04435517231741077	-0.04994353914526226	1	1	0.19853020633418983	0.8014697936658102	0.336765020646572	0.801910710301615	0.8925977679136089	0.29364437994569276	0.7849558593464625	0.628604322359984	In	NA	Sub_train
Cpd30356	-1.6948767940083034	14.47353154937188	-2.355077843103041	-0.7100595793873173	-0.04614965889129468	-0.02770599289186759	1	1	0.14820238587404222	0.8517976141259578	0.7051863451837461	1.091464852482784	0.4451102296814004	0.3741436175929863	0.8131496596478186	0.4590688156656056	In	NA	Sub_train
Cpd22672	-2.255765445026181	-10.221434409831417	-1.8121137467847903	-1.8940105744498437	-0.013287671232876788	-0.04480257856567449	-1	-1	0.8052544308250832	0.19474556917491684	1.1279170363385531	0.007308093048967055	0.37352023946213603	1.1782569926382833	0.296843585793069	0.5894104586654593	In	NA	Sub_train
Cpd45143	-0.7194043019385453	-19.63471020886988	-2.9677152057404044	-0.167751887079625	0.09226560984802733	-0.038920054304669716	-1	-1	0.8532410888214015	0.14675891117859854	0.03000799334817613	0.4059529174258803	0.5258866624079166	0.005820206748152299	1.361540584508581	0.5445630317116346	In	NA	Sub_train
Cpd41214	2.009716577182333	-4.1511937253534015	-3.2743086123338108	2.544336025008287	0.012045829628247092	0.027563462178846643	1	1	0.010050100153182862	0.9899498998468171	2.0868924629877856	0.2738033974093428	0.566311101386747	1.8361700221577246	0.1011798235807176	0.037703303330569	In	NA	Sub_train
Cpd13367	-0.5548463057679637	-13.260534384694056	16.103713365688165	-0.5715980409257789	0.029674516932881145	0.3310852158993412	-1	-1	0.9837763093762342	0.016223690623765826	0.15403210282159602	0.12611427269900222	1.9886873106300855	0.28010359780281596	0.378150237667559	2.2762981482421334	In	NA	Sub_train
Cpd03908	2.8975184623166608	49.17237600678249	16.2188520559559	5.1492583721916265	0.024007620817843675	0.15557509293680116	1	1	0.02053042515906922	0.9794695748409308	2.7560111977496566	2.614811222961361	2.0038683838649805	3.6053757655203458	0.2891156693842785	0.9382369571651454	Outlier	3.6099672822692757	Sub_train
Cpd36407	-0.2795072591289087	6.485376006782488	29.209852055955896	0.04925837219162599	-0.010522727272727269	0.4592954545454544	-1	-1	0.9933761400706279	0.006623859929372079	0.361549700612897	0.7407693770885592	3.716735899866155	0.14156836991573649	0.2534025932599372	3.2537525636076703	Outlier	3.492168443276236	Sub_train
Cpd38870	-0.8127510420613879	-18.277711214193086	-3.2044581026290064	-0.9208849310163976	0.04008969573023123	-0.051912979733248966	-1	-1	0.5683337644890877	0.4316662355109123	0.0403455998250251	0.34637803746636964	0.5571012892822529	0.5173315415447021	0.5417867203188932	0.6436190233609017	In	NA	Sub_train
Cpd14264	0.2465601251901539	-8.946191285587531	-4.3940704863043525	-0.3045192289096565	0.0014761249842261998	-0.062016257980836924	1	1	0.03485391020299555	0.9651460897970044	0.7580362912465709	0.06329373220127596	0.7139520635590773	0.09870956559286735	0.06488446818651607	0.7206448056779431	In	NA	Sub_train
Cpd39785	-0.3232504557846992	13.692212868053193	6.844372706347508	-0.3562134255411639	-0.01322889564647818	-0.013645329029944541	1	1	0.18605299667604613	0.8139470033239539	0.32858131781166694	1.0571634514999702	0.767840275376948	0.1338191225736623	0.29592014219107493	0.351872556459329	In	NA	Sub_train
Cpd06314	-2.6524623833424936	-21.94539779847116	2.370248382393352	2.466625479226168	-0.040655153396789184	0.11679950161362695	-1	-1	0.999815680301451	0.00018431969854906333	1.4268996786314982	0.5073965708953618	0.17792554848511583	1.7833907352564358	0.7268235801322115	0.6426180319725805	In	NA	Sub_train
Cpd16571	0.2279807508257721	2.7575974834378094	1.135032047006849	0.8135667942390561	0.0252545308950664	0.03654855872828938	1	1	0.171912825928504	0.828087174071496	0.7440333839814197	0.5771126913319156	0.015061878550734091	0.6606697747805947	0.3087063056267541	0.030797640022169278	In	NA	Sub_train
Cpd36897	-0.2920369555653343	-7.333755170237045	13.84389354572264	-0.4192365793680459	-0.019800414159878658	0.26182328400301474	-1	-1	0.8655812920218201	0.13441870797817992	0.352106316039296	0.13408279570921502	1.690729342680384	0.17662305714618795	0.3991675464012239	1.7482562237927257	In	NA	Sub_train
Cpd37889	-0.7041248676532464	-22.632656269138142	-2.0489635971345	0.6670271568956905	-0.02749272185218635	0.03490020707993779	-1	-1	0.7945337065317533	0.2054662934682468	0.041523800994055865	0.5375685467418835	0.40474896818461753	0.5611432885886012	0.5200240577230738	0.018230869897019285	In	NA	Sub_train
Cpd02917	0.057427726547616464	28.98592088284752	6.138380250525218	1.1479441605448495	-0.011534274275910068	0.0404258752400006	1	1	0.07071841615679575	0.9292815838432043	0.6154909403060007	1.728586807516669	0.674754943676548	0.8877714991595749	0.2692953586994941	0.06035768284061176	In	NA	Sub_train
Cpd13705	-2.6735276244492825	-15.548995923155598	-0.10782509585029433	-2.0040156233433617	-0.04944636218799798	0.3481181829323082	-1	-1	0.8887588465245619	0.11124115347543805	1.4427761345309984	0.2265821595438819	0.14880923429893353	1.2529699930130314	0.8649453073571829	2.406154772868687	In	NA	Sub_train
Cpd07120	-1.4244404053205155	-21.865727468800827	1.6735450856900551	-0.13447342187273326	-0.04614965889129468	0.044272029086154505	-1	-1	0.9460113834437562	0.053988616556243735	0.5013637837966827	0.5038988893605459	0.08606499539343657	0.016781792055377553	0.8131496596478186	0.08968014646596313	In	NA	Sub_train
Cpd37178	-0.961817175345554	10.879981093499216	15.470816622645714	-0.3544014145328809	-0.040679535038999536	0.2870980092777399	-1	-1	0.8553991252297153	0.14460087477028472	0.15269379841423417	0.9337010384513306	1.9052396721003066	0.13258844470475883	0.7272066485605309	1.9409466990450308	In	NA	Sub_train
Cpd29722	-1.2429241490217109	-25.573315609797483	-3.1181943663652696	1.508785398653932	0.10986991551045104	0.0442408664205972	-1	-1	0.9954571217899482	0.004542878210051878	0.3645585688190293	0.6666691782890132	0.5457273879925102	1.1328469009637638	1.6381279301671035	0.08944256727287214	In	NA	Sub_train
Cpd43346	-0.4803933129275563	-13.179215703375375	-2.5759569639821622	0.06906129973356134	0.06699088457330203	-0.026282691667307127	-1	-1	0.6323325250311738	0.3676674749688262	0.21014585207441536	0.12254422533932822	0.4742332126016332	0.15501808106757528	0.9644406187367882	0.44821779408548174	In	NA	Sub_train
Cpd26535	-2.206110962208524	-19.137051873533746	-2.2242383224092253	-0.24341240354387	0.010968816609352113	0.017867240046970802	-1	-1	0.9828242890420196	0.01717571095798044	1.0904934339847705	0.38410475415914075	0.42785899691982704	0.057207158999939785	0.0842584988861757	0.11162575472953458	In	NA	Sub_train
Cpd19273	1.1754036016339668	-12.034958238031598	-2.9231582110132415	-0.1427151801144913	-0.04177843613790063	-0.01235254017280938	1	1	0.005074020247827771	0.9949259797521722	1.4580872622533125	0.07230910990590388	0.5200118083644409	0.011184171829772308	0.7444718644636521	0.3420165403572918	In	NA	Sub_train
Cpd11646	1.022194332568919	30.543139854723663	14.405903801470599	4.187412309918516	0.035344075802889965	0.06509405483969999	-1	-1	0.7593388936935923	0.24066110630640766	1.3426164641088763	1.7969517316500798	1.7648305751282474	2.952111156905685	0.46722664141676407	0.24842395058472228	In	NA	Sub_train
Cpd00789	2.197518462316662	35.95337600678249	22.377852055955895	4.732258372191627	0.0010076208178436683	0.4625750929368011	1	1	0.3762268654024269	0.6237731345975731	2.2284350321928095	2.0344715607552426	2.815934508955522	3.322158572585616	0.07224529946805282	3.278756003740658	Outlier	3.8393813363236386	Sub_train
Cpd04880	-0.30248153768333896	2.8103760067824908	-6.6801479440441	1.522258372191626	-0.08099237918215632	0.02757509293680105	1	1	0.037198170478291326	0.9628018295217087	0.3442344409183524	0.5794297705670763	1.0153721094697048	1.1419974471168324	1.3605757101589726	0.03761463228653514	In	NA	Sub_train
Cpd43995	-1.205118587652831	11.389465615305946	9.289977101951902	0.6207096513819137	-0.030811313228895763	0.05833269294807756	-1	-1	0.8943597266461794	0.10564027335382062	0.33606526438514683	0.9560683941729858	1.090293999202708	0.5296854615014293	0.5721635966410176	0.19687640567223974	In	NA	Sub_train
Cpd18630	-1.0234522744697143	-11.585507688581052	16.426841788986756	0.36442767702836587	-0.015404809764274262	0.46896614114587204	-1	-1	0.9946400567420742	0.005359943257925723	0.1991469544994352	0.052577361661219395	2.031291896864004	0.3556244030453567	0.3301066827887383	3.3274803361866283	In	2.7541328012894715	Sub_train
Cpd05732	-2.8013634822435924	20.67767912460576	0.6707978329428018	-0.5515063889056999	-0.05164416438580018	0.049766534580660014	-1	-1	0.7296313699654092	0.2703686300345908	1.5391234940678449	1.3638389282894363	0.04614755144592836	0.26645779136025444	0.8994757391634258	0.1315693802164646	In	NA	Sub_train
Cpd21507	-0.7212996950693302	-25.03430462078649	-3.0555570037279067	-0.4708849310163978	0.017562223202758704	-0.03378111160138088	-1	-1	0.7123584030003498	0.2876415969996502	0.028579473005087144	0.6430055535603632	0.5374686316419964	0.21170147722664848	0.18784979430490414	0.5053845519842476	In	NA	Sub_train
Cpd28920	-1.887429643527205	-14.844194730676605	-2.60830425647516	-0.9769288870603534	-0.02323498419388835	-0.03175965855256846	-1	-1	0.833212879264058	0.16678712073594207	0.8503096223497846	0.1956400242866213	0.4784982134900825	0.5553953590788185	0.45312926618735117	0.4899733162757668	In	NA	Sub_train
Cpd04410	-0.5876272185073288	-13.838804391877757	-0.1346966725517028	-0.8767811141804251	-0.014830977572613369	-0.05188181706769167	1	1	0.36423269667534675	0.6357673033246533	0.12932577675518475	0.1515014442424562	0.15235226030428928	0.4873772029308134	0.3210910064088584	0.6433814441678108	In	NA	Sub_train
Cpd13247	-0.7988023497240079	-12.592402516562188	2.128438640413442	-0.09192771125544924	-0.01867713141876721	-0.005178520364394985	-1	-1	0.7555741664345847	0.2444258335654153	0.029832746085186313	0.0967819916897889	0.14604285646063633	0.04567789932741714	0.3815192620697833	0.2873229572885494	In	NA	Sub_train
Cpd42589	1.478947346413103	32.116388692229016	-0.5210119090371074	0.9229074535797158	-0.009932192349774882	0.007783242398626966	1	1	0.0002746211087844008	0.9997253788912156	1.6868621836095172	1.866020397882323	0.20328804811986634	0.7349315364402932	0.24412449448171064	0.1885045448323731	In	NA	Sub_train
Cpd28144	-2.7843022189620408	-31.925138654008585	-4.0940704863043536	-1.298504191315672	0.03512205170460392	-0.08631772824486808	-1	-1	0.9961600522954925	0.003839947704507472	1.5262647571226495	0.9455264927508111	0.6743969673539852	0.7738022055735979	0.463738343883494	0.9059153399214395	In	NA	Sub_train
Cpd29723	-1.1181988742964362	-25.942546379028247	-3.211051509222412	1.5351590250275586	0.11151826715880267	0.05468042686015759	-1	-1	0.9941983165871329	0.005801683412867102	0.27055559426533665	0.6828791230572624	0.5579706320559911	1.1507592856857012	1.6640257540217853	0.16903211139882435	In	NA	Sub_train
Cpd25323	0.2367461806486183	69.20195911547725	5.501036402865499	0.8192249590934927	0.016463322103857606	0.023361745541476304	1	1	0.0008094718259324951	0.9991905281740675	0.7506397152034124	3.4941486535861648	0.5907209529768688	0.6645126754214472	0.17058457840178273	0.06973652097903316	In	2.586410909092168	Sub_train
Cpd11060	-2.14246732156642	-34.46061954377256	-2.8790586045444355	0.4490664452568617	-0.015031864046734076	0.11471811499007598	-1	-1	0.9956936028077192	0.004306397192280729	1.0425264798532858	1.0568390067908817	0.5141972611095065	0.4131091856619701	0.32424720340527524	0.6267498722471454	In	NA	Sub_train
Cpd01872	-0.7514815376833388	-22.239623993217503	-7.0751479440441	-0.7317416278083737	-0.03199237918215633	-0.06742490706319892	1	1	0.20867961408636249	0.7913203859136375	0.005832014725460122	0.5203136698038484	1.067452986139743	0.38886958615626327	0.5907197330387889	0.7618794838327034	In	NA	Sub_train
Cpd24036	-0.8751458489154842	-20.18540352188539	-2.2242383224092253	-0.7049508650823314	0.024705080345615846	-0.055209683029952265	-1	-1	0.7113440173351674	0.2886559826648326	0.08737133261180258	0.43012941876899174	0.42785899691982704	0.37067389163384096	0.3000736976751933	0.6687525636112026	In	NA	Sub_train
Cpd19437	-1.184486508256143	29.020640434158558	1.4927946446237417	-1.108247568379035	-0.061558655918120424	-0.01235254017280938	1	1	0.01840632592648861	0.9815936740735114	0.3205152739057625	1.7301110629580634	0.06223299177513367	0.6445841080067978	1.0552457507198378	0.3420165403572918	In	NA	Sub_train
Cpd21320	-0.03140259024524892	-31.24694316528678	-3.2700103359284136	1.3917213725941031	0.06388214002182019	0.004149155552997543	-1	-1	0.9176008510130632	0.08239914898693675	0.548541286136315	0.9157523993372	0.5657443722643084	1.0533395991548842	0.9155980559960106	0.21621024346138026	In	NA	Sub_train
Cpd04497	0.0024826716025612198	6.971085718012356	4.354314316459286	-0.3009569383562497	0.03736682462518883	-0.02605764124351588	1	1	0.18771910146696236	0.8122808985330376	0.5740799382999685	0.7620929726514135	0.4395252781491961	0.0962901365018511	0.49900674898940883	0.4465020455404547	In	NA	Sub_train
Cpd36944	0.4432276247151064	-12.506341661527381	28.28487688211669	-0.09925607101491987	0.031551312954151006	0.4003897570567568	-1	-1	0.9959881914900303	0.004011808509969741	0.9062606988023245	0.09300375373381117	3.5947776265710494	0.0407006391837886	0.4076372302147015	2.804664918903722	Outlier	3.2510535590782714	Sub_train
Cpd06960	0.866218935338825	-16.355837358910716	15.782336294481262	0.620471633072322	0.14945473671310092	0.1832830180971433	-1	-1	0.9855582392899179	0.014441760710082059	1.2250608898347917	0.26200405880101363	1.9463136407310861	0.5295238047208306	2.260058771107793	1.149477760353646	In	NA	Sub_train
Cpd04673	-0.16125359213370252	45.259547256473894	6.354863767008735	-0.4861217735210847	0.14341078066914487	-0.016167531353405984	1	1	0.04362983355204353	0.9563701664479565	0.4506751523219931	2.4430304744006164	0.7032983647476219	0.22205000423711851	2.1651000836406253	0.3711014247895522	In	NA	Sub_train
Cpd46137	-1.1996240821583255	-7.360534384694057	19.28832875030355	-0.9617079310356692	-0.005536587954170491	0.3149260995414841	-1	-1	0.9934608969066246	0.0065391030933753	0.3319241641845436	0.13290713641031737	2.408579870345679	0.5450576218148041	0.17506363086922505	2.153103621820653	In	NA	Sub_train
Cpd43812	-1.7259977085319518	-16.03251240667208	0.13997710195190324	-0.9100595793873172	0.0032546208370383047	0.009431594046978556	-1	-1	0.9233054876851545	0.07669451231484545	0.7286415634023302	0.2478094681689704	0.11613643505260283	0.5099792017343434	0.03694190364425366	0.17593777470722316	In	NA	Sub_train
Cpd18165	0.9919323409149006	61.14591515943329	57.08510233693143	0.4719722118407452	-0.08147674243564658	0.6550535282606184	-1	-1	0.9699358383162537	0.030064161683746298	1.3198085990818187	3.140472745562245	7.392096588549521	0.4286662765826071	1.368185709052786	4.746180902536904	Outlier	6.424820462785693	Sub_train
Cpd40633	-0.9073163898506332	8.785070010910335	-1.2479349859601845	-0.803466172793911	-0.01322889564647818	-0.043315658700274116	1	1	0.09059087324290982	0.9094091267570902	0.11161763351245335	0.8417303908969402	0.29913308892451274	0.4375833134831808	0.29592014219107493	0.5780744187120357	In	NA	Sub_train
Cpd28785	-1.930836236933799	-27.307930994412864	-2.867644915815819	-1.0208849310163974	0.031298486939022443	-0.0310338588541282	-1	-1	0.973405924694612	0.02659407530538806	0.8830243139345503	0.7428221479815184	0.5126923625904551	0.5852493336153806	0.4036649930939219	0.4844399351089974	In	NA	Sub_train
Cpd02188	0.5655184623166623	8.578376006782491	2.5438520559559	1.8642583721916264	-0.05099237918215633	0.03157509293680105	1	1	0.07606343980741448	0.9239365601925855	0.9984288862088446	0.8326561244217467	0.20081524851619587	1.3742762959985535	0.8892353160037582	0.007119270116170117	In	NA	Sub_train
Cpd39211	-1.1012125805229265	-23.768370554852424	-2.2923701905410936	-0.7516541617856279	0.006023761664297165	-0.0486162764365458	-1	-1	0.8089802633009485	0.19101973669905145	0.2577533603566932	0.5874286000692222	0.4368422055817894	0.402393739578938	0.006565027322129282	0.6184854831106019	In	NA	Sub_train
Cpd12894	1.2209778700562115	6.702652428492758	1.353163915138717	0.9860942667665292	0.2626415498999141	-0.04748621267208727	1	1	0.3646289680935664	0.6353710319064336	1.49243568765655	0.7503082321593431	0.04382263531524249	0.7778466248366013	4.038376009129299	0.6098700571674097	Outlier	3.110377535162025	Sub_train
Cpd18890	-1.5317654450261808	92.79056559016857	22.05288625321521	-0.41001057444984296	-0.01628767123287679	0.026197421434325463	1	1	0.07467553576374675	0.9253244642362533	0.5822525451054704	4.529734092230193	2.7730876636529462	0.17035695830941228	0.34397762520859054	0.048117780141481103	Outlier	3.7544603490278625	Sub_train
Cpd35401	-0.6189600324884111	-1.733755170237041	2.220267172096269	0.2406535305220637	-0.0033168976763621764	0.021163943343674104	-1	-1	0.5420447026281957	0.4579552973718043	0.1057108541034056	0.3799336246943322	0.15815047781092492	0.2715597355839493	0.14018930785440276	0.08649221447923372	In	NA	Sub_train
Cpd05312	-1.7063085371886475	-37.735507688581045	-1.3517296395846696	-0.9548030922024032	-0.015929878671514467	-0.029903795089669668	-1	-1	0.9811582261506206	0.018841773849379365	0.7138022240876271	1.2006129291542207	0.3128184472901485	0.540368007733211	0.3383562223119798	0.47582450916580527	In	NA	Sub_train
Cpd39213	-0.20620689655172608	-34.742434409831425	26.659886253215202	0.15098942555015604	-0.03503675377097916	0.6535183768854869	-1	-1	0.999535858624254	0.0004641413757459991	0.4167947352163208	1.0692112243696141	3.3805220910424776	0.21066185520709405	0.6385509569938512	4.734477153244161	Outlier	4.1302724268337885	Sub_train
Cpd24922	-1.724046947816583	-3.466722203204076	-3.211051509222412	0.3395546294231629	-0.032987227346691836	0.05138372356345429	-1	-1	0.7357691745064876	0.26423082549351246	0.7271713136049971	0.30385302082668497	0.5579706320559911	0.338731178291214	0.6063501372386808	0.1438985711485235	In	NA	Sub_train
Cpd10974	-2.4233415042216144	-26.343749446822805	-0.5709604088154399	-0.3784294658287772	-0.03955625229788809	0.06075554556967101	-1	-1	0.9919013734028183	0.00809862659718179	1.2542158002663446	0.7004927135588096	0.20987377383330622	0.14890776662254168	0.7095583642290901	0.2153478477174674	In	NA	Sub_train
Cpd17398	-0.6181730953280742	10.029575505415831	19.283383695358502	-0.2573123266400647	0.013166618807154308	0.3783068004865313	-1	-1	0.9439477458859149	0.05605225411408505	0.10630395308852668	0.896366588664924	2.4079278632653764	0.06664767986639754	0.11878893069241848	2.6363079793033553	In	NA	Sub_train
Cpd28399	-2.4539131600107225	-29.96232659880847	-3.18852403669494	-0.9659398760713424	-0.01004817100707516	-0.06472669151960146	-1	-1	0.9893130549444353	0.010686945055564615	1.2772570530319753	0.8593552479449309	0.5550003775790519	0.547931865444678	0.24594667534989417	0.7413087187787752	In	NA	Sub_train
Cpd20161	-2.0460249697946047	-14.949139785621655	-3.211051509222412	-1.796159656291123	-0.043976238335702834	-0.03378111160138088	-1	-1	0.6614685488774463	0.3385314511225537	0.9698397853603444	0.20024731513593008	0.5579706320559911	1.1117988095039937	0.779002296269895	0.5053845519842476	In	NA	Sub_train
Cpd19110	-0.9048161785858136	-9.898590335072203	0.3263111281402248	-0.9417640518955184	0.014265519906055403	-0.01729759511786439	1	-1	0.5474168680353243	0.4525831319646757	0.10973327369505971	0.02148157222976809	0.09156823394539877	0.531512179449569	0.13605414659553985	0.37971685073274347	In	NA	Sub_train
Cpd06238	-1.443671174551285	-26.58001318308655	-0.5511801890352198	0.5006914132921022	-0.0318639446055804	0.0794368642509897	-1	-1	0.9724844371298631	0.027515562870136956	0.5158576344987941	0.7108651484551601	0.20726574551209132	0.44817172410869904	0.5887018529072403	0.357771242469172	In	NA	Sub_train
Cpd27563	-1.0594076655052278	-17.516172752654622	-3.125886674057577	5.391752431620965	0.058633147674243526	0.14681177001886006	-1	-1	0.9993529098468578	0.0006470901531422722	0.22624582211888272	0.31294502638185495	0.5467416212285382	3.770072376587312	0.8331293185951943	0.871426780615527	In	2.805135716703301	Sub_train
Cpd30409	-1.249272398403908	-8.684160758320436	-2.9457371837623816	-1.3303892497169876	-0.013182625924261716	-0.04034335552923018	1	1	0.31048053776507023	0.6895194622349298	0.36934311891482674	0.07479737904913715	0.5229888531621222	0.7954578332402179	0.2951931825541762	0.5554140532917584	In	NA	Sub_train
Cpd21481	-0.443277717047352	-4.5403485768304455	0.9576298094589066	1.8252689151374484	0.015913871554407048	0.09314196532169608	-1	-1	0.8173893112118904	0.18261068878810954	0.23811914315560925	0.25671874690234076	0.008328663359957479	1.3477955176270104	0.1619519704502219	0.4622567476523341	In	NA	Sub_train
Cpd07216	-2.201912932793043	-25.467925270998634	13.432885745030713	-2.3597481471474584	-0.03790790064953644	0.16789840271252807	-1	-1	0.9971639880298604	0.0028360119701395883	1.0873294621820355	0.6620423386174562	1.6365378323556756	1.494575668858075	0.683660540374408	1.0321879058522432	In	NA	Sub_train
Cpd13289	-1.2685825695042277	-20.816578340738012	-3.2221108101360088	-1.1468727662005045	4.187262551465735e-06	-0.015618080803955494	-1	-1	0.6721547294510313	0.3278452705489687	0.38389681323676	0.4578392138492503	0.5594288044279856	0.6708174895500717	0.08801059171671932	0.3669125014145025	In	NA	Sub_train
Cpd16315	0.7631014785736128	-8.127949308378337	-1.6843922364267183	-0.1566228830713669	0.02158821711813775	-0.018648555312537198	1	1	0.029758388044000106	0.9702416119559999	1.1473433006316993	0.09921613727400838	0.35668011736322525	0.0017383670537139163	0.251103579602946	0.39001635583631705	In	NA	Sub_train
Cpd28336	0.41569778103795946	-27.55746948107625	-4.302341162996083	5.918789041767035	0.060874621224827674	0.22595366683119314	-1	-1	0.9935955333255738	0.00640446667442618	0.8855119997086551	0.7537773700904264	0.7018575228647885	4.128024005602673	0.8683458861558884	1.474791982150965	Outlier	3.1737373540477556	Sub_train
Cpd05809	-2.187077767957878	-40.312980216053575	-2.2704109582659893	-2.247110784510096	-0.02691888966052546	-0.05847522366109826	-1	-1	0.9735598999927714	0.026440100007228653	1.076148491640407	1.3137689572909146	0.4339468737643503	1.4180748591081351	0.5110083813431939	0.6936485246684124	In	NA	Sub_train
Cpd05820	-0.8640008448809552	-38.36902417209753	-3.9412900791451095	-0.8905173779166891	0.057696494954859165	-0.059574124759999375	-1	-1	0.9235237691823657	0.07647623081763436	0.07897156333515627	1.2284255278414107	0.6542528216758617	0.49670656997348916	0.818413243197155	0.7020263714185129	In	NA	Sub_train
Cpd00707	-0.35848153768333896	-29.817623993217513	-7.4591479440440995	-0.5317416278083735	-0.03499237918215633	-0.061424907063198926	1	1	0.1923187123156237	0.8076812876843763	0.3020283476738046	0.8530025237412089	1.1180835092822607	0.2530340020149059	0.6378537724543103	0.716136440577156	In	NA	Sub_train
Cpd06002	-2.5623524932326034	-29.85034285341621	0.7488198109647805	-1.3207371581364693	-0.04999581273744853	0.016799501613627008	-1	-1	0.9917542509533845	0.008245749046615415	1.3589856353416057	0.8544389449739406	0.03586032862335852	0.78890234575009	0.8735779153087437	0.11976602228654386	In	NA	Sub_train
Cpd17214	-0.8494917766467556	-15.939105813265488	0.250416662391464	-0.6100595793873176	-0.016503710863175362	-0.02224265006291928	-1	-1	0.6393430564035358	0.36065694359646416	0.06803636535686813	0.2437087380936693	0.10157494359248645	0.30622582552230787	0.3473718986918597	0.4174171611081943	In	NA	Sub_train
Cpd39134	0.6647931034482735	-50.07043440983141	-5.764113746784791	-0.1960105744498435	0.15996324622902086	-0.0434816231145132	-1	-1	0.8510163154410446	0.14898368455895541	1.073250221216341	1.7421400648488763	0.8945927068038837	0.025012883278160418	2.425161605015044	0.579339704941939	In	NA	Sub_train
Cpd19196	-2.0795414533110885	10.02998109349922	0.458728710557807	-1.7362695464010127	-0.04122898558845008	-0.0365283643486337	1	1	0.3492675615801665	0.6507324384198335	0.9951004965840242	0.8963843947660897	0.07410893323948814	1.0711227691979275	0.7358392565120915	0.5263291688594989	In	NA	Sub_train
Cpd38817	-0.8567070860174321	-3.777161763643635	-3.0621504103213133	-0.8571486672801337	0.0027270583675938725	-0.034330562150831384	1	1	0.17920313761615891	0.8207968623838411	0.07347440142985084	0.2902241238117134	0.5383379744157347	0.4740432784666871	0.045230620387234896	0.5095734753592974	In	NA	Sub_train
Cpd12111	0.5075900376995283	-4.235809109968785	-2.9737591617843604	1.0619184425907044	0.01479308237549984	0.007783242398626966	1	1	0.07578347728020862	0.9242165227197914	0.954769377442764	0.2700886183999523	0.5266835599505101	0.8293447309121702	0.14434286333852114	0.1885045448323731	In	NA	Sub_train
Cpd03809	0.3398453089651985	15.561195608122251	3.955413217558186	0.3737683363690249	0.029674516932881145	-0.015068630254504884	1	1	0.06689378944632829	0.9331062105536717	0.828343490617005	1.1392154079294081	0.38693004033802947	0.361968372634376	0.378150237667559	0.36272357803945193	In	NA	Sub_train
Cpd23831	0.155234554973819	-71.67462399321752	-6.4801479440441	9.133258372191623	0.08796324622902085	0.3165183768854867	-1	-1	0.999997865571397	2.1344286029198744e-06	0.6892060138865328	2.6906057646037165	0.9890020453329768	6.31122060161618	1.293944659042529	2.165242890390909	Outlier	5.0149318119680135	Sub_train
Cpd13446	-0.4262748771965354	-12.750644274803948	-1.6495833376085358	-0.4529167222444602	-0.012633175374811166	-0.02770599289186759	1	1	0.26329921080393015	0.7367007891960698	0.2509338475157107	0.10372911087618158	0.3520905528914035	0.19949786655409849	0.28656057460261547	0.4590688156656056	In	NA	Sub_train
Cpd36445	-0.4755534390818176	-16.932210985284346	14.366951679096651	-1.847660235059546	-0.035100732600732584	0.28961538461538466	-1	-1	0.8359068273742429	0.164093172625757	0.21379356933914925	0.28730797555978416	1.759694725301934	1.146776865507127	0.6395561505549703	1.9601387672050865	In	NA	Sub_train
Cpd21724	-0.7905304643000995	-11.850788137270007	13.109827611656707	0.347796387664921	-0.006613600973065476	0.2728122949920257	-1	-1	0.9857663806261896	0.014233619373810397	0.023598389522513256	0.06422368634402714	1.5939425138708547	0.34432879851681936	0.19198495556376705	1.8320346912937282	In	NA	Sub_train
Cpd42744	-0.08918452171876504	-4.2231717473314205	0.5778891898639915	0.05257778325004472	-0.023668456086038615	0.023717308332692852	1	1	0.14726121329404784	0.8527387867059522	0.5049921863573634	0.270643423057199	0.0583975858301514	0.14382284061636444	0.45993969327072826	0.06702576695591954	In	NA	Sub_train
Cpd17090	-1.2579511530053344	-28.158776376047502	-4.116723063494389	-1.5145176199134718	-0.014502008445772025	-0.0727838936584019	-1	-1	0.665976149521978	0.33402385047802197	0.3758841247354402	0.7801759055552744	0.6773837169208023	0.9205137568533954	0.31592245847851524	0.802735543104415	In	NA	Sub_train
Cpd07563	-2.2590086749498783	-32.835055633998124	3.0495128240269924	-2.178753103615319	-0.03834013472342581	-0.04768790004751798	-1	-1	0.9878928000946084	0.012107199905391518	1.130361394634501	0.9854736077218937	0.2674867829435054	1.3716478315336822	0.690451519666219	0.6114076895571472	In	NA	Sub_train
Cpd32642	1.2507464217075879	-20.118371736715353	-1.6391832682592409	0.5097664853760573	0.007491162578211167	-0.02517415271767909	1	1	0.05280310210813155	0.9471968978918685	1.5148716567057132	0.4271865937774907	0.3507193004125668	0.4543353126969438	0.02961987149372755	0.439766469898266	In	NA	Sub_train
Cpd30169	0.9041507996953538	-4.772072846232522	19.72349358546839	2.083896464568726	-0.002239884657467191	0.3869041215195061	-1	-1	0.9581499986733445	0.04185000132665554	1.2536493863342775	0.24654560337939949	2.465956493412407	1.523449638887237	0.12326798315986075	2.701852583952221	In	NA	Sub_train
Cpd11776	-2.2189458998260103	-35.632210985284345	-1.007773595628627	-1.6509569383562492	-0.006589219330855126	-0.02056313574901038	-1	-1	0.9879719840411462	0.012028015958853843	1.1001668728039058	1.1082741366350854	0.2674677325934679	1.013180329456012	0.19160188713544776	0.4046128117899533	In	NA	Sub_train
Cpd03493	0.08234470850876831	35.14689925321992	3.31793387665857	1.1971867460087413	-0.03984389412192205	0.06885345333594067	1	1	0.011751072742730573	0.9882489272572694	0.6342703771635916	1.999065671751567	0.3028781848112193	0.9212159759651671	0.7140776045862799	0.27708500525611857	In	NA	Sub_train
Cpd10564	-3.1612535921337024	-9.236606589679948	1.8317868439318128	0.44354855614924493	-0.1351606479022837	0.15471158952571487	-1	-1	0.9921336968928017	0.007866303107198245	1.8103655572073547	0.05054393876179642	0.10692922196315545	0.4093615572111683	2.2116321478006533	0.9316537448510399	In	NA	Sub_train
Cpd16793	-0.6730750334970952	-40.732434409831406	-5.844113746784791	-1.0930105744498433	-0.05403675377097916	-0.13348162311451328	1	-1	0.5270235178352569	0.47297648216474314	0.06492544734445348	1.3321838075161938	0.9051407324585748	0.6342354781521474	0.9370665399588206	1.2654853537751518	In	NA	Sub_train
Cpd17089	-0.7363049634599422	-10.56987504403472	-2.397385535410734	0.4948854755577374	0.0076721133126488065	0.03160350378323449	-1	-1	0.6081191690448065	0.39188083095519355	0.017270298775557923	0.007989124588708305	0.45068851247955455	0.4442284593905201	0.032462851176811296	0.006902670353281549	In	NA	Sub_train
Cpd43271	-0.705118587652831	-18.450094824254496	-1.922660260685459	-0.3018178211455589	0.06479308237549984	-0.018590383974999427	-1	-1	0.7922427760846272	0.20775722391537277	0.0407748538697445	0.3539460112944133	0.3880958327703977	0.09687482908466637	0.9299101869305455	0.3895728668347798	In	NA	Sub_train
Cpd05120	-0.9793854602655706	5.634272531199173	0.13563299777796653	0.487504600105289	-0.004391417133052934	0.03438191919604449	1	1	0.4766245894447091	0.5233754105552909	0.16593466754782352	0.7034042886913677	0.11670920658101953	0.43921553174773037	0.15707145532920505	0.014279525715059733	In	NA	Sub_train
Cpd38360	-0.8557732193015979	3.878882192400323	19.68730013912923	1.6851590250275583	-0.0302399745994391	0.4178672400469708	-1	-1	0.9958036302058162	0.004196369794183793	0.07277056454259233	0.6263392583366958	2.461184375905943	1.252635973791719	0.5631870974808774	2.9379104623069643	In	NA	Sub_train
Cpd13851	-2.292758393680052	-12.698446472606143	-2.7699130079382064	-1.86225738158512	-0.04450130724294303	-0.06451917970505437	-1	-1	0.7535054920906228	0.24649450790937721	1.155797890629197	0.1014375264223367	0.4998063791957679	1.1566909251326187	0.7872518357931365	0.7397266817939645	In	NA	Sub_train
Cpd30489	0.5716067224752129	-6.6006442748039476	0.12349358546838712	0.5558744865467482	0.044509681768045976	-0.019464234650109283	1	1	0.16564752564890717	0.8343524743510928	1.0030174875650744	0.16626778166997366	0.1183097919869485	0.4856508490599998	0.6112306523596981	0.39623496503985306	In	NA	Sub_train
Cpd10793	0.3975376166575064	-33.50583735891072	-3.346784584639616	0.32211998472067355	0.15439979165815587	-0.08704665223252686	-1	-1	0.8725252820449031	0.12747471795509688	0.8718250427233388	1.0149222225679344	0.5758670815771262	0.32688995255391573	2.3377522426718396	0.9114725401710198	In	NA	Sub_train
Cpd36959	0.10082018729180868	-30.430458466940337	-2.996765794936698	-0.265390425521892	0.10822156386209936	-0.05575913357940288	-1	-1	0.7467330671611245	0.2532669328388755	0.648194980382425	0.8799071422046757	0.5297169919094966	0.07213414626822082	1.6122301063124207	0.6729414869862532	In	NA	Sub_train
Cpd38629	1.709226979916634	-13.995293631775505	-3.2088537070246104	2.0752689151374484	0.052727058367593865	0.009625481805212496	1	1	0.05829866244822668	0.9417013375517733	1.8604193922518444	0.1583716244846191	0.5576808511314117	1.5175899978037068	0.7403367032047894	0.17445960535528712	In	NA	Sub_train
Cpd06425	-1.572792053672164	-36.70089230396565	-1.086345024200055	-0.042715180114491096	-0.017578230319866116	0.0305357653498907	-1	-1	0.9883767106771841	0.011623289322815826	0.6131734892129692	1.1551913130848546	0.2778274006471825	0.07910196390045106	0.36425404616666196	0.015042937910290797	In	NA	Sub_train
Cpd21042	-0.7938086052828429	-28.38604090964768	-3.035423869763	1.1721725004136514	0.0059874031797149145	0.02896118562818561	-1	-1	0.9464312965867068	0.05356870341329323	0.026069059593699692	0.79015325805251	0.5348140714723567	0.9042268526538451	0.005993786573666475	0.027047282630168087	In	NA	Sub_train
Cpd32393	-1.8277512412796202	-11.7882549413283	-2.738542826397857	-3.1102975976969085	-0.045624589984054484	-0.03268221050247979	1	1	0.1933081262980899	0.8066918737019101	0.8053311900292989	0.061478358118784805	0.4956702106997688	2.0043322840698714	0.8049001201245772	0.4970067052341475	In	NA	Sub_train
Cpd24947	-0.6311898049594402	-25.07771121419309	-3.0220405202114238	-0.3412146013460677	0.06921057485111035	-0.05795693577720496	-1	-1	0.8339482576459685	0.16605174235403153	0.09649351629497957	0.6449111869482975	0.5330494725421602	0.1236322523437902	0.9993149417516105	0.6896971804864528	In	NA	Sub_train
Cpd23535	-0.6954755192451545	18.525036038554173	2.5356517874808846	1.2494447393132726	0.028001783642319145	0.0651199872997181	-1	1	0.4571602722274507	0.5428397277725493	0.04804264394792212	1.269333734143925	0.19973404048807314	0.9567084511980479	0.3518693453845576	0.2486216555247775	In	NA	Sub_train
Cpd30537	1.97820012906862	0.2240809999213232	9.553163915138716	1.5553250359972977	0.0291250663834306	0.20855774337186875	1	1	0.07597689999252977	0.9240231000074702	2.063139138919494	0.4658864185247751	1.124995264921095	1.1644555950850788	0.3695176297159984	1.3421682356059534	In	NA	Sub_train
Cpd29384	-1.4456714017689642	-21.09913978562166	-1.1511613993323029	-0.2450607551922217	0.019210574851110357	-0.03268221050247979	-1	-1	0.9517895699221186	0.048210430077881346	0.5173651662212879	0.47024420768208547	0.2863734604939205	0.0583266830450609	0.21374761815958634	0.4970067052341475	In	NA	Sub_train
Cpd17309	-0.5478434249984039	-1.185259659419335	3.3223946843694847	0.1756547063269684	-0.0011190954785599767	0.037098009277739985	-1	-1	0.5474593637415732	0.4525406362584268	0.15931003565624763	0.40401363827096576	0.3034663437384114	0.22741396931873853	0.10565887604815989	0.034986563397219825	In	NA	Sub_train
Cpd30829	-0.3481734973050068	-0.21877614293581435	-1.5781547661799646	-0.24027935960709784	-0.009885922627558415	-0.05627742146329619	1	1	0.10607385875381714	0.8939261412461829	0.3097973139840984	0.4464441335795237	0.3426726728425721	0.05507926473347986	0.2433975348448119	0.6768928311682129	In	NA	Sub_train
Cpd02940	2.798134182192978	56.39126015547555	0.02921207214729375	2.851322084354605	-0.024054420437711527	0.09592112250887286	1	1	7.0701454308874645e-06	0.9999929298545691	2.681107230000685	2.931734196587023	0.13074083975287362	2.044668175630527	0.4660037129256407	0.4834445988901663	In	NA	Sub_train
Cpd04701	1.142518462316661	-6.036623993217517	-5.9571479440441	1.6572583721916256	-0.08999237918215633	0.08057509293680121	1	1	0.0037031679014511987	0.9962968320985488	1.4333023826749884	0.1910293627043385	0.9200443276154326	1.2336864664122482	1.5019778284055372	0.3664489164708022	In	NA	Sub_train
Cpd41833	-0.22434935688359994	-16.847897022056696	-2.9369459749711733	-0.21225738158511973	-0.0049871374047199355	-0.03012884551346104	1	1	0.25319029813069993	0.7468097018693001	0.4031211214225248	0.283606429532188	0.5218297294638046	0.03604735596642151	0.16643102291766423	0.4775402577108332	In	NA	Sub_train
Cpd10340	-2.1843305152106254	-2.8767164797898435	18.557611019755985	-0.8899679273672387	-0.041754054495690286	0.32614016095428616	-1	-1	0.9979800465512779	0.002019953448722051	1.0740779415401054	0.3297554130065694	2.312234503243761	0.4963333952917823	0.744088796035333	2.2385978378666813	In	NA	Sub_train
Cpd37986	-1.63764135116973	-23.896941983423854	-1.7775350257059288	-1.9087970189284853	-0.040679535038999536	-0.03378111160138088	-1	-1	0.7203328683904535	0.2796671316095464	0.6620491230884281	0.5930731344081662	0.36896102399905795	1.1882996192539335	0.7272066485605309	0.5053845519842476	In	NA	Sub_train
Cpd35750	-0.17115783468621334	1.6541569176750448	22.46971772154681	-0.26813767826914464	-0.010459754819219316	0.2832518554315861	-1	-1	0.9658148167932563	0.034185183206743706	0.4432105204525665	0.5286695167196688	2.8280470264235005	0.07400001967675586	0.2524132112246919	1.9116242354196804	In	NA	Sub_train
Cpd40969	-0.7237999063341498	-7.959435483595155	-3.2743086123338108	-0.7688507881785263	0.004353521935939401	-0.03342554881016421	1	1	0.20481713179143535	0.7951828682085647	0.026695113187693496	0.10661422004515089	0.566311101386747	0.4140733085356381	0.019676687741132293	0.5026737979611331	In	NA	Sub_train
Cpd39021	-0.4880257673361132	-28.144194730676602	-2.996765794936698	-0.7142915244229907	0.03899079463133013	-0.05246243028269958	-1	-1	0.6836459745035609	0.3163540254964391	0.2043934220306241	0.7795357431262739	0.5297169919094966	0.37701786122286035	0.5245215044157717	0.6478079467359524	In	NA	Sub_train
Cpd01123	-0.25248153768333914	-33.742623993217514	-7.9071479440441	-0.4377416278083741	-0.02899237918215633	-0.09442490706319884	1	1	0.23657952646160763	0.7634204735383924	0.3819184527438414	1.0253176136995275	1.1771524529485318	0.18919127746846842	0.5435856936232675	0.9677231784826665	In	NA	Sub_train
Cpd06775	-2.7973545396115327	-43.11926616031392	-0.5700360481534585	-1.1253696449687025	-0.0488664505128995	0.03652262626827156	-1	-1	0.9984703298951041	0.001529670104895962	1.53610203323676	1.4369703368919302	0.20975189658359664	0.6562130443831505	0.8558341141066453	0.03059993508211628	In	NA	Sub_train
Cpd36313	0.5019190883907095	-10.293645280127151	15.548289150118244	0.08680737667591022	0.05547431111484661	0.2316035037832344	-1	-1	0.9193107637394644	0.08068923626053555	0.9504952950264584	0.004137896205405801	1.9154544496917318	0.16707082470598245	0.7834997429625928	1.5178654381649674	In	NA	Sub_train
Cpd17808	-0.5786126557676347	-8.798995923155598	16.015251827226628	-0.9501694694972076	-0.010459754819219316	0.2942408664205971	-1	-1	0.9423522855567688	0.05764771444323124	0.13611987453286972	0.06975589325067874	1.9770236284157636	0.5372209534989565	0.2524132112246919	1.9954027029206833	In	NA	Sub_train
Cpd23353	-1.257013980783616	-1.9326562691381408	-0.5187438169147198	-0.1895662496977162	-0.032437776797241295	-0.0013635291837985036	-1	-1	0.5208219102822244	0.47917808971777565	0.3751777965537251	0.3712014818281025	0.20298899944618948	0.020636040192651337	0.5977175292871202	0.2582380728562899	In	NA	Sub_train
Cpd06244	-0.4782865591666695	-16.083309886383248	3.403764865909836	1.1166254792261678	-0.040655153396789184	0.0904258752400007	-1	-1	0.868202882356967	0.131797117643033	0.2117336707471884	0.2500395757577821	0.3141950282685928	0.8665005423022742	0.7268235801322115	0.4415497099701749	In	NA	Sub_train
Cpd45557	-2.4831405656748093	15.093861219701544	1.796021057995859	-0.2803892497169877	-0.02476735718493972	0.03580522042060495	-1	-1	0.8598426177342067	0.14015738226579327	1.2992851710454516	1.1186985245711076	0.1022134916179975	0.08232101649809254	0.4772049091738498	0.025130547295183554	In	NA	Sub_train
Cpd42379	2.263562731028488	-16.67152339568307	-1.5451877332129318	1.4734569041291656	-0.004437686855269391	-0.057601372985988525	1	1	0.009475288353585909	0.9905247116464141	2.278211292255654	0.2758632862723546	0.3383259589738806	1.108852567510732	0.15779841496610358	0.6869864264633401	In	NA	Sub_train
Cpd35902	-0.39368530721368605	-6.213974950456822	15.130706732535828	-0.5181376782691447	-0.0193888303477345	0.2391194623265525	-1	-1	0.9078017113220247	0.09219828867797535	0.2754959623281367	0.18324331272959077	1.8603960740216403	0.24379449985345242	0.3927010105264262	1.575165907623951	In	NA	Sub_train
Cpd19475	-0.5723985961682311	15.481079994598124	5.248289150118247	0.18515902502755824	0.014265519906055403	0.03929581147554219	1	1	0.3403002133256583	0.6596997866743417	0.14080328844143408	1.1356981775723443	0.5573961466502344	0.23386909273153975	0.13605414659553985	0.051742256897420416	In	NA	Sub_train
Cpd14748	-0.8830082601632391	7.727233840751968	-1.8769855751564783	0.6384557283242616	-0.02639382075328525	0.02501009718982789	1	1	0.22782759165499367	0.7721724083450063	0.09329707658054766	0.7952893374391053	0.38207361083627717	0.5417382051398356	0.5027588418199525	0.05716975085388321	In	NA	Sub_train
Cpd05659	0.5522695205388435	-2.304980446028206	6.2434977864330055	3.296434866309493	-0.04585893171590701	0.10644743829834673	-1	-1	0.7505180051034662	0.24948199489653375	0.9884434206362338	0.35485573048174107	0.6886147244954639	2.346978949358661	0.8085819442665234	0.5636955519700756	In	NA	Sub_train
Cpd42842	-0.1853383678726116	-7.461633285792963	-0.3622207002458988	-0.07929034861808677	-0.01212999454757708	-0.015843131227746617	1	1	0.20124012397723812	0.7987598760227619	0.43252293284680704	0.12846869915234413	0.18235137631900253	0.054260917006678615	0.27865492628795346	0.36862824995952864	In	NA	Sub_train
Cpd20482	-1.2581128818825171	-19.420568357050225	-2.4599526081235106	-0.5033025134339798	0.021408377048912547	0.010724382904113716	-1	-1	0.8451022419946548	0.15489775800534522	0.3760060165938457	0.39655167603476066	0.4589380010809708	0.23371878344736272	0.24827804996582906	0.16608175860518593	In	NA	Sub_train
Cpd14509	-1.4286126557676346	-19.94514976930944	-1.8759569639821625	-1.690828810156548	-0.04452568888515338	0.004680426860157607	1	-1	0.5363701670260231	0.46362983297397686	0.5045083265004455	0.419581814440852	0.3819379881230848	1.0402604244400264	0.7876349042214558	0.21215991573073792	In	NA	Sub_train
Cpd20188	-0.4361348599044952	-25.883859336932698	8.574643986788956	-0.6135943009936118	-0.02034986470932921	0.2557793279590586	-1	-1	0.9154027078865117	0.08459729211348838	0.2435025734163932	0.6803026484233562	0.9959770985728462	0.30862653039314814	0.40780015435278466	1.7021780666671735	In	NA	Sub_train
Cpd33863	0.6944927408710919	-24.104434409831423	-1.0521137467847907	-0.15501057444984312	-0.016036753770979156	-0.0394816231145132	1	1	0.11528892078137032	0.8847110792186297	1.0956342509734258	0.6021824531653865	0.2733139957425692	0.0028334114708180643	0.34003537402888195	0.548844342771574	In	NA	Sub_train
Cpd05402	-2.800264581144692	-30.455837358910717	0.8609077230526919	-2.420737158136469	-0.04999581273744853	-0.04199170717758177	-1	-1	0.9876307388065826	0.012369261193417367	1.5382952740277247	0.8810213246385403	0.02108150146980768	1.5359980585275546	0.8735779153087437	0.5679808234169084	In	NA	Sub_train
Cpd07909	-0.7425722734523837	-26.197046150119508	-3.099531837386868	-0.8646932020925133	0.0060481433065075075	-0.018365333551208184	-1	-1	0.6123971623062654	0.38760283769373455	0.012546751098174477	0.6940521551464248	0.5432667275619402	0.479167359933259	0.006948095750448425	0.3878571182897528	In	NA	Sub_train
Cpd09651	-1.9596052404853503	-17.58770549077885	3.99827036041533	-1.576781114180425	-0.026369439111074904	-0.04528841047428519	-1	-1	0.9624170929411462	0.03758290705885381	0.9047069433354342	0.31608545191175075	0.39258076836732847	0.9628017474255637	0.5023757733916333	0.5931143636672102	In	NA	Sub_train
Cpd30363	0.9309473818158722	7.870234846075175	-3.061121799146997	0.6135667942390561	-0.02307273581437161	-0.035947751133625784	1	1	0.003529646844906531	0.9964703531550935	1.2738454406845234	0.8015673581006081	0.5382023517025424	0.5248341906392376	0.450580125682269	0.5219026662913572	In	NA	Sub_train
Cpd06956	-1.5700448009249113	-11.046496699570058	6.844424206569174	-0.15974814714745816	-0.03955625229788809	0.0360302708443962	-1	-1	0.9744531864186237	0.025546813581376362	0.6111029391126677	0.028913736932569312	0.7678470656976899	0.0003842433031453611	0.7095583642290901	0.026846295840210626	In	NA	Sub_train
Cpd02781	3.5465184623166603	50.2303760067825	1.4538520559558998	3.3902583721916266	-0.010992379182156328	0.0915750929368011	1	1	7.332987813968295e-06	0.999992667012186	3.2451496712445054	2.6612594688660494	0.057098398971027614	2.4107018029971092	0.2607814571301386	0.45031116243930513	Outlier	3.3191268567999948	Sub_train
Cpd15757	-1.2248684462384174	-15.213663594092619	-1.0648433642462671	-1.7009837853270058	-0.028599062985698618	-0.02667791211617533	1	1	0.4240722930114932	0.5759277069885068	0.35095034247496637	0.211860421850017	0.27499239988704494	1.047157459361127	0.5374061665877338	0.4512308917668243	In	NA	Sub_train
Cpd28668	-1.4641219512195152	-51.14743440983142	-5.844113746784791	0.2689894255501564	0.22396324622902086	-0.08748162311451324	-1	-1	0.9997329030473787	0.00026709695262126494	0.5312709806949145	1.7894224474947646	0.9051407324585748	0.29080484985049504	3.4306877792128354	0.9147886888159542	In	2.7912237892111493	Sub_train
Cpd19784	-2.5289920027616377	-5.742650545723906	5.504314316459285	-3.246011883411194	-0.15551469987416436	0.0057793279590587065	1	-1	0.5357174265101525	0.4642825734898475	1.3338424929933659	0.2039353655196808	0.5911531469353827	2.0965064304515066	2.5314217104367183	0.2037820689806376	In	NA	Sub_train
Cpd17779	-1.221860927441425	13.971298811922415	32.774254380114634	-1.8679010785600885	-0.04739605546690162	0.5432468999138996	-1	-1	0.9914938897259247	0.008506110274075357	0.34868363499674143	1.0694158641175313	4.1867034893519985	1.160523999509177	0.8327322280884948	3.8937849964167572	Outlier	4.056018745780869	Sub_train
Cpd35743	-0.8947842083125871	-20.641002194075554	-2.3643670022220333	-1.0454624328617441	0.006573212213747714	-0.004110781931051192	-1	-1	0.5624762035904567	0.4375237964095433	0.1021723759668752	0.4501310814908614	0.44633500829012096	0.6019418302148704	0.015197635273689985	0.2791826897315401	In	NA	Sub_train
Cpd02871	0.06751846231666114	77.3413760067825	10.906852055955904	2.872258372191625	-0.054992379182156326	0.13057509293680106	1	1	0.006291952347155516	0.9937080476528445	0.623096128426972	3.8514847946902466	1.3034794803934824	2.058887640070993	0.95208070189112	0.7476409436003635	Outlier	3.1537363116130646	Sub_train
Cpd37747	-0.35082816435654307	-24.694194730676603	-3.081930630101533	0.1994447393132729	0.04833145397198948	0.01676833894806971	-1	-1	0.741316290257375	0.258683709742625	0.3077965438928418	0.628074071697943	0.5409460027369496	0.24357163445592267	0.6712758395923039	0.12000360147963479	In	NA	Sub_train
Cpd14071	-0.03389100262939479	8.491599563802119	15.605833327483056	-0.8077507026202387	-0.016757647543516392	0.31744167025137243	1	1	0.42718661437506533	0.5728133856249347	0.5466658189020981	0.8288464707711924	1.9230416679307587	0.44049327154183227	0.35136158585860666	2.1722819317864546	In	NA	Sub_train
Cpd36314	-1.3508281643565432	-16.21287604935792	-2.08852403669494	-0.0324233925548593	-0.02034986470932921	0.014021086200816895	-1	-1	0.8319367213261295	0.16806327867387047	0.44588369261694094	0.2557277808605935	0.4099650248270473	0.08609191877555776	0.40780015435278466	0.140948218354886	In	NA	Sub_train
Cpd35294	-0.2326962962246749	-21.469469455951323	-2.669842718013621	-0.5461596562911228	0.013716069356604865	-0.011803089623358892	1	1	0.34360179659731005	0.65639820340269	0.3968301982058106	0.4865023963335735	0.4866120793783064	0.2628264086205108	0.1274215386439793	0.3378276169822421	In	NA	Sub_train
Cpd24817	-1.5193725150572792	-30.773258954760465	-3.5654990577329246	0.8541273876316972	0.057867102427835215	0.08384840367329836	-1	-1	0.9928912035863178	0.007108796413682254	0.5729122387154594	0.8949567465095116	0.6047046549926324	0.688217634263642	0.821093716315767	0.39140411557220844	In	NA	Sub_train
Cpd30578	-1.357514156645666	7.318037043877367	-2.1259569639821625	-1.5534661727939107	-0.05274306548470128	-0.048035663221537885	1	1	0.06329136938321744	0.9367086306167826	0.45092279286670967	0.7773248067730919	0.41490056829399496	0.9469667540132702	0.9167409550665472	0.6140589805424603	In	NA	Sub_train
Cpd22706	-1.1114095851792205	17.79097010448823	3.828508930338028	1.305488695357229	-0.0056525666114707685	0.12483374804083808	-1	-1	0.6701546703714439	0.32984532962855606	0.26543864123774025	1.237106820140381	0.37019766937192283	0.9947722687321646	0.17688581173740855	0.7038698456135215	In	NA	Sub_train
Cpd45429	-1.1089647414989852	-9.897347571507249	-2.2457371837623823	-0.9512683705961086	0.009848027430444892	-0.05705192243653792	-1	1	0.4861225093177155	0.5138774906822845	0.26359601087459106	0.021536131953460345	0.4306936286835739	0.5379673028623705	0.06664939177447474	0.6827975030882896	In	NA	Sub_train
Cpd31839	-0.6294921786236883	-20.906688230847898	0.1701968821716838	-0.6018178211455589	0.05494924220760642	-0.06177192695780169	-1	-1	0.8342600890747326	0.16573991092526738	0.09777298371321429	0.46179521227483483	0.11215194733963564	0.3006282052967022	0.7752502034393516	0.7187820649187143	In	NA	Sub_train
Cpd03582	-0.025539306419416888	-20.103639556712924	-1.9792021670571975	-0.1850228724221836	0.041212978471342684	-0.024958740144614786	1	1	0.4296207187170664	0.5703792812829336	0.552960327276892	0.42653982258707007	0.39555090125757575	0.017550278661668636	0.5594350046503339	0.43812419879035447	In	NA	Sub_train
Cpd03467	3.0928710242982422	-17.55610826557707	-2.2986074767248867	3.304705543001221	-0.03758825502417769	-0.01310143388210442	1	1	0.004916864754760719	0.9950831352452393	2.903244562866727	0.3146982726243424	0.43766459376531813	2.3525962103569866	0.6786384772061885	0.34772598658030685	In	NA	Sub_train
Cpd39056	-0.06549829480864085	-3.9941947306766035	-1.6995130476839506	2.002191992060526	0.031847937488472984	0.05797713015686089	-1	-1	0.5740176974611815	0.42598230253881847	0.5228440274570101	0.2806959568720429	0.35867380117648817	1.467957765136673	0.41229760104548246	0.19416565164912516	In	NA	Sub_train
Cpd34614	-1.7508281643565429	9.855255818773946	2.0548825567116533	-1.527478337609804	-0.03353667789614239	-0.04147341929368858	1	1	0.3576803041346841	0.6423196958653159	0.7473557872208537	0.8887136173311146	0.1363444632363228	0.9293163901492579	0.6149827451902415	0.5640294792349496	In	NA	Sub_train
Cpd24566	-0.02349749726713264	-32.2876013240832	-3.211051509222412	1.8076864975550309	0.09173804737858288	0.05468042686015759	-1	-1	0.9626891339166476	0.037310866083352434	0.5544991984816935	0.9614393048783116	0.5579706320559911	1.3358539278123855	1.3532518677655996	0.16903211139882435	In	NA	Sub_train
Cpd13836	-0.4290221299437881	-18.456138780298453	-2.787495425520624	-0.21115848048621874	0.1258283630867273	-0.05023346541934008	-1	-1	0.8120555048431197	0.18794449515688025	0.24886329741540913	0.3542113526522269	0.5021246265924033	0.035301006603007536	1.8888566291906828	0.6308146740426609	In	NA	Sub_train
Cpd38577	1.4389421830438145	-8.328898052504826	-4.2045968020938265	0.8082627259775612	-0.02559154418870613	-0.029685430913167818	1	1	0.004678368136788569	0.9953216318632114	1.6567110826197393	0.09039409882275562	0.6889698975348086	0.6570673687274659	0.49015399674761195	0.47415973550394086	In	NA	Sub_train
Cpd19420	0.942986019216384	0.367343730861859	-3.211051509222412	0.3346095744781078	-0.02419601855548305	-0.0486162764365458	1	1	0.005227412049476299	0.9947725879505237	1.2829187237677966	0.4721759294469898	0.5579706320559911	0.33537260615585074	0.4682284100137096	0.6184854831106019	In	NA	Sub_train
Cpd23466	-0.6822887060583411	-28.173865060346927	-3.1132493114202147	-0.7571486672801337	0.08610567514677099	-0.07956185635476624	-1	-1	0.8645874403114684	0.13541255968853158	0.057981284429369936	0.7808383279737223	0.5450753809122064	0.4061254863960085	1.2647597161732296	0.8544096499051285	In	NA	Sub_train
Cpd24691	-1.7196513434209786	-5.829359565841438	-0.8291833773542805	0.13900517887371228	-0.021448765808230304	0.003032075211805896	-1	-1	0.8755811163594607	0.12441888364053928	0.7238584334445145	0.20012867186318395	0.24392055504303398	0.20252241946814975	0.425065370255906	0.2247266858558888	In	NA	Sub_train
Cpd40520	-1.3584152909495344	42.196608472448794	-0.19793498596018427	-1.3902793596070977	-0.028064060481643012	-0.043315658700274116	1	1	0.005842293793681286	0.9941577062063187	0.4516019599819762	2.308561538832181	0.16069025220669012	0.8361338735462838	0.5290005568832139	0.5780744187120357	In	NA	Sub_train
Cpd42628	1.5707055881713443	25.25430078014111	-0.7188141068393054	1.0437865744588366	-4.208245966499508e-05	0.006134890750275257	1	1	0.0005459589094428674	0.9994540410905571	1.75601855695959	1.5647614689974012	0.22936833133201504	0.8170299664158386	0.08873755135361795	0.201071314957524	In	NA	Sub_train
Cpd02800	0.5601749792948693	12.459547256473904	5.3125560747010425	0.2754166880173769	0.04780638506474926	-0.017266432452307082	1	1	0.09087720348347861	0.9091227965165214	0.9944016086611936	1.003047047487789	0.5658697612658273	0.29517010460881865	0.6630263000690622	0.37947927153965244	In	NA	Sub_train
Cpd46060	-0.9869867195209628	-6.216578340738014	23.618548530523327	-0.7567628760906143	-0.014877247294829829	0.41107994569533024	-1	-1	0.9960829318561685	0.0039170681438314755	0.17166358642119972	0.1831290188619474	2.9795207369983006	0.40586346553808367	0.3218179660457571	2.8861652124544266	In	NA	Sub_train
Cpd20753	-0.42899200276163785	-24.695843082324963	-3.0659965641674667	0.5021919920605257	0.12786391690501275	0.00010847331556342851	-1	-1	0.9370272779113257	0.06297272208867431	0.2488860036771775	0.6281464375228016	0.5388450910337486	0.44919088407649366	1.9208379204918433	0.24701576052285878	In	NA	Sub_train
Cpd07260	1.3118233309432206	-30.16737582044918	-4.347334035189067	0.9397024023030904	0.2296745169328812	-0.10078291596879067	-1	-1	0.7146334334674738	0.2853665665325263	1.5609041161037116	0.8683573052883455	0.7077898474919115	0.7463382947926117	3.5204195320356577	1.0161956245472739	In	2.7888571939666624	Sub_train
Cpd45941	-1.2067669393011826	-7.430314604474276	-0.26057234859754685	-0.5847848541125922	0.0010568186392361048	-0.030678296062911524	-1	-1	0.6668710499866997	0.3331289500133003	0.33730759444532776	0.12984364982465124	0.16894900855720388	0.28905979016378464	0.07147233545049653	0.4817291810858829	In	NA	Sub_train
Cpd34958	-0.4943663602472992	-5.7785221126552	-2.0692584562291656	-1.0932410334209348	0.012565660727160298	-0.03143051019975533	1	1	0.11915769943848997	0.88084230056151	0.19961464246570917	0.20236053436484977	0.40742485186447847	0.6343920007969416	0.10934707008258056	0.48746394171906293	In	NA	Sub_train
Cpd33122	-0.5266523401807187	-14.786502422984292	-2.064348212519116	-0.6681376782691447	0.03679299243352793	-0.040923968744237975	1	1	0.4453899075363389	0.5546100924636611	0.17528133747353947	0.19310722041658204	0.4067774346566736	0.3456711879594704	0.48999107260952884	0.5598405558598991	In	NA	Sub_train
Cpd22241	-1.384765445026181	-56.09843440983141	-5.661113746784791	-1.3390105744498435	0.15396324622902086	-0.11548162311451304	-1	-1	0.9974473178487335	0.0025526821512664197	0.4714615503385325	2.0067809214778562	0.8810121237734686	0.801313246646017	2.330893526184001	1.1282562240085077	In	NA	Sub_train
Cpd41177	1.2042220716878285	-5.448446472606144	-0.3715613595865583	0.9229074535797158	0.001606269188686651	-0.03012884551346104	1	1	0.028401294877144823	0.9715987051228552	1.479807173579357	0.21685149324589506	0.18358294524846513	0.7349315364402932	0.06283972749893586	0.4775402577108332	In	NA	Sub_train
Cpd08743	-1.7689458998260104	-41.62287032594368	-2.538542826397857	-1.8515063889056997	0.009894297152661364	-0.06396972915560377	-1	-1	0.9742724775478924	0.025727522452107618	0.7610107663745037	1.371275666111609	0.4693001465630407	1.1493890882790763	0.06737635141137355	0.7355377584189139	In	NA	Sub_train
Cpd20298	-2.207765445026181	-53.654623993217506	-5.229147944044099	0.19125837219162545	0.07796324622902084	0.08651837688548669	-1	-1	0.9996441003988754	0.0003558996011246414	1.0917403849860836	1.8994929184766074	0.8240572941577422	0.23801163465609976	1.1368311943241238	0.4117595655949224	In	NA	Sub_train
Cpd40880	0.7954308628966197	-24.552292626452303	-3.255077843103041	0.3086217392940009	0.04995791754033501	-0.06089807628269171	1	1	0.1990625254648858	0.8009374745351142	1.1717093186544787	0.6218442949196793	0.563775518296677	0.3177222422918383	0.6968297722384065	0.7121199667136401	In	NA	Sub_train
Cpd22425	-0.9603106840803192	-11.934854071335945	0.17136607319517033	0.10933484920338296	-0.0280421724016369	0.01841669059642129	-1	-1	0.71707685375703	0.28292314624296994	0.15155838572115204	0.06791434341179842	0.11199778912824851	0.18237098665597065	0.5286566656746345	0.10743683135448491	In	NA	Sub_train
Cpd27778	-3.2621219512195143	-9.862623993217511	-0.6131479440441003	-2.3517416278083743	0.02296324622902084	0.016518376885486852	-1	-1	0.9814499821203124	0.01855001787968758	1.886388045939503	0.023060564187007054	0.21543621388205747	1.489137817701257	0.272707138372897	0.12190927238646372	In	NA	Sub_train
Cpd01039	-0.3244815376833383	-6.532623993217513	-3.1231479440441	-0.5047416278083743	-0.016992379182156334	-0.055424907063198914	1	1	0.08589319829284303	0.914106801707157	0.32765347571513764	0.1692540035656569	0.5463805187979953	0.23469619815582318	0.3550495359611816	0.6703933973216084	In	NA	Sub_train
Cpd39645	0.312523683213337	-6.478810115291988	17.34389354572264	0.4631810030495364	0.008771014411549916	0.3151199872997181	-1	-1	0.9299285017239055	0.07007149827609448	0.8077517212585104	0.17161653686903086	2.152205465073126	0.4226954816752947	0.04972806707993288	2.154581791172589	In	NA	Sub_train
Cpd39917	-0.6144592469934903	29.88397110981143	-2.08309982112502	-0.6990705683983066	-0.02641570883329137	-0.017491482876098332	1	1	0.004274265661835974	0.995725734338164	0.10910300717969733	1.768012949082624	0.40924984026469613	0.366680123958846	0.5031027330285319	0.3811950200846796	In	NA	Sub_train
Cpd30867	0.6095188103873008	-1.7775673517270287	9.78832875030355	0.5795008601731224	0.027476714735078945	0.11625005106417635	1	-1	0.5137715162261884	0.48622848377381156	1.0315910789492362	0.37801018520523216	1.156001823851094	0.5016973603734023	0.34361980586131613	0.63842910859753	In	NA	Sub_train
Cpd03224	-0.6140008448809552	-14.826716479789836	-2.900081287936319	-0.6454624328617441	-0.015929878671514467	-0.03484885003472468	1	1	0.2747161444423323	0.7252838555576677	0.10944849579228938	0.19487269527417092	0.5169691086563569	0.33027066193215593	0.3383562223119798	0.513524819541257	In	NA	Sub_train
Cpd39937	-0.9556680382022816	7.848806274646594	-3.061121799146997	-0.9259936453213834	-0.02202010443768697	-0.04935961474423022	1	1	0.054794184646122734	0.9452058153538773	0.14805931527776156	0.8006266023774504	0.5382023517025424	0.5208012675038474	0.43404186941604617	0.6241525758375877	In	NA	Sub_train
Cpd36741	-0.8195094830378618	5.136574500092632	20.403234205063306	0.5472469371154707	-0.02859162295108745	0.3755595477392785	-1	-1	0.9873809894902493	0.012619010509750625	0.0454393032186113	0.6815543827035456	2.5555805120876935	0.4797912079764697	0.5372892736261953	2.6153633624281043	In	NA	Sub_train
Cpd38966	-1.0017620310723772	-6.658480444962317	-1.3522603004312037	-0.1615442716757381	-0.0011190954785599767	0.009625481805212496	-1	-1	0.5449440143654387	0.4550559856345613	0.1827994467257754	0.1637286619594809	0.3128884150929383	0.001604131425592981	0.10565887604815989	0.17445960535528712	In	NA	Sub_train
Cpd32097	-1.0877339368654464	-1.9836113077709852	-0.1292536672788656	3.9300503107225726	-0.03461119735283315	0.15306323787736315	-1	-1	0.978860146516103	0.021139853483897065	0.24759477301709257	0.36896445709795006	0.15163459831358295	2.7773165694228426	0.6318648926650439	0.919086974725889	In	NA	Sub_train
Cpd33591	-0.5541248676532463	4.601409664927795	-1.009403157574061	0.2362579261264598	0.013166618807154308	0.029955152134882906	1	1	0.21306756130908244	0.7869324386909176	0.15457583647052336	0.6580596115662316	0.2676825908585473	0.2685743381302934	0.11878893069241848	0.019469440478431462	In	NA	Sub_train
Cpd45542	-1.3688548513890948	-12.17097394513362	2.210856222831024	-1.2600595793873175	-0.020371752789335326	-0.04551346089807631	-1	-1	0.7772682172056662	0.22273178279433375	0.4594700503631223	0.07828046246769475	0.1569096411323649	0.7476914739817188	0.40814404556136413	0.5948301122122361	In	NA	Sub_train
Cpd25225	-1.2599571160546783	12.586574500092624	5.479058380887476	-0.441214601346068	0.0076721133126488065	-0.005209683029952292	1	-1	0.6488425250374695	0.35115747496253047	0.37739597944089953	1.0086237891212455	0.5878231437310744	0.19155004441446902	0.032462851176811296	0.2875605364816404	In	NA	Sub_train
Cpd00068	-0.6904815376833381	34.1153760067825	8.255852055955899	1.325258372191625	-0.03199237918215633	0.05957509293680108	1	1	0.2895043397492002	0.7104956602507998	0.051806509152557405	1.9537798065276277	0.9539442802611506	1.0081993967375948	0.5907197330387889	0.206348265076385	In	NA	Sub_train
Cpd34895	0.03983117630279782	-17.276612313094184	-2.532480080650984	-0.02033548046694708	0.025338827838827845	-0.06642857142857142	1	1	0.29992540483359054	0.7000745951664095	0.6022287681557296	0.3024278598357884	0.46850077159209214	0.09430176177311239	0.3100307241167074	0.7542835798274019	In	NA	Sub_train
Cpd39772	1.4666841704718483	114.1178274198568	20.436758325552464	0.6356915655150814	0.02392340992340971	0.07216550116550091	1	1	2.8273365272446505e-05	0.9999717266347276	1.6776196702657509	5.466042128089388	2.5600006781248257	0.5398608467906016	0.28779260284512287	0.3023355297781213	Outlier	4.375189041919622	Sub_train
Cpd29505	-2.6566604127579754	-28.406282642764513	-3.211051509222412	0.22526891513744854	-0.011009205368669868	0.03819691037664109	-1	-1	0.9972503858778173	0.0027496141221826404	1.4300636504342337	0.7910419092787366	0.5579706320559911	0.26111084449615274	0.26104581917625264	0.04336441014732012	In	NA	Sub_train
Cpd33464	-0.2891032023525629	-15.967243917166481	-0.8782810126201431	-0.7601583266540176	0.06237838062332395	-0.07179069407106259	1	1	0.4987599485365487	0.5012400514634513	0.3543174278545589	0.24494405526690652	0.2503940939976464	0.4081695805915986	0.8919719710759498	0.7951635478235726	In	NA	Sub_train
Cpd24472	-1.8163546401242756	-29.824414510896386	-3.211051509222412	0.2197744096429432	-0.04177843613790063	0.08325185543158606	-1	-1	0.9726326566650296	0.027367343334970394	0.7967417969751311	0.8533006405984569	0.5579706320559911	0.25737909767908257	0.7444718644636521	0.3868561269014306	In	NA	Sub_train
Cpd12874	-0.9125386134602717	8.33452056036089	5.410306772281574	-0.6111584804862186	-0.06538042812206392	0.0008654356795610032	1	1	0.26946642280999944	0.7305335771900006	0.11555352023767261	0.8219503987690171	0.57875822208887	0.30697217488572187	1.1152909379524436	0.24124480016299835	In	NA	Sub_train
Cpd17668	-0.14894232609730496	-29.188006912166585	-3.2743086123338108	-0.6858837552114934	0.08899079463133013	-0.06619869401896328	-1	-1	0.6825397986295898	0.31746020137041026	0.45995391022004006	0.825361116362716	0.566311101386747	0.35772393159787735	1.310088828007796	0.7525310311122055	In	NA	Sub_train
Cpd23079	0.06551349174385633	-5.629909016390887	5.097190249019344	0.4038403437088772	0.03514464078517628	0.0816035037832346	-1	-1	0.5931594141766365	0.4068405858233634	0.6215850217314653	0.20888493667103306	0.5374737080853983	0.38239261605093605	0.46409324875484675	0.37428935677628167	In	NA	Sub_train
Cpd28680	-1.6912757973733596	-19.17935956584144	-2.6885240366949397	-0.4752805354120017	0.03061116965226549	-0.04055086734377727	-1	-1	0.9459566987079362	0.054043301292063854	0.7024723451882509	0.3859621436638361	0.4890752172372316	0.21468687468030437	0.39286631306559805	0.5569960902765692	In	NA	Sub_train
Cpd44818	-1.024898807433051	-19.846798120957796	-3.2743086123338108	-1.1886310079587459	0.029078796661214126	-0.06968928507390051	-1	-1	0.6225065314475879	0.377493468552412	0.20023717780536196	0.4152639868909762	0.566311101386747	0.6991787653598054	0.36879067007909955	0.7791427407144423	In	NA	Sub_train
Cpd17113	-1.2556955139075905	-15.361032015145252	-2.188903514622207	-1.2942168680337724	-0.0067945517075031206	-0.05374558128910768	-1	-1	0.5616200667362374	0.4383799332637626	0.3741840941267718	0.21833018050752012	0.42320009118181384	0.7708903502615996	0.19482793524685088	0.6575904854008733	In	NA	Sub_train
Cpd07983	-1.891473372353483	-26.391002194075554	5.0515670637120325	0.08860350120419015	-0.04944636218799798	0.051964336778462204	-1	-1	0.9959977079301342	0.004002292069865817	0.8533573008479551	0.7025672005380798	0.5314582764720202	0.16829071282843006	0.8649453073571829	0.1483250737166651	In	NA	Sub_train
Cpd20920	-1.9839370577066928	55.43701978394641	21.64991871206368	1.4166254792261683	-0.13958063394009845	0.21786724004697072	-1	-1	0.8822771995207376	0.11772280047926244	0.9230453530935284	2.8898411990171113	2.719956264127019	1.0702539185143103	2.2810760798414584	1.4131423537887144	In	NA	Sub_train
Cpd16493	2.2356730585180795	-3.797347571507246	1.24711995909476	1.4492810799533418	0.08514464078517629	-0.0035613313816007033	1	1	0.018674964778136127	0.9813250352218639	2.2571913972818294	0.2893379278122486	0.029840705704284872	1.092432881515623	1.2496605723468712	0.2749937663564905	In	NA	Sub_train
Cpd44323	-0.6393158295281527	-21.264172580143192	-5.268241674447536	-0.7583084344849178	0.11692340992340973	-0.14283449883449895	-1	-1	0.7317933435139141	0.26820665648608594	0.09036909217614805	0.4774894664933086	0.8292118150481551	0.40691317467465765	1.7489478247262886	1.336790186878996	In	NA	Sub_train
Cpd19850	0.8968321730625379	18.779981093499227	-1.9489635971345003	2.514279904148438	0.07250727814781363	0.0008342730140036964	1	1	0.044239641528081686	0.9557603584719183	1.24813348208273	1.2805263150553352	0.39156393611625345	1.8157565684876207	1.0511105894609747	0.24148237935608935	In	NA	Sub_train
Cpd12047	0.7141834442929351	11.430124955965276	7.668548530523331	1.494336025008287	-0.0038882363058188405	0.03800302261840715	1	1	0.19176138916991448	0.8082386108300855	1.1104747449854446	0.9578534178528224	0.876508122094234	1.1230332054155994	0.1491658070145429	0.04188624079538409	In	NA	Sub_train
Cpd45353	-1.815008697542941	-8.555589329749003	-3.2743086123338108	-0.4062134255411635	-0.02696515938274192	0.019321703937088455	-1	-1	0.7470826163093995	0.25291738369060046	0.7957273866521022	0.08044191338808136	0.566311101386747	0.16777801860900135	0.5117353409800927	0.10053715395632064	In	NA	Sub_train
Cpd40253	-1.1303933129275563	8.037817263657589	1.8432738052486068	-1.2106090299367682	-0.058833291250873776	-0.0054035707881862315	1	1	0.12069820805160292	0.8793017919483971	0.2797463016569433	0.8089245502945306	0.10844378149645531	0.7141057526280866	1.0124266021706134	0.2890387058335765	In	NA	Sub_train
Cpd12614	0.6823153124248027	-13.353391527551205	13.39876831074311	0.3229074535797155	0.032924950507367975	0.1874535720689565	-1	-1	0.8497087079301765	0.15029129206982353	1.0864563638219455	0.13019088083268426	1.6320394377039522	0.3274247840162212	0.42921892574002457	1.1812733988090203	In	NA	Sub_train
Cpd20943	-0.051765445026180856	-72.55662399321751	-7.8991479440441	1.3782583721916255	0.11096324622902083	0.12151837688548685	-1	-1	0.9967860890951468	0.0032139109048531884	0.5331942049290079	2.729327270168872	1.1760976503830625	1.0441958265350548	1.6553056278948597	0.6785939845856173	In	NA	Sub_train
Cpd21993	-2.5289920027616377	-1.7903485768304483	1.3087287105578078	-0.06648932662079303	-0.04837184273130723	0.07006504224477286	-1	-1	0.9647088195496254	0.03529118045037455	1.3338424929933659	0.377449064707532	0.03796383934160645	0.06295508850972241	0.8480631598823807	0.2863219659002273	In	NA	Sub_train
Cpd00599	-0.4164815376833389	-20.49062399321751	-6.8211479440441	-0.4557416278083739	-0.03399237918215633	-0.09142490706319896	1	1	0.1291089178027519	0.8708910821972481	0.25831489395623725	0.4435291876797471	1.0339630046860981	0.20141648004119042	0.6221424259824698	0.9448516568548937	In	NA	Sub_train
Cpd41102	-1.8320416645759081	-6.190204714364388	-3.1413415793667783	-1.694674964002702	-0.02586625828384082	-0.028480493865109324	1	1	0.417587449000137	0.582412550999863	0.8085647972739722	0.18428687205967953	0.5487793554496916	1.0428726472119756	0.49447012507697113	0.4649734875856823	In	NA	Sub_train
Cpd41416	-1.8336900162242595	1.228476604316929	4.582834244809046	-1.6891804585081964	-0.09289922531680783	-0.007601372985988429	1	-1	0.5285679953199439	0.4714320046800561	0.809807127334153	0.5099813278050728	0.46965570398471457	1.0391409003949055	1.5476482951673771	0.305794399333777	In	NA	Sub_train
Cpd13716	-0.7136375145591728	-10.77042449458417	-1.15342949145469	0.2624678931401549	0.028026165284529482	-0.0018818170676916852	-1	-1	0.7013541713277142	0.29864582867228584	0.03435430702416325	0.016793633279796116	0.28667250916759734	0.2863755690284483	0.35225241381287664	0.2621894170382486	In	NA	Sub_train
Cpd19293	-0.7438271675968029	96.8849261484443	8.587849589678688	1.3280161678847011	-0.051119095478559966	0.05852658070631137	1	1	0.0007261544978752754	0.9992738455021247	0.011600962182613911	4.709484438197346	0.9977182615486783	1.0100724306821525	0.8912261996401841	0.1983545750241748	Outlier	3.5082936633846478	Sub_train
Cpd06480	-1.510888374197999	5.496523313370293	-3.918908228604587	0.5219987760839296	-0.0195431422422228	0.011710596193083487	-1	1	0.4714595141416281	0.5285404858583719	0.5665179094260548	0.697356831656496	0.6513017675046006	0.4626432144653975	0.39512545816545797	0.15856302574909592	In	NA	Sub_train
Cpd37909	-1.4013776149059936	3.0656953792135084	17.532904534733632	-0.645610205741672	-0.037932282291746784	0.3316035037832345	-1	-1	0.9782770317649315	0.02172296823506846	0.4839818144624903	0.5906387847399558	2.1771266245869576	0.3303710260094822	0.6840436088027272	2.280249492424093	In	NA	Sub_train
Cpd30056	-1.8661788706343159	-3.5671277912874677	2.4817353437101453	-1.7150046343323724	-0.014877247294829829	-0.012546427931043441	-1	-1	0.7608076488129389	0.23919235118706103	0.8342933348098561	0.299445021350785	0.19262514008677967	1.0566801104351358	0.3218179660457571	0.34349470970922874	In	NA	Sub_train
Cpd33926	1.5710471735872868	-16.915364217918356	-3.0504614637479626	0.8353303951504939	0.16839341821730888	-0.061264378281588885	1	1	0.1563982724531956	0.8436017275468044	1.756276003136666	0.2865683698950256	0.5367967830615845	0.6754511319947174	2.5576109579402417	0.7149125947436645	In	NA	Sub_train
Cpd44327	-1.4331405656748093	9.17078429662462	-3.2743086123338108	0.3866437173159796	-0.03410801652559906	0.055035989651374136	-1	1	0.2879013998693083	0.7120986001306917	0.5079209227101799	0.8586639939137721	0.566311101386747	0.37071304709423636	0.6239592443503819	0.17174286542193795	In	NA	Sub_train
Cpd11699	-1.8414815376833389	-45.57762399321751	-5.7261479440441	-2.3317416278083742	-0.06399237918215632	-0.07642490706319882	-1	-1	0.8570825586861687	0.14291744131383136	0.815679443070203	1.5448969995993236	0.8895869035375117	1.4755542592871214	1.0934828201376843	0.830494048716024	In	NA	Sub_train
Cpd23694	-1.3383326621022973	-21.18100791748979	-2.9033592015301037	0.952741442609976	-0.009360853720318215	0.07446064664037738	-1	-1	0.9490011601995273	0.0509988398004727	0.4364660795226524	0.47383837698337883	0.5174013026148707	0.7551941230762541	0.23514799532157046	0.3198333529006293	In	NA	Sub_train
Cpd44294	-0.6441295766638201	-18.408886033045707	-3.1940888321140304	-0.43972990905764703	0.00600187358429105	-0.06254642793104342	-1	1	0.4870356793698406	0.5129643206301594	0.08674106609643996	0.352136865672957	0.5557340976395978	0.19054167419312987	0.006221136113549846	0.724686736838791	In	NA	Sub_train
Cpd05050	-0.8810338119139219	-4.9162769193502776	-1.6434878813429117	-0.9306272680265792	-0.03680899955063535	-0.019464234650109283	1	1	0.16623448113905204	0.833765518860948	0.09180897395702599	0.24021476571528685	0.3512868650280679	0.523948321738102	0.6663953244712868	0.39623496503985306	In	NA	Sub_train
Cpd19430	2.8512345549738187	-5.5684344098314105	2.419886253215209	2.8129894255501555	0.1517123287671232	-0.0018025785656745612	1	1	0.07440470845069347	0.9255952915493065	2.7211279315169064	0.21158379077535114	0.18447031767103078	2.018633480128558	2.2955285820606113	0.26158531533403623	In	NA	Sub_train
Cpd30027	-0.467277771733217	-17.54020471436439	-3.061121799146997	-0.37874089806863614	0.004902972485389951	-0.033974999359614816	-1	1	0.37433371215021805	0.625666287849782	0.22003077626371884	0.31400007597265583	0.5382023517025424	0.14911928452365014	0.011044079789571575	0.5068627213361836	In	NA	Sub_train
Cpd19879	1.3199090961394608	-6.2793595658414345	-2.7390734872443905	1.0219722118407453	0.005474311114846623	-0.045319573139842376	1	1	0.014878061620344885	0.9851219383796551	1.5669981975291762	0.18037280167688005	0.4957401785025585	0.8022141329713395	0.0020675806294313133	0.5933519428603001	In	NA	Sub_train
Cpd18508	2.590283989266549	29.325481322407953	6.279589041734009	1.2666254792261675	-0.02859162295108745	0.019515591695322392	1	1	0.00019937838597772206	0.9998006216140223	2.52445464743729	1.7434941674374693	0.6933733680807763	0.9683772304082919	0.5372892736261953	0.09905898460438461	In	NA	Sub_train
Cpd42218	0.18224404970980626	-21.71877614293582	-3.2743086123338108	0.12675360742586927	-0.004437686855269391	-0.05595302133763682	1	1	0.22778962572498773	0.7722103742750123	0.7095625362671614	0.4974474419883363	0.566311101386747	0.19420142264681312	0.15779841496610358	0.6744196563381893	In	NA	Sub_train
Cpd37386	-1.229949043477422	-7.677161763643638	19.46971772154681	-0.4494563595878261	-0.036283930643395135	0.3409441631238938	-1	-1	0.9947199476042321	0.005280052395767852	0.35477948820367033	0.11900658219707826	2.432496064372579	0.19714766464007433	0.6581457849480451	2.3514611897999447	In	NA	Sub_train
Cpd43011	-0.35237133490557826	0.17298209882242402	-1.442440480465679	-0.6117079310356693	-0.0038882363058188405	-0.018040933425548942	1	1	0.07601161810105761	0.9239883818989424	0.30663348674847	0.46364307795416915	0.3247787007497923	0.30734534956742904	0.1491658070145429	0.3853839434597301	In	NA	Sub_train
Cpd07850	-2.4568579877380983	-31.402540655614015	-4.275905463760496	-2.2240338614331727	-0.035160647902283695	-0.03814555333142798	-1	-1	0.9341984102537579	0.06580158974624208	1.2794765114900244	0.9225834300487991	0.6983719674430802	1.4024015224764397	0.6404975006166045	0.5386583597915579	In	NA	Sub_train
Cpd10296	1.0695156386355278	11.683173630100269	34.419698931843904	0.7347573473580359	0.06483935209771631	0.4041621389762644	-1	-1	0.9908954681791021	0.009104531820897852	1.3782815972571099	0.9689627439795498	4.403655881164652	0.6071441385158916	0.9306371465674443	2.8334249571238024	Outlier	3.7415750828533367	Sub_train
Cpd42547	-0.09358012611436944	0.3614436372839605	0.8223946843694862	-0.17709254642028452	-0.05498713740471994	0.050640385255769735	1	1	0.05393663676793459	0.9460633632320654	0.5016793061968808	0.47191690392962976	0.026159457970689817	0.012164176337171859	0.9519983465096886	0.13823147842153682	In	NA	Sub_train
Cpd17324	-0.08740386455884362	-2.2094354835951573	4.103713365688167	1.0377426184148804	-0.013207007566472063	0.10468042686015758	-1	-1	0.5153397597654432	0.4846602402345567	0.5063342324667958	0.3590503390923691	0.4064834624263988	0.8129250449170612	0.29557625098249546	0.5502241385283866	In	NA	Sub_train
Cpd40244	-1.673250455784699	16.261993087833414	4.5009661129409135	-1.284784854112592	-0.0956464780640606	-0.0037552191398345204	1	1	0.19703792172345824	0.8029620782765418	0.6888870014765395	1.169981772453992	0.4588613645441307	0.7644843346585347	1.590811334925181	0.2764719357084256	In	NA	Sub_train
Cpd08330	-1.9524623833424937	-39.24759560066896	-1.6528285406835712	-1.7377701251694364	-0.011534274275910068	-0.054079619265493865	-1	-1	0.9795930973871781	0.020406902612821836	0.8993235130746504	1.2669965124908613	0.35251843395753046	1.0721419291657224	0.2692953586994941	0.6601371376680114	In	NA	Sub_train
Cpd40178	-0.4375361700704133	2.7707842966246226	-1.4396932277184262	-0.5106090299367682	-0.013778346195928732	-0.029029944414559937	1	1	0.07095300195940235	0.9290469980405976	0.24244643363912047	0.5776916179307816	0.324416474594068	0.23868120813333632	0.30455275014263566	0.4691624109607329	In	NA	Sub_train
Cpd15608	0.4527060255510468	-12.187457461617134	-1.9094734474986461	-0.17983979916753726	0.05533644437754024	-0.04439702118993105	1	1	0.12701841582296103	0.872981584177039	0.9134043821860905	0.07900412071627724	0.3863571472229212	0.014030049745706978	0.7813336708858303	0.5863185539019196	In	NA	Sub_train
Cpd41117	-2.118305400839644	32.943311769152096	-0.7710119090371074	0.34378657445883604	-0.029162961580544117	0.08415686877225334	1	1	0.26399594022078754	0.7360040597792125	1.0243161177253988	1.9023239200195485	0.23625062829077648	0.3416054219210879	0.5462657727863354	0.3937558042995958	In	NA	Sub_train
Cpd34562	-0.7552237687521473	15.590970104488235	0.17631112814022498	0.05658759645612967	0.008221563862099364	-0.0013635291837985036	1	1	0.14039000531046575	0.8596099946895343	0.003011569128446317	1.1405225658962281	0.11134578204794483	0.14654621721209582	0.041095459128372126	0.2582380728562899	In	NA	Sub_train
Cpd04796	-0.22818160728070624	46.961184967505616	7.823948914252554	-0.7321365622619357	0.18872753444950646	-0.011597674483608178	1	1	0.08904989268743457	0.9109501073125654	0.400232830036869	2.5177356604523102	0.8969977125232929	0.38913781691724897	2.8770873032629734	0.33626156471174856	In	NA	Sub_train
Cpd12545	-2.4270253469158565	-5.357787131946804	0.7344825964573981	-1.847971667299405	-0.029162961580544117	-0.0054035707881862315	-1	-1	0.8577481306652273	0.14225186933477277	1.256992239699406	0.22083161361309914	0.03775069495386703	1.1469883834082357	0.5462657727863354	0.2890387058335765	In	NA	Sub_train
Cpd25064	-1.5387654450261814	-2.5854344098314144	6.396886253215209	1.5819894255501559	0.02796324622902084	0.11551837688548686	-1	-1	0.9946958600354925	0.0053041399645075114	0.5875283067610393	0.3425432591436731	0.7088390430298694	1.182565459738505	0.35126387073209947	0.6328509413300698	In	NA	Sub_train
Cpd29365	-1.0421219512195146	-19.557434409831416	-1.5011137467847906	2.5249894255501566	0.0197123287671232	0.01319742143432534	-1	-1	0.9903927056250748	0.009607294374925286	0.21321792088778585	0.40256036041622073	0.3325147897295238	1.8230302389650046	0.22163084777766687	0.14722770719516826	In	NA	Sub_train
Cpd40576	-0.9946790272132708	0.035619461459786665	-3.149583337608536	-0.8298397991675374	-0.013778346195928732	-0.04881016419477961	1	1	0.14375347601984523	0.8562465239801548	0.17746112670204445	0.45761259254931447	0.5498660339168645	0.45549569820511804	0.30455275014263566	0.619963652462537	In	NA	Sub_train
Cpd45878	-1.0287449612792048	-2.9627321868918615	-2.0155174035426016	1.1273030579753196	-0.015976148393730932	0.04514587976126424	-1	-1	0.6841938097916918	0.3158061902083082	0.20313594794578418	0.3259791571321458	0.40033907683387854	0.8737525180353061	0.33908318194887854	0.09634224467103546	In	NA	Sub_train
Cpd12419	-1.2748275447180542	-10.674820098979774	-2.4023305903557888	-0.8990705683983062	0.001606269188686651	0.006134890750275257	-1	-1	0.5475261428119401	0.4524738571880599	0.3886035276329145	0.01259641543801725	0.45134051955985827	0.502515708100203	0.06283972749893586	0.201071314957524	In	NA	Sub_train
Cpd43843	-1.261162543696787	-10.074820098979773	0.22184523382003515	-0.08533430466204288	0.009848027430444892	0.050640385255769735	-1	-1	0.848626094794962	0.151373905205038	0.3783044864312995	0.0137447448103882	0.10534209561201907	0.05015599550790129	0.06664939177447474	0.13823147842153682	In	NA	Sub_train
Cpd25801	-3.2912757973733586	-28.405733192215067	-2.90885370702461	-1.7016541617856282	-0.04672349108295558	-0.03378111160138088	-1	-1	0.9936279898384759	0.0063720101615240676	1.9083607236039022	0.7910177873371175	0.5181257549263194	1.047612764250385	0.8221653360276986	0.5053845519842476	In	NA	Sub_train
Cpd28042	-1.8261219512195144	-26.702434409831408	-5.307113746784791	0.08598942555015654	0.05696324622902085	-0.0544816231145131	-1	-1	0.9849551885152987	0.015044811484701267	0.8041032263114553	0.7162396770409812	0.8343371102514598	0.16651529036115328	0.8068929184154737	0.663201950910442	In	NA	Sub_train
Cpd38080	-0.9914875050158836	16.058552522070645	15.479058380887475	3.617576607445141	-0.040679535038999536	0.3991859213656521	-1	-1	0.9950880355627251	0.004911964437274944	0.17505573949749137	1.1610503382143533	1.90632635056748	2.5650913293553272	0.7272066485605309	2.7954870675552597	In	NA	Sub_train
Cpd34110	2.1909300774016987	16.856800003726644	-4.347334035189067	1.2479441605448496	-0.05606415042361492	0.05522987740960808	1	1	5.662935457995122e-05	0.99994337064542	2.2234694966918824	1.1960949462679977	0.7077898474919115	0.9556892912302536	0.9689196712042306	0.17322103477387404	In	NA	Sub_train
Cpd00932	-0.4794815376833377	-25.043623993217512	-7.4871479440441	-0.6947416278083747	-0.021992379182156324	-0.07442490706319882	1	1	0.16706258688748565	0.8329374131125143	0.21083303905612186	0.6434146920313967	1.1217753182614028	0.36374000309011284	0.4336062683203839	0.8152463676308414	In	NA	Sub_train
Cpd11376	-2.3618030426831536	-10.108584611657973	-0.2434878813429123	-0.7987591361584473	-0.035160647902283695	0.046469831283956715	-1	-1	0.9413759321971463	0.058624067802853654	1.2078354780195895	0.012262417411778564	0.16669641607097113	0.4343863981284159	0.6404975006166045	0.10643583996616378	In	NA	Sub_train
Cpd05760	-3.374440405320516	-37.563529666603024	-3.0187626066176367	-2.099308586707898	-0.04944636218799798	-0.007925773111647674	-1	-1	0.996409285750675	0.0035907142493250355	1.9710402449907594	1.1930627614273426	0.532617278583646	1.317690869728945	0.8649453073571829	0.30826757416379963	In	NA	Sub_train
Cpd41372	2.048178115643872	-13.44295196711164	-3.2743086123338108	1.7036766843489457	0.14226560984802733	-0.06089807628269171	1	1	0.06572725253672318	0.9342727474632768	2.115880164392008	0.13412275731664933	0.566311101386747	1.2652127591459754	2.1471079081006055	0.7121199667136401	In	NA	Sub_train
Cpd23032	-0.9377654450261809	-42.920434409831415	-4.682113746784791	-0.6620105744498437	0.06196324622902082	-0.0504816231145131	-1	-1	0.9606509430523013	0.03934905694769879	0.13456648461865953	1.428241238555379	0.7519306598241845	0.3415097943275229	0.8854496507746757	0.6327065887400769	In	NA	Sub_train
Cpd07110	-1.830484361364472	-44.19265054572391	-2.4687626066176374	-1.0284294658287771	0.008795396053760255	-0.025508190694065267	-1	-1	0.9921237955813903	0.007876204418609735	0.8073910886212595	1.4840939870656313	0.46009960220764384	0.5903734150819526	0.05011113550825197	0.4423131221654041	In	NA	Sub_train
Cpd12863	0.03141743049577237	6.702652428492758	1.353163915138717	-0.08148815081588921	0.16374045099881515	-0.04913456432043898	1	1	0.42511126498519825	0.5748887350148018	0.5958874942259574	0.7503082321593431	0.04382263531524249	0.05276821827985035	2.4845065778483706	0.6224368272925606	In	NA	Sub_train
Cpd04481	-0.08848153768333855	-43.767623993217505	-5.8991479440441	-0.6247416278083744	-0.027992379182156333	-0.0544249070631988	1	1	0.43983695487708074	0.5601630451229193	0.5055220115314462	1.465434499516634	0.9123970090157815	0.3161975486406376	0.5278743471514269	0.6627695567790163	In	NA	Sub_train
Cpd22632	-2.096765445026181	-1.228434409831415	1.5488862532152092	-1.5400105744498434	0.02696324622902084	-0.0524816231145131	-1	-1	0.8847318667770457	0.11526813322295429	1.0080818787334975	0.4021181832388166	0.06962868835557992	0.9378280087080808	0.33555252426025894	0.6479542698252594	In	NA	Sub_train
Cpd01534	-0.4264815376833386	-18.026623993217516	-7.6381479440441	-0.8637416278083743	-0.039992379182156326	-0.07642490706319882	1	1	0.05214459151178508	0.9478554084882149	0.2507780915911397	0.3353548229262958	1.1416847166846325	0.4785210716895594	0.7164105048135128	0.830494048716024	In	NA	Sub_train
Cpd36222	-0.3645644280928067	-21.016172752654622	-2.0286339268048303	0.1818623217308553	0.030199585840121345	0.02281229499202569	-1	-1	0.6742412688731185	0.3257587311268815	0.29744379339133387	0.46660179449755307	0.40206849463225786	0.23163004464129783	0.3863997771908005	0.07392544435408378	In	NA	Sub_train
Cpd18526	1.8968773958599552	-6.824518677592035	-0.4335977714528024	1.6248672374679265	-0.031338875698340186	0.04314196532169598	1	1	0.007610259594217683	0.9923897404057823	2.0018478021211656	0.1564392624710452	0.19176246604709182	1.211687122881273	0.5804523133839986	0.08106472052277094	In	NA	Sub_train
Cpd20822	-1.7026183763880114	-7.822766159248034	1.7241133259424233	-0.2928629529944193	-0.03738283174229624	0.0387463609260917	-1	-1	0.8892294885008177	0.11077051149918225	0.7110210228226445	0.11261426766793224	0.09273243408711869	0.09079288035357194	0.6754110008511666	0.04755333352237071	In	NA	Sub_train
Cpd13907	-0.5900111409327992	-23.96492998908966	-2.7298031178283164	0.1360942667665288	0.15549869275705694	-0.03484885003472468	-1	-1	0.9592070768537536	0.04079292314624643	0.12752906153773527	0.5960579393285204	0.4945178773221933	0.20054539223583268	2.3550174585749604	0.513524819541257	In	NA	Sub_train
Cpd08817	-1.840374471254581	-41.40473845781182	-2.406674694529725	-1.9339239713232823	0.004399791658155865	-0.06342027860615328	-1	-1	0.9746700150151151	0.025329984984884906	0.8148450689823448	1.3616992552887	0.4519132910882749	1.2053652905351302	0.018949728104233607	0.7313488350438642	In	NA	Sub_train
Cpd15370	-0.0752443860880412	-5.511407954994882	2.7396679139492206	-0.8784273943495623	0.002039344937686625	-0.016392916214792917	1	1	0.1672678807571557	0.8327321192428443	0.5154985910765058	0.21408736241743023	0.22663363218755742	0.4884953200729888	0.056035524357845444	0.3728197230334802	In	NA	Sub_train
Cpd00989	-0.524422208784465	33.706297749460525	5.633723350342781	1.1362844903696427	-0.03909201442267393	0.06133465634345948	1	1	0.09322267342130885	0.9067773265786911	0.17696214343171585	1.9358204799772003	0.6082157695522817	0.879852508613851	0.7022645621262495	0.2197628959133273	In	NA	Sub_train
Cpd24816	-1.5636073873770229	-16.628260664742534	-1.4473152454861486	-1.2159398760713425	-0.008261952621417119	-0.042022869843139084	-1	-1	0.7919153454725592	0.20808465452744082	0.6062511877473838	0.27396396872487405	0.3254214400809986	0.7177263456213746	0.21788277941844908	0.5682184026099993	In	NA	Sub_train
Cpd31056	0.9963319972004876	28.77298209882242	12.677339739314537	1.5196107502830116	-0.026369439111074904	0.20141488622901155	1	1	0.047021590286069115	0.9529784097139309	1.3231245330717016	1.7192383831281595	1.5369188492107542	1.140199240774122	0.5023757733916333	1.2877122317303014	In	NA	Sub_train
Cpd18090	-1.530810457965437	-27.871667258149127	-2.7335789817498846	-1.8571486672801336	-0.043976238335702834	-0.02883605665632588	-1	-1	0.6961212292919562	0.3038787707080438	0.5815327902316652	0.7675712600830421	0.4950157261911099	1.153221199173473	0.779002296269895	0.467684241608796	In	NA	Sub_train
Cpd35754	-1.0392897028180814	9.471739335257467	17.698289150118246	-0.9928629529944196	-0.013207007566472063	0.3239111960909268	-1	-1	0.9142853500826309	0.0857146499173691	0.21108331124273927	0.8718765020807604	2.1989326391615593	0.5662174248483225	0.29557625098249546	2.221604565173391	In	NA	Sub_train
Cpd10475	-1.3002645811446916	-16.081112084185442	2.1856329977779674	-1.1509569383562497	-0.01977603251766831	-0.04528841047428519	-1	-1	0.831717235270899	0.16828276472910092	0.40777491926305054	0.24994308799130424	0.15358395082044374	0.6735913691026193	0.3987844779729047	0.5931143636672102	In	NA	Sub_train
Cpd36667	-1.4480809116092899	-22.61782110430298	-1.7912712894421927	-1.7565992167306832	-0.03518502954449404	-0.023891001711270992	-1	-1	0.6443348819249316	0.3556651180750684	0.5191811661676172	0.5369172543181593	0.37077215477767944	1.0849302324210877	0.6408805690449237	0.4299839312333452	In	NA	Sub_train
Cpd37381	-0.4480809116092903	-10.034304620786497	17.171366073195163	-0.5939618540933205	-0.011009205368669868	0.2519331741129049	-1	-1	0.967066503230522	0.03293349676947803	0.2344990703421651	0.015523452649771303	2.1294576624936403	0.2952926059290219	0.26104581917625264	1.6728556030418236	In	NA	Sub_train
Cpd28875	-2.055012061109623	-15.248590335072208	-2.61874381691472	-0.7576981178295844	-0.003454764413668569	-0.03835306514597506	-1	-1	0.9278393145010388	0.07216068549896114	0.9766131784681826	0.2133937733185135	0.4798746728818347	0.4064986610777156	0.1423553799311657	0.5402403967763685	In	NA	Sub_train
Cpd28504	-3.2971219512195145	-9.668623993217508	-0.5221479440441001	-2.4127416278083738	0.02196324622902084	0.023518376885486747	-1	-1	0.981386677070496	0.01861332292950406	1.9127668542173455	0.03157753933399158	0.20343783469984617	1.5305676708643707	0.2569957919010565	0.06854238858832579	In	NA	Sub_train
Cpd34432	1.696424582896204	-19.9919969284788	-0.1066559048268078	1.099444739313273	0.016463322103857606	-0.0310338588541282	1	1	0.06014926328909087	0.9398507367109091	1.8507704786375943	0.4216384953189565	0.1486550760875464	0.8548317630920301	0.17058457840178273	0.4844399351089974	In	NA	Sub_train
Cpd01208	0.3620439566290683	13.118327824648476	6.854775981921728	-0.030632802863439	0.05940422617882981	-0.028890907566315044	1	1	0.16544546659805126	0.8345545334019487	0.8450741726385077	1.0319687883458255	0.7692119505975691	0.0873080477590156	0.845244000137738	0.4681024162001694	In	NA	Sub_train
Cpd38605	0.16197423266388647	-17.393095829577707	-3.0775350257059286	-0.00989592002738657	0.039540245180780684	-0.030484408304677586	1	1	0.2450303775544017	0.7549696224455983	0.6942855757619826	0.30754171145910547	0.5403664408877907	0.10139208072554592	0.5331541123673325	0.4802510117339468	In	NA	Sub_train
Cpd02764	0.5761090452289351	10.483173630100273	4.955962668107638	0.29409800669869546	0.0571470444054086	-0.02056313574901038	1	1	0.1105281144406225	0.8894718855593775	1.0064107992429427	0.9162804234827392	0.518852806252815	0.30785804378685744	0.8097806352455941	0.4046128117899533	In	NA	Sub_train
Cpd05457	-3.262352493232604	-48.59649669957007	-4.347334035189067	-3.1328250702243814	-0.02911669185832765	-0.07715654234241696	-1	-1	0.9955892388596796	0.004410761140320395	1.886561800898454	1.6774313491452737	0.7077898474919115	2.0196324460198594	0.5455388131494366	0.8360719194201173	In	NA	Sub_train
Cpd17065	-1.6912500184049972	-16.609435483595153	-1.4710119090371074	-1.808960678288416	-0.04287733723680173	-0.03597891379918309	-1	-1	0.6235708074493851	0.37642919255061486	0.7024529160892785	0.27313750686936006	0.3285458527693249	1.1204929810070368	0.7617370803667736	0.5221402454844482	In	NA	Sub_train
Cpd41623	-0.5875361700704134	-10.006688230847908	-1.812770150795349	-0.2677518870796252	-0.001140983558566095	-0.0026563180409335412	1	1	0.3398692802458182	0.6601307197541818	0.12939439816265302	0.01673586557119597	0.3736067865414262	0.07373799881883106	0.10600276725673939	0.2680940889583262	In	NA	Sub_train
Cpd41022	3.1772989947647514	29.874080999921322	3.4427243546991564	4.728401959074222	-0.00663548905307159	0.1561348907502753	1	1	0.0008930215392466412	0.9991069784607534	2.9668762556159667	1.7675787541334744	0.3193318493591354	3.3195393819431507	0.19232884677234646	0.9425047664311635	Outlier	3.2929819251792987	Sub_train
Cpd20535	-1.15097002473966	-30.201337587819452	-3.190721838892742	-0.8082475683790348	0.025803981444516948	-0.060704188524457775	-1	-1	0.8994139860812127	0.10058601391878731	0.2952545626820832	0.8698482925493778	0.5552901585036313	0.4408307317947618	0.3173389135783148	0.7106417973617041	In	NA	Sub_train
Cpd19815	4.0836453598757245	-21.22561757869094	-4.1792021670571975	2.635856248456937	-0.01705316141262591	-0.056858034678303984	1	1	0.00030231348647513645	0.9996976865135249	3.6499715984325865	0.47579682737392315	0.685621606761585	1.8983285372221992	0.35600450664342037	0.6813193337363536	In	2.931428792076784	Sub_train
Cpd12796	2.2066921557704973	27.665289791130114	9.27843864041344	1.8542261348983968	0.03242176968013388	0.18712917194329734	1	1	0.00426646976027889	0.9957335302397211	2.2353490636447644	1.6706085488234108	1.088772649348666	1.367462621933701	0.4213132774253624	1.1788002239789983	In	NA	Sub_train
Cpd43949	-0.2402834228176663	-15.295699219858893	-2.221011909037108	1.0701602008324629	-0.005536587954170491	0.055035989651374136	-1	-1	0.5474544197128629	0.4525455802871371	0.3911119308407752	0.21546194445732972	0.4274335932820554	0.8349423511377757	0.17506363086922505	0.17174286542193795	In	NA	Sub_train
Cpd33661	-2.089839153367532	-23.377815380888734	-4.205575793430824	-3.400956938356249	-0.045624589984054484	-0.055209683029952265	1	1	0.4167354486177184	0.5832645513822816	1.0028616695980714	0.5702824726971865	0.6890989778565382	2.2017416906928875	0.8049001201245772	0.6687525636112026	In	NA	Sub_train
Cpd21930	-0.016354640124275063	-31.98430462078649	-3.2011613993323027	1.7983458382143718	0.07745233309286857	0.07446064664037738	-1	-1	0.9508002476223105	0.0491997523776895	0.5598826287424781	0.9481239931043922	0.5566666178953837	1.3295099582233663	1.128804061025021	0.3198333529006293	In	NA	Sub_train
Cpd27964	-4.022121951219513	3.618565590168586	3.80188625321521	-0.5320105744498438	-0.15003675377097914	0.03751837688548676	-1	-1	0.9937539903231738	0.006246009676826206	2.459185025686937	0.6149108561121849	0.3666874608558222	0.25321666463564074	2.445355801255507	0.038191379007951776	In	NA	Sub_train
Cpd36333	0.19532568179730306	-15.51177714825902	17.390596842425936	-0.015939876071342673	0.008221563862099364	0.2920430642227949	-1	-1	0.9645507801990143	0.035449219800985705	0.7194219038327999	0.22494818335421507	2.1583633097204387	0.0972871592267686	0.041095459128372126	1.9786470094204829	In	NA	Sub_train
Cpd17570	-1.3533379304929094	-5.449689236171106	-2.005557003727907	0.8648293546978885	-0.0280421724016369	0.06347163565136639	-1	-1	0.7858133622960289	0.2141866377039711	0.4477752537521817	0.21679693352220247	0.3990257949241738	0.6954861740031305	0.5286566656746345	0.2360548853996266	In	NA	Sub_train
Cpd19258	1.3144145906449556	-36.23990329297665	-4.027004364859395	0.1523397649404537	0.028001783642319145	-0.03707781489808418	1	1	0.10385047060287689	0.8961495293971231	1.5628570973285731	1.1349530040661626	0.6655542777344595	0.21157897590644487	0.3518693453845576	0.5305180922345485	In	NA	Sub_train
Cpd35060	-1.9304565858112093	-39.111747363321435	-5.472291687251202	-3.432136562261935	-0.044388536669909134	-0.06727941587557386	1	-1	0.6274978534477414	0.37250214655225855	0.8827381783866857	1.2610325121751371	0.8561158746718195	2.222918202825571	0.785480058248373	0.7607702822178978	In	NA	Sub_train
Cpd43449	-1.8369867195209628	25.61748759332791	1.5020650140398153	0.8767536074258688	-0.025316807734390268	0.09349752811291263	-1	-1	0.5715049500440254	0.42849504995597465	0.8122917874545149	1.5807060724078366	0.06345529295549879	0.7035848631769024	0.48583751712541046	0.46496750167544776	In	NA	Sub_train
Cpd20124	-2.398222771992407	-28.405733192215067	-2.90885370702461	-1.7016541617856282	-0.04672349108295558	-0.03378111160138088	-1	-1	0.9516019982134757	0.048398001786524356	1.2352843082190097	0.7910177873371175	0.5181257549263194	1.047612764250385	0.8221653360276986	0.5053845519842476	In	NA	Sub_train
Cpd03427	1.891518462316661	26.377376006782484	5.4578520559558985	2.448258372191626	-0.040992379182156334	0.13557509293680114	1	1	0.0025474834364671572	0.9974525165635328	1.9978088798208153	1.6140666431906923	0.5850270829883243	1.7709162016913165	0.7321218512853533	0.7857601463133204	In	NA	Sub_train
Cpd00065	5.14951846231666	-20.843623993217506	-7.7681479440441	3.4902583721916263	-0.022992379182156325	-0.09642490706319884	1	1	2.1904782393944444e-05	0.9999780952176061	4.453299090369686	0.45902657029255867	1.1588252583735055	2.4786195950677876	0.44931761479222443	0.982970859567849	Outlier	3.6540835232658244	Sub_train
Cpd06048	-2.289825020705131	-38.616276919350284	-4.335246123101154	-1.1135943009936118	-0.02087493361656941	0.023392908207033488	-1	-1	0.9856633102442948	0.014336689755705184	1.1535870653916869	1.2392804015701495	0.7061960524067246	0.6482154907465412	0.41604969387602614	0.06949894178594308	In	NA	Sub_train
Cpd20150	-0.6855854093550445	5.920640434158562	17.462025413854512	-0.2994563595878257	-0.01760261196207646	0.4079771301568608	-1	-1	0.9133696459322602	0.08663035406773976	0.05549662430900794	0.7159763933944562	2.167781189769271	0.09527097653405613	0.3646371145949811	2.8625098415560615	In	NA	Sub_train
Cpd32064	-0.7349866841181937	-21.74075416491384	0.4839331459079474	-0.8270925464202846	0.06538880264716684	-0.05847522366109826	-1	-1	0.8738005611153226	0.1261994388846774	0.018263859861632932	0.49841231965311306	0.07078572035592204	0.4536298247965829	0.9392697545190047	0.6936485246684124	In	NA	Sub_train
Cpd38849	0.4828533535430076	-27.42826066474253	-2.9780844762553786	0.2835106733792072	0.13789189353242903	-0.05081407863434787	-1	-1	0.7077057785379313	0.2922942214620688	0.9361258274772097	0.7481048531961709	0.5272538540505713	0.3006673607570977	2.078390935696699	0.6352411766108015	In	NA	Sub_train
Cpd17720	-1.4819093590643382	-18.429909016390887	-2.831930630101533	-0.9868189969504636	-0.04452568888515338	0.002482624662355407	-1	-1	0.6446534351581565	0.35534656484184346	0.5446769984462967	0.35305981529494856	0.5079834225660393	0.5621125033495452	0.7876349042214558	0.22891560923093848	In	NA	Sub_train
Cpd04654	-1.0462267200626605	-28.04633382948685	-4.907630033115863	-1.5358959607581757	0.012787684825446366	-0.002575118092630727	1	-1	0.550355439210064	0.44964456078993603	0.21631160404030605	0.7752394603257863	0.7816650544963201	0.9350334539364623	0.11283536761585095	0.26747503350039886	In	NA	Sub_train
Cpd11816	-0.14548153768333805	-77.24262399321749	-6.0791479440441	-0.2707416278083734	0.3850076208178437	-0.14242490706319888	-1	-1	0.9999251518799216	7.484812007846189e-05	0.462562238050389	2.935051731708917	0.9361300667388367	0.07576856471043465	5.960911745718694	1.3336675245270466	Outlier	4.7661437270542075	Sub_train
Cpd28719	-2.073024023473319	-28.60483790212889	-3.845198305853225	-0.8917372740224385	0.069145297916557	-0.052993701589859485	-1	-1	0.9889196194996056	0.01108038050039436	0.9901884385224582	0.7997588691205378	0.6415830905522671	0.49753509647407035	0.9982893532162234	0.6518582744665935	In	NA	Sub_train
Cpd36765	-1.6865072591289083	-17.334434409831413	-0.8271137467847911	-0.3600105744498432	-0.02703675377097917	-0.017481623114513182	-1	-1	0.9212586555311819	0.07874134446881813	0.6988783921563668	0.30496636169587865	0.24364767358875014	0.13639806227407314	0.5128601852191275	0.3811198508345664	In	NA	Sub_train
Cpd23258	-0.4366843104539455	-28.530458466940342	-2.8681943663652696	-0.3571486672801336	0.08954024518078069	-0.07004484786511718	-1	-1	0.8630202988737928	0.13697970112620714	0.24308846339633305	0.7964934680847255	0.5127648078216	0.13445431811329395	1.3187214359593569	0.7818534947375568	In	NA	Sub_train
Cpd40029	-0.922151554685798	23.93232275816308	6.6949221568969595	-0.9743452936730318	-0.025316807734390268	-0.027931043315658717	1	1	0.12476065086743715	0.8752393491325628	0.12279860405408195	1.5067240774610793	0.7481351725055468	0.5536406394940656	0.48583751712541046	0.46078456421063174	In	NA	Sub_train
Cpd26355	-3.1143774069319665	-36.367243917166476	-4.3940704863043525	-1.5278274995863486	0.022528756563173564	-0.06577565647707763	-1	-1	0.998035779031916	0.0019642209680839798	1.775035902857834	1.1405435037126894	0.7139520635590773	0.9295535332544773	0.2658807206943362	0.7493058603493395	In	NA	Sub_train
Cpd20633	-1.3965744203440555	-29.96232659880847	-3.0407218388927424	-1.009346469477936	0.004375410015945515	-0.060704188524457775	-1	-1	0.9060736649530283	0.09392633504697163	0.4803617416490463	0.8593552479449309	0.5355126104010853	0.5774126652995331	0.019332796532552873	0.7106417973617041	In	NA	Sub_train
Cpd17486	-1.8989423260973048	-17.679765153924826	-3.2743086123338108	-2.015554084881823	-0.039031183390647886	-0.07279210061236988	-1	-1	0.6205786223846135	0.3794213776153866	0.8589865036720794	0.3201270491439881	0.566311101386747	1.2608066613288789	0.7013088247058487	0.8027981116128071	In	NA	Sub_train
Cpd00218	-0.7354815376833379	-22.9176239932175	-7.6561479440441005	-0.9067416278083736	-0.02999237918215633	-0.062424907063199024	1	1	0.16392860166824352	0.8360713983317565	0.017890898509617323	0.5500791808845464	1.144058022456938	0.5077257222799507	0.559297040095108	0.723760281119748	In	NA	Sub_train
Cpd31958	-0.07564602477753428	-31.058336582496253	-3.2743086123338108	0.7278525085247706	0.0714327586911229	-0.013969729155603785	-1	-1	0.8734652972593816	0.12653470274061843	0.5151958839340172	0.9074722056352177	0.566311101386747	0.6024545244342989	1.0342284419861727	0.35434573128935165	In	NA	Sub_train
Cpd18969	0.669909096139461	3.4349261484442755	-3.211051509222412	0.03460957447810767	-0.037932282291746784	-0.0376272654475348	1	1	0.004278447896679083	0.9957215521033209	1.0771060437978177	0.6068487295082052	0.5579706320559911	0.1316192299438148	0.6840436088027272	0.5347070156095992	In	NA	Sub_train
Cpd08343	-2.344722960664164	-49.45911578437408	-5.948983416574512	-1.7810087427130632	-0.057137127204628824	-0.020620230874585633	-1	-1	0.9793861953465383	0.020613804653461746	1.194962557763911	1.7153019950555324	0.918967832050337	1.1015086435232386	0.9857775811669801	0.4050480959230982	In	NA	Sub_train
Cpd22499	0.801777228007593	-11.405733192215063	14.017519919349015	0.7269172667858004	0.08899079463133013	0.2920430642227949	-1	-1	0.9211004072034465	0.07889959279655341	1.1764924486122947	0.04468491363229794	1.7136220357221592	0.6018193288946669	1.310088828007796	1.9786470094204829	In	NA	Sub_train
Cpd21578	-2.0284425522121867	-26.533205719687594	-2.524787772958676	0.8324117722803059	-0.037932282291746784	0.1008342730140038	-1	-1	0.989967244851105	0.010032755148895001	0.956588264718414	0.708810210298138	0.4674865383560641	0.6734688677824159	0.6840436088027272	0.5209016749030362	In	NA	Sub_train
Cpd10051	-3.1881766690567788	-21.007485710559074	0.13563299777796653	-3.1548030922024037	-0.04889691163854743	-0.04913456432043898	-1	-1	0.9672993405117167	0.03270065948828332	1.8306569481903099	0.4662204165510139	0.11670920658101953	2.0345594332881407	0.8563126994056223	0.6224368272925606	In	NA	Sub_train
Cpd12947	-0.3152858662075245	-10.505039879199552	11.224043036017836	-0.03808155740929546	0.04890528616365036	0.17778851260263784	-1	-1	0.9532268968975448	0.046773103102455194	0.33458407156789527	0.005142735477616733	1.3453012128326065	0.08224901813470559	0.6802915159721836	1.1075885266031449	In	NA	Sub_train
Cpd38330	-1.6535754171037955	-31.63540352188539	-3.1044581026290063	-0.8472585573900239	-0.045624589984054484	-0.01125363907390828	-1	-1	0.9164607132027094	0.08353928679729063	0.674058313670177	0.9328065601760612	0.5439162572138888	0.46732613419596064	0.8049001201245772	0.33363869360719145	In	NA	Sub_train
Cpd44621	-0.9210526535868969	-25.19020471436439	-3.1457371837623818	-0.7314881508158888	0.01918868677110424	-0.04990906529368072	-1	-1	0.7572440194107459	0.24275598058925413	0.12197038401396132	0.6498498691398246	0.5493589172988503	0.3886974301795603	0.21340372695100687	0.6283414992126374	In	NA	Sub_train
Cpd15634	-0.29674452389950257	-29.50064427480395	-3.202880040905239	-0.9770925464202848	-0.032987227346691836	-0.07553935335962256	1	1	0.30200275219325656	0.6979972478067434	0.3485583148238141	0.8390865011441654	0.5568932213379155	0.5555065129026009	0.6063501372386808	0.8237427284880573	In	NA	Sub_train
Cpd05184	-0.6475173283974387	-15.364628567701928	-2.9967845846396157	-0.6531547405540519	-0.009885922627558415	-0.04089280607868067	1	1	0.31452911135260675	0.6854708886473933	0.08418778456860986	0.21848807611958215	0.5297194693378519	0.3354951074760543	0.2433975348448119	0.5596029766668081	In	NA	Sub_train
Cpd28582	-0.5851219512195147	-58.73343440983142	-5.824113746784791	0.9389894255501564	0.16396324622902084	-0.14048162311451318	-1	-1	0.9990067514368948	0.0009932485631052165	0.13121394719718468	2.1224625169021034	0.902503726044902	0.7458540567240417	2.488006990902406	1.3188522375732898	In	NA	Sub_train
Cpd05874	-1.7612535921337025	-20.279463732537085	-3.9412900791451095	-1.7938140812133925	-0.0362595490011848	-0.05023346541934008	-1	-1	0.617498971752284	0.38250102824771604	0.755213226093659	0.43425884390528346	0.6542528216758617	1.110205746699839	0.657762716519726	0.6308146740426609	In	NA	Sub_train
Cpd11980	0.6817658618753522	-6.184710208869883	9.492174904149703	0.3382920689643307	0.05600187358429105	0.14129972591511053	1	-1	0.5859063883558289	0.41409361164417113	1.0860422538018852	0.18452809147587368	1.1169538442640157	0.33787367510401783	0.7917884597055742	0.8294038353048103	In	NA	Sub_train
Cpd09432	-3.070044800924911	-30.64319999627336	-1.1121692000242307	-2.4740338614331727	-0.048347461089096884	-0.029354344540219183	-1	-1	0.9880902501858952	0.01190974981410472	1.7416232938773415	0.8892469067307623	0.2812323265109907	1.5721960026531363	0.8476800914540615	0.47163558579075554	In	NA	Sub_train
Cpd22361	-0.9042667280363632	-21.463425499907373	-3.1324800806509843	-0.5296761398076064	-0.03312509408399824	-0.04164976844267836	-1	-1	0.5485638212489776	0.4514361787510224	0.10931916367499947	0.4862370549757602	0.5476109640022765	0.2516311681693001	0.6085162093154439	0.5653739370266694	In	NA	Sub_train
Cpd30274	-0.4410306401621499	-1.7044904286501044	0.25865842063322203	0.1756547063269684	-0.01428152702316282	-0.033200498386373095	1	1	0.2850151910256573	0.7149848089743427	0.23981272059390407	0.381218403440615	0.10048826512531361	0.22741396931873853	0.3124583984572977	0.500958049416107	In	NA	Sub_train
Cpd18905	-1.8967654450261808	104.20256559016859	24.454886253215214	-0.8540105744498439	-0.0122876712328768	0.03719742143432536	1	1	0.07087190468658555	0.9291280953134144	0.857345831431541	5.030742960154864	3.0897921339350516	0.4719119551032259	0.28113223932122877	0.03574446582702185	Outlier	4.187475748287718	Sub_train
Cpd28738	-1.8286384347359967	-4.525513411995284	-2.6242383224092256	-0.5626431727746394	-0.025432786391690547	-0.03890251569542556	-1	-1	0.7011656655101357	0.2988343344898643	0.8059998502033306	0.2573700393260649	0.4805991251932833	0.2740216490717216	0.487659697993594	0.5444293201514183	In	NA	Sub_train
Cpd39666	-1.5468768294110729	11.641663417503741	-2.6852976233228216	-1.6391804585081966	-0.02641570883329137	-0.054854120238735725	1	1	0.0721605863000957	0.9278394136999043	0.593641696862666	0.967140365376299	0.48864981359945986	1.0051820043595663	0.5031027330285319	0.6660418095880891	In	NA	Sub_train
Cpd26287	-1.087429643527206	-18.537601324083194	-3.211051509222412	0.04285133271986623	0.11811167375220925	-0.07773715555742489	-1	-1	0.9564003996638702	0.04359960033612974	0.24736543314195916	0.35778771585235464	0.5579706320559911	0.1372168501694204	1.7676170494405137	0.8404984219882589	In	NA	Sub_train
Cpd06433	-1.6365283174084275	-34.859134062207424	-1.4423889802440104	-1.7251327625320736	-0.01922658196821776	-0.04144225662813128	-1	-1	0.9334781028321666	0.06652189716783344	0.6612102515399663	1.0743345647765632	0.32477191042905007	1.0635589114864605	0.390151870021344	0.5637919000418586	In	NA	Sub_train
Cpd26511	-4.747121951219515	27.527565590168575	1.5788862532152086	0.8149894255501566	-0.10303675377097916	0.0875183768854868	-1	-1	0.9967436022458789	0.003256397754121086	3.0056031971565305	1.664562190077392	0.07358419797608905	0.6616359945564004	1.7069225170790046	0.4193834061375145	In	2.6436737268979495	Sub_train
Cpd11203	-1.7832316141117242	-48.03111208418546	-4.268213156068186	-0.6504074878067991	0.25934484660321083	-0.07166203684791146	-1	-1	0.9998150239217373	0.00018497607826274974	0.7717776268960717	1.652609871218892	0.6973577342070519	0.3336292340675192	3.986580361419935	0.7941826856696158	Outlier	3.103509475483416	Sub_train
Cpd10306	-2.0255393064194167	-2.5953977984711543	17.545523107668075	-0.7130448504441618	-0.04999581273744853	0.3014148862290115	-1	-1	0.9964546524608249	0.0035453475391751116	0.954400145742673	0.34210584711571224	2.1787903874749337	0.3761711477821201	0.8735779153087437	2.050096285989426	In	NA	Sub_train
Cpd08194	-1.2650997459798563	-5.274518677592036	-2.6544768923319233	0.8924496550503441	-0.03131449405612985	0.003612688426813813	-1	-1	0.7283175123738191	0.27168248762618086	0.38127187797919	0.22448725977942574	0.4845860903346057	0.7142452721658082	0.5800692449556796	0.2203001832877472	In	NA	Sub_train
Cpd05847	-2.901912932793042	-25.28770549077885	-0.011070298925329382	-0.9520558394551504	-0.05329251603415183	0.05141488622901148	-1	-1	0.9944524264677151	0.005547573532284877	1.614905627738883	0.6541303417662867	0.13605208329669635	0.5385021343246759	0.9253735630181079	0.14413615034161364	In	NA	Sub_train
Cpd02792	-0.33542941630952633	-11.452540655614015	-4.202828540683571	0.08860350120419015	-0.02417163691327271	-0.011222476408351095	1	1	0.15409723798473318	0.8459027620152668	0.3194022759628719	0.0467398517893199	0.6887367517008139	0.16829071282843006	0.4678453415853905	0.3334011144141014	In	NA	Sub_train
Cpd09066	-2.0808131862280743	-33.960619543772566	-2.4783067248451878	-1.819354607374717	-0.048114570813651385	-0.037161584258044285	-1	-1	0.9416676527633134	0.058332347236686566	0.9960589765496753	1.034888039917211	0.46135799725658894	1.1275523081518446	0.8440210716466149	0.5311567364772392	In	NA	Sub_train
Cpd41098	-1.939733972268216	14.742762318602646	0.4916254536002552	-1.7095101288378671	-0.11322889564647814	0.0017392863546709795	1	1	0.07896740078310494	0.9210325992168951	0.8897303612057952	1.103284603876299	0.06977148711989403	1.0529483636180657	1.867054789375123	0.23458270195792416	In	NA	Sub_train
Cpd24405	-1.3086623324319675	-17.822216708698583	-1.7901723883432914	-1.1835222936537602	-0.0077125020719665685	-0.046418474238743485	-1	-1	0.6939797738166648	0.30602022618333524	0.414104138439395	0.3263809478638715	0.37062726431538967	0.6957090394006602	0.20925017146688835	0.6017297896104005	In	NA	Sub_train
Cpd37729	-0.7041248676532464	-22.632656269138142	-2.0489635971345	0.2362579261264598	-0.02749272185218635	0.006878229057959807	-1	-1	0.7208919484534327	0.27910805154656726	0.041523800994055865	0.5375685467418835	0.40474896818461753	0.2685743381302934	0.5200240577230738	0.19540422223053736	In	NA	Sub_train
Cpd08195	-1.9453195261996363	-19.611331864405226	-0.508872496727527	-0.8767811141804251	0.05165253891090312	0.011854446668572	-1	-1	0.9798061850055024	0.020193814994497575	0.8939400828138662	0.40492656289607054	0.2016874627139372	0.4873772029308134	0.7234545557299873	0.15746633266199556	In	NA	Sub_train
Cpd43440	0.2943319617977182	-19.712732186891863	-3.2743086123338108	0.008072288744550973	0.12852934611176356	-0.057601372985988525	-1	-1	0.5144087290616068	0.48559127093839316	0.7940409803594667	0.40937823313583804	0.566311101386747	0.11359569139809589	1.9312927093115873	0.6869864264633401	In	NA	Sub_train
Cpd34048	-0.7431358566642353	-15.259579346061216	-2.157754805925709	-1.0505552606867272	-0.009360853720318215	-0.016198694018963292	1	1	0.31252576647141306	0.6874742335285869	0.012121989569773244	0.21387621215090172	0.4190931239512993	0.60540076642756	0.23514799532157046	0.3713390039826432	In	NA	Sub_train
Cpd23966	0.8094695356999008	-10.214524401006273	14.782355084184182	1.930213970082504	0.09338639902693452	0.3387463609260916	-1	-1	0.977656565560372	0.022343434439628024	1.1822899888931393	0.007611455798602103	1.8144657974758012	1.4190718818330528	1.3791496916202817	2.3347054962997444	In	NA	Sub_train
Cpd07916	-3.374440405320516	-3.6234197764931375	-1.1978834857385163	-0.5471107845100955	-0.05384196658360238	0.12339290820703358	-1	-1	0.9833033816704965	0.016696618329503577	1.9710402449907594	0.2969736943457793	0.29253378256958845	0.2634723939065982	0.9340061709696686	0.6928851124731824	In	NA	Sub_train
Cpd27003	-1.4641219512195152	-38.944434409831416	-4.46011374678479	0.5419894255501561	0.08696324622902085	-0.06348162311451322	-1	-1	0.9967294855914635	0.0032705144085365344	0.5312709806949145	1.253687149975946	0.7226598886324163	0.4762204222034474	1.2782333125706884	0.731816515793764	In	NA	Sub_train
Cpd28905	-2.9399413167064017	-1.9146123382191076	1.58863628061294	-1.3706846424434909	-0.0024719332578021103	-0.0727838936584019	-1	-1	0.9796693873835022	0.02033061261649779	1.6435668691207885	0.3719936452878515	0.0748697422151542	0.8228255742862677	0.1269137791180283	0.802735543104415	In	NA	Sub_train
Cpd10281	1.477757396877286	-34.37891428198764	-4.347334035189067	1.1419002045008941	0.11538880264716685	-0.07605764124351587	-1	1	0.3832036914852115	0.6167963085147885	1.6859653421619278	1.053251987801191	0.7077898474919115	0.8836665776607981	1.7248370781110292	0.827694072670017	In	NA	Sub_train
Cpd18536	-1.3042215052389456	-8.880013183086549	22.130138492283454	-1.4295283669276784	-0.03518502954449404	0.39973537191510256	-1	-1	0.9942528122434026	0.005747187756597465	0.4107571747502592	0.06619907887279892	2.7832733961476235	0.8627909327280812	0.6408805690449237	2.799675990930309	In	NA	Sub_train
Cpd18362	0.2633609123434722	31.841415388342035	0.14167695382192316	0.5144276770283657	-0.13408612844559295	0.05797713015686089	1	1	0.0005955556865517853	0.9994044443134482	0.7706987124818343	1.853948538112789	0.11591230903842603	0.4575010911513745	2.1947500003258513	0.19416565164912516	In	NA	Sub_train
Cpd33630	-0.05852047204885068	-9.2452936317755	-0.7890734872443902	-0.4461596562911231	-0.01870151306097756	-0.014550342370611704	1	1	0.10972818132057482	0.8902718186794252	0.5281030745649321	0.05016256081525712	0.23863205316945937	0.19490861654983235	0.3819023304981025	0.35877223385749324	In	NA	Sub_train
Cpd09822	-2.040923921804032	-25.97287032594369	-4.257773595628627	-2.046561333960645	-0.02581998856162436	-0.03814555333142798	-1	-1	0.8127067903539511	0.1872932096460489	0.965995226304362	0.6842104029657021	0.6959812748152997	1.2818661002850704	0.4937431654400726	0.5386583597915579	In	NA	Sub_train
Cpd08506	0.0002848694047592641	-27.42177142484478	4.694973657118626	-0.32128660868592	0.03956462682299103	-0.05298071816659277	-1	-1	0.8942360659369117	0.1057639340630882	0.5724234982197274	0.7478199630161093	0.4844413214590077	0.11009759972501103	0.5335371807956516	0.6517592909179112	In	NA	Sub_train
Cpd46098	-2.375997708531952	-13.397897022056696	-0.3627701507953495	-1.57269694202468	-0.025316807734390268	-0.03727170265631813	-1	-1	0.9293653311347788	0.0706346688652212	1.2185337171336892	0.13214475810385706	0.1824238215501474	0.9600278678730161	0.48583751712541046	0.5319962615864846	In	NA	Sub_train
Cpd27368	-1.0132538193513818	-19.739799126281	-3.1434690916399948	0.015928255796789095	0.03720457624567209	-0.039451966244876166	-1	-1	0.8613594394650976	0.13864056053490234	0.19146058043381597	0.4105665241156432	0.5490598686251735	0.118931290765776	0.49645760848432663	0.5486182435264688	In	NA	Sub_train
Cpd32937	-0.15467431820269698	-17.21342549990737	-3.034128432299336	-0.4802255903570568	0.05162815726869276	-0.04586902368929298	1	1	0.3328388084847689	0.6671611915152311	0.455633821054376	0.2996538365495552	0.534643267627347	0.2180454468156677	0.7230714873016679	0.5975408662353507	In	NA	Sub_train
Cpd44259	-1.3694043019385456	-9.571523395683071	1.3894276514024526	-0.9303892497169878	-0.008283840701423236	-0.01694203232664784	-1	-1	0.7733149166172172	0.2266850833827828	0.45988416038318275	0.03584044333377579	0.04860402057080301	0.5237866649575036	0.21822667062702855	0.37700609670962987	In	NA	Sub_train
Cpd13801	-0.5438572947789527	-7.211633285792963	15.277889189863991	1.1426876733599354	0.01813605539441961	0.3805357653498907	-1	-1	0.9918233225297907	0.008176677470209283	0.16231430322280238	0.1394441825891797	1.8798021282193649	0.8842014091231031	0.19686547068478422	2.6533012519966457	In	NA	Sub_train
Cpd19003	0.144634370864736	33.196464609982726	3.6010364028654998	-0.07857723870870524	0.008221563862099364	-0.0019129797332489925	1	1	0.007795598601935461	0.9922044013980645	0.6812168646201519	1.9134378192656465	0.3402053436779517	0.054745245512167764	0.041095459128372126	0.2624269962313396	In	NA	Sub_train
Cpd35204	-0.4755534390818176	-10.138700225182092	-2.8940185421894453	-0.7087970189284853	-0.024745469104933603	-0.03542946324973248	1	1	0.12472927707853276	0.8752707229214672	0.21379356933914925	0.010940283742082127	0.5161697336854083	0.37328611440579024	0.4768610179652703	0.5179513221093976	In	NA	Sub_train
Cpd16535	0.548310421155442	-9.614929989089664	0.20041666239146386	-0.0122573815851198	0.025666114707210558	-0.020770647563557468	1	1	0.10920599229148442	0.8907940077085156	0.985459525676586	0.03393480994584175	0.1081674596266685	0.09978822817493567	0.3151728415015519	0.4061948487747641	In	NA	Sub_train
Cpd04117	-0.3321327130128229	20.963942860869494	4.257611019755989	0.14135075395144295	-0.0027430654847012768	0.033283018097143506	1	1	0.08966063017500414	0.9103393698249959	0.32188693608323393	1.3764064598731534	0.42677491746770113	0.2041154822723045	0.1311736314745228	0.005901678964960338	In	NA	Sub_train
Cpd43918	-1.2968768294110726	-16.81328163744131	-1.6028800409052395	-1.1419277112554496	0.00929857688099435	-0.027381592766208232	-1	-1	0.7292550408068543	0.27074495919314573	0.4052216377352202	0.2820867472101646	0.34593270824409067	0.6674589174147085	0.058016783822914135	0.4565956408355821	In	NA	Sub_train
Cpd13002	-1.7405605914822493	-14.108336582496257	-0.40947344749864617	-1.3457738651016031	-0.013732076473712268	-0.059024674210548876	-1	-1	0.832180858789829	0.167819141210171	0.7396173204685748	0.16333442861776565	0.18858166619746028	0.8059067243280147	0.30382579050573694	0.6978374480434631	In	NA	Sub_train
Cpd15106	1.9395192123642335	-18.007237681397356	-2.5352976233228217	1.1432371239093857	0.22195782759836316	-0.049715177535446776	1	1	0.2255909971312281	0.7744090028687719	2.033986096469317	0.33450372634916187	0.46887226549691374	0.8845745838048099	3.3991799522854884	0.6268633298607013	In	2.826635293017232	Sub_train
Cpd43165	-2.4831405656748093	28.82463045047077	0.9949221568969582	-0.908411227738966	-0.028613511031093563	0.03195906657445116	1	1	0.379486759398339	0.620513240601661	1.2992851710454516	1.7215058456403847	0.0034116553912046407	0.5088596776892227	0.5376331648347747	0.004191916330166975	In	NA	Sub_train
Cpd32012	-1.91136031049182	0.8878172636575898	-1.0891437771689756	0.07510525577751745	-0.03461119735283315	0.021195106009231413	-1	-1	0.7969283754910239	0.20307162450897612	0.8683456930875124	0.4950257240010332	0.2781964171236489	0.15912300256635262	0.6318648926650439	0.0862546352861427	In	NA	Sub_train
Cpd38346	0.42609491256653376	-26.415727468800824	14.89827036041533	-0.8218360592353703	0.015913871554407048	0.26566943784916863	-1	-1	0.9220711569829698	0.07792884301703018	0.8933481122581344	0.7036526879109534	1.8297492638190107	0.4500597347601109	0.1619519704502219	1.777578687418077	In	NA	Sub_train
Cpd30342	1.52874957961807	7.727377703218028	-2.9094734474986463	1.373456904129166	-0.02197383471547051	0.0030632378773632033	1	1	0.0019719487988718587	0.9980280512011281	1.7243971425101516	0.795295653279559	0.5182074679065618	1.0409347754400535	0.4333149097791476	0.22448910666279778	In	NA	Sub_train
Cpd31807	-0.6168548159863256	-17.607787131946804	-0.3907921288173276	-0.27764199696973496	0.012641549899914107	-0.06616753135340596	-1	-1	0.7019999607645677	0.29800003923543233	0.10729751417460169	0.3169670747918442	0.18611852833853518	0.08045514308955742	0.110539391169177	0.7522934519191145	In	NA	Sub_train
Cpd21377	-1.1564645302341652	-2.122216708698584	10.71092651275561	-0.406599216730683	-0.02749272185218635	0.2640210862008169	-1	-1	0.914724036849847	0.0852759631501529	0.2993956628826862	0.3628794119694028	1.2776466346924071	0.16804003946692617	0.5200240577230738	1.7650119172929257	In	NA	Sub_train
Cpd37794	-0.5019270654554441	-9.914524401006274	15.135102336931432	-0.8027530628845294	-0.0005696449291094345	0.2574276796074103	-1	-1	0.9448582480530355	0.055141751946964496	0.1939162883762538	0.02078203592280475	1.8609756358707992	0.4370989849776916	0.0970262680965993	1.7147448367923244	In	NA	Sub_train
Cpd08672	-1.2140008448809552	-32.34704615011951	-2.577004364859395	-1.075682213081524	-0.028567241308877105	-0.03704665223252688	-1	-1	0.8373287210233393	0.16267127897666067	0.3427596461135802	0.9640490476925802	0.4743713127431807	0.6224664377087565	0.5369062051978761	0.5302805130414574	In	NA	Sub_train
Cpd34780	0.7289419104293919	-28.10333414273039	-4.29933364419909	0.21578152297004224	0.12177687686392545	-0.057504979785348215	1	1	0.4323139784020218	0.5676860215979782	1.121597909233691	0.7777418843013819	0.7014609805469431	0.2546672172109639	1.8252023254183547	0.6862515400722684	In	NA	Sub_train
Cpd44845	-0.9748988074330508	-15.933061857221535	-2.871011909037108	-0.5974222167499547	-0.023119005536588067	0.002288736904121469	-1	1	0.4672725184247619	0.5327274815752381	0.1625531659798727	0.2434433967358558	0.5131363017264218	0.2976428078430461	0.4513070853191676	0.2303937785828745	In	NA	Sub_train
Cpd00402	0.4535184623166613	4.7603760067824945	-6.5751479440441	1.7452583721916248	-0.04299237918215633	-0.035424907063198896	1	1	0.013464458241847277	0.9865355417581527	0.9140166997197482	0.6650385413743939	1.0015278257979225	1.293454123434445	0.7635445442290342	0.5179165864697833	In	NA	Sub_train
Cpd12552	-0.2863660062565156	-13.84185306601274	-3.1105723485975467	0.2816986623709242	0.08182604940846687	-0.029029944414559937	-1	-1	0.6096301405043092	0.39036985949569086	0.3563803984556015	0.1516352869323475	0.5447224225055795	0.29943668288819425	1.1975210334289275	0.4691624109607329	In	NA	Sub_train
Cpd44384	-1.6943158295281524	25.31182741985682	34.336758325552466	-0.14730843448491804	-0.16207659007659028	0.5971655011655009	-1	-1	0.9948549577084616	0.00514504229153844	0.7047635573416724	1.5672869997229075	4.39272013562743	0.00806453487718852	2.6345178409172076	4.304851814638527	Outlier	4.617739610048483	Sub_train
Cpd00259	-2.2044815376833387	-30.16762399321751	-7.4031479440440995	-2.6987416278083742	-0.06599237918215634	-0.061424907063198926	1	-1	0.5453396553814664	0.4546603446185335	1.0892653689232539	0.8683682005527786	1.110699891323977	1.724812556186512	1.1249055130813654	0.716136440577156	In	NA	Sub_train
Cpd15379	-0.6967445238995027	0.8482568240971489	5.311405673380475	-0.1606090299367679	-0.040679535038999536	0.07006504224477286	1	1	0.480284610320285	0.519715389679715	0.04708622021990095	0.493288944204435	0.5657180804827956	0.0009689358859610058	0.7272066485605309	0.2863219659002273	In	NA	Sub_train
Cpd35720	-1.5365072591289084	-11.452434409831419	-1.8351137467847911	1.0359894255501567	-3.6753770979156e-05	0.0815183768854868	-1	-1	0.948488088742094	0.05151191125790598	0.5858263566798995	0.046735187394011404	0.3765527968378598	0.8117343150326002	0.08865383047943416	0.37364036288196695	In	NA	Sub_train
Cpd45656	-0.7512724338066774	-6.120424494584169	2.6614056733804743	-0.8084112277389656	0.02028758787000533	-0.036172801557417034	-1	-1	0.590424067578624	0.409575932421376	0.005989612184677397	0.18735035864534566	0.21631473067114798	0.4409418856185438	0.23066894285412817	0.5236184148363844	In	NA	Sub_train
Cpd19170	0.4715574477878128	-2.9288101152919843	-3.211051509222412	-0.12363218376365022	-0.02969052404998855	-0.05246243028269958	1	1	0.012396777295809236	0.9876032227041908	0.9276123265560423	0.32746840167209623	0.5579706320559911	0.02414492161219174	0.5545544895293167	0.6478079467359524	In	NA	Sub_train
Cpd13521	-0.2350660859877443	3.297707373547701	0.2822847942595957	1.0767536074258697	0.023081110339474548	-0.007376322562197184	1	1	0.3855599786703061	0.6144400213296939	0.39504413449670206	0.6008245599438043	0.09737312018608475	0.8394204473182602	0.2745589422488305	0.30407865078874996	In	NA	Sub_train
Cpd27079	-4.931121951219515	-18.646434409831414	-3.338113746784791	7.6789894255501565	-0.0822876712328768	0.36519742143432543	-1	-1	0.9999999261158401	7.388415987322639e-08	3.1442803606743306	0.3625656987723918	0.5747238288253715	5.32351324228778	1.3809264923500628	2.5363641637969514	Outlier	4.611442085188887	Sub_train
Cpd04865	-0.3537455170551415	4.690508275776306	-4.271539807551955	-0.6870237803070481	-0.027061939234704	-0.05671045643849544	1	1	0.016770435464612432	0.9832295645353876	0.30559779282097965	0.6619712128766831	0.6977963542719895	0.3584982114718298	0.5132558827657623	0.6801942207684969	In	NA	Sub_train
Cpd34348	0.7486223850940066	-26.671667258149128	-3.0885240366949396	0.2109832008517344	0.062067717708253214	-0.05850638632665558	1	1	0.27637614206181005	0.72362385793819	1.1364306940335425	0.7148889395862313	0.5418153455106879	0.2514083027717702	0.8870910383813215	0.6938861038615036	In	NA	Sub_train
Cpd18289	-1.1360896371070774	-10.218474721548082	0.6982703604153296	-2.063594300993612	-0.12639382075328526	0.019515591695322392	1	1	0.08688591570310833	0.9131140842968917	0.2840395086118012	0.007438029087894811	0.04252528988868544	1.293434515417988	2.0738934890040013	0.09905898460438461	In	NA	Sub_train
Cpd10707	-2.4530118338919444	-30.0893538424272	-3.3940373318923625	-1.9899679273672384	-0.035160647902283695	-0.04583786102373568	-1	-1	0.9534121026969623	0.04658789730303772	1.2765777413496022	0.8649319895783879	0.5820973714555837	1.2434291080692468	0.6404975006166045	0.5973032870422598	In	NA	Sub_train
Cpd28907	-1.9888134971575293	-28.139424368294296	-3.963995298334429	-0.38121095823296497	0.09301678854670917	-0.09684404403434176	-1	-1	0.9943225783222668	0.00567742167773327	0.9267206291321606	0.7793263149930152	0.6572465121071659	0.15079689485007966	1.3733426133058377	0.9861662930013474	In	NA	Sub_train
Cpd02877	0.038746407866297884	32.22438242130906	5.875742887887856	1.112229874830564	-0.009336472078107876	0.0360302708443962	1	1	0.050746508171836124	0.9492534918281639	0.60141119962395	1.8707615314215236	0.6401261231893063	0.8635151448486184	0.23476492689325137	0.026846295840210626	In	NA	Sub_train
Cpd09762	-1.5150997459798563	-24.09869450176786	-3.2275538154088457	-0.9674404548397662	-0.02691888966052546	-0.057925773111647774	-1	-1	0.8181046748272115	0.18189532517278853	0.5696919371066357	0.6019304601018641	0.5601464664186919	0.5489510254124728	0.5110083813431939	0.6894596012933628	In	NA	Sub_train
Cpd05934	-2.2766382075183182	-31.99759560066896	-1.8824988703539005	-2.209748147147458	-0.037358450100085885	-0.055727970913845584	-1	-1	0.9515711618762346	0.04842883812376545	1.1436484249102397	0.9487074928226296	0.3828005405760808	1.392698980752057	0.6750279324228472	0.6727039077931624	In	NA	Sub_train
Cpd31520	-0.16520646433797395	-10.325369549529224	-0.9984844365096353	0.1509294316016937	-0.0010947138363496265	-0.032101597287471986	1	1	0.29098672148734805	0.709013278512652	0.4476959506641849	0.0027451394319331648	0.26624295398474745	0.2106211086419224	0.10527580761984064	0.49258020266600666	In	NA	Sub_train
Cpd23878	-2.076765445026181	-72.20662399321749	-7.4171479440441	9.029258372191627	-0.0252876712328768	0.4091974214343255	-1	-1	0.9999999046336017	9.536639830917756e-08	0.9930082740033022	2.7139615933573014	1.1125457958135478	6.240586097862677	0.48537974345515505	2.8718131476709674	Outlier	5.110569041850077	Sub_train
Cpd09254	1.1112738803937698	-28.154189007262374	-4.231399969255	0.7166254792261679	0.2318723191306833	-0.09528841047428516	-1	-1	0.7310872445867631	0.2689127554132369	1.4097539587816943	0.7799745111947951	0.6925039037203466	0.5948293740195598	3.5549499638418984	0.9743063907967722	In	2.7748920833563107	Sub_train
Cpd14942	-0.2269643041192829	-12.387457461617133	-3.2743086123338108	0.2740063546786169	0.016325455366551212	0.05010847331556341	1	1	0.27918379966666185	0.7208162003333382	0.4011502873714747	0.08778450746574566	0.566311101386747	0.29421223734429613	0.16841850632501978	0.13417626660670348	In	NA	Sub_train
Cpd22815	-1.352068925838561	-5.501337587819462	1.7405968424259397	0.7043897942583276	-0.014305908665373162	0.06402108620081688	-1	-1	0.9145004868932639	0.08549951310673606	0.44681883002416034	0.21452947100997694	0.09490579102146442	0.5865191669446788	0.31284146688561687	0.2402438087746763	In	NA	Sub_train
Cpd11120	0.8285184623166613	-74.99662399321751	-7.9121479440441	0.267258372191626	0.2760076208178437	-0.12142490706319894	-1	-1	0.9959639881940978	0.004036011805902209	1.1966467884109167	2.836447988512387	1.17781170455195	0.28962915662981586	4.248374980288082	1.173566873132631	Outlier	3.674518985556413	Sub_train
Cpd18142	3.7238004727830316	31.967893181411306	4.384552886381984	4.623620563489097	0.007534246575342422	0.0753831985902887	1	1	0.00033445891886896284	0.999665541081131	3.378763618821729	1.859501157804626	0.4435122432905185	3.2483741715608905	0.030296779100048472	0.3268667418590099	Outlier	3.4767810920804507	Sub_train
Cpd21349	-2.297765445026181	-72.14962399321752	-7.4951479440441	-3.8337416278083754	-0.0432876712328768	-0.07480257856567453	-1	-1	0.976377831319611	0.02362216868038897	1.1595716062719639	2.711459183133704	1.1228301208268718	2.495679496188715	0.7681839799482838	0.8181256749431971	In	NA	Sub_train
Cpd41069	-0.8430306755649191	-8.557787131946808	-3.2743086123338108	-0.48478485411259203	-0.02256955498713752	0.00888214349752807	1	1	0.2363005660588955	0.7636994339411045	0.06316676116539599	0.08034542562160354	0.566311101386747	0.22114199809310592	0.4426744773676069	0.1801266980822728	In	NA	Sub_train
Cpd29447	-1.8236933797909418	-16.57331560979748	-1.1929196410905445	-0.7065992167306832	0.007122662763198264	-0.03378111160138088	-1	-1	0.9394458565356504	0.060554143464349626	0.8022728600227879	0.2715517745629322	0.29187929806092966	0.3717934156789621	0.023830243225250704	0.5053845519842476	In	NA	Sub_train
Cpd18197	1.0336905826731426	37.712398675916795	45.79389354572264	0.9274667173352504	0.04228749792803343	0.6283068004865313	-1	-1	0.9920844009093186	0.007915599090681427	1.3512809606064031	2.1116960574356503	5.9033470885227	0.7380280877177309	0.576317152125136	4.542268114951167	Outlier	5.342709698254939	Sub_train
Cpd18291	1.1259982749808346	-11.086057139130505	-1.322608760463791	1.017724380325069	-0.04507513943460393	0.04314196532169598	1	1	0.023297821006564412	0.9767021789934356	1.4208514439765367	0.030650516729167777	0.3089788500394712	0.7993290995950098	0.7962675121730164	0.08106472052277094	In	NA	Sub_train
Cpd44436	-0.6419317744660177	-28.713281637441312	-3.2424404804656786	-0.7787408980686361	0.08292495050736796	-0.029029944414559937	-1	-1	0.8349905951294625	0.16500940487053753	0.08839750617668139	0.8045197588035382	0.5621092779803453	0.42079045280636457	1.2147862493320487	0.4691624109607329	In	NA	Sub_train
Cpd25814	0.06916376306620088	9.290970104488233	23.55158585341495	2.195049134917668	0.07360617924671474	0.5030320752118059	-1	-1	0.996665937120459	0.003334062879540945	0.6243361590850148	0.8639403832879714	2.9706916865477258	1.5989420784158384	1.0683758053640962	3.5871935854397354	Outlier	3.342496060442059	Sub_train
Cpd27389	-2.131670640014672	-28.60483790212889	-3.7955742457028503	-0.8218124619923634	0.05711522272858709	-0.04923430309361896	-1	-1	0.9894371954465149	0.010562804553485116	1.0343892343478438	0.7997588691205378	0.6350401423078159	0.45004370803367105	0.8092806738557364	0.6231972197951984	In	NA	Sub_train
Cpd11804	-2.481583262463373	-29.1860571391305	-2.1319494198044504	-2.107000894400205	-0.028567241308877105	-0.07221148739736208	-1	-1	0.9665159207001017	0.033484079299898224	1.2981114623927388	0.8252755175560635	0.4156906755158462	1.322915315272843	0.5369062051978761	0.7983716090446664	In	NA	Sub_train
Cpd22597	-0.2432777170473521	-27.913974950456826	-3.100062498233401	1.6697744096429432	0.11247930152039737	0.051756824963915	-1	-1	0.9707914959819847	0.02920850401801536	0.3888551904575657	0.7694286495877376	0.5433366953647297	1.2421870827039225	1.6791248978481437	0.14674303673185346	In	NA	Sub_train
Cpd03991	2.0838013529212422	26.115591212517852	16.26090772305269	2.0017903143910023	0.017037154295518497	0.278887413701539	1	1	0.03601630378066356	0.9639836962193364	2.142728694288461	1.602573784496825	2.0094134370582566	1.4676849545322916	0.17960025478166258	1.8783504276123706	In	NA	Sub_train
Cpd17766	-0.7302610074159864	-21.453940978100654	-2.0594734474986462	-0.1935760629038012	-0.01155865591812042	-0.0063085841288533905	-1	-1	0.6643407282467486	0.33565927175325144	0.021825508996221262	0.48582066612777636	0.40613469532546725	0.02335941678838275	0.2696784271278134	0.2959383832317407	In	NA	Sub_train
Cpd27531	-1.5995175556151182	-14.01562330210517	15.267519919349015	-0.2934124035438701	-0.015404809764274262	0.2991859213656521	-1	-1	0.9977348235631701	0.0022651764368299293	0.6333159718381777	0.1592641363245374	1.87843493657671	0.09116605503527915	0.3301066827887383	2.033103013296135	In	NA	Sub_train
Cpd20708	-2.12075024451988	-18.362876049357922	-2.5676449158158188	-1.762093722225189	-0.03958063394009844	-0.01125363907390828	-1	-1	0.8056112033875034	0.19438879661249658	1.0261587480885486	0.35011693841737956	0.47313726638536296	1.088661979238158	0.7099414326574095	0.33363869360719145	In	NA	Sub_train
Cpd39445	1.0141301529686266	-0.7529582028807656	47.22998966407158	0.4466085906392154	0.030047553555654773	0.7936228397635241	-1	-1	0.9997132179728461	0.0002867820271539104	1.3365386513204707	0.4229925081748016	6.09269682225954	0.41143986507335756	0.38401114529464075	5.802611237531712	Outlier	5.949678972173552	Sub_train
Cpd00052	0.4846003476065128	-20.386183453547	-0.08582552183766967	1.091923588114004	-0.047362691114403256	0.035770746569023355	1	1	0.2862847271164255	0.7137152728835745	0.9374425023761735	0.4389440460265957	0.1459085834104655	0.8497235632591893	0.8322080291865843	0.024867724147836504	In	NA	Sub_train
Cpd42529	-0.06116254369678693	-7.186908011067687	-3.049583337608536	0.5816986623709244	-0.014327796745379278	0.033607418222802755	1	1	0.13391360706654643	0.8660863929334536	0.5261117973804397	0.1405296699620536	0.5366810018485003	0.5031900591002302	0.3131853580941963	0.008374853794983018	In	NA	Sub_train
Cpd27835	-2.5721219512195144	-52.42543440983142	-5.844113746784791	-1.0250105744498432	0.1917123287671232	-0.13080257856567454	-1	-1	0.9998978020019005	0.00010219799809946474	1.3663486827477531	1.845529118823868	0.9051407324585748	0.5880513795440859	2.923982440934231	1.245060745328307	In	NA	Sub_train
Cpd10344	-2.9008140316941424	-36.53660658967995	-2.588542826397857	-2.7910668284661395	0.003300890559254765	-0.048035663221537885	-1	-1	0.9903047634895077	0.009695236510492337	1.6140774076987634	1.147978852540649	0.47589266259722274	1.7875177939980897	0.03621494400735504	0.6140589805424603	In	NA	Sub_train
Cpd37692	-1.229949043477422	2.3849261484442748	19.664772666601763	-0.4829728431043095	-0.03738283174229624	0.3519331741129048	-1	-1	0.985452698329909	0.014547301670090971	0.35477948820367033	0.5607516990734958	2.4582141214290045	0.2199113202242028	0.6754110008511666	2.4352396573009476	In	NA	Sub_train
Cpd06687	-2.2183964492765598	0.4139428608694992	1.1933253054702746	2.4023397649404536	-0.009336472078107876	0.3393269741410994	-1	-1	0.9933193044664177	0.006680695533582319	1.0997527627838455	0.474221721365269	0.022747863372831117	1.7397292974967136	0.23476492689325137	2.339131998867885	In	NA	Sub_train
Cpd39814	-1.1639097964440401	32.98012495596528	-3.2743086123338108	0.3080722887445506	-0.028064060481643012	0.033057967673352145	1	1	0.020391170959554117	0.9796088290404459	0.3050070128806231	1.9039400901080494	0.566311101386747	0.3173490676101315	0.5290005568832139	0.004185930419932421	In	NA	Sub_train
Cpd23465	-2.8067654450261807	-32.31243440983141	-4.13011374678479	-1.2800105744498431	0.006038461538461576	-0.015836538461538652	-1	-1	0.9940983544596805	0.005901645540319511	1.543194846655443	0.9625295253635717	0.6791492828068149	0.7612417493243163	0.006795982138218799	0.3685779877612245	In	NA	Sub_train
Cpd02741	0.08984530896519848	-7.343199996273356	-2.8824988703539005	-0.1163415537408649	-0.0038419665836023757	-0.03484885003472468	1	1	0.06779857580989879	0.9322014241901012	0.6399234314895593	0.13366814958231374	0.5146508612597214	0.029096556551709545	0.14843884737764418	0.513524819541257	In	NA	Sub_train
Cpd14221	-0.9670741942291732	-12.450644274803949	-2.8369459749711736	-0.7919277112554493	-0.031338875698340186	-0.008506386326655591	1	1	0.3124116011611412	0.6875883988388588	0.15665590964977666	0.09055853075197895	0.5086446973954405	0.42974664516733313	0.5804523133839986	0.3126940767319412	In	NA	Sub_train
Cpd28394	-1.7434735995711617	-22.766722203204075	-3.155557003727907	-0.3170387771702438	0.032946838587374086	-0.05026462808489738	-1	-1	0.9685871526828257	0.031412847317174274	0.7418127970939812	0.5434543004970217	0.5506536637103604	0.1072125663486813	0.42956281694860393	0.6310522532357518	In	NA	Sub_train
Cpd37736	-0.6101688236972023	-21.739249675731543	-2.664897663068566	-0.6390167991482655	0.0016281572686927652	-0.03542946324973248	-1	-1	0.5078397259144743	0.49216027408552565	0.11233661442437078	0.49834626966870815	0.48596007229800275	0.3258929298289979	0.062495836290356446	0.5179513221093976	In	NA	Sub_train
Cpd40124	-0.5919317744660181	-2.9121827363424124	-2.196836084861283	-0.5540156233433614	-0.014877247294829829	-0.03782115320576861	1	1	0.12987533038483068	0.8701246696151693	0.1260815180021702	0.32819837576113225	0.42424600311168154	0.26816200798819123	0.3218179660457571	0.5361851849615341	In	NA	Sub_train
Cpd19027	-0.5784425522121874	35.425036038554175	5.563124314953412	0.6890051788737125	0.003688092729188573	0.062745835952926	1	1	0.09834532424004239	0.9016546757599576	0.13624807822077034	2.0112764144740103	0.5989072640962377	0.5760702758568823	0.030131476560876527	0.23052150423285625	In	NA	Sub_train
Cpd13533	-1.4982528991745572	23.777927153767482	-1.225407513432712	-0.07159804092577894	-0.04889691163854743	0.026689611503736912	1	1	0.09246913833995485	0.9075308616600452	0.5569948016219737	1.4999458118660225	0.29616283444757363	0.05948536255057706	0.8563126994056223	0.0443654015356413	In	NA	Sub_train
Cpd27522	-2.1066604127579747	-28.302985939467806	-2.8467657949366982	-0.9626431727746392	0.010830949872045713	-0.05978163657454645	-1	-1	0.9809044372644821	0.019095562735517914	1.0155395203538526	0.7865069842542858	0.5099394438069506	0.5456928173544359	0.08209242680941263	0.7036084084033235	In	NA	Sub_train
Cpd11971	1.032315312424803	-2.7264684506281265	-0.44848443650963504	1.1751052557775177	0.046111763694181136	0.0011898358052203687	1	1	0.06945855357408637	0.9305414464259136	1.3502444466003698	0.33635159202849585	0.19372527760874514	0.9062187153438175	0.6364015165774811	0.23877162533297477	In	NA	Sub_train
Cpd18173	2.037080346214375	67.50944781215682	73.34728289715429	2.174428139511395	0.04508514754061718	1.1921190803650277	-1	-1	0.9994802021721647	0.0005197978278353162	2.107515994903654	3.4198441344811634	9.53627031043017	1.5849367536329018	0.6202719944952496	8.840683032699651	Outlier	9.292917210845122	Sub_train
Cpd23149	-0.07624475001438544	-20.90628264276452	-2.7302822784531817	1.5846095744781084	0.07965013529067079	0.04039471257444329	-1	-1	0.879653659196719	0.12034634080328101	0.5147446365559027	0.46177740617366964	0.4945810548042408	1.1843450070393338	1.163334492831264	0.060120103647520705	In	NA	Sub_train
Cpd08750	-1.9431217240018344	-28.365727468800827	-1.7022790901341207	-1.2377701251694364	-0.01428152702316282	-0.03814555333142798	-1	-1	0.9610617252991857	0.038938274700814325	0.892283642733625	0.789261458718271	0.35903850476056764	0.7325529688123292	0.3124583984572977	0.5386583597915579	In	NA	Sub_train
Cpd37858	-0.961817175345554	17.679981093499222	15.749937501766595	3.182411772280306	-0.040679535038999536	0.38544965762938826	-1	-1	0.9911820354838453	0.00881796451615467	0.15269379841423417	1.2322341879332586	1.9420418495218945	2.2695369814433635	0.7272066485605309	2.6907639831790053	In	NA	Sub_train
Cpd40304	-1.3985251810594244	43.1999051757455	-0.8528800409052393	-1.3897299090576472	-0.028064060481643012	-0.04111785650247204	1	1	0.004819471294012501	0.9951805287059875	0.4818319914463795	2.35260820422924	0.24704496773136023	0.8357606988645767	0.5290005568832139	0.561318725211836	In	NA	Sub_train
Cpd38195	-1.3425864061147843	10.35745362097175	22.609278161107262	-0.6956102057416721	-0.03848173284119734	0.3711639433436741	-1	-1	0.9856177516456452	0.01438224835435477	0.4396720423160357	0.9107610719712634	2.846448115134296	0.36432992204482156	0.692676216754288	2.581851975427703	In	NA	Sub_train
Cpd09400	-2.4403744712545814	-31.051441754515114	-4.274806562661594	-2.547110784510095	-0.03461119735283315	-0.05188181706769167	-1	-1	0.9065380772572376	0.09346192274276238	1.2670532108882147	0.9071695093539904	0.6982270769807903	1.62182823532017	0.6318648926650439	0.6433814441678108	In	NA	Sub_train
Cpd32255	-0.2630086621401717	-12.07097394513362	17.219097981072782	-0.4655540848818232	0.0027514400098042147	0.3607555455696709	-1	-1	0.9645149815397467	0.03548501846025334	0.3739843670934479	0.07389026909296054	2.1357511298541465	0.2080808842333603	0.04484755195891576	2.5025000104948405	In	NA	Sub_train
Cpd07039	-2.424989855869966	-34.79704615011951	-4.125356013211044	-2.4504074878067987	-0.04999581273744853	-0.062321377507252175	-1	-1	0.9281053318071595	0.07189466819284052	1.2554581303265258	1.071608785373569	0.6785219741093891	1.556149491339734	0.8735779153087437	0.7229709882937638	In	NA	Sub_train
Cpd24063	0.8149640411944061	-12.689799126280999	13.46971772154682	0.6923018821704159	0.08789189353242903	0.2827024048821356	-1	-1	0.9142952201461417	0.08570477985385826	1.1864310890937422	0.10105789119687988	1.6413941402707366	0.5783093239471244	1.2928236121046746	1.9074353120446308	In	NA	Sub_train
Cpd41546	-0.2029207854550287	-2.1841607583204365	-2.211121799146998	0.08829206896433066	-0.006086038503621037	0.024266758882143462	1	1	0.1004597765041737	0.8995402234958263	0.4192714122048772	0.36015994840686216	0.4261295791214479	0.16807919492732123	0.18369623882078567	0.06283684358086894	In	NA	Sub_train
Cpd36687	-0.9118171753455541	9.227233840751971	15.702135303964395	-0.4802255903570568	-0.03958063394009844	0.2783068004865312	-1	-1	0.8569513350602329	0.14304866493976703	0.11500978658874508	0.8611422380601189	1.9357391144122915	0.2180454468156677	0.7099414326574095	1.8739239250442299	In	NA	Sub_train
Cpd08152	-2.189825020705131	-11.837705490778847	7.221896734041701	0.10508701768770627	-0.04230350504514084	0.0294368642509896	-1	-1	0.9959898764464393	0.004010123553560696	1.0782190417407087	0.06364933286453234	0.8176169394942069	0.1794859532796406	0.7527214039868938	0.023420784660391065	In	NA	Sub_train
Cpd01695	-0.22291844938596894	16.198778952468032	5.2961293653803745	0.962600279843327	-0.0233025407384634	0.03426698717052711	1	1	0.22624544664017499	0.773754553359825	0.40419956812376295	1.1672065496712856	0.5637038943741203	0.7618900276489882	0.4541906704656102	0.013403302279278216	In	NA	Sub_train
Cpd08654	-1.6497151305952409	-36.02671647978984	0.54881981096478	-1.9515063889057	-0.012083724825360615	-0.03429939948527419	-1	-1	0.9605905571070866	0.0394094428929134	0.671148892021414	1.125593690717828	0.06223039276008669	1.217306880349755	0.2779279666510548	0.5093358961662072	In	NA	Sub_train
Cpd07599	-0.13103381191392247	-32.96462856770192	-4.347334035189067	0.2517903143910032	-0.06867713141876723	-0.02825544344131808	-1	1	0.38108407457174986	0.6189159254282501	0.47345120342531055	0.9911621100728066	0.7077898474919115	0.27912359329541647	1.167086585661808	0.4632577390406553	In	NA	Sub_train
Cpd17673	-0.6714697986247775	1.945509571349896	14.526240838215639	0.4344459151181768	-0.04122898558845008	0.3464386686183993	-1	-1	0.9207200253342395	0.07927997466576049	0.06613528114267561	0.5414604616184144	1.7806970520132	0.40317924440274716	0.7358392565120915	2.393350423550446	In	NA	Sub_train
Cpd38009	-1.3425864061147843	7.314596478114601	20.736750688579786	0.015378805247338853	-0.03738283174229624	0.3673177894975203	-1	-1	0.9916713771580707	0.008328622841929258	0.4396720423160357	0.7771737592829217	2.5995547673926214	0.1185581160840692	0.6754110008511666	2.5525295118023523	In	NA	Sub_train
Cpd30824	-1.4685031676346771	0.6086963845367093	-2.614967952993151	-1.4913782607059989	-0.015929878671514467	-0.059024674210548876	1	1	0.21381472859565864	0.7861852714043414	0.5345730169188944	0.4827717776583684	0.47937682401291803	0.9047980149803765	0.3383562223119798	0.6978374480434631	In	NA	Sub_train
Cpd29604	-2.512704368801931	-24.346941983423854	-1.6176449158158193	1.199994189862723	-0.0011190954785599767	0.12501009718982786	-1	-1	0.9986525371023381	0.0013474628976618656	1.3215668251784294	0.6128290045944702	0.34787946173590445	0.9231227298444156	0.10565887604815989	0.7052143034052414	In	NA	Sub_train
Cpd18489	-1.0388368898543303	-2.023419776493142	-0.32041095826598903	-2.1256822130815243	-0.1159542603137248	0.010174932354663106	1	1	0.026990672915514602	0.9730093270844854	0.21074203506112463	0.3672167883415268	0.17683874843125116	1.335603254450882	1.9098739379243475	0.1702706819802365	In	NA	Sub_train
Cpd40503	-1.0287449612792048	-5.9017431759028485	0.6081089700837715	-1.0380815574092954	-0.04070142311900565	-0.014194779579395031	1	1	0.3273837586077314	0.6726162413922686	0.20313594794578418	0.19695089140987446	0.05441309811718427	0.5969289025720805	0.7275505397691103	0.3560614798343787	In	NA	Sub_train
Cpd21195	-1.1317392555088903	-14.176062862544734	-1.882480080650984	-1.1170387771702437	0.0031386421797380227	-0.01692449371740368	-1	-1	0.5467081288992262	0.4532918711007738	0.2807607119799717	0.16630774327740785	0.38279806314772574	0.6505549029141101	0.03876408451243724	0.3768723851494135	In	NA	Sub_train
Cpd07653	-1.283781064661175	-20.334958238031597	0.07409453623950593	-0.3130448504441619	-0.048347461089096884	0.05141488622901148	-1	-1	0.8463784861157153	0.15362151388428472	0.3953516186612408	0.43669516000884506	0.12482307246924346	0.10449997949940573	0.8476800914540615	0.14413615034161364	In	NA	Sub_train
Cpd06881	-1.4052096360897466	-48.397595600668964	-4.347334035189067	-1.3910668284661392	0.07857561583398004	-0.055727970913845584	-1	-1	0.9878152133273644	0.012184786672635508	0.4868699330945717	1.6686992062790438	0.7077898474919115	0.8366687050085889	1.146452345356462	0.6727039077931624	In	NA	Sub_train
Cpd18842	0.6188101950405599	53.25195911547725	3.8345528863819833	0.5302139700825038	0.004375410015945515	-0.01509979292006219	1	1	0.0006901666361410763	0.9993098333638589	1.038593811932208	2.793912810316055	0.37099456691451616	0.468222792843552	0.019332796532552873	0.36296115723254296	In	NA	Sub_train
Cpd39680	-0.9556680382022816	9.32957550541583	3.964152926127728	0.6624678931401548	-0.02256955498713752	0.08305796767335212	1	-1	0.5970504874923386	0.4029495125076615	0.14805931527776156	0.8656352350417845	0.38808237371560517	0.5580467373111626	0.4426744773676069	0.3853779575494946	In	NA	Sub_train
Cpd13068	-1.7867144376360955	0.5356194614597848	4.564152926127727	2.789390970063232	-0.0362595490011848	0.12833796315208845	-1	-1	0.9951982050694056	0.004801794930594403	0.7744025621536417	0.47956355942298556	0.4671925661257894	2.0026059301990577	0.657762716519726	0.730585422848633	In	NA	Sub_train
Cpd04719	0.1936914628113524	-8.538804391877752	-3.6676637055187364	0.09299910559979456	0.09341078066914488	-0.0013323665182411965	1	1	0.19167815753184803	0.808321842468152	0.7181902252809599	0.08117880461845826	0.6181750965657228	0.17127611028208628	1.379532760048601	0.2580004936631989	In	NA	Sub_train
Cpd10455	-0.6398250207051308	-32.43770549077885	-4.153927441782471	-0.8119459493452605	0.12088330814167235	-0.06671698190285658	-1	-1	0.9087264878086085	0.09127351219139149	0.08998532484945448	0.9680291680597843	0.6822891261289215	0.44334259048938457	1.8111631576266363	0.7564823752941651	In	NA	Sub_train
Cpd36195	-0.20852047204885074	-7.0892496757315495	1.0318056336347303	0.42471946458799775	0.04723255287308836	0.012372734552465306	-1	-1	0.5837299592056726	0.4162700407943274	0.4150510390884647	0.14481705972985645	0.0014514428445982141	0.39657325395580273	0.6540106236891822	0.15351498848003595	In	NA	Sub_train
Cpd21277	-2.426765445026181	-10.918434409831411	-5.844113746784791	0.7489894255501568	-0.02503675377097916	0.052518376885486884	-1	-1	0.9610127314841578	0.03898726851584217	1.2567963567817257	0.023291554772930267	0.9051407324585748	0.6168102517897527	0.4814374922754464	0.15254898714682144	In	NA	Sub_train
Cpd10068	1.0255595946794838	-23.02726593033929	18.716951679096645	0.7419002045008929	0.08297122022958445	0.23328301809714355	-1	-1	0.9884418159614164	0.01155818403858358	1.3451527956522842	0.5548926739439974	2.33324362027577	0.6119954093780828	1.2155132089689478	1.5306697874832103	In	NA	Sub_train
Cpd14058	-0.5604807876357666	-14.727567351727028	-3.191891029916228	-0.9276419969697351	-0.0012569622158663696	-0.035056361849271765	1	1	0.21798317195197703	0.782016828048023	0.14978550519486022	0.19051985682285077	0.5554443167150184	0.5219207915489685	0.10782494812492285	0.5151068565260677	In	NA	Sub_train
Cpd17016	-0.14289837005334885	-11.22921570337538	17.196021057995857	-0.40951012883786697	-0.009360853720318215	0.3552298774096081	-1	-1	0.9444100771366656	0.05558992286333446	0.46450912044070364	0.03693545453201091	2.132708430146062	0.1700170666992436	0.23514799532157046	2.4603731975512484	In	NA	Sub_train
Cpd25990	-2.192924149021711	-15.294744181226053	-2.2588537070246097	1.3032908931594265	-0.024745469104933603	0.07555954773927838	-1	-1	0.9905050378821775	0.009494962117822536	1.080554793503323	0.2154200164145446	0.432423046481953	0.9932795700053364	0.4768610179652703	0.3282111996507288	In	NA	Sub_train
Cpd25148	-0.3482227719924072	-25.573315609797483	-2.9758866740575773	1.5027414426099759	0.1076721133126488	0.04808702026675099	-1	-1	0.9647982667172826	0.035201733282717376	0.3097601766260445	0.6666691782890132	0.526964073125992	1.1287419794649864	1.6035974983608599	0.11876503089822267	In	NA	Sub_train
Cpd22435	-1.6087654450261812	-40.300434409831425	-4.164113746784791	-0.056010574449843815	0.043963246229020835	-0.00748162311451317	-1	-1	0.9929158061388705	0.007084193861129433	0.640285923316724	1.3132181721373428	0.6836321937100587	0.07007202562078942	0.6026454142815472	0.3048814454086538	In	NA	Sub_train
Cpd11313	-1.882481537683339	-69.39962399321753	-5.0531479440441	-1.6537416278083743	0.11600762081784367	-0.10742490706319896	-1	-1	0.9995678702033879	0.00043212979661212583	0.8465803327671042	2.590728865328513	0.8008516377174215	1.0150716290479205	1.7345595447936033	1.0668331055363536	In	NA	Sub_train
Cpd05856	-2.237077767957878	-31.0816615347349	-1.2495318373868678	-2.2163415537408655	-0.035160647902283695	-0.04748621267208727	-1	-1	0.9516824946015711	0.04831750539842896	1.113832503465896	0.9084962161430586	0.29934363429720506	1.3971770769325418	0.6404975006166045	0.6098700571674097	In	NA	Sub_train
Cpd32001	-2.0712504203819297	8.016388692229016	-0.4578250958502941	-0.1106090299367678	-0.04944636218799798	-0.0024312676171422964	-1	-1	0.6983489269861484	0.30165107301385163	0.9888517089250655	0.8079837945713733	0.1949568465382077	0.03298996014937837	0.8649453073571829	0.26637834041329916	In	NA	Sub_train
Cpd41556	2.4003759178416737	-20.67097394513361	-3.2743086123338108	2.049281079953342	0.20380407138648884	-0.08617280155741701	1	1	0.1857895625295316	0.8142104374704684	2.381324687250673	0.451446899320104	0.566311101386747	1.4999396339396949	3.1139599986754045	0.9048104419659465	In	2.8536794759607362	Sub_train
Cpd43705	-2.393580126114369	-4.846798120957793	-3.2743086123338108	-2.225444194771933	-0.028064060481643012	-0.04661236199697753	-1	-1	0.5598856777918386	0.4401143222081613	1.231785237775619	0.24326501931915867	0.566311101386747	1.4033593897409622	0.5290005568832139	0.6032079589623374	In	NA	Sub_train
Cpd28921	-1.5301668806161761	-25.89506346603866	-4.372265975026158	1.072172500413652	0.054859583630842736	-0.02141475422143857	-1	-1	0.99029153519917	0.00970846480082997	0.5810477387028619	0.6807945313570628	0.7110771317546973	0.8363090605831669	0.7738415464756452	0.41110541522687094	In	NA	Sub_train
Cpd43022	-0.03094276347700687	0.5312238570641828	2.0872298492046504	-0.7732463925741306	-0.019272851690434224	-0.038920054304669716	1	1	0.06646094147928339	0.9335390585207166	0.5488878484837573	0.4793705838900303	0.14060946412477196	0.41705870598929434	0.39087882965824267	0.5445630317116346	In	NA	Sub_train
Cpd07874	-1.1678469987271092	-18.450892303965663	0.3960725582175271	-0.11359430099361223	-0.046699109440745235	0.04592038073450597	-1	-1	0.8294330484440452	0.1705669515559548	0.3079744044285134	0.3539810221958578	0.08237016701835709	0.030962429960244616	0.8217822675993794	0.10224691659111212	In	NA	Sub_train
Cpd40515	-0.9073163898506332	8.785070010910335	-1.1144185024437008	-0.803466172793911	-0.012679445097027632	-0.043865109249724726	1	1	0.09444582127947687	0.9055541787205231	0.11161763351245335	0.8417303908969402	0.28152889775631235	0.4375833134831808	0.28728753423951425	0.5822633420870862	In	NA	Sub_train
Cpd34485	-0.6585204720488507	-12.512876049357919	-0.35226030043120393	-0.8840717442032108	-0.004965249324713819	-0.01949539731566659	1	1	0.37446630475927034	0.6255336952407297	0.07589493265906257	0.09329062599542688	0.18103809440929775	0.4923288378703314	0.1660871317090848	0.39647254423294404	In	NA	Sub_train
Cpd38623	-0.4863774156877617	-2.951337587819459	-1.7121504103213134	0.3126315525000858	-0.0011190954785599767	0.0618232840030148	1	1	0.2535298276806144	0.7464701723193856	0.20563575209080492	0.3264794020656999	0.3603400414928199	0.32044561888756967	0.10565887604815989	0.22348811527447665	In	NA	Sub_train
Cpd38296	-0.41786113138951003	6.2184426319607615	13.369717721546815	0.6016425415110752	-0.024745469104933603	0.2480870202667509	-1	-1	0.8448592804470594	0.15514071955294068	0.25727512144548276	0.7290504857521812	1.628209108202372	0.5167355014654653	0.4768610179652703	1.6435331394164714	In	NA	Sub_train
Cpd33449	-0.3162127797411583	8.139321752839878	3.98125618308528	-0.006049766181232901	-0.02859162295108745	-0.010704188524457791	1	1	0.1697951406201661	0.8302048593798339	0.3338854751566421	0.8133807936536693	0.39033744363019307	0.10400430349749498	0.5372892736261953	0.32944977023214184	In	NA	Sub_train
Cpd23593	-2.9207654450261815	27.174565590168587	2.62288625321521	-0.8920105744498441	0.005963246229020849	-0.0014816231145131642	-1	-1	0.8459218805222696	0.15407811947773042	1.629114393617559	1.6490648074645804	0.21123593276980998	0.49772071609008395	0.005614248351608849	0.2591384021531063	In	NA	Sub_train
Cpd00875	1.7935184623166611	32.18337600678248	21.564852055955896	2.6352583721916254	0.011007620817843664	0.3875750929368009	1	1	0.20555096570444975	0.7944490342955502	1.9239482166428568	1.8689612705277616	2.7087401982397226	1.897922472863485	0.08486816525035198	2.706967963046313	In	NA	Sub_train
Cpd26157	0.7274055213079593	-29.24804088452275	-3.211051509222412	9.774170014038548	-0.09177843613790064	0.6739111960909268	-1	-1	0.9973245324443254	0.0026754675556745692	1.1204399631172786	0.8279967238396863	0.5579706320559911	6.746513637882546	1.5300391880556767	4.889948755080328	Outlier	5.904531857467539	Sub_train
Cpd39501	-0.4006631299734759	-9.914524401006274	14.315322117151215	-0.6126431727746391	0.004375410015945515	0.2349002070799377	-1	-1	0.9362431126007015	0.06375688739929855	0.2702369152202149	0.02078203592280475	1.7528873510026723	0.3079805451070607	0.019332796532552873	1.542998978415268	In	NA	Sub_train
Cpd24911	-1.2504205741902092	-25.573315609797483	-2.4561064542773567	-1.1681376782691448	0.037891893532429034	-0.049165726985996284	-1	-1	0.873594209711377	0.12640579028862295	0.3702084763130011	0.6666691782890132	0.4584308844629568	0.6852601483128635	0.5072562885126504	0.6226744064856515	In	NA	Sub_train
Cpd19517	-2.2031678269374617	-3.5612276977095685	-2.4676449158158187	-1.7796761398076064	-0.043976238335702834	-0.04367122149149079	1	-1	0.5341282983054483	0.46587170169455167	1.088275251097596	0.299704046868145	0.4599522343169989	1.1006035690527827	0.779002296269895	0.5807851727351502	In	NA	Sub_train
Cpd41483	-0.0869867195209626	-20.833611307770983	-2.5199130079382064	-0.4677518870796251	0.0065513241337416	-0.047161812546428025	1	1	0.27647487288696815	0.7235251271130319	0.5066486264376048	0.45858699403945247	0.4668437990248578	0.20957358296018821	0.014853744065110563	0.6073968823373871	In	NA	Sub_train
Cpd26496	-2.2643527204502827	-26.849139785621656	-3.024238322409225	0.8802139700825031	0.021957827598363105	0.09973537191510257	-1	-1	0.9973263130186966	0.0026736869813034064	1.1343890961111647	0.7226803267293036	0.5333392534667395	0.7059350650909267	0.2569106579173899	0.512523828152935	In	NA	Sub_train
Cpd25032	0.04002598118332298	-1.5078454209258714	18.06382425053775	0.7826988162031252	0.08023483365949112	0.3941333995746808	-1	-1	0.9839699594248998	0.016030040575100185	0.6023755887441571	0.3898514995414698	2.2471285593729977	0.6397049256417285	1.1725208914853202	2.756967447082927	In	NA	Sub_train
Cpd15607	0.16385335827286074	-13.99862600010766	0.16372806432516154	-0.6904574695375323	0.0005355855391903731	-0.010377878620807949	1	1	0.13438504051097677	0.8656149594890232	0.6957018355953859	0.1585179218983591	0.11300486304714366	0.3608302973837433	0.07966160927790651	0.3269620355592471	In	NA	Sub_train
Cpd32909	-0.5337951973235759	-8.220568357050231	-1.852809750980654	-0.6840717442032106	-0.008261952621417119	-0.01729759511786439	1	1	0.18388901736731555	0.8161109826326844	0.16989790721275524	0.09514998193547301	0.37888602066590343	0.35649325372897406	0.21788277941844908	0.37971685073274347	In	NA	Sub_train
Cpd34329	-0.4744545379829167	-17.501337587819453	-2.5956668938377967	-0.4626431727746392	-0.01705316141262591	-0.0376272654475348	1	1	0.3186093328483134	0.6813906671516866	0.21462178937926973	0.3122937339581305	0.47683197317375065	0.20610385700104286	0.35600450664342037	0.5347070156095992	In	NA	Sub_train
Cpd02302	-0.2282865591666695	-20.9393538424272	-4.201180189035219	-0.4322756196749304	-0.03241339515503095	-0.03649720168307627	1	1	0.16521899551969121	0.8347810044803088	0.4001537298746341	0.46322929579020566	0.6885194160073793	0.1854788854298297	0.597334460858801	0.5260915896664069	In	NA	Sub_train
Cpd02054	-0.7024815376833384	-17.435623993217508	-7.2241479440441	-0.8667416278083735	-0.053992379182156325	-0.061424907063198926	1	1	0.08094600515911765	0.9190539948408823	0.04276234631443975	0.30940878008161615	1.0870986839216052	0.4805586054516792	0.9363693554192796	0.716136440577156	In	NA	Sub_train
Cpd19673	-0.2108601346297701	-26.739353842427203	-1.56161974947478	0.21168042428111286	-0.02969052404998855	0.037098009277739985	1	-1	0.560190299162818	0.439809700837182	0.41328768164112434	0.7178605115247912	0.34049252558748416	0.2518818415308035	0.5545544895293167	0.034986563397219825	In	NA	Sub_train
Cpd42911	-1.1754482579825014	-5.490204714364389	1.0136034755782768	-1.1699496892774273	-0.050591533009115536	-0.019689285073900532	1	1	0.3599995671025099	0.6400004328974901	0.3137033233018896	0.21501822568281906	0.000948517532279496	0.6864908261817666	0.8829374828972029	0.3979507135848801	In	NA	Sub_train
Cpd35235	-0.6063226698510484	-6.385403521885393	-0.5302822784531819	-0.7620937222251889	-0.02419601855548305	-0.047517375337644566	1	1	0.199691453471314	0.800308546528686	0.115235384564793	0.17571726694433212	0.20451034930023157	0.4094840585313718	0.4682284100137096	0.6101076363605007	In	NA	Sub_train
Cpd37085	-0.888740252268631	13.0091019726201	14.449388051217143	-0.3148409749724413	-0.03958063394009844	0.2667683389480696	-1	-1	0.7690752311130232	0.23092476888697677	0.09761716574621161	1.0271735622265787	1.7705639874020167	0.10571986762185298	0.7099414326574095	1.7859565341681765	In	NA	Sub_train
Cpd33924	0.07005095652257788	-16.638700225182095	-3.034677882848786	-0.7483574584889252	-0.043976238335702834	-0.01290199072225999	1	1	0.049598413141259456	0.9504015868587405	0.625004819259047	0.2744222856156431	0.5347157128584918	0.40015469148869626	0.779002296269895	0.34620546373234234	In	NA	Sub_train
Cpd41687	1.6525737200394766	-2.8440508682105428	0.5701968821716842	1.8042261348983968	-0.021470653888236418	0.05998104459642915	1	1	0.01589915306806189	0.9841008469319381	1.8177209499485778	0.3311894965219403	0.05941181906617936	1.3335037258983615	0.42540926146448543	0.20944317579738975	In	NA	Sub_train
Cpd13192	-0.8922089431306013	-19.456688230847906	-3.0006822387074368	0.225654706326968	0.04780638506474926	-0.0018818170676916852	-1	-1	0.8652857330567846	0.13471426694321542	0.10023144949544073	0.39813740834118877	0.530233376276608	0.26137286535407755	0.6630263000690622	0.2621894170382486	In	NA	Sub_train
Cpd39821	0.1212550387207954	-13.8511937253534	-2.8962866343118328	0.006423937096198775	-0.007184939602522138	-0.04111785650247204	1	1	0.12424951446576749	0.8757504855342325	0.663596324040466	0.15204535993987767	0.5164687823590851	0.11247616735297444	0.20096145472390714	0.561318725211836	In	NA	Sub_train
Cpd23195	-0.5833876071572421	-20.322216708698576	-0.7687438169147199	-0.6087970189284854	0.02635343199396749	-0.042022869843139084	-1	-1	0.6783275079573279	0.3216724920426721	0.13252108804022764	0.436135782232227	0.23595157961709964	0.30536832233511163	0.3259715215298754	0.5682184026099993	In	NA	Sub_train
Cpd05967	-2.901912932793042	-25.28770549077885	-0.016015353870385003	-1.3828250702243812	-0.05164416438580018	0.02009620491033031	-1	-1	0.9919403121724889	0.00805968782751109	1.614905627738883	0.6541303417662867	0.1367040903770002	0.8310710847829837	0.8994757391634258	0.094632482036243	In	NA	Sub_train
Cpd27587	-1.4044626105601727	-22.316722203204073	-3.123688871859775	0.20164254151107489	0.05437541001594552	-0.01235254017280938	-1	-1	0.967228557127632	0.03277144287236795	0.4863069147167637	0.5236984303107175	0.5464518403039588	0.24506433318275062	0.7662345270594716	0.3420165403572918	In	NA	Sub_train
Cpd22838	-0.6877832115528465	-26.911777148259016	-3.094018542189445	1.6065875964561298	0.08569409133462683	0.06457053675026736	-1	-1	0.9815050959106421	0.01849490408935793	0.05384018422876683	0.7254302280739173	0.5425397978221365	1.1992719943076144	1.2582931802984316	0.24443273214972588	In	NA	Sub_train
Cpd32353	0.9662048026764242	-10.116276919350284	5.260358272503241	-0.6916162790155905	-0.0226855336444378	0.005602978810068928	1	1	0.04546767373912142	0.9545323262608786	1.3004182619774294	0.011924710229106546	0.558987464307066	0.36161733519554623	0.44449665823579043	0.20512652677235735	In	NA	Sub_train
Cpd00041	0.07632967091478267	-8.03279999490038	-3.913645070709849	-0.15243731414163442	-0.012024345249741593	-0.04167286245353302	1	1	0.049794297697100864	0.9502057023028991	0.6297369622071414	0.10339337613042278	0.6506078184483708	0.0045811130563845545	0.2769950335651535	0.5655500020829142	In	NA	Sub_train
Cpd05303	0.2887464078662979	-6.103090106163463	2.0076110197559887	0.0072848198855090095	0.07418001143837565	-0.03869500388087859	1	1	0.35141100734302844	0.6485889926569716	0.7898312587513955	0.1881113718173422	0.13011169592950983	0.11306085993579043	1.0773914817439763	0.5428472831666085	In	NA	Sub_train
Cpd07948	0.9026454603884676	-15.824529318208652	-5.948983416574512	0.5340288512718989	0.3699305419683036	-0.1093420353858639	-1	-1	0.8228450429267394	0.1771549570732606	1.2525148418494358	0.23867860839868138	0.918967832050337	0.47081377591750884	5.7240305361303125	1.0814489861680365	Outlier	4.236884235707083	Sub_train
Cpd18079	-1.7396016667566456	-23.522766159248032	-2.2775350257059293	-1.4763794365109029	-0.04672349108295558	-0.016748144568413774	-1	-1	0.7934383955403196	0.2065616044596804	0.7388945978545867	0.576646092165342	0.4348861843408783	0.8946111447505045	0.8221653360276986	0.37552792735769286	In	NA	Sub_train
Cpd18326	0.07819607717863672	1.7831736301002707	-0.7484329362879669	-0.05260529000460087	-0.11760261196207646	0.07226284444257519	1	1	0.009687307733643236	0.9903126922663568	0.6311436357215062	0.5343335998808609	0.2332735834930951	0.07238481962972468	1.9357717617790298	0.30307765940042886	In	NA	Sub_train
Cpd04280	-0.5964815376833386	-26.607623993217512	-7.4951479440441	-1.1387416278083746	-0.04999237918215633	-0.07042490706319904	1	1	0.11433477941599002	0.88566522058401	0.12265245138447661	0.71207731641224	1.1228301208268718	0.6652949998839258	0.8735239695319176	0.784751005460478	In	NA	Sub_train
Cpd25371	-1.0989681050656674	29.97393713745527	5.777410029239127	-0.31813767826914474	0.010968816609352113	-0.0013635291837985036	1	1	0.22312344586896538	0.7768765541310346	0.25606174356322586	1.7719626316677555	0.6271609042427323	0.10795891571209523	0.0842584988861757	0.2582380728562899	In	NA	Sub_train
Cpd25886	-0.6579864294883571	-29.696567225437153	-4.3940704863043525	2.6255559590602675	-0.02258402539171365	0.053773215703373525	-1	-1	0.9675256938455318	0.032474306154468266	0.07629742998236168	0.8476878975424482	0.7139520635590773	1.891332808087091	0.44290182690749025	0.1621156782010429	In	NA	Sub_train
Cpd27941	-1.6782871813680555	-37.89055218784317	-4.2451983058532266	-0.21203802590213816	0.09245356859324877	-0.057504979785348215	-1	-1	0.9956939330428173	0.004306066957182764	0.6926830820054385	1.2074196824887162	0.6943232188257236	0.03589837442975887	1.3644936694771677	0.6862515400722684	In	NA	Sub_train
Cpd12769	-1.4270253469158565	6.474630450470777	2.7839331459079477	-0.5683013376290756	-0.007184939602522138	0.005035989651374157	-1	-1	0.6227413095778351	0.3772586904221649	0.5033120031896232	0.7402976263872841	0.2324700172164513	0.27786454971257385	0.20096145472390714	0.20944916170762426	In	NA	Sub_train
Cpd29048	-1.5456714017689643	-22.316722203204073	-3.046765794936698	0.6390051788737123	0.04888090452144001	0.0343507565304873	-1	-1	0.9826088042276153	0.017391195772384686	0.5927331898722662	0.5236984303107175	0.5363095079436787	0.5421113798215429	0.6799084475438643	0.014041946521969639	In	NA	Sub_train
Cpd42346	3.643782511248268	19.667487593327923	-2.3627701507953494	2.9421382228104846	0.015891983474400934	-0.027381592766208232	1	1	4.826180519312828e-05	0.9999517381948069	3.3184556626471786	1.3194895666111504	0.4461244629174285	2.106348491713611	0.16160807924164247	0.4565956408355821	In	2.8650395417585806	Sub_train
Cpd11536	-1.6145502954304056	-0.220672523745886	21.101017613162586	0.6594826220833109	-0.04999581273744853	0.3750412598553852	-1	-1	0.9988347884055814	0.0011652115944186501	0.6446458507375534	0.4463608787948402	2.647583478213307	0.5560192071220292	0.8735779153087437	2.6114120182461447	In	NA	Sub_train
Cpd03566	-0.3178469987271092	48.710646157572796	7.77794069008566	-0.7097481471474584	0.12088330814167235	-0.005178520364394985	1	1	0.03758783183690284	0.9624121681630972	0.3326537966048018	2.5945403897121864	0.890931513412803	0.37393209969187785	1.8111631576266363	0.2873229572885494	In	NA	Sub_train
Cpd22457	-2.7647654450261814	-14.477434409831414	1.7338862532152088	-2.3010105744498435	-0.13203675377097918	-0.01948162311451318	-1	-1	0.8675911447688204	0.13240885523117965	1.5115402767220327	0.1795385369797217	0.09402099768205337	1.4546824063659451	2.1625515647623788	0.3963675319197489	In	NA	Sub_train
Cpd44478	-2.1843158295281526	-25.830172580143188	-2.551241674447536	-0.1543084344849177	0.026923409923409712	0.04016550116550088	-1	-1	0.992252387117524	0.007747612882476033	1.074066873231466	0.6779456959836734	0.4709744937507037	0.0033102894322412386	0.3349266422606444	0.05837263241520112	In	NA	Sub_train
Cpd00418	-0.12548153768333847	24.88437600678249	7.843852055955899	2.0232583721916253	-0.01299237918215633	0.05057509293680118	1	1	0.405519455176797	0.594480544823203	0.4776358427805843	1.5485210561059104	0.8996219481394907	1.482265585390932	0.2922041500738196	0.13773370019306455	In	NA	Sub_train
Cpd46110	-0.7699537524879957	-3.1033915275511985	11.42843864041344	0.19543492610718796	0.0010568186392361048	0.24789313250851694	-1	-1	0.9446242655110162	0.05537573448898377	0.008090128497373186	0.31980394007757473	1.3722508388184933	0.24084825786019126	0.07147233545049653	1.6420549700645353	In	NA	Sub_train
Cpd41321	-0.20182188435612766	-0.9088860330457084	-1.172660260685459	-0.2732463925741306	-0.030261862679445205	-0.01034862573324112	1	1	0.06356736865049595	0.936432631349504	0.42009963224499774	0.41614697490553343	0.28920809225766725	0.07746974563590123	0.5635309886894567	0.32673901620902723	In	NA	Sub_train
Cpd43466	-2.12379990633415	-25.42262229678197	-3.1116712496964483	-0.3084112277389658	0.004902972485389951	0.03140961602500055	-1	-1	0.9830477062320564	0.016952293767943643	1.0284572179260023	0.6600534504448387	0.5448673129678692	0.10135292526515088	0.011044079789571575	0.008380839705217573	In	NA	Sub_train
Cpd04781	0.37551846231666186	12.618376006782484	7.022852055955902	2.2482583721916267	0.00700762081784366	0.04357509293680106	1	1	0.4958816336005668	0.5041183663994332	0.8552296412719856	1.0100199367610094	0.7913728348582222	1.6350806175499597	0.022022779362989974	0.08436681639492494	In	NA	Sub_train
Cpd18061	-1.768173095328074	-28.405733192215067	-2.90885370702461	-1.7016541617856282	-0.04672349108295558	-0.03378111160138088	-1	-1	0.820209234948702	0.17979076505129804	0.7604283188977232	0.7910177873371175	0.5181257549263194	1.047612764250385	0.8221653360276986	0.5053845519842476	In	NA	Sub_train
Cpd27867	-1.7830340391316013	-22.97990901639089	-2.756655904826808	-0.21648932662079332	0.0076721133126488065	-0.01509979292006219	-1	-1	0.965863625781327	0.03413637421867296	0.7716287185383243	0.5528136138453563	0.4980584258991939	0.0389215995962957	0.032462851176811296	0.36296115723254296	In	NA	Sub_train
Cpd33136	1.3096113960830176	0.038222851740981736	10.73235508418418	2.123071112939646	0.05547431111484661	0.2728122949920257	1	-1	0.5626381835269347	0.43736181647306527	1.5592370245151292	0.45772688641695797	1.2804719987070565	1.550056195112218	0.7834997429625928	1.8320346912937282	In	NA	Sub_train
Cpd29099	-1.3271219512195147	-52.84943440983142	-5.844113746784791	0.3979894255501559	0.1959632462290208	-0.0524816231145131	-1	-1	0.9995746038867072	0.0004253961132928544	0.428016788293074	1.8641435387327412	0.9051407324585748	0.37841880162167013	2.990770078001301	0.6479542698252594	In	NA	Sub_train
Cpd36772	-0.13324574677412526	-10.180458466940337	0.6054320072611044	0.3884557283242616	0.04778200342253893	0.018966141145871904	-1	-1	0.5773305138699238	0.42266948613007616	0.4717841118367287	0.009107016179006146	0.05476605652381112	0.37194372496313916	0.6626432316407431	0.10324790797943428	In	NA	Sub_train
Cpd17633	1.4483104211554425	-6.961083835243511	18.261955123929926	1.2893909700632318	0.05258919163028748	0.3176908908979809	-1	-1	0.8499994487760466	0.15000055122395342	1.6637717385353907	0.15044378796763475	2.273252178567086	0.9838390491388787	0.7381706311280266	2.174181950256119	In	NA	Sub_train
Cpd07558	-3.6793094268295774	4.347651132919162	7.301392523275112	-0.4216102464724612	-0.06691156329485437	0.10494367889985047	-1	-1	0.9982357001490287	0.0017642998509712854	2.2008140012262145	0.6469191213061657	0.8280984847976312	0.17823519943461483	1.1393471331473757	0.5522311301015171	In	NA	Sub_train
Cpd01087	-1.1898357426190511	-11.721521799411654	-0.8136450707098494	-0.9373997201566724	-0.021798781339967162	0.023740671381053426	1	-1	0.5355665542011161	0.46443344579888396	0.3245468861255453	0.0585486441436082	0.24187182432908497	0.5285480216939049	0.43056458554554927	0.06684765080062967	In	NA	Sub_train
Cpd03104	-0.033444765175442155	-9.688439092644742	0.5119188390645866	-0.8614598705326115	-0.02480630013695964	-0.02813902786706684	1	1	0.09598583325721888	0.9040141667427811	0.5470021392519326	0.030707618151740154	0.06709579773866521	0.47697135252744927	0.47781675538567103	0.4623702052658896	In	NA	Sub_train
Cpd45880	-1.1397339722682158	-18.89075416491384	-2.540242678267877	-0.9204991398268778	-0.013778346195928732	-0.05979917518379061	-1	-1	0.6318934490734345	0.3681065509265656	0.2867861719979689	0.3732918084731874	0.4695242725772175	0.517069520686777	0.30455275014263566	0.7037421199635397	In	NA	Sub_train
Cpd33169	1.1454832638128514	-25.241680007392038	-1.3316644712667594	0.3804431771053815	0.016513718969188598	-0.02141475422143857	1	1	0.11297346305246592	0.8870265369475341	1.4355368949678415	0.6521097340439493	0.3101728484128608	0.3665017770867436	0.17137638101409264	0.41110541522687094	In	NA	Sub_train
Cpd10294	-1.6178469987271091	-41.58770549077885	-2.4187626066176366	-2.0064514438507546	0.025278912537276748	-0.07660709179296635	-1	-1	0.9673394724312934	0.03266052756870665	0.6471305108579155	1.3697318618479664	0.4535070861734617	1.2546243485204573	0.30908937405507336	0.8318829960450665	In	NA	Sub_train
Cpd07297	-2.5623524932326034	-29.85034285341621	0.7488198109647805	-1.3207371581364693	-0.04999581273744853	0.016799501613627008	-1	-1	0.9917542509533845	0.008245749046615415	1.3589856353416057	0.8544389449739406	0.03586032862335852	0.78890234575009	0.8735779153087437	0.11976602228654386	In	NA	Sub_train
Cpd15135	-0.9753159524709312	-9.14185306601274	-3.1743086123338107	-1.4479716672994054	-0.02309711745658196	-0.027737155557424776	1	1	0.14982952888007017	0.8501704711199298	0.16286755995068128	0.054703801680161424	0.5531260693183829	0.8753172151255214	0.4509631941105883	0.4593063948586956	In	NA	Sub_train
Cpd42273	2.0278484453142025	-14.525919000078675	-2.126506414531613	2.090489871162133	-0.0038882363058188405	0.008332692948077456	1	1	0.019078681054919944	0.9809213189450801	2.100558093649777	0.18166710424852398	0.4149730135251398	1.5279277350677216	0.1491658070145429	0.18431562145732344	In	NA	Sub_train
Cpd05625	-3.591339502017548	-12.938815032494373	-0.036201461687293185	-3.5178508479762214	-0.1120243452497416	-0.04392850155127746	-1	-1	0.8994880921622564	0.10051190783774352	2.1345128074881363	0.11199017101349386	0.13936563516601408	2.281133453171867	1.8481296807492023	0.5827466348857522	In	NA	Sub_train
Cpd30577	1.231496832365323	5.416388692229017	-1.122660260685459	1.2860942667665285	0.07637781363617782	-0.005178520364394985	1	1	0.029076869535090144	0.9709231304649099	1.500363621657519	0.6938387668282833	0.2826155762234852	0.9816000010486365	1.1119219135502187	0.2873229572885494	In	NA	Sub_train
Cpd13908	-0.6037474046690628	-25.123171747331423	-2.728704216729415	-0.3172024365301746	0.15000418726255146	-0.055727970913845584	-1	-1	0.9420686829012532	0.0579313170987468	0.11717631103622732	0.6469069922622555	0.49437298685990355	0.1073237201724633	2.2686913790593537	0.6727039077931624	In	NA	Sub_train
Cpd19276	-1.940765445026181	10.444565590168594	5.834886253215211	-1.8170105744498437	-0.04403675377097916	-0.015481623114513175	1	-1	0.5873435489080019	0.4126564510919981	0.8905077618379716	0.9145854558715438	0.6347391628056636	1.1259602927438608	0.7799530752404157	0.36587216974938386	In	NA	Sub_train
[truncated: 33,372 more rows]
