# Supplementary material for: QSAR-Co-X: an open source toolkit for multitarget QSAR modelling
Source: J Cheminform. 2021 Apr 15;13:29. doi: 10.1186/s13321-021-00508-0 (PMC8048082; doi:10.1186/s13321-021-00508-0)
Supplement: Supplementary file 3 — Additional file 3. Folder (CS_2) containing both the input files and the results (i.e., the output files from the current toolkit) of the SFS-LDA models for Case study-2. [file 13321_2021_508_MOESM3_ESM.zip › 13321_2021_508_MOESM3_ESM/CS_2/CS2_kmca_sfslda/CS2KC_strbj_sfslda.txt]

Sub-training set results 

Wilks lambda: 0.44035678570520953
Fvalue: 5872.7635799109985
pvalue: 0.0
Selected features :['Pq1(AR)_me_p', 'Pq0(PSA)_ai_p', 'Pq5(PSA)_ai_p', 'Pq0(AR)_ai_p', 'Pq7(HYD)_tm_p', 'Pq3(AW)_tm_p']
intercept: [2.22896038]
coefficients: [[  2.31874198   0.10009006  -0.27903385  -1.05227386 -13.99696473
    1.77375287]]
True Positive: 11124
True Negative: 15533
False Positive 463
False Negative 613
Sensitivity: 97.1055263815954
Specificity: 94.77720030672234
Accuracy: 96.12014567482781
f1_score: 95.38672611901904
MCC: 0.9204498837145637
ROC_AUC: 0.9594136334415887

Test set results: 

True Positive: 2762
True Negative: 3914
False Positive 114
False Negative 144
Sensitivity: 97.16981132075472
Specificity: 95.0447350309704
Accuracy: 96.27920392269974
f1_score: 95.53787616741613
MCC: 0.9235097987429686
ROC_AUC: 0.9610727317586255
