# Supplementary material for: QSAR-Co-X: an open source toolkit for multitarget QSAR modelling
Source: J Cheminform. 2021 Apr 15;13:29. doi: 10.1186/s13321-021-00508-0 (PMC8048082; doi:10.1186/s13321-021-00508-0)
Supplement: Supplementary file 3 — Additional file 3. Folder (CS_2) containing both the input files and the results (i.e., the output files from the current toolkit) of the SFS-LDA models for Case study-2. [file 13321_2021_508_MOESM3_ESM.zip › 13321_2021_508_MOESM3_ESM/CS_2/CS2_kmca_sfslda/CS2KC_vdbj_pred.csv]

Cpd	Pq1(AR)_me_p	Pq0(PSA)_ai_p	Pq5(PSA)_ai_p	Pq0(AR)_ai_p	Pq7(HYD)_tm_p	Pq3(AW)_tm_p	BEi(cj)	Pred	%Prob(-1)	%Prob(+1)	stdPq1(AR)_me_p	stdPq0(PSA)_ai_p	stdPq5(PSA)_ai_p	stdPq0(AR)_ai_p	stdPq7(HYD)_tm_p	stdPq3(AW)_tm_p	Outlier_info(standardization_approach)	snew	Set
Cpd00004	2.520690573170422	5.751410531415405	-1.246727777476767	2.4738784753320484	0.03308843670514562	0.04178578416300832	1	1	0.002460046314646247	0.9975399536853538	2.472003465134437	0.708546873416157	0.2989739180988422	1.7883168100705218	0.431787514036673	0.0707254116220696	In	NA	Validation
Cpd00006	0.573361792481682	13.353503300429935	-1.589641727496758	-0.0009569383562495432	-0.01867713141876721	-0.04473895992483458	1	1	0.0039833949972311045	0.9960166050027689	1.004340249142641	1.0422934465025828	0.3441872323758719	0.10746323971018484	0.3815192620697833	0.5889254402921594	In	NA	Validation
Cpd00012	-2.2214815376833386	-23.799623993217512	-7.4821479440441	-2.2667416278083743	-0.05999237918215632	-0.055424907063198914	1	-1	0.5224302374921348	0.4775697625078652	1.10207793294392	0.5888006864497028	1.1211160666579847	1.4314076944411802	1.0306374342503226	0.6703933973216084	In	NA	Validation
Cpd00013	-2.2214815376833386	-23.799623993217512	-7.4821479440441	-2.2667416278083743	-0.05999237918215632	-0.055424907063198914	1	-1	0.5224302374921348	0.4775697625078652	1.10207793294392	0.5888006864497028	1.1211160666579847	1.4314076944411802	1.0306374342503226	0.6703933973216084	In	NA	Validation
Cpd00018	-0.549481537683338	-25.461623993217515	-7.8371479440441	-0.7567416278083741	-0.035992379182156316	-0.05742490706319892	1	1	0.14289448512717828	0.8571055148728217	0.15807542250043685	0.6617657003377859	1.1679229305006769	0.40584903417393314	0.6535651189261507	0.6856410784067909	In	NA	Validation
Cpd00021	-0.33542941630952633	-11.452540655614015	-4.202828540683571	0.08860350120419015	-0.02417163691327271	-0.011222476408351095	1	1	0.15409723798473285	0.8459027620152672	0.3194022759628719	0.0467398517893199	0.6887367517008139	0.16829071282843006	0.4678453415853905	0.3334011144141014	In	NA	Validation
Cpd00024	0.22006508918497925	-7.437156040229403	-4.227004364859395	0.6924496550503436	-0.04010570284733864	0.028887413701538987	1	1	0.04486147191585477	0.9551385280841452	0.7380675062438556	0.12954329756539296	0.6919243418711877	0.5784096880244507	0.7181909721806509	0.02760970803544169	In	NA	Validation
Cpd00033	-0.7834815376833388	2.5963760067824917	-7.6601479440441	-1.0247416278083747	-0.04299237918215633	-0.059424907063198924	1	1	0.012318629983550045	0.98768137001645	0.018285752842852943	0.5700347567451451	1.1445854237396726	0.5878687169233523	0.7635445442290342	0.7008887594919734	In	NA	Validation
Cpd00038	-0.25136348224359245	-25.832210985284338	-4.049531837386868	-0.4597481471474583	-0.007688120429756227	-0.03649720168307627	1	1	0.32801501781909137	0.6719849821809086	0.38276110903210075	0.6780351859111304	0.6685245322113987	0.2041376195151813	0.20886710303856923	0.5260915896664069	In	NA	Validation
Cpd00042	1.842043111163001	4.202953849880489	-0.9110702989253298	1.8078342704349584	0.024180011438375646	0.0305357653498907	1	1	0.006770036029888127	0.9932299639701119	1.9605202854619204	0.6405666307727814	0.25471737191197297	1.3359542918897116	0.2918241581519519	0.015042937910290797	In	NA	Validation
Cpd00044	-0.549481537683338	-25.461623993217515	-7.8371479440441	-0.7567416278083741	-0.035992379182156316	-0.05742490706319892	1	1	0.14289448512717828	0.8571055148728217	0.15807542250043685	0.6617657003377859	1.1679229305006769	0.40584903417393314	0.6535651189261507	0.6856410784067909	In	NA	Validation
Cpd00048	-0.7124815376833391	-13.853623993217509	-7.4481479440441	-0.4117416278083734	-0.026992379182156332	-0.06742490706319892	1	1	0.12346097399599787	0.8765390260040021	0.035225543949341416	0.15215205339863602	1.1166331557547409	0.1715326515300915	0.5121630006795864	0.7618794838327034	In	NA	Validation
Cpd00056	-0.19696787784798847	-22.091551644625007	-4.208872496727527	-0.4350228724221836	-0.022523285264921058	-0.04034335552923018	1	1	0.19201381954624386	0.8079861804537561	0.42375800101807215	0.5138130073661272	0.6895336492434073	0.18734475883836518	0.4419475177307083	0.5554140532917584	In	NA	Validation
Cpd00059	4.762518462316663	-25.85062399321751	-7.8861479440441	3.039258372191627	-0.022992379182156325	-0.08842490706319882	1	1	5.264055270848278e-05	0.9999473594472915	4.161624838840403	0.6788435525655019	1.1743835962141755	2.1723103528290277	0.44931761479222443	0.9219801352271189	Outlier	3.3761523131136317	Validation
Cpd00060	-0.7124815376833391	58.344376006782475	11.0598520559559	2.7002583721916253	-0.03799237918215632	0.11957509293680113	1	1	0.22565998234679985	0.7743400176532002	0.035225543949341416	3.017479759291984	1.3236525794580791	1.942069037709426	0.6849878118698316	0.6637786976318603	In	2.649591017060107	Validation
Cpd00062	-0.16577559224311145	53.658929328407886	11.455527861620979	2.5746303550312986	-0.05488148810688445	0.1335151074712789	1	1	0.08992134780179173	0.9100786521982083	0.4472670102100365	2.811779589641277	1.3758225613217776	1.856745262231959	0.9503384537868886	0.7700551456041231	In	NA	Validation
Cpd00063	0.7123727814926709	-13.759134062207425	-1.9803010681560989	0.5292628418635311	0.0071470444054086155	-0.04034335552923018	1	1	0.08885776670074141	0.9111422332992586	1.1091100842179018	0.14800376270764035	0.3956957917198655	0.4675768075574646	0.024213311653569984	0.5554140532917584	In	NA	Validation
Cpd00064	-0.8810338119139219	-4.9162769193502776	-1.6434878813429117	-0.9306272680265792	-0.03680899955063535	-0.019464234650109283	1	1	0.16623448113905193	0.8337655188609481	0.09180897395702599	0.24021476571528685	0.3512868650280679	0.523948321738102	0.6663953244712868	0.39623496503985306	In	NA	Validation
Cpd00078	-0.8447700756501859	-14.415178018251376	-2.935246123101154	-1.1723855097848213	-0.03021559295722875	-0.018365333551208184	1	1	0.21918960304212975	0.7808103969578702	0.06447771263304504	0.1768053610012263	0.5216056034496278	0.6881451816891934	0.5628040290525582	0.3878571182897528	In	NA	Validation
Cpd00083	0.8620439566290683	12.237876696828947	-1.4083819128151127	0.7813972723245309	0.009028286329205763	0.022988791681805384	1	1	0.00711889920826958	0.9928811007917304	1.221914290893399	0.9933152812645198	0.3202880676830397	0.6388209457765562	0.05377015531569871	0.0725798617349082	In	NA	Validation
Cpd00085	-0.5454815376833384	-42.13562399321751	-7.6701479440441	-1.0007416278083738	-0.04399237918215633	-0.059424907063198924	1	1	0.38926274899861857	0.6107372510013814	0.16109014344647565	1.3937865436409713	1.145903926946509	0.5715684468263889	0.7792558907008748	0.7008887594919734	In	NA	Validation
Cpd00088	-0.7204815376833382	-17.87762399321751	-7.6801479440441	-0.9577416278083736	-0.04399237918215633	-0.0564249070631988	1	1	0.08050681016257766	0.9194931898374223	0.02919610205726382	0.3288134347979416	1.1472224301533454	0.5423637962359968	0.7792558907008748	0.6780172378641988	In	NA	Validation
Cpd00091	1.2175184623166615	56.0193760067825	9.1468520559559	3.5562583721916265	-0.04699237918215633	0.096575092936801	1	1	0.005520966625905732	0.9944790333740943	1.4898284004132223	2.9154077633294135	1.0714229159902746	2.5234453378344357	0.8263899301163963	0.48843036515226057	In	NA	Validation
Cpd00092	-0.4264815376833386	-7.6376239932175025	-7.4251479440441	-0.6037416278083745	-0.03399237918215633	-0.06542490706319892	1	1	0.02812628875584544	0.9718737112441546	0.2507780915911397	0.12074236677484408	1.113600598379017	0.30193481230579516	0.6221424259824698	0.746631802747521	In	NA	Validation
Cpd00104	0.2838013529212423	-16.082760435833798	-4.135795573650603	-0.047660235059546224	-0.015380428122063916	-0.03759610278197749	1	1	0.0672280746433489	0.9327719253566511	0.7861042685708524	0.2500154538161627	0.6798984335011412	0.07574339176508771	0.3297236143604191	0.5344694364165081	In	NA	Validation
Cpd00108	0.22351846231666173	-15.867623993217506	-5.2021479440441	-0.08274162780837369	-0.01299237918215633	-0.0564249070631988	1	1	0.058444104912458106	0.9415558950875419	0.7406702453224986	0.24057054796578334	0.820497335499284	0.05191688438244095	0.2922041500738196	0.6780172378641988	In	NA	Validation
Cpd00117	-0.2019129327930431	-25.04704615011951	-4.045136232991264	-0.3570008944002059	-0.006589219330855126	-0.04034335552923018	1	1	0.3145616064051231	0.6854383935948769	0.4200310108375295	0.6435649313369812	0.6679449703622399	0.13435395403596778	0.19160188713544776	0.5554140532917584	In	NA	Validation
Cpd00123	-0.7804815376833378	-29.18462399321751	-7.5121479440440995	-1.341741627808374	-0.05199237918215633	-0.055424907063198914	1	1	0.16306697999464403	0.836933020005356	0.016024712133322842	0.8252125996791411	1.1250715762784935	0.8031681177874029	0.9049466624755986	0.6703933973216084	In	NA	Validation
Cpd00128	-0.43645228397243496	-31.887687212945494	-5.4700360481534585	-0.5870237803070475	-0.02555817983620777	-0.05069541884451047	1	1	0.392420155718912	0.607579844281088	0.24326333716979445	0.9438823020665168	0.8558184679334354	0.29058041940115076	0.4896297978457016	0.6343365332942638	In	NA	Validation
Cpd00129	-0.7064815376833389	-22.69562399321751	-6.9081479440440985	-0.5547416278083741	-0.03399237918215633	-0.08442490706319883	1	1	0.23928670142185204	0.760713298578148	0.039747625368400284	0.5403329515926368	1.0454339825855747	0.2686550941911624	0.6221424259824698	0.8914847730567539	In	NA	Validation
Cpd00132	-1.3324815376833383	-17.29362399321751	-0.9651479440440998	-1.0727416278083741	-0.020992379182156327	0.012575092936800923	1	-1	0.7062787288698396	0.2937212711301605	0.43205620268672323	0.30317470548949355	0.2618475267626989	0.6204692571172776	0.4178949218485435	0.1519722404254048	In	NA	Validation
Cpd00137	0.6665184623166613	44.24537600678249	8.877852055955898	2.320258372191626	-0.006992379182156325	0.02857509293680116	1	1	0.031287303368855435	0.9687126966311446	1.074550590096332	2.398506395388205	1.035955179726375	1.6839814278408476	0.1979360712427766	0.029990791743943035	In	NA	Validation
Cpd00138	-0.2277371086172188	-24.944848347921706	-3.76161974947478	-0.3696382570375684	-0.0252705380121738	-0.02605764124351588	1	1	0.2788372786442026	0.7211627213557974	0.40056783989469447	0.6390782501957692	0.6305632310914935	0.1429369717152293	0.48511055748851173	0.4465020455404547	In	NA	Validation
Cpd00140	-0.5104815376833383	-34.327623993217514	-7.3881479440441	-0.5337416278083742	-0.01299237918215633	-0.06942490706319893	1	1	0.42767865063416943	0.5723213493658306	0.18746895172431816	1.0510002449417228	1.1087221365137223	0.2543923578563199	0.2922041500738196	0.7771271649178859	In	NA	Validation
Cpd00142	0.05678079873433236	-0.4779127768552685	-3.7121413113113526	-0.22085836677321352	-0.01803938284372656	-0.05219917824300671	1	1	0.0231823037199006	0.9768176962800994	0.61500336359868	0.43506753424568256	0.6240394831527198	0.04188895520250092	0.37149937324539706	0.6458009551628221	In	NA	Validation
Cpd00144	0.33874640786629706	14.026580223506857	5.0444242065691745	0.029262841863531012	0.03901517627354048	-0.02001368519955989	1	1	0.08329508337206948	0.9167049166279305	0.8275152705768842	1.0718428249863707	0.5305164884671368	0.12798784720407147	0.524904572844091	0.40042388841490356	In	NA	Validation
Cpd00145	0.495518462316662	18.79237600678249	9.999852055955898	-0.035741627808373984	0.07600762081784368	-0.034424907063198784	1	1	0.20080907019274685	0.7991909298072531	0.9456712696531596	1.2810704757171012	1.1838912395334198	0.0838382466556597	1.1061056859199838	0.5102927459271912	In	NA	Validation
Cpd00146	-0.5454815376833384	-32.16262399321751	-7.4771479440441	-0.42874162780837466	-0.02999237918215633	-0.06442490706319881	1	1	0.3570869998292363	0.6429130001707637	0.16109014344647565	0.9559525583787264	1.1204568150545664	0.1830786761821077	0.559297040095108	0.7390079622049288	In	NA	Validation
Cpd00148	-0.3206628102882245	-13.553852626479333	-5.7429683789805255	-0.6494297953446423	-0.030069458031696486	-0.05746233613774347	1	1	0.0610173979006009	0.9389826020993991	0.3305315750814534	0.1389915107167464	0.8918046832779177	0.3329652069339808	0.5605080526058842	0.6859264317027753	In	NA	Validation
Cpd00156	-1.9664815376833389	-30.16762399321751	-7.6631479440441	-2.4317416278083743	-0.060992379182156324	-0.07742490706319892	1	1	0.4841979576509793	0.5158020423490207	0.9098894726339258	0.8683682005527786	1.1449809747017234	1.5434720513578	1.046348780722163	0.8381178892586159	In	NA	Validation
Cpd00157	-0.12048153768333858	49.81637600678249	7.4848520559558995	3.6022583721916264	-0.01999237918215632	0.11557509293680113	1	1	0.17632261441113084	0.8236773855888692	0.48140424396313314	2.643084068294649	0.8522876830140639	2.554687522186948	0.40218357537670285	0.6332833354614953	In	NA	Validation
Cpd00161	1.6895184623166617	27.286376006782504	-4.1341479440441	1.461258372191626	0.012007620817843664	0.011575092936801036	1	1	0.00023728837778957956	0.9997627116222104	1.84556547204584	1.6539735009670273	0.679681193009156	1.1005675939537185	0.10057951172219248	0.1595960809679952	In	NA	Validation
Cpd00167	0.4535184623166613	-22.321623993217514	-7.4091479440441	1.1792583721916268	-0.04999237918215633	-0.006424907063198981	1	1	0.07167593977218023	0.9283240602278198	0.9140166997197482	0.523913628371131	1.1114909932480788	0.9090394203144053	0.8735239695319176	0.2968252107346378	In	NA	Validation
Cpd00176	-0.3744815376833381	12.589376006782489	-3.8621479440441	-0.07974162780837446	-0.02399237918215633	-0.07242490706319904	1	1	0.018170070749287337	0.9818299292507127	0.2899694638896487	1.0087467806823367	0.6438179057832056	0.05395441814456078	0.46502896126406496	0.7999986865456605	In	NA	Validation
Cpd00180	-0.5664815376833383	50.908376006782476	8.287852055955899	3.0402583721916248	-0.03399237918215633	0.106575092936801	1	1	0.23795746181006505	0.762042538189935	0.14526285847977027	2.691024979946746	0.9581634905230271	2.172989530749733	0.6221424259824698	0.564668770578173	In	NA	Validation
Cpd00184	-0.4964815376833389	30.174376006782488	7.944852055955901	1.5662583721916263	-0.030992379182156325	0.06057509293680119	1	1	0.31558597263215593	0.6844140273678441	0.1980204750354546	1.7807622856293512	0.9129388305285387	1.1718812756279313	0.5750083865669483	0.21397210561897712	In	NA	Validation
Cpd00187	-0.6904815376833381	24.88437600678249	7.933852055955898	1.081258372191626	-0.032992379182156334	0.04957509293680107	1	1	0.4214742457665134	0.5785257542334866	0.051806509152557405	1.5485210561059104	0.9114884770010182	0.8424799840851398	0.6064310795106295	0.13010985965047245	In	NA	Validation
Cpd00188	-0.6904815376833381	24.88437600678249	7.843852055955899	1.081258372191626	-0.03199237918215633	0.05057509293680118	1	1	0.4183344910725846	0.5816655089274154	0.051806509152557405	1.5485210561059104	0.8996219481394907	0.8424799840851398	0.5907197330387889	0.13773370019306455	In	NA	Validation
Cpd00197	-0.5664815376833383	33.05537600678249	8.0768520559559	1.3802583721916246	-0.03199237918215633	0.06357509293680108	1	1	0.253811173859678	0.746188826140322	0.14526285847977027	1.9072437567554446	0.9303430728587792	1.0455541823764678	0.5907197330387889	0.23684362724675	In	NA	Validation
Cpd00198	-0.5664815376833383	33.05537600678249	8.0768520559559	1.3802583721916246	-0.03199237918215633	0.06357509293680108	1	1	0.253811173859678	0.746188826140322	0.14526285847977027	1.9072437567554446	0.9303430728587792	1.0455541823764678	0.5907197330387889	0.23684362724675	In	NA	Validation
Cpd00211	0.3453398144597039	21.456250553177195	4.7905780527230215	1.8743177869184755	0.020883308141672347	0.0404258752400006	1	1	0.16142746346463677	0.8385725365353632	0.8324845908176082	1.398019719564153	0.49704679167821286	1.3811084283762622	0.2400285104425876	0.06035768284061176	In	NA	Validation
Cpd00213	-0.2354294163095271	-26.101441754515108	-4.304476892331922	-0.4317261691254802	-0.028567241308877105	-0.02825544344131808	1	1	0.25432233395542236	0.7456776660445776	0.3947702996138496	0.6898549373046456	0.7021391194626125	0.18510571074812293	0.5369062051978761	0.4632577390406553	In	NA	Validation
Cpd00224	-0.2650237125438637	-15.162875182870312	-5.482818003040676	-0.5561967126378756	-0.032325097129440844	-0.03941722335578873	1	1	0.0694941593388737	0.9305058406611263	0.3724656634286142	0.2096307123854025	0.8575037727842789	0.2696433556801152	0.5959471799859755	0.5483533692800773	In	NA	Validation
Cpd00236	-2.4564815376833384	-9.542623993217504	-7.4581479440441	-2.7967416278083737	-0.07699237918215633	-0.0464249070631988	1	1	0.16837067343621592	0.8316293265637841	1.2791927885237189	0.03710918298615692	1.1179516589615772	1.7913719924157765	1.2977303242716107	0.6017788324382862	In	NA	Validation
Cpd00237	-0.6104815376833379	-20.843623993217506	-7.6491479440441	0.1612583721916261	-0.04399237918215633	-0.020424907063198997	1	1	0.2190200890085804	0.7809799109914196	0.11210092807334016	0.45902657029255867	1.1431350702121523	0.2176362970348966	0.7792558907008748	0.40355897833091536	In	NA	Validation
Cpd00238	-0.6104815376833379	-20.843623993217506	-7.6491479440441	0.1612583721916261	-0.04399237918215633	-0.020424907063198997	1	1	0.2190200890085804	0.7809799109914196	0.11210092807334016	0.45902657029255867	1.1431350702121523	0.2176362970348966	0.7792558907008748	0.40355897833091536	In	NA	Validation
Cpd00239	-0.7834815376833388	-7.702623993217514	-7.6601479440441	-1.1697416278083743	-0.04399237918215633	-0.0544249070631988	1	1	0.028501989353656998	0.971498010646343	0.018285752842852943	0.11788874108126635	1.1445854237396726	0.686349515425836	0.7792558907008748	0.6627695567790163	In	NA	Validation
Cpd00242	2.0838013529212422	26.115591212517852	16.26090772305269	2.0017903143910023	0.017037154295518497	0.278887413701539	1	1	0.03601630378066356	0.9639836962193364	2.142728694288461	1.602573784496825	2.0094134370582566	1.4676849545322916	0.17960025478166258	1.8783504276123706	In	NA	Validation
Cpd00254	0.11751846231666095	-18.208623993217515	-5.1941479440441	-0.10774162780837404	-0.010992379182156328	-0.059424907063198924	1	1	0.0919441296629292	0.9080558703370708	0.660780140252461	0.34334497486831206	0.8194425329338149	0.034937436364771056	0.2607814571301386	0.7008887594919734	In	NA	Validation
Cpd00255	-2.2044815376833387	-21.57062399321751	-7.0131479440441	-2.482741627808374	-0.060992379182156324	-0.0544249070631988	1	1	0.42924476895586816	0.5707552310441318	1.0892653689232539	0.4909432761268767	1.059278266257357	1.5781101253138459	1.046348780722163	0.6627695567790163	In	NA	Validation
Cpd00263	-0.02448153768333761	-43.10462399321751	-7.3941479440441	-0.3427416278083744	-0.008992379182156326	-0.07242490706319904	1	1	0.43066769781268854	0.5693323021873115	0.553757546668073	1.4363275174421462	1.1095132384378241	0.12466937500132394	0.22935876418645762	0.7999986865456605	In	NA	Validation
Cpd00266	-0.6104815376833379	6.238376006782488	-7.6491479440441	-0.8247416278083746	-0.039992379182156326	-0.07342490706319893	1	1	0.007618182015912245	0.9923818179840878	0.11210092807334016	0.7299255994529656	1.1431350702121523	0.4520331327819949	0.7164105048135128	0.807622527088251	In	NA	Validation
Cpd00270	0.3620439566290683	14.837876696828944	1.84650530523	1.091923588114004	-0.03608449562568145	0.022988791681805384	1	1	0.031213893637045298	0.9687861063629547	0.8450741726385077	1.1074603090076096	0.10886985580529118	0.8497235632591893	0.6550123922861277	0.0725798617349082	In	NA	Validation
Cpd00271	-0.23762721850732904	-14.203639556712913	-4.2083230461780765	0.15124086384155225	-0.02087493361656941	-0.014519179705054397	1	1	0.17684496325142396	0.823155036748576	0.3931138595336085	0.16751841347774996	0.6894612040122625	0.21083262654303056	0.41604969387602614	0.35853465466440226	In	NA	Validation
Cpd00273	0.05577937489926426	-5.8701230731964325	-2.8599713978264285	-0.11139649879580978	-0.008787021528657318	-0.03045324563912028	1	1	0.05980595982381531	0.9401940401761847	0.6142486102458193	0.1983390750639757	0.5116806067827824	0.03245512868707289	0.22613231894169053	0.48001343254085577	In	NA	Validation
Cpd00278	-0.3206628102882245	-5.742574430990604	-5.582818003040676	-0.4539410735401312	-0.02555817983620777	-0.049191659446014224	1	1	0.03854578888152105	0.961454211118479	0.3305315750814534	0.2039387071036594	0.8706888048526429	0.2001935833371656	0.4896297978457016	0.6228721114257055	In	NA	Validation
Cpd00280	1.4475184623166608	69.84937600678248	12.033852055955894	4.389258372191627	-0.03799237918215632	0.11057509293680123	1	1	0.004830480203597776	0.9951695197964022	1.663174854810472	3.522571507055157	1.452074791803944	3.089200545783189	0.6849878118698316	0.5951641327485399	Outlier	3.3976801047318963	Validation
Cpd00281	-0.7221665696867205	-9.270393979862787	-0.4204119880030827	-0.29679821639727433	-0.059392766302373175	0.016973754087820248	1	1	0.28544388863816517	0.7145561113618348	0.027926126738428078	0.04906060699649381	0.19002391627078125	0.09346562436895654	1.0212167085470711	0.1184375492091426	In	NA	Validation
Cpd00283	-0.4131440132957428	-37.99821352873497	-5.892592439130902	-0.7396553592544168	-0.030821337730944608	-0.034154065461051805	1	1	0.43508847898786707	0.5649115210121329	0.26083032012603785	1.2121462235436982	0.9115326635907331	0.3942444178248187	0.5723210950659147	0.5082278927401227	In	NA	Validation
Cpd00284	0.3665552348245572	-22.748589468584594	-5.751239055672254	0.12350253548242572	-0.022550661039215287	-0.06498113313022467	1	1	0.07747122447178789	0.9225287755282121	0.8484742338558451	0.542658238383099	0.8928951746519929	0.19199336636419695	0.4423776280055798	0.7432485410455667	In	NA	Validation
Cpd00285	-0.7004815376833387	-36.978623993217504	-7.6191479440441	-1.136741627808374	-0.047992379182156326	-0.044424907063198786	1	1	0.3060515000214359	0.6939484999785641	0.04426970678745915	1.1673842713059268	1.1391795605916433	0.6639366440425117	0.8421012765882366	0.5865311513531037	In	NA	Validation
Cpd00292	-0.8874815376833389	2.5963760067824917	-7.3961479440441	-1.0997416278083751	-0.039992379182156326	-0.06042490706319902	1	1	0.016229066978336926	0.9837709330216631	0.09666849743987041	0.5700347567451451	1.1097769390791914	0.6388070609763615	0.7164105048135128	0.7085126000345655	In	NA	Validation
Cpd00293	-0.7864815376833381	-33.742623993217514	-7.4491479440441	-1.2067416278083742	-0.03699237918215633	-0.061424907063198926	1	1	0.3131944467497235	0.6868055532502765	0.020546793552381707	1.0253176136995275	1.1167650060754244	0.711479098491987	0.6692764653979913	0.716136440577156	In	NA	Validation
Cpd00295	-0.2672975481776584	-25.16627691935028	-4.035246123101154	-0.3861217735210845	-0.02032548306711886	-0.03265104783692248	1	1	0.2996157002955848	0.7003842997044152	0.37075191845035144	0.6487993926683951	0.6666409562016324	0.15413221216643977	0.40741708592446546	0.4967691260410564	In	NA	Validation
Cpd00296	0.476518462316661	-5.8206239932175095	-0.10314794404409966	1.3572583721916267	-0.07099237918215633	0.04157509293680106	1	1	0.08171327635464809	0.9182867236453519	0.931351345159473	0.20051218039376476	0.1481925503334007	1.0299330902002133	1.203462245440568	0.06911913530974242	In	NA	Validation
Cpd00298	0.4775184623166613	-5.8206239932175095	-0.13614794404410002	1.305258372191625	-0.05799237918215633	0.04057509293680117	1	1	0.09097366530601325	0.9090263346939867	0.9321050253959831	0.20051218039376476	0.1525436109159609	0.9946158383234592	0.9992147413066416	0.06149529476715202	In	NA	Validation
Cpd00299	-0.8054815376833382	-16.616623993217516	-7.4571479440441	-0.6287416278083741	-0.03199237918215633	-0.05842490706319903	1	1	0.14372773383100534	0.8562722661689947	0.034866718046067675	0.27345309634254317	1.1178198086408933	0.31891426032346454	0.5907197330387889	0.693264918949383	In	NA	Validation
Cpd00300	-0.7094815376833381	-18.026623993217516	-7.3991479440441	0.09725837219162604	-0.05199237918215633	-0.01642490706319899	1	1	0.19147691166570135	0.8085230883342986	0.03748658465887152	0.3353548229262958	1.1101724900412422	0.17416891010966226	0.9049466624755986	0.37306361616055034	In	NA	Validation
Cpd00303	-0.8844815376833379	6.238376006782488	-7.4191479440440995	-1.1337416278083747	-0.05099237918215633	-0.0564249070631988	1	1	0.009199809485214816	0.9908001905147852	0.0944074567303403	0.7299255994529656	1.112809496454915	0.661899110280392	0.8892353160037582	0.6780172378641988	In	NA	Validation
Cpd00308	-0.6414815376833385	-10.870623993217508	-6.9411479440441	-0.5877416278083745	-0.02899237918215633	-0.06542490706319892	1	1	0.0759615132221485	0.9240384867778515	0.08873684074153645	0.02119258503031388	1.049785043168135	0.29106796557448655	0.5435856936232675	0.746631802747521	In	NA	Validation
Cpd00310	-0.4304815376833382	-10.693623993217514	-7.1031479440441	-0.4177416278083737	-0.02999237918215633	-0.09242490706319906	1	1	0.055309118418131575	0.9446908815818684	0.24776337064510082	0.013421942757034542	1.0711447951188846	0.17560771905433242	0.559297040095108	0.9524754973974857	In	NA	Validation
Cpd00314	-0.8334815376833387	-17.435623993217508	-6.8981479440441005	-1.056741627808374	-0.040992379182156334	-0.062424907063199024	1	1	0.11394733231151744	0.8860526676884826	0.05596976466834194	0.30940878008161615	1.0441154793787384	0.609602410385969	0.7321218512853533	0.723760281119748	In	NA	Validation
Cpd00321	-0.8284815376833388	-14.476623993217515	-6.9041479440441	-1.0907416278083737	-0.05299237918215632	-0.059424907063198924	1	1	0.07112491383443542	0.9288750861655646	0.05220136348579311	0.17950295812323058	1.0449065813028402	0.6326944596899995	0.9206580089474389	0.7008887594919734	In	NA	Validation
Cpd00324	-0.35848153768333896	-40.206623993217505	-7.6601479440441	-0.7917416278083742	-0.040992379182156334	-0.07342490706319893	1	1	0.31269460107345326	0.6873053989265467	0.3020283476738046	1.3090997134423479	1.1445854237396726	0.42962026139867077	0.7321218512853533	0.807622527088251	In	NA	Validation
Cpd00325	-0.35848153768333896	-40.206623993217505	-7.6601479440441	-0.7917416278083742	-0.040992379182156334	-0.07342490706319893	1	1	0.31269460107345326	0.6873053989265467	0.3020283476738046	1.3090997134423479	1.1445854237396726	0.42962026139867077	0.7321218512853533	0.807622527088251	In	NA	Validation
Cpd00326	-0.35848153768333896	-40.206623993217505	-7.6601479440441	-0.7917416278083742	-0.040992379182156334	-0.07342490706319893	1	1	0.31269460107345326	0.6873053989265467	0.3020283476738046	1.3090997134423479	1.1445854237396726	0.42962026139867077	0.7321218512853533	0.807622527088251	In	NA	Validation
Cpd00330	0.6735184623166619	-19.566623993217522	-7.3911479440441	1.8142583721916257	-0.04299237918215633	-0.034424907063198784	1	1	0.07403923199476248	0.9259607680052375	1.079826351751901	0.40296380089720324	1.1091176874757733	1.3403173999632136	0.7635445442290342	0.5102927459271912	In	NA	Validation
Cpd00332	-0.29359514111529184	16.198778952468032	5.357783500718722	0.8550814828508466	-0.022550661039215287	0.04253766386225636	1	1	0.23760865778360785	0.7623913422163922	0.35093194238547787	1.1672065496712856	0.571833011889954	0.6888656346707404	0.4423776280055798	0.07645762255634811	In	NA	Validation
Cpd00346	0.16651846231666134	65.0863760067825	9.618852055955898	3.0262583721916254	-0.05299237918215632	0.13257509293680106	1	1	0.014230670626874109	0.9857693293731259	0.6977104718414406	3.313466596616567	1.1336562673529527	2.1634810398598385	0.9206580089474389	0.762888624685546	In	2.8270965056001875	Validation
Cpd00347	0.16651846231666134	65.0863760067825	9.618852055955898	3.0262583721916254	-0.05299237918215632	0.13257509293680106	1	1	0.014230670626874109	0.9857693293731259	0.6977104718414406	3.313466596616567	1.1336562673529527	2.1634810398598385	0.9206580089474389	0.762888624685546	In	2.8270965056001875	Validation
Cpd00350	-0.197354539611533	22.89727519306954	6.423197034553306	1.582901031723027	-0.01127246555049348	0.0545677390502263	1	1	0.29738721018063263	0.7026127898193674	0.42346658168867457	1.4612834878329946	0.7123081279867346	1.1831846025234989	0.26518199110512314	0.16817299750481435	In	NA	Validation
Cpd00351	-1.5860763441228107	-16.218514280614663	-5.612893191010602	-1.8163470885777249	-0.0488664505128995	-0.04016910305503677	1	1	0.26538591886195906	0.7346140811380409	0.6231855963816774	0.2559753101156792	0.8746542280310984	1.1255096677888168	0.8558341141066453	0.5540855802143557	In	NA	Validation
Cpd00357	2.5370980562179457	27.376030772957417	-1.220410958265989	2.4787133913140806	0.007696494954859166	0.0360302708443962	1	1	0.0001953862974333198	0.9998046137025667	2.484369460838225	1.657909518571772	0.29550403704652767	1.7916005782539905	0.032845919605130704	0.026846295840210626	In	NA	Validation
Cpd00358	2.301518462316661	18.03037600678249	-2.460147944044099	3.0052583721916246	0.024007620817843675	0.05257509293680096	1	1	0.0012903116408254922	0.9987096883591745	2.3068177767898264	1.2476172022016263	0.45896375618474144	2.149218303524995	0.2891156693842785	0.15298138127824537	In	NA	Validation
Cpd00360	-0.41088837419799895	-14.297461649035714	-1.3647728902587213	-0.130632802863439	-0.059392766302373175	0.005695558599098519	1	1	0.2306077344785118	0.7693922655214882	0.2625303507347061	0.1716373847589426	0.31453820407427935	0.01939025568833698	1.0212167085470711	0.20442071322332903	In	NA	Validation
Cpd00370	-0.1674815376833383	53.55337600678249	7.909852055955901	3.7502583721916256	-0.022992379182156325	0.12157509293680112	1	1	0.17011298346357295	0.829887016536427	0.44598127284717354	2.8071455947084676	0.9083240693046113	2.6552058544515518	0.44931761479222443	0.6790263787170426	In	NA	Validation
Cpd00372	-0.3189458998260102	-23.302540655614013	-3.9973340351890667	-0.42897891637822705	-0.01867713141876721	-0.03704665223252688	1	1	0.28504738112533257	0.7149526188746674	0.33182557656468126	0.5669777666953263	0.6616422352526373	0.18323983733958754	0.3815192620697833	0.5302805130414574	In	NA	Validation
Cpd00375	1.530465009260647	1.9198315840469815	-1.0226676271008266	1.6543296031515975	0.013539564524694498	0.023740671381053426	1	1	0.01253002567433481	0.9874699743256652	1.725690027928885	0.5403331483210768	0.2694315154193497	1.2316973111454115	0.12464841007588157	0.06684765080062967	In	NA	Validation
Cpd00377	-0.7074074382875486	-15.177265930339289	-2.8028285406835707	-0.7190888064881179	-0.011534274275910068	-0.03045324563912028	1	1	0.32832682791548917	0.6716731720845108	0.03904979238203495	0.21026249402736025	0.5041463027437171	0.3802760692808974	0.2692953586994941	0.48001343254085577	In	NA	Validation
Cpd00379	1.257427726547616	37.089217586144215	8.826841788986755	2.620471633072322	-0.03571009845173425	0.07504125985538518	1	1	0.013797572847148887	0.9862024271528511	1.5199072241177394	2.084337202519858	1.0292294596683353	1.8878796461344027	0.6491301085681653	0.32425985546877	In	NA	Validation
Cpd00384	1.9275184623166608	1.3553760067824925	-3.9701479440441	1.7562583721916258	0.031007620817843667	-0.000424907063198976	1	1	0.0034738473224422695	0.9965261526775577	2.0249413683351674	0.5155524569646933	0.6580577404170389	1.3009250805622203	0.3990950946871618	0.25108216747909023	In	NA	Validation
Cpd00385	0.0289612498621513	39.21456842615225	6.197633124778871	2.717487497888441	-0.02555817983620777	0.1365226262682714	1	1	0.09690415459941115	0.9030958454005888	0.5940363194250992	2.177644214287749	0.6825674541483197	1.953770679475785	0.4896297978457016	0.7929839893412399	In	NA	Validation
Cpd00387	-0.016198647078757355	22.39416264108928	4.785632997777967	0.9276144902151792	-0.01867713141876721	0.038777523591649016	1	1	0.07932310329388081	0.9206768967061192	0.5600001976179176	1.439195873908501	0.49639478459790914	0.7381284517950578	0.3815192620697833	0.04779091271546181	In	NA	Validation
Cpd00388	0.9154274152756852	42.119831584046985	6.877332372899172	2.67387847533205	-0.03533261592643333	0.0726128518321812	1	1	0.011452117954853902	0.9885478820451461	1.2621483486318914	2.305190884964238	0.7721860179814106	1.9241523942118801	0.6431993498260973	0.3057460599275137	In	NA	Validation
Cpd00389	-0.7834815376833388	2.5963760067824917	-7.6601479440441	-1.0247416278083747	-0.04299237918215633	-0.059424907063198924	1	1	0.012318629983550045	0.98768137001645	0.018285752842852943	0.5700347567451451	1.1445854237396726	0.5878687169233523	0.7635445442290342	0.7008887594919734	In	NA	Validation
Cpd00395	-0.13848153768333926	-27.867623993217503	-3.8841479440440994	-0.8447416278083741	-0.04399237918215633	-0.05242490706319902	1	1	0.16602506378306459	0.8339749362169354	0.4678379997059565	0.767393752933891	0.6467186128382456	0.46561669119613036	0.7792558907008748	0.6475218756938355	In	NA	Validation
Cpd00404	2.201518462316661	39.9663760067825	23.043852055955895	4.836258372191629	0.003007620817843684	0.4685750929368009	1	1	0.3534504944075645	0.6465495055924355	2.231449753138848	2.2106500208833277	2.903746822530827	3.392793076339123	0.04082260652437159	3.3244990469962037	Outlier	3.9400750920007157	Validation
Cpd00408	1.5495184623166611	4.252376006782484	-3.6821479440440994	1.461258372191626	0.03500762081784367	0.012575092936800923	1	1	0.005119228999815539	0.9948807710001845	1.74005023893447	0.6427363590307436	0.6200848480601503	1.1005675939537185	0.4619404805745238	0.1519722404254048	In	NA	Validation
Cpd00417	1.8267056107644069	20.599530832167282	2.152520342823985	2.936284490369643	0.019554602118679446	0.09366548341112876	1	1	0.008762607931259159	0.9912373920687408	1.9489607145340389	1.3604080671323342	0.14921803664607444	2.102372765886066	0.21915274975612486	0.4662479660873309	In	NA	Validation
Cpd00421	-1.7604815376833385	-14.473623993217515	-7.6881479440441	-2.1217416278083743	-0.04399237918215633	-0.07842490706319882	1	1	0.17468911578557267	0.8253108842144273	0.7546313439129103	0.17937125232198856	1.1482772327188147	1.3329268959386964	0.7792558907008748	0.8457417298012064	In	NA	Validation
Cpd00422	1.8191868137719256	-0.7658827016672952	-2.187329281236165	2.6633521595425758	0.021058361517175696	0.044793302960000815	1	1	0.018651700120154158	0.9813482998798458	1.9432939458384768	0.4224250976853578	0.42299252800503334	1.917003152941282	0.2427788346761859	0.09365425535918623	In	NA	Validation
Cpd00425	1.7435184623166613	19.78937600678249	-1.0651479440440994	3.831258372191627	0.021007620817843672	0.1035750929368009	1	1	0.012035304318226414	0.9879646956817736	1.886264204817368	1.3248407036632015	0.27503255883106287	2.710219266028802	0.241981629968757	0.5417972489503985	In	NA	Validation
Cpd00431	-0.5454815376833384	-32.16262399321751	-7.4771479440441	-0.42874162780837466	-0.02999237918215633	-0.06442490706319881	1	1	0.3570869998292363	0.6429130001707637	0.16109014344647565	0.9559525583787264	1.1204568150545664	0.1830786761821077	0.559297040095108	0.7390079622049288	In	NA	Validation
Cpd00436	1.561518462316661	7.341376006782498	-3.6901479440441	1.4532583721916268	0.025007620817843683	0.015575092936801038	1	1	0.0031331962361834664	0.9968668037638165	1.7490944017725871	0.7783494323762846	0.6211396506256194	1.0951341705880648	0.3048270158561191	0.1291007187976302	In	NA	Validation
Cpd00439	-1.2590086749498788	-25.50949172422369	-5.748983416574512	-1.6577004720363708	-0.03533261592643333	-0.061221734633984164	1	1	0.3796884911722316	0.6203115088277684	0.37668115812471864	0.6638671862930545	0.8925977679136089	1.0177603886390931	0.6431993498260973	0.7145874863741718	In	NA	Validation
Cpd00440	-1.6454815376833383	-33.92762399321751	-7.6801479440441	-2.1937416278083743	-0.04399237918215633	-0.08142490706319894	1	-1	0.514879162478865	0.485120837521135	0.6679581167142852	1.0334394714427857	1.1472224301533454	1.381827706229585	0.7792558907008748	0.868613251428981	In	NA	Validation
Cpd00442	1.7435184623166613	-1.7576239932175213	-2.5441479440441004	1.8272583721916256	0.025007620817843683	0.037575092936801065	1	1	0.009956192490182647	0.9900438075098174	1.886264204817368	0.3788857372092161	0.4700391831221674	1.349146712932402	0.3048270158561191	0.03862377313937746	In	NA	Validation
Cpd00443	-0.4934815376833388	-27.28662399321751	-7.8851479440441	-0.6777416278083743	-0.016992379182156334	-0.06842490706319904	1	1	0.20045546766161348	0.7995445323383865	0.20028151574498404	0.7418867294266854	1.1742517458934916	0.35219397843809724	0.3550495359611816	0.7695033243752956	In	NA	Validation
Cpd00444	1.662518462316661	32.18337600678248	22.134852055955896	2.4222583721916258	0.002007620817843669	0.4145750929368013	1	1	0.21633581873474805	0.783664181265252	1.825216105660075	1.8689612705277616	2.783894881029398	1.7532575757529398	0.05653395299621232	2.9128116576962797	In	NA	Validation
Cpd00448	-0.23148153768333835	23.62637600678249	-2.4001479440441	2.3242583721916272	0.00700762081784366	0.09957509293680113	1	1	0.08631502717977457	0.9136849728202254	0.39774573771054744	1.493292423451754	0.4510527369437231	1.6866981395236758	0.022022779362989974	0.5113018867800353	In	NA	Validation
Cpd00450	-0.033444765175442155	1.3010345915657835	0.5119188390645866	-1.0148433291792291	-0.02480630013695964	-0.02287586997233008	1	1	0.028935647776449414	0.9710643522235506	0.5470021392519326	0.5131667637541125	0.06709579773866521	0.5811460110418744	0.47781675538567103	0.4222447287259363	In	NA	Validation
Cpd00452	-0.35848153768333896	-40.206623993217505	-7.6601479440441	-0.7917416278083742	-0.040992379182156334	-0.07342490706319893	1	1	0.31269460107345326	0.6873053989265467	0.3020283476738046	1.3090997134423479	1.1445854237396726	0.42962026139867077	0.7321218512853533	0.807622527088251	In	NA	Validation
Cpd00453	-0.35848153768333896	-40.206623993217505	-7.6601479440441	-0.7917416278083742	-0.040992379182156334	-0.07342490706319893	1	1	0.31269460107345326	0.6873053989265467	0.3020283476738046	1.3090997134423479	1.1445854237396726	0.42962026139867077	0.7321218512853533	0.807622527088251	In	NA	Validation
Cpd00455	2.4735184623166617	32.18337600678248	20.6118520559559	3.340258372191625	0.004007620817843671	0.3775750929368009	1	1	0.0735764322455551	0.9264235677544449	2.4364507774695094	1.8689612705277616	2.5830868426282136	2.376742906961769	0.02511126005253131	2.6307295576204006	In	NA	Validation
Cpd00457	2.7033973400877147	12.846147373520674	18.02921207214729	2.533276971572652	0.02632151941191253	0.3275000698772941	1	1	0.0911864111791737	0.9088135888208263	2.6097059444366	1.020019540213091	2.242564932552656	1.828658957240325	0.32547013189639884	2.2489655666481405	In	NA	Validation
Cpd00458	1.6535184623166614	35.95337600678249	22.906852055955905	2.4512583721916257	0.004007620817843671	0.4145750929368013	1	1	0.20266904654609486	0.7973309534539051	1.8184329835314874	2.0344715607552426	2.8856833285971697	1.7729537354534366	0.02511126005253131	2.9128116576962797	In	NA	Validation
Cpd00461	-0.15848153768333886	35.18737600678249	8.877852055955898	2.0622583721916268	-0.02899237918215633	0.06957509293680109	1	1	0.2200591734550067	0.7799408265449933	0.4527643949757612	2.0008426795047787	1.035955179726375	1.5087535242984975	0.5435856936232675	0.2825866705022976	In	NA	Validation
Cpd00464	-2.1094815376833385	-21.57062399321751	-7.4651479440441	-2.4157416278083743	-0.06499237918215632	-0.05342490706319891	1	1	0.3501007934526992	0.6498992065473008	1.0176657464548244	0.4909432761268767	1.1188746112063626	1.5326052046264915	1.1091941666095249	0.6551457162364259	In	NA	Validation
Cpd00467	-1.263519953145367	8.889756396077054	-1.6828180030406767	-0.12912904346494292	-0.01127246555049348	0.005695558599098519	1	1	0.2764209393146526	0.7235790606853474	0.3800812193420556	0.8463263256427783	0.3564725541864448	0.020411575869850842	0.26518199110512314	0.20442071322332903	In	NA	Validation
Cpd00474	2.64926200174185	3.1228391028439697	12.284099290192405	2.56936719713656	0.050381669787852384	0.3508083405539858	1	1	0.07797529804725567	0.9220247019527443	2.568905209828552	0.5931475047088568	1.4850699698882222	1.853170641596659	0.703487490617373	2.4266641056107936	In	NA	Validation
Cpd00475	-0.008481537683339369	39.0503760067825	9.1378520559559	2.0622583721916268	-0.02999237918215633	0.07557509293680109	1	1	0.12434943974503121	0.8756505602549688	0.5658164304522282	2.170435849570762	1.0702362631041218	1.5087535242984975	0.559297040095108	0.3283297137578451	In	NA	Validation
Cpd00480	-0.5624815376833388	-22.9176239932175	-7.8841479440441	-0.7707416278083734	-0.032992379182156334	-0.06342490706319892	1	1	0.12013493254255636	0.8798650674574436	0.14827757942580908	0.5500791808845464	1.174119895572808	0.4153575250638277	0.6064310795106295	0.7313841216623385	In	NA	Validation
Cpd00481	-0.7364815376833382	-22.9176239932175	-7.6561479440441005	-0.8597416278083747	-0.03499237918215633	-0.062424907063199024	1	1	0.16144816765778824	0.8385518323422118	0.01713721827310729	0.5500791808845464	1.144058022456938	0.47580436000673254	0.6378537724543103	0.723760281119748	In	NA	Validation
Cpd00487	-0.5178469987271092	-13.40968351275687	-2.945136232991264	-0.7570008944002058	-0.011534274275910068	-0.03759610278197749	1	1	0.19795032862464634	0.8020496713753537	0.18191774930284532	0.1326622078376897	0.5229096176102352	0.40602512231868215	0.2692953586994941	0.5344694364165081	In	NA	Validation
Cpd00490	3.3525184623166613	7.6493760067824885	-1.6581479440441005	3.2902583721916248	0.04400762081784368	0.055575092936801074	1	1	0.0007087901124507301	0.9992912098875493	3.0989357053616082	0.7918712279704657	0.3532197989964619	2.3427840109264295	0.6033425988210883	0.17585290290602	In	2.7632198801590926	Validation
Cpd00492	3.3525184623166613	7.6493760067824885	-1.6581479440441005	3.2902583721916248	0.04400762081784368	0.055575092936801074	1	1	0.0007087901124507301	0.9992912098875493	3.0989357053616082	0.7918712279704657	0.3532197989964619	2.3427840109264295	0.6033425988210883	0.17585290290602	In	2.7632198801590926	Validation
Cpd00493	2.520690573170422	5.751410531415405	-1.246727777476767	2.4738784753320484	0.03308843670514562	0.04178578416300832	1	1	0.002460046314646247	0.9975399536853538	2.472003465134437	0.708546873416157	0.2989739180988422	1.7883168100705218	0.431787514036673	0.0707254116220696	In	NA	Validation
Cpd00494	-0.5034815376833386	15.219376006782493	6.3098520559559015	0.5142583721916267	0.0010076208178436683	0.0015750929368010258	1	1	0.43248683738207505	0.567513162617925	0.19274471337988638	1.1242088664378471	0.6973635562107865	0.45738610304439253	0.07224529946805282	0.23583448639390775	In	NA	Validation
Cpd00495	-0.5034815376833386	15.219376006782493	6.3098520559559015	0.5142583721916267	0.0010076208178436683	0.0015750929368010258	1	1	0.43248683738207505	0.567513162617925	0.19274471337988638	1.1242088664378471	0.6973635562107865	0.45738610304439253	0.07224529946805282	0.23583448639390775	In	NA	Validation
Cpd00497	-0.7834815376833388	2.5963760067824917	-7.6601479440441	0.1592583721916263	-0.04399237918215633	-0.019424907063198882	1	1	0.0382981742158377	0.9617018257841623	0.018285752842852943	0.5700347567451451	1.1445854237396726	0.21627794119348318	0.7792558907008748	0.39593513778832323	In	NA	Validation
Cpd00511	-0.43043724637845004	-34.260619543772556	-5.746727777476766	-0.7103320509837403	-0.028565698633200243	-0.04843977974676602	1	1	0.3854098279140574	0.6145901720859426	0.24779675212624425	1.048058620041413	0.8923003611752247	0.37432867428529654	0.5368819676858232	0.6171399004914258	In	NA	Validation
Cpd00514	-0.7984815376833385	2.380376006782498	-7.0651479440440985	-0.8317416278083742	-0.03699237918215633	-0.06542490706319892	1	1	0.020550437509562647	0.9794495624904374	0.029590956390499443	0.5605519390557194	1.0661344829329062	0.4567873782269422	0.6692764653979913	0.746631802747521	In	NA	Validation
Cpd00518	-0.4554815376833386	-0.7756239932175077	-7.8611479440441	-0.6487416278083744	-0.022992379182156325	-0.07942490706319894	1	1	0.015484538786638358	0.9845154612133616	0.22892136473235594	0.42199743614910684	1.171087338197084	0.3324978187376005	0.44931761479222443	0.8533655703437986	In	NA	Validation
Cpd00526	-0.3665274719423598	-25.067386461065798	-5.621915747401578	-0.7667230284273495	-0.03157321743019273	-0.03941722335578873	1	1	0.16553587738886666	0.8344641226111333	0.2959642860385236	0.6444579103205454	0.8758438549846349	0.41262818109207033	0.5841341375259451	0.5483533692800773	In	NA	Validation
Cpd00527	-0.7834815376833388	-7.702623993217514	-7.6601479440441	-1.1697416278083743	-0.04399237918215633	-0.0544249070631988	1	1	0.028501989353656998	0.971498010646343	0.018285752842852943	0.11788874108126635	1.1445854237396726	0.686349515425836	0.7792558907008748	0.6627695567790163	In	NA	Validation
Cpd00536	-0.5594815376833377	-43.917623993217504	-7.6561479440441005	-0.971741627808374	-0.039992379182156326	-0.061424907063198926	1	1	0.46365630492004684	0.5363436950799532	0.1505386201353392	1.4720197895787352	1.144058022456938	0.5518722871258921	0.7164105048135128	0.716136440577156	In	NA	Validation
Cpd00538	-0.6314815376833387	-20.166623993217517	-7.2661479440441	-0.8677416278083738	-0.03799237918215632	-0.06842490706319904	1	1	0.1093642704944695	0.8906357295055305	0.09627364310663411	0.4293049611456084	1.0926363973903181	0.48123778337238626	0.6849878118698316	0.7695033243752956	In	NA	Validation
Cpd00540	-0.6314815376833387	-20.166623993217517	-7.2661479440441	-0.8677416278083738	-0.03799237918215632	-0.06842490706319904	1	1	0.1093642704944695	0.8906357295055305	0.09627364310663411	0.4293049611456084	1.0926363973903181	0.48123778337238626	0.6849878118698316	0.7695033243752956	In	NA	Validation
Cpd00541	-0.2774815376833386	-13.853623993217509	-7.8591479440441	-0.4367416278083738	-0.016992379182156334	-0.07142490706319893	1	1	0.04914277956250113	0.9508572204374989	0.36307644683109724	0.15215205339863602	1.170823637555717	0.1885120995477614	0.3550495359611816	0.7923748460030685	In	NA	Validation
Cpd00544	-0.0054815376833383675	-15.384623993217502	-5.732147944044099	-1.0807416278083741	0.006007620817843673	-0.09242490706319906	1	1	0.04050140088287202	0.959498599117128	0.5680774711617583	0.21936591396581684	0.8903780054616134	0.6259026804829319	0.006311432891149692	0.9524754973974857	In	NA	Validation
Cpd00550	-0.09971513059524094	37.344162641089284	20.898819810964774	0.873768336369025	-0.018127680869316664	0.30086543567956103	1	-1	0.556754899073727	0.443245100926273	0.497055474568749	2.0955297834312687	2.6209236331519983	0.701557332987769	0.37288665411822264	2.045907362614376	In	NA	Validation
Cpd00551	-0.5199109305889762	37.970959403595856	5.955527861620978	1.170870956535057	-0.03834013472342581	0.0658459345389482	1	1	0.07020753670019275	0.9297924632998072	0.18036220464905328	2.1230473733718807	0.6506457975617542	0.9033428727886728	0.690451519666219	0.2541561615190021	In	NA	Validation
Cpd00555	-0.41013649449875067	-31.68092029565226	-5.767028529356465	-0.7524373141416344	-0.033076976828688966	-0.0446803812505255	1	1	0.29075786050205954	0.7092421394979405	0.26309702760426246	0.9348048345623671	0.894977021820682	0.4029256393676871	0.6077602224460059	0.5884788458200307	In	NA	Validation
Cpd00556	-0.6104815376833379	-20.843623993217506	-7.6491479440441	-1.069741627808375	-0.04399237918215633	-0.062424907063199024	1	1	0.07640415690869273	0.9235958430913073	0.11210092807334016	0.45902657029255867	1.1431350702121523	0.6184317233551577	0.7792558907008748	0.723760281119748	In	NA	Validation
Cpd00569	-0.17404626893484085	-34.43580751369737	-5.887329281236164	-0.4268734043671985	-0.03683637532492957	-0.04994353914526226	1	1	0.2895291617242207	0.7104708382757793	0.44103356464491794	1.0557497106903837	0.9108387145345034	0.181809820069914	0.6668254347461581	0.628604322359984	In	NA	Validation
Cpd00573	-0.4264815376833386	-18.026623993217516	-7.6381479440441	-0.8637416278083743	-0.039992379182156326	-0.07642490706319882	1	1	0.052144591511784966	0.947855408488215	0.2507780915911397	0.3353548229262958	1.1416847166846325	0.4785210716895594	0.7164105048135128	0.830494048716024	In	NA	Validation
Cpd00574	-0.35848153768333896	-40.206623993217505	-7.6601479440441	-0.7917416278083742	-0.040992379182156334	-0.07342490706319893	1	1	0.31269460107345326	0.6873053989265467	0.3020283476738046	1.3090997134423479	1.1445854237396726	0.42962026139867077	0.7321218512853533	0.807622527088251	In	NA	Validation
Cpd00576	0.2140211331410231	-15.660232963306324	-0.041839529694560174	0.7017903143910036	-0.03351229625393205	0.026689611503736912	1	1	0.27940864795562426	0.7205913520443757	0.733512296023192	0.23146568071082954	0.1401090162408084	0.5847536576134705	0.6145996767619225	0.0443654015356413	In	NA	Validation
Cpd00583	-0.09058762231829967	-3.1012210475319635	-5.584321762439172	-0.2524373141416344	-0.03157321743019273	-0.046936020348269936	1	1	0.020015417826376503	0.9799845821736235	0.5039346971656591	0.31989922834757917	0.8708870760115657	0.06333667901429405	0.5841341375259451	0.6056754786228686	In	NA	Validation
Cpd00584	-0.12893348697995394	30.04163609532519	7.55402410222248	2.6212468963846813	-0.029317578332448368	0.10118428040360997	1	1	0.34060462625245524	0.6593953737475448	0.4750341768182914	1.774934746830925	0.8614080394966561	1.8884061878588914	0.5486950101458538	0.5235700754301222	In	NA	Validation
Cpd00586	0.2765184623166608	-8.998623993217507	-0.4051479440440993	1.0232583721916262	-0.05999237918215632	0.04957509293680107	1	1	0.12637365894530317	0.8736263410546968	0.7806152978575164	0.060991834944711006	0.1880113471798601	0.8030876646841463	1.0306374342503226	0.13010985965047245	In	NA	Validation
Cpd00589	-0.4131440132957428	-0.29069473174249016	-4.091840559431653	-0.39905385549501743	-0.02555817983620777	-0.05219917824300671	1	1	0.044416342769634354	0.9555836572303656	0.26083032012603785	0.44328676845853066	0.6741029507807187	0.16291539671190525	0.4896297978457016	0.6458009551628221	In	NA	Validation
Cpd00592	-0.43645228397243496	-31.887687212945494	-5.4700360481534585	-0.5870237803070475	-0.02555817983620777	-0.05069541884451047	1	1	0.392420155718912	0.607579844281088	0.24326333716979445	0.9438823020665168	0.8558184679334354	0.29058041940115076	0.4896297978457016	0.6343365332942638	In	NA	Validation
Cpd00594	-0.16803123134085654	32.45516992991164	7.62169327515481	2.658840881347088	-0.029317578332448368	0.10268803980210604	1	1	0.3195718149114499	0.6804281850885501	0.4455669796013673	1.8808935493339083	0.8703302416481805	1.9139391923967406	0.5486950101458538	0.5350344972986792	In	NA	Validation
Cpd00596	-0.7064815376833389	-22.69562399321751	-6.9081479440440985	-0.5547416278083741	-0.03399237918215633	-0.08442490706319883	1	1	0.23928670142185204	0.760713298578148	0.039747625368400284	0.5403329515926368	1.0454339825855747	0.2686550941911624	0.6221424259824698	0.8914847730567539	In	NA	Validation
Cpd00601	-0.4164815376833389	-20.49062399321751	-6.8211479440441	-0.4557416278083739	-0.03399237918215633	-0.09142490706319896	1	1	0.1291089178027518	0.8708910821972482	0.25831489395623725	0.4435291876797471	1.0339630046860981	0.20141648004119042	0.6221424259824698	0.9448516568548937	In	NA	Validation
Cpd00602	-0.5724815376833385	-20.49062399321751	-6.8471479440440985	-0.4197416278083743	-0.032992379182156334	-0.09142490706319896	1	1	0.1820510394791207	0.8179489605208793	0.14074077706071142	0.4435291876797471	1.0373911130238727	0.1769660748957464	0.6064310795106295	0.9448516568548937	In	NA	Validation
Cpd00609	-0.7194815376833379	-20.843623993217506	-7.3351479440441	0.13625837219162573	-0.054992379182156326	-0.021424907063198884	1	1	0.24795923542319853	0.7520407645768015	0.029949782293773857	0.45902657029255867	1.1017340695174893	0.20065684901722672	0.95208070189112	0.4111828188735058	In	NA	Validation
Cpd00612	-0.7264815376833385	-23.443623993217518	-7.3611479440441	-1.062741627808374	-0.027992379182156333	-0.06742490706319892	1	1	0.16212770261068832	0.8378722973893117	0.024674020638204956	0.5731715980356492	1.1051621778552638	0.6136774779102095	0.5278743471514269	0.7618794838327034	In	NA	Validation
Cpd00621	0.5475184623166616	4.7603760067824945	-6.5081479440441	1.6542583721916255	-0.040992379182156334	-0.02742490706319889	1	1	0.010197474572823051	0.989802525427177	0.9848626419516681	0.6650385413743939	0.9926938543121185	1.2316489326501279	0.7321218512853533	0.4569258621290533	In	NA	Validation
Cpd00624	-0.5680312313408559	32.3356210577312	7.072821094703685	0.6498183249561099	-0.030069458031696486	0.03953014506526388	1	1	0.12110886460632186	0.8788911353936781	0.14409488499745474	1.8756451226678732	0.7979612686413707	0.5494554298940844	0.5605080526058842	0.053528778819231584	In	NA	Validation
Cpd00632	-0.3744815376833381	-23.0396239932175	-7.0181479440441	-0.24574162780837394	-0.02899237918215633	-0.08742490706319894	1	1	0.1791347720966633	0.8208652279033367	0.2899694638896487	0.5554352168017221	1.059937517860775	0.05878911669276536	0.5435856936232675	0.9143562946845285	In	NA	Validation
Cpd00640	-0.3984815376833391	-17.87762399321751	-6.8031479440441	-0.514741627808375	-0.03399237918215633	-0.08842490706319882	1	1	0.09325563902603817	0.9067443609739618	0.27188113821341314	0.3288134347979416	1.0315896989137925	0.24148797736289151	0.6221424259824698	0.9219801352271189	In	NA	Validation
Cpd00641	-0.11690341179198332	49.37396692239285	8.854775981921726	2.8107205805952074	-0.030069458031696486	0.10268803980210604	1	1	0.11161705578030978	0.8883829442196902	0.4841010067311915	2.6236614539825527	1.03291259196485	2.0170925307296503	0.5605080526058842	0.5350344972986792	In	NA	Validation
Cpd00643	-0.4094815376833383	-23.443623993217518	-7.0911479440441	-0.28274162780837386	-0.025992379182156328	-0.09642490706319884	1	1	0.19750256581768633	0.8024974341823137	0.26359065561180617	0.5731715980356492	1.069562591270681	0.08391869975891639	0.4964516542077459	0.982970859567849	In	NA	Validation
Cpd00644	-0.3844815376833379	-23.443623993217518	-7.0801479440441	-0.2717416278083737	-0.03499237918215633	-0.09542490706319896	1	1	0.17178235446952284	0.8282176455304772	0.282432661524551	0.5731715980356492	1.068112237743161	0.07644774263114162	0.6378537724543103	0.9753470190252586	In	NA	Validation
Cpd00649	-0.3844815376833379	-23.443623993217518	-7.0801479440441	-0.2717416278083737	-0.03499237918215633	-0.09542490706319896	1	1	0.17178235446952284	0.8282176455304772	0.282432661524551	0.5731715980356492	1.068112237743161	0.07644774263114162	0.6378537724543103	0.9753470190252586	In	NA	Validation
Cpd00653	-0.7974815376833391	-18.026623993217516	-7.3431479440441	0.12425837219162615	-0.055992379182156334	-0.011424907063198876	1	1	0.22145419753327944	0.7785458024667206	0.028837276153990076	0.3353548229262958	1.1027888720829584	0.19250671396874558	0.9677920483629606	0.33494441344759324	In	NA	Validation
Cpd00654	-0.01088837419799836	30.212312787054486	5.760791019515716	2.900194264805734	-0.01803938284372656	0.08689856611789558	1	1	0.2738762603910043	0.7261237396089957	0.5640024453386197	1.7824277836434401	0.624969682481256	2.077861081529732	0.37149937324539706	0.4146580676788179	In	NA	Validation
Cpd00659	-0.7194815376833379	-20.843623993217506	-7.3351479440441	-1.094741627808374	-0.054992379182156326	-0.062424907063199024	1	1	0.08849496781615529	0.9115050321838447	0.029949782293773857	0.45902657029255867	1.1017340695174893	0.6354111713728268	0.95208070189112	0.723760281119748	In	NA	Validation
Cpd00662	-0.5314815376833382	-10.870623993217508	-7.4281479440441	-0.5097416278083742	-0.03199237918215633	-0.06542490706319892	1	1	0.05471277714259681	0.9452872228574032	0.17164166675761278	0.02119258503031388	1.1139961493410677	0.23809208775935706	0.5907197330387889	0.746631802747521	In	NA	Validation
Cpd00665	-0.4844815376833385	-32.16262399321751	-7.4101479440441	-0.5367416278083734	-0.02999237918215633	-0.06642490706319881	1	1	0.3055777353034862	0.6944222646965138	0.2070646378735723	0.9559525583787264	1.1116228435687625	0.25642989161843976	0.559297040095108	0.7542556432901114	In	NA	Validation
Cpd00667	0.5064048588847082	6.499530832167287	-4.900111236123383	1.3032017836027263	-0.03382885652793709	-0.02287586997233008	1	1	0.011177434782462359	0.9888225652175376	0.953876131593304	0.7413908012948078	0.7806736987017064	0.9932190487619017	0.6195732649060364	0.4222447287259363	In	NA	Validation
Cpd00671	-0.4844815376833385	-42.13562399321751	-7.6161479440441004	-0.8397416278083742	-0.02899237918215633	-0.07742490706319892	1	1	0.45872176572544865	0.5412782342745514	0.2070646378735723	1.3937865436409713	1.1387840096295925	0.46222080159259654	0.5435856936232675	0.8381178892586159	In	NA	Validation
Cpd00674	0.26881087392230163	-13.957612024975564	-1.9850736421384203	0.12575817458017016	-0.029317578332448368	-0.0040788774911269705	1	1	0.09279816030990695	0.907201839690093	0.7748062408135357	0.1567173290793947	0.39632505712992105	0.19352534663646792	0.5486950101458538	0.27893945536895715	In	NA	Validation
Cpd00675	-0.7114815376833388	-17.435623993217508	-6.8921479440440985	-0.5787416278083741	-0.03799237918215632	-0.08242490706319905	1	1	0.14782037083600075	0.8521796291639993	0.035979224185851456	0.30940878008161615	1.0433243774546364	0.28495536428812523	0.6849878118698316	0.8762370919715731	In	NA	Validation
Cpd00679	-0.40648153768333817	-4.473623993217501	-7.0561479440441	-0.6667416278083742	-0.03499237918215633	-0.08742490706319894	1	1	0.02096146744347116	0.9790385325565288	0.2658516963213356	0.2596480851514352	1.0649478300467534	0.3447230213103225	0.6378537724543103	0.9143562946845285	In	NA	Validation
Cpd00684	-0.5454815376833384	-15.054623993217506	-6.8361479440441	-0.43374162780837455	-0.03699237918215633	-0.08742490706319894	1	1	0.10120072868753516	0.8987992713124648	0.16109014344647565	0.20487827582919402	1.0359407594963528	0.18647456578564156	0.6692764653979913	0.9143562946845285	In	NA	Validation
Cpd00692	-0.4724815376833389	-20.843623993217506	-7.0731479440440985	-0.3507416278083735	-0.03799237918215632	-0.09342490706319896	1	1	0.14729863438979152	0.8527013656102085	0.21610880071168942	0.45902657029255867	1.0671892854983753	0.13010279836697758	0.6849878118698316	0.9600993379400761	In	NA	Validation
Cpd00698	-0.7094815376833381	-18.026623993217516	-7.3991479440441	-1.1857416278083734	-0.05199237918215633	-0.059424907063198924	1	1	0.062138414329966696	0.9378615856700333	0.03748658465887152	0.3353548229262958	1.1101724900412422	0.697216362157144	0.9049466624755986	0.7008887594919734	In	NA	Validation
Cpd00703	-0.8997151305952411	-3.6113318644052224	-0.640740628595659	-0.9102975976969084	-0.01977603251766831	-0.03484885003472468	1	1	0.24361588434872739	0.7563841156512726	0.10588871463907724	0.29750437706140664	0.21907431818870302	0.5101408585149417	0.3987844779729047	0.513524819541257	In	NA	Validation
Cpd00714	-0.09948153768333777	51.6813760067825	8.4368520559559	2.5142583721916267	-0.05299237918215632	0.1135750929368009	1	1	0.04251670650527428	0.9574832934947257	0.4972315289298392	2.724961174733443	0.9778091883048897	1.8157419444579648	0.9206580089474389	0.618035654376311	In	NA	Validation
Cpd00716	-0.4684815376833393	-40.206623993217505	-7.6251479440441	-0.8647416278083746	-0.039992379182156326	-0.07442490706319882	1	1	0.35806576139592494	0.6419342386040751	0.21912352165772825	1.3090997134423479	1.139970662515745	0.4792002496102664	0.7164105048135128	0.8152463676308414	In	NA	Validation
Cpd00724	0.01051846231666165	70.12037600678251	10.6668520559559	3.0382583721916263	-0.04499237918215633	0.1135750929368009	1	1	0.01927618183055868	0.9807238181694413	0.5801363549459149	3.534468931100688	1.2718354034294082	2.1716311749083204	0.7949672371727152	0.618035654376311	In	2.983853060900143	Validation
Cpd00730	-1.9814815376833383	-36.285623993217506	-7.9061479440441005	-2.5667416278083737	-0.06299237918215632	-0.08742490706319894	1	-1	0.58995619104126	0.41004380895874004	0.9211946761815721	1.1369602312190188	1.1770206026278482	1.6351610706532158	1.077771473665844	0.9143562946845285	In	NA	Validation
Cpd00739	-0.5224815376833387	-14.964623993217499	-7.3771479440441	-0.9757416278083736	-0.048992379182156334	-0.07342490706319893	1	1	0.040684266567945215	0.9593157334320548	0.17842478888620042	0.2009271017919329	1.1072717829862024	0.5545889988087189	0.8578126230600772	0.807622527088251	In	NA	Validation
Cpd00743	1.6883597461027533	14.466448125400374	2.152520342823985	2.600946144504982	0.02632151941191253	0.08163540822315865	1	1	0.017453206026488366	0.9825467939735116	1.8446921705356936	1.0911538764728828	0.14921803664607444	1.8746183654084527	0.32547013189639884	0.37453259113886334	In	NA	Validation
Cpd00744	0.040518462316661896	94.36837600678251	12.634852055955895	3.0642583721916257	-0.055992379182156334	0.13257509293680106	1	1	0.0023826967489360973	0.9976173032510639	0.6027467620412085	4.599003020606244	1.5313168345348123	2.1892898008466966	0.9677920483629606	0.762888624685546	Outlier	3.696030126521136	Validation
Cpd00746	2.153021400238092	7.335621057731204	0.2615428992149624	1.924254415181674	0.030080917908153138	0.02750006987729411	1	1	0.004129754284888265	0.9958702457151117	2.1948984759214425	0.7780967789843153	0.10010794569930605	1.4150242837271692	0.38453534419655117	0.03818659612923336	In	NA	Validation
Cpd00762	0.040518462316661896	77.85537600678248	9.3248520559559	2.9552583721916257	-0.05199237918215633	0.12857509293680106	1	1	0.004680929233593867	0.9953190707664061	0.6027467620412085	3.87405038863638	1.0948922730719626	2.1152594074896567	0.9049466624755986	0.7323932625151809	Outlier	3.1639621313828816	Validation
Cpd00771	-0.763519953145367	-9.261371423471813	-0.7286826646948121	-0.9780012239160704	-0.024054420437711527	-0.04167286245353302	1	1	0.26370356642767523	0.7362964335723248	0.00324110108716433	0.04945671466940202	0.23066950384994866	0.5561236665947816	0.4660037129256407	0.5655500020829142	In	NA	Validation
Cpd00773	2.5465184623166603	39.13337600678248	-4.0151479440441005	3.1632583721916263	0.015007620817843669	0.07357509293680109	1	1	5.755382006800147e-05	0.999942446179932	2.4914694347347224	2.1740797100717906	0.6639910048478027	2.2565284149966685	0.147713551137714	0.31308203267266255	In	NA	Validation
Cpd00779	-0.9884815376833388	9.61737600678248	-2.8821479440441	1.187258372191626	0.0010076208178436683	0.06657509293680097	1	1	0.3639153244217507	0.6360846755782493	0.17279020132735834	0.8782702335852349	0.5146045915132379	0.9144728436800592	0.07224529946805282	0.25971514887452296	In	NA	Validation
Cpd00785	1.4545184623166616	14.144376006782494	-3.8151479440441	1.2322583721916267	0.027007620817843664	0.011575092936801036	1	1	0.0016135340595482273	0.9983864659404518	1.6684506164660409	1.0770142876594542	0.6376209407110744	0.945035850111865	0.33624970879979976	0.1595960809679952	In	NA	Validation
Cpd00791	1.5184349340726775	14.958177448708641	-0.4752992060481952	1.6069611820989669	0.015043323923190731	0.022988791681805384	1	1	0.003994394292157422	0.9960056057078426	1.7166231980159858	1.1127417446463874	0.19726081357146222	1.1995257254277223	0.14827449499594234	0.0725798617349082	In	NA	Validation
Cpd00792	1.7315184623166608	6.1293760067824925	-4.1341479440441	1.5402583721916248	0.025007620817843683	0.007575092936801031	1	1	0.0023438970337910092	0.997656102966209	1.8772200419792502	0.7251402886745055	0.679681193009156	1.1542226496895538	0.3048270158561191	0.1900914431383602	In	NA	Validation
Cpd00795	-0.029481537683338388	40.75737600678249	8.7098520559559	1.6882583721916262	-0.03399237918215633	0.0705750929368012	1	1	0.06697406171215581	0.9330259382878442	0.5499891454855235	2.245376450477475	1.0138043258515235	1.254740981954159	0.6221424259824698	0.29021051104488965	In	NA	Validation
Cpd00804	-0.8084815376833392	32.88237600678248	7.601852055955901	0.953258372191626	-0.032992379182156334	0.05057509293680118	1	1	0.2548829004562728	0.7451170995437272	0.037127758755597776	1.8996487222171539	0.8677141705340501	0.755545210234671	0.6064310795106295	0.13773370019306455	In	NA	Validation
Cpd00807	3.077518462316661	13.847376006782484	-1.6821479440440994	2.8992583721916265	0.04000762081784368	0.04757509293680107	1	1	0.00045539953375450803	0.9995446004662455	2.8916736403214176	1.0639754133364931	0.35638420669286913	2.0772254439300775	0.5404972129337264	0.11486217856528995	In	NA	Validation
Cpd00809	-0.1184815376833388	62.601376006782495	8.5648520559559	3.8682583721916233	-0.021992379182156324	0.12157509293680112	1	1	0.09253000889857799	0.907469991101422	0.48291160443615255	3.2043702912544205	0.9946860293523957	2.735348849094951	0.4336062683203839	0.6790263787170426	In	2.9888241413758925	Validation
Cpd00813	1.1618233309432209	26.10130549823213	4.957061569206538	2.021021083621772	-0.015380428122063916	0.0261401609542863	1	1	0.01355703456515811	0.9864429654348419	1.4478520806272441	1.6019466140147196	0.5189976967151047	1.4807460683920377	0.3297236143604191	0.04855432491069193	In	NA	Validation
Cpd00815	1.7500138814410984	7.300282711866535	-1.7572540932662402	1.7641040392418237	0.021810241216423814	0.01847751348631649	1	1	0.004591314928618528	0.9954086850713815	1.8911596738393037	0.7765453572654241	0.36628697655312176	1.3062536843959314	0.2545918771362163	0.10697312734058431	In	NA	Validation
Cpd00818	-1.7604815376833385	-14.473623993217515	-7.6841479440441	-2.1217416278083743	-0.04399237918215633	-0.08142490706319894	1	1	0.17561915752990487	0.8243808424700951	0.7546313439129103	0.17937125232198856	1.14774983143608	1.3329268959386964	0.7792558907008748	0.868613251428981	In	NA	Validation
Cpd00828	-0.5434815376833386	1.9803760067824925	-3.6491479440441	-0.801741627808374	-0.027992379182156333	-0.05142490706319891	1	1	0.03457412680793148	0.9654258731920685	0.16259750391949504	0.5429911655567823	0.6157337874775902	0.43641204060573846	0.5278743471514269	0.6398980351512434	In	NA	Validation
Cpd00829	3.124518462316661	35.73037600678249	-1.5731479440441003	2.9192583721916265	0.03400762081784367	0.04857509293680118	1	1	4.4169720129105805e-05	0.9999558302798709	2.9270966114373773	2.0246814295295854	0.3420125217383524	2.090809002344213	0.4462291341026833	0.12248601910788205	In	NA	Validation
Cpd00843	-0.5664815376833383	32.86937600678249	7.983852055955899	1.305258372191625	-0.03199237918215633	0.05857509293680119	1	1	0.2394361506299817	0.7605638493700183	0.14526285847977027	1.8990779970784388	0.9180809930352005	0.9946158383234592	0.5907197330387889	0.1987244245337946	In	NA	Validation
Cpd00849	-0.15848153768333886	35.18737600678249	8.877852055955898	2.7502583721916256	-0.030992379182156325	0.09957509293680113	1	1	0.349198608833695	0.650801391166305	0.4527643949757612	2.0008426795047787	1.035955179726375	1.9760279337447655	0.5750083865669483	0.5113018867800353	In	NA	Validation
Cpd00861	-0.3123921335964951	-28.653852626479324	-5.748983416574512	-0.5915350585025364	-0.04435517231741077	-0.04994353914526226	1	1	0.19853020633418927	0.8014697936658107	0.336765020646572	0.801910710301615	0.8925977679136089	0.29364437994569276	0.7849558593464625	0.628604322359984	In	NA	Validation
Cpd00863	0.06017497929486915	4.015041761968393	4.513105525250492	-0.2130448504441617	0.03956462682299103	-0.021662036847911483	1	1	0.24176614857960688	0.7582338514203931	0.6175614904063023	0.6323169267389399	0.4604619499500596	0.03658218742872697	0.5335371807956516	0.4129906585400536	In	NA	Validation
Cpd00865	-1.9144815376833384	-23.799623993217512	-7.8671479440441	-2.2227416278083743	-0.05699237918215633	-0.0564249070631988	1	1	0.3453740626448164	0.6546259373551836	0.8706981003354167	0.5888006864497028	1.171878440121186	1.4015238659300817	0.983503394834801	0.6780172378641988	In	NA	Validation
Cpd00873	1.7695184623166618	-12.70162399321751	-3.5491479440440994	1.4972583721916255	0.03600762081784367	0.020575092936801157	1	1	0.017845186120484358	0.9821548138795156	1.9058598909666227	0.10157702572169772	0.602548755409226	1.1250179990991624	0.4776518270463643	0.09098151608467304	In	NA	Validation
Cpd00883	-0.008481537683339369	63.972376006782504	9.178852055955897	4.236258372191626	-0.027992379182156333	0.12457509293680125	1	1	0.09919939136499845	0.9008006086350016	0.5658164304522282	3.264559842422027	1.0756421262521507	2.98528632391505	0.5278743471514269	0.7018979003448174	Outlier	3.1344089489680975	Validation
Cpd00888	-0.5414815376833388	-27.229623993217512	-7.5011479440440985	-0.841741627808374	-0.02399237918215633	-0.06742490706319892	1	1	0.19107625677628148	0.8089237432237185	0.16410486439251445	0.739384319203087	1.1236212227509736	0.46357915743400996	0.46502896126406496	0.7618794838327034	In	NA	Validation
Cpd00896	-1.54246732156642	-30.020018040013166	-5.637705221085789	-1.7712343066228378	-0.050370209911395736	-0.0379134639572925	1	-1	0.5689610657981236	0.43103893420187644	0.5903183379474163	0.8618880137744882	0.877925702153324	1.094870062343398	0.8794601990267061	0.5368889474115192	In	NA	Validation
Cpd00900	2.1505184623166613	35.95337600678249	22.174852055955895	3.049258372191627	0.009007620817843677	0.3905750929368009	1	1	0.12083481146790376	0.8791651885320962	2.1930120610768493	2.0344715607552426	2.7891688938567434	2.1791021320360953	0.053445472306671224	2.7298394846740868	In	NA	Validation
Cpd00902	0.10451846231666197	32.47437600678249	-2.1881479440441	2.636258372191625	-0.007992379182156341	0.10457509293680124	1	1	0.020723719782338446	0.9792762802176616	0.6509822971778346	1.8817367332482389	0.42310046895879133	1.8986016507841914	0.21364741771461734	0.5494210894929924	In	NA	Validation
Cpd00904	-1.5860763441228107	-22.682424055050763	-5.764021010559473	-1.9780012239160711	-0.053377728708388215	-0.04618414064902175	1	1	0.34616571039564403	0.653834289604356	0.6231855963816774	0.5397534487817713	0.8945804795028365	1.2353015873015682	0.9267123688668278	0.599943267688589	In	NA	Validation
Cpd00908	-1.0131440132957434	-16.490694731742483	-5.692592439130903	-1.3832643818108077	-0.045107052016658884	-0.05746233613774347	1	1	0.1415320667367972	0.8584679332632028	0.19137782177983223	0.2679245582484145	0.8851625994540051	0.8313694555127953	0.7967689018064928	0.6859264317027753	In	NA	Validation
Cpd00915	-0.7364815376833382	-47.0976239932175	-7.6891479440441	-1.1887416278083744	-0.048992379182156334	-0.0464249070631988	1	-1	0.5480863116540284	0.45191368834597156	0.01713721827310729	1.6116279388952837	1.1484090830394982	0.699253895919265	0.8578126230600772	0.6017788324382862	In	NA	Validation
Cpd00920	-0.5624815376833388	-22.9176239932175	-7.8841479440441	-0.7707416278083734	-0.032992379182156334	-0.06342490706319892	1	1	0.12013493254255636	0.8798650674574436	0.14827757942580908	0.5500791808845464	1.174119895572808	0.4153575250638277	0.6064310795106295	0.7313841216623385	In	NA	Validation
Cpd00925	-0.31448153768333764	-47.0976239932175	-7.8831479440441	-0.7207416278083736	-0.027992379182156333	-0.06742490706319892	1	1	0.4959873669154248	0.5040126330845752	0.335190278080236	1.6116279388952837	1.1739880452521245	0.38139862902848853	0.5278743471514269	0.7618794838327034	In	NA	Validation
Cpd00926	-0.592481537683339	-28.086623993217515	-7.8641479440441	-0.7247416278083749	-0.020992379182156327	-0.07242490706319904	1	1	0.2375221419500747	0.7624778580499253	0.12566717233051541	0.7770082764245595	1.1714828891591351	0.3841153407113166	0.4178949218485435	0.7999986865456605	In	NA	Validation
Cpd00930	-0.7044815376833382	-0.8636239932175016	-7.0731479440440985	-0.748741627808374	-0.03699237918215633	-0.06642490706319881	1	1	0.0248314846961587	0.9751685153038413	0.04125498584142035	0.41813406597934094	1.0671892854983753	0.40041561080827887	0.6692764653979913	0.7542556432901114	In	NA	Validation
Cpd00937	-1.451489877957397	-28.717010521216174	-5.627930784995563	-1.6727380660213338	-0.04961833021214762	-0.045432260949773706	1	-1	0.5166126852476244	0.4833873147523756	0.5217504367311124	0.8046834640119738	0.876636939620326	1.0279735904542333	0.8676471565666758	0.5942110567543104	In	NA	Validation
Cpd00944	-0.7294815376833377	-45.566623993217505	-7.6641479440441	-1.2397416278083746	-0.04399237918215633	-0.05142490706319891	1	-1	0.5139054050003516	0.48609459499964836	0.02241297992867619	1.5444140783281026	1.145112825022407	0.7338919698753112	0.7792558907008748	0.6398980351512434	In	NA	Validation
Cpd00945	0.5881969573168473	4.8370197839464195	-1.9171142549692852	0.1831089957096845	-0.018127680869316664	-0.04528841047428519	1	1	0.010024620317324873	0.9899753796826751	1.01552121968427	0.6684033514015907	0.3873645901382069	0.23247675808203833	0.37288665411822264	0.5931143636672102	In	NA	Validation
Cpd00946	1.263547716027565	33.00479399006203	16.41417447816233	2.0235025354824256	0.0075245269307095295	0.30795119769684304	1	1	0.10031108160126911	0.8996889183987309	1.5245197392364251	1.905023108408576	2.029621707869604	1.4824314157070906	0.030144070395637938	2.0999280823568838	In	NA	Validation
Cpd00947	0.5395184623166616	20.30737600678248	9.717852055955898	0.01725837219162596	0.08100762081784367	-0.0374249070631989	1	1	0.17043925864336984	0.8295607413566302	0.9788332000595897	1.3475819053443243	1.146709449100633	0.11983467645311932	1.1846624182791863	0.5331642675549658	In	NA	Validation
Cpd00952	0.6689661880860778	30.77987692680357	5.025742887887857	1.9539881165888056	-0.02581998856162436	0.05306323787736318	1	1	0.020675380124990594	0.9793246198750094	1.0763953926331369	1.8073449469040714	0.5280533506082118	1.4352187572237811	0.4937431654400726	0.15670292046676443	In	NA	Validation
Cpd00953	1.2175184623166615	56.0193760067825	9.1468520559559	3.5562583721916265	-0.04699237918215633	0.096575092936801	1	1	0.005520966625905732	0.9944790333740943	1.4898284004132223	2.9154077633294135	1.0714229159902746	2.5234453378344357	0.8263899301163963	0.48843036515226057	In	NA	Validation
Cpd00959	-0.424481537683338	-25.85062399321751	-7.8621479440441	-0.8267416278083735	-0.024992379182156327	-0.06942490706319893	1	1	0.12479938283822067	0.8752006171617793	0.25228545206415964	0.6788435525655019	1.1712191885177679	0.4533914886234078	0.4807403077359054	0.7771271649178859	In	NA	Validation
Cpd00961	-0.3191590508897278	-19.436559393396625	-5.911389431612105	-0.6216102464724612	-0.018791262542974682	-0.05219917824300671	1	1	0.11737559759224236	0.8826244024077576	0.33166492882056625	0.3972537134529916	0.9140110530772677	0.31407078357597207	0.38331241570542757	0.6458009551628221	In	NA	Validation
Cpd00962	-0.3544815376833377	-25.85062399321751	-7.9071479440441	-0.8027416278083743	-0.03399237918215633	-0.06842490706319904	1	1	0.09751851203053752	0.9024814879694625	0.30504306861984465	0.6788435525655019	1.1771524529485318	0.4370912185264455	0.6221424259824698	0.7695033243752956	In	NA	Validation
Cpd00965	0.2914936606135506	11.807349454276096	5.474094536239504	0.0012408638415529005	0.042861330119694334	-0.02001368519955989	1	1	0.12758682883328898	0.872413171166711	0.7919018088516971	0.9744143027855385	0.5871686592224155	0.10895593843701311	0.585332828505016	0.40042388841490356	In	NA	Validation
Cpd00968	-0.5394815376833382	-22.69562399321751	-7.2721479440441	-0.7807416278083732	-0.03799237918215632	-0.06942490706319893	1	1	0.12284068092931244	0.8771593190706876	0.1656122248655345	0.5403329515926368	1.09342749931442	0.4221493042708954	0.6849878118698316	0.7771271649178859	In	NA	Validation
Cpd00971	-0.057481537683338864	-41.303623993217506	-7.8961479440441	-0.18374162780837452	-0.021992379182156324	-0.06842490706319904	1	1	0.36709719946880004	0.6329028005312	0.5288860988632492	1.3572601347631825	1.1757020994210117	0.01668008560894502	0.4336062683203839	0.7695033243752956	In	NA	Validation
Cpd00978	-0.13948153768333782	-14.211623993217517	-3.2901479440441	-0.3067416278083739	-0.007992379182156341	-0.062424907063199024	1	1	0.15121824547657414	0.8487817545234259	0.46708431946944784	0.1678689456801849	0.5683995223521633	0.10021896985587928	0.21364741771461734	0.723760281119748	In	NA	Validation
Cpd00982	-0.4665274719423598	16.92885414043796	4.672821094703685	0.4152318587906963	0.0075245269307095295	0.004191799200602277	1	1	0.2683686229667629	0.7316313770332371	0.22059626238754534	1.19925826220412	0.4815204990006333	0.3901294815779059	0.030144070395637938	0.2158851350918873	In	NA	Validation
Cpd00990	0.5881969573168473	8.988118685045325	-1.4445867824418133	0.2869551495558384	-0.017028779770415562	-0.04199170717758177	1	1	0.008514276505707241	0.9914857234942928	1.01552121968427	0.8506446203363003	0.32506169135362956	0.30300677292466616	0.35562143821510117	0.5679808234169084	In	NA	Validation
Cpd00996	1.2175184623166615	56.0193760067825	9.1468520559559	3.5562583721916265	-0.04699237918215633	0.096575092936801	1	1	0.005520966625905732	0.9944790333740943	1.4898284004132223	2.9154077633294135	1.0714229159902746	2.5234453378344357	0.8263899301163963	0.48843036515226057	In	NA	Validation
Cpd00997	0.9154274152756852	42.119831584046985	6.877332372899172	2.67387847533205	-0.03533261592643333	0.0726128518321812	1	1	0.011452117954853902	0.9885478820451461	1.2621483486318914	2.305190884964238	0.7721860179814106	1.9241523942118801	0.6431993498260973	0.3057460599275137	In	NA	Validation
Cpd00998	-0.5674815376833386	-40.64062399321751	-7.2801479440441	-0.801741627808374	-0.03899237918215633	-0.06542490706319892	1	1	0.46252502335595214	0.5374749766440479	0.14450917824326023	1.3281531526886947	1.094482301879889	0.43641204060573846	0.7006991583416723	0.746631802747521	In	NA	Validation
Cpd01005	-0.3984815376833391	-43.917623993217504	-7.6321479440441005	-0.7497416278083744	-0.03499237918215633	-0.07842490706319882	1	1	0.45549091655819574	0.5445090834418043	0.27188113821341314	1.4720197895787352	1.1408936147605306	0.40109478872898585	0.6378537724543103	0.8457417298012064	In	NA	Validation
Cpd01006	3.8109161370801967	-17.626784957306402	-5.8407127398827825	2.5723747159335524	-0.015783743745982196	-0.07325180982195409	1	1	0.00024472430785627	0.9997552756921437	3.444420973292924	0.31780111606212486	0.9046923086078977	1.8552132819596867	0.3360602458653057	0.8063028613226378	In	2.8131636091716974	Validation
Cpd01007	-0.3984815376833391	-43.917623993217504	-7.6321479440441005	-0.7497416278083744	-0.03499237918215633	-0.07842490706319882	1	1	0.45549091655819574	0.5445090834418043	0.27188113821341314	1.4720197895787352	1.1408936147605306	0.40109478872898585	0.6378537724543103	0.8457417298012064	In	NA	Validation
Cpd01009	-0.5454815376833384	-42.13562399321751	-7.6701479440441	-1.0007416278083738	-0.04399237918215633	-0.059424907063198924	1	1	0.38926274899861857	0.6107372510013814	0.16109014344647565	1.3937865436409713	1.145903926946509	0.5715684468263889	0.7792558907008748	0.7008887594919734	In	NA	Validation
Cpd01012	-0.2672793516416075	12.08900451637781	0.240490267636016	0.900946144504982	-0.004505548257260393	0.007951197696842965	1	1	0.13224901801868416	0.8677509819813158	0.37076563281994596	0.9867795046615316	0.10288374192422468	0.7200159002069163	0.1588646089648491	0.18722408042049096	In	NA	Validation
Cpd01013	-0.6834815376833392	-18.026623993217516	-7.6361479440441	0.206258372191626	-0.05999237918215632	-0.009424907063198871	1	1	0.1712840093590352	0.8287159906409648	0.05708227080812505	0.3353548229262958	1.1414210160432654	0.24819930346670194	1.0306374342503226	0.3196967323624107	In	NA	Validation
Cpd01016	0.0975184623166614	13.404376006782485	8.443852055955897	-0.4087416278083742	0.07300762081784368	-0.04042490706319901	1	1	0.31494006458459	0.68505993541541	0.6457065355222658	1.0445268566864205	0.978732140549675	0.16949511776797166	1.0589716465044625	0.5560357891827404	In	NA	Validation
Cpd01017	-2.4564815376833384	-9.542623993217504	-7.4581479440441	-2.7967416278083737	-0.07699237918215633	-0.0464249070631988	1	1	0.16837067343621592	0.8316293265637841	1.2791927885237189	0.03710918298615692	1.1179516589615772	1.7913719924157765	1.2977303242716107	0.6017788324382862	In	NA	Validation
Cpd01034	0.6991859683058578	6.903503300429943	-1.0357955736506042	0.6072848198855083	0.0060481433065075075	0.016799501613627008	1	1	0.015730490001047537	0.9842695099989525	1.0991714437364541	0.7591259738322252	0.2711624393818555	0.5205676123598616	0.006948095750448425	0.11976602228654386	In	NA	Validation
Cpd01047	-0.4264815376833386	-7.6376239932175025	-7.4251479440441	-0.6037416278083745	-0.03399237918215633	-0.06542490706319892	1	1	0.02812628875584544	0.9718737112441546	0.2507780915911397	0.12074236677484408	1.113600598379017	0.30193481230579516	0.6221424259824698	0.746631802747521	In	NA	Validation
Cpd01052	-0.4264815376833386	-18.026623993217516	-7.6381479440441	-0.8637416278083743	-0.039992379182156326	-0.07642490706319882	1	1	0.052144591511784966	0.947855408488215	0.2507780915911397	0.3353548229262958	1.1416847166846325	0.4785210716895594	0.7164105048135128	0.830494048716024	In	NA	Validation
Cpd01056	0.3033973400877153	-6.071897739261281	-5.672291687251202	0.06936719713656099	-0.02555817983620777	-0.06723677222796913	1	1	0.016741727493520764	0.9832582725064792	0.8008733768131222	0.18948077704250457	0.8824859388085476	0.15522583982969418	0.4896297978457016	0.7604451738484048	In	NA	Validation
Cpd01062	1.7865184623166614	55.1503760067825	-1.8911479440441001	5.027258372191627	-0.0009923791821563194	0.14557509293680115	1	1	0.0006101555446718088	0.9993898444553282	1.9186724549872887	2.8772569829029733	0.38394092371575006	3.522516059194118	0.1036679924117336	0.8619985517392329	Outlier	3.3933199825185203	Validation
Cpd01063	-0.3123921335964951	-28.653852626479324	-5.748983416574512	-0.5915350585025364	-0.04435517231741077	-0.04994353914526226	1	1	0.19853020633418927	0.8014697936658107	0.336765020646572	0.801910710301615	0.8925977679136089	0.29364437994569276	0.7849558593464625	0.628604322359984	In	NA	Validation
Cpd01065	-0.7221665696867205	-2.3275368370056504	0.25026470372624016	-0.12311400587095794	-0.059392766302373175	0.02148503228330914	1	1	0.2225921294707648	0.7774078705292352	0.027926126738428078	0.35386546129947016	0.10159497939122687	0.024496856595906707	1.0212167085470711	0.08404428360346648	In	NA	Validation
Cpd01066	0.4255184623166617	8.962376006782478	2.9698520559559	1.4222583721916262	-0.054992379182156326	0.03857509293680117	1	1	0.0675134969966169	0.9324865030033831	0.8929136530974746	0.8495144669807256	0.25698348512742675	1.074079655046154	0.95208070189112	0.04624761368196951	In	NA	Validation
Cpd01067	-2.0894815376833393	-19.181623993217517	-6.9461479440441	-2.309741627808374	-0.07499237918215633	-0.06342490706319892	1	1	0.31648804097915595	0.683511959020844	1.0025921417246295	0.38606155640447626	1.050444294771553	1.460612345031572	1.2663076313279298	0.7313841216623385	In	NA	Validation
Cpd01073	1.842043111163001	4.202953849880489	-0.9110702989253298	1.8078342704349584	0.024180011438375646	0.0305357653498907	1	1	0.006770036029888127	0.9932299639701119	1.9605202854619204	0.6405666307727814	0.25471737191197297	1.3359542918897116	0.2918241581519519	0.015042937910290797	In	NA	Validation
Cpd01086	-0.2823169456265703	-30.230544355802643	-5.367028529356466	-0.5419109983521606	-0.016535623445230317	-0.05746233613774347	1	1	0.32171330053633274	0.6782866994636673	0.3594320954288211	0.8711305261423499	0.8422368935472258	0.25994081395573204	0.34787328832533615	0.6859264317027753	In	NA	Validation
Cpd01094	-0.5176552914912323	29.48524511788157	6.319437636057067	0.7836529114222753	-0.026310059535455885	0.038026385666767804	1	1	0.13852597022072932	0.8614740297792707	0.18206223525772158	1.750508107001576	0.6986274180210639	0.6403529260488272	0.5014428403057319	0.04206435695067457	In	NA	Validation
Cpd01102	0.34099132505012125	3.579230080287589	-4.9437202586797735	1.0701190768358086	-0.03683637532492957	-0.01310143388210442	1	1	0.01592765766288118	0.9840723423371188	0.8292072202909336	0.6131839511634714	0.7864235623104666	0.834914420627237	0.6668254347461581	0.34772598658030685	In	NA	Validation
Cpd01105	-0.5584815376833392	-43.917623993217504	-7.6391479440441	-0.971741627808374	-0.040992379182156334	-0.061424907063198926	1	1	0.46077979920591305	0.539220200794087	0.15129230037184788	1.4720197895787352	1.1418165670053162	0.5518722871258921	0.7321218512853533	0.716136440577156	In	NA	Validation
Cpd01113	0.2881969573168472	4.279327476254113	4.8339846461296165	0.008933171533860234	0.04505913231749651	-0.02221148739736209	1	1	0.2146368607479826	0.7853631392520174	0.7894171487313352	0.6439195806578806	0.5027699649386568	0.11418038398091121	0.6198632603112585	0.4171795819151042	In	NA	Validation
Cpd01116	3.4718183927192943	37.46193684720489	-1.6700360481534586	3.391923588114005	0.010532045727702015	0.04930458115548953	1	1	1.9104254602608783e-05	0.9999808957453974	3.188849705123065	2.1007002988253016	0.35478724933560124	2.411832780884798	0.07739624023575978	0.128047520964861	Outlier	3.1104915218216256	Validation
Cpd01122	-0.5477304794611572	-15.4064842054267	-5.764021010559473	-0.476497464517575	-0.026310059535455885	-0.05746233613774347	1	1	0.1427079222779536	0.8572920777220464	0.15939516047547247	0.22032561955392788	0.8945804795028365	0.21551338605987522	0.5014428403057319	0.6859264317027753	In	NA	Validation
Cpd01124	0.5655184623166623	11.947376006782475	9.6608520559559	0.05425837219162677	0.08300762081784369	-0.0394249070631989	1	1	0.3204986561610724	0.6795013438389276	0.9984288862088446	0.9805617392165424	1.1391939808216658	0.14496425951927094	1.2160851112228674	0.5484119486401483	In	NA	Validation
Cpd01128	-0.9534815376833388	-4.473623993217501	-7.5281479440440995	-1.2847416278083743	-0.05099237918215633	-0.05342490706319891	1	1	0.025535921141919826	0.9744640788580802	0.14641139304951595	0.2596480851514352	1.1271811814094321	0.7644549763071163	0.8892353160037582	0.6551457162364259	In	NA	Validation
Cpd01131	-0.6131440132957428	24.08975639607706	6.4660541774104505	0.6257581745801701	-0.027813818933952128	0.040282024764512085	1	1	0.2285661700466891	0.7714338299533109	0.11009427282408134	1.5136357186023819	0.7179588560160337	0.533114306989861	0.5250689252257928	0.059260989753511364	In	NA	Validation
Cpd01133	-0.7194815376833379	-20.843623993217506	-7.3351479440441	-1.094741627808374	-0.054992379182156326	-0.062424907063199024	1	1	0.08849496781615529	0.9115050321838447	0.029949782293773857	0.45902657029255867	1.1017340695174893	0.6354111713728268	0.95208070189112	0.723760281119748	In	NA	Validation
Cpd01145	-0.4124815376833384	-32.16262399321751	-7.3841479440441	-0.6247416278083744	-0.014992379182156332	-0.06942490706319893	1	1	0.29777934059870037	0.7022206594012996	0.26132961490227674	0.9559525583787264	1.1081947352309878	0.3161975486406376	0.3236268430175006	0.7771271649178859	In	NA	Validation
Cpd01148	-0.40648153768333817	-31.5546239932175	-7.9071479440441	-0.5897416278083742	-0.032992379182156334	-0.09142490706319896	1	1	0.22188932165439845	0.7781106783456015	0.2658516963213356	0.9292601826603419	1.1771524529485318	0.29242632141589997	0.6064310795106295	0.9448516568548937	In	NA	Validation
Cpd01152	-0.7144815376833381	-7.6376239932175025	-6.8841479440441	-0.907741627808374	-0.04699237918215633	-0.05142490706319891	1	1	0.037310701991979056	0.9626892980080209	0.033718183476322605	0.12074236677484408	1.0422695748891675	0.5084049002006578	0.8263899301163963	0.6398980351512434	In	NA	Validation
Cpd01153	-0.1319410057769461	35.58524511788157	6.225452673651053	3.003953663301973	-0.022550661039215287	0.09516924280962484	1	1	0.2551928044756778	0.7448071955243222	0.4727674693400667	2.018309902860364	0.686235470588391	2.148332174054194	0.4423776280055798	0.47771238795588794	In	NA	Validation
Cpd01159	-0.6044815376833377	-29.18462399321751	-7.4441479440441	-1.046741627808374	-0.05299237918215632	-0.07242490706319904	1	1	0.15470969867660678	0.8452903013233932	0.11662300949239902	0.8252125996791411	1.1161057544720063	0.6028106311789011	0.9206580089474389	0.7999986865456605	In	NA	Validation
Cpd01165	-0.8124815376833388	53.603376006782504	7.8408520559559	1.7142583721916258	-0.054992379182156326	0.09457509293680122	1	1	0.0656240196096688	0.9343759803903312	0.04014247970163658	2.809340691395835	0.89922639717744	1.2723996078925353	0.95208070189112	0.47318268406707975	In	NA	Validation
Cpd01169	0.08159282880951993	41.590508275776294	6.7096631999668395	3.0911717084147563	-0.030821337730944608	0.09892864130586553	1	1	0.1127606607898255	0.8872393392101745	0.6337037002940352	2.281952568153614	0.7500787837615218	2.2075687445820047	0.5723210950659147	0.5063734426272842	In	NA	Validation
Cpd01173	2.65753267843358	8.178478200588334	17.704400042072102	2.4550814828508467	0.028577158509656895	0.3207331525840609	1	1	0.13528220475229347	0.8647177952477065	2.575138655393671	0.8150998374285033	2.199738362225338	1.7755503078015982	0.36090925927649026	2.1973756682396277	In	NA	Validation
Cpd01174	-0.6214815376833389	59.77937600678249	8.303852055955897	1.700258372191625	-0.05899237918215632	0.10457509293680124	1	1	0.02469287728423264	0.9753071227157674	0.10381044547173178	3.08047903421942	0.9602730956539651	1.2628911170026396	1.014926087778482	0.5494210894929924	In	2.4733370690701104	Validation
Cpd01179	-0.5725425095363448	19.68975639607705	2.833723350342781	-0.14191099835216126	-0.03909201442267393	0.02900382927579035	1	1	0.055757528742224616	0.9442424712577754	0.14069482378011722	1.3204672101140753	0.2390348716380881	0.011730354326981949	0.7022645621262495	0.026722174260675104	In	NA	Validation
Cpd01181	0.7229462122681664	7.79050827577631	1.5194376360570676	1.5543296031515983	0.015043323923190731	0.06885345333594067	1	1	0.07330119237132515	0.9266988076286748	1.1170790700254973	0.7980672074934445	0.06574587873958918	1.1637795190747335	0.14827449499594234	0.27708500525611857	In	NA	Validation
Cpd01182	0.0535184623166618	66.51637600678251	10.5828520559559	3.0082583721916265	-0.04299237918215633	0.11057509293680123	1	1	0.02436136319529192	0.9756386368047081	0.6125446051158356	3.3762463618752667	1.2607599764919826	2.151255837287117	0.7635445442290342	0.5951641327485399	In	2.8784345346856615	Validation
Cpd01185	-0.2554815376833384	60.982376006782495	8.548852055955898	2.397258372191626	-0.053992379182156325	0.11657509293680103	1	1	0.021992679057008746	0.9780073209429913	0.37965741203431264	3.1332930605174734	0.9925764242214572	1.7362781277352701	0.9363693554192796	0.6409071760040858	In	2.5907624993231035	Validation
Cpd01186	-0.2554815376833384	55.457376006782475	9.6428520559559	2.5262583721916254	-0.05099237918215633	0.1175750929368009	1	1	0.059491543806935554	0.9405084561930644	0.37965741203431264	2.890734876563407	1.1368206750493604	1.8238920795064453	0.8892353160037582	0.6485310165466761	In	NA	Validation
Cpd01188	-0.09948153768333777	51.6813760067825	8.4368520559559	2.5142583721916267	-0.05299237918215632	0.1135750929368009	1	1	0.04251670650527428	0.9574832934947257	0.4972315289298392	2.724961174733443	0.9778091883048897	1.8157419444579648	0.9206580089474389	0.618035654376311	In	NA	Validation
Cpd01190	1.7041492197869632	19.977726320889094	2.611918839064586	2.6265100542794166	0.01880272241943133	0.08389104732090309	1	1	0.010221237370636294	0.9897787626293637	1.856592384796374	1.3331096466744006	0.20978987569697993	1.8919808084941891	0.20733970729609452	0.39172922394170134	In	NA	Validation
Cpd01191	-2.11013649449875	10.739380456227437	5.3750767338014285	-1.7449185171491537	-0.047362691114403256	-0.04618414064902175	1	-1	0.6618787997216286	0.33812120027837145	1.0181593744623676	0.9275283985889907	0.5741131302175657	1.0769969591669037	0.8322080291865843	0.599943267688589	In	NA	Validation
Cpd01199	2.5370980562179457	27.376030772957417	-1.220410958265989	2.4787133913140806	0.007696494954859166	0.0360302708443962	1	1	0.0001953862974333198	0.9998046137025667	2.484369460838225	1.657909518571772	0.29550403704652767	1.7916005782539905	0.032845919605130704	0.026846295840210626	In	NA	Validation
Cpd01210	0.040518462316661896	77.85537600678248	9.3248520559559	2.9552583721916257	-0.05199237918215633	0.12857509293680106	1	1	0.004680929233593867	0.9953190707664061	0.6027467620412085	3.87405038863638	1.0948922730719626	2.1152594074896567	0.9049466624755986	0.7323932625151809	Outlier	3.1639621313828816	Validation
Cpd01211	2.950518462316662	20.243376006782484	-1.1391479440441	2.642258372191625	0.042007620817843684	0.045575092936801065	1	1	0.00029537976546312184	0.9997046202345369	2.795956250284676	1.3447721815844946	0.2847894825616524	1.9026767183084323	0.5719199058774074	0.09961449748010745	In	NA	Validation
Cpd01214	0.040518462316661896	44.82837600678249	9.3248520559559	3.049258372191627	-0.047992379182156326	0.12357509293680093	1	1	0.13123055691306496	0.868769443086935	0.6027467620412085	2.4241012227629057	1.0948922730719626	2.1791021320360953	0.8421012765882366	0.6942740598022237	In	NA	Validation
Cpd01215	0.040518462316661896	44.82837600678249	9.3248520559559	3.049258372191627	-0.047992379182156326	0.12357509293680093	1	1	0.13123055691306496	0.868769443086935	0.6027467620412085	2.4241012227629057	1.0948922730719626	2.1791021320360953	0.8421012765882366	0.6942740598022237	In	NA	Validation
Cpd01216	2.428209370162904	21.31757594494923	0.7171819969593232	2.157337121948592	0.04135911339687493	0.024492551080301458	1	1	0.000922644984865939	0.9990773550151341	2.402302210179022	1.3919316361012903	0.04003178454570744	1.573328911861834	0.5617309810970076	0.06111543986635121	In	NA	Validation
Cpd01219	0.16651846231666134	82.01237600678249	11.9538520559559	3.138258372191625	-0.055992379182156334	0.13557509293680114	1	1	0.005431678507318072	0.9945683214926819	0.6977104718414406	4.056550727224082	1.4415267661492537	2.2395489669789983	0.9677920483629606	0.7857601463133204	Outlier	3.3460983090986467	Validation
Cpd01221	0.16651846231666134	65.0863760067825	9.618852055955898	3.0262583721916254	-0.05299237918215632	0.13257509293680106	1	1	0.014230670626874109	0.9857693293731259	0.6977104718414406	3.313466596616567	1.1336562673529527	2.1634810398598385	0.9206580089474389	0.762888624685546	In	2.8270965056001875	Validation
Cpd01223	0.4859991551190447	0.9853714322980662	-1.2077735956286264	0.2243177869184758	-0.013182625924261716	-0.04199170717758177	1	1	0.02495297314351108	0.9750470268564889	0.9384967559530503	0.49930854064946445	0.29383779673019594	0.2604648592100653	0.2951931825541762	0.5679808234169084	In	NA	Validation
Cpd01225	0.4859991551190447	0.9853714322980662	-1.2077735956286264	0.2243177869184758	-0.013182625924261716	-0.04199170717758177	1	1	0.02495297314351108	0.9750470268564889	0.9384967559530503	0.49930854064946445	0.29383779673019594	0.2604648592100653	0.2951931825541762	0.5679808234169084	In	NA	Validation
Cpd01226	1.6185184623166613	2.852376006782478	-4.0401479440441	1.7872583721916264	0.04400762081784368	0.035575092936801056	1	1	0.0069560533704846605	0.9930439466295153	1.792054175253645	0.5812736517844641	0.6672872628648937	1.321979596104131	0.6033425988210883	0.0233760920541949	In	NA	Validation
Cpd01230	-1.08872611960623	0.3606461575727991	-2.9264549143099448	0.12266943527012435	-0.039006801748437535	0.005810490624616013	1	1	0.2720267566091096	0.7279732433908904	0.2483425615398272	0.4718818930281855	0.5204464797513101	0.19142754309426574	0.7009257562775294	0.20354448978754663	In	NA	Validation
Cpd01235	2.362795836328316	64.57697444118983	7.190114327786392	4.556585242249343	-0.061648405400117526	0.1868985661178954	1	1	0.00019071704088280406	0.9998092829591172	2.353001322527629	3.291102882833125	0.8134264190373467	3.2028452614673633	1.0566558359271625	1.1770421219379414	Outlier	3.4090304476651516	Validation
Cpd01236	1.465051475426061	12.922839102843973	-1.808381912815112	2.4513220843546053	0.020306481817927567	0.0726128518321812	1	1	0.009110366525703517	0.9908896334742965	1.6763891402774938	1.0233864554328116	0.37302819595649583	1.7729970073478127	0.23096579221615532	0.3057460599275137	In	NA	Validation
Cpd01241	-1.5944815376833388	-16.715623993217505	-7.8671479440441	-1.9557416278083741	-0.035992379182156316	-0.08442490706319883	1	1	0.18756463474731955	0.8124353652526805	0.6295204246522866	0.2777993877835296	1.171878440121186	1.2201833611013697	0.6535651189261507	0.8914847730567539	In	NA	Validation
Cpd01248	1.3470063626441062	11.603290230663516	-0.551239055672256	2.252073964053853	-0.027813818933952128	0.1079511976968428	1	1	0.007550981010401414	0.9924490189895986	1.587420871757166	0.965455708269965	0.20727350709706208	1.6376720832972123	0.5250689252257928	0.5751599738386326	In	NA	Validation
Cpd01250	-2.0464815376833387	-25.177623993217512	-7.2161479440441	-2.261741627808374	-0.05299237918215632	-0.05242490706319902	1	1	0.4985168367565175	0.5014831632434825	0.9701838915547083	0.6492975511535406	1.086043881356136	1.4280118048376462	0.9206580089474389	0.6475218756938355	In	NA	Validation
Cpd01254	-0.06148153768333841	44.35237600678249	-3.0181479440441	2.1732583721916257	-0.014992379182156332	0.0855750929368011	1	1	0.004309683749547322	0.9956903162504527	0.5258713779172104	2.403203902299171	0.5325362351262131	1.58414227349695	0.3236268430175006	0.4045681191837576	In	NA	Validation
Cpd01256	-0.7074074382875486	-15.177265930339289	-2.802279090134121	-0.7190888064881179	-0.011534274275910068	-0.03045324563912028	1	1	0.3283606391718138	0.6716393608281862	0.03904979238203495	0.21026249402736025	0.5040738575125723	0.3802760692808974	0.2692953586994941	0.48001343254085577	In	NA	Validation
Cpd01259	-1.7604815376833385	-22.8426239932175	-7.6841479440441	-2.2397416278083737	-0.04399237918215633	-0.07842490706319882	1	1	0.30192440625911987	0.6980755937408801	0.7546313439129103	0.5467865358534958	1.14774983143608	1.4130698905820966	0.7792558907008748	0.8457417298012064	In	NA	Validation
Cpd01266	-1.1732943892355925	-5.1598676640733165	-1.9399608601835332	-0.2516854344423867	-0.01803938284372656	0.02148503228330914	1	1	0.4778384122973729	0.5221615877026271	0.31207999499530825	0.22952066097899024	0.39037692236223803	0.06282601892353737	0.37149937324539706	0.08404428360346648	In	NA	Validation
Cpd01270	-0.02216656968672059	30.64464361412217	6.548760944327745	1.269367197136561	-0.02555817983620777	0.053063979651730216	1	1	0.0735361854525296	0.9264638145474704	0.5555022922952759	1.8014079429702994	0.728863769756786	0.9702393446778376	0.4896297978457016	0.15670857563625729	In	NA	Validation
Cpd01279	1.8025184623166612	-14.415623993217508	-3.8141479440441	2.0722583721916266	0.058007620817843684	0.025575092936801047	1	1	0.043822284287793	0.956177715712207	1.930731338771445	0.1768249401646424	0.6374890903903909	1.5155453035055653	0.8233014494268552	0.052862313371717644	In	NA	Validation
Cpd01282	2.213518462316662	42.506376006782496	6.121852055955901	3.8422583721916266	-0.027992379182156333	0.03857509293680117	1	1	0.0017879014729654807	0.9982120985270345	2.240493915976966	2.322160932601577	0.672575695922262	2.7176902231565765	0.5278743471514269	0.04624761368196951	In	NA	Validation
Cpd01285	-1.355481537683338	-28.357623993217512	-7.6221479440441	-1.7817416278083735	-0.03499237918215633	-0.07042490706319904	1	1	0.3510970760872648	0.6489029239127352	0.449390848126448	0.7889057004700891	1.1395751115536943	1.1020064028983885	0.6378537724543103	0.784751005460478	In	NA	Validation
Cpd01289	-0.2667480976282076	-5.4025406556140165	-0.7698615077165383	0.467724380325069	-0.03790790064953644	-0.013969729155603785	1	1	0.2144748911780019	0.7855251088219981	0.3711660284704119	0.21886684738210105	0.23609894750774454	0.42578124320627736	0.683660540374408	0.35434573128935165	In	NA	Validation
Cpd01290	-0.2667480976282076	-5.4025406556140165	-0.7676637055187363	0.467724380325069	-0.03845735119898699	-0.013969729155603785	1	1	0.2132849364662308	0.7867150635337692	0.3711660284704119	0.21886684738210105	0.23580916658316514	0.42578124320627736	0.6922931483259687	0.35434573128935165	In	NA	Validation
Cpd01296	1.7765184623166608	-6.133623993217497	-3.0391479440441	2.122258372191625	0.04900762081784368	0.04157509293680106	1	1	0.02327221810301905	0.976727781896981	1.9111356526221903	0.18677087513084717	0.5353050918605694	1.5495041995409033	0.6818993311802908	0.06911913530974242	In	NA	Validation
Cpd01300	-1.6702868704386002	-24.14332631068985	-5.7692841684542095	-2.0629636299311085	-0.053377728708388215	-0.038665343656540535	1	1	0.40163412036307045	0.5983658796369296	0.6866534057719749	0.6038898828201814	0.8952744285590661	1.2930061775571071	0.9267123688668278	0.5426211583457976	In	NA	Validation
Cpd01316	1.5385184623166612	10.644376006782494	-3.6601479440441	1.445258372191626	0.023007620817843674	0.019575092936801042	1	1	0.0022944477116537687	0.9977055522883462	1.7317597563328624	0.9233575195437561	0.6171841410051102	1.0897007472224098	0.273404322912438	0.09860535662726518	In	NA	Validation
Cpd01319	-2.2214815376833386	-32.11062399321751	-7.6721479440441	-2.4757416278083744	-0.06399237918215632	-0.06642490706319881	1	-1	0.64844509406856	0.35155490593144	1.10207793294392	0.9536696578238647	1.146167627587876	1.5733558798688987	1.0934828201376843	0.7542556432901114	In	NA	Validation
Cpd01327	0.2305184623166623	64.38837600678251	9.054852055955898	4.055258372191625	-0.024992379182156327	0.15057509293680105	1	1	0.04603797352292549	0.9539620264770745	0.7459460069780675	3.2828230468609223	1.0592926864873793	2.862355120267121	0.4807403077359054	0.9001177544521883	Outlier	3.0888371429477006	Validation
Cpd01335	1.984518462316661	35.95337600678249	22.377852055955895	3.4062583721916266	0.0010076208178436683	0.4295750929368012	1	1	0.2061183853597761	0.7938816146402239	2.0679011418162254	2.0344715607552426	2.815934508955522	2.421568649728418	0.07224529946805282	3.0271692658351474	Outlier	3.426438469839429	Validation
Cpd01336	0.2154274152756853	21.53035789983646	15.55778350071872	0.8528258437531022	-0.03157321743019273	0.29216172401263235	1	1	0.353188488065065	0.646811511934935	0.7345721830750437	1.4012731753873795	1.9167062828630876	0.6873336543984694	0.5841341375259451	1.979551652737021	In	NA	Validation
Cpd01337	-0.3754815376833385	-15.89262399321751	-0.22214794404409946	-0.5567416278083739	0.01700762081784367	-0.0044249070631989795	1	1	0.45771384499342005	0.54228615500658	0.28921578365313866	0.24166809630946706	0.16388273849475388	0.2700134500325758	0.179136244081395	0.28157752964945526	In	NA	Validation
Cpd01342	1.662518462316661	32.18337600678248	22.134852055955896	2.4222583721916258	0.002007620817843669	0.4145750929368013	1	1	0.21633581873474805	0.783664181265252	1.825216105660075	1.8689612705277616	2.783894881029398	1.7532575757529398	0.05653395299621232	2.9128116576962797	In	NA	Validation
Cpd01343	-0.4934815376833388	-27.229623993217512	-7.5001479440441	-0.6337416278083747	-0.01199237918215633	-0.07842490706319882	1	1	0.24090855788126275	0.7590914421187372	0.20028151574498404	0.739384319203087	1.1234893724302901	0.3223101499269989	0.27649280360197914	0.8457417298012064	In	NA	Validation
Cpd01345	1.7525184623166616	-9.996623993217511	-3.5231479440441005	1.4902583721916258	0.031007620817843667	0.023575092936801045	1	1	0.013193401261650917	0.9868065987383491	1.8930473269459562	0.017177705064863172	0.5991206470714515	1.1202637536542153	0.3990950946871618	0.06810999445690015	In	NA	Validation
Cpd01350	-1.0131440132957434	-16.490694731742483	-5.692592439130903	-1.3832643818108077	-0.045107052016658884	-0.05746233613774347	1	1	0.1415320667367972	0.8584679332632028	0.19137782177983223	0.2679245582484145	0.8851625994540051	0.8313694555127953	0.7967689018064928	0.6859264317027753	In	NA	Validation
Cpd01360	-0.7364815376833382	-47.0976239932175	-7.6891479440441	-1.1887416278083744	-0.048992379182156334	-0.0464249070631988	1	-1	0.5480863116540284	0.45191368834597156	0.01713721827310729	1.6116279388952837	1.1484090830394982	0.699253895919265	0.8578126230600772	0.6017788324382862	In	NA	Validation
Cpd01361	-0.2667480976282076	-5.4025406556140165	-0.7698615077165383	-0.4712866086859198	-0.03790790064953644	-0.03539830058417517	1	1	0.09550074121856567	0.9044992587814343	0.3711660284704119	0.21886684738210105	0.23609894750774454	0.2119742878310288	0.683660540374408	0.5177137429163067	In	NA	Validation
Cpd01365	-1.8004815376833383	-7.458623993217515	-7.4671479440440995	-2.110741627808374	-0.027992379182156333	-0.07742490706319892	1	1	0.13392226727490375	0.8660777327250962	0.7847785533733015	0.1286008129156178	1.11913831184773	1.3254559388109215	0.5278743471514269	0.8381178892586159	In	NA	Validation
Cpd01367	-0.7284815376833391	-20.49062399321751	-7.6661479440440985	0.2082583721916258	-0.039992379182156326	-0.019424907063198882	1	1	0.2820776950826207	0.7179223049173793	0.023166660165184885	0.4435291876797471	1.1453765256637742	0.24955765930811535	0.7164105048135128	0.39593513778832323	In	NA	Validation
Cpd01371	1.7101642573809488	7.687500756979317	-2.8294345443940596	1.6618484001440783	0.021058361517175696	0.05231209995248202	1	1	0.0030104328992439644	0.996989567100756	1.8611257997528243	0.7935449782277408	0.5076543128650551	1.2368039120529812	0.2427788346761859	0.15097636470197756	In	NA	Validation
Cpd01377	4.7655184623166615	-28.086623993217515	-7.8871479440440995	3.0502583721916263	-0.016992379182156334	-0.09342490706319896	1	1	7.256324573268191e-05	0.9999274367542673	4.163885879549931	0.7770082764245595	1.1745154465348588	2.1797813099568017	0.3550495359611816	0.9600993379400761	Outlier	3.387070156318255	Validation
Cpd01379	-0.2364522839724343	-35.41174736332143	-5.927178905296316	-0.5419109983521606	-0.021046901640719044	-0.05069541884451047	1	1	0.3623639323549378	0.6376360676450622	0.3939993844717514	1.0985953573099705	0.9160929002459568	0.25994081395573204	0.4187515430855189	0.6343365332942638	In	NA	Validation
Cpd01381	-0.7054815376833385	-0.8636239932175016	-7.3111479440441	-0.7417416278083735	-0.032992379182156334	-0.06842490706319904	1	1	0.02489961864615209	0.9751003813538479	0.04050130560491032	0.41813406597934094	1.098569661821082	0.39566136536333096	0.6064310795106295	0.7695033243752956	In	NA	Validation
Cpd01382	-0.7064815376833389	-0.8636239932175016	-7.0361479440441	-0.7417416278083735	-0.035992379182156316	-0.06742490706319892	1	1	0.025770925463309613	0.9742290745366904	0.039747625368400284	0.41813406597934094	1.0623108236330807	0.39566136536333096	0.6535651189261507	0.7618794838327034	In	NA	Validation
Cpd01383	-0.7064815376833389	-0.8636239932175016	-7.0361479440441	-0.7417416278083735	-0.035992379182156316	-0.06742490706319892	1	1	0.025770925463309613	0.9742290745366904	0.039747625368400284	0.41813406597934094	1.0623108236330807	0.39566136536333096	0.6535651189261507	0.7618794838327034	In	NA	Validation
Cpd01384	-0.7054815376833385	-0.8636239932175016	-7.3111479440441	-0.7417416278083735	-0.032992379182156334	-0.06842490706319904	1	1	0.02489961864615209	0.9751003813538479	0.04050130560491032	0.41813406597934094	1.098569661821082	0.39566136536333096	0.6064310795106295	0.7695033243752956	In	NA	Validation
Cpd01389	-0.4484815376833389	-25.043623993217512	-7.4941479440441	-0.6487416278083744	-0.01999237918215632	-0.07542490706319893	1	1	0.16766710913919325	0.8323328908608068	0.23419712638792417	0.6434146920313967	1.122698270506188	0.3324978187376005	0.40218357537670285	0.8228702081734335	In	NA	Validation
Cpd01391	-0.3814815376833387	-25.043623993217512	-7.4451479440441	-0.6247416278083744	-0.02399237918215633	-0.07442490706319882	1	1	0.14474302594716904	0.855256974052831	0.28469370223407975	0.6434146920313967	1.1162376047926899	0.3161975486406376	0.46502896126406496	0.8152463676308414	In	NA	Validation
Cpd01392	-0.3153996523934873	-33.124529318208644	-5.567780409055714	-0.4810087427130639	-0.021798781339967162	-0.05069541884451047	1	1	0.38766411258957656	0.6123358874104234	0.3344983131683473	0.9981820622277031	0.8687060932634153	0.2185773466044172	0.43056458554554927	0.6343365332942638	In	NA	Validation
Cpd01393	1.0184349340726782	-17.801221047531964	-4.8828180030406765	1.4197431369861846	-0.05788900690387694	0.03652262626827156	1	1	0.027860526816099074	0.9721394731839009	1.339783079761095	0.3254591977383529	0.7783935803740946	1.0723713628292337	0.9975906236270106	0.03059993508211628	In	NA	Validation
Cpd01400	-1.543971080964916	-21.61325112271993	-5.6790586045444345	-1.8208583667732132	-0.04961833021214762	-0.045432260949773706	1	1	0.35429108859545977	0.6457089114045402	0.5914516916865287	0.49281468954213137	0.8833781590237	1.1285736283333585	0.8676471565666758	0.5942110567543104	In	NA	Validation
Cpd01403	0.14851846231666155	68.8893760067825	9.5248520559559	4.307258372191626	-0.030992379182156325	0.12757509293680092	1	1	0.05028799745647161	0.9497120025435284	0.6841442275842647	3.4804256506577094	1.1212623372086907	3.0335079562852316	0.5750083865669483	0.7247694219725886	Outlier	3.2696954723879594	Validation
Cpd01405	-0.8189458998260103	-13.40968351275687	-2.939641727496758	-1.1113964987958098	-0.024721087462723255	-0.02276093794681258	1	1	0.21699562413936524	0.7830043758606348	0.04501454169021015	0.1326622078376897	0.5221851652987867	0.6467227920197133	0.4764779495369511	0.42136850529015385	In	NA	Validation
Cpd01407	-0.3557590866391971	-16.375617578690942	0.8444242065691758	-0.5690888064881175	0.035169022427386634	-0.018914784100658676	1	-1	0.5981073004419217	0.40189269955807827	0.3040802052206397	0.262872448699313	0.023254858404153353	0.2783993811748793	0.464476317183166	0.3920460416648025	In	NA	Validation
Cpd01408	0.363547716027565	31.893515794573307	7.446505305229998	1.5355326106703948	-0.0195431422422228	0.03201134807278267	1	1	0.052111334675901344	0.9478886653240987	0.8462075263776205	1.856235846695364	0.8472316516336781	1.1510130168058086	0.39512545816545797	0.003793330523559798	In	NA	Validation
Cpd01411	-0.36148153768333824	-45.566623993217505	-7.8861479440441	-0.7137416278083739	-0.04299237918215633	-0.06042490706319902	1	1	0.431397953775704	0.568602046224296	0.2997673069642758	1.5444140783281026	1.1743835962141755	0.37664438358354124	0.7635445442290342	0.7085126000345655	In	NA	Validation
Cpd01422	-0.35848153768333896	-45.566623993217505	-7.8001479440441	-0.7627416278083743	-0.01599237918215632	-0.06742490706319892	1	-1	0.5199054181454423	0.4800945818545576	0.3020283476738046	1.5444140783281026	1.163044468635382	0.409924101698174	0.3393381894893409	0.7618794838327034	In	NA	Validation
Cpd01424	-0.3191590508897278	-19.436559393396625	-5.911389431612105	-0.6216102464724612	-0.018791262542974682	-0.05219917824300671	1	1	0.11737559759224236	0.8826244024077576	0.33166492882056625	0.3972537134529916	0.9140110530772677	0.31407078357597207	0.38331241570542757	0.6458009551628221	In	NA	Validation
Cpd01428	2.1465184623166618	39.9663760067825	22.296852055955895	3.0922583721916266	0.006007620817843673	0.3975750929368009	1	1	0.08690280033534004	0.91309719966466	2.1899973401308106	2.2106500208833277	2.8052546329801475	2.208306782626487	0.006311432891149692	2.783206368472225	In	NA	Validation
Cpd01430	-0.7984815376833385	2.380376006782498	-7.0651479440440985	-0.8317416278083742	-0.03699237918215633	-0.06542490706319892	1	1	0.020550437509562647	0.9794495624904374	0.029590956390499443	0.5605519390557194	1.0661344829329062	0.4567873782269422	0.6692764653979913	0.746631802747521	In	NA	Validation
Cpd01433	-0.5414815376833388	-22.69562399321751	-7.2351479440440984	-0.7727416278083741	-0.035992379182156316	-0.07042490706319904	1	1	0.12868311809510324	0.8713168819048968	0.16410486439251445	0.5403329515926368	1.088549037449125	0.41671588090524175	0.6535651189261507	0.784751005460478	In	NA	Validation
Cpd01436	-0.13748153768333893	-36.33262399321751	-7.8821479440441005	-0.293741627808374	-0.018992379182156332	-0.07042490706319904	1	1	0.2843381129004814	0.7156618870995186	0.4685916799424666	1.139023622105144	1.1738561949314408	0.09138965688669112	0.38647222890486255	0.784751005460478	In	NA	Validation
Cpd01437	-0.13748153768333893	-36.33262399321751	-7.8821479440441005	-0.293741627808374	-0.018992379182156332	-0.07042490706319904	1	1	0.2843381129004814	0.7156618870995186	0.4685916799424666	1.139023622105144	1.1738561949314408	0.09138965688669112	0.38647222890486255	0.784751005460478	In	NA	Validation
Cpd01439	-0.02348153768333905	-41.303623993217506	-7.8911479440441	-0.14374162780837452	7.620817843667638e-06	-0.06942490706319893	1	1	0.4328250213662037	0.5671749786337963	0.5545112269045817	1.3572601347631825	1.1750428478175936	0.010487031219326431	0.08795664593989332	0.7771271649178859	In	NA	Validation
Cpd01440	-0.13748153768333893	-36.33262399321751	-7.8821479440441005	-0.293741627808374	-0.018992379182156332	-0.07042490706319904	1	1	0.2843381129004814	0.7156618870995186	0.4685916799424666	1.139023622105144	1.1738561949314408	0.09138965688669112	0.38647222890486255	0.784751005460478	In	NA	Validation
Cpd01442	-0.13748153768333893	-45.566623993217505	-7.8821479440441005	-0.5247416278083747	-0.024992379182156327	-0.08142490706319894	1	1	0.4240039721809684	0.5759960278190316	0.4685916799424666	1.5444140783281026	1.1738561949314408	0.24827975656995924	0.4807403077359054	0.868613251428981	In	NA	Validation
Cpd01449	-0.8904815376833382	83.10037600678248	16.386852055955902	3.611258372191626	-0.061992379182156325	0.18457509293680108	1	1	0.21344870749291234	0.7865512925070877	0.09892953814939917	4.104316031141191	2.0260192377398325	2.5608001234733084	1.0620601271940036	1.159328332900291	Outlier	3.6255022293192036	Validation
Cpd01450	-1.3560011561528857	-27.317762400915424	-5.620411988003082	-1.5674749081265968	-0.04961833021214762	-0.051447298543758666	1	1	0.4572405835213157	0.5427594164786843	0.4497824742974716	0.7432537657384369	0.8756455838257121	0.9564811777482557	0.8676471565666758	0.6400687442285435	In	NA	Validation
Cpd01451	1.3267056107644075	33.26795188479887	17.051768463124734	2.0806453926252817	0.0015094893367245633	0.3177256337870685	1	1	0.09708437208539233	0.9029156279146077	1.5721205962791482	1.9165762488684028	2.1136886792528573	1.5212415826046204	0.06436026928460566	2.1744468245025117	In	NA	Validation
Cpd01452	1.3267056107644075	33.26795188479887	17.051768463124734	2.0806453926252817	0.0015094893367245633	0.3177256337870685	1	1	0.09708437208539233	0.9029156279146077	1.5721205962791482	1.9165762488684028	2.1136886792528573	1.5212415826046204	0.06436026928460566	2.1744468245025117	In	NA	Validation
Cpd01454	-0.5134815376833393	-23.443623993217518	-7.8631479440440994	-0.873741627808374	-0.04199237918215633	-0.061424907063198926	1	1	0.09244261820963384	0.9075573817903662	0.18520791101478803	0.5731715980356492	1.1713510388384516	0.4853128508966271	0.7478331977571937	0.716136440577156	In	NA	Validation
Cpd01459	-0.5184815376833392	-23.443623993217518	-7.9071479440441	-0.9627416278083744	-0.03899237918215633	-0.06542490706319892	1	1	0.08871562842197434	0.9112843715780257	0.18143950983223922	0.5731715980356492	1.1771524529485318	0.5457596858395313	0.7006991583416723	0.746631802747521	In	NA	Validation
Cpd01461	0.9706145397344292	36.7150417619684	5.099369261514228	2.1534386660393547	-0.02362218636382216	0.04592038073450597	1	1	0.007557998580378089	0.9924420014196219	1.3037417936462525	2.067910160277034	0.5377610115816225	1.570681166683431	0.45921273363382975	0.10224691659111212	In	NA	Validation
Cpd01473	-0.2934815376833386	-43.917623993217504	-7.6491479440441	-0.6747416278083742	-0.02999237918215633	-0.07742490706319892	1	1	0.4305546089735308	0.5694453910264692	0.3510175630469407	1.4720197895787352	1.1431350702121523	0.3501564446759768	0.559297040095108	0.8381178892586159	In	NA	Validation
Cpd01477	-0.3436711745512849	-23.15144175451511	-4.199531837386868	-0.5350228724221838	-0.030765043506679295	-0.029354344540219183	1	1	0.22649689136089146	0.7735031086391085	0.31319062566196687	0.5603442327499859	0.6883020803139448	0.25526255090904393	0.5714366370041188	0.47163558579075554	In	NA	Validation
Cpd01479	-0.3026176975062696	25.378478200588336	6.0532722225232325	0.7039536633019741	0.0075245269307095295	0.004943678899850482	1	1	0.17638562370335287	0.8236143762966471	0.3441318199508029	1.570213097882791	0.663533422891734	0.5862229564285867	0.030144070395637938	0.21015292415760753	In	NA	Validation
Cpd01483	-0.6834815376833392	-18.026623993217516	-7.6361479440441	0.206258372191626	-0.05999237918215632	-0.009424907063198871	1	1	0.1712840093590352	0.8287159906409648	0.05708227080812505	0.3353548229262958	1.1414210160432654	0.24819930346670194	1.0306374342503226	0.3196967323624107	In	NA	Validation
Cpd01485	-0.7974815376833391	-15.054623993217506	-7.6681479440441	-0.9597416278083744	-0.05999237918215632	-0.04842490706319902	1	1	0.05861345503416471	0.9413865449658353	0.028837276153990076	0.20487827582919402	1.1456402263051417	0.5437221520774109	1.0306374342503226	0.6170265135234705	In	NA	Validation
Cpd01486	-2.4564815376833384	-9.542623993217504	-7.4581479440441	-2.7967416278083737	-0.07699237918215633	-0.0464249070631988	1	1	0.16837067343621592	0.8316293265637841	1.2791927885237189	0.03710918298615692	1.1179516589615772	1.7913719924157765	1.2977303242716107	0.6017788324382862	In	NA	Validation
Cpd01497	-0.4590086749498781	-15.67189773926128	-5.751239055672254	-0.8043170133897554	-0.033076976828688966	-0.046936020348269936	1	1	0.08114332766188925	0.9188566723381107	0.22626303108310797	0.23197778693198157	0.8928951746519929	0.4381611856299193	0.6077602224460059	0.6056754786228686	In	NA	Validation
Cpd01498	-0.09971513059524094	37.344162641089284	20.898819810964774	0.873768336369025	-0.018127680869316664	0.30086543567956103	1	-1	0.556754899073727	0.443245100926273	0.497055474568749	2.0955297834312687	2.6209236331519983	0.701557332987769	0.37288665411822264	2.045907362614376	In	NA	Validation
Cpd01500	-0.14848153768333905	-47.50462399321751	-7.8321479440441	-0.4847416278083747	-0.04199237918215633	-0.06842490706319904	1	1	0.4275530265792502	0.5724469734207498	0.46030119734085884	1.6294960259304523	1.1672636788972586	0.22111263974168777	0.7478331977571937	0.7695033243752956	In	NA	Validation
Cpd01502	-0.5454815376833384	-25.76562399321751	-7.6701479440441	-0.9067416278083736	-0.040992379182156334	-0.06542490706319892	1	1	0.12594044719932662	0.8740595528006734	0.16109014344647565	0.6751118881969778	1.145903926946509	0.5077257222799507	0.7321218512853533	0.746631802747521	In	NA	Validation
Cpd01512	1.5761090452289348	-17.404189007262367	-2.4335977714528023	1.0050870176877067	-0.0038419665836023757	-0.046936762122636776	1	1	0.023350365519153704	0.9766496344808463	1.7600910357527255	0.30802872341086496	0.45546310741437296	0.7907460819157484	0.14843884737764418	0.6056811337923601	In	NA	Validation
Cpd01513	-0.4507379982581487	-5.742574430990604	-5.563269130860225	-0.6216102464724612	-0.03909201442267393	-0.0379134639572925	1	1	0.03572913704137093	0.9642708629586291	0.23249647664822654	0.2039387071036594	0.8681112797866469	0.31407078357597207	0.7022645621262495	0.5368889474115192	In	NA	Validation
Cpd01515	-0.6834815376833392	-18.026623993217516	-7.6361479440441	-1.0767416278083737	-0.05999237918215632	-0.0544249070631988	1	1	0.05484681306086925	0.9451531869391308	0.05708227080812505	0.3353548229262958	1.1414210160432654	0.6231859688001045	1.0306374342503226	0.6627695567790163	In	NA	Validation
Cpd01517	-0.6134815376833389	-40.206623993217505	-7.6581479440440985	-1.0047416278083745	-0.060992379182156324	-0.05042490706319902	1	1	0.32287636391065166	0.6771236360893483	0.10983988736381005	1.3090997134423479	1.1443217230983052	0.5742851585092164	1.046348780722163	0.632274194608653	In	NA	Validation
Cpd01519	-0.0035612844413948908	-8.71847472154808	-2.919861507716538	-0.22293496033427104	-0.0054903182319540255	-0.029354344540219183	1	1	0.08149697330387429	0.9185030266961257	0.5695247280793049	0.07329092970890837	0.5195771369775718	0.04329933169945307	0.17433667123232635	0.47163558579075554	In	NA	Validation
Cpd01520	-2.2044815376833387	-21.57062399321751	-6.9731479440441	-2.437741627808374	-0.07499237918215633	-0.05342490706319891	1	1	0.39552394746070807	0.6044760525392919	1.0892653689232539	0.4909432761268767	1.0540042534300114	1.5475471188820407	1.2663076313279298	0.6551457162364259	In	NA	Validation
Cpd01524	-0.23148153768333835	-35.410623993217506	-7.7741479440441	-0.3077416278083742	-0.04299237918215633	-0.0544249070631988	1	1	0.241171330089464	0.758828669910536	0.39774573771054744	1.098546039190094	1.1596163602976075	0.10089814777658629	0.7635445442290342	0.6627695567790163	In	NA	Validation
Cpd01528	-0.4354815376833381	-40.206623993217505	-7.6311479440441	-0.7637416278083746	-0.05299237918215632	-0.06842490706319904	1	1	0.32119504157910117	0.6788049584208988	0.24399496946255197	1.3090997134423479	1.140761764439847	0.41060327961888105	0.9206580089474389	0.7695033243752956	In	NA	Validation
Cpd01529	-0.06051243434837484	-22.41926616031392	-5.7655247699579695	-0.1892794194047926	-0.026310059535455885	-0.04768790004751798	1	1	0.12605194948567322	0.8739480505143268	0.5266017719479082	0.5282003083219443	0.8947787506617593	0.020441231390707755	0.5014428403057319	0.6114076895571472	In	NA	Validation
Cpd01536	-1.7344815376833385	-29.805623993217512	-7.0271479440441	-1.9987416278083743	-0.05999237918215632	-0.08142490706319894	1	-1	0.50419543142913	0.49580456857086996	0.735035657763656	0.8524757005362408	1.0611241707469279	1.2493880116917617	1.0306374342503226	0.868613251428981	In	NA	Validation
Cpd01537	0.7118233309432207	-10.77177142484478	1.7114571736021436	0.531460644061333	0.05659759385595806	-0.016167531353405984	1	1	0.28015771150273894	0.7198422884972611	1.108695974197842	0.016852766122859693	0.09106371634243181	0.46906950628429245	0.8011480272940336	0.3711014247895522	In	NA	Validation
Cpd01542	0.3665552348245572	-30.559115784374065	-5.94522401807827	-0.07273806602133377	-0.026310059535455885	-0.07325180982195409	1	1	0.11983081949438146	0.8801691805056185	0.8484742338558451	0.8855554472307621	0.91847215415303	0.05871108267662458	0.5014428403057319	0.8063028613226378	In	NA	Validation
Cpd01543	-0.5996101787092775	-19.4643789422688	-0.8557503338677441	-0.2659711487281011	-0.05864088660312506	0.017725633787068453	1	1	0.43503890752161756	0.5649610924783824	0.12029445647609277	0.3984750454444589	0.2474234167789225	0.0725285606479201	1.009403666087041	0.11270533827486282	In	NA	Validation
Cpd01544	-0.5537455170551415	-17.231296235501887	-5.754246574469248	-0.6817606224123108	-0.028565698633200243	-0.04618414064902175	1	1	0.1345599520992493	0.8654400479007507	0.1548617455190231	0.3004383963996419	0.8932917169698386	0.35492359083653063	0.5368819676858232	0.599943267688589	In	NA	Validation
Cpd01546	-0.3123921335964951	-20.502724806930463	-5.586577401536917	-0.3870237803070488	-0.03909201442267393	-0.04016910305503677	1	1	0.13073184404452776	0.8692681559554722	0.336765020646572	0.444060436801662	0.8711844827499499	0.15474483525979443	0.7022645621262495	0.5540855802143557	In	NA	Validation
Cpd01549	0.06402113314102233	1.6859208828475198	4.135632997777967	-0.21359430099361246	0.03736682462518883	-0.02056313574901038	1	1	0.25779996544436	0.74220003455564	0.620460260546724	0.5300640162142236	0.4106920761535428	0.036955362110434146	0.49900674898940883	0.4046128117899533	In	NA	Validation
Cpd01550	-1.4898357426190514	-19.47114585956204	-5.746727777476766	-1.7343922013596795	-0.04435517231741077	-0.05671045643849544	1	1	0.31553191189690344	0.6844680881030966	0.5506509570784802	0.3987721261991404	0.8923003611752247	1.0698477178963057	0.7849558593464625	0.6801942207684969	In	NA	Validation
Cpd01551	-2.2404815376833382	-19.181623993217517	-7.0231479440441005	-2.562741627808374	-0.07299237918215633	-0.05042490706319902	1	1	0.33123505006018283	0.6687649499398172	1.1163978574376057	0.38606155640447626	1.0605967694641938	1.632444358970389	1.2348849383842488	0.632274194608653	In	NA	Validation
Cpd01554	-1.2365283174084276	8.733723080649725	1.9493692615142315	0.0034386660393548557	-0.12856724130887712	0.09646983128395667	1	1	0.15989151811571045	0.8401084818842895	0.35973815693605327	0.8394761613665096	0.1224325014281551	0.11044863716384105	2.108040852381925	0.4876278670957258	In	NA	Validation
Cpd01559	-0.3123921335964951	-28.653852626479324	-5.748983416574512	-0.5915350585025364	-0.04435517231741077	-0.04994353914526226	1	1	0.19853020633418927	0.8014697936658107	0.336765020646572	0.801910710301615	0.8925977679136089	0.29364437994569276	0.7849558593464625	0.628604322359984	In	NA	Validation
Cpd01566	-0.03795604337093105	-20.502724806930463	-5.610637551912856	-0.19604633669802526	-0.032325097129440844	-0.0446803812505255	1	1	0.09674862802136175	0.9032513719786383	0.5436020780345951	0.444060436801662	0.8743568212927141	0.025037172207520317	0.5959471799859755	0.5884788458200307	In	NA	Validation
Cpd01567	0.4491859683058578	11.586470333396964	5.529039591184561	0.3265155891162784	0.041212978471342684	-0.012321377507252195	1	1	0.12508726779288581	0.8749127322071142	0.9107513846090085	0.9647172822545317	0.5944131823369014	0.3298753500075723	0.5594350046503339	0.3417789611642017	In	NA	Validation
Cpd01568	-1.7344815376833385	-29.805623993217512	-7.0271479440441	-1.9987416278083743	-0.05999237918215632	-0.08142490706319894	1	-1	0.50419543142913	0.49580456857086996	0.735035657763656	0.8524757005362408	1.0611241707469279	1.2493880116917617	1.0306374342503226	0.868613251428981	In	NA	Validation
Cpd01577	0.3086604979824526	25.37697444118984	5.323197034553308	3.0250062948809213	-0.014279984347485966	0.07712413002766992	1	1	0.2399715249063945	0.7600284750936055	0.8048401149000162	1.5701470799373067	0.5672727752347303	2.16263065659539	0.312434160945245	0.3401393255331885	In	NA	Validation
Cpd01579	-0.4612643140476232	-36.90197292723121	-5.892592439130902	-0.7419109983521606	-0.04209953321966641	-0.0273871481678188	1	1	0.3937680053779735	0.6062319946220265	0.22456300047443875	1.1640191412853336	0.9115326635907331	0.39577639809708925	0.7495167319663713	0.4566379943316111	In	NA	Validation
Cpd01583	-0.7778056674310814	-16.728288716704892	-0.4204119880030827	-0.4020613742920109	-0.0601446460016213	0.01847751348631649	1	1	0.45857039849592707	0.5414296015040729	0.014007961608732699	0.2783553936350012	0.19002391627078125	0.16495803707493384	1.033029751007102	0.10697312734058431	In	NA	Validation
Cpd01588	-0.6844815376833377	-33.742623993217514	-7.4711479440441	-1.131741627808374	-0.04299237918215633	-0.06042490706319902	1	1	0.26217152568834245	0.7378284743116575	0.056328590571616356	1.0253176136995275	1.1196657131304644	0.660540754438978	0.7635445442290342	0.7085126000345655	In	NA	Validation
Cpd01592	0.19351846231666148	-18.705623993217515	-5.6921479440441	-0.950741627808374	0.06500762081784367	-0.08042490706319905	1	1	0.08773480669036748	0.9122651933096325	0.7180598382272049	0.3651642359407412	0.8851039926342679	0.5376095507910497	0.9332808747297384	0.8609894108863906	In	NA	Validation
Cpd01595	-0.3189458998260102	-23.302540655614013	-3.9973340351890667	-0.42897891637822705	-0.01867713141876721	-0.03704665223252688	1	1	0.28504738112533257	0.7149526188746674	0.33182557656468126	0.5669777666953263	0.6616422352526373	0.18323983733958754	0.3815192620697833	0.5302805130414574	In	NA	Validation
Cpd01596	-1.0464815376833387	-8.46662399321751	-7.8591479440441	-1.4927416278083738	-0.061992379182156325	-0.059424907063198924	1	1	0.029856072599146022	0.970143927400854	0.2165036550449257	0.08434766369829697	1.170823637555717	0.9057239838141276	1.0620601271940036	0.7008887594919734	In	NA	Validation
Cpd01597	0.34314201226190194	13.374382421309063	4.9751934373384055	0.03695514955583834	0.041212978471342684	-0.02056313574901038	1	1	0.08925251900763098	0.910747480992369	0.830828150737367	1.043210080284121	0.5213883893428849	0.13321229274796959	0.5594350046503339	0.4046128117899533	In	NA	Validation
Cpd01601	4.617518462316662	49.8243760067825	-2.2211479440441	4.511258372191627	0.01400762081784368	0.06557509293680107	1	1	1.1049990347178351e-06	0.9999988950009653	4.052341204546484	2.6434352837646284	0.42745152954135146	3.1720602521094166	0.1320022046658737	0.25209130833193244	Outlier	3.976630248197363	Validation
Cpd01606	0.6145184623166617	26.752376006782484	8.900852055955898	0.04925837219162599	0.07100762081784368	-0.036424907063199015	1	1	0.0607939441279981	0.9392060558720019	1.0353592177978237	1.6305298683459457	1.0389877371020988	0.14156836991573649	1.0275489535607814	0.5255404270123755	In	NA	Validation
Cpd01619	-0.2984815376833385	-37.53162399321752	-7.7711479440441	-0.4007416278083733	-0.022992379182156325	-0.06342490706319892	1	1	0.35899173179045296	0.641008268209547	0.34724916186439186	1.191662040668208	1.1592208093355565	0.16406169440231677	0.44931761479222443	0.7313841216623385	In	NA	Validation
Cpd01620	-0.7184815376833393	-10.870623993217508	-6.9761479440441	-0.575741627808374	-0.025992379182156328	-0.06842490706319904	1	1	0.09365429389681623	0.9063457061031838	0.03070346253028255	0.02119258503031388	1.0543998043920624	0.28291783052600483	0.4964516542077459	0.7695033243752956	In	NA	Validation
Cpd01622	-0.5084815376833394	-31.5546239932175	-7.4531479440441	-0.9367416278083738	-0.039992379182156326	-0.07342490706319893	1	1	0.19996032453409152	0.8000396754659085	0.18897631219733688	0.9292601826603419	1.1172924073581592	0.5281010599011544	0.7164105048135128	0.807622527088251	In	NA	Validation
Cpd01626	3.635518462316663	61.121376006782505	-1.2141479440441003	3.4152583721916248	-0.007992379182156341	0.09557509293680112	1	1	1.012761674190621e-06	0.9999989872383258	3.3122272122938776	3.139395429308354	0.29467825661292546	2.4276812510147776	0.21364741771461734	0.48080652460967027	Outlier	3.5305524740975525	Validation
Cpd01627	-0.016481537683338487	27.892376006782484	7.8508520559559	2.3672583721916265	-0.04299237918215633	0.10457509293680124	1	1	0.251978291483822	0.748021708516178	0.5597869885601506	1.680578072817916	0.9005449003842764	1.715902790114067	0.7635445442290342	0.5494210894929924	In	NA	Validation
Cpd01628	-0.016481537683338487	27.892376006782484	7.8508520559559	2.3672583721916265	-0.04299237918215633	0.10457509293680124	1	1	0.251978291483822	0.748021708516178	0.5597869885601506	1.680578072817916	0.9005449003842764	1.715902790114067	0.7635445442290342	0.5494210894929924	In	NA	Validation
Cpd01635	2.7267056107644057	25.4935157945733	-2.4820661233414283	2.634028851271899	0.028577158509656895	0.05381585935097826	1	1	0.00016334904001791273	0.9998366509599821	2.6272729273928426	1.5752634707123727	0.46185367515389586	1.8970874094017598	0.36090925927649026	0.16244078657053584	In	NA	Validation
Cpd01639	-0.5594815376833377	-17.87762399321751	-6.8411479440441	-0.42674162780837394	-0.03399237918215633	-0.08942490706319894	1	1	0.1397427782807652	0.8602572217192348	0.1505386201353392	0.3288134347979416	1.0366000110997708	0.18172032034069363	0.6221424259824698	0.9296039757697111	In	NA	Validation
Cpd01645	-0.7984815376833385	-18.026623993217516	-7.2991479440440985	-1.102741627808374	-0.07199237918215633	-0.0544249070631988	1	1	0.06407770928349399	0.935922290716506	0.029590956390499443	0.3353548229262958	1.096987457972878	0.640844594738481	1.2191735919124083	0.6627695567790163	In	NA	Validation
Cpd01651	0.5825184623166617	11.09937600678249	8.185852055955898	0.2442583721916263	0.07200762081784368	-0.018424907063198992	1	1	0.2480794344375833	0.7519205655624167	1.0112414502295106	0.9433328993987968	0.9447147578132957	0.27400806445355996	1.043260300032622	0.3883112972457328	In	NA	Validation
Cpd01661	-0.35848153768333896	-40.206623993217505	-7.6601479440441	-0.7917416278083742	-0.040992379182156334	-0.07342490706319893	1	1	0.31269460107345326	0.6873053989265467	0.3020283476738046	1.3090997134423479	1.1445854237396726	0.42962026139867077	0.7321218512853533	0.807622527088251	In	NA	Validation
Cpd01665	-0.6214815376833389	59.77937600678249	8.303852055955897	1.700258372191625	-0.05899237918215632	0.10457509293680124	1	1	0.02469287728423264	0.9753071227157674	0.10381044547173178	3.08047903421942	0.9602730956539651	1.2628911170026396	1.014926087778482	0.5494210894929924	In	2.4733370690701104	Validation
Cpd01667	-0.4824815376833387	-18.026623993217516	-7.0261479440441	-0.44874162780837423	-0.039992379182156326	-0.08942490706319894	1	1	0.10528721166424293	0.8947127883357571	0.20857199834659174	0.3353548229262958	1.0609923204262444	0.19666223459624313	0.7164105048135128	0.9296039757697111	In	NA	Validation
Cpd01668	-0.4824815376833387	-18.026623993217516	-7.0261479440441	-0.44874162780837423	-0.039992379182156326	-0.08942490706319894	1	1	0.10528721166424293	0.8947127883357571	0.20857199834659174	0.3353548229262958	1.0609923204262444	0.19666223459624313	0.7164105048135128	0.9296039757697111	In	NA	Validation
Cpd01669	-0.4824815376833387	-18.026623993217516	-7.0261479440441	-0.44874162780837423	-0.039992379182156326	-0.08942490706319894	1	1	0.10528721166424293	0.8947127883357571	0.20857199834659174	0.3353548229262958	1.0609923204262444	0.19666223459624313	0.7164105048135128	0.9296039757697111	In	NA	Validation
Cpd01672	-0.6214815376833389	45.06037600678249	8.321852055955901	1.7482583721916267	-0.053992379182156325	0.10157509293680113	1	1	0.11183090488257585	0.8881690951174241	0.10381044547173178	2.434286471392289	0.9626464014262712	1.2954916571965667	0.9363693554192796	0.5265495678652178	In	NA	Validation
Cpd01673	-0.7778056674310814	-9.7846796941485	0.09462560598188002	-0.2276252840664469	-0.059392766302373175	0.022988791681805384	1	1	0.3702147014430136	0.6297852985569864	0.014007961608732699	0.026482469640717845	0.12211604433973325	0.04648489601931395	1.0212167085470711	0.0725798617349082	In	NA	Validation
Cpd01674	-0.4724815376833389	-20.843623993217506	-7.0731479440440985	-0.3507416278083735	-0.03799237918215632	-0.09342490706319896	1	1	0.14729863438979152	0.8527013656102085	0.21610880071168942	0.45902657029255867	1.0671892854983753	0.13010279836697758	0.6849878118698316	0.9600993379400761	In	NA	Validation
Cpd01679	0.2640211331410232	4.887019783946425	4.881786843931813	-0.011945949345260295	0.04341078066914486	-0.021112586298460998	1	1	0.20823154966107915	0.7917684503389208	0.7711963078486812	0.670598448088958	0.5090727000482592	0.09999974607604449	0.5939654364565764	0.40880173516500395	In	NA	Validation
Cpd01681	-0.2013634822435924	-25.04704615011951	-4.077553815408846	-0.35260529000460106	-0.004391417133052934	-0.04199170717758177	1	1	0.3206281437678046	0.6793718562321954	0.42044512085758995	0.6435649313369812	0.6722192389997864	0.13136855658231128	0.15707145532920505	0.5679808234169084	In	NA	Validation
Cpd01685	-0.2554815376833384	70.84537600678249	10.1068520559559	2.4822583721916267	-0.05299237918215632	0.12057509293680102	1	1	0.01405093446393324	0.9859490655360668	0.37965741203431264	3.5662978330675106	1.1979992238465695	1.7940082509953477	0.9206580089474389	0.6714025381744507	In	2.9020277536440684	Validation
Cpd01687	-0.5964815376833386	-26.607623993217512	-7.4951479440441	-1.1387416278083746	-0.04999237918215633	-0.07042490706319904	1	1	0.11433477941598968	0.8856652205840103	0.12265245138447661	0.71207731641224	1.1228301208268718	0.6652949998839258	0.8735239695319176	0.784751005460478	In	NA	Validation
Cpd01693	-0.28348153768333884	-46.236623993217506	-7.9061479440441005	-0.7047416278083745	-0.040992379182156334	-0.07942490706319894	1	1	0.4196120119160377	0.5803879880839623	0.3585543654120384	1.5738283739388221	1.1770206026278482	0.37053178229718053	0.7321218512853533	0.8533655703437986	In	NA	Validation
Cpd01699	0.11051846231666218	57.740376006782505	9.0648520559559	2.8912583721916256	-0.047992379182156326	0.12357509293680093	1	1	0.02702476780039731	0.9729752321996027	0.6555043785968935	2.99096299130859	1.060611189694216	2.0717920205644225	0.8421012765882366	0.6942740598022237	In	NA	Validation
Cpd01701	-0.1444815376833377	58.80437600678249	9.999852055955898	2.538258372191626	-0.053992379182156325	0.12357509293680093	1	1	0.03579970893667361	0.9642002910633264	0.463315918286899	3.037674648815762	1.1838912395334198	1.832042214554927	0.9363693554192796	0.6942740598022237	In	2.571581343034615	Validation
Cpd01706	-0.4154815376833385	-38.109623993217504	-7.6461479440441	-0.7867416278083734	-0.05899237918215632	-0.06642490706319881	1	1	0.2459248400049584	0.7540751599950416	0.2590685741927473	1.217037358374171	1.1427395192501015	0.4262243717951363	1.014926087778482	0.7542556432901114	In	NA	Validation
Cpd01710	-0.4704815376833382	-42.3996239932175	-7.9061479440441005	-0.923741627808374	-0.04999237918215633	-0.07542490706319893	1	1	0.3456257732609256	0.6543742267390744	0.21761616118470947	1.4053766541502695	1.1770206026278482	0.5192717469319664	0.8735239695319176	0.8228702081734335	In	NA	Validation
Cpd01711	0.2783068474267369	4.887019783946425	4.865852777997747	-0.001506388905700276	0.044509681768045976	-0.021662036847911483	1	1	0.20654997059136082	0.7934500294086392	0.7819631683702492	0.670598448088958	0.5069717883450584	0.1070900650284777	0.6112306523596981	0.4129906585400536	In	NA	Validation
Cpd01712	-2.1544815376833384	-34.017623993217505	-7.9121479440441	-2.638741627808374	-0.08199237918215632	-0.08042490706319905	1	-1	0.5454060272616532	0.45459397273834673	1.0515813570977646	1.0373906454800463	1.17781170455195	1.6840618809441046	1.3762870566308132	0.8609894108863906	In	NA	Validation
Cpd01718	0.6432469641478663	60.64313985472367	8.944249666132253	3.666359678339569	-0.04209953321966641	0.08689856611789558	1	1	0.015069491010990754	0.9849305089890092	1.0570113218525377	3.118399937445084	1.0447097259207547	2.5982237140110964	0.7495167319663713	0.4146580676788179	In	2.895744545706782	Validation
Cpd01724	0.16651846231666134	86.1663760067825	9.6728520559559	2.9712583721916257	-0.060992379182156324	0.12857509293680106	1	1	0.0015077781903027887	0.9984922218096972	0.6977104718414406	4.238919360010542	1.1407761846698696	2.1261262542209654	1.046348780722163	0.7323932625151809	Outlier	3.4094590181561086	Validation
Cpd01729	0.26457058369047304	9.586470333396964	5.009259371404339	-0.02238550978482081	0.04341078066914486	-0.021112586298460998	1	1	0.1439729250551972	0.8560270749448028	0.771610417868741	0.876913414759847	0.5258799936738661	0.09290942712361096	0.5939654364565764	0.40880173516500395	In	NA	Validation
Cpd01739	-0.6984815376833389	47.268376006782496	7.966852055955901	2.5502583721916263	-0.02899237918215633	0.12157509293680112	1	1	0.2582059294150989	0.7417940705849011	0.04577706726047855	2.531221941106421	0.9158395375835787	1.8401923496034087	0.5435856936232675	0.6790263787170426	In	NA	Validation
Cpd01744	0.3123727814926711	5.436470333396975	4.672446184591153	0.03420789680858565	0.046707483965848166	-0.023859839045713684	1	1	0.18822919472019772	0.8117708052798023	0.807637989613989	0.6947203897083769	0.48147106698206843	0.1313464193394345	0.6457610841659408	0.4297463520402542	In	NA	Validation
Cpd01745	0.6650514754260611	1.3484030126184063	-1.652742815070752	0.3069611820989669	-0.01803938284372656	-0.05746233613774347	1	1	0.014850769061354185	0.9851492309386458	1.0734449510696678	0.5152463290368811	0.35250713100798947	0.31659442850890046	0.37149937324539706	0.6859264317027753	In	NA	Validation
Cpd01752	1.7105184623166618	11.22037600678249	-4.0401479440441	1.914258372191627	0.04700762081784365	0.03157509293680105	1	1	0.002931469044247903	0.9970685309557521	1.8613927570125455	0.9486450333822251	0.6672872628648937	1.4082351920338934	0.6504766382366093	0.007119270116170117	In	NA	Validation
Cpd01755	-0.5824815376833383	40.470376006782494	4.890852055955898	2.8702583721916253	-0.025992379182156328	0.13457509293680125	1	1	0.24112447461507558	0.7588755253849244	0.13320397469561374	2.232776595491988	0.5102679511607001	2.0575292842295796	0.4964516542077459	0.7781363057707299	In	NA	Validation
Cpd01758	0.5601749792948693	12.459547256473904	5.295523107668076	0.2754166880173769	0.04835583561419983	-0.017266432452307082	1	1	0.09112021755569288	0.9088797824443071	0.9944016086611936	1.003047047487789	0.5636239591003368	0.29517010460881865	0.6716589080206231	0.37947927153965244	In	NA	Validation
Cpd01763	0.2640211331410232	4.887019783946425	4.881786843931813	-0.011945949345260295	0.04341078066914486	-0.021112586298460998	1	1	0.20823154966107915	0.7917684503389208	0.7711963078486812	0.670598448088958	0.5090727000482592	0.09999974607604449	0.5939654364565764	0.40880173516500395	In	NA	Validation
Cpd01769	-1.5944815376833388	-16.715623993217505	-7.8671479440441	-1.9557416278083741	-0.035992379182156316	-0.08442490706319883	1	1	0.18756463474731955	0.8124353652526805	0.6295204246522866	0.2777993877835296	1.171878440121186	1.2201833611013697	0.6535651189261507	0.8914847730567539	In	NA	Validation
Cpd01770	-0.7056252163032625	-10.882424055050762	-5.718156348905338	-0.8742418254198299	-0.016535623445230317	-0.04392850155127746	1	1	0.10223756036313103	0.897762439636869	0.04039301786866466	0.021710630563131945	0.8885332091556921	0.48565257407031814	0.34787328832533615	0.5827466348857522	In	NA	Validation
Cpd01778	1.4885184623166614	-3.60262399321752	-3.6001479440440995	1.9242583721916269	0.058007620817843684	0.02957509293680105	1	1	0.028192316958287167	0.9718076830417128	1.6940757445073733	0.29788666944536957	0.6092731217640918	1.415026971240961	0.8233014494268552	0.022366951201352625	In	NA	Validation
Cpd01781	1.2928710242982422	-2.7087398445244517	-2.8437202586797743	1.4340288512718988	0.04060723369762683	0.023740671381053426	1	1	0.023801624478516303	0.9761983755214837	1.5466201371491184	0.3371299121190921	0.5095378888748215	1.0820739045536163	0.5499179386369775	0.06684765080062967	In	NA	Validation
Cpd01784	-0.4614815376833388	52.356376006782504	8.7568520559559	2.8852583721916254	-0.02899237918215633	0.13957509293680115	1	1	0.1717758562306324	0.8282241437693676	0.22439928331329706	2.7545949800128993	1.0200012909236547	2.0677169530401813	0.5435856936232675	0.8162555084836853	In	NA	Validation
Cpd01787	0.4475376166575065	3.3199868169134565	-1.1770043648593955	0.0671749297756184	-0.01428152702316282	-0.03869500388087859	1	1	0.01819970373129831	0.9818002962687017	0.9095090545488279	0.6018026705903754	0.2897808637860839	0.15373690024185585	0.3124583984572977	0.5428472831666085	In	NA	Validation
Cpd01788	1.8485184623166615	26.669376006782485	4.842852055955901	3.2012583721916266	-0.04999237918215633	0.06257509293680097	1	1	0.005090117351800094	0.9949098826481999	1.9654006296508952	1.6268860078449163	0.5039391357678856	2.2823371759835265	0.8735239695319176	0.22921978670415794	In	NA	Validation
Cpd01790	0.5217134408333306	1.4765802235068604	-1.689641727496758	0.10453756713825556	-0.012633175374811166	-0.03814555333142798	1	1	0.01700493248105961	0.9829950675189404	0.9654139072569711	0.5208735564572251	0.3573722644442359	0.17911277859793345	0.28656057460261547	0.5386583597915579	In	NA	Validation
Cpd01799	-1.4784815376833382	-6.682623993217504	-7.8651479440441	-1.6337416278083747	-0.027992379182156333	-0.08742490706319894	1	1	0.09259084006665363	0.9074091599333464	0.5420935172171514	0.1626687135035559	1.1716147394798189	1.001488070633785	0.5278743471514269	0.9143562946845285	In	NA	Validation
Cpd01804	-0.07848153768333876	19.25137600678249	-2.4961479440440995	3.2032583721916272	-0.008992379182156326	0.12857509293680106	1	1	0.16062508901591355	0.8393749109840865	0.5130588138965438	1.3012214633071313	0.46371036772935254	2.283695531824941	0.22935876418645762	0.7323932625151809	In	NA	Validation
Cpd01807	-0.5434815376833386	1.9803760067824925	-3.6491479440441	-0.801741627808374	-0.027992379182156333	-0.05142490706319891	1	1	0.03457412680793148	0.9654258731920685	0.16259750391949504	0.5429911655567823	0.6157337874775902	0.43641204060573846	0.5278743471514269	0.6398980351512434	In	NA	Validation
Cpd01810	0.8703146333207977	-20.53580751369737	-4.773795446649699	1.2189912572869368	-0.052625849009140094	0.03501886686977532	1	1	0.04566772175314282	0.9543322782468572	1.2281477364585176	0.4455128316023256	0.764018921352194	0.9360251185971197	0.9148993264067974	0.019135513213557994	In	NA	Validation
Cpd01811	0.9740740318170388	-19.044078190389108	-4.732442063191051	1.3099687008959595	-0.05187396930989197	0.03201134807278267	1	1	0.03535269540512964	0.9646473045948704	1.3063491444572772	0.3800230296814784	0.7585664644818176	0.9978149895787146	0.9030862839467669	0.003793330523559798	In	NA	Validation
Cpd01832	-0.9892755701556804	-11.437705490778857	0.1911275032724725	-1.4053525427518538	-0.026369439111074904	-0.059024674210548876	1	1	0.3822127832122646	0.6177872167877354	0.17338864790890918	0.04608855936559587	0.10939223823538888	0.8463712467329718	0.5023757733916333	0.6978374480434631	In	NA	Validation
Cpd01834	1.7765184623166608	-11.863623993217516	-3.6791479440440993	2.122258372191625	0.04900762081784368	0.03357509293680105	1	1	0.03462892295842501	0.965371077041575	1.9111356526221903	0.06478720524142513	0.6196892970980993	1.5495041995409033	0.6818993311802908	0.008128410969012338	In	NA	Validation
Cpd01835	1.7765184623166608	-11.863623993217516	-3.648147944044101	2.122258372191625	0.04800762081784368	0.03357509293680105	1	1	0.03445062095180895	0.965549379048191	1.9111356526221903	0.06478720524142513	0.6156019371569067	1.5495041995409033	0.6661879847084503	0.008128410969012338	In	NA	Validation
Cpd01837	-0.5234815376833389	4.994376006782488	-4.0451479440441	-0.8207416278083732	-0.032992379182156334	-0.05042490706319902	1	1	0.020237771994878306	0.9797622280051217	0.17767110864969046	0.6753115938712718	0.6679465144683119	0.44931642109916686	0.6064310795106295	0.632274194608653	In	NA	Validation
Cpd01840	2.0838013529212422	26.115591212517852	16.26090772305269	2.0017903143910023	0.017037154295518497	0.278887413701539	1	1	0.03601630378066356	0.9639836962193364	2.142728694288461	1.602573784496825	2.0094134370582566	1.4676849545322916	0.17960025478166258	1.8783504276123706	In	NA	Validation
Cpd01841	-0.6497151305952411	-14.650342853416214	-2.987993375848406	-0.7306272680265794	-0.012083724825360615	-0.033200498386373095	1	1	0.27509936306788485	0.7249006369321151	0.08253134448836841	0.18712955201433767	0.528560345639534	0.3881127375967449	0.2779279666510548	0.500958049416107	In	NA	Validation
Cpd01842	-0.3914815376833385	-17.57362399321751	-3.5001479440441	-0.8317416278083742	-0.027992379182156333	-0.05342490706319891	1	1	0.15300863177649915	0.8469913682235009	0.2771568998689821	0.31546724693874945	0.5960880896957278	0.4567873782269422	0.5278743471514269	0.6551457162364259	In	NA	Validation
Cpd01847	-0.5284815376833389	-6.7026239932175145	-7.3001479440441	-0.551741627808374	-0.018992379182156332	-0.07342490706319893	1	1	0.043694643907591924	0.9563053560924081	0.17390270746714154	0.16179067482860862	1.0971193082935617	0.26661756042904194	0.38647222890486255	0.807622527088251	In	NA	Validation
Cpd01852	-1.4417154418671716	-17.894454130238728	-5.666276649657218	-1.744166637449905	-0.022550661039215287	-0.04768790004751798	1	1	0.32247615947130537	0.6775238405286946	0.5143836374268816	0.32955231035840576	0.8816928541728566	1.0764862990761463	0.4423776280055798	0.6114076895571472	In	NA	Validation
Cpd01855	-0.7064815376833389	-30.16762399321751	-7.9071479440441	-1.1487416278083744	-0.04299237918215633	-0.05242490706319902	1	1	0.18313362032494163	0.8168663796750584	0.039747625368400284	0.8683682005527786	1.1771524529485318	0.6720867790909936	0.7635445442290342	0.6475218756938355	In	NA	Validation
Cpd01857	-0.4131440132957428	75.08374135848308	11.86229477891421	-0.9539410735401312	0.16466738407356665	-0.013853313581352623	1	1	0.015511637467321648	0.9844883625326784	0.26083032012603785	3.7523702679349014	1.429454909810386	0.5397825436905587	2.499069944542	0.3534581975145866	Outlier	3.2685005821156463	Validation
Cpd01863	-1.2778056674310814	12.388252636678573	-1.7722916872512031	0.0016980242042302848	-0.01052058585124536	0.0004324007043617563	1	1	0.24108037693527984	0.7589196230647202	0.390848079863624	0.9999170758129924	0.3682696881423495	0.1092664316615659	0.2533689486450927	0.24454618976328235	In	NA	Validation
Cpd01864	-0.4804815376833379	-25.177623993217512	-7.8841479440441	-0.692741627808374	-0.027992379182156333	-0.06542490706319892	1	1	0.14191478549676062	0.8580852145032394	0.2100793588196119	0.6492975511535406	1.174119895572808	0.3623816472486988	0.5278743471514269	0.746631802747521	In	NA	Validation
Cpd01873	-0.7514815376833388	-22.239623993217503	-7.0751479440441	-0.7317416278083737	-0.03199237918215633	-0.06742490706319892	1	1	0.20867961408636204	0.791320385913638	0.005832014725460122	0.5203136698038484	1.067452986139743	0.38886958615626327	0.5907197330387889	0.7618794838327034	In	NA	Validation
Cpd01878	-0.30248153768333896	-27.229623993217512	-7.5301479440441	-0.551741627808374	-0.02899237918215633	-0.07442490706319882	1	1	0.1470770641271193	0.8529229358728807	0.3442344409183524	0.739384319203087	1.1274448820507992	0.26661756042904194	0.5435856936232675	0.8152463676308414	In	NA	Validation
Cpd01885	0.13490025402014394	-12.353639556712913	-1.1072241450791755	-0.07183605923537018	-0.007138669880305677	-0.032101597287471986	1	1	0.15022896135816832	0.8497710386418317	0.6738804531345058	0.08629983604516668	0.28058031943068706	0.059323705769978745	0.2002344950870085	0.49258020266600666	In	NA	Validation
Cpd01890	0.2392958584157485	11.524382421309063	4.912556074701042	-0.059748147147458436	0.042861330119694334	-0.02056313574901038	1	1	0.11993969500890445	0.8800603049910956	0.7525613569459668	0.9619915028515378	0.513129632992371	0.06753354876753306	0.585332828505016	0.4046128117899533	In	NA	Validation
Cpd01892	0.1049010994862121	-7.5846796941485	0.6314677112450382	-0.9501816750438906	-0.02480630013695964	-0.024379629370826317	1	1	0.055165715786425484	0.9448342842135745	0.6512706832502786	0.1230667238848709	0.0513332406043051	0.5372292432367738	0.47781675538567103	0.43370915059449455	In	NA	Validation
Cpd01894	0.4996379415914749	1.9529142908138968	15.799888763876615	-0.3607079908333645	-0.01127246555049348	0.2726128518321812	1	1	0.45136747186820947	0.5486325281317905	0.9487760397672977	0.5417855431217407	1.948627939449653	0.1368717320833	0.26518199110512314	1.8305141684457633	In	NA	Validation
Cpd01895	-0.033444765175442155	8.4920120351748	0.5119188390645866	-0.9133395697807324	-0.02480630013695964	-0.025883388769322398	1	1	0.01597039298695191	0.9840296070130481	0.5470021392519326	0.8288645790620687	0.06709579773866521	0.5122068987896814	0.47781675538567103	0.4451735724630516	In	NA	Validation
Cpd01898	-0.033444765175442155	8.4920120351748	0.5119188390645866	-0.9133395697807324	-0.02480630013695964	-0.025883388769322398	1	1	0.01597039298695191	0.9840296070130481	0.5470021392519326	0.8288645790620687	0.06709579773866521	0.5122068987896814	0.47781675538567103	0.4451735724630516	In	NA	Validation
Cpd01902	0.2392958584157485	11.524382421309063	4.912556074701042	-0.059748147147458436	0.042861330119694334	-0.02056313574901038	1	1	0.11993969500890445	0.8800603049910956	0.7525613569459668	0.9619915028515378	0.513129632992371	0.06753354876753306	0.585332828505016	0.4046128117899533	In	NA	Validation
Cpd01903	0.23325190237179194	22.202953849880487	6.394973657118625	-0.06579210319141457	0.03791627517463938	-0.017266432452307082	1	1	0.062060000269073434	0.9379399997309266	0.748006146725303	1.430801438224943	0.7085868666211964	0.06342862726875573	0.5076393569409695	0.37947927153965244	In	NA	Validation
Cpd01906	-0.7964815376833387	-28.086623993217515	-7.6691479440440995	-1.2507416278083738	-0.047992379182156326	-0.049424907063198915	1	1	0.16643760420308995	0.83356239579691	0.028083595917480043	0.7770082764245595	1.145772076625825	0.7413629270030854	0.8421012765882366	0.6246503540660608	In	NA	Validation
Cpd01909	-0.8447700756501859	-14.415178018251376	-2.935246123101154	-1.1723855097848213	-0.03021559295722875	-0.018365333551208184	1	1	0.21918960304212975	0.7808103969578702	0.06447771263304504	0.1768053610012263	0.5216056034496278	0.6881451816891934	0.5628040290525582	0.3878571182897528	In	NA	Validation
Cpd01914	-0.5364815376833381	-22.9176239932175	-7.8871479440440995	-0.6847416278083749	-0.04299237918215633	-0.05742490706319892	1	1	0.10789801148639244	0.8921019885136076	0.16787326557506393	0.5500791808845464	1.1745154465348588	0.3569482238830451	0.7635445442290342	0.6856410784067909	In	NA	Validation
Cpd01923	-0.15848153768333886	35.18737600678249	8.8008520559559	2.0622583721916268	-0.025992379182156328	0.0685750929368012	1	1	0.22390683297923675	0.7760931670207633	0.4527643949757612	2.0008426795047787	1.025802705033735	1.5087535242984975	0.4964516542077459	0.27496282995970717	In	NA	Validation
Cpd01926	-0.7044815376833382	-0.8636239932175016	-7.0731479440440985	-0.748741627808374	-0.03699237918215633	-0.06642490706319881	1	1	0.0248314846961587	0.9751685153038413	0.04125498584142035	0.41813406597934094	1.0671892854983753	0.40041561080827887	0.6692764653979913	0.7542556432901114	In	NA	Validation
Cpd01928	0.12940574852563855	-21.947046150119508	-1.6737076615626918	-0.06029759769690918	-0.003292516034151826	-0.03265104783692248	1	1	0.2992275644123765	0.7007724355876235	0.6697393529339027	0.50746893672022	0.35527135274103505	0.06716037408582591	0.1398062394260835	0.4967691260410564	In	NA	Validation
Cpd01929	-0.3814815376833387	-25.043623993217512	-7.5271479440441	-0.6247416278083744	-0.02899237918215633	-0.07342490706319893	1	1	0.13341664567132272	0.8665833543286773	0.28469370223407975	0.6434146920313967	1.1270493310887482	0.3161975486406376	0.5435856936232675	0.807622527088251	In	NA	Validation
Cpd01930	-0.4554815376833386	-25.043623993217512	-7.2411479440441004	-0.6917416278083737	-0.035992379182156316	-0.07142490706319893	1	1	0.14286204758212862	0.8571379524178714	0.22892136473235594	0.6434146920313967	1.0893401393732274	0.36170246932799177	0.6535651189261507	0.7923748460030685	In	NA	Validation
Cpd01932	-0.4554815376833386	-25.043623993217512	-7.2411479440441004	-0.6917416278083737	-0.035992379182156316	-0.07142490706319893	1	1	0.14286204758212862	0.8571379524178714	0.22892136473235594	0.6434146920313967	1.0893401393732274	0.36170246932799177	0.6535651189261507	0.7923748460030685	In	NA	Validation
Cpd01933	-0.3814815376833387	-25.043623993217512	-7.4451479440441	-0.6247416278083744	-0.02399237918215633	-0.07442490706319882	1	1	0.14474302594716904	0.855256974052831	0.28469370223407975	0.6434146920313967	1.1162376047926899	0.3161975486406376	0.46502896126406496	0.8152463676308414	In	NA	Validation
Cpd01938	-0.16148153768333806	-38.19362399321753	-7.8831479440441	-0.2917416278083742	-0.006992379182156325	-0.07342490706319893	1	1	0.37612792948631124	0.6238720705136888	0.45050335426623245	1.220725120808949	1.1739880452521245	0.0900313010452777	0.1979360712427766	0.807622527088251	In	NA	Validation
Cpd01941	-0.4094815376833383	-22.9176239932175	-7.8831479440441	-0.5647416278083748	-0.016992379182156334	-0.08042490706319905	1	1	0.13299100534738306	0.8670089946526169	0.26359065561180617	0.5500791808845464	1.1739880452521245	0.2754468733982307	0.3550495359611816	0.8609894108863906	In	NA	Validation
Cpd01943	-0.5234815376833389	98.87237600678249	15.149852055955893	-1.2597416278083742	0.2330076208178436	-0.015424907063198878	1	1	0.00882943377852563	0.9911705662214744	0.17767110864969046	4.796737330204274	1.862920391054168	0.7474755282894466	3.572787081998939	0.3654397756179582	Outlier	4.338164679085046	Validation
Cpd01947	1.165051475426061	30.12960602013721	6.975828613500678	2.749818324956109	-0.0233025407384634	0.05983089694496323	1	1	0.028241248715993983	0.971758751284006	1.4502850693245588	1.7787967966417808	0.7851727788908522	1.9757290633783346	0.4541906704656102	0.20829847404476895	In	NA	Validation
Cpd01951	1.842043111163001	4.202953849880489	-0.9110702989253298	1.8078342704349584	0.024180011438375646	0.0305357653498907	1	1	0.006770036029888127	0.9932299639701119	1.9605202854619204	0.6405666307727814	0.25471737191197297	1.3359542918897116	0.2918241581519519	0.015042937910290797	In	NA	Validation
Cpd01953	-1.4434815376833383	53.872376006782474	9.8418520559559	0.8452583721916254	-0.03799237918215632	0.0855750929368011	1	1	0.2105019860615831	0.7894980139384169	0.515714708939309	2.8211503115738688	1.1630588888654048	0.6821939947983378	0.6849878118698316	0.4045681191837576	In	NA	Validation
Cpd01955	-0.4354815376833381	-40.206623993217505	-6.1481479440441005	-0.7887416278083741	-0.04399237918215633	-0.05242490706319902	1	1	0.43457913226786926	0.5654208677321307	0.24399496946255197	1.3090997134423479	0.9452277388660081	0.4275827276365503	0.7792558907008748	0.6475218756938355	In	NA	Validation
Cpd01958	-0.2717906298370964	-34.260619543772556	-5.929434544394059	-0.536647840457424	-0.032325097129440844	-0.045432260949773706	1	1	0.3184982682664398	0.6815017317335602	0.36736557160260846	1.048058620041413	0.9163903069843409	0.2563661933204333	0.5959471799859755	0.5942110567543104	In	NA	Validation
Cpd01960	-0.2883319832205559	-34.553100746780075	-5.948983416574512	-0.5561967126378756	-0.026310059535455885	-0.05671045643849544	1	1	0.35094664365219064	0.6490533563478094	0.3548986804723708	1.0608991104381922	0.918967832050337	0.2696433556801152	0.5014428403057319	0.6801942207684969	In	NA	Validation
Cpd01962	-0.4654815376833383	-45.566623993217505	-7.6871479440441	-0.8237416278083742	-0.02399237918215633	-0.06542490706319892	1	-1	0.5447767364606403	0.4552232635393597	0.22138456236725834	1.5444140783281026	1.1481453823981307	0.45135395486128793	0.46502896126406496	0.746631802747521	In	NA	Validation
Cpd01967	-0.06548153768333798	-30.110623993217512	-4.1911479440441	-0.7497416278083744	-0.03699237918215633	-0.0564249070631988	1	1	0.19162985781419284	0.8083701421858072	0.5228566569711717	0.8658657903291802	0.6871966612881234	0.40109478872898585	0.6692764653979913	0.6780172378641988	In	NA	Validation
Cpd01969	1.1876078664035048	29.79501955397178	15.819437636057064	1.9520739640538536	0.0015094893367245633	0.301936160102858	1	1	0.11804671353482343	0.8819532864651766	1.4672853754112458	1.7641078037714288	1.951205464515649	1.4339187070851769	0.06436026928460566	2.0540703948826504	In	NA	Validation
Cpd01971	-1.0984815376833383	4.971376006782492	-4.6621479440441	-1.2397416278083746	-0.10999237918215632	-0.04042490706319901	1	1	0.014025534532196904	0.9859744654678031	0.2556950273434341	0.6743018493950831	0.749298162330118	0.7338919698753112	1.8162047578423468	0.5560357891827404	In	NA	Validation
Cpd01972	0.3354497045695946	1.4364703333969742	4.6779406900856575	0.05893317153386034	0.04945473671310091	-0.02440928959516417	1	1	0.2596615877384615	0.7403384122615385	0.8250306104565228	0.5191126547190076	0.4821955192935169	0.1481392800162506	0.6889241239237442	0.4339352754153038	In	NA	Validation
Cpd01973	1.920518462316663	58.223376006782466	21.526852055955896	2.8052583721916253	-0.005992379182156324	0.3745750929368013	1	1	0.013395023262864347	0.9866049767371357	2.0196656066796006	3.0121676253085554	2.703729886053744	2.0133827193836384	0.1822247247709361	2.6078580359926296	Outlier	3.3883484728184152	Validation
Cpd01984	-0.2354294163095271	50.51449231141896	6.659259371404341	-0.6130448504441616	0.13516902242738665	-0.012321377507252195	1	1	0.026283472352511383	0.9737165276474886	0.3947702996138496	2.673732724048739	0.7434330228018731	0.30825335571144136	2.035610964367215	0.3417789611642017	In	NA	Validation
Cpd01986	-0.23648153768333824	-45.566623993217505	-7.8821479440441005	-0.5897416278083742	-0.016992379182156334	-0.08342490706319894	1	1	0.4925812790010434	0.5074187209989566	0.3939773365279986	1.5444140783281026	1.1738561949314408	0.29242632141589997	0.3550495359611816	0.8838609325141635	In	NA	Validation
Cpd01989	-0.4554815376833386	-43.917623993217504	-7.6641479440441	-0.8937416278083745	-0.03699237918215633	-0.06342490706319892	1	1	0.4350202524276242	0.5649797475723758	0.22892136473235594	1.4720197895787352	1.145112825022407	0.4988964093107631	0.6692764653979913	0.7313841216623385	In	NA	Validation
Cpd01990	0.4469881661080558	22.23207472900136	-0.8594219472769781	0.7133287759294646	-0.018127680869316664	-0.024958740144614786	1	1	0.005545140722716058	0.9944548592772839	0.9090949445287676	1.432079901130772	0.24790752018435633	0.5925903259293177	0.37288665411822264	0.43812419879035447	In	NA	Validation
Cpd01991	-0.16894589982601035	-12.470123073196433	-4.106125243980275	-0.27348441088372183	-0.009885922627558415	-0.046936762122636776	1	1	0.11128024224284971	0.8887197577571503	0.4448776120411485	0.09141368766848361	0.675986391019319	0.07763140241649956	0.2433975348448119	0.6056811337923601	In	NA	Validation
Cpd01992	0.08105410017398967	-12.532760435833788	-1.3440373318923624	-0.24491298231229294	-0.018127680869316664	-0.023859839045713684	1	1	0.11850567544110657	0.8814943245588934	0.6332976711685943	0.09416358901309704	0.3118042140541206	0.058226318967734024	0.37288665411822264	0.4297463520402542	In	NA	Validation
Cpd01998	1.5565184623166608	37.20037600678249	-1.9841479440441	4.626258372191627	-0.0019923791821563203	0.13057509293680106	1	1	0.004043625554155605	0.9959563744458444	1.7453260005900384	2.0892172721381783	0.39620300353932864	3.250165712990697	0.1193793388835741	0.7476409436003635	In	2.9155544989084854	Validation
Cpd01999	-1.3560011561528857	-27.317762400915424	-5.620411988003082	-1.5674749081265968	-0.04961833021214762	-0.051447298543758666	1	1	0.4572405835213157	0.5427594164786843	0.4497824742974716	0.7432537657384369	0.8756455838257121	0.9564811777482557	0.8676471565666758	0.6400687442285435	In	NA	Validation
Cpd02008	0.577081550614031	10.707801508859022	5.825452673651053	0.21523185879069628	0.054892947983341114	-0.0266352684685706	1	1	0.12225493743903548	0.8777450625609645	1.007143757331589	0.9261420217338118	0.6334953423149348	0.2542938974365487	0.7743657453775559	0.4509057833973314	In	NA	Validation
Cpd02013	-0.5184815376833392	-23.443623993217518	-7.6151479440441	-0.9627416278083744	-0.04199237918215633	-0.06442490706319881	1	1	0.09181222523817356	0.9081877747618264	0.18143950983223922	0.5731715980356492	1.1386521593089087	0.5457596858395313	0.7478331977571937	0.7390079622049288	In	NA	Validation
Cpd02014	-0.5184815376833392	-23.443623993217518	-7.6151479440441	-0.9627416278083744	-0.04199237918215633	-0.06442490706319881	1	1	0.09181222523817356	0.9081877747618264	0.18143950983223922	0.5731715980356492	1.1386521593089087	0.5457596858395313	0.7478331977571937	0.7390079622049288	In	NA	Validation
Cpd02027	-0.214481537683338	-43.917623993217504	-7.8821479440441005	-0.6027416278083741	-0.02899237918215633	-0.08042490706319905	1	1	0.3934812356346026	0.6065187643653974	0.410558301731214	1.4720197895787352	1.1738561949314408	0.3012556343850881	0.5435856936232675	0.8609894108863906	In	NA	Validation
Cpd02031	-0.214481537683338	-43.917623993217504	-7.8821479440441005	-0.6027416278083741	-0.02899237918215633	-0.08042490706319905	1	1	0.3934812356346026	0.6065187643653974	0.410558301731214	1.4720197895787352	1.1738561949314408	0.3012556343850881	0.5435856936232675	0.8609894108863906	In	NA	Validation
Cpd02032	0.4469881661080558	22.23207472900136	-0.8594219472769781	0.09794416054484968	-0.018127680869316664	-0.03759610278197749	1	1	0.0029753604426913105	0.9970246395573087	0.9090949445287676	1.432079901130772	0.24790752018435633	0.17463468241744962	0.37288665411822264	0.5344694364165081	In	NA	Validation
Cpd02038	0.573361792481682	13.353503300429935	-1.589641727496758	-0.0009569383562495432	-0.01867713141876721	-0.04473895992483458	1	1	0.0039833949972311045	0.9960166050027689	1.004340249142641	1.0422934465025828	0.3441872323758719	0.10746323971018484	0.3815192620697833	0.5889254402921594	In	NA	Validation
Cpd02042	1.2205184623166616	42.6633760067825	-1.830147944044099	4.767258372191625	-0.002992379182156335	0.13957509293680115	1	1	0.005982743398733614	0.9940172566012664	1.4920894411227519	2.32905353619991	0.37589805415404787	3.3459297998103525	0.13509068535541482	0.8162555084836853	In	2.998611113055103	Validation
Cpd02045	-0.3474815376833389	-37.53162399321752	-7.7751479440441	-0.5457416278083738	-0.04399237918215633	-0.047424907063198914	1	1	0.2804689226880217	0.7195310773119783	0.31031883027541224	1.191662040668208	1.1597482106182913	0.2625424929048011	0.7792558907008748	0.6094026729808784	In	NA	Validation
Cpd02050	-0.8654815376833387	-20.843623993217506	-7.6471479440441	-0.9517416278083736	-0.05299237918215632	-0.05742490706319892	1	1	0.12886031709791634	0.8711396829020837	0.080087532236655	0.45902657029255867	1.1428713695707853	0.5382887287117561	0.9206580089474389	0.6856410784067909	In	NA	Validation
Cpd02055	-0.5454815376833384	-42.13562399321751	-7.6701479440441	-1.0007416278083738	-0.04399237918215633	-0.059424907063198924	1	1	0.38926274899861857	0.6107372510013814	0.16109014344647565	1.3937865436409713	1.145903926946509	0.5715684468263889	0.7792558907008748	0.7008887594919734	In	NA	Validation
Cpd02058	-2.4164815376833384	-12.087623993217507	-7.4351479440440995	-2.7147416278083742	-0.06599237918215634	-0.05042490706319902	1	1	0.23478735922465055	0.7652126407753495	1.2490455790633277	0.07462123840082942	1.1149191015858535	1.7356794029178204	1.1249055130813654	0.632274194608653	In	NA	Validation
Cpd02062	-0.0227920536721642	-23.858584611657967	-2.976454914309945	-0.2910668284661399	-0.01428152702316282	-0.029354344540219183	1	1	0.25488069801694213	0.7451193019830579	0.5550308773771937	0.591389171614178	0.5270389957854921	0.0895729922311247	0.3124583984572977	0.47163558579075554	In	NA	Validation
Cpd02067	-0.4966026599122846	-29.11926616031392	-5.391088679732405	-0.684016261510056	-0.03382885652793709	-0.04392850155127746	1	1	0.3137663430213742	0.6862336569786258	0.19792918760529624	0.8223432644291379	0.8454092320899901	0.3564555711088021	0.6195732649060364	0.5827466348857522	In	NA	Validation
Cpd02069	-0.6104815376833379	-4.473623993217501	-7.6491479440441	-0.9757416278083736	-0.040992379182156334	-0.06842490706319904	1	1	0.01835794009544922	0.9816420599045508	0.11210092807334016	0.2596480851514352	1.1431350702121523	0.5545889988087189	0.7321218512853533	0.7695033243752956	In	NA	Validation
Cpd02070	-1.6289334869799537	-21.85836390467482	-4.3301864240933075	-1.5967982163972736	-0.06240028509936565	-0.03039466696481128	1	-1	0.5069698985579453	0.4930301014420547	0.6554861779463823	0.5035756146561418	0.7055289294699774	0.976396921287778	1.0684688783871932	0.4795668380687276	In	NA	Validation
Cpd02072	-0.25448153768333803	-10.870623993217508	-7.8581479440440996	-0.4447416278083747	-0.025992379182156328	-0.06842490706319904	1	1	0.030650781130534765	0.9693492188694652	0.38041109227082265	0.02119258503031388	1.1706917872350333	0.1939455229134163	0.4964516542077459	0.7695033243752956	In	NA	Validation
Cpd02080	-0.6661986470787578	-14.737156040229404	-2.400081287936319	-0.5965613339606449	-0.02087493361656941	-0.029903795089669668	1	1	0.32174404220685604	0.678255957793144	0.07010804388655868	0.190940818790206	0.45104394831453665	0.29705811526023046	0.41604969387602614	0.47582450916580527	In	NA	Validation
Cpd02091	-0.09257227345238384	-11.724518677592034	-2.6160153538703845	-0.2899679273672384	-0.01922658196821776	-0.029354344540219183	1	1	0.1097858536736741	0.8902141463263259	0.5024389048295331	0.058680212890932074	0.4795149241544656	0.08882664286771039	0.390151870021344	0.47163558579075554	In	NA	Validation
Cpd02093	0.38851846231666176	5.54537600678249	2.8238520559558986	1.3862583721916248	-0.054992379182156326	0.035575092936801056	1	1	0.09355121360259	0.90644878639741	0.8650274843466127	0.6995015593660575	0.23773333830761503	1.0496292499007087	0.95208070189112	0.0233760920541949	In	NA	Validation
Cpd02095	-0.29359514111529184	-5.742574430990604	-5.948983416574512	-0.3719861863220861	-0.0345807362271852	-0.045432260949773706	1	1	0.031424054351461894	0.9685759456485381	0.35093194238547787	0.2039387071036594	0.918967832050337	0.14453163344465456	0.6313863073660667	0.5942110567543104	In	NA	Validation
Cpd02101	-1.479309426829578	-2.0057323257274566	-5.648983416574511	0.016735618189192367	-0.045107052016658884	-0.007086396288119453	1	1	0.31528858629713463	0.6847114137028654	0.5427174809046932	0.36799330163320126	0.8794127358452448	0.11947963347670532	0.7967689018064928	0.30186829910607377	In	NA	Validation
Cpd02105	-0.2271876580677685	14.493063739990376	4.4801384922834595	0.2314606440613329	-0.002193614935250734	0.033832468646594	1	1	0.14806908165080834	0.8519309183491917	0.4009819499147546	1.0923223534212576	0.45611523608136817	0.2653161300722566	0.12254102352296219	0.010090602340010036	In	NA	Validation
Cpd02108	-0.35848153768333896	-29.817623993217513	-7.4591479440440995	-0.5317416278083735	-0.03499237918215633	-0.061424907063198926	1	1	0.19231871231562314	0.8076812876843769	0.3020283476738046	0.8530025237412089	1.1180835092822607	0.2530340020149059	0.6378537724543103	0.716136440577156	In	NA	Validation
Cpd02122	1.0055184623166618	22.17837600678249	1.1368520559558997	3.895258372191625	-0.045992379182156325	0.17757509293680096	1	1	0.034791788243785815	0.9652082117562142	1.3300481902731487	1.429722423385602	0.01530184731431353	2.7536866529540354	0.8106785836445556	1.1059614491021514	In	NA	Validation
Cpd02123	-1.857481537683339	-18.11862399321751	-6.9991479440441005	-1.7857416278083742	-0.05899237918215632	-0.08942490706319894	1	1	0.352599822468986	0.647400177531014	0.8277383268543596	0.3393938008310511	1.057432361767786	1.1047231145812162	1.014926087778482	0.9296039757697111	In	NA	Validation
Cpd02143	-0.4154815376833385	-38.109623993217504	-7.6461479440441	-0.7867416278083734	-0.05899237918215632	-0.06642490706319881	1	1	0.2459248400049584	0.7540751599950416	0.2590685741927473	1.217037358374171	1.1427395192501015	0.4262243717951363	1.014926087778482	0.7542556432901114	In	NA	Validation
Cpd02150	2.028518462316661	76.22437600678248	11.003852055955901	4.583258372191626	-0.04399237918215633	0.08257509293680099	1	1	0.0005923556190176038	0.9994076443809824	2.1010630722226558	3.8024463346944644	1.3162689614997953	3.2209610624003044	0.7792558907008748	0.381696597555983	Outlier	3.679297050085326	Validation
Cpd02152	0.18151846231666105	14.743376006782484	6.4188520559559	1.9652583721916252	0.011007620817843664	0.04757509293680107	1	1	0.4509665088984176	0.5490334911015824	0.7090156753890872	1.1033115459741119	0.7117352411653031	1.4428732659899384	0.08486816525035198	0.11486217856528995	In	NA	Validation
Cpd02155	0.8035815727014624	-12.666826369899733	1.4724461845911545	0.6083837209844097	0.09121297847134267	-0.018914784100658676	1	1	0.3862431557832575	0.6137568442167425	1.1778523475479152	0.1000493427682357	0.05955004079441881	0.5213139617232759	1.345002328242358	0.3920460416648025	In	NA	Validation
Cpd02159	-1.6199109305889758	-17.426784957306396	-5.7354495819880436	-1.780256863013815	-0.05864088660312506	-0.05069541884451047	1	1	0.28228960721170837	0.7177103927882916	0.6486860555117073	0.3090207293126561	0.8908133274833038	1.1009979834324817	1.009403666087041	0.6343365332942638	In	NA	Validation
Cpd02163	0.7996379415914748	41.93035789983645	5.589362448087141	1.7708709565350569	-0.04585893171590701	0.013966235290827932	1	1	0.00397589202724391	0.9960241079727561	1.1748801107202325	2.296872623833162	0.60236677036406	1.3108496252127444	0.8085819442665234	0.14136639294625788	In	NA	Validation
Cpd02165	0.01731783643772564	-5.8701230731964325	-2.605575793430824	-0.1438140812133923	-0.015929878671514467	-0.029903795089669668	1	1	0.06123313662343688	0.9387668633765631	0.5852609088415969	0.1983390750639757	0.4781384647627133	0.010437822466358335	0.3383562223119798	0.47582450916580527	In	NA	Validation
Cpd02167	2.8845184623166613	29.1863760067825	-6.0051479440441	1.7212583721916257	0.027007620817843664	-0.06442490706319881	1	1	1.3527311998218217e-05	0.9999864726880018	2.74621335467503	1.7373871750869774	0.9263731430082474	1.2771538533374827	0.33624970879979976	0.7390079622049288	In	NA	Validation
Cpd02185	0.5905184623166617	12.618376006782484	5.4398520559559005	2.299258372191627	-0.01999237918215632	0.02757509293680105	1	1	0.22225281329064073	0.7777471867093593	1.0172708921215887	1.0100199367610094	0.5826537772160191	1.6697186915060058	0.40218357537670285	0.03761463228653514	In	NA	Validation
Cpd02187	-0.1694953503754611	-12.470123073196433	-3.9715098593648896	-0.27348441088372183	-0.015929878671514467	-0.046387311573186166	1	1	0.10674153956800425	0.8932584604319957	0.4444635020210881	0.09141368766848361	0.658237309388829	0.07763140241649956	0.3383562223119798	0.6014922104173094	In	NA	Validation
Cpd02189	-0.415649196529307	2.9414153883420235	3.885632997777968	-0.6712866086859197	0.021982209240573446	-0.02770599289186759	1	1	0.3047223995965781	0.6952776004034219	0.25894221303406484	0.5851826528145956	0.3777294959826328	0.34780987197238594	0.257293726345709	0.4590688156656056	In	NA	Validation
Cpd02190	1.891518462316661	26.377376006782484	5.4578520559558985	2.448258372191626	-0.040992379182156334	0.13557509293680114	1	1	0.0025474834364671572	0.9974525165635328	1.9978088798208153	1.6140666431906923	0.5850270829883243	1.7709162016913165	0.7321218512853533	0.7857601463133204	In	NA	Validation
Cpd02191	1.040518462316662	19.4403760067825	3.1088520559558988	2.956258372191625	-0.05899237918215632	0.055575092936801074	1	1	0.02837490393813702	0.971625096061863	1.3564269985509911	1.3095189287853795	0.2753106797024526	2.115938585410363	1.014926087778482	0.17585290290602	In	NA	Validation
Cpd02192	1.040518462316662	19.4403760067825	3.1088520559558988	2.956258372191625	-0.05899237918215632	0.055575092936801074	1	1	0.02837490393813702	0.971625096061863	1.3564269985509911	1.3095189287853795	0.2753106797024526	2.115938585410363	1.014926087778482	0.17585290290602	In	NA	Validation
Cpd02194	-0.3321327130128229	20.963942860869494	4.257611019755989	0.14135075395144295	-0.0027430654847012768	0.033283018097143506	1	1	0.08966063017500436	0.9103393698249956	0.32188693608323393	1.3764064598731534	0.42677491746770113	0.2041154822723045	0.1311736314745228	0.005901678964960338	In	NA	Validation
Cpd02196	-0.6844815376833377	-33.742623993217514	-7.4711479440441	-1.131741627808374	-0.04299237918215633	-0.06042490706319902	1	1	0.26217152568834245	0.7378284743116575	0.056328590571616356	1.0253176136995275	1.1196657131304644	0.660540754438978	0.7635445442290342	0.7085126000345655	In	NA	Validation
Cpd02199	-0.5104815376833383	-23.443623993217518	-7.9071479440441	-0.9247416278083742	-0.04399237918215633	-0.06642490706319881	1	1	0.08500616581575493	0.9149938341842451	0.18746895172431816	0.5731715980356492	1.1771524529485318	0.5199509248526734	0.7792558907008748	0.7542556432901114	In	NA	Validation
Cpd02204	0.5453398144597038	10.643063739990382	5.3938747560197235	0.2501419627426515	0.04835583561419983	-0.016716981902856594	1	1	0.11066667531227703	0.889333324687723	0.9832206381195646	0.92329990849399	0.5765916554752661	0.27800406925029536	0.6716589080206231	0.3752903481646028	In	NA	Validation
Cpd02206	0.5601749792948693	12.459547256473904	5.295523107668076	0.2754166880173769	0.04835583561419983	-0.017266432452307082	1	1	0.09112021755569288	0.9088797824443071	0.9944016086611936	1.003047047487789	0.5636239591003368	0.29517010460881865	0.6716589080206231	0.37947927153965244	In	NA	Validation
Cpd02207	-0.29359514111529184	16.198778952468032	5.357783500718722	2.160344640745584	-0.022550661039215287	0.09892864130586553	1	-1	0.5268829688472996	0.4731170311527004	0.35093194238547787	1.1672065496712856	0.571833011889954	1.5753715522248615	0.4423776280055798	0.5063734426272842	In	NA	Validation
Cpd02208	1.4703146333207993	-5.617762400915427	-3.9166525895068416	0.7024499039034786	0.04211099309612305	-0.05671045643849544	1	1	0.00866594101202256	0.9913340589879774	1.6803558783643886	0.20941819657889116	0.6510043607662163	0.5852016362470733	0.573544023557038	0.6801942207684969	In	NA	Validation
Cpd02209	-0.7184815376833393	56.625376006782496	8.1088520559559	2.190258372191625	-0.05999237918215632	0.12157509293680112	1	1	0.06188563703999972	0.9381143629600003	0.03070346253028255	2.9420123351803027	0.9345622831206557	1.5956882981489648	1.0306374342503226	0.6790263787170426	In	NA	Validation
Cpd02211	0.4775184623166613	-5.8206239932175095	-0.13614794404410002	1.305258372191625	-0.05799237918215633	0.04057509293680117	1	1	0.09097366530601325	0.9090263346939867	0.9321050253959831	0.20051218039376476	0.1525436109159609	0.9946158383234592	0.9992147413066416	0.06149529476715202	In	NA	Validation
Cpd02214	-0.5104815376833383	-34.327623993217514	-7.3881479440441	-0.5337416278083742	-0.01299237918215633	-0.06942490706319893	1	1	0.42767865063416943	0.5723213493658306	0.18746895172431816	1.0510002449417228	1.1087221365137223	0.2543923578563199	0.2922041500738196	0.7771271649178859	In	NA	Validation
Cpd02218	-0.0409635621679232	13.486748877280064	5.8021444029743625	1.4956829866102452	-0.0030017888587641627	0.04178578416300832	1	1	0.39959888524719134	0.6004011147528087	0.5413353705563705	1.0481431849895837	0.630422139351632	1.1239480319956892	0.13523852404478837	0.0707254116220696	In	NA	Validation
Cpd02220	-0.3744815376833381	12.589376006782489	-3.8621479440441	-0.07974162780837446	-0.02399237918215633	-0.07242490706319904	1	1	0.018170070749287337	0.9818299292507127	0.2899694638896487	1.0087467806823367	0.6438179057832056	0.05395441814456078	0.46502896126406496	0.7999986865456605	In	NA	Validation
Cpd02224	3.435518462316661	54.889376006782506	-1.0361479440440995	3.2262583721916265	0.0010076208178436683	0.0795750929368011	1	1	3.0202196233952705e-06	0.9999969797803766	3.16149116499192	2.865798578194917	0.27120889953123734	2.299316624001196	0.07224529946805282	0.3588250759282101	Outlier	3.3254241003297293	Validation
Cpd02226	-0.8387079230701794	43.9311097795357	12.593873726282627	0.8550814828508466	-0.017287503144478442	0.06434217514045196	1	1	0.34898968588145374	0.6510103141185463	0.059908788042787334	2.3847095003005894	1.5259138286263119	0.6888656346707404	0.35968633078536666	0.2426917396504438	In	NA	Validation
Cpd02229	0.4217134408333304	7.824931871858518	4.257061569206538	0.15728481988550885	0.04011407737244158	-0.019464234650109283	1	1	0.11500240717919474	0.8849975928208053	0.8900458836059927	0.7995784699279909	0.4267024722365563	0.21493754804180826	0.5421697887472124	0.39623496503985306	In	NA	Validation
Cpd02235	-0.7184815376833393	65.33237600678247	8.1088520559559	1.586258372191626	-0.05899237918215632	0.1035750929368009	1	1	0.015072193782541876	0.9849278062174581	0.03070346253028255	3.3242664723184117	0.9345622831206557	1.1854648340420666	1.014926087778482	0.5417972489503985	In	2.6216000971691713	Validation
Cpd02239	0.5485184623166619	8.352376006782478	2.9278520559559	1.8902583721916264	-0.05799237918215633	0.02957509293680105	1	1	0.08355784171524916	0.9164421582847508	0.9856163221881781	0.8227342873948469	0.25144577165871385	1.39193492193693	0.9992147413066416	0.022366951201352625	In	NA	Validation
Cpd02240	1.059518462316662	-0.29262399321751786	1.8778520559558995	0.29325837219162576	-0.008992379182156326	0.024575092936800932	1	1	0.018104838560237146	0.9818951614397629	1.3707469230446772	0.4432020701490727	0.11300293494089118	0.30728778256819217	0.22935876418645762	0.060486153914309775	In	NA	Validation
Cpd02245	-0.7184815376833393	-20.843623993217506	-7.3761479440440985	-1.147741627808374	-0.039992379182156326	-0.06342490706319892	1	1	0.1006563620919938	0.8993436379080062	0.03070346253028255	0.45902657029255867	1.1071399326655185	0.6714076011702865	0.7164105048135128	0.7313841216623385	In	NA	Validation
Cpd02251	-0.3537455170551415	4.690508275776306	-4.271539807551955	-0.6870237803070481	-0.027061939234704	-0.05671045643849544	1	1	0.016770435464612432	0.9832295645353876	0.30559779282097965	0.6619712128766831	0.6977963542719895	0.3584982114718298	0.5132558827657623	0.6801942207684969	In	NA	Validation
Cpd02255	-0.4124815376833384	-32.16262399321751	-7.3841479440441	-0.6247416278083744	-0.014992379182156332	-0.06942490706319893	1	1	0.29777934059870037	0.7022206594012996	0.26132961490227674	0.9559525583787264	1.1081947352309878	0.3161975486406376	0.3236268430175006	0.7771271649178859	In	NA	Validation
Cpd02260	-0.14171544186717225	-15.356108265577081	-5.248231536875261	-0.2531891938408828	-0.0233025407384634	-0.06347737373172845	1	1	0.0904794059256342	0.9095205940743658	0.46540067003583535	0.2181140183801898	0.8265734719923269	0.0638473391050512	0.4541906704656102	0.7317841191770085	In	NA	Validation
Cpd02265	0.6895184623166619	-16.571623993217514	-7.3521479440441	1.5822583721916263	-0.06499237918215632	-0.007424907063199094	1	1	0.030704029260031684	0.9692959707399683	1.0918852355360573	0.2714775093239127	1.1039755249691112	1.1827481223592398	1.1091941666095249	0.3044490512772299	In	NA	Validation
Cpd02266	3.8635184623166623	105.34637600678249	7.5198520559559014	5.552258372191624	-0.060992379182156324	0.23557509293680126	1	1	2.874093014693102e-07	0.9999997125906985	3.4840663062181076	5.080958449284568	0.8569024442379916	3.879084467565179	1.046348780722163	1.548144200572446	Outlier	4.874894598995423	Validation
Cpd02271	-0.8284815376833388	-14.476623993217515	-6.9041479440441	-1.0907416278083737	-0.05299237918215632	-0.059424907063198924	1	1	0.07112491383443542	0.9288750861655646	0.05220136348579311	0.17950295812323058	1.0449065813028402	0.6326944596899995	0.9206580089474389	0.7008887594919734	In	NA	Validation
Cpd02281	-0.35848153768333896	-11.996623993217511	-6.7901479440441	-0.5367416278083734	-0.03899237918215633	-0.08442490706319883	1	1	0.04510976059105409	0.9548902394089459	0.3020283476738046	0.07062616242982146	1.0298756447449053	0.25642989161843976	0.7006991583416723	0.8914847730567539	In	NA	Validation
Cpd02282	-0.2695349907393526	-9.020018040013165	-5.10537439401812	-0.4035651336905063	-0.029317578332448368	-0.06347737373172845	1	1	0.05477643381150221	0.9452235661884978	0.3690656022112767	0.06005259491970049	0.8077377118946641	0.16597935725644722	0.5486950101458538	0.7317841191770085	In	NA	Validation
Cpd02283	0.309518462316662	18.359376006782497	3.411852055955902	1.7782583721916259	-0.06399237918215632	0.03857509293680117	1	1	0.05092520756837715	0.9490747924316228	0.8054867456623401	1.2620609384045023	0.3152613268695961	1.3158669948177695	1.0934828201376843	0.04624761368196951	In	NA	Validation
Cpd02287	-0.8529936373558938	-20.08543157384775	-5.429434544394059	-1.1253696449687025	-0.059392766302373175	-0.04167286245353302	1	1	0.15481425032896623	0.8451857496710338	0.07067564856435578	0.42574045692965046	0.8504651466425206	0.6562130443831505	1.0212167085470711	0.5655500020829142	In	NA	Validation
Cpd02290	0.6124198964786931	45.621335343445494	6.2307158315457905	3.618239377587689	-0.04059577382117017	0.0808835285239106	1	1	0.03289546345236216	0.9671045365476378	1.0337775702007321	2.4589136710254214	0.6869294196446207	2.5655414682026496	0.7258906470463103	0.3688003802045848	In	NA	Validation
Cpd02294	-1.2925722734523841	-0.5475956006689623	-1.5324988703539013	-1.1454624328617442	0.03297122022958443	-0.043640058825933484	1	1	0.43264554461120486	0.5673544553887951	0.40197737898220626	0.432008323531286	0.33665292833680677	0.6698596222855491	0.4299458853769231	0.5805475935420592	In	NA	Validation
Cpd02297	-0.6664815376833388	-44.401623993217505	-7.9071479440441	-1.1457416278083734	-0.05299237918215632	-0.06042490706319902	1	1	0.42899564117277034	0.5710043588272297	0.06989483482879162	1.4932683255124488	1.1771524529485318	0.6700492453288724	0.9206580089474389	0.7085126000345655	In	NA	Validation
Cpd02300	-0.2282865591666695	-20.9393538424272	-4.201180189035219	-0.4322756196749304	-0.03241339515503095	-0.03649720168307627	1	1	0.16521899551969077	0.8347810044803092	0.4001537298746341	0.46322929579020566	0.6885194160073793	0.1854788854298297	0.597334460858801	0.5260915896664069	In	NA	Validation
Cpd02304	-0.5224815376833387	-14.964623993217499	-7.3771479440441	-0.9757416278083736	-0.048992379182156334	-0.07342490706319893	1	1	0.040684266567945215	0.9593157334320548	0.17842478888620042	0.2009271017919329	1.1072717829862024	0.5545889988087189	0.8578126230600772	0.807622527088251	In	NA	Validation
Cpd02305	0.7394875656516252	53.02885414043796	7.763046658613459	3.6829010317230266	-0.03909201442267393	0.0808835285239106	1	1	0.01983319052911725	0.9801668094708827	1.1295459611557344	2.7841180704831774	0.888967730586921	2.6094582360077494	0.7022645621262495	0.3688003802045848	In	NA	Validation
Cpd02309	4.010518462316663	55.87737600678246	-1.1171479440441001	3.9392583721916257	-0.01999237918215632	0.1035750929368009	1	1	1.066443286346086e-06	0.9999989335567137	3.594857300985047	2.90917368873729	0.2818887755066123	2.783570481465134	0.40218357537670285	0.5417972489503985	Outlier	3.6720005435237706	Validation
Cpd02314	-0.6664815376833388	-14.964623993217499	-7.0591479440441	-0.5297416278083746	-0.04699237918215633	-0.09042490706319906	1	1	0.09883065827385962	0.9011693417261404	0.06989483482879162	0.2009271017919329	1.0653433810088044	0.2516756461734931	0.8263899301163963	0.9372278163123031	In	NA	Validation
Cpd02316	-0.3734815376833387	-14.964623993217499	-7.0241479440441	-0.543741627808374	-0.04299237918215633	-0.08942490706319894	1	1	0.05517820629066883	0.9448217937093312	0.290723144126158	0.2009271017919329	1.060728619784877	0.26118413706338767	0.7635445442290342	0.9296039757697111	In	NA	Validation
Cpd02317	0.2881969573168472	4.279327476254113	4.8339846461296165	0.008933171533860234	0.04505913231749651	-0.02221148739736209	1	1	0.2146368607479826	0.7853631392520174	0.7894171487313352	0.6439195806578806	0.5027699649386568	0.11418038398091121	0.6198632603112585	0.4171795819151042	In	NA	Validation
Cpd02326	-0.15073799825814935	58.285996997580796	9.67658049319992	-0.624617765269454	0.15113354948710053	-0.012349554182856385	1	1	0.028383696968293126	0.9716163030317069	0.4586005476011608	3.014916807897776	1.1412677803161424	0.3161134239390002	2.286435180261453	0.34199377564602834	In	2.7219256176222264	Validation
Cpd02327	0.16651846231666134	86.1663760067825	9.6728520559559	2.9712583721916257	-0.060992379182156324	0.12857509293680106	1	1	0.0015077781903027887	0.9984922218096972	0.6977104718414406	4.238919360010542	1.1407761846698696	2.1261262542209654	1.046348780722163	0.7323932625151809	Outlier	3.4094590181561086	Validation
Cpd02329	0.16651846231666134	52.314376006782474	9.6728520559559	3.0672583721916262	-0.05999237918215632	0.12457509293680125	1	1	0.048096680883943366	0.9519033191160566	0.6977104718414406	2.7527510987955095	1.1407761846698696	2.191327334608817	1.0306374342503226	0.7018979003448174	In	NA	Validation
Cpd02333	0.26457058369047304	9.586470333396964	5.009259371404339	-0.02238550978482081	0.04341078066914486	-0.021112586298460998	1	1	0.1439729250551972	0.8560270749448028	0.771610417868741	0.876913414759847	0.5258799936738661	0.09290942712361096	0.5939654364565764	0.40880173516500395	In	NA	Validation
Cpd02338	2.5370980562179457	27.376030772957417	-1.220410958265989	2.4787133913140806	0.007696494954859166	0.0360302708443962	1	1	0.0001953862974333198	0.9998046137025667	2.484369460838225	1.657909518571772	0.29550403704652767	1.7916005782539905	0.032845919605130704	0.026846295840210626	In	NA	Validation
Cpd02344	1.7465184623166614	20.76637600678249	4.736852055955901	2.914258372191627	-0.04999237918215633	0.06457509293680097	1	1	0.008300242404446712	0.9916997575955533	1.8885252455268973	1.3677328929343548	0.4899630017754198	2.0874131127406796	0.8735239695319176	0.24446746778934042	In	NA	Validation
Cpd02347	-0.6984815376833389	47.268376006782496	8.565852055955897	2.5502583721916263	-0.02899237918215633	0.12257509293680102	1	1	0.29112082573857656	0.7088791742614234	0.04577706726047855	2.531221941106421	0.994817879673079	1.8401923496034087	0.5435856936232675	0.6866502192596332	In	NA	Validation
Cpd02350	0.23490025402014364	-17.913529666603026	-2.470410958265989	0.0583837209844096	0.06264154989991409	-0.012870828056702685	1	1	0.3298334047537972	0.6701665952462028	0.749248476785484	0.33038976329206615	0.4603169379010784	0.14776610533454346	0.8961067147612012	0.34596788453925137	In	NA	Validation
Cpd02355	0.0015184623166613065	54.18837600678248	9.6178520559559	3.5122583721916265	-0.030992379182156325	0.14157509293680115	1	1	0.12329902590495356	0.8767009740950464	0.5733532328173265	2.8350233226380293	1.1335244170322694	2.493561509323337	0.5750083865669483	0.8315031895688678	In	NA	Validation
Cpd02358	1.7865184623166614	33.926376006782505	11.7378520559559	3.0592583721916267	-0.04399237918215633	0.10557509293680112	1	1	0.016696529795239945	0.98330347020476	1.9186724549872887	1.9454823410493804	1.4130470968815871	2.1858939112431632	0.7792558907008748	0.5570449300355828	In	NA	Validation
Cpd02362	1.4885184623166614	-3.60262399321752	-3.7861479440441	1.9242583721916269	0.05600762081784366	0.02857509293680116	1	1	0.02612910520561451	0.9738708947943855	1.6940757445073733	0.29788666944536957	0.6337972814112489	1.415026971240961	0.7918787564831739	0.029990791743943035	In	NA	Validation
Cpd02367	0.5761090452289351	10.483173630100273	4.955962668107638	0.29409800669869546	0.0571470444054086	-0.02056313574901038	1	1	0.11052811444062272	0.8894718855593773	1.0064107992429427	0.9162804234827392	0.518852806252815	0.30785804378685744	0.8097806352455941	0.4046128117899533	In	NA	Validation
Cpd02368	0.5601749792948693	12.459547256473904	5.295523107668076	0.2754166880173769	0.04835583561419983	-0.017266432452307082	1	1	0.09112021755569288	0.9088797824443071	0.9944016086611936	1.003047047487789	0.5636239591003368	0.29517010460881865	0.6716589080206231	0.37947927153965244	In	NA	Validation
Cpd02372	-0.0299349108150208	-21.71957362264698	-2.997883485738516	-0.18777012516943628	0.04560858286694708	-0.02770599289186759	1	1	0.41770373869715327	0.5822962613028467	0.5496474471164099	0.4974824528897805	0.5298643598001415	0.019416152070203717	0.6284958682628196	0.4590688156656056	In	NA	Validation
Cpd02375	1.0447507235463624	-23.830544355802637	-4.867028529356466	1.3761341144297936	-0.05112208961064385	0.030507588674286594	1	1	0.049929225838694746	0.9500707741613053	1.359616770195563	0.5901581501593588	0.7763117332054055	1.0427530775653286	0.8912732414867365	0.015257752392116816	In	NA	Validation
Cpd02385	-0.07553930641941699	48.40789890482554	6.124094536239505	-0.4559019933013047	0.111542648801013	-0.013420278606153174	1	1	0.016548141515205228	0.9834518584847948	0.515276315451403	2.581249199879886	0.6728713676667819	0.20152539674323228	1.6644088224501041	0.3501568079143011	In	NA	Validation
Cpd02390	0.2546804738003637	6.263393410320048	4.86805058019555	-0.03337452077383156	0.042861330119694334	-0.021662036847911483	1	1	0.18470068565652764	0.8152993143434724	0.7641564375076556	0.7310239118456021	0.5072615692696378	0.08544593348947062	0.585332828505016	0.4129906585400536	In	NA	Validation
Cpd02396	-0.27498985586996616	-17.131661534734892	-4.138542826397857	-0.453154740554052	0.0005536378120020157	-0.04089280607868067	1	1	0.19341450448459374	0.8065854955154063	0.36495437816950693	0.29606424036763307	0.6802606596568657	0.1996595233346972	0.0793779837651586	0.5596029766668081	In	NA	Validation
Cpd02397	-0.7074074382875486	-15.177265930339289	-2.802279090134121	-0.7190888064881179	-0.011534274275910068	-0.03045324563912028	1	1	0.3283606391718138	0.6716393608281862	0.03904979238203495	0.21026249402736025	0.5040738575125723	0.3802760692808974	0.2692953586994941	0.48001343254085577	In	NA	Validation
Cpd02399	-0.13748153768333893	-23.86362399321752	-7.7041479440441	-0.5577416278083742	0.005007620817843672	-0.07342490706319893	1	1	0.11325148431005794	0.8867485156899421	0.4685916799424666	0.5916104102095331	1.1503868378497526	0.2706926279532828	0.009399913580690809	0.807622527088251	In	NA	Validation
Cpd02400	-0.2484823591604049	36.87697444118985	5.353272222523233	1.998690505407238	-0.11728750314447844	0.15005646085473773	1	1	0.02521616265452198	0.974783837345478	0.38493255455885134	2.0750193180317438	0.5712381984131857	1.46557963271211	1.9308209779694154	0.8961637861582654	In	NA	Validation
Cpd02402	0.2107244298443197	-20.94924395231731	-3.0352461231011536	-0.023484410883721784	0.01813605539441961	-0.03704665223252688	1	1	0.23633985004126035	0.7636601499587397	0.73102763590283	0.4636634907393553	0.5347906355179918	0.09216307776019701	0.19686547068478422	0.5302805130414574	In	NA	Validation
Cpd02403	-0.6131440132957428	-22.0079879648252	-5.486577401536916	-0.9479260359461456	-0.03758825502417769	-0.0273871481678188	1	1	0.16653046336363442	0.8334695366363656	0.11009427282408134	0.5101444002318721	0.8579994506815858	0.5356972629645024	0.6786384772061885	0.4566379943316111	In	NA	Validation
Cpd02404	-1.8294815376833384	-20.179623993217504	-7.3081479440441	-2.123741627808374	-0.021992379182156324	-0.08242490706319905	1	1	0.40066654268764657	0.5993334573123534	0.8066352802320853	0.4298756862843233	1.098174110859031	1.3342852517801098	0.4336062683203839	0.8762370919715731	In	NA	Validation
Cpd02407	-0.016198647078757355	22.39416264108928	4.785632997777967	0.9276144902151792	-0.01867713141876721	0.038777523591649016	1	1	0.07932310329388081	0.9206768967061192	0.5600001976179176	1.439195873908501	0.49639478459790914	0.7381284517950578	0.3815192620697833	0.04779091271546181	In	NA	Validation
Cpd02419	-0.23148153768333835	23.62637600678249	-2.4051479440440997	2.3242583721916272	0.00700762081784366	0.09957509293680113	1	1	0.08620506100056902	0.913794938999431	0.39774573771054744	1.493292423451754	0.4517119885471413	1.6866981395236758	0.022022779362989974	0.5113018867800353	In	NA	Validation
Cpd02427	-0.07848153768333876	19.25137600678249	-2.4961479440440995	2.392258372191625	-0.008992379182156326	0.0915750929368011	1	1	0.08007343495933517	0.9199265650406648	0.5130588138965438	1.3012214633071313	0.46371036772935254	1.7328822381317357	0.22935876418645762	0.45031116243930513	In	NA	Validation
Cpd02430	-0.1845725847243147	66.29201203517479	10.978836132297669	-0.3434147577506573	0.15790046678033354	0.00945495709533904	1	1	0.028176157721723327	0.9718238422782767	0.43310008847113063	3.366396349658454	1.3129706039432598	0.1251265499958891	2.3927525624017254	0.17575965855193396	Outlier	3.0049109700719265	Validation
Cpd02433	0.228961249862152	15.05366617051316	3.769061696207444	2.484404791121523	-0.06240028509936565	0.14404142326075262	1	1	0.15064857612201943	0.8493514238779806	0.7447723667270563	1.116933884184668	0.3623595324880498	1.7954660513411203	1.0684688783871932	0.8503060986840313	In	NA	Validation
Cpd02440	-1.9144815376833384	-23.799623993217512	-7.8671479440441	-2.2227416278083743	-0.05699237918215633	-0.0564249070631988	1	1	0.3453740626448164	0.6546259373551836	0.8706981003354167	0.5888006864497028	1.171878440121186	1.4015238659300817	0.983503394834801	0.6780172378641988	In	NA	Validation
Cpd02444	1.9925184623166616	32.18337600678248	22.134852055955896	3.3552583721916265	0.002007620817843669	0.42657509293680107	1	1	0.25127062658246724	0.7487293734175328	2.073930583708304	1.8689612705277616	2.783894881029398	2.3869305757723716	0.05653395299621232	3.004297744207373	Outlier	3.379772305023221	Validation
Cpd02446	-0.3814815376833387	-11.850623993217509	-0.5271479440440999	-0.5697416278083747	0.00700762081784366	0.0005750929368011358	1	1	0.30835427870028886	0.6916457212997111	0.28469370223407975	0.06421648010270936	0.20409708630326434	0.2788427630017646	0.022022779362989974	0.24345832693649816	In	NA	Validation
Cpd02448	-0.004481537683338033	-44.68062399321751	-7.2181479440441	-0.4377416278083741	-0.010992379182156328	-0.07342490706319893	1	1	0.43909478593623796	0.560905214063762	0.5688311513982683	1.5055169650279576	1.0863075819975034	0.18919127746846842	0.2607814571301386	0.807622527088251	In	NA	Validation
Cpd02452	0.10451846231666197	23.240376006782498	-2.3901479440441	2.405258372191625	-0.007992379182156341	0.11057509293680123	1	1	0.03763765923168394	0.9623623407683161	0.6509822971778346	1.47634627702528	0.44973423373688676	1.7417115511009238	0.21364741771461734	0.5951641327485399	In	NA	Validation
Cpd02460	-0.5664815376833383	32.86937600678249	7.983852055955899	1.305258372191625	-0.03199237918215633	0.05857509293680119	1	1	0.2394361506299817	0.7605638493700183	0.14526285847977027	1.8990779970784388	0.9180809930352005	0.9946158383234592	0.5907197330387889	0.1987244245337946	In	NA	Validation
Cpd02466	-1.797481537683339	-38.4756239932175	-7.1261479440441	-2.3987416278083744	-0.07099237918215633	-0.059424907063198924	1	-1	0.5960709816661749	0.4039290183338251	0.7825175126637727	1.2331054661256982	1.0741773524946083	1.5210591799744761	1.203462245440568	0.7008887594919734	In	NA	Validation
Cpd02469	0.9425184623166613	-5.879623993217508	3.5488520559558987	-0.0957416278083736	-0.04299237918215633	-0.02742490706319889	1	1	0.029611320010181852	0.9703886799898181	1.2825663353730319	0.19792196630267164	0.3333248208032545	0.043087571413252784	0.7635445442290342	0.4569258621290533	In	NA	Validation
Cpd02475	-0.549481537683338	5.219376006782497	-7.8371479440441	1.2942583721916259	-0.040992379182156334	-0.012424907063198987	1	1	0.05447967919015695	0.945520320809843	0.15807542250043685	0.6851895289644242	1.1679229305006769	0.9871448811956851	0.7321218512853533	0.3425682539901853	In	NA	Validation
Cpd02477	1.525201851365911	57.31156090735524	8.273572974402931	3.4460589264598687	-0.033076976828688966	0.062086536042707516	1	1	0.0021500192310976995	0.9978499807689023	1.7217232898419923	2.9721371792236746	0.9562807890412005	2.4486003074193	0.6077602224460059	0.2254951068476058	In	NA	Validation
Cpd02479	0.2154274152756853	21.53035789983646	15.55778350071872	0.8528258437531022	-0.03157321743019273	0.29216172401263235	1	1	0.353188488065065	0.646811511934935	0.7345721830750437	1.4012731753873795	1.9167062828630876	0.6873336543984694	0.5841341375259451	1.979551652737021	In	NA	Validation
Cpd02483	-0.6174815376833385	-3.8836239932174976	-7.0451479440441	-0.6637416278083741	-0.03499237918215633	-0.06842490706319904	1	1	0.03103361893396306	0.9689663810660369	0.10682516641777125	0.28555022606236735	1.0634974765192335	0.34268548754820205	0.6378537724543103	0.7695033243752956	In	NA	Validation
Cpd02487	2.154518462316661	46.357376006782495	6.105852055955899	3.8562583721916273	-0.030992379182156325	0.04057509293680117	1	1	0.0013465859151083892	0.9986534140848916	2.196026782022888	2.491227279462592	0.6704660907913235	2.727198714046472	0.5750083865669483	0.06149529476715202	In	NA	Validation
Cpd02490	-0.2324815376833387	-6.532623993217513	-3.2561479440440992	-0.4377416278083741	-0.018992379182156332	-0.055424907063198914	1	1	0.07091158304332901	0.929088416956671	0.3969920574740374	0.1692540035656569	0.5639166114489194	0.18919127746846842	0.38647222890486255	0.6703933973216084	In	NA	Validation
Cpd02497	-0.6394815376833378	-10.427623993217507	-6.0551479440441	-0.907741627808374	-0.02999237918215633	-0.06642490706319881	1	1	0.0660364129378348	0.9339635870621652	0.09024420121455652	0.0017440283802411744	0.9329656590424293	0.5084049002006578	0.559297040095108	0.7542556432901114	In	NA	Validation
Cpd02500	0.2695156386355286	9.586470333396964	5.054314316459285	-0.02073715813646909	0.04176242902079323	-0.02056313574901038	1	1	0.14137902413529224	0.8586209758647078	0.7753374080492844	0.876913414759847	0.5318205026277444	0.09402895116873208	0.5680676126018945	0.4046128117899533	In	NA	Validation
Cpd02501	0.5453398144597038	14.807898904825544	5.546622008766979	0.2539881165888056	0.04505913231749651	-0.014519179705054397	1	1	0.07556557629063887	0.9244344237093611	0.9832206381195646	1.1061442259691847	0.596731429733537	0.28061629202224475	0.6198632603112585	0.35853465466440226	In	NA	Validation
Cpd02503	0.5651200342399239	9.96998681691346	5.215852777997747	0.27926284186353106	0.04780638506474926	-0.017266432452307082	1	1	0.11024967362612603	0.889750326373874	0.9981285988417363	0.893750530010202	0.5531194005843325	0.29778232738076804	0.6630263000690622	0.37947927153965244	In	NA	Validation
Cpd02513	0.5244499716666624	-0.1215217994116674	15.352520342823984	-0.3155952088784769	-0.008264946753500998	0.2696053330351887	1	1	0.48126414168148324	0.5187358583185168	0.9674763764626529	0.4507137873255621	1.8896422696701298	0.10623212663788081	0.21792982126500135	1.8075853247086464	In	NA	Validation
Cpd02514	-0.033444765175442155	-9.688439092644742	0.5119188390645866	-1.078001223916071	-0.02555817983620777	-0.01986835117533759	1	1	0.07616021874296408	0.9238397812570359	0.5470021392519326	0.030707618151740154	0.06709579773866521	0.6240414586654607	0.4896297978457016	0.3993158849888197	In	NA	Validation
Cpd02520	0.5590760781959677	15.630975827902462	5.663654975799943	0.259482622083311	0.044509681768045976	-0.013969729155603785	1	1	0.06987303489086827	0.9301269651091317	0.9935733886210726	1.142278894515074	0.6121622639673912	0.2843480388393149	0.6112306523596981	0.35434573128935165	In	NA	Validation
Cpd02521	0.5453398144597038	14.807898904825544	5.546622008766979	0.2539881165888056	0.04505913231749651	-0.014519179705054397	1	1	0.07556557629063887	0.9244344237093611	0.9832206381195646	1.1061442259691847	0.596731429733537	0.28061629202224475	0.6198632603112585	0.35853465466440226	In	NA	Validation
Cpd02525	0.2585266276465173	10.27877802570466	5.087830799975769	-0.03172616912548034	0.040663527921892116	-0.02001368519955989	1	1	0.13397475091108835	0.8660252490889117	0.7670552076480777	0.907307061200315	0.5362396617275808	0.0865654575345914	0.5508023966987728	0.40042388841490356	In	NA	Validation
Cpd02533	-0.2903744712545818	6.354052750979393	4.4471714593164275	-0.5905173779166893	0.0291250663834306	-0.027156542342416986	1	1	0.24670242014571453	0.7532975798542855	0.35335929760781776	0.7350040322128064	0.4517685222126769	0.2929531937614535	0.3695176297159984	0.45487989229055503	In	NA	Validation
Cpd02538	0.16457058369047325	0.2408659377925774	3.839479151624121	-0.04711078451009549	0.042861330119694334	-0.028804893990768687	1	1	0.27650336734245207	0.7234966326575479	0.6962423942177629	0.46662330975515215	0.3716440965664647	0.07611656644679486	0.585332828505016	0.4674466624157058	In	NA	Validation
Cpd02541	2.451518462316661	32.18337600678248	20.950852055955906	3.1882583721916262	0.011007620817843664	0.3675750929368009	1	1	0.08079223371629718	0.9192077662837028	2.4198698122662936	1.8689612705277616	2.6277841013399685	2.273507863014338	0.08486816525035198	2.554491152194488	In	NA	Validation
Cpd02555	-0.3814815376833387	-25.043623993217512	-7.5271479440441	-0.6247416278083744	-0.02899237918215633	-0.07342490706319893	1	1	0.13341664567132272	0.8665833543286773	0.28469370223407975	0.6434146920313967	1.1270493310887482	0.3161975486406376	0.5435856936232675	0.807622527088251	In	NA	Validation
Cpd02563	-0.2014815376833381	-12.511623993217512	-3.7561479440440992	-0.6677416278083737	-0.02999237918215633	-0.06442490706319881	1	1	0.07137512689723147	0.9286248731027685	0.4203561448058411	0.09323565830970278	0.6298417717907396	0.3454021992310289	0.559297040095108	0.7390079622049288	In	NA	Validation
Cpd02573	-1.9304815376833384	-32.48162399321751	-7.6101479440441	-2.3647416278083737	-0.06999237918215633	-0.07642490706319882	1	-1	0.510610697265427	0.48938930273457304	0.8827569841195733	0.9699572752441288	1.1379929077054907	1.497967130670445	1.1877508989687273	0.830494048716024	In	NA	Validation
Cpd02574	-1.990481537683339	-13.470623993217515	-7.5911479440441	-2.4257416278083745	-0.06899237918215632	-0.07942490706319894	1	1	0.14668926769972512	0.8533107323002749	0.9279777983101606	0.1353376127734042	1.1354877516125013	1.5393969838335595	1.1720395524968867	0.8533655703437986	In	NA	Validation
Cpd02581	0.487518462316661	12.243376006782484	8.3348520559559	-0.0337416278083742	0.07600762081784368	-0.035424907063198896	1	1	0.23723140207883342	0.7627685979211666	0.9396418277610807	0.993556711605756	0.9643604555951583	0.08519660249707312	1.1061056859199838	0.5179165864697833	In	NA	Validation
Cpd02588	-0.3544815376833377	-25.85062399321751	-7.9071479440441	-0.8027416278083743	-0.03399237918215633	-0.06842490706319904	1	1	0.09751851203053752	0.9024814879694625	0.30504306861984465	0.6788435525655019	1.1771524529485318	0.4370912185264455	0.6221424259824698	0.7695033243752956	In	NA	Validation
Cpd02592	1.1958785430952343	29.79501955397178	15.235978989440525	1.9362844903696428	0.004517008133717047	0.2966730022081213	1	1	0.10356520708223171	0.8964347929177683	1.4735188209763646	1.7641078037714288	1.8742762548536154	1.42319484517928	0.017108099444483847	2.0139449183426974	In	NA	Validation
Cpd02599	-0.32216656968672125	69.12509474194172	9.112670718763834	-0.8389034795551684	0.18496813595326592	-0.016860832378345108	1	1	0.015956762726423435	0.9840432372735766	0.3293982213423406	3.490774158951677	1.066916095720105	0.46165154980474016	2.818022090962822	0.3763870412517032	Outlier	3.1941608788557905	Validation
Cpd02601	-0.7204815376833382	-17.87762399321751	-7.6801479440441	-0.9577416278083736	-0.04399237918215633	-0.0564249070631988	1	1	0.08050681016257766	0.9194931898374223	0.02919610205726382	0.3288134347979416	1.1472224301533454	0.5423637962359968	0.7792558907008748	0.6780172378641988	In	NA	Validation
Cpd02603	-0.424481537683338	-25.85062399321751	-7.8621479440441	-0.5287416278083743	-0.01599237918215632	-0.08542490706319894	1	1	0.18545532068324344	0.8145446793167566	0.25228545206415964	0.6788435525655019	1.1712191885177679	0.2509964682527861	0.3393381894893409	0.899108613599346	In	NA	Validation
Cpd02604	-0.23648153768333824	-45.566623993217505	-7.8821479440441005	-0.5897416278083742	-0.016992379182156334	-0.08342490706319894	1	1	0.4925812790010434	0.5074187209989566	0.3939773365279986	1.5444140783281026	1.1738561949314408	0.29242632141589997	0.3550495359611816	0.8838609325141635	In	NA	Validation
Cpd02618	-0.4464815376833382	-43.917623993217504	-7.8861479440441	-0.7987416278083739	-0.05099237918215633	-0.05742490706319892	1	1	0.38915976018762377	0.6108402398123762	0.23570448686094428	1.4720197895787352	1.1743835962141755	0.43437450684361806	0.8892353160037582	0.6856410784067909	In	NA	Validation
Cpd02623	0.007977177097067084	3.250206597133239	4.8768417889867575	-0.24930858670789785	0.03571847297683718	-0.021662036847911483	1	1	0.281722302152704	0.718277697847296	0.578221038500572	0.5987391840047093	0.5084206929679554	0.061211716421390575	0.4731089251347267	0.4129906585400536	In	NA	Validation
Cpd02625	0.4107244298443191	34.22603077295741	5.6861824483274175	2.5369551495558387	-0.028567241308877105	0.10031598513011047	1	1	0.05075816019580015	0.9492418398041998	0.881763683204786	1.9586377647410664	0.6151325184443306	1.8311570945149351	0.5369062051978761	0.5169503307210764	In	NA	Validation
Cpd02626	0.4107244298443191	34.22603077295741	5.6861824483274175	2.5369551495558387	-0.028567241308877105	0.10031598513011047	1	1	0.05075816019580015	0.9492418398041998	0.881763683204786	1.9586377647410664	0.6151325184443306	1.8311570945149351	0.5369062051978761	0.5169503307210764	In	NA	Validation
Cpd02628	-0.4687831110401043	-17.626784957306402	-5.7271789052963165	-0.7426628780514091	-0.028565698633200243	-0.049191659446014224	1	1	0.11206214909863998	0.88793785090136	0.21889623177887654	0.31780111606212486	0.8897228361092289	0.3962870581878465	0.5368819676858232	0.6228721114257055	In	NA	Validation
Cpd02629	-0.5594815376833377	-43.917623993217504	-7.6561479440441005	-0.971741627808374	-0.039992379182156326	-0.061424907063198926	1	1	0.46365630492004684	0.5363436950799532	0.1505386201353392	1.4720197895787352	1.144058022456938	0.5518722871258921	0.7164105048135128	0.716136440577156	In	NA	Validation
Cpd02632	-0.895481537683338	5.873376006782492	-6.9571479440441	-0.937741627808374	-0.04399237918215633	-0.059424907063198924	1	1	0.015085337513938257	0.9849146624860617	0.102697939331948	0.7139013936351859	1.0518946482990732	0.5287802378218613	0.7792558907008748	0.7008887594919734	In	NA	Validation
Cpd02638	1.4235184623166617	76.4433760067825	21.808852055955896	2.215258372191625	-0.0009923791821563194	0.11657509293680103	1	1	0.0067922773938075	0.9932077226061925	1.6450865291342378	3.8120608581851334	2.740911676486531	1.6126677461666346	0.1036679924117336	0.6409071760040858	Outlier	3.4958571245708763	Validation
Cpd02643	-0.1458689767490869	29.769437366364013	4.430687942832911	-0.40590199330130455	0.1357184729768372	-0.019464234650109283	1	1	0.10650114939157362	0.8934988506084264	0.4622702328836823	1.7629846962659605	0.44959516527833115	0.16756650070789286	2.0442435723187757	0.39623496503985306	In	NA	Validation
Cpd02644	-0.17348153768333852	-23.443623993217518	-7.9071479440441	-0.6027416278083741	-0.030992379182156325	-0.08242490706319905	1	1	0.06859741131858144	0.9314025886814186	0.4414591914281147	0.5731715980356492	1.1771524529485318	0.3012556343850881	0.5750083865669483	0.8762370919715731	In	NA	Validation
Cpd02649	-0.2774815376833386	-23.443623993217518	-7.8591479440441	-0.6777416278083743	-0.022992379182156325	-0.08342490706319894	1	1	0.08955625889954744	0.9104437411004526	0.36307644683109724	0.5731715980356492	1.170823637555717	0.35219397843809724	0.44931761479222443	0.8838609325141635	In	NA	Validation
Cpd02650	1.9785184623166607	10.089376006782489	-3.2301479440441003	2.254258372191627	0.04800762081784368	0.06257509293680097	1	1	0.003034299832359366	0.9969657001676406	2.0633790603971662	0.8989919463139808	0.5604885031111448	1.6391556850742004	0.6661879847084503	0.22921978670415794	In	NA	Validation
Cpd02654	0.4695156386355285	29.769437366364013	3.1043143164592863	0.011680424281112921	0.10769649495485917	-0.025508190694065267	1	1	0.020510357778854238	0.9794896422211458	0.9260734553512406	1.7629846962659605	0.2747123772946454	0.11604625738944632	1.6039805667891796	0.4423131221654041	In	NA	Validation
Cpd02663	0.5865486056684951	13.353503300429935	-1.5143670022220326	0.005087017687706567	-0.017578230319866116	-0.04473895992483458	1	1	0.00403196664829919	0.9959680333517008	1.0142788896240886	1.0422934465025828	0.33426223570902636	0.11156816120896217	0.36425404616666196	0.5889254402921594	In	NA	Validation
Cpd02664	0.5865486056684951	13.353503300429935	-1.5143670022220326	0.005087017687706567	-0.017578230319866116	-0.04473895992483458	1	1	0.00403196664829919	0.9959680333517008	1.0142788896240886	1.0422934465025828	0.33426223570902636	0.11156816120896217	0.36425404616666196	0.5889254402921594	In	NA	Validation
Cpd02677	0.5975184623166614	20.210376006782496	2.1408520559558992	3.1332583721916265	-0.045992379182156325	0.17757509293680096	1	1	0.06287776137372059	0.9371222386262794	1.022546653777157	1.3433234177708329	0.14767956928068862	2.236153077375465	0.8106785836445556	1.1059614491021514	In	NA	Validation
Cpd02681	-0.4544815376833382	-42.13562399321751	-7.6171479440441	-0.7437416278083742	-0.05099237918215633	-0.07142490706319893	1	1	0.3886742582232795	0.6113257417767205	0.229675044968866	1.3937865436409713	1.1389158599502758	0.397019721204745	0.8892353160037582	0.7923748460030685	In	NA	Validation
Cpd02683	-0.7264815376833385	-17.435623993217508	-7.1571479440441	-0.9787416278083744	-0.04499237918215633	-0.062424907063199024	1	1	0.08743802802586031	0.9125619719741397	0.024674020638204956	0.30940878008161615	1.0782647124358014	0.5566265325708398	0.7949672371727152	0.723760281119748	In	NA	Validation
Cpd02684	-0.7264815376833385	-17.435623993217508	-7.1571479440441	-0.9787416278083744	-0.04499237918215633	-0.062424907063199024	1	1	0.08743802802586031	0.9125619719741397	0.024674020638204956	0.30940878008161615	1.0782647124358014	0.5566265325708398	0.7949672371727152	0.723760281119748	In	NA	Validation
Cpd02686	-0.6604815376833386	-38.728623993217504	-7.1701479440441	-0.9097416278083744	-0.04499237918215633	-0.05842490706319903	1	1	0.4242719822059503	0.5757280177940497	0.07441691624785049	1.2442126553637758	1.0799787666046887	0.5097632560420716	0.7949672371727152	0.693264918949383	In	NA	Validation
Cpd02689	-0.5454815376833384	-15.054623993217506	-6.623147944044099	-0.7557416278083737	-0.04199237918215633	-0.07142490706319893	1	1	0.07164328534129394	0.9283567146587061	0.16109014344647565	0.20487827582919402	1.0078566411907373	0.40516985625322616	0.7478331977571937	0.7923748460030685	In	NA	Validation
Cpd02697	-0.015481537683338153	11.662376006782479	-5.9731479440441	-0.8267416278083735	0.051007620817843664	-0.07042490706319904	1	1	0.00631714078649781	0.9936828592135022	0.5605406687966606	0.96804968809855	0.9221539327463709	0.4533914886234078	0.7133220241239715	0.784751005460478	In	NA	Validation
Cpd02701	-0.23148153768333835	-35.410623993217506	-7.7741479440441	-0.3077416278083742	-0.04299237918215633	-0.0544249070631988	1	1	0.241171330089464	0.758828669910536	0.39774573771054744	1.098546039190094	1.1596163602976075	0.10089814777658629	0.7635445442290342	0.6627695567790163	In	NA	Validation
Cpd02703	0.5398453089651984	-16.783309886383247	-0.3500812879363184	0.4331089957096845	0.05385034110870531	-0.012870828056702685	1	1	0.3393383419045032	0.6606616580954968	0.9790795379189615	0.28077092938092163	0.18075079091307344	0.40227123825873484	0.75798498753623	0.34596788453925137	In	NA	Validation
Cpd02705	-0.05301183389194426	-8.71847472154808	-2.845136232991264	-0.3498580372573483	-0.016479329220965018	-0.02221148739736209	1	1	0.06999893718101391	0.9300010628189861	0.5322548262738761	0.07329092970890837	0.5097245855418713	0.12950268317377617	0.34698883026354055	0.4171795819151042	In	NA	Validation
Cpd02710	0.3458892650091546	5.483723080649722	4.410358272503241	0.3402518528525419	0.03626792352628773	0.001964336778462103	1	1	0.184369352705544	0.815630647294456	0.8328987008376687	0.6967948766876468	0.4469146917259714	0.33920471705024774	0.48174153308628737	0.23286695341289806	In	NA	Validation
Cpd02716	-0.6134815376833389	-11.996623993217511	-7.6571479440441	-0.7497416278083744	-0.05699237918215633	-0.06342490706319892	1	1	0.03855063207404141	0.9614493679259586	0.10983988736381005	0.07062616242982146	1.1441898727776216	0.40109478872898585	0.983503394834801	0.7313841216623385	In	NA	Validation
Cpd02720	-0.8678469987271089	-12.677265930339287	-1.0632681011231315	-1.0630448504441614	-0.037358450100085885	-0.06836533355120816	1	1	0.31762180931438433	0.6823781906856157	0.08187033347557843	0.10050765965900438	0.2747847009390984	0.613883420029495	0.6750279324228472	0.769049145419315	In	NA	Validation
Cpd02723	-0.7996101787092768	44.44915489231765	10.726204553350302	-0.23664784045742465	0.033840316404393736	0.02223691198255718	1	1	0.16170255774525977	0.8382974422547402	0.030441590825863216	2.407452682520077	1.279661049244235	0.05261281710839795	0.4436005564967033	0.07831207266918798	In	NA	Validation
Cpd02731	-0.53043724637845	-15.177912776855269	-5.410637551912856	-0.6577004720363717	-0.0195431422422228	-0.045432260949773706	1	1	0.13300503022114007	0.8669949697788599	0.172428728475266	0.21029089184024952	0.847986757155986	0.3385824679323077	0.39512545816545797	0.5942110567543104	In	NA	Validation
Cpd02740	0.08951846231666137	12.588376006782482	6.146852055955901	1.8592583721916256	0.01300762081784368	0.05057509293680118	1	-1	0.5168652005305355	0.48313479946946447	0.6396770936301874	1.008702878748589	0.675871953939353	1.370880406395019	0.1162908581940332	0.13773370019306455	In	NA	Validation
Cpd02748	-0.968031231340856	39.24163609532518	8.65778350071872	-0.26672302842734946	0.013539564524694498	0.023740671381053426	1	1	0.16390001780472596	0.836099982195274	0.1573772096064584	2.1788325373064734	1.0069390701459675	0.07303922073867723	0.12464841007588157	0.06684765080062967	In	NA	Validation
Cpd02751	-1.5629019437820542	40.5238329707596	15.189479151624116	-1.348209685608997	-0.1675782303198661	0.03548082029494558	1	1	0.09536201378958387	0.9046379862104161	0.6057195088518835	2.235123459582845	1.8681452363257844	0.8075610798354413	2.720956016942735	0.022657372465159923	In	NA	Validation
Cpd02752	0.06451846231666193	18.189376006782496	6.4188520559559	1.8482583721916264	0.004007620817843671	0.05157509293680107	1	1	0.37787591349402094	0.6221240865059791	0.6208350877174433	1.254597609667454	0.7117352411653031	1.363409449267245	0.02511126005253131	0.14535754073565496	In	NA	Validation
Cpd02758	4.213923655877188	-8.740318791892866	-5.823419506800076	2.919743136986184	-0.012776224948989723	-0.06347737373172845	1	1	5.864555919798953e-05	0.999941354440802	3.7481597753750613	0.07233193277985929	0.902412190280286	2.0911382438894126	0.28880807602518405	0.7317841191770085	Outlier	3.082143959198558	Validation
Cpd02762	-0.6319410057769461	-34.260619543772556	-5.754246574469248	-1.0652192690288529	-0.04585893171590701	-0.025883388769322398	1	1	0.3414111536022003	0.6585888463977997	0.09592735108517537	1.048058620041413	0.8932917169698386	0.6153602371225919	0.8085819442665234	0.4451735724630516	In	NA	Validation
Cpd02766	0.3541310232509132	18.206800003726645	5.9262923384373085	0.3182738308745199	0.04011407737244158	-0.013420278606153174	1	1	0.09123967798642585	0.9087603220135742	0.8391103511385736	1.25536255682691	0.6467910844546334	0.3242777297819667	0.5421697887472124	0.3501568079143011	In	NA	Validation
Cpd02767	0.6375184623166614	33.1363760067825	10.7328520559559	0.5762583721916261	0.07500762081784368	-0.025424907063198887	1	1	0.08885989266054595	0.911140107339454	1.0526938632375484	1.9107998133889796	1.2805375245945285	0.49949513412821284	1.0903943394481435	0.4416781810438708	In	NA	Validation
Cpd02777	3.4718183927192943	37.46193684720489	-1.6700360481534586	3.391923588114005	0.010532045727702015	0.04930458115548953	1	1	1.9104254602608783e-05	0.9999808957453974	3.188849705123065	2.1007002988253016	0.35478724933560124	2.411832780884798	0.07739624023575978	0.128047520964861	Outlier	3.1104915218216256	Validation
Cpd02779	-0.20748153768333832	-45.566623993217505	-7.9071479440441	-0.5497416278083742	-0.03399237918215633	-0.08142490706319894	1	1	0.42475063303758664	0.5752493669624134	0.41583406338678225	1.5444140783281026	1.1771524529485318	0.2652592045876285	0.6221424259824698	0.868613251428981	In	NA	Validation
Cpd02789	-0.3964815376833384	-25.85062399321751	-7.1181479440441	-0.2337416278083744	-0.027992379182156333	-0.09842490706319884	1	1	0.2365617666886919	0.7634382333113081	0.2733884986864333	0.6788435525655019	1.0731225499291395	0.050638981644284244	0.5278743471514269	0.9982185406530315	In	NA	Validation
Cpd02793	-0.8884815376833393	2.5963760067824917	-7.3571479440441	-1.048741627808374	-0.053992379182156325	-0.059424907063198924	1	1	0.014266759977154542	0.9857332400228455	0.09742217767638044	0.5700347567451451	1.1046347765725295	0.6041689870203147	0.9363693554192796	0.7008887594919734	In	NA	Validation
Cpd02795	-0.5104815376833383	-23.443623993217518	-7.9071479440441	-0.9247416278083742	-0.04399237918215633	-0.06642490706319881	1	1	0.08500616581575493	0.9149938341842451	0.18746895172431816	0.5731715980356492	1.1771524529485318	0.5199509248526734	0.7792558907008748	0.7542556432901114	In	NA	Validation
Cpd02807	-0.9764815376833385	6.238376006782488	-7.3661479440441004	-1.107741627808374	-0.054992379182156326	-0.05242490706319902	1	1	0.011129756812728653	0.9888702431872713	0.16374603848924071	0.7299255994529656	1.1058214294586823	0.6442404843420151	0.95208070189112	0.6475218756938355	In	NA	Validation
Cpd02809	-0.7184815376833393	65.33237600678247	8.1088520559559	1.586258372191626	-0.05899237918215632	0.1035750929368009	1	1	0.015072193782541876	0.9849278062174581	0.03070346253028255	3.3242664723184117	0.9345622831206557	1.1854648340420666	1.014926087778482	0.5417972489503985	In	2.6216000971691713	Validation
Cpd02810	-0.7824815376833385	-31.5546239932175	-7.4621479440441	-1.245741627808374	-0.054992379182156326	-0.05842490706319903	1	1	0.21157933707138643	0.7884206629286136	0.01753207260634291	0.9292601826603419	1.1184790602443118	0.7379670373995515	0.95208070189112	0.693264918949383	In	NA	Validation
Cpd02811	-0.7824815376833385	-31.5546239932175	-7.4621479440441	-1.245741627808374	-0.054992379182156326	-0.05842490706319903	1	1	0.21157933707138643	0.7884206629286136	0.01753207260634291	0.9292601826603419	1.1184790602443118	0.7379670373995515	0.95208070189112	0.693264918949383	In	NA	Validation
Cpd02816	1.1830965882080158	1.6190797043477294	-3.0061262737173684	1.252825843753102	0.020306481817927567	0.033515107471278914	1	1	0.011773933687764027	0.988226066312236	1.4638853141939083	0.5271295592241315	0.5309511740384805	0.9590048226811836	0.23096579221615532	0.0076710913449984895	In	NA	Validation
Cpd02818	-0.22648153768333845	-41.7166239932175	-5.9651479440441	-0.5657416278083733	-0.04999237918215633	-0.059424907063198924	1	1	0.40551957505897007	0.5944804249410299	0.4015141388930963	1.3753916334008347	0.9210991301809017	0.2761260513189365	0.8735239695319176	0.7008887594919734	In	NA	Validation
Cpd02820	-0.13848153768333926	-47.084623993217505	-7.3051479440441	-0.4477416278083739	-0.04299237918215633	-0.05842490706319903	1	1	0.44946895724007596	0.550531042759924	0.4678379997059565	1.6110572137565684	1.09777855989698	0.19598305667553612	0.7635445442290342	0.693264918949383	In	NA	Validation
Cpd02824	-0.8344815376833381	-17.435623993217508	-6.8571479440441	-1.0047416278083745	-0.055992379182156334	-0.062424907063199024	1	1	0.10042446700734031	0.8995755329926597	0.0567234449048513	0.30940878008161615	1.0387096162307092	0.5742851585092164	0.9677920483629606	0.723760281119748	In	NA	Validation
Cpd02827	-0.3537455170551415	4.690508275776306	-4.271539807551955	-0.6870237803070481	-0.027061939234704	-0.05671045643849544	1	1	0.016770435464612432	0.9832295645353876	0.30559779282097965	0.6619712128766831	0.6977963542719895	0.3584982114718298	0.5132558827657623	0.6801942207684969	In	NA	Validation
Cpd02837	-0.013144013295743473	31.278478200588328	4.497633124778872	1.0716228362343054	-0.05187396930989197	0.07486849092992565	1	1	0.021766182524600275	0.9782338174753997	0.5623024147299504	1.8292345069921103	0.4584219089861308	0.8359357408087513	0.9030862839467669	0.3229426927303517	In	NA	Validation
Cpd02839	2.8748259115162864	10.787500756979306	-1.3414646195820306	2.8558333625500945	0.006020767532213289	0.0733647315314294	1	1	0.000617190676094781	0.9993828093239052	2.73890827069542	0.9296409728445014	0.3114650011109765	2.0477321361750693	0.006517985475577051	0.3114782708617934	In	NA	Validation
Cpd02845	0.6055184623166623	-10.27962399321751	-5.4401479440440985	1.4942583721916272	-0.06599237918215634	0.0015750929368010258	1	1	0.0299965706472064	0.9700034293527936	1.028576095669236	0.004753457814365318	0.8518777118219902	1.1229804653370432	1.1249055130813654	0.23583448639390775	In	NA	Validation
Cpd02847	-0.7154815376833383	-18.026623993217516	-7.2791479440441	-1.1137416278083745	-0.07099237918215633	-0.062424907063199024	1	1	0.054593569027915345	0.9454064309720847	0.032964503239812655	0.3353548229262958	1.0943504515592055	0.6483155518662561	1.203462245440568	0.723760281119748	In	NA	Validation
Cpd02848	0.33874640786629706	14.026580223506857	5.0444242065691745	0.029262841863531012	0.03901517627354048	-0.02001368519955989	1	1	0.08329508337206948	0.9167049166279305	0.8275152705768842	1.0718428249863707	0.5305164884671368	0.12798784720407147	0.524904572844091	0.40042388841490356	In	NA	Validation
Cpd02849	-0.7094815376833381	-18.026623993217516	-7.3991479440441	-1.1857416278083734	-0.05199237918215633	-0.059424907063198924	1	1	0.062138414329966696	0.9378615856700333	0.03748658465887152	0.3353548229262958	1.1101724900412422	0.697216362157144	0.9049466624755986	0.7008887594919734	In	NA	Validation
Cpd02852	-0.35848153768333896	-29.817623993217513	-7.4591479440440995	-0.5317416278083735	-0.03499237918215633	-0.061424907063198926	1	1	0.19231871231562314	0.8076812876843769	0.3020283476738046	0.8530025237412089	1.1180835092822607	0.2530340020149059	0.6378537724543103	0.716136440577156	In	NA	Validation
Cpd02854	-0.5384815376833387	-7.6376239932175025	-6.8971479440441	-0.6297416278083743	-0.045992379182156325	-0.06442490706319881	1	1	0.03446997107709571	0.9655300289229043	0.16636590510204388	0.12074236677484408	1.0439836290580549	0.31959343824417147	0.8106785836445556	0.7390079622049288	In	NA	Validation
Cpd02858	-0.4684815376833393	-40.206623993217505	-7.6251479440441	-0.8647416278083746	-0.039992379182156326	-0.07442490706319882	1	1	0.35806576139592494	0.6419342386040751	0.21912352165772825	1.3090997134423479	1.139970662515745	0.4792002496102664	0.7164105048135128	0.8152463676308414	In	NA	Validation
Cpd02859	-0.19696787784798847	-22.091551644625007	-4.208872496727527	-0.4350228724221836	-0.022523285264921058	-0.04034335552923018	1	1	0.19201381954624386	0.8079861804537561	0.42375800101807215	0.5138130073661272	0.6895336492434073	0.18734475883836518	0.4419475177307083	0.5554140532917584	In	NA	Validation
Cpd02868	-0.6161986470787576	13.542514289440925	-0.1390922769473077	-0.6223855097848211	-0.017578230319866116	-0.03704665223252688	1	1	0.04610256961727266	0.9538974303827273	0.10779205571204793	1.050591394419663	0.15293182215344822	0.3145973253004609	0.36425404616666196	0.5302805130414574	In	NA	Validation
Cpd02874	-0.608481537683339	-14.964623993217499	-7.2721479440441	-0.8897416278083751	-0.06999237918215633	-0.06942490706319893	1	1	0.04139955735113954	0.9586004426488605	0.11360828854635888	0.2009271017919329	1.09342749931442	0.4961796976279364	1.1877508989687273	0.7771271649178859	In	NA	Validation
Cpd02875	-0.4154815376833385	-38.109623993217504	-7.6461479440441	-0.7867416278083734	-0.05899237918215632	-0.06642490706319881	1	1	0.2459248400049584	0.7540751599950416	0.2590685741927473	1.217037358374171	1.1427395192501015	0.4262243717951363	1.014926087778482	0.7542556432901114	In	NA	Validation
Cpd02881	-0.11991093058897614	-28.653852626479324	-5.752742815070751	-0.4246177652694547	-0.029317578332448368	-0.06498113313022467	1	1	0.193087323367493	0.806912676632507	0.48183429925296634	0.801910710301615	0.8930934458109157	0.18027783979764345	0.5486950101458538	0.7432485410455667	In	NA	Validation
Cpd02889	-1.2568579877380983	2.0068000037266427	2.407611019755989	-1.1245833119826232	0.003300890559254765	-0.010673025858900485	1	-1	0.5095181962750475	0.4904818037249525	0.3750602276782854	0.5441512301199642	0.1828518242029661	0.655678984380682	0.03621494400735504	0.3292121910390508	In	NA	Validation
Cpd02890	-2.5507379982581493	9.8326135389342	-3.803870634619624	-1.874993705119078	-0.006009307655756646	-0.04092098275428481	1	1	0.41470517631322756	0.5852948236867724	1.3502320200223175	0.8877195774617013	0.6361340238470088	1.1653411548678612	0.18249069388491015	0.5598177911486343	In	NA	Validation
Cpd02895	0.16651846231666134	65.0863760067825	9.618852055955898	3.0262583721916254	-0.05299237918215632	0.13257509293680106	1	1	0.014230670626874109	0.9857693293731259	0.6977104718414406	3.313466596616567	1.1336562673529527	2.1634810398598385	0.9206580089474389	0.762888624685546	In	2.8270965056001875	Validation
Cpd02896	1.1525184623166609	-22.29862399321752	-2.8271479440441	1.246258372191626	-0.047992379182156326	0.011575092936801036	1	1	0.055240885225328995	0.944759114774671	1.440839185040086	0.5229038838949425	0.5073528238756376	0.9545443410017596	0.8421012765882366	0.1595960809679952	In	NA	Validation
Cpd02900	-1.7284815376833382	-29.398623993217512	-7.7091479440440995	-1.9957416278083742	-0.048992379182156334	-0.06642490706319881	1	1	0.47560664799487495	0.524393352005125	0.730513576344597	0.8346076135010725	1.1510460894531709	1.2473504779296412	0.8578126230600772	0.7542556432901114	In	NA	Validation
Cpd02901	0.3354497045695946	1.4364703333969742	4.6779406900856575	0.05893317153386034	0.04945473671310091	-0.02440928959516417	1	1	0.2596615877384615	0.7403384122615385	0.8250306104565228	0.5191126547190076	0.4821955192935169	0.1481392800162506	0.6889241239237442	0.4339352754153038	In	NA	Validation
Cpd02902	0.26457058369047304	9.586470333396964	5.009259371404339	-0.02238550978482081	0.04341078066914486	-0.021112586298460998	1	1	0.1439729250551972	0.8560270749448028	0.771610417868741	0.876913414759847	0.5258799936738661	0.09290942712361096	0.5939654364565764	0.40880173516500395	In	NA	Validation
Cpd02906	2.5370980562179457	27.376030772957417	-1.220410958265989	2.4787133913140806	0.007696494954859166	0.0360302708443962	1	1	0.0001953862974333198	0.9998046137025667	2.484369460838225	1.657909518571772	0.29550403704652767	1.7916005782539905	0.032845919605130704	0.026846295840210626	In	NA	Validation
Cpd02907	3.4718183927192943	37.46193684720489	-1.6700360481534586	3.391923588114005	0.010532045727702015	0.04930458115548953	1	1	1.9104254602608783e-05	0.9999808957453974	3.188849705123065	2.1007002988253016	0.35478724933560124	2.411832780884798	0.07739624023575978	0.128047520964861	Outlier	3.1104915218216256	Validation
Cpd02913	-2.004873336604014	5.187500756979316	-3.926427025597067	-2.0381515998559196	0.002261369035972695	-0.04994353914526226	1	1	0.22803262803659807	0.7719673719634019	0.9388246127244961	0.6837901438593849	0.6522931232992142	1.276154394562126	0.052547226824575036	0.628604322359984	In	NA	Validation
Cpd02925	-0.2522417576566454	60.549906772016904	10.425452673651053	-0.8599561111341162	0.1406072336976268	-0.005582636889623378	1	1	0.02360522529972342	0.9763947747002766	0.3820991702110703	3.1143068248250305	1.2400068174596814	0.4759500323459359	2.1210525858210256	0.2904038772375167	In	2.730638815114661	Validation
Cpd02931	-2.3710387501378483	18.35065865171616	-2.6151488301083456	-1.697550096096522	0.0015094893367245633	-0.0379134639572925	1	1	0.26983162154036033	0.7301683784596397	1.2147962481983787	1.2616782296599278	0.4794006727185608	1.0448253734492137	0.06436026928460566	0.5368889474115192	In	NA	Validation
Cpd02932	-2.5086327351002544	7.248403012618412	-3.7339458225895483	-2.4614598705326123	-0.0030017888587641627	-0.07475556922045032	1	1	0.336478589708031	0.663521410291969	1.3184981153271687	0.7742677381462009	0.6269144149571	1.5636560256583076	0.13523852404478837	0.8177672831911961	In	NA	Validation
Cpd02934	2.1075184623166616	-30.689623993217513	-5.6601479440441	1.2922583721916254	0.13300762081784367	-0.07642490706319882	1	1	0.0939504063551736	0.9060495936448264	2.1606038109069288	0.8912850099688914	0.8808847823723914	0.9857865253542712	2.0016524348148916	0.830494048716024	In	NA	Validation
Cpd02936	0.3582845581328278	-1.8515969873815936	16.695377485681128	-0.30130949459276185	-0.015031864046734076	0.32449255108030145	1	-1	0.6639935158443737	0.33600648415562623	0.8422407882907267	0.3747601410453856	2.0666984145881617	0.09652958491349763	0.32424720340527524	2.226036722911023	In	NA	Validation
Cpd02937	0.4355184623166624	59.722376006782504	10.1708520559559	3.1212583721916265	-0.060992379182156324	0.13557509293680114	1	1	0.014946988127497063	0.9850530118725029	0.900450455462573	3.077976623995822	1.2064376443703224	2.2280029423269836	1.046348780722163	0.7857601463133204	In	2.7099919374362518	Validation
Cpd02944	-0.2013634822435924	-25.04704615011951	-4.077553815408846	-0.35260529000460106	-0.004391417133052934	-0.04199170717758177	1	1	0.3206281437678046	0.6793718562321954	0.42044512085758995	0.6435649313369812	0.6722192389997864	0.13136855658231128	0.15707145532920505	0.5679808234169084	In	NA	Validation
Cpd02945	-0.35449739675438985	8.58825263667856	3.03823462853827	0.11673561818919236	-0.026310059535455885	0.025244430779549663	1	1	0.15329329757064092	0.8467067024293591	0.30503111595142324	0.8330897275730911	0.26599974925158454	0.18739742554738392	0.5014428403057319	0.055383228932071434	In	NA	Validation
Cpd02949	-0.26652747194235915	45.65441805021239	9.107407560869095	-0.7810087427130632	0.1368478352013862	-0.007086396288119453	1	1	0.07357406578102588	0.9264259342189741	0.3713323096895023	2.4603660658260846	1.066222146663875	0.42233072281645256	2.0619873735208736	0.30186829910607377	In	NA	Validation
Cpd02950	-1.3194815376833384	-35.501623993217514	-6.9131479440441	-1.6207416278083742	-0.03899237918215633	-0.04042490706319901	1	-1	0.5684178520030279	0.4315821479969721	0.4222583596120961	1.1025411151611026	1.046093234188993	0.9926587576645964	0.7006991583416723	0.5560357891827404	In	NA	Validation
Cpd02951	0.03451846231666167	55.7413760067825	10.5678520559559	3.829258372191626	-0.030992379182156325	0.15057509293680105	1	1	0.16647443661372086	0.8335255633862791	0.5982246806221496	2.903203025747653	1.2587822216817277	2.7088609101873877	0.5750083865669483	0.9001177544521883	In	NA	Validation
Cpd02956	-0.07553930641941699	48.40789890482554	6.124094536239505	-0.4559019933013047	0.111542648801013	-0.013420278606153174	1	1	0.016548141515205228	0.9834518584847948	0.515276315451403	2.581249199879886	0.6728713676667819	0.20152539674323228	1.6644088224501041	0.3501568079143011	In	NA	Validation
Cpd02961	-0.06455029543040575	-19.699793402866767	-2.5918395296945604	-0.20315474055405192	0.046707483965848166	-0.027156542342416986	1	1	0.41518172597457537	0.5848182740254246	0.5235585158526095	0.4088101954967971	0.4763273339840919	0.029865043158000596	0.6457610841659408	0.45487989229055503	In	NA	Validation
Cpd02972	-2.055481537683338	-20.72562399321751	-7.2501479440441	-2.5957416278083745	-0.05999237918215632	-0.06442490706319881	1	1	0.29560706304461526	0.7043929369553847	0.976967013683296	0.4538461421103725	1.09052679225938	1.654857230353713	1.0306374342503226	0.7390079622049288	In	NA	Validation
Cpd02976	0.5057793748992647	18.290316487243125	-1.2094219472769778	-0.09875913615844732	-0.02032548306711886	-0.04309060827648287	1	1	0.0027818167060449372	0.9972181832939551	0.9534047166752219	1.2590290919530613	0.29405513242363046	0.04103814636633435	0.40741708592446546	0.5763586701670086	In	NA	Validation
Cpd02977	1.0525184623166617	32.16737600678249	5.8408520559559	2.349258372191626	-0.05099237918215633	0.03157509293680105	1	1	0.010384522703460797	0.9896154772965392	1.3654711613891084	1.8682588395878046	0.6355257558101589	1.7036775875413444	0.8892353160037582	0.007119270116170117	In	NA	Validation
Cpd02979	-1.5034815376833386	-29.59562399321751	-4.3051479440441	-2.049741627808374	-0.055992379182156334	-0.04842490706319902	1	-1	0.5407722657552929	0.45922773424470714	0.5609355231298963	0.8432562944492988	0.7022275978460584	1.2840260856478076	0.9677920483629606	0.6170265135234705	In	NA	Validation
Cpd02981	-0.062352493232603785	-19.51023296330633	-2.747334035189066	-0.2245833119826232	0.04560858286694708	-0.028804893990768687	1	1	0.39053865880756766	0.6094613411924323	0.5252149559328506	0.40048812563809766	0.4968293343980865	0.04441885574457449	0.6284958682628196	0.4674466624157058	In	NA	Validation
Cpd02990	0.1123727814926712	-15.260232963306324	-2.4484329362879667	0.03750460010528908	0.01978440704277125	-0.04199170717758177	1	1	0.22193037982868613	0.7780696201713139	0.6569019423120326	0.2139049072118926	0.45741912865528406	0.13358546742967672	0.2227632945394662	0.5679808234169084	In	NA	Validation
Cpd02991	-1.6354815376833385	-25.177623993217512	-7.3811479440441	-1.798741627808374	-0.03499237918215633	-0.07942490706319894	1	1	0.4457304506496963	0.5542695493503037	0.6604213143491875	0.6492975511535406	1.1077991842689368	1.1135524275504043	0.6378537724543103	0.8533655703437986	In	NA	Validation
Cpd02996	-0.016198647078757355	22.39416264108928	4.785632997777967	0.9276144902151792	-0.01867713141876721	0.038777523591649016	1	1	0.07932310329388081	0.9206768967061192	0.5600001976179176	1.439195873908501	0.49639478459790914	0.7381284517950578	0.3815192620697833	0.04779091271546181	In	NA	Validation
Cpd02998	-0.029481537683338388	40.75737600678249	8.7098520559559	1.6882583721916262	-0.03399237918215633	0.0705750929368012	1	1	0.06697406171215581	0.9330259382878442	0.5499891454855235	2.245376450477475	1.0138043258515235	1.254740981954159	0.6221424259824698	0.29021051104488965	In	NA	Validation
Cpd03001	-0.5832316141117244	-19.205837358910717	-0.2110702989253298	-0.9383195757188866	-0.013732076473712268	-0.055178520364395085	1	1	0.47629711968093047	0.5237028803190695	0.1326386569156673	0.38712456998093925	0.16242214743342454	0.5291727672820001	0.30382579050573694	0.6685149844181125	In	NA	Validation
Cpd03003	0.4794057485256378	4.651305498232137	-1.1253560132110438	0.04409800669869543	-0.013732076473712268	-0.03814555333142798	1	1	0.014799031637743987	0.985200968362256	0.9335274357123261	0.6602501351342273	0.2829710120584673	0.13806356361016087	0.30382579050573694	0.5386583597915579	In	NA	Validation
Cpd03007	-0.5634815376833391	-49.85462399321751	-7.8881479440441	-1.1867416278083738	-0.06399237918215632	-0.032424907063199004	1	1	0.44510648028659294	0.5548935197134071	0.14752389918929903	1.7326655702367066	1.1746472968555426	0.6978955400778509	1.0934828201376843	0.4950450648420104	In	NA	Validation
Cpd03009	-1.2365283174084276	8.733723080649725	1.9493692615142315	0.0034386660393548557	-0.12856724130887712	0.09646983128395667	1	1	0.15989151811571045	0.8401084818842895	0.35973815693605327	0.8394761613665096	0.1224325014281551	0.11044863716384105	2.108040852381925	0.4876278670957258	In	NA	Validation
Cpd03010	-0.7838207050250663	62.218327824648476	7.635227109741278	-0.9870237803070482	0.2571485870810855	0.0011842804036097938	1	1	0.12456951641443703	0.875430483585563	0.018541376565182486	3.187553735340333	0.8721146820784857	0.5622515876838656	3.9520741671257453	0.23881397882900385	Outlier	3.607205275832859	Validation
Cpd03011	-0.7838207050250663	62.218327824648476	7.635227109741278	-0.9870237803070482	0.2571485870810855	0.0011842804036097938	1	1	0.12456951641443703	0.875430483585563	0.018541376565182486	3.187553735340333	0.8721146820784857	0.5622515876838656	3.9520741671257453	0.23881397882900385	Outlier	3.607205275832859	Validation
Cpd03016	-0.6434815376833392	-32.11062399321751	-7.8651479440441	-1.0637416278083744	-0.03199237918215633	-0.0564249070631988	1	1	0.2342187728397731	0.7657812271602269	0.08722948026851639	0.9536696578238647	1.1716147394798189	0.6143566558309167	0.5907197330387889	0.6780172378641988	In	NA	Validation
Cpd03017	-0.233481537683339	-15.072623993217507	-0.8521479440441002	-0.4347416278083749	0.027007620817843664	-0.009424907063198871	1	1	0.3823795663074352	0.6176204336925648	0.39623837723752736	0.2056685106366462	0.24694844052544757	0.18715374370634857	0.33624970879979976	0.3196967323624107	In	NA	Validation
Cpd03018	0.11617929497493365	-18.17941653625377	-4.385825521837669	-0.22988092316419065	-0.006009307655756646	-0.05445481734075115	1	1	0.10602664899045133	0.8939733510095487	0.6597708362936218	0.3420627110277613	0.7128649623501199	0.048016876291584486	0.18249069388491015	0.6629975879656601	In	NA	Validation
Cpd03022	0.462372781492671	6.052404399331037	-1.0544768923319232	0.021021083621772445	-0.014830977572613369	-0.03759610278197749	1	1	0.01312679050203791	0.9868732094979621	0.9206900250904564	0.7217610862637454	0.27362557724078074	0.12239022697846585	0.3210910064088584	0.5344694364165081	In	NA	Validation
Cpd03034	0.4432469641478657	24.865696245701127	7.263046658613456	1.5174874978884407	-0.016535623445230317	0.02750006987729411	1	1	0.08299570859780991	0.9170042914021901	0.9062752745505807	1.5477009784725004	0.8230425702451004	1.1387571746276417	0.34787328832533615	0.03818659612923336	In	NA	Validation
Cpd03042	0.12251846231666084	-9.098623993217515	0.11585205595589887	0.29325837219162576	0.01300762081784368	0.019575092936801042	1	1	0.2471060676310587	0.7528939323689413	0.6645485414350099	0.0566016415699764	0.1193173301036836	0.30728778256819217	0.1162908581940332	0.09860535662726518	In	NA	Validation
Cpd03050	0.07501014413003357	-0.9992439523173076	3.714753876898846	0.2770650396657286	-0.0049408676825034754	0.0261401609542863	1	1	0.2515602609005445	0.7484397390994555	0.6287424609479306	0.412180087520124	0.35519902909658196	0.29628962865393976	0.16570406328076562	0.04855432491069193	In	NA	Validation
Cpd03057	-1.020481537683338	-29.40562399321751	-7.4161479440441	-0.5027416278083745	-0.07599237918215633	-0.021424907063198884	1	1	0.3673610424026126	0.6326389575973874	0.19690796889567083	0.8349149270373037	1.1124139454928643	0.23333784231440977	1.2820189777997704	0.4111828188735058	In	NA	Validation
Cpd03061	0.09351846231666183	-7.9656239932175055	0.1558520559558998	0.2732583721916262	0.01300762081784368	0.01757509293680104	1	1	0.23746976959975086	0.7625302304002491	0.6426918145762269	0.10634253250571567	0.11404331727633786	0.2937042241540567	0.1162908581940332	0.11385303771244767	In	NA	Validation
Cpd03064	-0.3784815376833386	-16.914623993217507	-0.2941479440441004	-0.5527416278083743	0.02200762081784366	-0.006424907063198981	1	1	0.4993374066445909	0.5006625933554091	0.28695474294360923	0.2865358725992508	0.17337596158397614	0.26729673834974893	0.2576929764405973	0.2968252107346378	In	NA	Validation
Cpd03065	2.520690573170422	5.751410531415405	-1.246727777476767	2.4738784753320484	0.03308843670514562	0.04178578416300832	1	1	0.002460046314646247	0.9975399536853538	2.472003465134437	0.708546873416157	0.2989739180988422	1.7883168100705218	0.431787514036673	0.0707254116220696	In	NA	Validation
Cpd03067	-1.8884815376833384	-7.458623993217515	-7.4011479440441	-2.078741627808374	-0.053992379182156325	-0.07142490706319893	1	1	0.12077193019099719	0.8792280698090028	0.8511024141861624	0.1286008129156178	1.1104361906826097	1.3037222453483044	0.9363693554192796	0.7923748460030685	In	NA	Validation
Cpd03072	-0.22059425147436168	-11.13166153473489	1.6707978329428017	-0.3910668284661396	0.05055363781200201	-0.02605764124351588	1	-1	0.5511272945054329	0.4488727054945671	0.4059512701554786	0.032652637883579104	0.0857027692377122	0.1574907843018031	0.7061893398268657	0.4465020455404547	In	NA	Validation
Cpd03073	-0.1624815376833384	-48.523623993217505	-7.8881479440441	-0.5797416278083745	-0.02399237918215633	-0.06942490706319893	1	1	0.49518504212303915	0.5048149578769608	0.4497496740297224	1.6742320964189938	1.1746472968555426	0.2856345422088323	0.46502896126406496	0.7771271649178859	In	NA	Validation
Cpd03076	-0.5824815376833383	-22.239623993217503	-7.2021479440441	-0.6147416278083746	-0.02899237918215633	-0.06442490706319881	1	1	0.1679226689263288	0.8320773310736712	0.13320397469561374	0.5203136698038484	1.084197976866565	0.3094057694335699	0.5435856936232675	0.7390079622049288	In	NA	Validation
Cpd03077	0.8405184623166617	-36.267623993217505	-3.8491479440441	0.2552583721916255	0.08200762081784366	-0.07142490706319893	1	1	0.4803176225259276	0.5196823774740724	1.2056909512490344	1.1361699964115666	0.6421038516143184	0.2814790215813341	1.2003737647510264	0.7923748460030685	In	NA	Validation
Cpd03081	-0.30248153768333896	-27.229623993217512	-7.5301479440441	-0.551741627808374	-0.02899237918215633	-0.07442490706319882	1	1	0.1470770641271193	0.8529229358728807	0.3442344409183524	0.739384319203087	1.1274448820507992	0.26661756042904194	0.5435856936232675	0.8152463676308414	In	NA	Validation
Cpd03086	-0.27705378773183365	-34.27490525805828	-5.58958492033391	-0.4539410735401312	-0.008264946753500998	-0.05595857673924723	1	1	0.4477543736201979	0.5522456263798021	0.36339883351571456	1.0486857905235185	0.8715810250677954	0.2001935833371656	0.21792982126500135	0.6744620098342171	In	NA	Validation
Cpd03092	0.2722628913827813	6.727129674056308	4.6059626681076375	-0.016891004290314943	0.040663527921892116	-0.018914784100658676	1	1	0.15930277835659679	0.8406972216434032	0.777407958149586	0.7513828305723914	0.47270519401354083	0.09664117394068146	0.5508023966987728	0.3920460416648025	In	NA	Validation
Cpd03095	0.11347168259157217	9.823283520210158	4.71805058019555	-0.11963825703756832	0.03736682462518883	-0.02221148739736209	1	1	0.15158009507569226	0.8484199049243077	0.6577301623521531	0.8873099715978169	0.48748402116709183	0.026857508461467307	0.49900674898940883	0.4171795819151042	In	NA	Validation
Cpd03102	-0.5784815376833388	88.65337600678251	14.1558520559559	-1.2917416278083742	0.22000762081784367	-0.009424907063198871	1	1	0.016723423281958638	0.9832765767180414	0.13621869564165254	4.348103469240184	1.7318611722946302	0.7692092217520639	3.368539577865014	0.3196967323624107	Outlier	3.9942720229877455	Validation
Cpd03105	-0.033444765175442155	-9.688439092644742	0.5059038014706022	-1.078001223916071	-0.02555817983620777	-0.01986835117533759	1	1	0.07604221082604357	0.9239577891739564	0.5470021392519326	0.030707618151740154	0.0678888823743562	0.6240414586654607	0.4896297978457016	0.3993158849888197	In	NA	Validation
Cpd03108	0.5651200342399239	9.96998681691346	5.215852777997747	0.27926284186353106	0.04780638506474926	-0.017266432452307082	1	1	0.11024967362612603	0.889750326373874	0.9981285988417363	0.893750530010202	0.5531194005843325	0.29778232738076804	0.6630263000690622	0.37947927153965244	In	NA	Validation
Cpd03112	0.24204311116300126	7.1782285751552175	5.058160470305439	-0.043264630663941823	0.04011407737244158	-0.019464234650109283	1	1	0.1755498847340622	0.8244501152659378	0.7546319070462685	0.7711869446419347	0.5323276192457584	0.07872878921874392	0.5421697887472124	0.39623496503985306	In	NA	Validation
Cpd03113	0.24204311116300126	7.1782285751552175	5.058160470305439	-0.043264630663941823	0.04011407737244158	-0.019464234650109283	1	1	0.1755498847340622	0.8244501152659378	0.7546319070462685	0.7711869446419347	0.5323276192457584	0.07872878921874392	0.5421697887472124	0.39623496503985306	In	NA	Validation
Cpd03114	0.5761090452289351	10.988118685045324	4.92849014063511	0.28530679790748714	0.05330089055925477	-0.02001368519955989	1	1	0.09906797726292649	0.9009320227370735	1.0064107992429427	0.9384484878309848	0.5152305446955722	0.3018872488795453	0.7493523795846694	0.40042388841490356	In	NA	Validation
Cpd03118	0.6024826716025611	8.909547256473896	4.914204426349394	0.31003207263276183	0.05385034110870531	-0.021112586298460998	1	1	0.11618526100754012	0.8838147389924599	1.026288080205838	0.8471951826847234	0.5133469686858056	0.31868010955636145	0.75798498753623	0.40880173516500395	In	NA	Validation
Cpd03121	-0.15136348224359228	7.602953849880482	4.291127503272473	-0.4130448504441616	0.0291250663834306	-0.02660709179296649	1	1	0.19444578202627238	0.8055542179737276	0.4581291326830791	0.789833205513745	0.43119407656753755	0.17241777157008414	0.3695176297159984	0.4506909689155053	In	NA	Validation
Cpd03122	0.0024826716025612198	6.971085718012356	4.354314316459286	-0.3009569383562497	0.03736682462518883	-0.02605764124351588	1	1	0.18771910146696247	0.8122808985330375	0.5740799382999685	0.7620929726514135	0.4395252781491961	0.0962901365018511	0.49900674898940883	0.4465020455404547	In	NA	Validation
Cpd03123	0.3129222320421219	6.971085718012356	4.68068794283291	0.016625479226168055	0.04780638506474926	-0.023859839045713684	1	1	0.16558420386121897	0.834415796138781	0.8080520996340496	0.7620929726514135	0.4825577454492412	0.11940482952480967	0.6630263000690622	0.4297463520402542	In	NA	Validation
Cpd03125	-0.4271876580677684	2.9194373663640065	3.7164022285471967	-0.6888690262683373	0.025278912537276748	-0.03374994893582358	1	1	0.30899674214958184	0.6910032578504182	0.25024590261279817	0.5842177751498191	0.3554163647900164	0.3597514617870108	0.30908937405507336	0.5051469727911567	In	NA	Validation
Cpd03126	0.13764750676739662	-1.1283648314381864	3.9466220087669774	-0.06963825703756822	0.041212978471342684	-0.02770599289186759	1	1	0.314055171703183	0.685944828296817	0.6759510032348074	0.40651143123956057	0.3857709166397118	0.06081640449680668	0.5594350046503339	0.4590688156656056	In	NA	Validation
Cpd03131	1.0981341821929786	-17.801221047531964	-4.658005972965489	1.4197431369861846	-0.052625849009140094	0.040282024764512085	1	1	0.026407102408092742	0.9735928975919073	1.399850827934055	0.3254591977383529	0.7487520421151409	1.0723713628292337	0.9148993264067974	0.059260989753511364	In	NA	Validation
Cpd03132	-0.8447700756501859	-14.415178018251376	-2.935246123101154	-1.1723855097848213	-0.03021559295722875	-0.018365333551208184	1	1	0.21918960304212975	0.7808103969578702	0.06447771263304504	0.1768053610012263	0.5216056034496278	0.6881451816891934	0.5628040290525582	0.3878571182897528	In	NA	Validation
Cpd03136	-0.2357004042731873	38.70028271186653	8.166806057109701	-0.730632802863439	0.191735053246499	-0.015357072979848866	1	1	0.20833227244499364	0.7916677275550064	0.3945660613413069	2.1550660769319725	0.9422035367576844	0.3881164967357347	2.924339473103096	0.3649226193831449	In	NA	Validation
Cpd03138	-0.7284815376833391	-20.49062399321751	-7.6661479440440985	0.2082583721916258	-0.039992379182156326	-0.019424907063198882	1	1	0.2820776950826207	0.7179223049173793	0.023166660165184885	0.4435291876797471	1.1453765256637742	0.24955765930811535	0.7164105048135128	0.39593513778832323	In	NA	Validation
Cpd03139	-0.3864815376833386	-47.0976239932175	-7.8871479440440995	-0.6977416278083739	-0.03399237918215633	-0.06342490706319892	1	-1	0.5207151128731193	0.47928488712688067	0.28092530105153096	1.6116279388952837	1.1745154465348588	0.36577753685223263	0.6221424259824698	0.7313841216623385	In	NA	Validation
Cpd03148	-0.23648153768333824	-27.711623993217515	-6.905147944044099	-0.39674162780837374	-0.02999237918215633	-0.07742490706319892	1	1	0.1774554334088848	0.8225445665911152	0.3939773365279986	0.760545051269306	1.0450384316235237	0.16134498271948994	0.559297040095108	0.8381178892586159	In	NA	Validation
Cpd03163	-0.8964184272985377	2.422734069660711	2.4273912395362087	-1.0927151801144914	0.0071470444054086155	-0.04089280607868067	1	1	0.33340391809567116	0.6665960819043288	0.10340405451871525	0.5624115399258645	0.18545985252418098	0.6340348528416746	0.024213311653569984	0.5596029766668081	In	NA	Validation
Cpd03167	0.78159282880952	-26.699717288133463	-5.428682664694811	0.3219987760839296	-0.016535623445230317	-0.037161584258044285	1	1	0.06236335490914591	0.9376366450908541	1.1612798658508832	0.7161203901442146	0.8503660110630592	0.3268076303240403	0.34787328832533615	0.5311567364772392	In	NA	Validation
Cpd03169	5.536518462316661	57.445376006782475	-3.3811479440440992	6.9572583721916255	-0.005992379182156324	0.18057509293680107	1	1	3.5786363161705026e-07	0.9999996421363684	4.744973341898973	2.978011920853123	0.5803979015343744	4.833329446158214	0.1822247247709361	1.128832970729926	Outlier	5.068333511220823	Validation
Cpd03182	-0.2552492764536376	13.873966922392846	0.573572974402933	0.22500629488092175	-0.013528104648237834	0.04253766386225636	1	1	0.052463960645249386	0.9475360393547506	0.37983246273284554	1.0651428059519004	0.058966680222831656	0.26093247861638935	0.30062111848521433	0.07645762255634811	In	NA	Validation
Cpd03185	1.1876078664035048	29.79501955397178	15.819437636057064	1.9520739640538536	0.0015094893367245633	0.301936160102858	1	1	0.11804671353482343	0.8819532864651766	1.4672853754112458	1.7641078037714288	1.951205464515649	1.4339187070851769	0.06436026928460566	2.0540703948826504	In	NA	Validation
Cpd03188	-0.36148153768333824	-20.49062399321751	-7.8861479440441	-0.4877416278083739	-0.03899237918215633	-0.07142490706319893	1	1	0.07779466473375307	0.9222053352662469	0.2997673069642758	0.4435291876797471	1.1743835962141755	0.22315017350380756	0.7006991583416723	0.7923748460030685	In	NA	Validation
Cpd03189	-0.7984815376833385	2.380376006782498	-7.0651479440440985	-0.8317416278083742	-0.03699237918215633	-0.06542490706319892	1	1	0.020550437509562647	0.9794495624904374	0.029590956390499443	0.5605519390557194	1.0661344829329062	0.4567873782269422	0.6692764653979913	0.746631802747521	In	NA	Validation
Cpd03190	-1.0394815376833382	-14.743623993217511	-4.641147944044099	-1.1757416278083737	-0.11099237918215632	-0.0374249070631989	1	1	0.08608564623940729	0.9139143537605927	0.2112278933893568	0.19122477443377078	0.7465293055957616	0.6904245829500762	1.8319161043141872	0.5331642675549658	In	NA	Validation
Cpd03196	-0.32216656968672125	69.12509474194172	9.112670718763834	-0.8389034795551684	0.18496813595326592	-0.016860832378345108	1	1	0.015956762726423435	0.9840432372735766	0.3293982213423406	3.490774158951677	1.066916095720105	0.46165154980474016	2.818022090962822	0.3763870412517032	Outlier	3.1941608788557905	Validation
Cpd03203	-0.3447229606641644	-27.22828871670489	-5.707630033115865	-0.4268734043671985	-0.03984389412192205	-0.034905945160299844	1	1	0.22409768560943621	0.7759023143905638	0.31239791525565413	0.7393256979820954	0.8871453110432328	0.181809820069914	0.7140776045862799	0.5139601036744013	In	NA	Validation
Cpd03204	-0.08048153768333854	97.64337600678252	9.4978520559559	-0.7457416278083739	0.3030076208178436	-0.05342490706319891	1	1	0.0036331039724997183	0.9963668960275003	0.5115514534235245	4.742781853628792	1.1177023785502322	0.3983780770461584	4.672581335027774	0.6551457162364259	Outlier	4.703240655391631	Validation
Cpd03206	-0.15548153768333786	-25.85062399321751	-7.6651479440441	-0.6247416278083744	0.002007620817843669	-0.08942490706319894	1	1	0.13118004756431467	0.8688199524356853	0.4550254356852913	0.6788435525655019	1.145244675343091	0.3161975486406376	0.05653395299621232	0.9296039757697111	In	NA	Validation
Cpd03213	0.07351846231666137	-35.08962399321751	-0.9041479440441008	-0.053741627808374666	-0.035992379182156316	-0.01642490706319899	1	-1	0.5815653499570935	0.4184346500429065	0.6276182098460309	1.0844535184571973	0.25380465720099693	0.07161304408293709	0.6535651189261507	0.37306361616055034	In	NA	Validation
Cpd03229	1.9425184623166607	16.12337600678249	5.1808520559559	6.324258372191628	-0.045992379182156325	0.3055750929368011	1	1	0.192751048144854	0.807248951855146	2.036246571882814	1.1638962145454446	0.5485045441589561	4.403409822350821	0.8106785836445556	2.081813038553832	Outlier	3.6375637678541444	Validation
Cpd03232	-0.5674815376833386	-40.64062399321751	-7.2801479440441	-0.801741627808374	-0.03899237918215633	-0.06542490706319892	1	1	0.46252502335595214	0.5374749766440479	0.14450917824326023	1.3281531526886947	1.094482301879889	0.43641204060573846	0.7006991583416723	0.746631802747521	In	NA	Validation
Cpd03233	0.07281234193223161	-11.40583735891072	-1.1934878813429115	-0.2366712240705349	-0.02417163691327271	-0.02001368519955989	1	1	0.10516778720343523	0.8948322127965648	0.6270860208676895	0.044689486751669345	0.2919542207204296	0.05262869874212878	0.4678453415853905	0.40042388841490356	In	NA	Validation
Cpd03235	-0.17348153768333852	-13.853623993217509	-7.9071479440441	-0.3617416278083736	-0.024992379182156327	-0.07042490706319904	1	1	0.03725488190666659	0.9627451180933334	0.4414591914281147	0.15215205339863602	1.1771524529485318	0.13757375549475231	0.4807403077359054	0.784751005460478	In	NA	Validation
Cpd03237	-0.214481537683338	-34.327623993217514	-7.8821479440441005	-0.3627416278083739	-0.022992379182156325	-0.06842490706319904	1	1	0.25401286192569605	0.745987138074304	0.410558301731214	1.0510002449417228	1.1738561949314408	0.1382529334154593	0.44931761479222443	0.7695033243752956	In	NA	Validation
Cpd03244	-0.214481537683338	-43.917623993217504	-7.8821479440441005	-0.6027416278083741	-0.02899237918215633	-0.08042490706319905	1	1	0.3934812356346026	0.6065187643653974	0.410558301731214	1.4720197895787352	1.1738561949314408	0.3012556343850881	0.5435856936232675	0.8609894108863906	In	NA	Validation
Cpd03251	-2.2484815376833382	-24.35662399321751	-6.8371479440441	-2.386741627808374	-0.08299237918215632	-0.047424907063198914	1	1	0.4814388242248223	0.5185611757751777	1.122427299329684	0.6132540635469724	1.0360726098170363	1.5129090449259943	1.3919984031026535	0.6094026729808784	In	NA	Validation
Cpd03252	0.04533981445970423	-4.378914281987643	0.34002860217357184	-0.2537041911035023	-0.01977603251766831	-0.027156542342416986	1	1	0.0914109053880835	0.9085890946119165	0.6063805198646736	0.26380602461907837	0.08975958059513243	0.0641971138750468	0.3987844779729047	0.45487989229055503	In	NA	Validation
Cpd03253	-0.14848153768333905	-37.53162399321752	-7.7761479440441	-0.2347416278083747	-0.035992379182156316	-0.0564249070631988	1	1	0.2791566370830101	0.7208433629169899	0.46030119734085884	1.191662040668208	1.1598800609389748	0.051318159564991236	0.6535651189261507	0.6780172378641988	In	NA	Validation
Cpd03254	-0.1950989005137879	-28.21926616031392	-5.8903368000331575	-0.22311400587095795	-0.026310059535455885	-0.04392850155127746	1	1	0.2458570870527499	0.7541429129472501	0.42516661229734387	0.7828315240565298	0.911235256852349	0.04342093547477191	0.5014428403057319	0.5827466348857522	In	NA	Validation
Cpd03262	-1.3823169456265705	15.31832782464849	1.2720692150044357	0.4174874978884401	-0.030821337730944608	0.01847751348631649	1	1	0.4435283448967853	0.5564716551032147	0.46961616473193996	1.1285530425899792	0.03313027309679384	0.3916614618501765	0.5723210950659147	0.10697312734058431	In	NA	Validation
Cpd03267	-0.6629019437820544	-13.771771424844784	-2.8824988703539005	-0.6949129823122939	-0.017028779770415562	-0.03429939948527419	1	1	0.26376117153142153	0.7362388284685785	0.07259270400692068	0.14855856736488687	0.5146508612597214	0.36385638328578845	0.35562143821510117	0.5093358961662072	In	NA	Validation
Cpd03269	-0.7974815376833391	-25.76562399321751	-7.6681479440441	-1.1107416278083733	-0.060992379182156324	-0.0434249070631989	1	1	0.131691610324983	0.868308389675017	0.028837276153990076	0.6751118881969778	1.1456402263051417	0.6462780181041349	1.046348780722163	0.5789073108105134	In	NA	Validation
Cpd03271	-0.7974815376833391	-15.054623993217506	-7.6681479440441	-0.9597416278083744	-0.05999237918215632	-0.04842490706319902	1	1	0.05861345503416471	0.9413865449658353	0.028837276153990076	0.20487827582919402	1.1456402263051417	0.5437221520774109	1.0306374342503226	0.6170265135234705	In	NA	Validation
Cpd03277	-1.2251740884837137	4.6995308321672855	-1.307630033115865	0.10846494149746362	-0.02029502194147092	0.004191799200602277	1	1	0.40114026758743937	0.5988597324125606	0.3511806989946886	0.6623673205495916	0.3070039000352143	0.18178016454905752	0.40693850062548836	0.2158851350918873	In	NA	Validation
Cpd03282	0.030504649624539325	-14.423969227042587	-3.1731582110132415	-0.2613964987958096	-0.009336472078107876	-0.03155214673802138	1	1	0.10995579537695865	0.8900442046230413	0.5951995493230449	0.17719131206713706	0.5529743885353511	0.06942155941894491	0.23476492689325137	0.4883912792909561	In	NA	Validation
Cpd03284	1.162518462316661	41.345376006782494	7.206852055955903	2.283258372191627	-0.05799237918215633	0.013575092936801036	1	1	0.004131275846026572	0.9958687241539734	1.4483759874051838	2.2711907875209127	0.8156332938640122	1.6588518447746972	0.9992147413066416	0.1443483998828127	In	NA	Validation
Cpd03287	-0.5454815376833384	-15.054623993217506	-6.623147944044099	-0.7557416278083737	-0.04199237918215633	-0.07142490706319893	1	1	0.07164328534129394	0.9283567146587061	0.16109014344647565	0.20487827582919402	1.0078566411907373	0.40516985625322616	0.7478331977571937	0.7923748460030685	In	NA	Validation
Cpd03289	0.13819695731684686	-5.787156040229402	-1.1742571121121426	-0.06963825703756822	-0.015929878671514467	-0.02440928959516417	1	1	0.07237433046039832	0.9276256695396017	0.6763651132548676	0.2019814882485078	0.28941863763035963	0.06081640449680668	0.3383562223119798	0.4339352754153038	In	NA	Validation
Cpd03298	0.5453398144597038	12.517239564166205	-1.4171142549692861	0.23091119351188216	-0.016479329220965018	-0.043640058825933484	1	1	0.0063558160179927325	0.9936441839820073	0.9832206381195646	1.0055798513578276	0.32143942979638673	0.2649429553905494	0.34698883026354055	0.5805475935420592	In	NA	Validation
Cpd03303	-0.2689458998260101	-15.928364831438188	-2.5583230461780766	-0.5207371581364691	0.060993198251562464	-0.03924445443032908	1	1	0.41348900127029553	0.5865109987297045	0.36950958839017045	0.24323718822110574	0.47190817488425557	0.245560009184661	0.8702088909065193	0.5470362065416582	In	NA	Validation
Cpd03305	0.7763296709147827	41.31456842615225	2.2066556811698512	2.571622836234305	-0.047362691114403256	0.08539480671939917	1	1	0.0034812858852485418	0.9965187141147515	1.1573131277639892	2.2698382751571677	0.15635579836729427	1.8547026218689302	0.8322080291865843	0.40319364581025835	In	NA	Validation
Cpd03306	1.6185184623166613	-2.6646239932175035	3.1838520559558985	2.3162583721916263	-0.04299237918215633	0.12957509293680114	1	1	0.03838154196580468	0.9616184580341953	1.792054175253645	0.33906668330037737	0.28519945375372563	1.6812647161580208	0.7635445442290342	0.7400171030577728	In	NA	Validation
Cpd03307	1.0563288254487149	-0.5833098863832468	-4.036894474749505	1.3028892154899043	-0.02087493361656941	-0.011222476408351095	1	1	0.009493165796539804	0.9905068342034602	1.3683429567756624	0.4304403973260238	0.666858291895067	0.993006759400956	0.41604969387602614	0.3334011144141014	In	NA	Validation
Cpd03308	-0.19696787784798847	-22.091551644625007	-4.208872496727527	-0.4350228724221836	-0.022523285264921058	-0.04034335552923018	1	1	0.19201381954624386	0.8079861804537561	0.42375800101807215	0.5138130073661272	0.6895336492434073	0.18734475883836518	0.4419475177307083	0.5554140532917584	In	NA	Validation
Cpd03310	-0.19696787784798847	-22.091551644625007	-4.208872496727527	-0.4350228724221836	-0.022523285264921058	-0.04034335552923018	1	1	0.19201381954624386	0.8079861804537561	0.42375800101807215	0.5138130073661272	0.6895336492434073	0.18734475883836518	0.4419475177307083	0.5554140532917584	In	NA	Validation
Cpd03314	3.721518462316661	75.00037600678249	0.03885205595590069	3.7922583721916254	-0.03199237918215633	0.12757509293680092	1	1	2.9457234473895255e-07	0.9999997054276553	3.377043712633718	3.748710367787718	0.1294698047963237	2.6837313271212366	0.5907197330387889	0.7247694219725886	Outlier	3.8947556791655913	Validation
Cpd03316	0.05468047380036377	-2.9915516446250026	0.4828857450307146	-0.330627268026579	-0.028017790759426557	-0.02056313574901038	1	1	0.06753505341090926	0.9324649465890907	0.6134203902056992	0.3247139272081111	0.07092382049746952	0.1164415693140302	0.5282735972463154	0.4046128117899533	In	NA	Validation
Cpd03317	0.05468047380036377	-2.9915516446250026	0.4828857450307146	-0.330627268026579	-0.028017790759426557	-0.02056313574901038	1	1	0.06753505341090926	0.9324649465890907	0.6134203902056992	0.3247139272081111	0.07092382049746952	0.1164415693140302	0.5282735972463154	0.4046128117899533	In	NA	Validation
Cpd03320	0.06651846231666081	11.080376006782501	5.9348520559559015	1.7762583721916254	0.006007620817843673	0.04157509293680106	1	-1	0.510809413490708	0.489190586509292	0.622342448190462	0.9424987626575977	0.6479196859544213	1.3145086389763556	0.006311432891149692	0.06911913530974242	In	NA	Validation
Cpd03323	-0.002617697506269614	45.924342862242476	5.815678237560828	-0.4546929532393795	0.24135911339687496	-0.0379134639572925	1	1	0.09712309531698238	0.9028769046830176	0.5702358909037377	2.472216287040593	0.6322065797819368	0.20070424342792273	3.7040002754651056	0.5368889474115192	Outlier	3.1543679239878024	Validation
Cpd03324	-0.002617697506269614	45.924342862242476	5.815678237560828	-0.4546929532393795	0.24135911339687496	-0.0379134639572925	1	1	0.09712309531698238	0.9028769046830176	0.5702358909037377	2.472216287040593	0.6322065797819368	0.20070424342792273	3.7040002754651056	0.5368889474115192	Outlier	3.1543679239878024	Validation
Cpd03325	1.7865184623166614	55.1503760067825	-1.8911479440441001	5.027258372191627	-0.0009923791821563194	0.14557509293680115	1	1	0.0006101555446718088	0.9993898444553282	1.9186724549872887	2.8772569829029733	0.38394092371575006	3.522516059194118	0.1036679924117336	0.8619985517392329	Outlier	3.3933199825185203	Validation
Cpd03326	-0.2357004042731873	-29.901221047531962	-4.484321762439173	-0.4900312991040403	-0.03758825502417769	-0.04392850155127746	1	1	0.28807639554658626	0.7119236044534137	0.3945660613413069	0.8566725960811948	0.7258517232595612	0.2247052676935003	0.6786384772061885	0.5827466348857522	In	NA	Validation
Cpd03329	0.08460034760651207	-25.271897739261288	-3.1467277774767672	-0.10431701338975537	-0.013528104648237834	-0.04167286245353302	1	1	0.26915583226213957	0.7308441677378604	0.6359704077722599	0.6534363509064681	0.5494895273977594	0.03726335886483096	0.30062111848521433	0.5655500020829142	In	NA	Validation
Cpd03335	-0.054110734990845726	10.24800879493544	0.3614571736021431	1.1864056990063878	-0.006589219330855126	0.04097532578945109	1	1	0.12511687362604473	0.8748831263739553	0.5314266062337553	0.905956232469628	0.08693421658048303	0.9138937268790666	0.19160188713544776	0.0645466062156614	In	NA	Validation
Cpd03343	0.3033973400877153	-13.882424055050759	-5.94522401807827	-0.1268734043671985	-0.030069458031696486	-0.07625932861894658	1	1	0.026058476046728285	0.9739415239532717	0.8008733768131222	0.15341643180515874	0.91847215415303	0.021943556142121835	0.5605080526058842	0.8292317050597544	In	NA	Validation
Cpd03344	0.3665552348245572	-30.559115784374065	-5.94522401807827	-0.07273806602133377	-0.026310059535455885	-0.07325180982195409	1	1	0.11983081949438146	0.8801691805056185	0.8484742338558451	0.8855554472307621	0.91847215415303	0.05871108267662458	0.5014428403057319	0.8063028613226378	In	NA	Validation
Cpd03345	-1.507481537683339	-23.799623993217512	-7.4901479440441	-1.8377416278083745	-0.040992379182156334	-0.08342490706319894	1	1	0.30981166239895597	0.690188337601044	0.5639502440759357	0.5888006864497028	1.1221708692234538	1.1400403664579692	0.7321218512853533	0.8838609325141635	In	NA	Validation
Cpd03347	-0.32553930641941703	-11.142650545723908	-1.7731582110132418	-0.5784294658287771	0.06264154989991409	-0.04199170717758177	1	1	0.3749560641379731	0.6250439358620269	0.3268562563239572	0.03313507671596779	0.3683839395782543	0.28474335076389884	0.8961067147612012	0.5679808234169084	In	NA	Validation
Cpd03360	-1.4920913817167958	-5.1290405964041454	-4.3482315368752635	-1.8772493442168228	-0.048114570813651385	-0.05520669703999919	1	1	0.11711499924901425	0.8828850007509857	0.552350987687149	0.23087402886142702	0.7079081833770507	1.1668731351401325	0.8440210716466149	0.6687297988999387	In	NA	Validation
Cpd03365	-0.4884815376833389	-14.964623993217499	-7.6231479440441	-0.8617416278083736	-0.05799237918215633	-0.06942490706319893	1	1	0.034858865981074905	0.9651411340189251	0.20404991692753288	0.2009271017919329	1.1397069618743778	0.47716271584814535	0.9992147413066416	0.7771271649178859	In	NA	Validation
Cpd03369	-0.7823169456265703	40.899530832167294	9.265302297711203	-0.14341475775065662	0.030080917908153138	0.013966235290827932	1	1	0.15737170901440667	0.8426282909855933	0.017408022826070207	2.251617322203384	1.0870406183507662	0.010709034145468576	0.38453534419655117	0.14136639294625788	In	NA	Validation
Cpd03371	0.3266584957783858	-12.168474721548085	-1.637443925298956	0.10838372098440972	0.056048143306507515	-0.02276093794681258	1	1	0.2164575847079554	0.7835424152920446	0.8184048501355576	0.07817074171942283	0.35048996748547445	0.18172500136988284	0.7925154193424729	0.42136850529015385	In	NA	Validation
Cpd03377	1.9805184623166612	28.77737600678249	3.4708520559558997	1.967258372191626	-0.030992379182156325	0.007575092936801031	1	1	0.0008160188839165805	0.9991839811160834	2.0648864208701863	1.719431284184314	0.32304049578993066	1.4442316218313525	0.5750083865669483	0.1900914431383602	In	NA	Validation
Cpd03380	0.014675535576437585	-8.03279999490038	-2.2091337925143604	-0.19679821639727366	-0.01803938284372656	-0.04092098275428481	1	1	0.07853594336863179	0.9214640566313682	0.5832694589035313	0.10339337613042278	0.42586745980941343	0.025547832298277482	0.37149937324539706	0.5598177911486343	In	NA	Validation
Cpd03381	-0.2034815376833388	-20.71662399321751	-7.2691479440441	-0.5487416278083739	-0.05699237918215633	-0.05742490706319892	1	1	0.04809721406952239	0.9519027859304776	0.418848784332821	0.4534510247066464	1.0930319483523692	0.2645800266669215	0.983503394834801	0.6856410784067909	In	NA	Validation
Cpd03382	0.04399884384711405	5.165696245701122	6.571317335305188	-0.3095801712844913	0.050381669787852384	-0.03039466696481128	1	1	0.35868935965603466	0.6413106403439653	0.6053698568162239	0.6828328836498565	0.7318378371406276	0.1021468459118245	0.703487490617373	0.4795668380687276	In	NA	Validation
Cpd03389	1.842043111163001	4.202953849880489	-0.9110702989253298	1.8078342704349584	0.024180011438375646	0.0305357653498907	1	1	0.006770036029888127	0.9932299639701119	1.9605202854619204	0.6405666307727814	0.25471737191197297	1.3359542918897116	0.2918241581519519	0.015042937910290797	In	NA	Validation
Cpd03396	0.2765184623166608	-8.998623993217507	-0.4051479440440993	1.0232583721916262	-0.05999237918215632	0.04957509293680107	1	1	0.12637365894530317	0.8736263410546968	0.7806152978575164	0.060991834944711006	0.1880113471798601	0.8030876646841463	1.0306374342503226	0.13010985965047245	In	NA	Validation
Cpd03397	-0.9717906298370964	-10.02302555881016	-4.6249232661985715	-1.0742418254198305	0.0007576096374764424	-0.06573301282947289	1	1	0.21992013744814165	0.7800798625518583	0.1602105939542394	0.01601862528138862	0.7443900766188399	0.6214881582116758	0.07617331174463611	0.7489807519798466	In	NA	Validation
Cpd03401	0.8272079463278361	-14.559683512756875	0.09332530547027522	1.3270650396657278	0.015938253196617406	0.0294368642509896	1	1	0.2504127056575024	0.7495872943424976	1.1956590784105092	0.18314943164713363	0.12228748937917344	1.0094264453960646	0.16233503887854128	0.023420784660391065	In	NA	Validation
Cpd03402	-0.3189458998260102	-23.302540655614013	-3.9973340351890667	-0.42897891637822705	-0.01867713141876721	-0.03704665223252688	1	1	0.28504738112533257	0.7149526188746674	0.33182557656468126	0.5669777666953263	0.6616422352526373	0.18323983733958754	0.3815192620697833	0.5302805130414574	In	NA	Validation
Cpd03414	-0.73043724637845	-2.316258641516928	4.49462560598188	-0.8930388179010331	0.036095955502138115	-0.04994353914526226	1	-1	0.6467587704193042	0.3532412295806958	0.021692681173309497	0.35436059589060565	0.45802536666828525	0.4984190763392429	0.47903968387679496	0.628604322359984	In	NA	Validation
Cpd03416	-0.895481537683338	-20.843623993217506	-7.3491479440441	-0.13074162780837373	-0.05699237918215633	-0.0054249070631988685	1	1	0.26063607844079995	0.7393639215592	0.102697939331948	0.45902657029255867	1.1035799740070604	0.019316344188515185	0.983503394834801	0.28920137019204567	In	NA	Validation
Cpd03421	0.5975376166575064	6.966690113616752	5.066402228547196	0.3127793253800145	0.05165253891090312	-0.02001368519955989	1	1	0.1405792749140541	0.8594207250859459	1.0225610900252953	0.7618999971184583	0.5334142977129311	0.3205459829648965	0.7234545557299873	0.40042388841490356	In	NA	Validation
Cpd03423	1.891518462316661	26.377376006782484	5.4578520559558985	2.448258372191626	-0.040992379182156334	0.13557509293680114	1	1	0.0025474834364671572	0.9974525165635328	1.9978088798208153	1.6140666431906923	0.5850270829883243	1.7709162016913165	0.7321218512853533	0.7857601463133204	In	NA	Validation
Cpd03424	1.4221943325689181	19.8326135389342	4.103648162372857	1.840795768565132	-0.030821337730944608	0.101936160102858	1	1	0.006420320437025451	0.9935796795629745	1.644088558712789	1.3267389149351243	0.40647486534836563	1.3583410136531435	0.5723210950659147	0.5293022863644007	In	NA	Validation
Cpd03425	1.891518462316661	26.377376006782484	5.4578520559558985	2.448258372191626	-0.040992379182156334	0.13557509293680114	1	1	0.0025474834364671572	0.9974525165635328	1.9978088798208153	1.6140666431906923	0.5850270829883243	1.7709162016913165	0.7321218512853533	0.7857601463133204	In	NA	Validation
Cpd03429	0.4535184623166613	-22.321623993217514	-7.4091479440441	1.1792583721916268	-0.04999237918215633	-0.006424907063198981	1	1	0.07167593977218023	0.9283240602278198	0.9140166997197482	0.523913628371131	1.1114909932480788	0.9090394203144053	0.8735239695319176	0.2968252107346378	In	NA	Validation
Cpd03432	2.9131717761779408	18.068703764498114	-0.4121413113113533	2.9874123099185144	-0.008264946753500998	0.08464292702015114	1	1	0.00032557340578309724	0.9996744265942169	2.7678087910427878	1.2492998648815419	0.188933424896706	2.1370976520575407	0.21792982126500135	0.3974614348759799	In	NA	Validation
Cpd03444	-0.4504815376833386	-34.327623993217514	-7.4851479440440984	-0.3467416278083739	-0.02999237918215633	-0.06742490706319892	1	1	0.37701439734230635	0.6229856026576936	0.23268976591490484	1.0510002449417228	1.121511617620035	0.12738608668415075	0.559297040095108	0.7618794838327034	In	NA	Validation
Cpd03453	0.0623727814926711	4.8947120916387306	4.664204426349395	-0.1910668284661397	0.03791627517463938	-0.02331038849626319	1	1	0.23307604915127522	0.7669239508487248	0.6192179304865434	0.6709361552716298	0.48038438851489557	0.021655200160445955	0.5076393569409695	0.42555742866520446	In	NA	Validation
Cpd03456	-0.4094815376833383	-23.443623993217518	-7.0911479440441	-0.28274162780837386	-0.025992379182156328	-0.09642490706319884	1	1	0.19750256581768633	0.8024974341823137	0.26359065561180617	0.5731715980356492	1.069562591270681	0.08391869975891639	0.4964516542077459	0.982970859567849	In	NA	Validation
Cpd03459	-0.8964815376833384	-20.843623993217506	-7.3061479440441	-1.3097416278083749	-0.07199237918215633	-0.04842490706319902	1	1	0.0829699358787761	0.9170300641212239	0.10345161956845804	0.45902657029255867	1.0979104102176636	0.7814344243247864	1.2191735919124083	0.6170265135234705	In	NA	Validation
Cpd03469	-0.7184815376833393	65.33237600678247	8.1088520559559	1.586258372191626	-0.05899237918215632	0.1035750929368009	1	1	0.015072193782541876	0.9849278062174581	0.03070346253028255	3.3242664723184117	0.9345622831206557	1.1854648340420666	1.014926087778482	0.5417972489503985	In	2.6216000971691713	Validation
Cpd03473	-0.3808131862280742	-2.186183453547002	5.455527861620977	-0.6907831788032887	0.045870391592363655	-0.0446803812505255	1	-1	0.5961730285297481	0.4038269714702519	0.2851974255169552	0.3600711481750344	0.5847206372199338	0.36105151192561463	0.6326092358571903	0.5884788458200307	In	NA	Validation
Cpd03475	-0.4844815376833385	-32.16262399321751	-7.4101479440441	-0.5367416278083734	-0.02999237918215633	-0.06642490706319881	1	1	0.3055777353034862	0.6944222646965138	0.2070646378735723	0.9559525583787264	1.1116228435687625	0.25642989161843976	0.559297040095108	0.7542556432901114	In	NA	Validation
Cpd03479	1.257427726547616	37.089217586144215	8.826841788986755	2.620471633072322	-0.03571009845173425	0.07504125985538518	1	1	0.013797572847148887	0.9862024271528511	1.5199072241177394	2.084337202519858	1.0292294596683353	1.8878796461344027	0.6491301085681653	0.32425985546877	In	NA	Validation
Cpd03481	-0.6214815376833389	59.77937600678249	8.303852055955897	1.700258372191625	-0.05899237918215632	0.10457509293680124	1	1	0.02469287728423264	0.9753071227157674	0.10381044547173178	3.08047903421942	0.9602730956539651	1.2628911170026396	1.014926087778482	0.5494210894929924	In	2.4733370690701104	Validation
Cpd03487	0.9135184623166612	-14.127623993217512	-1.9461479440441	1.4412583721916263	-0.05199237918215633	0.021575092936801044	1	1	0.061480341841189445	0.9385196581588106	1.2607096085142482	0.16418118324540795	0.39119269135335033	1.086984035539583	0.9049466624755986	0.08335767554208266	In	NA	Validation
Cpd03489	0.4695184623166622	-20.843623993217506	-7.1421479440440985	0.42625837219162577	-0.02399237918215633	-0.10042490706319906	1	1	0.050523843102841415	0.9494761568971586	0.9260755835039054	0.45902657029255867	1.0762869576255465	0.3976184460221947	0.46502896126406496	1.0134662217382158	In	NA	Validation
Cpd03494	-0.7974815376833391	-18.026623993217516	-7.3431479440441	-1.157741627808374	-0.055992379182156334	-0.055424907063198914	1	1	0.07390598116773661	0.9260940188322634	0.028837276153990076	0.3353548229262958	1.1027888720829584	0.6781993803773544	0.9677920483629606	0.6703933973216084	In	NA	Validation
Cpd03503	-0.5018658178070212	-7.971897739261283	2.2359789894405258	-0.8328884419611834	0.06541926377281478	-0.045432260949773706	1	-1	0.6168947064109329	0.38310529358906703	0.1939624495184028	0.10606710292255411	0.16022208596628795	0.45756626907868425	0.9397483398179817	0.5942110567543104	In	NA	Validation
Cpd03504	-0.4973545396115324	-10.099717288133462	0.3134225984630833	-0.8268734043671991	0.06917866226905539	-0.045432260949773706	1	-1	0.5501787385388173	0.44982126146118273	0.19736251073574024	0.012651710061667883	0.09326759071647049	0.4534809883526289	0.998813552118134	0.5942110567543104	In	NA	Validation
Cpd03506	-0.3311891260776977	-11.975657137757526	1.2517684631247368	-0.6381515998559207	0.07368994046454411	-0.05219917824300671	1	-1	0.6316787472923446	0.3683212527076554	0.3225980989076666	0.0697056769305271	0.030453612451336515	0.32530530557262627	1.0696918068783166	0.6458009551628221	In	NA	Validation
Cpd03508	0.0535184623166618	66.51637600678251	10.5828520559559	3.0082583721916265	-0.04299237918215633	0.11057509293680123	1	1	0.02436136319529192	0.9756386368047081	0.6125446051158356	3.3762463618752667	1.2607599764919826	2.151255837287117	0.7635445442290342	0.5951641327485399	In	2.8784345346856615	Validation
Cpd03516	-0.3684815376833388	12.523376006782485	3.4078520559559005	0.6372583721916261	-0.002992379182156335	0.04257509293680095	1	1	0.24528161093558531	0.7547183890644147	0.29449154530870686	1.0058492530550118	0.31473392558686136	0.5409249872913268	0.13509068535541482	0.07674297585233283	In	NA	Validation
Cpd03518	3.8105184623166615	49.3173760067825	-1.2951479440440992	3.7492583721916266	-0.007992379182156341	0.09557509293680112	1	1	3.056345142637973e-06	0.9999969436548574	3.4441212536830887	2.6211770033547257	0.30535813258830014	2.6545266765308453	0.21364741771461734	0.48080652460967027	Outlier	3.4663271239541897	Validation
Cpd03519	3.948518462316661	49.3173760067825	-2.0531479440441	3.837258372191626	-0.007992379182156341	0.096575092936801	1	1	1.967085857423889e-06	0.9999980329141426	3.5481291263214385	2.6211770033547257	0.40530067566649985	2.7142943335530423	0.21364741771461734	0.48843036515226057	Outlier	3.5323011339831254	Validation
Cpd03521	2.951517640839595	96.09276391487408	32.31417447816233	4.207713061798216	0.036095955502138115	0.12900382927579035	1	1	0.0068961594093941425	0.9931038405906059	2.7967093113901558	4.6747069843019995	4.126041806739489	2.9658989793561243	0.47903968387679496	0.7356618799984497	Outlier	4.829991185736162	Validation
Cpd03524	-0.29359514111529184	16.198778952468032	5.357783500718722	0.9791416332267858	-0.021046901640719044	0.03652262626827156	1	1	0.26823961311381883	0.7317603868861812	0.35093194238547787	1.1672065496712856	0.571833011889954	0.773124549645642	0.4187515430855189	0.03059993508211628	In	NA	Validation
Cpd03527	0.11051846231666218	57.740376006782505	9.0648520559559	2.8912583721916256	-0.047992379182156326	0.12357509293680093	1	1	0.02702476780039731	0.9729752321996027	0.6555043785968935	2.99096299130859	1.060611189694216	2.0717920205644225	0.8421012765882366	0.6942740598022237	In	NA	Validation
Cpd03528	0.11051846231666218	57.740376006782505	9.0648520559559	2.8912583721916256	-0.047992379182156326	0.12357509293680093	1	1	0.02702476780039731	0.9729752321996027	0.6555043785968935	2.99096299130859	1.060611189694216	2.0717920205644225	0.8421012765882366	0.6942740598022237	In	NA	Validation
Cpd03529	0.13251846231666153	70.12037600678251	9.054852055955898	2.892258372191625	-0.04699237918215633	0.12157509293680112	1	1	0.007706722675169919	0.9922932773248301	0.6720853438001082	3.534468931100688	1.0592926864873793	2.072471198485129	0.8263899301163963	0.6790263787170426	In	2.9300232442370957	Validation
Cpd03532	0.01051846231666165	70.12037600678251	10.6668520559559	3.0382583721916263	-0.04499237918215633	0.1135750929368009	1	1	0.01927618183055868	0.9807238181694413	0.5801363549459149	3.534468931100688	1.2718354034294082	2.1716311749083204	0.7949672371727152	0.618035654376311	In	2.983853060900143	Validation
Cpd03533	0.5095184623166613	70.12037600678251	8.1988520559559	3.2202583721916263	-0.02899237918215633	0.10957509293680112	1	1	0.0047136489109737	0.9952863510890263	0.9562227929642961	3.534468931100688	0.9464288119821833	2.2952415564769555	0.5435856936232675	0.5875402922059477	Outlier	3.004456217273675	Validation
Cpd03537	0.0623727814926711	30.387569234495874	5.8279406900856605	1.1083837209844094	-0.008237570979206776	0.0349313697454951	1	1	0.0573336347422162	0.9426663652577838	0.6192179304865434	1.7901218805878063	0.633823388079704	0.8609029220766687	0.21749971099012994	0.01846844909011033	In	NA	Validation
Cpd03540	0.11768305437342905	42.443891734422934	5.51868575635782	-0.3238658855702057	0.2270733991111607	-0.03265030606255556	1	1	0.08991345426223907	0.9100865457377609	0.6609041900327337	2.3194177522161965	0.5930480258946902	0.11184938763620723	3.4795524687245276	0.4967634708715644	In	2.970356401004524	Validation
Cpd03541	-1.2365283174084276	8.733723080649725	1.9493692615142315	0.0034386660393548557	-0.12856724130887712	0.09646983128395667	1	1	0.15989151811571045	0.8401084818842895	0.35973815693605327	0.8394761613665096	0.1224325014281551	0.11044863716384105	2.108040852381925	0.4876278670957258	In	NA	Validation
Cpd03550	-2.2169034117919835	6.601034591565777	-3.918908228604587	-0.7697305472243416	0.0067726472314614105	0.0011842804036097938	1	-1	0.6082564561112516	0.3917435438887484	1.098627489939352	0.7458470126150265	0.6513017675046006	0.414670821455098	0.018331027935607515	0.23881397882900385	In	NA	Validation
Cpd03551	-1.9507379982581492	6.8942676742725455	-3.867780409055714	-0.6689786675250939	0.0037651284344689256	0.006447438298346724	1	1	0.4656352255306442	0.5343647744693558	0.8980238781164478	0.7587205119845479	0.6445605481012263	0.3462423692936627	0.02892114190451431	0.19868850228904927	In	NA	Validation
Cpd03552	0.17783343031327875	22.076222561490603	8.544249666132254	-0.21333956978073249	0.052637308885596736	-0.0266352684685706	1	1	0.12928781598769745	0.8707121840123025	0.7062383395972319	1.425237689598335	0.9919695976472986	0.03678235429493121	0.7389266179974643	0.4509057833973314	In	NA	Validation
Cpd03554	-1.3620161937468709	4.758929328407891	-4.435449581988045	-1.2674749081265972	-0.018791262542974682	-0.06422925343097664	1	1	0.09384355586775872	0.9061564441322413	0.4543158892539215	0.6649750293962384	0.7194079105945711	0.7527278015362201	0.38331241570542757	0.7375163301112883	In	NA	Validation
Cpd03555	-1.5214815376833384	-17.71362399321751	-2.040147944044099	-1.2297416278083748	-0.027992379182156333	0.025575092936801047	1	-1	0.6838350866061361	0.3161649133938639	0.5745017673870721	0.3216135176633774	0.4035866214976124	0.7271001906682435	0.5278743471514269	0.052862313371717644	In	NA	Validation
Cpd03558	0.040518462316661896	77.85537600678248	9.3248520559559	2.9552583721916257	-0.05199237918215633	0.12857509293680106	1	1	0.004680929233593867	0.9953190707664061	0.6027467620412085	3.87405038863638	1.0948922730719626	2.1152594074896567	0.9049466624755986	0.7323932625151809	Outlier	3.1639621313828816	Validation
Cpd03565	0.2123727814926709	4.154052750979392	4.7554132175581865	-0.0487591361584472	0.04341078066914486	-0.025508190694065267	1	1	0.22993119561502806	0.7700688043849719	0.7322699659630106	0.6384197779686533	0.492410296884942	0.07499704240167374	0.5939654364565764	0.4423131221654041	In	NA	Validation
Cpd03569	0.16651846231666134	72.77737600678249	9.6728520559559	2.7822583721916256	-0.060992379182156324	0.13257509293680106	1	1	0.0046720320855464514	0.9953279679144535	0.6977104718414406	3.651116369067376	1.1407761846698696	1.9977616272073826	1.046348780722163	0.762888624685546	In	2.995578671713031	Validation
Cpd03573	-0.5224815376833387	-35.821623993217514	-5.9771479440441	-0.8977416278083741	-0.06299237918215632	-0.061424907063198926	1	1	0.3063332136926946	0.6936667863073054	0.17842478888620042	1.1165897339602522	0.9226813340291055	0.50161312099359	1.077771473665844	0.716136440577156	In	NA	Validation
Cpd03574	0.16651846231666134	65.0863760067825	9.618852055955898	3.0262583721916254	-0.05299237918215632	0.13257509293680106	1	1	0.014230670626874109	0.9857693293731259	0.6977104718414406	3.313466596616567	1.1336562673529527	2.1634810398598385	0.9206580089474389	0.762888624685546	In	2.8270965056001875	Validation
Cpd03575	0.16651846231666134	86.1663760067825	9.6728520559559	2.9712583721916257	-0.060992379182156324	0.12857509293680106	1	1	0.0015077781903027887	0.9984922218096972	0.6977104718414406	4.238919360010542	1.1407761846698696	2.1261262542209654	1.046348780722163	0.7323932625151809	Outlier	3.4094590181561086	Validation
Cpd03577	-1.6184815376833388	-15.602623993217506	-1.4131479440441002	-1.317741627808374	-0.032992379182156334	0.02957509293680105	1	-1	0.6879075472229335	0.3120924527770665	0.6476087503285214	0.2289365355227376	0.3209164704289699	0.7868678476904402	0.6064310795106295	0.022366951201352625	In	NA	Validation
Cpd03578	-0.43448153768333775	-42.3996239932175	-7.9061479440441005	-0.8057416278083736	-0.061992379182156325	-0.07042490706319904	1	1	0.31551477945302986	0.6844852205469701	0.24474864969906202	1.4053766541502695	1.1770206026278482	0.4391287522885653	1.0620601271940036	0.784751005460478	In	NA	Validation
Cpd03579	0.5838013529212425	16.22877802570467	4.613654975799945	0.3545375671382556	0.03736682462518883	-0.016167531353405984	1	1	0.04765914177531183	0.9523408582246882	1.012208339523787	1.1685235669970022	0.47371942724956884	0.34890725877462997	0.49900674898940883	0.3711014247895522	In	NA	Validation
Cpd03581	0.13351846231666187	-18.38162399321752	-1.7401479440440992	0.06725837219162578	-0.05799237918215633	0.0015750929368010258	1	1	0.1269682893808134	0.8730317106191866	0.6728390240366182	0.3509400094066025	0.36403152529252025	0.1537935724884585	0.9992147413066416	0.23583448639390775	In	NA	Validation
Cpd03587	4.617518462316662	49.8243760067825	-2.2211479440441	4.511258372191627	0.01400762081784368	0.06557509293680107	1	1	1.1049990347178351e-06	0.9999988950009653	4.052341204546484	2.6434352837646284	0.42745152954135146	3.1720602521094166	0.1320022046658737	0.25209130833193244	Outlier	3.976630248197363	Validation
Cpd03598	0.8530321221520117	24.92548132240796	3.889479151624121	0.5869551495558385	0.030223967482331682	-0.014519179705054397	1	1	0.010456877160235578	0.9895431228397644	1.215122249353344	1.5503256589491636	0.37823661260064667	0.5067601491367021	0.3867828456191195	0.35853465466440226	In	NA	Validation
Cpd03604	-0.2522417576566454	60.549906772016904	10.425452673651053	-0.8599561111341162	0.1406072336976268	-0.005582636889623378	1	1	0.02360522529972342	0.9763947747002766	0.3820991702110703	3.1143068248250305	1.2400068174596814	0.4759500323459359	2.1210525858210256	0.2904038772375167	In	2.730638815114661	Validation
Cpd03608	0.29479036391025354	-25.470672523745886	-3.185246123101153	0.08365844625913503	0.0236305608889251	-0.03649720168307627	1	1	0.3168234035968197	0.6831765964031803	0.7943864689720589	0.6621629483255532	0.554568183620538	0.16493214069306672	0.2831915502003912	0.5260915896664069	In	NA	Validation
Cpd03610	0.8435184623166618	28.267376006782484	5.6878520559559	2.1872583721916268	-0.045992379182156325	0.03157509293680105	1	1	0.0213482228937647	0.9786517771062353	1.207951991958564	1.6970412979731693	0.6153526567455618	1.5936507643868458	0.8106785836445556	0.007119270116170117	In	NA	Validation
Cpd03617	0.4355184623166624	59.722376006782504	10.1708520559559	3.1212583721916265	-0.060992379182156324	0.13557509293680114	1	1	0.014946988127497063	0.9850530118725029	0.900450455462573	3.077976623995822	1.2064376443703224	2.2280029423269836	1.046348780722163	0.7857601463133204	In	2.7099919374362518	Validation
Cpd03624	-0.023341504221614445	-19.60583735891072	-2.573707661562692	-0.189418476817788	0.04835583561419983	-0.029903795089669668	1	1	0.4012924285679087	0.5987075714320913	0.5546167673571336	0.4046853434798763	0.4739366413563115	0.020535676115324846	0.6716589080206231	0.47582450916580527	In	NA	Validation
Cpd03628	-0.20685798773809824	44.289217586144225	7.657611019755987	-0.6135943009936118	0.1038503411087053	-0.0040796192654940075	1	1	0.03804012698486281	0.9619598730151372	0.4163040206569864	2.400431125500723	0.8750660077920789	0.30862653039314814	1.543552311128254	0.27894511053845006	In	NA	Validation
Cpd03634	0.573361792481682	13.353503300429935	-1.589641727496758	-0.0009569383562495432	-0.01867713141876721	-0.04473895992483458	1	1	0.0039833949972311045	0.9960166050027689	1.004340249142641	1.0422934465025828	0.3441872323758719	0.10746323971018484	0.3815192620697833	0.5889254402921594	In	NA	Validation
Cpd03635	-0.5266778478822095	-29.93806315279512	-5.664772890258721	-0.9276252840664468	-0.03157321743019273	-0.03039466696481128	1	1	0.2776750216585592	0.7223249783414408	0.17526211282304707	0.8582900357455706	0.8814945830139338	0.5219094405140642	0.5841341375259451	0.4795668380687276	In	NA	Validation
Cpd03637	-1.7484815376833387	-34.65062399321751	-7.6861479440441	-2.116741627808373	-0.04399237918215633	-0.07742490706319892	1	-1	0.6089702176720757	0.39102978232792424	0.745587181074793	1.0651805695421142	1.1480135320774472	1.3295310063351615	0.7792558907008748	0.8381178892586159	In	NA	Validation
Cpd03640	-2.320662810288224	12.779230080287592	-2.4820661233414283	-1.6712343066228377	0.005268887832965158	-0.04016910305503677	1	1	0.3933638656860381	0.6066361343139619	1.1768288979381114	1.0170817416390208	0.46185367515389586	1.0269522702727194	0.0052950569844535614	0.5540855802143557	In	NA	Validation
Cpd03641	-0.04531952619963644	31.369986816913446	5.44002860217357	-0.4026052900046011	0.1137404509988152	-0.012870828056702685	1	1	0.07212153914159047	0.9278784608584095	0.5380523665547208	1.8332519122033268	0.5826770548914343	0.1653274526176506	1.698939254256347	0.34596788453925137	In	NA	Validation
Cpd03642	-2.124440405320516	0.7787780257046648	-3.5187626066176367	-1.7498580372573482	-0.04120460394623974	-0.06781588300175767	1	1	0.34062422891165933	0.6593757710883407	1.028939949353531	0.49023869060056313	0.5985424389254663	1.0803517721632767	0.7354561880837723	0.7648602220442653	In	NA	Validation
Cpd03646	0.5442409133608033	0.8985582454848866	-1.3281032659582963	0.2622298748305637	-0.013732076473712268	-0.04034335552923018	1	1	0.021963870521692463	0.9780361294783075	0.9823924180794443	0.4954972738735966	0.3097033023509197	0.28621391224785003	0.30382579050573694	0.5554140532917584	In	NA	Validation
Cpd03649	-0.5832316141117244	-19.205837358910717	-0.2110702989253298	-0.9383195757188866	-0.013732076473712268	-0.055178520364395085	1	1	0.47629711968093047	0.5237028803190695	0.1326386569156673	0.38712456998093925	0.16242214743342454	0.5291727672820001	0.30382579050573694	0.6685149844181125	In	NA	Validation
Cpd03650	0.5217134408333306	1.4765802235068604	-1.689641727496758	0.10453756713825556	-0.012633175374811166	-0.03814555333142798	1	1	0.01700493248105961	0.9829950675189404	0.9654139072569711	0.5208735564572251	0.3573722644442359	0.17911277859793345	0.28656057460261547	0.5386583597915579	In	NA	Validation
Cpd03653	0.5327024518223419	-2.52616702924039	-2.0594219472769777	0.2781639407646296	-0.013182625924261716	-0.04858511377098837	1	1	0.026815378075869867	0.9731846219241301	0.9736961076581777	0.34514521175975876	0.40612790500472495	0.2970359780173537	0.2951931825541762	0.6182479039175099	In	NA	Validation
Cpd03654	0.5327024518223419	-2.52616702924039	-2.0594219472769777	0.2781639407646296	-0.013182625924261716	-0.04858511377098837	1	1	0.026815378075869867	0.9731846219241301	0.9736961076581777	0.34514521175975876	0.40612790500472495	0.2970359780173537	0.2951931825541762	0.6182479039175099	In	NA	Validation
Cpd03657	-0.2477304794611565	64.43712481712971	9.419437636057069	-0.7607079908333638	0.15038166978785236	-0.013853313581352623	1	1	0.015569878576416896	0.9844301214235831	0.3854992314284077	3.2849632139030467	1.10736341214035	0.408542900366014	2.2746221378014213	0.3534581975145866	In	2.865265656863854	Validation
Cpd03658	-1.7604815376833385	-35.631623993217524	-7.6841479440441	-2.312741627808374	-0.04499237918215633	-0.07442490706319882	1	-1	0.5851601562339906	0.41483984376600935	0.7546313439129103	1.1082483665482576	1.14774983143608	1.4626498787936923	0.7949672371727152	0.8152463676308414	In	NA	Validation
Cpd03665	-1.7604815376833385	-22.8426239932175	-7.6841479440441	-2.2397416278083737	-0.04399237918215633	-0.07842490706319882	1	1	0.30192440625911987	0.6980755937408801	0.7546313439129103	0.5467865358534958	1.14774983143608	1.4130698905820966	0.7792558907008748	0.8457417298012064	In	NA	Validation
Cpd03668	-2.320662810288224	20.472463162994348	-2.5181563489053382	-2.205068893089003	0.004517008133717047	-0.06197361433323236	1	1	0.14844253802798912	0.8515574619720109	1.1768288979381114	1.3548295507388748	0.4666121829680423	1.3895209347101765	0.017108099444483847	0.7203196973084515	In	NA	Validation
Cpd03669	1.1688108739223022	-24.54332631068985	-5.009885672213609	1.4956829866102452	-0.04134765352041829	0.020733152584060936	1	1	0.05106868114152374	0.9489313188584763	1.4531184536723405	0.6214506563191183	0.7951474933030684	1.1239480319956892	0.7377036895063408	0.08977649453774626	In	NA	Validation
Cpd03672	0.1123727814926712	-15.260232963306324	-2.4484329362879667	0.03750460010528908	0.01978440704277125	-0.04199170717758177	1	1	0.22193037982868613	0.7780696201713139	0.6569019423120326	0.2139049072118926	0.45741912865528406	0.13358546742967672	0.2227632945394662	0.5679808234169084	In	NA	Validation
Cpd03673	-1.6354815376833385	-25.177623993217512	-7.4961479440440995	-1.798741627808374	-0.035992379182156316	-0.07942490706319894	1	1	0.43437512763614894	0.5656248723638511	0.6604213143491875	0.6492975511535406	1.1229619711475556	1.1135524275504043	0.6535651189261507	0.8533655703437986	In	NA	Validation
Cpd03674	0.5728123419322316	-20.641551644625004	-2.685795573650604	0.3237683363690253	0.07527891253727673	-0.021112586298460998	1	1	0.30815469908522386	0.6918453009147761	1.0039261391225809	0.4501552034324808	0.48871546850986247	0.3280094765990369	1.0946566976470973	0.40880173516500395	In	NA	Validation
Cpd03676	0.8334725280576402	8.571711283295109	7.334475230042031	0.4919235881140048	0.06917866226905539	-0.025883388769322398	1	1	0.19137445149074317	0.8086255485092568	1.2003805698502628	0.8323635301727593	0.8324604502939323	0.44221681083511816	0.998813552118134	0.4451735724630516	In	NA	Validation
Cpd03680	-0.029481537683338388	40.75737600678249	8.7098520559559	1.6882583721916262	-0.03399237918215633	0.0705750929368012	1	1	0.06697406171215581	0.9330259382878442	0.5499891454855235	2.245376450477475	1.0138043258515235	1.254740981954159	0.6221424259824698	0.29021051104488965	In	NA	Validation
Cpd03686	-0.5434815376833386	1.9803760067824925	-3.6491479440441	-0.801741627808374	-0.027992379182156333	-0.05142490706319891	1	1	0.03457412680793148	0.9654258731920685	0.16259750391949504	0.5429911655567823	0.6157337874775902	0.43641204060573846	0.5278743471514269	0.6398980351512434	In	NA	Validation
Cpd03690	-0.5876272185073288	-18.25748571055907	-0.1346966725517028	-0.9872206746199856	-0.01428152702316282	-0.05462906981494448	1	1	0.4456103929401066	0.5543896070598934	0.12932577675518475	0.3454900987458224	0.15235226030428928	0.5623853139539255	0.3124583984572977	0.6643260610430619	In	NA	Validation
Cpd03691	0.09259256171245116	29.8639428608695	9.075742887887856	1.3100320726327614	-0.010435373177008976	0.05690939172351697	1	1	0.14569197915982823	0.8543080208401718	0.6419939815898609	1.7671336702245002	1.062047149376956	0.9978580302631472	0.25203014279637276	0.18602538409211497	In	NA	Validation
Cpd03698	-0.031033811913922262	-18.74484834792171	-2.6709604088154397	-0.1806272680265792	0.04505913231749651	-0.029903795089669668	1	1	0.36994501045627604	0.630054989543724	0.5488192270762889	0.366886260962247	0.4867594472689514	0.014564881208012425	0.6198632603112585	0.47582450916580527	In	NA	Validation
Cpd03713	-1.7714815376833384	-10.157623993217511	-7.8041479440441	-1.9517416278083732	-0.04699237918215633	-0.07442490706319882	1	1	0.13449314847111038	0.8655068515288896	0.7629218265145178	0.010109493731541077	1.1635718699181168	1.217466649418542	0.8263899301163963	0.8152463676308414	In	NA	Validation
Cpd03717	-0.2344815376833385	-14.06662399321752	-0.6801479440440996	-0.4557416278083739	0.025007620817843683	-0.007424907063199094	1	1	0.35813280053527907	0.6418671994647209	0.395484697001018	0.16150316528682046	0.2242701853678613	0.20141648004119042	0.3048270158561191	0.3044490512772299	In	NA	Validation
Cpd03720	-0.6497151305952411	-14.650342853416214	-2.873158211013241	-0.7306272680265794	-0.011534274275910068	-0.03265104783692248	1	1	0.2828956446661265	0.7171043553338735	0.08253134448836841	0.18712955201433767	0.5134192923302588	0.3881127375967449	0.2692953586994941	0.4967691260410564	In	NA	Validation
Cpd03724	-0.5326821635622736	-0.2464966995700524	0.4878307999757697	-0.5004074878067989	0.013740450998815205	-0.05462906981494448	1	1	0.25533513178704836	0.7446648682129516	0.17073677876121696	0.44522714753872794	0.07027181341716578	0.2317525459615011	0.1278046070722984	0.6643260610430619	In	NA	Validation
Cpd03738	0.07501014413003357	-0.9992439523173076	3.714753876898846	0.2770650396657286	-0.0049408676825034754	0.0261401609542863	1	1	0.2515602609005445	0.7484397390994555	0.6287424609479306	0.412180087520124	0.35519902909658196	0.29628962865393976	0.16570406328076562	0.04855432491069193	In	NA	Validation
Cpd03745	0.09351846231666183	-7.9656239932175055	0.1558520559558998	0.2732583721916262	0.01300762081784368	0.01757509293680104	1	1	0.23746976959975086	0.7625302304002491	0.6426918145762269	0.10634253250571567	0.11404331727633786	0.2937042241540567	0.1162908581940332	0.11385303771244767	In	NA	Validation
Cpd03749	-0.2894815376833382	-13.862623993217511	-0.5911479440440992	-0.4527416278083738	0.019007620817843667	-0.003424907063198868	1	1	0.3683152826036378	0.6316847173963622	0.35403228399298015	0.15254717080236221	0.21253550682701722	0.19937894627907	0.21055893702507594	0.2739536891068632	In	NA	Validation
Cpd03751	-0.7364815376833382	-22.9176239932175	-7.6531479440440995	0.19225837219162575	-0.03799237918215632	-0.023424907063198885	1	1	0.3428024553095308	0.6571975446904692	0.01713721827310729	0.5500791808845464	1.143662471494887	0.23869081257680677	0.6849878118698316	0.42643049995868826	In	NA	Validation
Cpd03756	-0.664550295430406	-13.732760435833795	-2.8742571121121427	-0.8168910042903151	-0.012633175374811166	-0.03155214673802138	1	1	0.25049098510537604	0.749509014894624	0.07135037394673972	0.1468459095099081	0.5135641827925486	0.4467011626247475	0.28656057460261547	0.4883912792909561	In	NA	Validation
Cpd03759	4.679518462316661	-79.62062399321749	-7.9121479440441	3.5632583721916244	0.10900762081784364	-0.141424907063199	1	1	0.14283647216173323	0.8571635278382668	4.099069379210089	3.039450530160097	1.17781170455195	2.528199583279382	1.6245801194907195	1.3260436839844563	Outlier	3.7585719525081216	Validation
Cpd03761	-0.6381766690567792	23.87932747625412	5.514204426349394	-0.9602975976969086	0.1159382531966174	-0.016716981902856594	1	1	0.27714105006966705	0.722858949930333	0.09122765490963544	1.5043974821057902	0.59245716109599	0.5440997545502811	1.7334696860625898	0.3752903481646028	In	NA	Validation
Cpd03768	-1.8914815376833385	-34.41162399321751	-7.5261479440441	-2.381741627808374	-0.047992379182156326	-0.08242490706319905	1	-1	0.615222315095574	0.38477768490442593	0.8533634548956919	1.0546880073764995	1.1269174807680646	1.5095131553224606	0.8421012765882366	0.8762370919715731	In	NA	Validation
Cpd03770	-0.4123524932326035	-12.41188131495467	-0.5786527165077472	-0.5015063889056999	0.04560858286694708	-0.015068630254504884	1	1	0.4863555287780077	0.5136444712219923	0.2614268731544269	0.08885676185682499	0.21088800706933417	0.23249889532491508	0.6284958682628196	0.36272357803945193	In	NA	Validation
Cpd03773	-0.5564815376833385	-25.043623993217512	-7.6781479440441	-0.9767416278083738	-0.032992379182156334	-0.05742490706319892	1	1	0.12322872605357094	0.8767712739464291	0.15279966084486796	0.6434146920313967	1.1469587295119779	0.555268176729426	0.6064310795106295	0.6856410784067909	In	NA	Validation
Cpd03775	-0.2324815376833387	-6.532623993217513	-3.2561479440440992	-0.4377416278083741	-0.018992379182156332	-0.055424907063198914	1	1	0.07091158304332901	0.929088416956671	0.3969920574740374	0.1692540035656569	0.5639166114489194	0.18919127746846842	0.38647222890486255	0.6703933973216084	In	NA	Validation
Cpd03779	-0.0019129327930431797	1.2936131905398285	3.7801384922834615	-0.2729349603342716	0.04396023121859543	-0.02660709179296649	1	1	0.2841610382963058	0.7158389617036942	0.5707670581394859	0.5128409498979586	0.36382001160282007	0.07725822773479275	0.6025980444081374	0.4506909689155053	In	NA	Validation
Cpd03786	-1.0131440132957434	-16.490694731742483	-5.692592439130903	-1.3832643818108077	-0.045107052016658884	-0.05746233613774347	1	1	0.1415320667367972	0.8584679332632028	0.19137782177983223	0.2679245582484145	0.8851625994540051	0.8313694555127953	0.7967689018064928	0.6859264317027753	In	NA	Validation
Cpd03788	-1.1705942514743617	-6.407485710559075	-3.580301068156099	-1.1487591361584475	-0.0329628457044815	-0.03374994893582358	1	1	0.18502313435481355	0.8149768656451865	0.31004495452881486	0.1747478161601838	0.6066563048136905	0.6720986703757912	0.6059670688103618	0.5051469727911567	In	NA	Validation
Cpd03808	0.2980870672069569	3.619437366363999	4.729039591184561	0.01332877592946512	0.046707483965848166	-0.02440928959516417	1	1	0.222393830156546	0.777606169843454	0.7968711290924207	0.6149491287729584	0.488932925789989	0.11716578143456777	0.6457610841659408	0.4339352754153038	In	NA	Validation
Cpd03812	0.8492620017418506	9.595019553971802	7.0856030495909	0.5032017836027264	0.0699305419683035	-0.0273871481678188	1	1	0.16458198992907636	0.8354180100709236	1.2122807841109435	0.877288742075115	0.7996465734922138	0.4498767121964728	1.0106265945781645	0.4566379943316111	In	NA	Validation
Cpd03822	-0.4634815376833386	-47.0976239932175	-7.8871479440440995	-0.9127416278083738	-0.04399237918215633	-0.0544249070631988	1	1	0.46985628445079564	0.5301437155492044	0.22289192284027767	1.6116279388952837	1.1745154465348588	0.5118007898041915	0.7792558907008748	0.6627695567790163	In	NA	Validation
Cpd03823	-0.05575908663919695	4.244712091638735	4.3317868439318135	-0.3152426526419638	0.03242176968013388	-0.021112586298460998	1	1	0.23934488982757252	0.7606551101724275	0.5301842761735747	0.6423998983358575	0.43655502367225696	0.10599267822623365	0.4213132774253624	0.40880173516500395	In	NA	Validation
Cpd03826	4.7335184623166615	-79.37562399321752	-7.9121479440441	3.6142583721916255	0.10700762081784364	-0.14042490706319888	1	1	0.12811110163210582	0.8718888983678942	4.139768111981618	3.0286945563919994	1.17781170455195	2.562837657235429	1.5931574265470383	1.3184198434418641	Outlier	3.78594986993156	Validation
Cpd03835	-0.3544815376833377	-25.85062399321751	-7.9071479440441	0.33725837219162624	-0.03499237918215633	-0.02742490706319889	1	1	0.2474545279471131	0.7525454720528869	0.30504306861984465	0.6788435525655019	1.1771524529485318	0.33717161107929106	0.6378537724543103	0.4569258621290533	In	NA	Validation
Cpd03836	-0.36148153768333824	-5.054623993217504	0.19085205595589996	-0.5667416278083737	0.01400762081784368	-0.0054249070631988685	1	1	0.22753423921215898	0.772465760787841	0.2997673069642758	0.2341410616442292	0.10942855605241042	0.2768052292396435	0.1320022046658737	0.28920137019204567	In	NA	Validation
Cpd03838	-1.990481537683339	-13.470623993217515	-7.5911479440441	-2.4257416278083745	-0.06899237918215632	-0.07942490706319894	1	1	0.14668926769972512	0.8533107323002749	0.9279777983101606	0.1353376127734042	1.1354877516125013	1.5393969838335595	1.1720395524968867	0.8533655703437986	In	NA	Validation
Cpd03846	-0.15356128444139472	-12.504189007262369	2.6532154153603846	-0.4454624328617437	0.04011407737244158	-0.021112586298460998	1	-1	0.5619711870681807	0.43802881293181933	0.4564726926028377	0.09290924804888766	0.2152348425247174	0.1944350777907984	0.5421697887472124	0.40880173516500395	In	NA	Validation
Cpd03847	-0.2672975481776584	-18.53990329297665	-4.309421947276978	-0.5185393559386672	-0.024721087462723255	-0.032101597287471986	1	1	0.14298615676398996	0.85701384323601	0.37075191845035144	0.3578887767382036	0.7027911265429163	0.24406731045783306	0.4764779495369511	0.49258020266600666	In	NA	Validation
Cpd03848	-0.7064815376833389	-0.8636239932175016	-7.0361479440441	-0.7417416278083735	-0.035992379182156316	-0.06742490706319892	1	1	0.025770925463309613	0.9742290745366904	0.039747625368400284	0.41813406597934094	1.0623108236330807	0.39566136536333096	0.6535651189261507	0.7618794838327034	In	NA	Validation
Cpd03850	-0.29735453961153235	-19.203476686629703	-5.733193942890299	-0.491535058502537	-0.032325097129440844	-0.0334021857618036	1	1	0.10644442210418703	0.893555577895813	0.3480985580376968	0.387020931902859	0.8905159207449196	0.22572658787501454	0.5959471799859755	0.5024956818058429	In	NA	Validation
Cpd03852	-0.4484815376833389	-25.043623993217512	-7.4941479440441	-0.6487416278083744	-0.01999237918215632	-0.07542490706319893	1	1	0.16766710913919325	0.8323328908608068	0.23419712638792417	0.6434146920313967	1.122698270506188	0.3324978187376005	0.40218357537670285	0.8228702081734335	In	NA	Validation
Cpd03856	-0.2014815376833381	-12.511623993217512	-3.7561479440440992	-0.6677416278083737	-0.02999237918215633	-0.06442490706319881	1	1	0.07137512689723147	0.9286248731027685	0.4203561448058411	0.09323565830970278	0.6298417717907396	0.3454021992310289	0.559297040095108	0.7390079622049288	In	NA	Validation
Cpd03866	-1.554660185540296	-10.237705490778849	-2.1962351340901645	-1.7701877075870185	-0.04779801053964633	-0.054079619265493865	1	1	0.34342652981781063	0.6565734701821894	0.5995078585509788	0.0065937611312152705	0.4241667675597945	1.0941592353864364	0.8390474835025008	0.6601371376680114	In	NA	Validation
Cpd03867	-0.2883319832205559	-34.553100746780075	-5.948983416574512	-0.5561967126378756	-0.026310059535455885	-0.05671045643849544	1	1	0.35094664365219064	0.6490533563478094	0.3548986804723708	1.0608991104381922	0.918967832050337	0.2696433556801152	0.5014428403057319	0.6801942207684969	In	NA	Validation
Cpd03873	0.9895184623166616	7.104376006782488	-6.0061479440441	3.754258372191627	-0.06599237918215634	0.0705750929368012	1	1	0.017832097558839966	0.98216790244116	1.317989306488992	0.767944674078164	0.9265049933289311	2.6579225661343795	1.1249055130813654	0.29021051104488965	In	NA	Validation
Cpd03874	0.020065089184978815	-12.532760435833788	-1.2176637055187358	-0.33392397132328244	-0.024721087462723255	-0.017815883001757696	1	1	0.1164331658770773	0.8835668341229227	0.5873314589418988	0.09416358901309704	0.2951418108908033	0.11868061740427246	0.4764779495369511	0.3836681949147031	In	NA	Validation
Cpd03876	-0.5024815376833391	-42.410623993217506	-7.4011479440441	-0.7197416278083741	-0.03399237918215633	-0.06542490706319892	1	1	0.49969195329732186	0.5003080467026781	0.19349839361639573	1.4058595754214904	1.1104361906826097	0.3807194511077821	0.6221424259824698	0.746631802747521	In	NA	Validation
Cpd03879	-0.02348153768333905	-41.303623993217506	-7.8911479440441	-0.14374162780837452	7.620817843667638e-06	-0.06942490706319893	1	1	0.4328250213662037	0.5671749786337963	0.5545112269045817	1.3572601347631825	1.1750428478175936	0.010487031219326431	0.08795664593989332	0.7771271649178859	In	NA	Validation
Cpd03880	-0.23648153768333824	-36.33262399321751	-7.8821479440441005	-0.35774162780837404	-0.010992379182156328	-0.07242490706319904	1	1	0.3440470574847526	0.6559529425152474	0.3939773365279986	1.139023622105144	1.1738561949314408	0.13485704381192548	0.2607814571301386	0.7999986865456605	In	NA	Validation
Cpd03882	-0.2354294163095271	50.51449231141896	6.659259371404341	-0.6130448504441616	0.13516902242738665	-0.012321377507252195	1	1	0.026283472352511383	0.9737165276474886	0.3947702996138496	2.673732724048739	0.7434330228018731	0.30825335571144136	2.035610964367215	0.3417789611642017	In	NA	Validation
Cpd03888	-0.13748153768333893	-45.566623993217505	-7.8821479440441005	-0.5247416278083747	-0.024992379182156327	-0.08142490706319894	1	1	0.4240039721809684	0.5759960278190316	0.4685916799424666	1.5444140783281026	1.1738561949314408	0.24827975656995924	0.4807403077359054	0.868613251428981	In	NA	Validation
Cpd03889	-0.23648153768333824	-45.566623993217505	-7.8821479440441005	-0.5897416278083742	-0.016992379182156334	-0.08342490706319894	1	1	0.4925812790010434	0.5074187209989566	0.3939773365279986	1.5444140783281026	1.1738561949314408	0.29242632141589997	0.3550495359611816	0.8838609325141635	In	NA	Validation
Cpd03891	-0.42066281028822383	-33.02076991971241	-5.756502213566992	-0.730632802863439	-0.030069458031696486	-0.04618414064902175	1	1	0.34016752041302867	0.6598324795869713	0.2551635514304757	0.9936268239892572	0.8935891237082226	0.3881164967357347	0.5605080526058842	0.599943267688589	In	NA	Validation
Cpd03892	-0.14348153768333916	89.27437600678249	8.292852055955898	-0.8637416278083743	0.2990076208178437	-0.0464249070631988	1	1	0.005714020453930657	0.9942859795460693	0.4640695985234077	4.375366570097282	0.9588227421264452	0.4785210716895594	4.609735949140413	0.6017788324382862	Outlier	4.482543859764589	Validation
Cpd03893	-0.5178469987271092	-13.40968351275687	-2.945136232991264	-0.7570008944002058	-0.011534274275910068	-0.03759610278197749	1	1	0.19795032862464634	0.8020496713753537	0.18191774930284532	0.1326622078376897	0.5229096176102352	0.40602512231868215	0.2692953586994941	0.5344694364165081	In	NA	Validation
Cpd03895	-0.06848153768333898	-39.490623993217504	-7.7771479440441	-0.16074162780837398	-0.032992379182156334	-0.05842490706319903	1	1	0.3068379353762285	0.6931620646237715	0.5205956162616415	1.2776659288792507	1.1600119112596583	0.0010589934326885667	0.6064310795106295	0.693264918949383	In	NA	Validation
Cpd03901	0.1642995957268134	-4.873401498659782	-5.948983416574512	2.7077130617982155	-0.07593411968583183	0.08840232551639167	1	1	0.10409663836905714	0.8959033616309429	0.6960381559452204	0.24209707959383042	0.918967832050337	1.9471320982959444	1.2811036426677411	0.426122489547375	In	NA	Validation
Cpd03904	-0.36577559224311146	-34.43806315279512	-5.52191574740158	-0.5283771637656945	-0.027813818933952128	-0.0446803812505255	1	1	0.4156225864235028	0.5843774135764972	0.29653096290808	1.055848737608611	0.862658822916271	0.25074893232210643	0.5250689252257928	0.5884788458200307	In	NA	Validation
Cpd03907	1.3975184623166612	-18.913623993217517	-6.2081479440441	1.8752583721916256	-0.07799237918215632	0.055575092936801074	1	1	0.010712109746794374	0.9892878902532056	1.625490842984983	0.37429583816018847	0.9531387581070264	1.3817472531263277	1.313441670743451	0.17585290290602	In	NA	Validation
Cpd03909	-0.5344815376833383	-49.07962399321751	-7.8351479440441	-0.9967416278083744	-0.05299237918215632	-0.045424907063198905	1	-1	0.5066171664013382	0.49338283359866175	0.16938062604808335	1.6986415715825165	1.1676592298593096	0.568851735143562	0.9206580089474389	0.5941549918956959	In	NA	Validation
Cpd03912	-1.2315832624633731	-25.610232963306323	-4.344586782441813	-1.6487591361584473	-0.03571009845173425	-0.03265104783692248	1	1	0.4503991990181134	0.5496008009818866	0.3560111667555107	0.6682899214968855	0.7074276213361872	1.011687630729184	0.6491301085681653	0.4967691260410564	In	NA	Validation
Cpd03916	-0.3357004042731866	-33.02076991971241	-5.929434544394059	-0.6005576148935141	-0.03834013472342581	-0.043176621852029265	1	1	0.2906906931261172	0.7093093068738828	0.3191980376903291	0.9936268239892572	0.9163903069843409	0.29977230103477676	0.690451519666219	0.5770144239514724	In	NA	Validation
Cpd03918	0.7953398144597038	-25.75473845781182	-1.2813999692549998	0.9122298748305636	-0.0010947138363496265	0.012403897218022493	1	1	0.28286032799188343	0.7171396720081166	1.1716406972470104	0.6746339921427927	0.3035454577036068	0.7276795607072608	0.10527580761984064	0.15327740928694586	In	NA	Validation
Cpd03919	-0.1311891260776977	-33.02076991971241	-5.928682664694811	-0.38401626151005536	-0.030069458031696486	-0.05595857673924723	1	1	0.2689937666883553	0.7310062333116447	0.4733341462096231	0.9936268239892572	0.9162911714048796	0.15270219489676584	0.5605080526058842	0.6744620098342171	In	NA	Validation
Cpd03922	-0.5134815376833393	-23.443623993217518	-7.6541479440441	-0.6537416278083743	-0.03499237918215633	-0.08142490706319894	1	1	0.13459858577264072	0.8654014142273593	0.18520791101478803	0.5731715980356492	1.1437943218155706	0.33589370834113436	0.6378537724543103	0.868613251428981	In	NA	Validation
Cpd03924	0.1315184623166612	-33.42162399321752	-0.5311479440440996	0.033258372191625966	-0.03899237918215633	-0.006424907063198981	1	-1	0.5408250125750989	0.4591749874249012	0.6713316635635982	1.011225092966631	0.20462448758599885	0.1307015231844279	0.7006991583416723	0.2968252107346378	In	NA	Validation
Cpd03927	-0.16126431404762254	-8.173401498659778	-5.879810484243684	-0.25544483293862724	-0.026310059535455885	-0.04843977974676602	1	1	0.03809771064541845	0.9619022893545816	0.450667071427374	0.09722069822760095	0.9098473587398896	0.06537931937732222	0.5014428403057319	0.6171399004914258	In	NA	Validation
Cpd03931	0.8447507235463617	-7.8327999949003795	-1.1121413113113534	0.2919235881140048	0.07970497805852908	-0.03039466696481128	1	1	0.09644752875601836	0.9035524712439816	1.208880722893606	0.11217376287989124	0.28122864937525444	0.30638122669376106	1.1641961465585604	0.4795668380687276	In	NA	Validation
Cpd03932	-0.22968536667920164	-23.409491724223685	-5.607630033115864	-0.6170989682769723	-0.029317578332448368	-0.04994353914526226	1	1	0.13133944921395613	0.8686605507860439	0.3990994762977572	0.5716731254236355	0.8739602789748686	0.31100682303143	0.5486950101458538	0.628604322359984	In	NA	Validation
Cpd03938	4.210916137080197	-15.67189773926128	-5.838457100785037	2.9881641896177635	-0.026310059535455885	-0.07174805042345785	1	1	0.0001061931193234722	0.9998938068806765	3.745893067896837	0.23197778693198157	0.9043949018695135	2.137608312148298	0.5014428403057319	0.7948384394540796	Outlier	3.0869946194331916	Validation
Cpd03941	-1.795868976749087	-7.854738457811815	-3.6654659033209342	-1.9679899053892165	-0.048347461089096884	-0.059574124759999375	1	1	0.28022945966956236	0.7197705403304376	0.7813021573574591	0.11121062193463487	0.6178853156411434	1.2285021208009659	0.8476800914540615	0.7020263714185129	In	NA	Validation
Cpd03950	0.09951846231666206	-14.893623993217515	-7.8071479440440985	0.1852583721916252	-0.05899237918215632	-0.06942490706319893	1	1	0.025207035143993695	0.9747929648560063	0.6472138959952858	0.19781006449587232	1.1639674208801676	0.23393656713185887	1.014926087778482	0.7771271649178859	In	NA	Validation
Cpd03951	0.7342244077568879	-15.7267849573064	3.6698135759066917	0.3994423851064852	0.08647189535176214	-0.02513150907007436	1	-1	0.5846528604848483	0.4153471395151517	1.1255792230688404	0.23438744194217437	0.3492736359991471	0.3794056196720089	1.270513528698834	0.4394413615287731	In	NA	Validation
Cpd03953	-1.2568579877380983	2.0068000037266427	2.407611019755989	-1.1245833119826232	0.003300890559254765	-0.010673025858900485	1	-1	0.5095181962750475	0.4904818037249525	0.3750602276782854	0.5441512301199642	0.1828518242029661	0.655678984380682	0.03621494400735504	0.3292121910390508	In	NA	Validation
Cpd03956	-0.09971513059524094	37.344162641089284	20.898819810964774	0.873768336369025	-0.018127680869316664	0.30086543567956103	1	-1	0.556754899073727	0.443245100926273	0.497055474568749	2.0955297834312687	2.6209236331519983	0.701557332987769	0.37288665411822264	2.045907362614376	In	NA	Validation
Cpd03957	-0.033781064661174955	-13.486606589679955	-0.5923889802440111	-0.3712866086859196	0.04835583561419983	-0.027156542342416986	1	1	0.3471153249156409	0.6528846750843591	0.5467486769759875	0.13603927966440874	0.2126991378479556	0.14405649576035007	0.6716589080206231	0.45487989229055503	In	NA	Validation
Cpd03958	-0.1935951411152925	-31.68092029565226	-5.928682664694811	-0.444166637449905	-0.03382885652793709	-0.05520669703999919	1	1	0.2485455543296673	0.7514544456703327	0.42629996603645565	0.9348048345623671	0.9162911714048796	0.1935550021573244	0.6195732649060364	0.6687297988999387	In	NA	Validation
Cpd03960	-0.4966026599122846	-29.11926616031392	-5.391088679732405	-0.684016261510056	-0.03382885652793709	-0.04392850155127746	1	1	0.3137663430213742	0.6862336569786258	0.19792918760529624	0.8223432644291379	0.8454092320899901	0.3564555711088021	0.6195732649060364	0.5827466348857522	In	NA	Validation
Cpd03967	-0.4567530358521344	7.0784782005883375	-4.206126273717366	-0.6088282915852442	-0.03608449562568145	-0.038665343656540535	1	1	0.015841566942184193	0.9841584330578158	0.22796306169177616	0.7668077103064269	0.6891715588588488	0.3053895620331041	0.6550123922861277	0.5426211583457976	In	NA	Validation
Cpd03968	0.5222628913827814	-13.710782413855775	1.3620066241515925	0.4325595451602338	0.04615803341639761	-0.012870828056702685	1	1	0.36273311729783986	0.6372668827021601	0.9658280172770316	0.14588103184513143	0.04498854933430225	0.4018980635770277	0.63712847621438	0.34596788453925137	In	NA	Validation
Cpd03972	-0.046481537683338736	-16.571623993217514	-6.5021479440441	1.5652583721916251	-0.06299237918215632	0.014575092936801147	1	1	0.1769251287513507	0.8230748712486493	0.5371765814648569	0.2714775093239127	0.9919027523880167	1.1712020977072237	1.077771473665844	0.1367245593402206	In	NA	Validation
Cpd03975	0.5673178364377258	30.191415388342033	1.6125560747010448	1.8792628418635304	-0.03461119735283315	0.062403897218022475	1	1	0.008714895747611306	0.9912851042523887	0.9997850389219775	1.7815103474296743	0.07802357473635749	1.3844670005116255	0.6318648926650439	0.22791461784261638	In	NA	Validation
Cpd03977	0.9065184623166608	-1.4416239932175188	0.7038520559558998	-0.5367416278083734	-0.020992379182156327	-0.030424907063199006	1	1	0.008203845974351864	0.9917961540256481	1.2554338468586792	0.39275874827337637	0.041789341541702815	0.25642989161843976	0.4178949218485435	0.4797973837568279	In	NA	Validation
Cpd03979	-0.17169315257326306	-13.2849582380316	-1.6407406285956592	-0.4377701251694363	-0.017028779770415562	-0.02440928959516417	1	1	0.1659388399051005	0.8340611600948995	0.44280706194084696	0.12718652709008185	0.3509246388723436	0.18921063224690027	0.35562143821510117	0.4339352754153038	In	NA	Validation
Cpd03989	0.16566948478937424	-2.622320875394242	2.7328857450307136	-0.06469320209251309	0.05000418726255148	-0.02825544344131808	1	1	0.2877946174579875	0.7122053825420125	0.6970706142578834	0.3409238719763602	0.22573940104072163	0.06417497663217003	0.6975567318753053	0.4632577390406553	In	NA	Validation
Cpd03996	-0.09971513059524094	-11.724518677592034	-1.6885428263978572	-0.2822756196749311	-0.012633175374811166	-0.032101597287471986	1	1	0.152863477154771	0.847136522845229	0.497055474568749	0.058680212890932074	0.35722737398194626	0.08360219732381229	0.28656057460261547	0.49258020266600666	In	NA	Validation
Cpd04001	-0.4354815376833381	-40.206623993217505	-7.6311479440441	-0.7637416278083746	-0.05299237918215632	-0.06842490706319904	1	1	0.32119504157910117	0.6788049584208988	0.24399496946255197	1.3090997134423479	1.140761764439847	0.41060327961888105	0.9206580089474389	0.7695033243752956	In	NA	Validation
Cpd04010	-0.28758010352130753	-30.559115784374065	-5.944472138379022	-0.6170989682769723	-0.027061939234704	-0.06573301282947289	1	1	0.254694459580297	0.745305540419703	0.3554653573419272	0.8855554472307621	0.9183730185735687	0.31100682303143	0.5132558827657623	0.7489807519798466	In	NA	Validation
Cpd04022	0.7274574904636553	10.420583463746238	2.516430117260076	0.7453070467606204	-0.027061939234704	0.02900382927579035	1	1	0.019791015472025553	0.9802089845279744	1.1204791312428346	0.9135325941462292	0.19719965710538434	0.6143092614202206	0.5132558827657623	0.026722174260675104	In	NA	Validation
Cpd04024	0.2755777912155343	31.31381654645299	3.9367308691397738	2.5400438888658843	-0.06240028509936565	0.1478008217569933	1	1	0.033361255513739585	0.9666387444862604	0.7799063326395413	1.8307859287110015	0.3844667667079383	1.8332548980571373	1.0684688783871932	0.8789671533554275	In	NA	Validation
Cpd04035	-0.4293854602655704	6.451305498232144	1.7927758549208246	-0.6146932020925132	0.014289901548265748	-0.039793904979779686	1	1	0.1474153406734675	0.8525846593265325	0.24858946253255707	0.7392736158794437	0.10178561055187067	0.3093728797565624	0.136437215023859	0.5512251299167087	In	NA	Validation
Cpd04036	0.14550260324561012	8.722087223144735	7.098385004478117	-0.1298809231641913	0.04361475249461932	-0.021372110573833838	1	1	0.2795015979752459	0.7204984020247541	0.6818712342063146	0.8389653247212319	0.8013318783430572	0.019900915779093677	0.5971701084770994	0.41078030685737804	In	NA	Validation
Cpd04037	0.09362290399748986	9.15742556900939	6.341242147335263	-0.2516854344423867	0.05714858708108547	-0.04167286245353302	1	1	0.2720568982133842	0.7279431017866158	0.6427705302069349	0.8580775199390597	0.7015023498254441	0.06282601892353737	0.8098048727576471	0.5655500020829142	In	NA	Validation
Cpd04039	0.5086604979824519	-11.593702250539472	-5.043720258679773	0.8460589264598688	0.021058361517175696	-0.03114654666405932	1	1	0.08202981852643698	0.917970181473563	0.9555761622019723	0.05293711877740648	0.7996085943788306	0.6827377135816564	0.2427788346761859	0.48529904900300613	In	NA	Validation
Cpd04048	-0.2914733723534823	-18.809134062207423	-3.8923889802440113	-0.4432646306639417	-0.017028779770415562	-0.033200498386373095	1	1	0.19741853412386057	0.8025814658761394	0.3525310775676976	0.369708528131719	0.6478051961039695	0.19294237906397047	0.35562143821510117	0.500958049416107	In	NA	Validation
Cpd04050	2.4815184623166613	73.81737600678251	11.212852055955901	5.074258372191627	-0.04499237918215633	0.24757509293680105	1	1	0.0003448811117358064	0.9996551188882642	2.4424802193615873	3.6967743801646127	1.343825678522676	3.5544374214673375	0.7949672371727152	1.6396302870835393	Outlier	3.7752021504830875	Validation
Cpd04051	-0.2522417576566454	60.549906772016904	10.425452673651053	-0.8599561111341162	0.1406072336976268	-0.005582636889623378	1	1	0.02360522529972342	0.9763947747002766	0.3820991702110703	3.1143068248250305	1.2400068174596814	0.4759500323459359	2.1210525858210256	0.2904038772375167	In	2.730638815114661	Validation
Cpd04058	0.12336179248168246	-4.404738457811816	2.5856329977779677	-0.1031547405540517	0.04890528616365036	-0.02825544344131808	1	1	0.3259504631548996	0.6740495368451004	0.6651841427132392	0.2626722933629658	0.20632407909390002	0.03805274891267816	0.6802915159721836	0.4632577390406553	In	NA	Validation
Cpd04061	-0.31088837419799903	19.8326135389342	6.130715831545787	0.3167356181891924	-0.0030017888587641627	0.04629706235849705	1	1	0.1717459610690112	0.8282540389309888	0.3378983743856843	1.3267389149351243	0.6737443875762563	0.32323300968874114	0.13523852404478837	0.10511867722774447	In	NA	Validation
Cpd04064	-2.0884815376833386	-19.181623993217517	-6.9861479440441	-2.3567416278083737	-0.05999237918215632	-0.06442490706319881	1	1	0.3495159818566068	0.6504840181433932	1.001838461488119	0.38606155640447626	1.0557183075988987	1.4925337073047906	1.0306374342503226	0.7390079622049288	In	NA	Validation
Cpd04067	1.375518462316662	-30.704623993217503	-4.439147944044099	0.6672583721916263	0.14900762081784366	-0.05742490706319892	1	1	0.3330933702399248	0.6669066297600752	1.6089098777817683	0.8919435389751011	0.7198955408176662	0.5613003249125306	2.253033978364339	0.6856410784067909	In	NA	Validation
Cpd04075	-1.7093846147995022	0.2935157945733	2.2750767338014275	-1.839655359254416	0.012035805126198245	-0.061221734633984164	1	-1	0.6640382907156718	0.3359617092843282	0.7161206029888985	0.4689347402793465	0.16537713609827986	1.141340130602283	0.10102232515582048	0.7145874863741718	In	NA	Validation
Cpd04080	1.5094123776816997	3.0852451178815663	-3.439208980484285	0.7152318587906963	0.04211099309612305	-0.05821421583699168	1	1	0.003864492960671595	0.9961355070393284	1.7098230755813106	0.5914970560717387	0.5880532678082374	0.5938828577899418	0.573544023557038	0.6916586426370552	In	NA	Validation
Cpd04081	-0.6535612844413948	11.402953849880488	1.4186000307450009	-0.8800778174771284	0.022531659790024	-0.024958740144614786	1	1	0.1165573793284197	0.8834426206715803	0.07963257434794627	0.9566605537536461	0.0524504081422228	0.48961625102105555	0.2659263342972698	0.43812419879035447	In	NA	Validation
Cpd04084	-0.7004815376833387	-36.978623993217504	-7.6191479440441	-1.136741627808374	-0.047992379182156326	-0.044424907063198786	1	1	0.3060515000214359	0.6939484999785641	0.04426970678745915	1.1673842713059268	1.1391795605916433	0.6639366440425117	0.8421012765882366	0.5865311513531037	In	NA	Validation
Cpd04085	-0.5071289757017579	-12.363627062569561	-1.4700360481534578	-0.18251250211155925	-0.06315216479861377	0.007951197696842965	1	1	0.21150656680170987	0.7884934331982901	0.18999571143150937	0.08673830686558642	0.32841718519887303	0.015845290573894746	1.0802819208472234	0.18722408042049096	In	NA	Validation
Cpd04086	-0.011253592133702223	3.857898904825552	4.89827036041533	-0.27128660868591986	0.035169022427386634	-0.021662036847911483	1	1	0.2734863766117619	0.7265136233882381	0.5637271877984606	0.6254180514357868	0.511246056982605	0.07613870368967161	0.464476317183166	0.4129906585400536	In	NA	Validation
Cpd04089	0.2985184623166619	8.225376006782497	2.2748520559559013	-0.7117416278083741	0.019007620817843667	-0.0464249070631988	1	1	0.02902291722204442	0.9709770827779556	0.7971962630607324	0.8171587418089352	0.1653475122522967	0.3752860277421278	0.21055893702507594	0.6017788324382862	In	NA	Validation
Cpd04095	1.226518462316661	8.225376006782497	1.3088520559559005	0.008258372191626506	0.009007620817843677	-0.055424907063198914	1	1	0.004977066856125867	0.9950229331438741	1.49661152254181	0.8171587418089352	0.03798010247189982	0.11372207516675861	0.053445472306671224	0.6703933973216084	In	NA	Validation
Cpd04099	0.1887464078662977	-5.569573622646985	-0.6693120571670879	-0.027880015279326185	0.05165253891090312	-0.017266432452307082	1	1	0.17198149186237743	0.8280185081376226	0.7144632351004172	0.21153377712979768	0.22284147020823564	0.0891776803065408	0.7234545557299873	0.37947927153965244	In	NA	Validation
Cpd04109	-0.3700448009249113	14.311195608122251	1.7444242065691755	-0.6317261691254806	0.03187231913068335	-0.018914784100658676	1	1	0.07574188930055414	0.9242581106994459	0.29331334469907144	1.0843379907452302	0.09541043021112312	0.3209412948894805	0.41268066947380194	0.3920460416648025	In	NA	Validation
Cpd04110	-0.3249898558699663	13.710646157572794	1.6696989318439004	-0.5916162790155898	0.03187231913068335	-0.021662036847911483	1	1	0.07448220544385475	0.9255177945561452	0.3272703663440177	1.0579727085552053	0.08555787877542245	0.2936995431248671	0.41268066947380194	0.4129906585400536	In	NA	Validation
Cpd04111	1.7205184623166616	15.219376006782493	0.8588520559559009	2.3832583721916265	-0.040992379182156334	0.13757509293680092	1	1	0.002982487027674896	0.9970175129723251	1.8689295593776432	1.1242088664378471	0.02135254183573839	1.7267696368453755	0.7321218512853533	0.8010078273985012	In	NA	Validation
Cpd04112	1.7205184623166616	26.377376006782484	0.8588520559559009	2.5402583721916248	-0.040992379182156334	0.13357509293680092	1	1	0.0011619260483941574	0.9988380739516058	1.8689295593776432	1.6140666431906923	0.02135254183573839	1.8334005703963399	0.7321218512853533	0.7705124652281361	In	NA	Validation
Cpd04115	0.2255184623166624	-4.500623993217516	-5.9461479440441	-0.10974162780837472	-0.03899237918215633	-0.08142490706319894	1	1	0.011235098741234295	0.9887649012587657	0.7421776057955186	0.2584627329402563	0.9185939740879125	0.03357908052335702	0.7006991583416723	0.868613251428981	In	NA	Validation
Cpd04116	0.2255184623166624	-4.500623993217516	-5.9461479440441	-0.10974162780837472	-0.03899237918215633	-0.08142490706319894	1	1	0.011235098741234295	0.9887649012587657	0.7421776057955186	0.2584627329402563	0.9185939740879125	0.03357908052335702	0.7006991583416723	0.868613251428981	In	NA	Validation
Cpd04121	-0.7864815376833381	-33.742623993217514	-7.4491479440441	-1.2067416278083742	-0.03699237918215633	-0.061424907063198926	1	1	0.3131944467497235	0.6868055532502765	0.020546793552381707	1.0253176136995275	1.1167650060754244	0.711479098491987	0.6692764653979913	0.716136440577156	In	NA	Validation
Cpd04123	-0.1444815376833377	-16.532623993217513	-6.2761479440441	1.4152583721916248	-0.060992379182156324	0.01757509293680104	1	1	0.20003204625058657	0.7999679537494134	0.463315918286899	0.26976533390776625	0.962104579913514	1.0693254096012055	1.046348780722163	0.11385303771244767	In	NA	Validation
Cpd04124	-0.6614815376833381	-43.917623993217504	-7.6101479440441	-0.987741627808374	-0.039992379182156326	-0.06342490706319892	1	-1	0.5225912933486738	0.4774087066513262	0.07366323601134112	1.4720197895787352	1.1379929077054907	0.5627391338572008	0.7164105048135128	0.7313841216623385	In	NA	Validation
Cpd04137	0.5475184623166616	4.7603760067824945	-6.5081479440441	1.6542583721916255	-0.040992379182156334	-0.02742490706319889	1	1	0.010197474572823051	0.989802525427177	0.9848626419516681	0.6650385413743939	0.9926938543121185	1.2316489326501279	0.7321218512853533	0.4569258621290533	In	NA	Validation
Cpd04143	-0.2254815376833381	-41.7166239932175	-6.0211479440441	-0.5577416278083742	-0.04999237918215633	-0.061424907063198926	1	1	0.40407902916836913	0.5959209708316309	0.4022678191296063	1.3753916334008347	0.9284827481391856	0.2706926279532828	0.8735239695319176	0.716136440577156	In	NA	Validation
Cpd04150	3.745518462316662	37.83737600678248	-2.3341479440441004	3.611258372191626	0.011007620817843664	0.07357509293680109	1	1	9.843388718899782e-06	0.9999901566112811	3.3951320383099532	2.117182803935235	0.4423506157786029	2.5608001234733084	0.08486816525035198	0.31308203267266255	Outlier	3.2616339483255996	Validation
Cpd04151	-0.3804843613644718	16.20295384988049	1.7576110197559884	-0.6531547405540519	0.0291250663834306	-0.019464234650109283	1	1	0.061621224243129546	0.9383787757568705	0.28544525431792533	1.1673898357408894	0.09714911575859966	0.3354951074760543	0.3695176297159984	0.39623496503985306	In	NA	Validation
Cpd04157	-0.6030118338919445	-8.850892303965662	-2.2077735956286264	-0.4493085867078978	0.02582836308672728	-0.07166203684791146	1	1	0.36701243971510067	0.6329875602848993	0.11773069619349558	0.06747754177862848	0.42568811741383655	0.19704730056274777	0.3177219820066338	0.7941826856696158	In	NA	Validation
Cpd04159	2.767307114523806	-1.4982135287349778	3.6284601924480446	2.6039536633019753	-0.05488148810688445	0.06960533303518872	1	1	0.003558764935197356	0.9964412350648026	2.6578734783488804	0.390274358234296	0.3438211791287709	1.8766610057714812	0.9503384537868886	0.2828172161903971	In	NA	Validation
Cpd04161	-0.4996101787092768	0.0491548923176695	2.814926357861578	-0.909580171284492	0.03158467730664938	-0.04167286245353302	1	1	0.3249591066763937	0.6750408933236063	0.19566248012707152	0.458206824138079	0.2365564821515535	0.5096535983358966	0.4081614291166121	0.5655500020829142	In	NA	Validation
Cpd04163	-0.2271876580677685	14.493063739990376	4.4801384922834595	0.2314606440613329	-0.002193614935250734	0.033832468646594	1	1	0.14806908165080834	0.8519309183491917	0.4009819499147546	1.0923223534212576	0.45611523608136817	0.2653161300722566	0.12254102352296219	0.010090602340010036	In	NA	Validation
Cpd04169	-0.02216656968672059	30.64464361412217	6.548760944327745	1.269367197136561	-0.02555817983620777	0.053063979651730216	1	1	0.0735361854525296	0.9264638145474704	0.5555022922952759	1.8014079429702994	0.728863769756786	0.9702393446778376	0.4896297978457016	0.15670857563625729	In	NA	Validation
Cpd04174	-0.3808131862280742	-2.186183453547002	5.455527861620977	-0.6907831788032887	0.045870391592363655	-0.0446803812505255	1	-1	0.5961730285297481	0.4038269714702519	0.2851974255169552	0.3600711481750344	0.5847206372199338	0.36105151192561463	0.6326092358571903	0.5884788458200307	In	NA	Validation
Cpd04179	-0.8344815376833381	-17.435623993217508	-6.8571479440441	-1.0047416278083745	-0.055992379182156334	-0.062424907063199024	1	1	0.10042446700734031	0.8995755329926597	0.0567234449048513	0.30940878008161615	1.0387096162307092	0.5742851585092164	0.9677920483629606	0.723760281119748	In	NA	Validation
Cpd04182	-0.5084815376833394	-31.5546239932175	-7.4531479440441	-0.9367416278083738	-0.039992379182156326	-0.07342490706319893	1	1	0.19996032453409152	0.8000396754659085	0.18897631219733688	0.9292601826603419	1.1172924073581592	0.5281010599011544	0.7164105048135128	0.807622527088251	In	NA	Validation
Cpd04184	-1.9074815376833385	-9.52662399321751	-2.7821479440441	-1.6787416278083749	-0.05099237918215633	0.015575092936801038	1	1	0.46588886835986354	0.5341111316401365	0.8654223386798484	0.03781161392611409	0.5014195594448738	1.0320510770655904	0.8892353160037582	0.1291007187976302	In	NA	Validation
Cpd04190	-0.549481537683338	-20.843623993217506	-7.2951479440441	-0.8647416278083746	-0.03199237918215633	-0.08042490706319905	1	1	0.10723549978080937	0.8927645002191906	0.15807542250043685	0.45902657029255867	1.0964600566901437	0.4792002496102664	0.5907197330387889	0.8609894108863906	In	NA	Validation
Cpd04191	-0.443481537683339	-20.843623993217506	-7.3631479440440994	-0.8387416278083739	-0.03399237918215633	-0.07942490706319894	1	1	0.08421064838215209	0.9157893516178479	0.23796552757047304	0.45902657029255867	1.1054258784966313	0.4615416236718895	0.6221424259824698	0.8533655703437986	In	NA	Validation
Cpd04198	-0.379481537683338	-15.054623993217506	-6.7961479440441	-0.5257416278083733	-0.03499237918215633	-0.08642490706319883	1	1	0.06733960425397756	0.9326603957460224	0.2862010627070999	0.20487827582919402	1.0306667466690071	0.24895893449066503	0.6378537724543103	0.9067324541419365	In	NA	Validation
Cpd04201	-0.6221665696867206	-34.76437894226881	-5.944472138379022	-0.9321365622619358	-0.05112208961064385	-0.028890907566315044	1	1	0.35191581883469647	0.6480841811653035	0.10329415038940633	1.0701746317787968	0.9183730185735687	0.5249734010586062	0.8912732414867365	0.4681024162001694	In	NA	Validation
Cpd04207	1.4221943325689181	5.375470681791345	-2.5640210105594736	1.8325250918734035	0.028577158509656895	0.04404142326075277	1	1	0.010666233128400093	0.9893337668715999	1.644088558712789	0.6920423870449756	0.4726594533151867	1.3527237526548173	0.36090925927649026	0.08792204442490767	In	NA	Validation
Cpd04213	0.17451846231666135	66.51637600678251	8.9698520559559	2.8652583721916263	-0.04499237918215633	0.11857509293680102	1	1	0.00982061512215937	0.9901793848778406	0.703739913733519	3.3762463618752667	1.0480854092292702	2.0541333946260463	0.7949672371727152	0.6561548570892681	In	2.8236986565800346	Validation
Cpd04221	-0.2870777679578784	1.7491076960343304	3.8273912395362086	-0.5471107845100955	0.024180011438375646	-0.03155214673802138	1	1	0.29907729195079225	0.7009227080492078	0.3558439577281797	0.5328380395004567	0.37005030148127777	0.2634723939065982	0.2918241581519519	0.4883912792909561	In	NA	Validation
Cpd04222	-0.2453195261996364	4.1375692344958725	3.6043143164592863	-0.5240338614331725	0.020883308141672347	-0.03100269618857077	1	1	0.21880145433340203	0.781198545666598	0.3873163192527643	0.6376961197200706	0.34063753763646576	0.24779905727490323	0.2400285104425876	0.4842023559159055	In	NA	Validation
Cpd04223	0.8424950844486179	11.563440606603374	7.357031621019473	0.4926754678132525	0.0699305419683035	-0.0266352684685706	1	1	0.14899256722802112	0.8510074327719789	1.2071806922849377	0.96370623271462	0.8354345176777737	0.442727470925875	1.0106265945781645	0.4509057833973314	In	NA	Validation
Cpd04233	-0.2554815376833384	60.982376006782495	8.548852055955898	2.397258372191626	-0.053992379182156325	0.11657509293680103	1	1	0.021992679057008746	0.9780073209429913	0.37965741203431264	3.1332930605174734	0.9925764242214572	1.7362781277352701	0.9363693554192796	0.6409071760040858	In	2.5907624993231035	Validation
Cpd04238	-0.2554815376833384	55.457376006782475	9.6428520559559	2.5262583721916254	-0.05099237918215633	0.1175750929368009	1	1	0.059491543806935554	0.9405084561930644	0.37965741203431264	2.890734876563407	1.1368206750493604	1.8238920795064453	0.8892353160037582	0.6485310165466761	In	NA	Validation
Cpd04240	-0.11548153768333867	39.583376006782494	8.446852055955901	2.5182583721916263	-0.05299237918215632	0.11457509293680125	1	1	0.13456369615129515	0.8654363038487048	0.485172645145682	2.1938355802580953	0.9791276915117263	1.8184586561407916	0.9206580089474389	0.6256594949189049	In	NA	Validation
Cpd04241	-1.1777371086172188	26.434272531199174	-1.5495318373868685	0.313878226478915	-0.04889691163854743	-0.004629069814944496	1	1	0.051067796535959054	0.948932203464041	0.315428384789599	1.6165645106360877	0.3388987305022973	0.32129233232831017	0.8563126994056223	0.2831340339134997	In	NA	Validation
Cpd04242	-1.1777371086172188	26.434272531199174	-1.5495318373868685	0.313878226478915	-0.04889691163854743	-0.004629069814944496	1	1	0.051067796535959054	0.948932203464041	0.315428384789599	1.6165645106360877	0.3388987305022973	0.32129233232831017	0.8563126994056223	0.2831340339134997	In	NA	Validation
Cpd04243	-0.57883600971612	5.069437366364012	2.891127503272473	-0.8361217735210844	0.013191000449364656	-0.03429939948527419	1	1	0.22761573932974355	0.7723842606702565	0.13595153707614985	0.6786069327066053	0.24660362761044075	0.45976227648449347	0.11917199912073771	0.5093358961662072	In	NA	Validation
Cpd04244	-0.57883600971612	5.069437366364012	2.891127503272473	-0.8361217735210844	0.013191000449364656	-0.03429939948527419	1	1	0.22761573932974355	0.7723842606702565	0.13595153707614985	0.6786069327066053	0.24660362761044075	0.45976227648449347	0.11917199912073771	0.5093358961662072	In	NA	Validation
Cpd04246	-0.6414733723534826	30.768887915814553	5.035632997777968	-0.8866712240705353	0.06978440704277124	-0.018914784100658676	1	1	0.0879603159071155	0.9120396840928845	0.08874299478927344	1.806862508071683	0.5293573647688196	0.49409434720154005	1.0083306181314904	0.3920460416648025	In	NA	Validation
Cpd04248	-1.4206628102882246	0.5529142908139006	-4.214396950409098	-1.4727380660213338	-0.0233025407384634	-0.05896609553623972	1	1	0.12593290850163363	0.8740670914983664	0.4985166850793075	0.48032283587546154	0.6902620502329244	0.892138006312876	0.4541906704656102	0.6973908535713337	In	NA	Validation
Cpd04250	3.2515184623166604	75.1463760067825	19.623852055955894	5.456258372191627	0.023007620817843674	0.16157509293680114	1	1	0.002382645914946857	0.9976173540850531	3.0228140014741194	3.7551200501148307	2.452818725792776	3.8138833871773294	0.273404322912438	0.9839800004206928	Outlier	4.260695311488114	Validation
Cpd04256	-0.2954815376833384	14.918376006782479	3.4388520559558997	0.6862583721916256	-0.004992379182156323	0.05057509293680118	1	1	0.18021462916149877	0.8197853708385012	0.3495102025739213	1.1109943843798966	0.3188212855280541	0.5742047054059589	0.1665133782990956	0.13773370019306455	In	NA	Validation
Cpd04258	-0.1444815376833377	58.80437600678249	9.999852055955898	2.538258372191626	-0.053992379182156325	0.12357509293680093	1	1	0.03579970893667361	0.9642002910633264	0.463315918286899	3.037674648815762	1.1838912395334198	1.832042214554927	0.9363693554192796	0.6942740598022237	In	2.571581343034615	Validation
Cpd04259	-1.9814815376833383	-36.285623993217506	-7.9061479440441005	-2.5667416278083737	-0.06299237918215632	-0.08742490706319894	1	-1	0.58995619104126	0.41004380895874004	0.9211946761815721	1.1369602312190188	1.1770206026278482	1.6351610706532158	1.077771473665844	0.9143562946845285	In	NA	Validation
Cpd04260	0.26805899422305324	29.728102260738712	3.1570316210194727	1.2934273475125009	-0.042851412918914526	0.06885345333594067	1	1	0.013308326203721466	0.9866916737962785	0.7742395639439792	1.761170005197359	0.2816631708064832	0.986580467582061	0.7613297744264016	0.27708500525611857	In	NA	Validation
Cpd04262	1.2475184623166609	85.44237600678251	14.502852055955898	1.6092583721916256	0.021007620817843672	0.06357509293680108	1	1	0.0004296445738586341	0.9995703554261414	1.5124388075085153	4.207134359977467	1.7776132335718533	1.2010859262183224	0.241981629968757	0.23684362724675	Outlier	3.3992012604619504	Validation
Cpd04264	-1.0664815376833383	18.714376006782487	-7.9121479440441	-1.1087416278083744	-0.07699237918215633	-0.0464249070631988	1	1	0.002475194387398627	0.9975248056126014	0.23157725977512103	1.2776461248848083	1.17781170455195	0.644919662262722	1.2977303242716107	0.6017788324382862	In	NA	Validation
Cpd04265	-0.3425722734523839	5.668338465265106	4.07903959118456	-0.6004074878067991	0.023081110339474548	-0.02660709179296649	1	1	0.24502746273280973	0.7549725372671903	0.31401884570208743	0.7048998490717716	0.4032302173456224	0.29967033803217985	0.2745589422488305	0.4506909689155053	In	NA	Validation
Cpd04275	-0.608481537683339	-14.964623993217499	-7.2721479440441	-0.8897416278083751	-0.06999237918215633	-0.06942490706319893	1	1	0.04139955735113954	0.9586004426488605	0.11360828854635888	0.2009271017919329	1.09342749931442	0.4961796976279364	1.1877508989687273	0.7771271649178859	In	NA	Validation
Cpd04281	-2.2469785997619085	-0.914003002419177	-4.0685322887549615	-2.32236212617171	-0.0022499091595160415	-0.07550744891969854	1	1	0.40037719926992676	0.5996228007300732	1.1212945647216013	0.41592233005511225	0.6710297478174158	1.4691839088682659	0.1234254815847579	0.823499494125476	In	NA	Validation
Cpd04283	-0.8665274719423598	9.596523313370296	2.0201895157563157	-1.2118358103822358	0.004517008133717047	-0.05219917824300671	1	1	0.1498354328703836	0.8501645671296164	0.08087583221636772	0.8773547600205998	0.13177017466087085	0.714938954820203	0.017108099444483847	0.6458009551628221	In	NA	Validation
Cpd04287	-1.3620161937468709	4.758929328407891	-4.435449581988045	-1.2674749081265972	-0.018791262542974682	-0.06422925343097664	1	1	0.09384355586775872	0.9061564441322413	0.4543158892539215	0.6649750293962384	0.7194079105945711	0.7527278015362201	0.38331241570542757	0.7375163301112883	In	NA	Validation
Cpd04292	-1.7284815376833382	-29.398623993217512	-7.7091479440440995	-1.9957416278083742	-0.048992379182156334	-0.06642490706319881	1	1	0.47560664799487495	0.524393352005125	0.730513576344597	0.8346076135010725	1.1510460894531709	1.2473504779296412	0.8578126230600772	0.7542556432901114	In	NA	Validation
Cpd04293	-2.667279351641608	9.229606020137213	-1.1730435669504506	-2.530632802863439	-0.012024345249741593	-0.07024429102496163	1	1	0.49950862526794215	0.5004913747320578	1.4380669348035326	0.8612463813223266	0.2892586313116265	1.6106367540079498	0.2769950335651535	0.7833740175855215	In	NA	Validation
Cpd04294	0.040518462316661896	44.82837600678249	9.3248520559559	3.049258372191627	-0.047992379182156326	0.12357509293680093	1	1	0.13123055691306496	0.868769443086935	0.6027467620412085	2.4241012227629057	1.0948922730719626	2.1791021320360953	0.8421012765882366	0.6942740598022237	In	NA	Validation
Cpd04299	-0.3211437020238121	49.86669011361676	7.772446184591155	-0.7548030922024033	0.1258283630867273	-0.005178520364394985	1	1	0.03453774353528882	0.9654622564647112	0.3301691364844402	2.645292954879444	0.8902070611013545	0.4045324235918538	1.8888566291906828	0.2873229572885494	In	NA	Validation
Cpd04302	-0.28762721850732914	54.32548132240795	8.324094536239503	-0.6921657295650407	0.12802616528452945	-0.008475223661098284	1	1	0.02664621011446322	0.9733537898855368	0.3554298477081193	2.841042511121027	0.962942073170791	0.361990509877253	1.923387060996925	0.31245649753885024	In	NA	Validation
Cpd04305	-0.4349485245739389	66.65667368931015	10.643497786433008	-0.9712343066228376	0.16541926377281474	-0.007086396288119453	1	1	0.026179038143483546	0.9738209618565165	0.24439669090890676	3.382405701438501	1.2687561355034827	0.551527725777969	2.51088298700203	0.30186829910607377	Outlier	3.039572073716248	Validation
Cpd04307	0.43819695731684705	8.56009670702335	4.265852777997746	0.2292628418635309	0.03791627517463938	-0.016716981902856594	1	1	0.10814048580563673	0.8918595141943633	0.9024691842078025	0.831853627814773	0.4278615959348739	0.2638234313454286	0.5076393569409695	0.3752903481646028	In	NA	Validation
Cpd04308	-0.557956888836999	-6.767925270998632	-0.5324988703539012	-0.714693202092513	-0.017578230319866116	-0.03045324563912028	1	1	0.20579455433157123	0.7942054456684288	0.15168771783844212	0.15892382245784517	0.20480260765316616	0.37729067182724085	0.36425404616666196	0.48001343254085577	In	NA	Validation
Cpd04313	0.16651846231666134	52.314376006782474	9.6728520559559	3.0672583721916262	-0.05999237918215632	0.12457509293680125	1	1	0.048096680883943366	0.9519033191160566	0.6977104718414406	2.7527510987955095	1.1407761846698696	2.191327334608817	1.0306374342503226	0.7018979003448174	In	NA	Validation
Cpd04314	-0.4875801035213075	60.51080902765602	10.387106808989396	-1.0892794194047926	0.1699305419683035	-0.005582636889623378	1	1	0.046780886061413396	0.9532191139385866	0.20472931003997072	3.112590358242429	1.2349509029071504	0.6317013600268152	2.581761241762213	0.2904038772375167	In	2.919451885132701	Validation
Cpd04319	-1.6234815376833387	-20.32962399321751	-7.5391479440441	-1.6937416278083743	-0.04199237918215633	-0.06942490706319893	1	1	0.3142524101957811	0.6857475898042189	0.6513771515110702	0.4364609763464249	1.128631534936952	1.042238745876192	0.7478331977571937	0.7771271649178859	In	NA	Validation
Cpd04323	-0.6374815376833389	-5.523623993217498	-6.2391479440441	-0.8507416278083735	-0.040992379182156334	-0.09042490706319906	1	1	0.03741792608564032	0.9625820739143597	0.09175156168757526	0.21355105471672592	0.9572261180482192	0.46969175872037067	0.7321218512853533	0.9372278163123031	In	NA	Validation
Cpd04325	-0.9884815376833388	9.61737600678248	-2.8821479440441	1.187258372191626	0.0010076208178436683	0.06657509293680097	1	1	0.3639153244217507	0.6360846755782493	0.17279020132735834	0.8782702335852349	0.5146045915132379	0.9144728436800592	0.07224529946805282	0.25971514887452296	In	NA	Validation
Cpd04328	-2.004873336604014	5.187500756979316	-3.926427025597067	-2.0381515998559196	0.002261369035972695	-0.04994353914526226	1	1	0.22803262803659807	0.7719673719634019	0.9388246127244961	0.6837901438593849	0.6522931232992142	1.276154394562126	0.052547226824575036	0.628604322359984	In	NA	Validation
Cpd04330	-0.03817666905677936	38.28592088284752	6.058160470305438	1.1254166880173766	-0.012083724825360615	0.04097532578945109	1	1	0.03423686162475437	0.9657631383752456	0.5434357968155048	2.136874791366952	0.6641779399293989	0.8724713372095866	0.2779279666510548	0.0645466062156614	In	NA	Validation
Cpd04335	-3.3146477726942387	-0.1741533783590307	-4.0083819128151115	-3.0945425772995288	-0.01052058585124536	-0.037161584258044285	1	-1	0.734614479872164	0.265385520127836	1.925975719491444	0.44840315923359697	0.663098901460505	1.993631822075686	0.2533689486450927	0.5311567364772392	In	NA	Validation
Cpd04337	0.573361792481682	13.353503300429935	-1.589641727496758	-0.0009569383562495432	-0.01867713141876721	-0.04473895992483458	1	1	0.0039833949972311045	0.9960166050027689	1.004340249142641	1.0422934465025828	0.3441872323758719	0.10746323971018484	0.3815192620697833	0.5889254402921594	In	NA	Validation
Cpd04344	-2.3710387501378483	22.922839102843966	-2.6151488301083456	-1.5825125021115594	0.0015094893367245633	-0.03189842636330753	1	1	0.20706229650608	0.79293770349392	1.2147962481983787	1.4624057929062344	0.4794006727185608	0.9666943795633953	0.06436026928460566	0.49103125993728597	In	NA	Validation
Cpd04345	-2.5086327351002544	11.607801508859014	-3.7339458225895483	-2.3516854344423863	-0.0030017888587641627	-0.06949241132571357	1	1	0.26714000067023624	0.7328599993297638	1.3184981153271687	0.9656537621064194	0.6269144149571	1.489099652407788	0.13523852404478837	0.7776418066512428	In	NA	Validation
Cpd04350	-1.4334815376833383	-29.358623993217517	-7.5041479440440995	-1.4997416278083744	-0.03699237918215633	-0.08442490706319883	1	1	0.49833437705509853	0.5016656229449015	0.5081779065742112	0.832851536151179	1.1240167737130244	0.9104782292590754	0.6692764653979913	0.8914847730567539	In	NA	Validation
Cpd04355	-0.686528317408428	-7.9486945017678625	3.3037648659098355	-0.8207371581364693	0.03297122022958443	-0.029903795089669668	1	-1	0.6750834350757466	0.3249165649242533	0.0547859731443269	0.1070857699177141	0.30100999620022867	0.44931338539669696	0.4299458853769231	0.47582450916580527	In	NA	Validation
Cpd04361	-0.9711437020238124	-18.997595600668962	-3.0726087604637917	-1.1756822130815243	-0.013182625924261716	-0.04144225662813128	1	1	0.4301673948179807	0.5698326051820193	0.15972301724691876	0.3779823541071797	0.5397169112358423	0.6903842297794354	0.2951931825541762	0.5637919000418586	In	NA	Validation
Cpd04363	1.365518462316662	41.110376006782495	18.574852055955894	1.966258372191625	0.03600762081784367	0.07357509293680109	1	1	0.1318800493457083	0.8681199506542917	1.6013730754166706	2.260873833090287	2.314507739395637	1.4435524439106446	0.4776518270463643	0.31308203267266255	In	NA	Validation
Cpd04365	-0.8678469987271089	-5.981661534734896	-1.6407406285956592	-0.8476602350595459	-0.03571009845173425	-0.02056313574901038	1	1	0.1929282499024152	0.8070717500975848	0.08187033347557843	0.19344232091523356	0.3509246388723436	0.467598944800341	0.6491301085681653	0.4046128117899533	In	NA	Validation
Cpd04366	2.0715184623166607	-26.299623993217512	-5.6911479440441	1.118258372191626	0.14200762081784365	-0.07942490706319894	1	1	0.06400197687476672	0.9359980231252333	2.1334713223925763	0.6985555208180586	0.8849721423135842	0.8676095671512908	2.1430545530614555	0.8533655703437986	In	NA	Validation
Cpd04370	-0.4755500283333376	-23.44332631068985	-5.6587578526647375	-0.836647840457424	-0.030821337730944608	-0.03265030606255556	1	1	0.16621437652329607	0.8337856234767039	0.21379613995287033	0.5731585291970419	0.8807014983782429	0.4601195695324692	0.5723210950659147	0.4967634708715644	In	NA	Validation
Cpd04372	-0.017297548177658332	35.142514289440925	6.0504681626131305	-0.3493085867078976	0.11703715429551848	-0.015618080803955494	1	1	0.061821824888886434	0.9381781751111136	0.5591719775777971	1.998873163362257	0.6631637066933709	0.12912950849206903	1.750734901965711	0.3669125014145025	In	NA	Validation
Cpd04376	0.05001388144109835	47.175470681791346	8.523948914252557	-0.436647840457424	0.2203064818179275	-0.0266352684685706	1	1	0.11744389714433812	0.8825561028556619	0.6099032717726732	2.5271432176838844	0.9892929370018416	0.18844840124975473	3.373235086584252	0.4509057833973314	Outlier	3.007074701347362	Validation
Cpd04378	-1.8294815376833384	-20.179623993217504	-7.3081479440441	-2.123741627808374	-0.021992379182156324	-0.08242490706319905	1	1	0.40066654268764657	0.5993334573123534	0.8066352802320853	0.4298756862843233	1.098174110859031	1.3342852517801098	0.4336062683203839	0.8762370919715731	In	NA	Validation
Cpd04381	-0.7079568888369993	-15.520672523745885	-2.9248065626615936	-0.3630448504441615	-0.013732076473712268	-0.011771926957801585	1	1	0.40049679312968545	0.5995032068703146	0.03863568236197455	0.22533870753949717	0.5202291440578756	0.13845887553474479	0.30382579050573694	0.3375900377891511	In	NA	Validation
Cpd04383	-0.6607041415842518	-7.580562633635992	-0.21546590332093415	-0.9548030922024032	-0.015380428122063916	-0.054079619265493865	1	1	0.24556433287207657	0.7544356671279234	0.07424914408716221	0.12324747080272483	0.1630017092825834	0.540368007733211	0.3297236143604191	0.6601371376680114	In	NA	Validation
Cpd04384	-1.483481537683338	-22.8426239932175	-7.8111479440441	-1.9487416278083745	-0.022992379182156325	-0.09242490706319906	1	1	0.29092432840822013	0.7090756715917799	0.5458619183997001	0.5467865358534958	1.1644948221629023	1.2154291156564225	0.44931761479222443	0.9524754973974857	In	NA	Validation
Cpd04389	-0.08758010352130688	-8.88467969414851	-2.561765371461729	-0.2321365622619357	-0.01052058585124536	-0.0446803812505255	1	1	0.10305687561550148	0.8969431243844985	0.5062014046438842	0.06599421001332548	0.4723620465768025	0.04954885656385591	0.2533689486450927	0.5884788458200307	In	NA	Validation
Cpd04394	-0.03433051521062568	-17.531661534734894	-2.8165648044198353	-0.21524265264196368	0.042861330119694334	-0.02825544344131808	1	1	0.3193031239451237	0.6806968760548763	0.546334566955927	0.3136250138665701	0.5059574335223386	0.03807488615555494	0.585332828505016	0.4632577390406553	In	NA	Validation
Cpd04399	-0.7124815376833391	-30.27762399321751	-2.3811479440440992	-0.8967416278083737	-0.05699237918215633	-0.035424907063198896	1	-1	0.5276382109709006	0.4723617890290995	0.035225543949341416	0.8731974132649862	0.4485475808507339	0.500933943072883	0.983503394834801	0.5179165864697833	In	NA	Validation
Cpd04400	-2.320662810288224	20.472463162994348	-2.5181563489053382	-2.205068893089003	0.004517008133717047	-0.06197361433323236	1	1	0.14844253802798912	0.8515574619720109	1.1768288979381114	1.3548295507388748	0.4666121829680423	1.3895209347101765	0.017108099444483847	0.7203196973084515	In	NA	Validation
Cpd04402	-0.0491656800457901	-17.128364831438187	-2.7226087604637907	-0.2300778174771285	0.042311879570243766	-0.02770599289186759	1	1	0.318428707059201	0.681571292940799	0.5351535964142986	0.2959195087179165	0.49356929899656793	0.048150602561644607	0.576700220553455	0.4590688156656056	In	NA	Validation
Cpd04408	-0.9665274719423598	23.26344060660339	-1.1587578526647364	1.1039536633019742	-0.012024345249741593	0.02975570897503839	1	1	0.15459247161623524	0.8454075283837648	0.15624385586734596	1.477358857558526	0.2873750553018602	0.8578941247113012	0.2769950335651535	0.020989963326396594	In	NA	Validation
Cpd04409	-0.4864815376833382	80.92437600678251	12.445852055955902	-1.1457416278083734	0.24400762081784366	-0.013424907063198877	1	1	0.029474789970366788	0.9705252100296332	0.205557277400553	4.008785423306975	1.506397123925605	0.6700492453288724	3.7456118931891855	0.3501920945327757	Outlier	3.939142701953571	Validation
Cpd04411	-0.2046601855402958	-11.871221974295333	-1.835795573650604	-0.4515063889056997	0.06758660484496905	-0.043640058825933484	1	1	0.3704799434450129	0.6295200565549871	0.41796046073722787	0.065120771303317	0.376642695928768	0.19853999928957566	0.9738001863252477	0.5805475935420592	In	NA	Validation
Cpd04414	-0.555759086639197	-13.511331864405227	0.05156706371203319	-0.9207371581364696	-0.01428152702316282	-0.05627742146329619	1	1	0.34468096281453064	0.6553190371854694	0.15334415791868325	0.13712476703728246	0.12779332694618262	0.5172311774673758	0.3124583984572977	0.6768928311682129	In	NA	Validation
Cpd04417	-0.10637709600251014	56.53486917803195	9.850264703726241	-0.6005576148935141	0.210532045727702	-0.023627749671578116	1	1	0.0734031298839487	0.9265968701160513	0.49203448290497837	2.938038910380815	1.1641680991717227	0.29977230103477676	3.219665534603857	0.42797693966021483	Outlier	3.112894179239051	Validation
Cpd04419	-1.0981064193107808	8.236372937430447	-1.9783067248451875	0.050570204655357734	-0.006009307655756646	-0.007086396288119453	1	1	0.2539874898074538	0.7460125101925462	0.25541230803968573	0.8176415283296655	0.3954328369147686	0.14245933756076948	0.18249069388491015	0.30186829910607377	In	NA	Validation
Cpd04420	1.2965184623166612	51.0763760067825	19.3928520559559	1.9862583721916265	0.026007620817843663	0.0855750929368011	1	1	0.06698822685532513	0.9330117731446749	1.549369139097495	2.698400504816301	2.4223613017148558	1.4571360023247815	0.3205383623279593	0.4045681191837576	In	NA	Validation
Cpd04421	-0.7064815376833389	-30.16762399321751	-7.9071479440441	-1.1487416278083744	-0.04299237918215633	-0.05242490706319902	1	1	0.18313362032494163	0.8168663796750584	0.039747625368400284	0.8683682005527786	1.1771524529485318	0.6720867790909936	0.7635445442290342	0.6475218756938355	In	NA	Validation
Cpd04422	1.2420431111630013	0.2963604432870824	-0.5511801890352198	0.6512408638415523	0.009894297152661364	-0.03924445443032908	1	1	0.012140245582797804	0.9878597544172022	1.5083121435560511	0.46905962585871336	0.20726574551209132	0.5504215868964237	0.06737635141137355	0.5470362065416582	In	NA	Validation
Cpd04426	0.4936914628113525	-0.25309010616346705	-2.05172963958467	0.11497712757781656	-0.01428152702316282	-0.04473895992483458	1	1	0.019446912525350024	0.98055308747465	0.9442942962338947	0.44493768423929453	0.40511367176869695	0.1862030975503673	0.3124583984572977	0.5889254402921594	In	NA	Validation
Cpd04427	0.6650514754260611	70.88148571938531	9.208159440568346	5.503201783602727	-0.0827010369790649	0.2620865360427075	1	1	0.015863374061164448	0.9841366259388356	1.0734449510696678	3.5678831192778353	1.079506314311701	3.845766315730404	1.387421024808015	1.750263215365855	Outlier	3.728948664449301	Validation
Cpd04433	-0.3914815376833385	74.26037600678251	10.757852055955901	-1.014741627808375	0.2460076208178437	-0.018424907063198992	1	1	0.034096111964919684	0.9659038880350803	0.2771568998689821	3.7162229368146855	1.2838337826116197	0.5810769377162845	3.777034586132867	0.3883112972457328	Outlier	3.777303822267739	Validation
Cpd04435	-0.6497151305952411	-14.650342853416214	-2.987993375848406	-0.7306272680265794	-0.012083724825360615	-0.033200498386373095	1	1	0.27509936306788485	0.7249006369321151	0.08253134448836841	0.18712955201433767	0.528560345639534	0.3881127375967449	0.2779279666510548	0.500958049416107	In	NA	Validation
Cpd04438	-0.2384815376833389	-48.523623993217505	-7.8881479440441	-0.6377416278083743	-0.02399237918215633	-0.06942490706319893	1	-1	0.5239646439946637	0.47603535600533636	0.3924699760549785	1.6742320964189938	1.1746472968555426	0.32502686160982575	0.46502896126406496	0.7771271649178859	In	NA	Validation
Cpd04440	3.6855184623166615	74.8653760067825	3.410852055955901	3.5312583721916266	-0.016992379182156334	0.102575092936801	1	1	8.149020617187475e-07	0.9999991850979383	3.349911224119366	3.742783606731827	0.3151294765489124	2.506465889816766	0.3550495359611816	0.5341734084078081	Outlier	3.8301638094731913	Validation
Cpd04444	-0.6174815376833385	-3.8836239932174976	-7.0451479440441	-0.6637416278083741	-0.03499237918215633	-0.06842490706319904	1	1	0.03103361893396306	0.9689663810660369	0.10682516641777125	0.28555022606236735	1.0634974765192335	0.34268548754820205	0.6378537724543103	0.7695033243752956	In	NA	Validation
Cpd04449	0.05051846231666168	-9.098623993217515	0.07985205595590106	0.2662583721916256	0.016007620817843668	0.018575092936801152	1	1	0.2805269575768654	0.7194730424231346	0.6102835644063062	0.0566016415699764	0.12406394164829437	0.2889499787091088	0.16342489760955448	0.10622919716985559	In	NA	Validation
Cpd04452	-0.3814815376833387	-11.850623993217509	-0.5271479440440999	-0.5697416278083747	0.00700762081784366	0.0005750929368011358	1	1	0.30835427870028886	0.6916457212997111	0.28469370223407975	0.06421648010270936	0.20409708630326434	0.2788427630017646	0.022022779362989974	0.24345832693649816	In	NA	Validation
Cpd04454	-0.2414815376833381	-17.080623993217515	-0.23114794404409975	-0.4437416278083744	0.023007620817843674	-0.010424907063198985	1	1	0.46248709439840585	0.5375129056015941	0.39020893534544976	0.29382359360130994	0.1650693913809067	0.1932663449927093	0.273404322912438	0.3273205729050028	In	NA	Validation
Cpd04455	-0.2674815376833388	-14.89862399321751	-0.7981479440440999	-0.4727416278083743	0.031007620817843667	-0.0054249070631988685	1	1	0.40273923598494976	0.5972607640150502	0.3706132491961949	0.1980295741646088	0.23982852320853093	0.21296250469320605	0.3990950946871618	0.28920137019204567	In	NA	Validation
Cpd04458	0.102645460388467	-1.367386461065789	5.0833474104931575	0.3791416332267865	-0.0067611873550047575	0.035770746569023355	1	1	0.3383166869900557	0.6616833130099443	0.6495706526416094	0.39601791949146775	0.5356485253865487	0.3656177972215708	0.19430373634494047	0.024867724147836504	In	NA	Validation
Cpd04459	0.102645460388467	-1.367386461065789	5.0833474104931575	0.3791416332267865	-0.0067611873550047575	0.035770746569023355	1	1	0.3383166869900557	0.6616833130099443	0.6495706526416094	0.39601791949146775	0.5356485253865487	0.3656177972215708	0.19430373634494047	0.024867724147836504	In	NA	Validation
Cpd04462	0.03984530896519837	-18.343199996273352	0.05376486590983514	-0.4273305647298758	-0.0252705380121738	-0.02770599289186759	1	1	0.22712562460392072	0.7728743753960793	0.6022394196640701	0.34925312163845157	0.12750354602160324	0.18212031329446673	0.48511055748851173	0.4590688156656056	In	NA	Validation
Cpd04465	0.0914936606135502	-13.334408787482152	-2.3808505187055493	0.16168042428111326	0.0670371542955185	-0.010673025858900485	1	1	0.34447235312080315	0.6555276468791968	0.6411657615497404	0.1293575018358297	0.44850836522446663	0.21792294549546448	0.965167578373687	0.3292121910390508	In	NA	Validation
Cpd04469	1.3075184623166614	36.6613760067825	0.7908520559558996	3.8902583721916266	-0.03499237918215633	0.10057509293680122	1	1	0.0050460618715642	0.9949539381284358	1.5576596216991028	2.065554129848361	0.030318363642226117	2.750290763350502	0.6378537724543103	0.5189257273226273	In	NA	Validation
Cpd04470	-0.9101364944987508	20.97246316299435	6.760039139816464	0.9077130617982152	-0.11352810464823784	0.1184775134863165	1	1	0.2358658868692195	0.7641341131307805	0.11374309065062892	1.3767805176125463	0.7567208675854347	0.7246118410237292	1.8717557656692632	0.6554109269185405	In	NA	Validation
Cpd04473	-1.7344815376833385	-30.442623993217513	-7.7241479440441	-1.913741627808374	-0.05699237918215633	-0.06542490706319892	1	1	0.49727678147344845	0.5027232185265516	0.735035657763656	0.8804412323332979	1.1530238442634255	1.1916578884316846	0.983503394834801	0.746631802747521	In	NA	Validation
Cpd04476	-0.22059425147436168	-11.13166153473489	2.452665964810934	-0.3910668284661396	0.05165253891090312	-0.02660709179296649	1	-1	0.608199461882821	0.3918005381171789	0.4059512701554786	0.032652637883579104	0.1887923331568444	0.1574907843018031	0.7234545557299873	0.4506909689155053	In	NA	Validation
Cpd04477	-1.8914815376833385	-25.81362399321751	-7.3501479440440995	-2.1657416278083743	-0.04399237918215633	-0.07242490706319904	1	1	0.4808581332666535	0.5191418667333465	0.8533634548956919	0.6772191810168502	1.103711824327744	1.362810724449795	0.7792558907008748	0.7999986865456605	In	NA	Validation
Cpd04482	0.4513837705036597	9.08866813559478	-1.7099713978264286	0.011680424281112921	-0.02087493361656941	-0.03539830058417517	1	1	0.007543215135229264	0.9924567848647707	0.9124078246892496	0.8550589356526541	0.36005273799659565	0.11604625738944632	0.41604969387602614	0.5177137429163067	In	NA	Validation
Cpd04499	0.23325190237179194	22.202953849880487	6.394973657118625	-0.06579210319141457	0.03791627517463938	-0.017266432452307082	1	1	0.062060000269073434	0.9379399997309266	0.748006146725303	1.430801438224943	0.7085868666211964	0.06342862726875573	0.5076393569409695	0.37947927153965244	In	NA	Validation
Cpd04501	0.2733617924816818	8.972734069660715	5.0043143164592845	-0.004803092202403697	0.041212978471342684	-0.02001368519955989	1	1	0.1471385498333324	0.8528614501666676	0.7782361781897061	0.8499692059709569	0.5252279865935623	0.10485101693823547	0.5594350046503339	0.40042388841490356	In	NA	Validation
Cpd04504	-0.5079568888369989	-5.910232963306327	-0.4335977714528024	-0.7778800152793263	0.03571847297683718	-0.043640058825933484	1	1	0.30539056229423345	0.6946094377057666	0.18937172966393137	0.19657817332575792	0.19176246604709182	0.42020576022354883	0.4731089251347267	0.5805475935420592	In	NA	Validation
Cpd04508	0.2343508034706929	6.6809758279024685	4.692775854920823	-0.04601188341119451	0.04176242902079323	-0.02221148739736209	1	1	0.1742087780779844	0.8257912219220156	0.7488343667654235	0.7493565874763606	0.48415154053442816	0.07686291581020882	0.5680676126018945	0.4171795819151042	In	NA	Validation
Cpd04511	0.6115184623166607	16.919376006782485	2.9988520559559	0.047258372191626215	0.07800762081784368	-0.035424907063198896	1	1	0.03560000738782454	0.9643999926121755	1.0330981770882934	1.1988421538083287	0.26080714442725234	0.14021001407432307	1.137528378863665	0.5179165864697833	In	NA	Validation
Cpd04513	0.8909442100640996	48.69031648724314	8.194424206569176	1.1402518528525412	0.1324217696801339	0.06075554556967101	1	1	0.01914974848510198	0.980850251514898	1.243695840737506	2.5936478778722685	0.9458449986206049	0.8825470536156761	1.9924479246094113	0.2153478477174674	In	NA	Validation
Cpd04518	-0.3935951411152925	74.34013233592668	11.390866207485635	-0.9471741562468978	0.17519369986304031	-0.011597674483608178	1	1	0.0162621231310196	0.9837378768689804	0.27556391873449915	3.719724393892704	1.3672969014880978	0.5351866028737456	2.6644525389824256	0.33626156471174856	Outlier	3.3008084819223598	Validation
Cpd04523	5.433518462316661	51.609376006782504	-4.3691479440441	6.7472583721916255	-0.0019923791821563203	0.17357509293680096	1	1	5.310461856922188e-07	0.9999994689538143	4.667344277538465	2.7218002355036344	0.7106660183698114	4.690702082809789	0.1193793388835741	1.0754660869317862	Outlier	4.908276343909147	Validation
Cpd04526	-1.9304815376833384	-23.577623993217514	-7.4191479440440995	-2.1407416278083744	-0.06599237918215634	-0.06542490706319892	1	1	0.37208760810947017	0.6279123918905298	0.8827569841195733	0.5790544571577929	1.112809496454915	1.3458312764321254	1.1249055130813654	0.746631802747521	In	NA	Validation
Cpd04527	0.4079771770970664	-5.364079117152474	2.885083547228517	0.19849361109429964	0.05824594550430971	-0.035947751133625784	1	1	0.3218836533226941	0.6781163466773059	0.8796931331044845	0.22055538329546057	0.2458067300678473	0.24292564916983486	0.8270458511487158	0.5219026662913572	In	NA	Validation
Cpd04528	0.4079771770970664	-5.364079117152474	2.885083547228517	0.19849361109429964	0.05824594550430971	-0.035947751133625784	1	1	0.3218836533226941	0.6781163466773059	0.8796931331044845	0.22055538329546057	0.2458067300678473	0.24292564916983486	0.8270458511487158	0.5219026662913572	In	NA	Validation
Cpd04537	-0.28762721850732914	54.32548132240795	8.324094536239503	-0.6921657295650407	0.12802616528452945	-0.008475223661098284	1	1	0.02664621011446322	0.9733537898855368	0.3554298477081193	2.841042511121027	0.962942073170791	0.361990509877253	1.923387060996925	0.31245649753885024	In	NA	Validation
Cpd04541	-0.3934815376833392	-20.49062399321751	-6.8751479440441	-0.5767416278083735	-0.02999237918215633	-0.07842490706319882	1	1	0.11188243380556007	0.8881175661944399	0.275649539395962	0.4435291876797471	1.0410829220030147	0.2835970084467112	0.559297040095108	0.8457417298012064	In	NA	Validation
Cpd04543	-0.1694953503754611	-16.062430765504132	-1.6885428263978572	-0.4245833119826231	-0.011534274275910068	-0.02660709179296649	1	1	0.22089751542799907	0.7791024845720009	0.4444635020210881	0.24912294197624438	0.35722737398194626	0.18025443988593165	0.2692953586994941	0.4506909689155053	In	NA	Validation
Cpd04544	-0.43043724637845004	-34.260619543772556	-5.746727777476766	-0.7103320509837403	-0.028565698633200243	-0.04843977974676602	1	1	0.3854098279140574	0.6145901720859426	0.24779675212624425	1.048058620041413	0.8923003611752247	0.37432867428529654	0.5368819676858232	0.6171399004914258	In	NA	Validation
Cpd04547	-0.08762721850732873	-17.226167029240393	-2.244586782441813	-0.31249539989471115	0.07802616528452948	-0.03100269618857077	1	1	0.47261910599110923	0.5273808940088908	0.5061658950100761	0.3002132143261734	0.43054194790054195	0.10412680481769856	1.137819737404901	0.4842023559159055	In	NA	Validation
Cpd04550	0.4725702724185422	29.36118496750564	6.555527861620978	2.564855918941072	0.028577158509656895	0.0553196187494745	1	1	0.19255759411595208	0.8074424058840479	0.9283756724632732	1.7450616264990866	0.7297559899719386	1.8501066810521172	0.36090925927649026	0.17390520843909407	In	NA	Validation
Cpd04553	-0.8189458998260103	-13.40968351275687	-2.939641727496758	-1.1113964987958098	-0.024721087462723255	-0.02276093794681258	1	1	0.21699562413936524	0.7830043758606348	0.04501454169021015	0.1326622078376897	0.5221851652987867	0.6467227920197133	0.4764779495369511	0.42136850529015385	In	NA	Validation
Cpd04555	0.05001388144109835	-22.94107067159211	-5.862517251160978	-0.09003129910404098	-0.008264946753500998	-0.04167286245353302	1	1	0.1393017245994893	0.8606982754005107	0.6099032717726732	0.5511085354051438	0.9075672404122779	0.04696590058921369	0.21792982126500135	0.5655500020829142	In	NA	Validation
Cpd04559	0.8620439566290683	12.237876696828947	-1.4083819128151127	0.7813972723245309	0.009028286329205763	0.022988791681805384	1	1	0.00711889920826958	0.9928811007917304	1.221914290893399	0.9933152812645198	0.3202880676830397	0.6388209457765562	0.05377015531569871	0.0725798617349082	In	NA	Validation
Cpd04580	-0.5178469987271092	-13.40968351275687	-2.945136232991264	-0.7570008944002058	-0.011534274275910068	-0.03759610278197749	1	1	0.19795032862464634	0.8020496713753537	0.18191774930284532	0.1326622078376897	0.5229096176102352	0.40602512231868215	0.2692953586994941	0.5344694364165081	In	NA	Validation
Cpd04592	-0.7854815376833386	-7.4826239932175005	-4.2151479440441	-0.5427416278083737	-0.11299237918215632	-0.029424907063198887	1	1	0.050434228126766234	0.9495657718732338	0.019793113315872343	0.12754716650568224	0.6903610689845308	0.2605049591426806	1.8633387972578683	0.47217354321423577	In	NA	Validation
Cpd04600	-1.2315832624633731	-25.610232963306323	-4.344586782441813	-1.6487591361584473	-0.03571009845173425	-0.03265104783692248	1	1	0.4503991990181134	0.5496008009818866	0.3560111667555107	0.6682899214968855	0.7074276213361872	1.011687630729184	0.6491301085681653	0.4967691260410564	In	NA	Validation
Cpd04612	0.505229924349814	-15.105837358910716	1.0087099208548898	0.4380540506547397	0.05220198946035366	-0.017266432452307082	1	1	0.4049694152965455	0.5950305847034545	0.9529906066551614	0.20712664161683572	0.0015937342918410213	0.40562981039409823	0.7320871636815478	0.37947927153965244	In	NA	Validation
Cpd04615	0.001383770503660242	-9.943199996273364	-1.1561252439802747	-0.23886902626833784	-0.01977603251766831	-0.02331038849626319	1	1	0.11442021331421848	0.8855797866857815	0.5732517182598479	0.01952312183922334	0.28702794500257933	0.05412139746895738	0.3987844779729047	0.42555742866520446	In	NA	Validation
Cpd04622	0.2887464078662979	-6.103090106163463	1.9773912395362083	0.0072848198855090095	0.07253165979002399	-0.03869500388087859	1	1	0.3442645596671211	0.6557354403328789	0.7898312587513955	0.1881113718173422	0.12612720821654266	0.11306085993579043	1.051493657889294	0.5428472831666085	In	NA	Validation
Cpd04626	-0.20795688883699925	-20.27561757869094	-4.22150985936489	-0.2597481471474584	-0.012083724825360615	-0.029903795089669668	1	1	0.21674476443888469	0.7832552355611153	0.41547580061686584	0.43408999031394796	0.6911998895597391	0.06830203537382415	0.2779279666510548	0.47582450916580527	In	NA	Validation
Cpd04627	-0.4931217240018345	8.844712091638726	1.8559626681076369	-0.6822756196749304	0.010443747702111908	-0.03814555333142798	1	1	0.12378894705125487	0.8762110529487451	0.20055270020555965	0.8443487935736318	0.11011681213352917	0.3552733656065263	0.07600895936293417	0.5386583597915579	In	NA	Validation
Cpd04632	-1.1046601855402958	-7.76847472154808	-3.6423889802440095	-1.0778800152793264	-0.02911669185832765	-0.03704665223252688	1	1	0.20062385077666745	0.7993761492233326	0.2603517521215764	0.11499776676888357	0.6148426159330591	0.6239591364355848	0.5455388131494366	0.5302805130414574	In	NA	Validation
Cpd04637	-0.7567530358521343	-0.6448300700883576	4.7690616962074435	-0.9148433291792284	0.035344075802889965	-0.04994353914526226	1	-1	0.6321977801473924	0.36780221985260764	0.0018589907388414707	0.4277395422968778	0.49420985317169036	0.5132282189711952	0.46722664141676407	0.628604322359984	In	NA	Validation
Cpd04661	-0.3492342388596526	-14.13204811520113	-5.948983416574512	-0.4900312991040403	-0.03533261592643333	-0.04242474215278105	1	1	0.06916339330325383	0.9308366066967462	0.30899785403831714	0.1643754107556229	0.918967832050337	0.2247052676935003	0.6431993498260973	0.5712822130171926	In	NA	Validation
Cpd04665	0.7535815727014623	18.53042637735302	3.763654975799945	0.8699221825228712	-0.02911669185832765	0.0305357653498907	1	1	0.013032926096817499	0.9869670739031825	1.1401683357224262	1.2695703804407477	0.36164665466847434	0.69894511021582	0.5455388131494366	0.015042937910290797	In	NA	Validation
Cpd04672	0.7455026032456095	27.333365418633445	5.599888763876616	1.6881641896177633	-0.021046901640719044	0.019229393185564696	1	1	0.024527715260656224	0.9754722847393438	1.1340793761121837	1.6560364270129342	0.6037546684765195	1.254677015229476	0.4187515430855189	0.10124091640630453	In	NA	Validation
Cpd04679	-0.09367117455128483	-11.724518677592034	-2.6923889802440106	-0.2822756196749311	-0.018127680869316664	-0.032101597287471986	1	1	0.11072622026581214	0.8892737797341879	0.5016106847894125	0.058680212890932074	0.48958481128360076	0.08360219732381229	0.37288665411822264	0.49258020266600666	In	NA	Validation
Cpd04683	0.4678672869871763	-7.2437494468228065	-2.429751617606648	0.5495925121932008	0.06538880264716684	-0.0024312676171422964	1	1	0.14567911704571923	0.8543208829542808	0.9248311252910594	0.13803422101542853	0.4549559907963589	0.4813842707806241	0.9392697545190047	0.26637834041329916	In	NA	Validation
Cpd04687	0.08460034760651207	-25.271897739261288	-3.1467277774767672	-0.10431701338975537	-0.013528104648237834	-0.04167286245353302	1	1	0.26915583226213957	0.7308441677378604	0.6359704077722599	0.6534363509064681	0.5494895273977594	0.03726335886483096	0.30062111848521433	0.5655500020829142	In	NA	Validation
Cpd04688	-1.479309426829578	-2.0057323257274566	-5.648983416574511	0.016735618189192367	-0.045107052016658884	-0.007086396288119453	1	1	0.31528858629713463	0.6847114137028654	0.5427174809046932	0.36799330163320126	0.8794127358452448	0.11947963347670532	0.7967689018064928	0.30186829910607377	In	NA	Validation
Cpd04689	0.2255595946794846	12.459547256473904	5.18838025052522	-0.06798990538921651	0.03791627517463938	-0.018365333551208184	1	1	0.11308858758122897	0.886911412418771	0.7422086064444587	1.003047047487789	0.5494971390270897	0.061935928541927796	0.5076393569409695	0.3878571182897528	In	NA	Validation
Cpd04691	-0.4574074382875485	17.88592088284752	4.676841788986756	-0.7707371581364691	0.10549869275705696	-0.018365333551208184	1	1	0.27781102182433004	0.72218897817567	0.2274698515094807	1.241275342921169	0.4820506288312272	0.41535448936135755	1.5694501349829366	0.3878571182897528	In	NA	Validation
Cpd04700	-0.5311891260776984	-22.449341348283838	-5.65274281507075	-0.5629636299311083	-0.03834013472342581	-0.03565782485954805	1	1	0.19886395248851152	0.8011360475114885	0.17186205160570955	0.5295206672316385	0.8799084137425516	0.27423929649692774	0.690451519666219	0.519692314608681	In	NA	Validation
Cpd04704	-0.11839644927655953	-12.06737582044918	-1.6171142549692858	-0.33392397132328244	-0.017028779770415562	-0.02660709179296649	1	1	0.14926579957989272	0.8507342004201073	0.4829757338866981	0.07373230446144961	0.3478094939331148	0.11868061740427246	0.35562143821510117	0.4506909689155053	In	NA	Validation
Cpd04709	-0.4154815376833385	2.16737600678249	-4.855147944044099	-0.2487416278083741	-0.04999237918215633	-0.06542490706319892	1	1	0.024538016491001513	0.9754619835089985	0.2590685741927473	0.5512008271675352	0.7747452742220606	0.06082665045488583	0.8735239695319176	0.746631802747521	In	NA	Validation
Cpd04710	0.2612738803937705	-12.617375820449181	-1.6522790901341209	0.054537567138256415	-0.010435373177008976	-0.06561808080395548	1	1	0.1186538670814099	0.8813461329185901	0.7691257577483795	0.09787836802248792	0.3524459887263856	0.1451538825625947	0.25203014279637276	0.7481045285440648	In	NA	Validation
Cpd04712	0.036480046854633005	-23.850093227983088	-3.3565022135669924	-0.1464222765476501	-0.009768706151997241	-0.04167286245353302	1	1	0.2535325210908732	0.7464674789091268	0.5997030881206618	0.5910163834506602	0.5771483540674853	0.008666393782439965	0.24155590618506229	0.5655500020829142	In	NA	Validation
Cpd04716	0.9805184623166624	18.0803760067825	0.2868520559559	3.3072583721916264	-0.03199237918215633	0.06157509293680107	1	1	0.03526277744708439	0.9647372225529156	1.3112061843604044	1.249812298888994	0.09677092526678091	2.354330035578446	0.5907197330387889	0.22159594616156747	In	NA	Validation
Cpd04720	0.3343508034706931	11.759547256473894	3.2559626681076366	0.019372731973420744	0.0291250663834306	-0.02056313574901038	1	1	0.056882576385311356	0.9431174236146886	0.824202390416402	0.9723156938646489	0.29470726109062595	0.12127070293334474	0.3695176297159984	0.4046128117899533	In	NA	Validation
Cpd04721	-0.2535612844413949	9.596360443287082	2.9048637670087367	-0.4751327625320739	0.016487703746067946	-0.02770599289186759	1	1	0.11805172602299863	0.8819482739770014	0.38110466895185924	0.877347609708997	0.24841475838906218	0.21458651060297815	0.17096764683010185	0.4590688156656056	In	NA	Validation
Cpd04732	-0.2717906298370964	-15.085431573847744	-0.8888330406346612	-0.5764974645175743	0.07744933896078471	-0.052951057942254916	1	-1	0.5583538023686869	0.4416461976313131	0.36736557160260846	0.20623078819293864	0.25178538227522335	0.28343117813055335	1.1287570191784688	0.6515331660971018	In	NA	Validation
Cpd04734	-0.16502371254386305	-18.28242405505076	-0.9798104842436841	-0.4607079908333638	0.08346437655476968	-0.05595857673924723	1	-1	0.620786830080166	0.37921316991983395	0.4478336870795929	0.34658494029346504	0.26378078739005084	0.2047895241539781	1.2232613588587127	0.6744620098342171	In	NA	Validation
Cpd04736	3.335728167155384	26.964944366001873	-0.7805623639429324	3.2144799790914482	0.0248177600134163	0.05907901724571519	1	1	9.559595129160492e-05	0.9999044040487084	3.086281191733388	1.6398620303691767	0.23750985883278414	2.29131699946615	0.30184404697633815	0.20256626311049045	In	2.873219105113538	Validation
Cpd04738	0.5086604979824519	-11.593702250539472	-5.043720258679773	0.8460589264598688	0.021058361517175696	-0.03114654666405932	1	1	0.08202981852643698	0.917970181473563	0.9555761622019723	0.05293711877740648	0.7996085943788306	0.6827377135816564	0.2427788346761859	0.48529904900300613	In	NA	Validation
Cpd04741	0.10248267160256094	-5.6959472490206124	3.244973657118626	-0.14766023505954642	0.04945473671310091	-0.024958740144614786	1	1	0.3989317271226269	0.6010682728773731	0.6494479619509466	0.20598573055733127	0.29325835646772885	0.00782559969440896	0.6889241239237442	0.43812419879035447	In	NA	Validation
Cpd04745	-0.13548153768333826	-30.16762399321751	-7.1541479440441	-0.11074162780837328	0.005007620817843672	-0.10542490706319896	1	1	0.32059795902683985	0.6794020409731601	0.4700990404154866	0.8683682005527786	1.0778691614737503	0.03289990260265121	0.009399913580690809	1.051585424451171	In	NA	Validation
Cpd04749	0.18151846231666105	14.743376006782484	6.4188520559559	1.9652583721916252	0.011007620817843664	0.04757509293680107	1	1	0.4509665088984176	0.5490334911015824	0.7090156753890872	1.1033115459741119	0.7117352411653031	1.4428732659899384	0.08486816525035198	0.11486217856528995	In	NA	Validation
Cpd04752	-0.2914733723534823	-18.809134062207423	-3.8923889802440113	-0.4432646306639417	-0.017028779770415562	-0.033200498386373095	1	1	0.19741853412386057	0.8025814658761394	0.3525310775676976	0.369708528131719	0.6478051961039695	0.19294237906397047	0.35562143821510117	0.500958049416107	In	NA	Validation
Cpd04755	1.5495184623166611	28.77737600678249	4.1078520559559	1.6602583721916258	-0.02999237918215633	0.012575092936800923	1	1	0.0019247084276325932	0.9980752915723674	1.74005023893447	1.719431284184314	0.4070291500654097	1.2357240001743688	0.559297040095108	0.1519722404254048	In	NA	Validation
Cpd04756	1.5495184623166611	28.77737600678249	4.1078520559559	1.6602583721916258	-0.02999237918215633	0.012575092936800923	1	1	0.0019247084276325932	0.9980752915723674	1.74005023893447	1.719431284184314	0.4070291500654097	1.2357240001743688	0.559297040095108	0.1519722404254048	In	NA	Validation
Cpd04757	0.05577937489926426	-5.8701230731964325	-2.8599713978264285	-0.11139649879580978	-0.008787021528657318	-0.03045324563912028	1	1	0.05980595982381531	0.9401940401761847	0.6142486102458193	0.1983390750639757	0.5116806067827824	0.03245512868707289	0.22613231894169053	0.48001343254085577	In	NA	Validation
Cpd04758	0.0947903639102536	-5.8701230731964325	-2.8066746945297254	-0.14106682846613958	-0.009336472078107876	-0.03265104783692248	1	1	0.053881563498857976	0.946118436501142	0.6436504216701023	0.1983390750639757	0.5046534193617311	0.012303695874893437	0.23476492689325137	0.4967691260410564	In	NA	Validation
Cpd04759	0.12336179248168246	-4.404738457811816	2.5856329977779677	-0.1031547405540517	0.04890528616365036	-0.02825544344131808	1	1	0.3259504631548996	0.6740495368451004	0.6651841427132392	0.2626722933629658	0.20632407909390002	0.03805274891267816	0.6802915159721836	0.4632577390406553	In	NA	Validation
Cpd04763	0.1395184623166621	17.260376006782494	6.618852055955899	1.9722583721916247	0.00700762081784366	0.04957509293680107	1	1	0.4139479043848775	0.5860520956151225	0.6773611054556771	1.213812713216173	0.7381053053020311	1.4476275114348853	0.022022779362989974	0.13010985965047245	In	NA	Validation
Cpd04773	-0.06648153768333831	-19.29862399321752	-6.4071479440441	1.4262583721916258	-0.05899237918215632	0.014575092936801147	1	1	0.21724906505353414	0.7827509349464659	0.5221029767346616	0.3911980826529155	0.9793769719230709	1.0767963667289808	1.014926087778482	0.1367245593402206	In	NA	Validation
Cpd04777	1.18160355072344	-16.599793402866766	-3.5841472220022523	0.7940980066986956	0.05879539605376025	-0.05298071816659277	1	1	0.07209946569188663	0.9279005343081134	1.462760041349415	0.27271420088003584	0.6071634214317044	0.6474470041402506	0.8356784591002763	0.6517592909179112	In	NA	Validation
Cpd04786	0.925010144130034	-1.5074857105590642	1.8422264043713739	1.542449655050344	0.09505913231749652	0.0371291719432973	1	1	0.30552350989424304	0.694476490105757	1.2693706619812462	0.3898672915221616	0.10830568135490783	1.155710920625219	1.405430583903283	0.03522414259031087	In	NA	Validation
Cpd04788	-0.20748153768333832	-45.566623993217505	-7.9071479440441	-0.5497416278083742	-0.03399237918215633	-0.08142490706319894	1	1	0.42475063303758664	0.5752493669624134	0.41583406338678225	1.5444140783281026	1.1771524529485318	0.2652592045876285	0.6221424259824698	0.868613251428981	In	NA	Validation
Cpd04792	0.014021133141023195	39.628778025704655	4.944424206569174	-0.4366712240705353	0.04341078066914486	-0.0062774214632960856	1	1	0.009112077834279142	0.9908879221657209	0.5827762487212356	2.1958288166848114	0.5173314563987728	0.1884642828834863	0.5939654364565764	0.29570080403864973	In	NA	Validation
Cpd04794	-0.7064815376833389	-22.69562399321751	-6.9081479440440985	-0.5547416278083741	-0.03399237918215633	-0.08442490706319883	1	1	0.23928670142185204	0.760713298578148	0.039747625368400284	0.5403329515926368	1.0454339825855747	0.2686550941911624	0.6221424259824698	0.8914847730567539	In	NA	Validation
Cpd04797	-0.2484815376833387	-9.69862399321751	-6.9581479440441	-0.4607416278083738	-0.030992379182156325	-0.07842490706319882	1	1	0.032197538252706215	0.9678024617472938	0.3849331736898809	0.03026048132157126	1.052026498619757	0.20481236964472427	0.5750083865669483	0.8457417298012064	In	NA	Validation
Cpd04799	-0.2484815376833387	-9.69862399321751	-6.9581479440441	-0.4607416278083738	-0.030992379182156325	-0.07842490706319882	1	1	0.032197538252706215	0.9678024617472938	0.3849331736898809	0.03026048132157126	1.052026498619757	0.20481236964472427	0.5750083865669483	0.8457417298012064	In	NA	Validation
Cpd04800	-0.3504815376833381	-25.85062399321751	-7.1101479440440984	-0.2197416278083741	-0.02899237918215633	-0.09842490706319884	1	1	0.21834827974572557	0.7816517202542744	0.3080577895658835	0.6788435525655019	1.07206774736367	0.041130490754389036	0.5435856936232675	0.9982185406530315	In	NA	Validation
Cpd04803	0.2255184623166624	-4.500623993217516	-5.9461479440441	-0.10974162780837472	-0.03899237918215633	-0.08142490706319894	1	1	0.011235098741234295	0.9887649012587657	0.7421776057955186	0.2584627329402563	0.9185939740879125	0.03357908052335702	0.7006991583416723	0.868613251428981	In	NA	Validation
Cpd04804	1.8995184623166617	66.52937600678247	2.483852055955899	4.854258372191627	-0.027992379182156333	0.0875750929368011	1	1	0.00032270811003709543	0.9996772918899629	2.0038383217128946	3.3768170870139804	0.1929042292751773	3.405018278911844	0.5278743471514269	0.4198158002689401	Outlier	3.560050006275846	Validation
Cpd04810	0.4535184623166613	4.7603760067824945	-6.5751479440441	1.4232583721916257	-0.048992379182156334	-0.01742490706319888	1	1	0.008586952168236794	0.9914130478317632	0.9140166997197482	0.6650385413743939	1.0015278257979225	1.0747588329668605	0.8578126230600772	0.38068745670314075	In	NA	Validation
Cpd04815	0.5685184623166615	4.7603760067824945	-6.5181479440441	1.7332583721916262	-0.04199237918215633	-0.030424907063199006	1	1	0.010431949752168324	0.9895680502478317	1.0006899269183733	0.6650385413743939	0.994012357518955	1.2853039883859645	0.7478331977571937	0.4797973837568279	In	NA	Validation
Cpd04831	-0.2332316141117241	41.28647033339698	7.5405780527230215	-0.6553525427518538	0.10330089055925476	-0.002980718166592785	1	1	0.0495068709058033	0.9504931290941967	0.3964267396940915	2.268604714550599	0.8596351735582244	0.33698780620288227	1.5349197031766937	0.2705672637883489	In	NA	Validation
Cpd04839	3.3695184623166625	13.176376006782505	-1.9951479440440991	3.3832583721916265	0.003007620817843684	0.0855750929368011	1	1	0.0002102255082511162	0.9997897744917489	3.111748269382275	1.0345172157920273	0.39765335706684857	2.4059475575521616	0.04082260652437159	0.4045681191837576	In	2.826159358118235	Validation
Cpd04846	-0.13927557015568054	36.73372308064973	6.601017613162581	-0.5179899053892165	0.111542648801013	-0.009574124759999384	1	1	0.06252544988340192	0.9374745501165981	0.46723955312440596	2.0687303062920948	0.735753828300518	0.24369413577612595	1.6644088224501041	0.3208343442889505	In	NA	Validation
Cpd04849	1.9915184623166609	1.9333760067824808	1.0488520559559005	2.6462583721916264	-0.040992379182156334	0.14057509293680104	1	1	0.008275465675374738	0.9917245343246253	2.0731769034717935	0.5409277746706567	0.0036990190941532672	1.9053934299912603	0.7321218512853533	0.8238793490262758	In	NA	Validation
Cpd04853	2.767307114523806	-1.4982135287349778	3.6284601924480446	2.6039536633019753	-0.05488148810688445	0.06960533303518872	1	1	0.003558764935197356	0.9964412350648026	2.6578734783488804	0.390274358234296	0.3438211791287709	1.8766610057714812	0.9503384537868886	0.2828172161903971	In	NA	Validation
Cpd04862	-0.6134513943315044	43.69471209163873	7.803764865909834	-0.8493085867078977	0.1027514400098042	-0.007925773111647674	1	1	0.07988907414629942	0.9201109258537006	0.10986260581234987	2.3743311846685113	0.894336439276611	0.4687184688454621	1.5262870952251328	0.30826757416379963	In	NA	Validation
Cpd04869	-0.4024815376833386	-34.17662399321751	-5.8861479440441	-0.7667416278083738	-0.05699237918215633	-0.06042490706319902	1	1	0.26604788868863183	0.7339521113113682	0.2688664172673744	1.044371052945874	0.9106829548468942	0.41264081338100084	0.983503394834801	0.7085126000345655	In	NA	Validation
Cpd04871	-0.6214815376833389	45.06037600678249	8.3358520559559	1.7482583721916267	-0.054992379182156326	0.10157509293680113	1	1	0.1108325880630805	0.8891674119369195	0.10381044547173178	2.434286471392289	0.9644923059158421	1.2954916571965667	0.95208070189112	0.5265495678652178	In	NA	Validation
Cpd04878	-0.4046601855402957	-12.592101095174453	-4.205026342881373	-0.4982096856089964	-0.02087493361656941	-0.03374994893582358	1	1	0.12344182685793292	0.8765581731420671	0.2672244134352715	0.0967687587079945	0.6890265326253934	0.23025984723467283	0.41604969387602614	0.5051469727911567	In	NA	Validation
Cpd04882	-0.04448153768333807	33.7553760067825	8.240852055955898	2.5622583721916268	-0.05299237918215632	0.11157509293680112	1	1	0.1902538447738662	0.8097461552261338	0.5386839419378769	1.9379751103785845	0.951966525450896	1.8483424846518905	0.9206580089474389	0.6027879732911302	In	NA	Validation
Cpd04885	-0.6477304794611566	-8.268138340765045	3.4059038014706022	-0.9952944569987776	0.04211099309612305	-0.04392850155127746	1	-1	0.6617051968754185	0.3382948031245815	0.08402713682449464	0.0930615676620631	0.31447704760820144	0.5678688486821926	0.573544023557038	0.5827466348857522	In	NA	Validation
Cpd04888	-0.4024623833424938	-6.015727468800829	3.7482703604153302	-0.6289789163782279	0.03407012132848553	-0.03265104783692248	1	-1	0.5560607861932645	0.4439392138067355	0.2688808535155125	0.19194676053482965	0.3596181881964184	0.3190754214809453	0.44721110128004454	0.4967691260410564	In	NA	Validation
Cpd04892	-0.4024623833424938	-6.015727468800829	3.7482703604153302	-0.6289789163782279	0.03407012132848553	-0.03265104783692248	1	-1	0.5560607861932645	0.4439392138067355	0.2688808535155125	0.19194676053482965	0.3596181881964184	0.3190754214809453	0.44721110128004454	0.4967691260410564	In	NA	Validation
Cpd04893	-0.3348799657600761	0.6370197839464256	3.916402228547197	-0.5866712240705352	0.025278912537276748	-0.03045324563912028	1	1	0.34685215028544447	0.6531478497145555	0.31981638598293194	0.4840152296627532	0.3817864289267446	0.2903409709895041	0.30908937405507336	0.48001343254085577	In	NA	Validation
Cpd04897	-0.3925722734523835	-1.4877054907788516	4.207061569206539	-0.6251327625320737	0.028026165284529482	-0.03100269618857077	1	1	0.44858044138699127	0.5514195586130087	0.2763348338765986	0.3907356814204604	0.4201099562023744	0.3164631987089959	0.35225241381287664	0.4842023559159055	In	NA	Validation
Cpd04909	-1.6920913817167955	11.951410531415412	2.667557936808948	0.004705543001222435	-0.17593411968583186	0.13201134807278286	1	1	0.1901457956259932	0.8098542043740068	0.7030870349891053	0.9807388626496796	0.2171259085771225	0.11130907202459361	2.8522382898517904	0.7585907237355665	In	NA	Validation
Cpd04912	-0.18148153768333847	28.12237600678249	7.9288520559558995	2.0322583721916256	-0.014992379182156332	0.05357509293680107	1	1	0.3596489694431604	0.6403510305568396	0.4354297495360364	1.690675517579805	0.9108292253976003	1.4883781866772932	0.3236268430175006	0.16060522182083747	In	NA	Validation
Cpd04916	-0.2568579877380984	-12.617375820449181	-2.0797516176066484	-0.343264630663942	0.008795396053760255	-0.06781588300175767	1	1	0.25566348910332326	0.7443365108966767	0.37862000883149716	0.09787836802248792	0.40880837855708474	0.12502458699329205	0.05011113550825197	0.7648602220442653	In	NA	Validation
Cpd04923	-1.6920913817167955	11.951410531415412	2.667557936808948	0.004705543001222435	-0.17593411968583186	0.13201134807278286	1	1	0.1901457956259932	0.8098542043740068	0.7030870349891053	0.9807388626496796	0.2171259085771225	0.11130907202459361	2.8522382898517904	0.7585907237355665	In	NA	Validation
Cpd04926	-0.3425722734523839	5.668338465265106	4.07903959118456	-0.6004074878067991	0.023081110339474548	-0.02660709179296649	1	1	0.24502746273280973	0.7549725372671903	0.31401884570208743	0.7048998490717716	0.4032302173456224	0.29967033803217985	0.2745589422488305	0.4506909689155053	In	NA	Validation
Cpd04932	1.1557793748992642	-4.417375820449178	0.9911275032724732	0.7908013034019921	0.10165253891090313	-0.046387311573186166	1	1	0.13552399383870273	0.8644760061612973	1.4432968704065803	0.2621174887057192	0.0039119816884763195	0.6452079560500082	1.5090218793220118	0.6014922104173094	In	NA	Validation
Cpd04935	0.122262891382781	-7.980562633635991	1.7328857450307138	-0.15315474055405182	0.0670371542955185	-0.03814555333142798	1	1	0.40484177396539167	0.5951582260346083	0.6643559226731183	0.10568669730378796	0.09388908035708109	0.0040938528773387765	0.965167578373687	0.5386583597915579	In	NA	Validation
Cpd04940	0.7206145397344291	14.874931871858506	5.006512118657088	0.5006914132921022	0.042861330119694334	-0.013969729155603785	1	1	0.055192499578091025	0.944807500421909	1.1153217345188067	1.1090871028467537	0.5255177675181418	0.44817172410869904	0.585332828505016	0.35434573128935165	In	NA	Validation
Cpd04947	0.10138377050366043	-6.611331864405226	2.3779406900856594	-0.1619459493452606	0.05110308836145256	-0.03155214673802138	1	1	0.36866545310031784	0.6313345468996822	0.6486197419108264	0.16579857581937954	0.17893978172114383	0.0018769420299736268	0.7148219477784264	0.4883912792909561	In	NA	Validation
Cpd04948	-0.4535612844413949	-8.136057139130497	-4.347334035189067	-0.3883195757188869	-0.04010570284733864	-0.03704665223252688	1	1	0.07725446684726722	0.9227455331527328	0.23036862164990277	0.09886018782549241	0.7077898474919115	0.15562491089326802	0.7181909721806509	0.5302805130414574	In	NA	Validation
Cpd04950	0.2640211331410232	4.887019783946425	4.881786843931813	-0.011945949345260295	0.04341078066914486	-0.021112586298460998	1	1	0.20823154966107915	0.7917684503389208	0.7711963078486812	0.670598448088958	0.5090727000482592	0.09999974607604449	0.5939654364565764	0.40880173516500395	In	NA	Validation
Cpd04955	1.8345184623166613	15.438376006782491	4.3598520559558995	2.9862583721916263	-0.040992379182156334	0.04957509293680107	1	1	0.012986694135908583	0.9870133058640914	1.9548491063397582	1.133823389928515	0.4402554308776871	2.1363139230315675	0.7321218512853533	0.13010985965047245	In	NA	Validation
Cpd04965	1.4265184623166611	32.47337600678249	17.915852055955902	1.9482583721916258	0.04600762081784368	0.06257509293680097	1	1	0.23063203252223574	0.7693679674777643	1.6473475698437667	1.8816928313144912	2.227618378065119	1.4313272413379232	0.6347652917647693	0.22921978670415794	In	NA	Validation
Cpd04973	-0.6374815376833389	-5.523623993217498	-6.2391479440441	-0.8507416278083735	-0.040992379182156334	-0.09042490706319906	1	1	0.03741792608564032	0.9625820739143597	0.09175156168757526	0.21355105471672592	0.9572261180482192	0.46969175872037067	0.7321218512853533	0.9372278163123031	In	NA	Validation
Cpd04977	-1.5184815376833385	-18.8246239932175	-7.8681479440441	-1.8457416278083745	-0.03499237918215633	-0.08742490706319894	1	1	0.21479546275455252	0.7852045372454475	0.5722407266775429	0.3703885660566743	1.1720102904418699	1.1454737898236236	0.6378537724543103	0.9143562946845285	In	NA	Validation
Cpd04979	0.2985184623166619	51.66337600678251	9.868852055955898	3.1012583721916265	-0.05299237918215632	0.13557509293680114	1	1	0.04490634947132244	0.9550936505286776	0.7971962630607324	2.7241709399259912	1.1666188475238628	2.214419383912848	0.9206580089474389	0.7857601463133204	In	NA	Validation
Cpd04980	0.2985184623166619	73.28337600678249	9.9238520559559	3.0442583721916265	-0.060992379182156324	0.13257509293680106	1	1	0.004621220736331977	0.995378779263668	0.7971962630607324	3.673330747543531	1.1738706151614633	2.175706242432561	1.046348780722163	0.762888624685546	Outlier	3.060195589036431	Validation
Cpd04984	-0.4150997459798562	-11.788804391877756	-0.9770043648593958	-0.7756822130815239	-0.02087493361656941	-0.054079619265493865	1	1	0.20235851112296122	0.7976414888770388	0.2593563230541253	0.06150248006040442	0.2634107996493559	0.4187130614967206	0.41604969387602614	0.6601371376680114	In	NA	Validation
Cpd04985	-0.03648153768333806	4.099376006782491	2.5688520559559	0.42325837219162654	-0.02899237918215633	0.04957509293680107	1	1	0.13167437634045287	0.8683256236595471	0.5447133838299553	0.6360193631674006	0.20411150653328688	0.39558091226007486	0.5435856936232675	0.13010985965047245	In	NA	Validation
Cpd04987	-0.3434815376833393	25.25437600678249	4.6758520559558985	-0.1587416278083742	0.008007620817843675	0.0045750929368011395	1	1	0.06188593460863434	0.9381140653913657	0.31333355122145107	1.5647647715924273	0.4819201322137174	0.00029936240872485595	0.0377341258348307	0.21296296476613313	In	NA	Validation
Cpd04990	-0.27444040532051545	0.5265802235068611	2.8900286021735715	1.1111309737316626	-0.07472108746272328	0.0657006005147259	1	1	0.3032044936028321	0.6967955063971679	0.36536848818956735	0.47916671939724986	0.24645873714815097	0.8627687954852041	1.262045273128976	0.2530481580929182	In	NA	Validation
Cpd04993	-0.2522417576566454	60.549906772016904	10.425452673651053	-0.8599561111341162	0.1406072336976268	-0.005582636889623378	1	1	0.02360522529972342	0.9763947747002766	0.3820991702110703	3.1143068248250305	1.2400068174596814	0.4759500323459359	2.1210525858210256	0.2904038772375167	In	2.730638815114661	Validation
Cpd04997	0.006328825448714886	-20.858584611657967	-2.65172963958467	-0.15755034494965572	0.04945473671310091	-0.029903795089669668	1	1	0.421565864193554	0.578434135806446	0.5769787084403907	0.45968337037215107	0.4842238641788813	0.0011084554236829047	0.6889241239237442	0.47582450916580527	In	NA	Validation
Cpd05004	0.5601749792948693	12.459547256473904	5.295523107668076	0.2754166880173769	0.04835583561419983	-0.017266432452307082	1	1	0.09112021755569288	0.9088797824443071	0.9944016086611936	1.003047047487789	0.5636239591003368	0.29517010460881865	0.6716589080206231	0.37947927153965244	In	NA	Validation
Cpd05009	-1.9672975481776585	-16.055837358910722	-4.347334035189067	-2.199858037257348	-0.04614965889129468	-0.06177192695780169	1	1	0.46889801734151615	0.5311019826584839	0.910504483616279	0.2488334786768112	0.7077898474919115	1.3859818364813303	0.8131496596478186	0.7187820649187143	In	NA	Validation
Cpd05024	0.4555184623166619	35.84937600678249	4.422852055955901	0.6472583721916259	0.004007620817843671	0.01757509293680104	1	1	0.007151775905402391	0.9928482240945976	0.9155240601927683	2.0299057596455192	0.4485620010807566	0.5477167664983945	0.02511126005253131	0.11385303771244767	In	NA	Validation
Cpd05029	0.4475376166575065	6.744712091638732	-0.6792021670571976	0.16168042428111326	-0.013732076473712268	-0.035947751133625784	1	1	0.016470179121956252	0.9835298208780437	0.9095090545488279	0.7521547327042132	0.22414548436884305	0.21792294549546448	0.30382579050573694	0.5219026662913572	In	NA	Validation
Cpd05031	-0.7041107349908451	-16.347595600668956	-2.917114254969285	-0.8784294658287772	-0.013182625924261716	-0.02660709179296649	1	1	0.3024365839904398	0.6975634160095602	0.04153445250239703	0.2616422296767223	0.5192149108218475	0.48849672697593477	0.2951931825541762	0.4506909689155053	In	NA	Validation
Cpd05039	0.22336179248168167	-21.599243952317313	-3.1445867824418126	-0.001506388905700276	0.0203338575922218	-0.035947751133625784	1	1	0.24681612513243634	0.7531838748675637	0.7405521663642168	0.4921997476751279	0.5492072365158185	0.1070900650284777	0.23139590249102693	0.5219026662913572	In	NA	Validation
[truncated: 10,261 more rows]
