# Supplementary material for: QSAR-Co-X: an open source toolkit for multitarget QSAR modelling
Source: J Cheminform. 2021 Apr 15;13:29. doi: 10.1186/s13321-021-00508-0 (PMC8048082; doi:10.1186/s13321-021-00508-0)
Supplement: Supplementary file 3 — Additional file 3. Folder (CS_2) containing both the input files and the results (i.e., the output files from the current toolkit) of the SFS-LDA models for Case study-2. [file 13321_2021_508_MOESM3_ESM.zip › 13321_2021_508_MOESM3_ESM/CS_2/CS2_kmca_sfslda/CS2KC_vdbj_pred.txt]

Validation set results: 

True Positive: 4629
True Negative: 6485
False Positive 204
False Negative 244
Sensitivity: 96.95021677380774
Specificity: 94.992817566181
Accuracy: 96.12523784812316
f1_score: 95.38429837214095
MCC: 0.9204791896624215
ROC_AUC: 0.9597151716999437
