# Supplementary material for: QSAR-Co-X: an open source toolkit for multitarget QSAR modelling
Source: J Cheminform. 2021 Apr 15;13:29. doi: 10.1186/s13321-021-00508-0 (PMC8048082; doi:10.1186/s13321-021-00508-0)
Supplement: Supplementary file 3 — Additional file 3. Folder (CS_2) containing both the input files and the results (i.e., the output files from the current toolkit) of the SFS-LDA models for Case study-2. [file 13321_2021_508_MOESM3_ESM.zip › 13321_2021_508_MOESM3_ESM/CS_2/CS2_predefined_sfslda/CS2PD_strbj_corr.csv]

	Pq1(AR)_me_p	Pq3(AW)_ai_p	Pq0(PSA)_ai_p	Pq5(PSA)_ai_p	Pq0(AR)_ai_p	Pq7(HYD)_tm_p
Pq1(AR)_me_p	1.0	0.0879034416541351	0.2806114436580118	0.11586470538639275	0.5707324395517085	0.3487929681877345
Pq3(AW)_ai_p	0.0879034416541351	1.0	0.2975050155329828	0.8284748972656634	0.3619479311264097	-0.15838582935079473
Pq0(PSA)_ai_p	0.2806114436580118	0.2975050155329828	1.0	0.4751723680356264	0.3271021978852269	-0.20240010083323368
Pq5(PSA)_ai_p	0.11586470538639275	0.8284748972656634	0.4751723680356264	1.0	0.1308470424942668	-0.14505812442119786
Pq0(AR)_ai_p	0.5707324395517085	0.3619479311264097	0.3271021978852269	0.1308470424942668	1.0	0.25232788179425314
Pq7(HYD)_tm_p	0.3487929681877345	-0.15838582935079473	-0.20240010083323368	-0.14505812442119786	0.25232788179425314	1.0
