# Supplementary material for: QSAR-Co-X: an open source toolkit for multitarget QSAR modelling
Source: J Cheminform. 2021 Apr 15;13:29. doi: 10.1186/s13321-021-00508-0 (PMC8048082; doi:10.1186/s13321-021-00508-0)
Supplement: Supplementary file 3 — Additional file 3. Folder (CS_2) containing both the input files and the results (i.e., the output files from the current toolkit) of the SFS-LDA models for Case study-2. [file 13321_2021_508_MOESM3_ESM.zip › 13321_2021_508_MOESM3_ESM/CS_2/CS2_predefined_sfslda/CS2PD_strbj_pred.csv]

Cpd	Pq1(AR)_me_p	Pq3(AW)_ai_p	Pq0(PSA)_ai_p	Pq5(PSA)_ai_p	Pq0(AR)_ai_p	Pq7(HYD)_tm_p	BEi(cj)	Pred	%Prob(-1)	%Prob(+1)	stdPq1(AR)_me_p	stdPq3(AW)_ai_p	stdPq0(PSA)_ai_p	stdPq5(PSA)_ai_p	stdPq0(AR)_ai_p	stdPq7(HYD)_tm_p	Outlier_info(standardization_approach)	snew	Set
Cpd00468	0.7419863624689111	0.07495682310536264	16.941562298421225	5.781447576198253	1.4868763048439195	-0.02774443636512611	1.0	1.0	0.04876300511367193	0.9512369948863281	1.1249348880606609	0.30718673565494653	1.1946162890199294	0.6197869298298327	1.1098995243681762	0.5269137367567656	In	NA	Sub_train
Cpd31046	-1.050647699757867	-0.047123920554884284	-10.66479029261459	-1.3838474480733818	-1.0378078685610128	0.015112706492016743	1.0	-1.0	0.5268718914237146	0.4731281085762854	0.22743430784463672	0.6111067052407225	0.007952431673267481	0.3147744144231555	0.5983576074764599	0.14837633296032418	In	NA	Sub_train
Cpd32501	-0.9934257294429676	-0.04557858194823994	-35.13435661687337	-3.91876541131918	-1.5278851251840662	-0.08875742574257423	1.0	1.0	0.4286074704878461	0.5713925295121539	0.18426586002057224	0.5994826418225502	1.0738786518591377	0.6454009038108492	0.929954714789934	1.4882812732648156	In	NA	Sub_train
Cpd14258	1.9291264317180552	-0.08246942291128745	-34.219577662934256	-5.977939420040193	1.0657674418604568	0.2206199351701782	1.0	1.0	0.35568889195464604	0.644311108045354	2.0205173690066944	0.8769761782296601	1.0340296876496162	0.9139766460688236	0.8249679570647249	3.3865061178606273	In	2.8190653174841613	Sub_train
Cpd34574	0.2052605882181497	-0.013994188412795334	-13.728888825788054	-0.7928238571649411	-0.20287503194480425	0.051515109309786235	1.0	1.0	0.2643052282522741	0.7356947717477259	0.7200271497554371	0.3619042936844987	0.14142855971173998	0.23768787440859865	0.03342359007128541	0.7219605594828843	In	NA	Sub_train
Cpd02787	-0.3915848203065817	-0.09457858194823987	-25.98435661687337	-7.14676541131918	-0.24088512518406716	-0.02749487418452952	1.0	1.0	0.23712013991956393	0.7628798600804361	0.2697649561409044	0.9680614795228963	0.6752927192171071	1.0664253011356901	0.05914205955037309	0.5229814433023098	In	NA	Sub_train
Cpd40986	-2.174117922436304	-0.0048162282471920035	13.089055861231566	3.663405299179365	-1.8290166597698039	-0.12523614836606972	1.0	1.0	0.24549393432631605	0.754506065673684	1.0749840413244738	0.2928675204131078	1.0267960845088182	0.3435330657683671	1.133706969031558	2.0630680532823975	In	NA	Sub_train
Cpd40621	0.3582996599812785	-0.01855249198345569	-10.782372710197007	1.5875811233551889	0.09296136220821756	0.06267593954601816	1.0	1.0	0.37205449165315674	0.6279455083468433	0.835480342787654	0.396191931071424	0.013074475124020756	0.07278566100420719	0.1667458550793676	0.8978191754771497	In	NA	Sub_train
Cpd14835	-0.899381081473596	0.03749146406050028	-4.200504578328877	-1.0321990964250305	-0.9202254509785956	-0.038045330250653306	1.0	1.0	0.1697882807060268	0.8302117192939732	0.11331825970801804	0.025371664414506934	0.27364028420576275	0.268909316739444	0.5187987440231331	0.6892225349259057	In	NA	Sub_train
Cpd45829	-1.6202717685901504	0.01606289263192889	0.3335613557370597	-3.110221074447008	-0.2004452311983757	-0.02908230221222358	-1.0	-1.0	0.5042702752364999	0.4957297247635001	0.6571606307831364	0.13581441621246657	0.4711501092320066	0.539943378364127	0.031779533163981216	0.547994178917132	In	NA	Sub_train
Cpd34825	0.704711137668699	-0.020038144456751318	-10.521196518095746	-2.199417263758348	0.6081139790442063	0.06580082359550055	1.0	1.0	0.13917992027966808	0.8608200797203319	1.0968143324757502	0.4073670343741576	0.001697299592591724	0.421148265143445	0.5153095055226898	0.9470572493885813	In	NA	Sub_train
Cpd27156	-1.7517000093923194	-0.046411770830377716	-20.19262508952432	-3.223043637384721	-0.5001277791975517	0.019097526892203842	-1.0	-1.0	0.9439625890868281	0.05603741091317192	0.7563105398906829	0.6057499028381255	0.4229973408082902	0.5546586979321242	0.23455137104441617	0.21116422469688084	In	NA	Sub_train
Cpd36703	-0.97440974145218	0.2843574599388531	11.222210075310848	16.02036295602187	-0.3968310759008485	-0.04079258299790605	-1.0	-1.0	0.8649536255543818	0.13504637444561815	0.16992013440354278	1.8823019058141368	0.9454738474946047	1.955237108593861	0.16465853773027841	0.7325103599077704	In	NA	Sub_train
Cpd31392	1.5163852672751001	-0.008662382093345914	-1.9400650178893168	-3.1591221733481065	1.9610932303400852	-0.0035686121893019314	1.0	1.0	0.012246694078373754	0.9877533059216262	1.7091440394263249	0.3217983553974369	0.37210797932912276	0.5463214935107681	1.430765180973349	0.1459808769163559	In	NA	Sub_train
Cpd00089	0.0747482554085856	-0.041788407479879656	-10.14914031343862	-4.033658203999384	-0.1254775377323814	-0.0033796046500221893	1.0	1.0	0.06817765788095365	0.9318223421190464	0.6215682047334127	0.5709728846750041	0.01450995388593447	0.6603862411079838	0.01894526575156504	0.14300272891421956	In	NA	Sub_train
Cpd21570	-2.567093891734551	-0.06619199061059751	-25.179438276337503	-3.009307373648457	-2.3660618451316173	-0.04518818739351045	-1.0	-1.0	0.9181646631239031	0.08183533687609691	1.371446440878468	0.7545370541861014	0.640229426598182	0.5267813182462431	1.4970836153785225	0.8017708798787541	In	NA	Sub_train
Cpd43899	-0.4851069334253151	0.007821134390170584	-5.496658424482722	-1.855825470051404	0.730323999570855	-0.0005108736407950078	-1.0	1.0	0.42792298974501	0.57207701025499	0.1992115578859148	0.19780906260745698	0.21717813233507582	0.3763339752205122	0.5979995074431967	0.09780079910573884	In	NA	Sub_train
Cpd16016	-0.08179866389117862	-0.06580523923620299	-17.91039468821899	-2.491539755765689	-0.6751705059236504	-0.04024313244845551	1.0	1.0	0.10884068990260054	0.8911593100973995	0.5034686796625277	0.7516279037360332	0.32358040823907913	0.4592494721268469	0.35298915009704007	0.7238527949113975	In	NA	Sub_train
Cpd18121	3.0543738872403594	-0.06546942291128753	-29.22057766293425	-4.751939420040193	2.1877674418604562	0.1106199351701782	1.0	1.0	0.022766837127976558	0.9772331628720234	2.8694078529512477	0.7491018875989283	0.816266728384314	0.7540708495631684	1.58413796419665	1.6532616055867635	In	NA	Sub_train
Cpd10370	-0.7865850661025174	-0.03987834172980211	-29.927668470809547	-4.080090885340209	-0.9532335852659708	-0.01840377702446677	-1.0	-1.0	0.5645137961788609	0.43548620382113906	0.028224564445292595	0.5566053374485791	0.8470685261023012	0.6664424033377538	0.5411327774833454	0.3797351318184255	In	NA	Sub_train
Cpd26484	-1.7370940170940212	-0.13757858194824002	-72.20635661687336	-7.9407654113191795	-2.4908851251840667	-0.030242501056189024	-1.0	-1.0	0.9820250456853422	0.0179749543146578	0.7452917299304883	1.2915082146476915	2.6887833179690133	1.1699858251369057	1.5815418064726832	0.5662751632757647	In	NA	Sub_train
Cpd42248	-0.44499704331542506	-0.030640404071367786	14.284660256835963	-1.2662650304909644	-0.4922034729566178	0.036851763721842346	1.0	1.0	0.051616763608912875	0.9483832363910871	0.22947059456202348	0.4871174124507425	1.0788781711856368	0.29943827238516446	0.2291896102374239	0.4909136206476214	In	NA	Sub_train
Cpd24339	-1.5857752104158696	0.09479702037841342	19.222759525860294	2.3324508681097837	0.7685535394837671	0.005910713705390647	-1.0	-1.0	0.7221983893761473	0.27780161062385267	0.6311363106931218	0.4564250387293679	1.2939882151881497	0.16993818125538793	0.6238664593935851	0.0033826647839299783	In	NA	Sub_train
Cpd25617	-1.3396120973044072	-0.029928254346861218	-8.625042671941896	-2.002164516505601	-0.2385893176590901	0.11030631810099502	-1.0	-1.0	0.9292228098293539	0.07077719017064606	0.4454300260950448	0.4817606100481456	0.08090163474642528	0.3954208119114881	0.057588665419258694	1.6483200140947893	In	NA	Sub_train
Cpd02998	-0.024584820306581708	0.07442141805176017	40.62364338312664	8.681234588680821	1.6811148748159337	-0.033494874184529524	1.0	1.0	0.06971172602055642	0.9302882739794436	0.5466309966537823	0.30315940968850386	2.2262386252004216	0.9980028775686414	1.2413256353761521	0.6175220530627025	In	NA	Sub_train
Cpd24920	-2.0506103752510345	0.014027789609182651	-17.62449322139245	-2.7543623187034028	-0.3792486583184305	-0.03145192365724672	-1.0	-1.0	0.9368957532653955	0.06310424673460445	0.9818095302546017	0.15112249594153332	0.31112616749604294	0.4935291224255523	0.152761885251276	0.5853317549694305	In	NA	Sub_train
Cpd03072	-0.21790374742119867	-0.023944275795736228	-11.205140998282067	1.655073949824626	-0.3949918270242125	0.050826992206302456	1.0	-1.0	0.551815764510118	0.44818423548988195	0.400790544592688	0.43674902108493224	0.031490813090999784	0.08158867419752965	0.16341406127502606	0.7111180577245657	In	NA	Sub_train
Cpd21689	-1.58632466096532	0.01842339400478705	-10.273394320293542	0.8516816373405529	-0.5204574495272221	-0.01661675882208188	-1.0	-1.0	0.8735478289763454	0.12645217102365452	0.6315508180448494	0.11805868453087202	0.00909728730595867	0.02319687852211631	0.24830687547326247	0.3515775000673608	In	NA	Sub_train
Cpd26875	-1.5110406687329785	-0.027181001599608533	-24.589328386227606	-3.2790875934286774	-0.07320470227447469	0.09162499941967636	-1.0	-1.0	0.9840656567400635	0.015934343259936486	0.5747563198340301	0.46109572791648273	0.6145234702144946	0.5619684478754656	0.054314221961355595	1.3539628042181096	In	NA	Sub_train
Cpd42224	0.38192603360765176	-0.0245964480274118	-7.0109441387684335	3.721097606871672	0.13636795561481085	0.05058802745810608	1.0	1.0	0.3852682637446415	0.6147317362553585	0.8533041589119371	0.44165467176108375	0.1512138718197672	0.351057808357101	0.19611571588690416	0.707352745556945	In	NA	Sub_train
Cpd46203	-1.2543377026560842	-0.06635468978565359	-23.052152929977233	-2.4591221733481072	-0.997697978451123	0.03245615932623795	-1.0	-1.0	0.8637803866742579	0.136219613325742	0.3810987345326095	0.7557608801623662	0.547562102688375	0.45502128343412984	0.5712183690087363	0.4216531006766378	In	NA	Sub_train
Cpd16872	-0.2015788836713984	-0.005365678796642614	10.585209707385413	5.036482222256289	0.5968075160543718	0.00858238196163637	1.0	1.0	0.3505174929815058	0.6494825070184942	0.4131060769859289	0.2970004968394409	0.9177252807467494	0.5226219393802348	0.5076593026807741	0.04547952245442254	In	NA	Sub_train
Cpd21680	-2.2771108829568827	0.020421418051760117	-53.78835661687337	-5.2577654113191805	-0.9148851251840666	0.07775749894381097	-1.0	-1.0	0.9991589644365745	0.0008410355634254638	1.1526822788722442	0.10302951349147045	1.8864712187995138	0.8200451628003047	0.5151853615173226	1.1354558124113017	In	NA	Sub_train
Cpd39207	0.06652769341211429	0.003038778620171652	-17.990427287326515	-3.0499667143077978	0.4339381548683824	0.05700961480429175	-1.0	1.0	0.4562083406670241	0.5437916593329759	0.6153665849765907	0.23378202446818663	0.32706673262782654	0.5320844701659223	0.3974582919025747	0.8085362094466141	In	NA	Sub_train
Cpd34475	-0.3897943568367955	-0.019488693907300837	-14.307460254359482	-0.6093073736484578	-0.7314464605162329	0.015251373046049987	1.0	1.0	0.35740480575682854	0.6425951942431715	0.27111568783453566	0.4032340579478254	0.16663188566334375	0.2137520265549117	0.3910667052212885	0.15056126972227007	In	NA	Sub_train
Cpd15190	-0.15817229026480487	-0.06525578868675237	-23.897757325581622	-3.262968327194261	-0.8158298465829912	0.01854807634275328	1.0	1.0	0.2954457037070274	0.7045542962929726	0.4458521577724029	0.7474949273097	0.5843977329253343	0.5598660301704893	0.4481623699290576	0.20250665970050769	In	NA	Sub_train
Cpd18952	-0.4725883972290565	0.0046871302685233636	13.057374910475676	3.504428890087806	-0.3369409660107381	-0.016067308272631326	1.0	1.0	0.11579447973294144	0.8842055202670586	0.2086555839068283	0.22138309518918817	1.025416020978324	0.32279795212938295	0.1241355652236769	0.3429199350709878	In	NA	Sub_train
Cpd33438	-0.7381460051884438	-0.011796386214993135	-15.799218496117726	-2.23128539562648	-1.0644134934832659	-0.009473901679224735	1.0	1.0	0.31048296514174534	0.6895170348582547	0.008318026839289661	0.3453723879791681	0.23161482009696624	0.4253047896210314	0.6163595615423924	0.23902915511451248	In	NA	Sub_train
Cpd14784	0.9182013361088216	-0.03283820626917011	-17.621933149757446	-2.9091221733481065	0.1962580655049212	0.0630535708482478	1.0	1.0	0.09354644460880568	0.9064535553911943	1.2578720598066095	0.5036493181560742	0.31101464743699725	0.5137142756262544	0.23663868839350563	0.9037694244067165	In	NA	Sub_train
Cpd17684	-0.1833635851743946	0.5640860636015871	-7.373622806435003	27.58225386804996	-1.101361143444394	0.017007470052765573	-1.0	-1.0	0.9898478413294259	0.01015215867057409	0.4268477597424019	3.9864252447845745	0.1354151160819258	3.463241493095776	0.6413591584091459	0.1782316833578187	Outlier	3.7277710992703383	Sub_train
Cpd07593	-2.3805411100585614	-0.031636583488043934	-25.067228910369984	-1.6092117644610884	-1.6043324863648718	-0.021700480321170064	-1.0	-1.0	0.9690420963400297	0.03095790365997027	1.2307103918068205	0.49461069105358957	0.6353414402828449	0.34416842789454927	0.9816806895963949	0.43168052179666316	In	NA	Sub_train
Cpd32011	-1.10339495250512	-0.06415688758785139	-11.824130951955247	-3.262968327194261	-0.4916540224071671	0.011816003195313451	-1.0	-1.0	0.5982957423997389	0.40170425760026107	0.26722701361047857	0.7392289744570355	0.05845482270639563	0.5598660301704893	0.22881783984745496	0.09643094298208658	In	NA	Sub_train
Cpd06509	-2.4442773737948253	-0.03218603403749454	-13.069976163117234	5.980348675099352	-1.9455412775736631	-0.0442279528486426	-1.0	-1.0	0.9789897180732349	0.02101028192676509	1.2787932446072128	0.49874366747992266	0.11272546482864788	0.645729375707182	1.212550101767031	0.7866406866479541	In	NA	Sub_train
Cpd13869	-2.1158540488637563	-0.02075029418125801	9.844000916176617	1.5156031013771682	-0.8498957806489251	-0.038733447354137085	-1.0	-1.0	0.682972779098391	0.3170272209016089	1.0310295781610561	0.41272383677675556	0.8854372591810193	0.06339764882207266	0.47121213410712426	0.7000650366842243	In	NA	Sub_train
Cpd32427	-0.2518822689247074	0.02556625114764426	2.374407877508653	0.32750581316472904	0.6218502427804702	0.052614010408687344	1.0	1.0	0.3970044261713489	0.6029955738286511	0.37515703311814264	0.06432999098854691	0.5600520452166596	0.09156453975689884	0.5246037652719104	0.7392756894756304	In	NA	Sub_train
Cpd02672	-0.370364526546302	-0.04103652778063162	-15.772448584115311	-5.932906324300134	-0.6811166354767422	-0.03796607081543572	1.0	1.0	0.06727301993413937	0.9327269800658606	0.2857736174813098	0.5653172327231809	0.23044868781912717	0.9081030302095825	0.35701243282005973	0.6879736623701165	In	NA	Sub_train
Cpd28073	-4.016094017094021	-0.09246942291128746	-35.406577662934254	-4.911939420040193	-2.701232558139544	-0.04624250105618902	-1.0	-1.0	0.9974868487825244	0.002513151217475664	2.4645770332788506	0.9521963491889147	1.0857369556327954	0.7749394690092571	1.7238675303380948	0.8183834559701447	In	NA	Sub_train
Cpd30089	1.0871133496133492	0.3418870684561047	-5.786768314592607	18.7496690354431	1.5292250984719538	0.006082532952611583	-1.0	-1.0	0.8911387901272344	0.1088612098727656	1.3852998537413679	2.315040604602802	0.20454056718555388	2.3112174206147245	1.1385536544578583	0.006089980850736475	In	NA	Sub_train
Cpd18720	-4.190626112759642	0.21253057708871248	52.24142233706576	0.5970605799598072	-0.3562325581395438	-0.2703800648298218	1.0	1.0	0.11406759232704711	0.8859324076729529	2.596244636192625	1.3420188650683451	2.7323242273408344	0.05640681570611327	0.13718868299017567	4.350067114198165	Outlier	4.01030085593386	Sub_train
Cpd11409	-2.6019696814871334	-0.040427792279252715	-28.511184954326023	-2.8158051710544942	-2.2818050138373995	-0.048074106694796434	-1.0	-1.0	0.9470628366561997	0.05293716334380028	1.3977568545530106	0.5607383138749121	0.7853646568684598	0.5015430443217845	1.4400735804279479	0.8472436416225645	In	NA	Sub_train
Cpd33784	1.6233924563500175	-0.03762056203916892	-19.66185585875508	-3.2730436373847214	1.0597623306925583	0.05206455985923681	1.0	1.0	0.04577838288611957	0.9542216171138804	1.7898706245641591	0.5396222800168029	0.39987634093245944	0.5611801415090268	0.8209047660770586	0.7306181244792577	In	NA	Sub_train
Cpd41343	-0.8889530872714692	-0.02734370077466461	1.2385064106821138	1.3727459585200252	-0.6482474290005734	-0.01699439012431149	1.0	1.0	0.3191926031466219	0.6808073968533781	0.10545134563381069	0.4623195538927475	0.5105706959768228	0.04476495288806481	0.334772400988568	0.35752774899692724	In	NA	Sub_train
Cpd36065	-0.20133281837525704	-0.03926891368752063	-23.921745968645197	-2.9362304505715344	-0.3781497572195295	0.050965658760335715	-1.0	-1.0	0.5502244678893995	0.4497755321106005	0.41329170947707405	0.5520212092958015	0.585442709501106	0.5172499776338468	0.15201834447133838	0.7133029944865118	In	NA	Sub_train
Cpd19134	-0.28192905656971584	-0.018939243357850227	-13.61844926534849	-1.962604076945161	-0.4759519550217272	-0.029254121459444518	1.0	1.0	0.16260936135124437	0.8373906386487556	0.35248963495627683	0.3991010815214924	0.13661766843322853	0.39026098842207047	0.21819347388578797	0.5507014949839386	In	NA	Sub_train
Cpd12084	-1.3389547952047929	-0.0421788656098294	-2.5966584244827238	-3.262968327194261	-1.3751705059236503	-0.017543840673762044	1.0	1.0	0.20073690685138568	0.7992630931486143	0.4449341551693199	0.573909917403729	0.34350591426533683	0.5598660301704893	0.8266246269173144	0.36618531399330023	In	NA	Sub_train
Cpd13195	-1.031238664248372	0.013315639884676085	2.4533415755172783	0.7194492552233209	0.2962580655049209	-0.00906311768380743	-1.0	-1.0	0.5794944325854033	0.42050556741459666	0.21279206585093707	0.1564792983441303	0.5634905000404468	0.04044379890245573	0.30430089936783034	0.2325565268800854	In	NA	Sub_train
Cpd07602	-3.0761455056629567	-0.05526295711441751	-33.04580033894141	-2.464156819406143	-3.009277541309926	-0.04752465614534589	-1.0	-1.0	0.9781423579995475	0.021857642000452503	1.7554766990938575	0.6723286773858936	0.9828984166771839	0.455677946638073	1.9322975767466626	0.8385860766261916	In	NA	Sub_train
Cpd31700	-0.6742740733842406	-0.005365678796642614	-0.8444606222849174	3.6101085958826618	0.20889542814228368	-0.04752465614534589	1.0	-1.0	0.5065893030624053	0.4934106969375947	0.05650322808871278	0.2970004968394409	0.4198339355945532	0.3365816369006796	0.24518940736278835	0.8385860766261916	In	NA	Sub_train
Cpd29105	-1.8040940170940212	-0.016469422911287612	-53.549577662934254	-5.977939420040193	-0.10023255813954356	0.10975749894381097	-1.0	-1.0	0.9992146881785013	0.0007853118214986892	0.7958367564001417	0.38052304989858216	1.876069696170977	0.9139766460688236	0.03602657710409625	1.639672397800062	In	NA	Sub_train
Cpd17106	-0.9043261364186508	-0.07789315132411508	-27.408196886021184	-2.8838474480733813	-1.6718738026269468	0.008108515903192847	-1.0	-1.0	0.5729805501360548	0.4270194498639453	0.11704882587356559	0.8425533851153517	0.7373170581910482	0.5104177217302377	1.0273806375004761	0.03801292476942181	In	NA	Sub_train
Cpd04841	-0.7252517445914144	-0.018480136803187996	-33.57244858411531	-5.829898805503143	-1.0202143798376448	-0.049244266304157534	1.0	1.0	0.3632753586031173	0.6367246413968827	0.018045500618147255	0.3956476741684716	1.0058399010462469	0.894667875772956	0.5864534640187107	0.8656815754535614	In	NA	Sub_train
Cpd39543	-0.4609448340604131	0.2590827346641278	-9.840976737875964	15.486297021955938	-0.6572706363404088	0.0009656587603357055	-1.0	-1.0	0.950797263212446	0.04920273678755409	0.217439527318174	1.6921849902028343	0.02793396111784092	1.885579491486724	0.34087770257549815	0.07453542018342649	In	NA	Sub_train
Cpd25890	-1.4380940170940215	-0.055469422911287536	-39.92657766293426	-4.5939394200401935	0.5167674418604555	0.08675749894381099	-1.0	-1.0	0.9967982633329981	0.0032017366670018177	0.5197251192674082	0.6738817166396739	1.2826340502275473	0.7334630878601558	0.4535024188156803	1.2772667270518907	In	NA	Sub_train
Cpd21136	-1.5088521334927925	-0.021137045555652545	-22.712954759853982	-3.0115051758462594	-0.8852926143623868	-0.013869506074829134	-1.0	-1.0	0.8366908285434362	0.1633091714565637	0.5731052814512693	0.4156329872268239	0.5327861880447634	0.5270679751067664	0.4951624144125577	0.3082896750854961	In	NA	Sub_train
Cpd24597	-0.8885224631631222	0.07172009730149033	17.620561723662494	3.2912420769009927	0.9745974955277232	0.03667994447462141	-1.0	-1.0	0.6104989489270891	0.3895010510729109	0.10512648135090222	0.282840028823396	1.224194389476016	0.2949922366586328	0.7632803556318919	0.4882063045808149	In	NA	Sub_train
Cpd05396	-3.2552663847838366	-0.030537682389142826	-33.22876737190844	-0.9712996765490006	-3.310376442408828	-0.049173007793697536	-1.0	-1.0	0.9860727228335983	0.013927277166401717	1.8906060957570285	0.4863447382009242	0.9908686992430755	0.2609662741276912	2.1360277504495753	0.8645587716153105	In	NA	Sub_train
Cpd29793	0.6739265364265367	0.006722233291269484	9.092902015077717	1.702965738739805	1.3462580655049212	0.0395990164690951	1.0	1.0	0.09637503044914175	0.9036249695508582	1.0735903252422754	0.2060750154601223	0.8527184115306468	0.08783514618167515	1.0147541145982422	0.5342014456294861	In	NA	Sub_train
Cpd34710	0.7087024590654378	-0.043961972113750115	-28.065095987168608	-4.494691293263302	0.1456898059101173	0.10583270597279018	1.0	1.0	0.35151032047719444	0.6484896795228056	1.0998253988286915	0.5873224750100764	0.7659324397082676	0.7205182666823801	0.2024230859004251	1.5778303443561272	In	NA	Sub_train
Cpd24140	-0.01599499063564995	0.2843574599388531	-9.253064649963877	13.161571747230663	-0.03913876820854047	0.059207417002093934	-1.0	-1.0	0.933394392201118	0.06660560779888204	0.5531111931923952	1.8823019058141368	0.05354417837160737	1.5823681972683121	0.07736398613942243	0.8431664694321056	In	NA	Sub_train
Cpd05202	-0.3860356155530668	0.0013304494789890685	44.39760625446517	7.690788235538911	-0.7680687501011353	0.11401380539311565	1.0	1.0	0.05620093059790987	0.9437990694020901	0.27395129496406767	0.24663210547362965	2.3906373695533025	0.8688200774093603	0.41584615606385344	1.7067380323074546	In	NA	Sub_train
Cpd22908	0.07886399777678002	0.39062449405166333	-15.643291475890415	19.19703803004497	0.08027627207553104	0.08166912418810389	-1.0	-1.0	0.9931481047310541	0.006851895268945898	0.6246731346877806	2.6816443531439877	0.22482243574927271	2.36956725374176	0.15816284263150596	1.1970903850362344	In	NA	Sub_train
Cpd07566	-3.6756276844410394	0.10332437447500743	11.991461190320768	7.3001763824667805	-0.3179587407398997	-0.06653749938686429	-1.0	-1.0	0.9968870176090261	0.0031129823909738633	2.2077280811001816	0.5205679420269579	0.9789834292554955	0.8178730142037738	0.11129177191330061	1.1381670421815098	In	NA	Sub_train
Cpd01636	2.7544475035288865	0.08753490079079697	22.81627322039596	-0.297567978435474	2.8955750938465648	-0.000372085853029706	1.0	1.0	0.000301138402221679	0.9996988615977783	2.643142375284922	0.4017992510386619	1.4505263580732215	0.17309220902332653	2.063056270975906	0.09561395209196759	In	NA	Sub_train
Cpd10618	-1.8080136375310891	0.04858319673173636	2.6640897709486966	7.09848054323122	-0.4246621566945419	-0.08928289790358764	-1.0	-1.0	0.8738593244898409	0.1261406755101591	0.7987937313067477	0.10880386719097952	0.5726709662730869	0.7915660534983588	0.18348966233334207	1.4965610163505354	In	NA	Sub_train
Cpd45128	-0.02246957078795249	0.11166728823632446	5.478066850242554	5.5106580464321135	2.6061481753950297	-0.028532851662773032	-1.0	-1.0	0.7341122038541361	0.26588779614586394	0.5482267480404843	0.5833234819694163	0.6952514775937032	0.5844681570381147	1.8672236187967413	0.5393366139207592	In	NA	Sub_train
Cpd41588	-1.8834585817769636	0.0017771783462145953	9.48026465244035	9.6463723321464	-1.5900056707588153	-0.10600537913530053	1.0	-1.0	0.678957657814302	0.32104234218569805	0.8557096522606171	0.2432718032971158	0.8695924331791561	1.1238847043276414	0.9719868493951224	1.760053278409345	In	NA	Sub_train
Cpd01276	2.0554151796934184	0.056421418051759924	62.39064338312663	6.7292345886808205	3.597114874815934	-0.04449487418452952	1.0	1.0	0.0002628992835593813	0.9997371007164406	2.1157900273534724	0.16776310196184405	3.1744375318473153	0.7434057203263583	2.5377335976442175	0.7908465042900887	Outlier	3.109668044029715	Sub_train
Cpd36744	-0.7271569941994328	-0.04036781478642173	-20.48987783677707	-2.9323842967253806	-0.5770508561206285	-0.002880495085818144	-1.0	-1.0	0.531316060359088	0.46868393964091204	0.01660817387383998	0.5602871621484667	0.43594605813005444	0.5167483281279313	0.28659922564005064	0.13513837515803717	In	NA	Sub_train
Cpd45474	-2.2834585817769635	0.10012882669786297	29.77971520189091	18.47824046401453	-0.5218738026269472	-0.14336801649793787	-1.0	-1.0	0.928780872129984	0.07121912787001607	1.1574710043182497	0.4965309770164307	1.7538629719085042	2.2758152983401096	0.24926521129573986	2.348767698162705	In	NA	Sub_train
Cpd18094	-1.4449854770779915	0.12210684867588485	-4.959845237669533	3.0996690354431022	1.1902141094609653	-0.0435398357451588	-1.0	-1.0	0.9506912837403606	0.04930871625963937	0.5249240599734428	0.6618500340697364	0.24056241481818794	0.27000558104416716	0.9091713238470978	0.7757981848896351	In	NA	Sub_train
Cpd34040	-1.1518822689247072	0.02062119620258925	14.33429798739876	-0.172494186835271	0.4092128801431078	-0.0034299456352686933	1.0	1.0	0.3438578452841563	0.6561421547158437	0.30380600901153076	0.10152677882554136	1.0810404554622057	0.15677897552592623	0.38072862435397803	0.1437959401544101	In	NA	Sub_train
Cpd14320	-0.1026777847702994	0.05232662889566506	2.897297619473325	-0.9014298656557994	0.8588954281422836	-0.03694642915175221	1.0	1.0	0.09775304280465191	0.9022469571953481	0.4877174002968821	0.1369620279254884	0.5828298042844126	0.2518532335383137	0.6849937786959002	0.6719074049331598	In	NA	Sub_train
Cpd01909	-0.8420795715970228	-0.016251968103428528	-14.488657481798553	-2.95097000621933	-1.1763105083428942	-0.029942238562928308	1.0	1.0	0.21652793759537647	0.7834720624046235	0.0700898069697718	0.3788873511162749	0.1745250731924096	0.5191724412439612	0.6920715558106858	0.5615439967422574	In	NA	Sub_train
Cpd43732	-0.5834585817769634	-0.08668436011532388	-31.00984523766953	-3.262968327194261	-0.8674781982313424	0.12751110438118302	-1.0	-1.0	0.9136127477975741	0.0863872522024259	0.12501474192668918	0.9086810079366744	0.8942095573484677	0.5598660301704893	0.48310878658612627	1.9194118450491577	In	NA	Sub_train
Cpd09539	-3.3717499012673526	0.06946231761085714	-17.661184954326018	-2.430090885340209	-0.9191676512000366	-0.05082135944204919	-1.0	-1.0	0.9927942056267969	0.007205794373203148	1.978481654323262	0.2658569713916199	0.3127245072328275	0.4512347652999634	0.5180830133052786	0.8905314666044294	In	NA	Sub_train
Cpd30114	-1.1370624745624744	0.028150804719840987	-1.4977573255816246	4.7112074969815625	0.2962580655049209	0.008280335150413784	-1.0	-1.0	0.9086442182351355	0.09135578176486452	0.29262590605162214	0.04488893483314795	0.391375479225648	0.48019672402280145	0.30430089936783034	0.0407202408362283	In	NA	Sub_train
Cpd27475	-1.3414240730030231	-0.020653701437058282	12.425881456440411	3.812827503729179	0.246441685609365	0.03590789394271502	-1.0	-1.0	0.8276568340646842	0.17234316593531587	0.44679698668681955	0.4119972645035428	0.9979073425811673	0.36302203529052773	0.2705940353031281	0.47604128323877065	In	NA	Sub_train
Cpd10678	-3.020101549619002	0.10572605387459333	15.55145240831133	10.221557466308145	0.06050267847029276	-0.0420301506508404	-1.0	-1.0	0.9956907560741132	0.004309243925886802	1.7131969492176515	0.538633415529575	1.1340612893451356	1.1989054523018223	0.14478359200912402	0.7520104266624622	In	NA	Sub_train
Cpd40035	0.7681897698713877	-0.054816228247191984	5.512682234857941	-3.0992320634579973	0.5632910325378878	-0.007653730783652153	1.0	1.0	0.007893615979624236	0.9921063840203758	1.1447028271763815	0.6689683752093798	0.6967593688899532	0.538510094061511	0.4849813088926759	0.21034914405858718	In	NA	Sub_train
Cpd29020	-0.727524185216495	0.038753064334457465	-32.84262508952432	-3.284582098923183	1.7833887043189316	0.14264831602757042	-1.0	-1.0	0.9966446140622985	0.003355385937701408	0.016331163729409733	0.0348614432434371	0.9740478378489118	0.5626850900267737	1.310526369665992	2.157925381569421	In	NA	Sub_train
Cpd09893	-3.0997718792893303	-0.04757064942210994	-30.79854759168867	-0.419101874351198	-2.8070797391121243	-0.040931249551939296	-1.0	-1.0	0.9890295080405068	0.010970491959493152	1.7733005152181407	0.6144670074172373	0.8850051563333479	0.18894373792123784	1.7954860732381377	0.7346952966697163	In	NA	Sub_train
Cpd25849	0.7417065840142744	0.678313503894897	-29.787680034579264	-3.284582098923183	9.760311781242008	-0.09189148409680717	-1.0	-1.0	0.9974107231920484	0.0025892768079515734	1.1247238222487914	4.845646003494655	0.8409704472592469	0.5626850900267737	6.707888891233294	1.5376639045704548	Outlier	5.865000809890557	Sub_train
Cpd11645	-2.4722993518168037	-0.0673508692023296	-26.024921218062293	-4.363057918307242	-2.5169698490022343	-0.02444773306842281	-1.0	-1.0	0.88394766151215	0.11605233848784997	1.2999331195453163	0.7632541587652123	0.6770597661457561	0.7033494741301155	1.5991913073346018	0.47496834677852784	In	NA	Sub_train
Cpd17430	-1.89333712542964	0.2794124049937981	-11.71570201260124	-3.284582098923183	2.6256963966266245	-0.045737637942961	-1.0	-1.0	0.983583509107759	0.016416490892240936	0.8631620589830972	1.8451051179771425	0.0537315167044499	0.5626850900267737	1.8804503774881907	0.810428444875127	In	NA	Sub_train
Cpd35456	-0.7842998513422901	0.03820361378500685	-13.065702012601239	-1.5620546263957105	0.13448760541783306	-0.0062527828735284546	-1.0	-1.0	0.6138914086089023	0.38610859139109766	0.02650059070582193	0.030728466817103933	0.11253927725819213	0.3380177755917177	0.1948434293695689	0.18827473244764684	In	NA	Sub_train
Cpd23741	-1.0617375059826186	-0.027420618730291283	-23.642539596191174	-0.6473228722106714	-0.13927260010491993	0.08929135258933155	-1.0	-1.0	0.9736256035019701	0.026374396498029834	0.23580049514573215	0.46289813206995495	0.5732801158001022	0.21871034513333779	0.00961122154501831	1.317192071833742	In	NA	Sub_train
Cpd16445	-1.560370092462607	-0.02734370077466461	-15.93511996294426	-3.1278034920294253	-1.5542913850445297	-0.04518818739351045	1.0	1.0	0.4738689734837608	0.5261310265162392	0.6119706038362215	0.4623195538927475	0.23753486522291967	0.5422366332483126	0.9478217740471493	0.8017708798787541	In	NA	Sub_train
Cpd02447	-0.4205848203065816	-0.06657858194824008	-29.05435661687337	-7.291765411319179	-0.495885125184067	-0.0004948741845295089	1.0	1.0	0.31259615702773746	0.6874038429722625	0.2478872581167261	0.7574450008369855	0.8090259228467283	1.085337487508708	0.2316806975349015	0.09754869938054302	In	NA	Sub_train
Cpd30906	0.2746270255168579	-0.015805239236203	-22.371933149757442	-2.8591221733481067	1.0017525709994264	-0.00796421658490633	1.0	1.0	0.393104213968941	0.606895786031059	0.7723574245221351	0.3755270489397611	0.517930841977942	0.5071928320493517	0.7816540800877929	0.2152413968873395	In	NA	Sub_train
Cpd04406	-0.0464751759926271	-0.02669152854298904	-16.168877262018334	-2.7520689073182307	-0.22795885999124535	0.040387431766742025	1.0	1.0	0.2897925212833551	0.7102074787166449	0.5301168383316736	0.45741390321659603	0.24771763801672536	0.4932299953666118	0.050395862724505275	0.5466243227934798	In	NA	Sub_train
Cpd06091	-2.8992224287398796	-0.00855966041112083	-25.361184954326035	-0.08173923698856024	-1.8169698490022343	-0.05137080999149973	-1.0	-1.0	0.9881758763118001	0.01182412368819985	1.6220053318375967	0.3210256811476176	0.6481465489097284	0.144941909830927	1.1255558305143274	0.8991890316008022	In	NA	Sub_train
Cpd18814	1.4988401741995152	0.01891286706140666	14.4195842764432	2.983095927846604	0.772590590558205	-0.016067308272631326	1.0	1.0	0.0030963690575609437	0.9969036309424391	1.695907961905161	0.11437685983098442	1.0847556374360152	0.25480108216867164	0.6265980174087125	0.3429199350709878	In	NA	Sub_train
Cpd31447	-0.8402081393183066	-0.014706338137301904	-5.357647435471733	1.8205481563222228	-0.9636320443851888	0.007969849349159609	1.0	1.0	0.47413153976637057	0.5258684602336294	0.06867799213299752	0.3672610960870958	0.22323363230255516	0.10317128821966624	0.5481686048306695	0.035827988007476004	In	NA	Sub_train
Cpd10483	-3.250870780388232	0.03264913079767035	-16.189756382897457	2.103975048725725	-1.4142225962549817	-0.04862355724424699	-1.0	-1.0	0.9952206275320794	0.004779372467920556	1.8872900369432084	0.011052449172668224	0.24862715975097135	0.1401383379593927	0.8530481346671838	0.8559012066189375	In	NA	Sub_train
Cpd33266	-1.4359482029906416	-0.020038144456751318	3.1397924928932683	0.1928904285493444	-1.9083695374393097	-0.0479354401407632	1.0	1.0	0.1412264216340594	0.8587735783659406	0.5181063098546576	0.4073670343741576	0.5933931972115163	0.10912227246394467	1.187398880534497	0.8450587048606188	In	NA	Sub_train
Cpd15867	-0.7317986638911785	-0.0289920524230162	-6.580724358548652	-0.2327485469744809	-0.8433023740555186	-0.008924451129774186	1.0	1.0	0.291023422523217	0.708976577476783	0.013106482568874664	0.47471848317174503	0.16995480650172906	0.16463788372413096	0.4667508894274985	0.23037159011813954	In	NA	Sub_train
Cpd34028	-0.4661679832104218	0.0008409764223694527	-17.091526188425416	-0.36370297804406215	-0.6578200868898593	-0.002880495085818144	1.0	1.0	0.4311229095869119	0.5688770904130881	0.21349916594441076	0.2503139301735173	0.28790942849029205	0.18171812239144441	0.3412494729654669	0.13513837515803717	In	NA	Sub_train
Cpd37699	-1.5870471040895429	0.2365552621366552	-18.308559155458386	6.4384948241537385	-1.7841937132634855	-0.033100275305598365	-1.0	-1.0	0.9056381991233193	0.0943618008766807	0.6320958315797249	1.5227329567231946	0.3409249716838368	0.7054848609278512	1.103378772401544	0.6113044499585493	In	NA	Sub_train
Cpd06130	-3.3717499012673526	0.1540777022262418	-17.24634978949086	4.144084938835614	0.18632685429446866	-0.04642575504644479	-1.0	-1.0	0.9995954162770578	0.0004045837229421722	1.978481654323262	0.90233534104685	0.2946537464603104	0.4062275687400505	0.22991901131198345	0.8212709466334458	In	NA	Sub_train
Cpd40147	0.6654425171241353	-0.019101942532906303	-10.679625457449756	-1.3393419535678872	0.5171371863840418	0.10553308240316102	1.0	1.0	0.2660727253781572	0.7339272746218428	1.067189952403336	0.40032490749775707	0.008598670800231719	0.30896961299756076	0.4537525961352953	1.5731092451942394	In	NA	Sub_train
Cpd12116	1.5802759740259762	0.16166728823632445	-12.6757793036036	7.7221965079705726	1.280323999570855	0.07421440108447971	1.0	1.0	0.39997925068487783	0.6000207493151222	1.75734340455898	0.9594243367656884	0.09555373555063679	0.8729166229395817	0.9701416678019837	1.079628040400982	In	NA	Sub_train
Cpd23906	-1.2528081774488369	0.02336844894984206	-19.949767946667173	-0.026340340681424858	0.18009200102222828	0.0004162082108851555	-1.0	-1.0	0.9455894005174195	0.05441059948258054	0.3799448555462465	0.08086189669387758	0.41241816695206124	0.1377162943011336	0.22570037173698054	0.08319298517979944	In	NA	Sub_train
Cpd31772	-2.0682301173402844	-0.047673371104334894	-16.19775732558162	-2.4008804151063488	-1.7229727037258482	-0.04367850229919205	-1.0	-1.0	0.7682725400202854	0.23172745997971458	0.9951019232439987	0.6152396816670557	0.2489756912484339	0.4474248766302651	1.0619552837675763	0.7779831216515811	In	NA	Sub_train
Cpd40441	-0.8224695707879525	-0.0432777667087305	-4.580174907999207	-0.4376936019195355	-0.9262694070225516	-0.0021592252891466574	1.0	1.0	0.2890266148742384	0.7109733851257616	0.05529595607478092	0.5821758702563944	0.2571013495119753	0.19136863596791903	0.5228882183127901	0.1237734940948577	In	NA	Sub_train
Cpd16714	2.0482153621940262	0.03927403352639887	27.487279449204106	-2.8809040266868835	3.1196914881345528	0.06212025200765279	1.0	1.0	0.0016230999000896862	0.9983769000999103	2.1103584606955104	0.0387801824116708	1.6540014809241759	0.5100338146003358	2.2146983785070944	0.8890633356915975	In	NA	Sub_train
Cpd29297	-0.6290940170940216	-0.09246942291128746	-34.23357766293425	-5.879939420040192	0.8497674418604566	0.05175749894381099	-1.0	-1.0	0.9456143212998955	0.05438567870010449	0.0905872152691539	0.9521963491889147	1.0346395459072104	0.9011946166580941	0.678817581360183	0.725779836782934	In	NA	Sub_train
Cpd07617	-3.2849367144541657	-0.03273548458694503	-36.66008605322713	-1.5163546216039452	-2.623563255595641	-0.04752465614534589	-1.0	-1.0	0.9949774450019134	0.005022554998086579	1.9129894927503142	0.5028766439062549	1.1403414158316476	0.33205717553744407	1.6713147629885525	0.8385860766261916	In	NA	Sub_train
Cpd40936	4.456651308332924	0.05122772779676397	15.796198718374429	-0.3102210744470084	5.045159164406019	-0.0104009835309049	1.0	1.0	0.00010604931273217044	0.9998939506872678	3.9272906793232045	0.1286960750728231	1.1447227577885448	0.17474253805757364	3.5175123798683257	0.2536369690404519	Outlier	3.7616845438802313	Sub_train
Cpd00849	-0.15358482030658216	0.10342141805176007	35.053643383126634	8.849234588680819	2.7431148748159333	-0.03049487418452952	1.0	1.0	0.3647389959012193	0.6352610040987807	0.4493129606151955	0.5212979054703409	1.9836021612860921	1.0199149279870343	1.9598983159234824	0.5702517481825061	In	NA	Sub_train
Cpd34626	0.23767817063573216	-0.05031790216936263	-27.22162451476559	-3.388882094131418	-0.6993874314198166	-0.019439596060341645	1.0	1.0	0.12558525613751126	0.8744147438624887	0.7444830835073606	0.6351318895489002	0.729189722387535	0.5762888207032083	0.36937485731775116	0.3960562923605976	In	NA	Sub_train
Cpd41377	1.1885194402010584	-0.001519524950488704	4.981913004088704	-0.7701111843371181	1.1072470764939322	0.0011374780075566382	1.0	1.0	0.010858836071212075	0.9891411639287879	1.4618009512479326	0.26806966185511183	0.6736383690141226	0.23472548612205266	0.8530339949618062	0.07182810411662004	In	NA	Sub_train
Cpd25463	0.8819059829059785	-0.020578581948239805	49.97464338312663	11.799234588680818	0.2341148748159325	0.08075749894381096	1.0	1.0	0.010543536884864757	0.9894564631151352	1.2304907226668613	0.4114322144244131	2.6335803799693425	1.4046800990242958	0.26225344257766997	1.1827261172914976	In	NA	Sub_train
Cpd20149	-0.8659949906356498	0.2700717456531388	0.5799023830031552	11.8967365823955	-0.08089700996678251	-0.024858517063840117	-1.0	-1.0	0.8911070967413557	0.10889290325864437	0.08813167993007406	1.7748445187294877	0.4818810456364714	1.4173971740372122	0.04910943650179206	0.48144097501295496	In	NA	Sub_train
Cpd36074	-0.9568273238697624	0.3184233940047871	17.140341943442714	15.727505813164726	0.18393815486838244	-0.04079258299790605	-1.0	-1.0	0.8456101461836371	0.15438985381636292	0.15665589914826228	2.1385464442467614	1.2032753895883601	1.9170400819291447	0.22830276446676248	0.7325103599077704	In	NA	Sub_train
Cpd09365	-2.293727923245375	0.05407770222624186	14.792661199520133	8.596832191582866	0.5028103707779854	-0.039832348453038194	-1.0	-1.0	0.9814996597851647	0.018500340214835233	1.1652182302338732	0.15013363145430614	1.1010073547400412	0.9869943681600483	0.4440587559340229	0.7173801666769704	In	NA	Sub_train
Cpd17215	-3.445873568281945	-0.17776553540988949	-56.937918332558546	-5.938602355493555	-4.358810320781044	-0.09175742574257424	-1.0	-1.0	0.9859396393954981	0.014060360604501929	2.0344007992677446	1.593795165619379	2.0236702345219193	0.908845957130386	2.845421293160081	1.5355515781450122	In	NA	Sub_train
Cpd24311	-1.2511598258004852	-0.026631551050158044	-26.27669102359025	-2.164801879142963	-0.4699079989777712	0.0487678565625335	-1.0	-1.0	0.9508401831469387	0.049159816853061235	0.378701333491064	0.45696275149015053	0.6880271872110526	0.4166334195902046	0.214103999596131	0.6786727345010197	In	NA	Sub_train
Cpd11801	-1.7948268243442755	-0.03658163843309894	-20.669976163117234	-1.0454755007248246	-1.7241127061450916	-0.02389828251897226	-1.0	-1.0	0.8371940024507349	0.16280599754926506	0.788845554865287	0.531807478890584	0.44379137609415975	0.27064094317034915	1.0627266346095972	0.4663107817821549	In	NA	Sub_train
Cpd03261	0.5167116371941862	-0.03768053953200004	11.996507353366278	-1.349321654570978	0.1533598213274359	-0.01675542537611512	1.0	1.0	0.006657756232473333	0.9933422437675267	0.954986873852379	0.5400734317432493	0.9792032466985291	0.3102712541376811	0.20761278791385446	0.35376243682930664	In	NA	Sub_train
Cpd45657	-1.3048871532055348	-0.0300909535219173	-6.359295787120085	-0.4063749206008545	-0.7817639125170569	-0.07248889561881698	-1.0	1.0	0.39171828535300524	0.6082817146469948	0.41923341089154115	0.48298443602441044	0.17960052384123157	0.1872837757054635	0.42511260575099075	1.2319418136305949	In	NA	Sub_train
Cpd40202	-0.5406014389198206	-0.038332711763675614	-14.042262820087116	-2.9541771184030514	-0.7685770993302438	0.04399462086469949	1.0	1.0	0.37407322667231946	0.6259267733276805	0.1573463153614355	0.5449790824194009	0.15507953957878368	0.5195907412669799	0.41619011639173914	0.6034619656004697	In	NA	Sub_train
Cpd19000	1.8554335807929208	-0.03267550709411403	2.435396888497666	-3.284582098923183	1.5833887043189316	-0.021561813767136825	1.0	1.0	0.0018885740515283134	0.9981114259484717	1.9649232331763191	0.5024254921798094	0.562708806071957	0.5626850900267737	1.175201947717342	0.42949558503471735	In	NA	Sub_train
Cpd06707	-1.6453762748937262	-0.039328891180351634	-22.05074539388647	-0.4828381380874616	-1.7015852336176194	-0.011810370431060173	-1.0	-1.0	0.8559599933752795	0.14404000662472047	0.6760995551954022	0.5524723610222468	0.5039394844667909	0.19725678687641054	1.0474840486208759	0.2758443518619501	In	NA	Sub_train
Cpd21869	-0.8519630698923932	0.33047411811181376	-19.608705009725004	17.271474120270533	-0.5904004196537925	0.004977394864795637	-1.0	-1.0	0.9952183550166611	0.004781644983338864	0.07754595149144748	2.229192196998097	0.39756102063394927	2.118418125915476	0.2956318354820116	0.01132342393118917	In	NA	Sub_train
Cpd24059	-1.7670006638773552	-0.04546573151224635	-36.280885460852815	-2.948826631609168	-0.5287462843154468	0.07339844749637459	-1.0	-1.0	0.9948987844166979	0.005101215583302154	0.7678534053526106	0.5986337789137237	1.1238229435070652	0.5188928833122745	0.25391528435498434	1.066771248775042	In	NA	Sub_train
Cpd06623	-2.1871345166519682	0.04034143848997805	-11.91118495432602	7.206172850923526	-0.1092775413099266	-0.043129051749741486	-1.0	-1.0	0.9951166862042993	0.00488331379570074	1.0848038039987347	0.046809220795989086	0.062247008577999544	0.8056122396639952	0.02990654150875949	0.769325556655208	In	NA	Sub_train
Cpd15367	-0.3690778708886802	0.013710123751962757	-8.525502505683125	-3.1109792146568083	-0.4960979855496569	0.017862781160760132	1.0	1.0	0.15558297039164382	0.8444170296083562	0.2867442748585012	0.1535119839503332	0.0852377342003701	0.5400422617361589	0.23182472356454764	0.19170862230525912	In	NA	Sub_train
Cpd16131	-1.0147656968582115	-0.04162941506037879	5.5736712458469455	-2.1113199755459093	-1.713632044385189	-0.034748626953950014	1.0	1.0	0.037548447710871624	0.9624515522891284	0.2003648035707968	0.5697769409773958	0.6994161297452501	0.40965783525633387	1.0556351871381064	0.6372771449476681	In	NA	Sub_train
Cpd26986	-1.4643373720296817	-0.014543638962245944	-7.813504210403436	-2.9516150659561498	0.5669051878354149	0.054262362057038986	-1.0	-1.0	0.9290023523996862	0.07099764760031378	0.539523194937191	0.3660372701108319	0.11625330846961501	0.5192565756575093	0.4874267262750284	0.7652483844647491	In	NA	Sub_train
Cpd28958	-1.9110406687329784	-0.043664518083125034	-27.38768003457926	-2.9153513296924136	-0.8918860209557932	0.041624999419676366	-1.0	-1.0	0.9799741576557507	0.020025842344249273	0.8765176718916627	0.5850850207064627	0.7364233173859273	0.5145267374588764	0.4996236590921833	0.5661243895481716	In	NA	Sub_train
Cpd10320	-1.181090560608012	-0.05691130876276921	-33.272173965315034	-4.363057918307242	-1.5427940248264105	-0.038183996804686544	-1.0	-1.0	0.6365005868510791	0.36349941314892087	0.32584084298565014	0.684727606664892	0.9927595470590078	0.7033494741301155	0.9400424059198874	0.6914074716878514	In	NA	Sub_train
Cpd32783	1.1981761432759641	-0.021405581136306483	-12.129757641303947	-0.3413078346166864	0.4780206329777866	0.12989285634873005	1.0	1.0	0.17713245259609967	0.8228675474039003	1.4690860006886892	0.4176529164553671	0.0717683198664336	0.1787971491062789	0.42728547124367033	1.9569405589341429	In	NA	Sub_train
Cpd13060	-0.6861837191934269	0.009469486038522294	-10.676328754153053	-1.1420892063151402	0.2610932303400857	0.028299519678829925	-1.0	-1.0	0.6886233843583247	0.3113766156416753	0.04751855103394385	0.18541013332845852	0.008455062105350785	0.28324215976560385	0.280507594409826	0.3561578928732748	In	NA	Sub_train
Cpd26758	-3.5737549000706923	-0.07930031797841171	-30.129005761604706	-3.8375484361204464	-1.9370169610071761	-0.040135387090091575	-1.0	-1.0	0.9963314053739988	0.0036685946260012073	2.130874908226503	0.8531381167457872	0.8558390410560944	0.6348078653859442	1.2067823607076953	0.7221550762649678	In	NA	Sub_train
Cpd34837	-0.06561853266097137	-0.03487330929191623	-10.909658056557278	0.2703629560218718	-0.3918860209557934	0.021295329090006032	1.0	1.0	0.27749776162622386	0.7225022383737761	0.5156750253537709	0.5189573978851401	0.018619190806061458	0.09901761813050197	0.16131260422055896	0.2457944846823725	In	NA	Sub_train
Cpd31369	-0.09899934810951556	-0.0311898546208184	-18.78731776514206	-1.6146166788426126	-0.01802764878079289	-0.012359820980510722	1.0	1.0	0.33233495708428695	0.667665042915713	0.4904924253474233	0.4912503888770757	0.36178032107740715	0.34487338477809126	0.0916482363056667	0.28450191685832305	In	NA	Sub_train
Cpd02151	0.1401617892431712	0.0386627203396692	10.984694273027538	4.804687660662269	1.472266823169874	0.008650470537947725	1.0	1.0	0.3390903275536459	0.6609096724463541	0.6709163957653933	0.03418187417012557	0.9351273493994884	0.4923892362828687	1.1000144260556282	0.04655237837478797	In	NA	Sub_train
Cpd36160	-0.40934265371651707	0.013180885029107248	-28.179381701454325	-3.7480747519099187	0.49982514425598207	0.07801315710060976	-1.0	-1.0	0.8917285481907096	0.10827145180929049	0.2563683865924137	0.15749292667147807	0.7709108744641401	0.6231379137220128	0.44203888566664346	1.1394841587502975	In	NA	Sub_train
Cpd08604	-1.7222993518168033	0.06891286706140665	3.109144716003643	2.2402387849894607	0.4330301509977653	-0.05027190889259864	-1.0	-1.0	0.8531663814859706	0.1468336185140294	0.7341305844372549	0.26172399496528764	0.592058140082013	0.15791106331183088	0.3968439164079828	0.8818739016080563	In	NA	Sub_train
Cpd34896	0.29427157722913866	-0.012345836764443624	-19.208559155458374	-2.8741425384836226	0.14602606695629455	0.056314024958092776	1.0	1.0	0.30390478011106625	0.6960952198889337	0.7871773407352949	0.34950536440550034	0.38013014538633105	0.5091519213240666	0.20265060755891406	0.797575961412816	In	NA	Sub_train
Cpd05542	-2.7944246769222416	0.039414600038917405	-43.72883956155892	-0.6667409107663015	-1.156304605401553	-0.04999614600340565	-1.0	-1.0	0.9984747566849201	0.0015252433150798707	1.54294555363487	0.03983752612194985	1.4482655371141668	0.22124301798963103	0.6785351195551969	0.8775287696591243	In	NA	Sub_train
Cpd19687	1.4878511632105038	0.1908908890394285	-26.50404209718317	7.140788235538911	0.5874257553933699	-0.0001332423385653944	1.0	1.0	0.3048588100156786	0.6951411899843214	1.6876178148706102	1.1792447616111374	0.6979308964684516	0.7970841980634301	0.5013113959892208	0.09185055017617239	In	NA	Sub_train
Cpd35881	-0.729354796397235	0.26512669070808376	9.0694628225636	14.404978340637255	-0.02210580117557361	-0.038045330250653306	-1.0	-1.0	0.8214209727562449	0.17857902724375505	0.014950144466929917	1.737647730892493	0.8516973697373554	1.7445443161093108	0.08888886822845567	0.6892225349259057	In	NA	Sub_train
Cpd15150	1.391126431718055	-0.0727655354098895	-18.81391833255855	-1.4406023554935548	0.04318967921895567	0.144757498943811	1.0	1.0	0.14355605788924553	0.8564439421107545	1.6146483504891782	0.8039833705472076	0.36293907648423873	0.32217689295221547	0.13306923392970102	2.191159288069019	In	NA	Sub_train
Cpd29728	-1.8040940170940212	-0.020469422911287616	-53.549577662934254	-5.977939420040193	-0.10023255813954356	0.119757498943811	-1.0	-1.0	0.9993231180763797	0.0006768819236202024	0.7958367564001417	0.4106111182822839	1.876069696170977	0.9139766460688236	0.03602657710409625	1.7972400807340503	In	NA	Sub_train
Cpd34831	0.2426232255807873	-0.02882935324796012	-17.979987726886954	-3.2653513296924137	-0.09078711985689228	0.011954669749346688	1.0	1.0	0.1436391019589035	0.8563608980410965	0.7482136496729085	0.4734946571954803	0.32661197176070356	0.5601768424971957	0.04241756948235341	0.09861587974403235	In	NA	Sub_train
Cpd09369	-1.004167483684935	0.010671108819648356	-33.377668470809546	-2.3537172589665825	-1.285651167683553	-0.04642575504644479	-1.0	-1.0	0.6776597950130383	0.32234020498696175	0.1923694757293895	0.1763715062259748	0.9973550252951979	0.44127343939678226	0.7660538634144801	0.8212709466334458	In	NA	Sub_train
Cpd09765	-2.1305411100585614	0.3733084714570111	-23.899646492787568	17.845733290483967	-1.2955412775736632	-0.014557623178312922	-1.0	-1.0	0.9995928350087636	0.00040716499123634356	1.0421095467708001	2.5513929351535825	0.5844800275125144	2.1933181014567937	0.7727457304339191	0.31913217684381484	In	NA	Sub_train
Cpd18390	-1.4503440179998024	-0.020647572499032932	-12.694701437842513	1.150678345429022	-2.3394973215297075	-0.08584752805285112	1.0	1.0	0.28514825617558226	0.7148517438244177	0.5289665613574973	0.41195116252693625	0.09637800839470181	0.015800924707455883	1.479109471374674	1.4424306896103523	In	NA	Sub_train
Cpd27807	-4.814094017094021	-0.041469422911287517	-50.302577662934254	-5.977939420040193	-1.766232558139544	-0.04124250105618902	-1.0	-1.0	0.9999555624048487	4.443759515125908e-05	3.0665909306338275	0.5685734772967176	1.7346261417131985	0.9139766460688236	1.091225857728157	0.739599614503151	In	2.544260266432951	Sub_train
Cpd26724	-0.7220940170940207	0.04042141805176014	-68.75935661687336	-7.9407654113191795	1.7321148748159336	-0.02624250105618902	-1.0	-1.0	0.9960415395622274	0.003958460437772543	0.020427700915755003	0.04741082842703857	2.538627502688458	1.1699858251369057	1.2758333629730578	0.5032480901021695	In	NA	Sub_train
Cpd39297	-0.0172327804435727	0.002654569239633388	-11.955321551078384	-1.333037157924957	0.9299003322259062	0.06071992401790297	-1.0	-1.0	0.6199036020773219	0.3800963979226781	0.5521774003773904	0.23667205399701038	0.06416965629168113	0.3081472856165753	0.733037266699078	0.8669986920223487	In	NA	Sub_train
Cpd18115	-1.806937424593209	-0.009598584017190936	12.73319908629986	-0.1840326483737325	-1.7660618451316177	-0.11284618946693505	1.0	1.0	0.05856713311705364	0.9414328668829464	0.7979818326286562	0.32884048227383744	1.0112944993150326	0.158283924043673	1.0911103495325734	1.8678423417439984	In	NA	Sub_train
Cpd44442	-2.483458581776964	-0.0575634809944448	-13.265339743164036	1.9617569475310142	-2.622972703725848	-0.02908230221222358	-1.0	-1.0	0.9135755936353146	0.08642440636468536	1.3083516803470665	0.6896332573410436	0.12123575715184359	0.12158899150828169	1.6709151825365005	0.547994178917132	In	NA	Sub_train
Cpd30214	-0.3803180294281969	-0.026794250225214	-11.520834248658545	-1.5426386568645905	0.020433889680745238	-0.008513667134356872	1.0	1.0	0.34170477864711013	0.6582952213528899	0.2782646612629344	0.4581865774664144	0.045242822777349805	0.3354853725959565	0.11767216360348375	0.22389896188371233	In	NA	Sub_train
Cpd42740	0.02917878086039933	-0.03503600846697219	-12.523032050856347	-2.8014298656557988	0.11933498858184445	0.06267593954601816	1.0	1.0	0.32160830027931153	0.6783916997206885	0.5871904391028712	0.520181223861404	0.08889986602115356	0.49966808946061775	0.1845908337978712	0.8978191754771497	In	NA	Sub_train
Cpd37683	-0.7002339172763559	0.2618299874113805	4.5057265588273285	13.015417901076814	-0.0957321748019474	-0.039144231349554415	-1.0	-1.0	0.8076819996189496	0.19231800038105043	0.03691903410848835	1.7128498723344974	0.6528950664571829	1.5633055160435192	0.039071635972633925	0.7065376649186518	In	NA	Sub_train
Cpd24942	-1.8076021676367535	0.006413967735874076	-9.08765237814606	0.7105718646314332	-0.5934079384507853	0.007336465371286459	-1.0	-1.0	0.9293403491608688	0.07065965083913116	0.7984833170276333	0.2083937942378915	0.06074975264843156	0.0416016669395582	0.29766678919552536	0.025847903427377587	In	NA	Sub_train
Cpd10279	-2.3417930979748736	-0.07562299394604502	-33.20102001268675	-5.350951437082091	-2.3111918234466664	-0.062026221191375575	-1.0	-1.0	0.8669510638463961	0.1330489361536039	1.2014787605170227	0.8254772225070675	0.9896599880896622	0.8321993109836772	1.4599573455443933	1.067083876948132	In	NA	Sub_train
Cpd41014	2.9099480116296297	-0.0559151293460932	-5.329076006900305	-0.9937375579634916	2.3781261973730525	-0.0016097747396961073	1.0	1.0	0.002146972752709364	0.9978530272472906	2.7604524842102447	0.677234328062046	0.22447824099152325	0.263892821680288	1.7129389069596823	0.11511592909848475	In	NA	Sub_train
Cpd34998	1.950864983822545	0.03325855883995196	31.812869415970184	6.261571747230665	1.6471249680551951	0.03228434007901701	1.0	1.0	0.002335546554945167	0.9976644534450548	2.0369170061937596	0.006468321019889573	1.8424298209384344	0.6824089836557342	1.2183273129537249	0.41894578460983123	In	NA	Sub_train
Cpd29420	-2.671094017094021	-0.07646942291128744	-12.04657766293426	-5.898939420040192	-0.7962325581395442	-0.006242501056189022	-1.0	-1.0	0.9428980542402868	0.0571019457597132	1.4499044869850604	0.8318440756541075	0.06814489153248546	0.9036727652173171	0.4349024112772055	0.18811272423419437	In	NA	Sub_train
Cpd06060	-1.6162553957728472	0.0029788011273406572	-29.539756382897448	-0.8355853908347145	-1.611475343507729	-0.0343378429585327	-1.0	-1.0	0.8866214443936762	0.1133785556063238	0.6541306655538439	0.2342331761946321	0.8301705696713109	0.24326521299038373	0.9865137046659894	0.6308045167132409	In	NA	Sub_train
Cpd02990	0.1150632855458342	-0.03987834172980211	-15.333712426853499	-2.464156819406143	0.033579601547216134	0.02005776143707169	1.0	1.0	0.22193913793529962	0.7780608620647004	0.6519819997395635	0.5566053374485791	0.21133676864688888	0.455677946638073	0.12656684290065212	0.22629441792768076	In	NA	Sub_train
Cpd40040	-1.8032388015571832	-0.0344865579175217	1.674220696396399	-2.2047265689525024	-1.4553902861434305	0.007730884600963234	1.0	1.0	0.4580509335108017	0.5419490664891983	0.7951915789083994	0.5160482474350717	0.5295509784835861	0.42184075182856967	0.8809031038527618	0.03206267583985536	In	NA	Sub_train
Cpd38101	0.3700957530533144	0.2386930868416264	-25.224371767512835	14.105623400374075	-0.921365453397839	0.02404258183725878	-1.0	-1.0	0.9036940637500432	0.0963059362499567	0.8443793552736922	1.5388137107020798	0.6421867880721691	1.7054997890614423	0.519570094865154	0.28908230966423726	In	NA	Sub_train
Cpd10209	-1.5283433078607591	0.03374803189657145	-10.252943196084269	1.4237552685059451	-0.3131236951560807	-0.05082135944204919	-1.0	-1.0	0.8411886874558259	0.15881131254417408	0.587809489277441	0.002786496320002931	0.009988164947109633	0.05141803962746317	0.1080202731696722	0.8905314666044294	In	NA	Sub_train
Cpd27592	-3.4460940170940213	-0.09546942291128756	-52.78557766293426	-5.788939420040193	-1.845232558139544	0.12075749894381095	-1.0	-1.0	0.9999182414501822	8.17585498177951e-05	2.034567106596724	0.9747624004766918	1.8427888598279707	0.8893255893481312	1.1446790043978736	1.8129968490274482	In	NA	Sub_train
Cpd23021	-0.8170938917345508	0.0063354819168749505	3.6084738115745845	2.0654179010768168	-0.1979299769997491	0.05481181260648955	-1.0	-1.0	0.6125898078281329	0.38741019217186706	0.05124052562632498	0.20898416591019064	0.6138095666670889	0.13510937270181944	0.030077656561565913	0.7739059494611222	In	NA	Sub_train
Cpd44817	0.039068890750509115	0.31551344208247817	-4.297757325581618	15.343075628849695	0.06878553803239362	0.019818796688875324	-1.0	-1.0	0.893566908322815	0.10643309167718491	0.5946515714339664	2.1166577361388326	0.2694038277067755	1.8668992868037686	0.15038795792073975	0.22252910576006021	In	NA	Sub_train
Cpd45833	-0.4927992411176227	-0.04932172275268649	-25.141163918988212	-3.0794518436777776	-0.4207749015280459	0.0011374780075566382	-1.0	-1.0	0.5601616303677474	0.43983836963225265	0.19340845496172962	0.6276386109460531	0.6385621456779261	0.5359301823168022	0.18085945954147722	0.07182810411662004	In	NA	Sub_train
Cpd38040	-1.0150690821115207	0.3189728445542376	16.85133095443172	16.670362956021872	0.015806286736514283	-0.04189148409680715	-1.0	-1.0	0.8735336856740604	0.1264663143259396	0.20059367843137912	2.1426794206730935	1.1906856940037982	2.0400158750935966	0.11454102513630413	0.7498254899005163	In	NA	Sub_train
Cpd33902	0.4162212560579189	-0.021405581136306483	-30.311712528521994	-3.283413097774581	-0.2738590662703337	0.07124623980737667	1.0	1.0	0.4141501304474551	0.5858498695525449	0.8791765906512118	0.4176529164553671	0.8637979860934428	0.5625326185261348	0.08145295713471236	1.0328594109002305	In	NA	Sub_train
Cpd17596	-0.9510294331219477	0.026502453071489282	-27.30874633657063	-3.262968327194261	0.17318114242799776	-0.0024066290273746143	-1.0	-1.0	0.8720792049722852	0.12792079502771478	0.15228195077040468	0.05728786411214636	0.7329848625621398	0.5598660301704893	0.22102433201481503	0.1276717774730363	In	NA	Sub_train
Cpd08312	-1.9080136375310892	0.13429748244602202	-8.049097042238111	12.058370653121328	1.332480700448315	-0.04587630449699424	-1.0	-1.0	0.999056261236995	0.0009437387630050272	0.8742340693211559	0.7535481896988743	0.1059905774750138	1.438478923484084	1.0054320447869383	0.8126133816370728	In	NA	Sub_train
Cpd39769	-0.13071132902971075	-0.03283820626917011	26.692902015077713	2.3139547497288158	-0.40429138504452977	-0.005455928585849957	1.0	1.0	0.012397054771620342	0.9876029452283797	0.46656879975016347	0.5036493181560742	1.6193973639349897	0.167525753407124	0.1697063478424129	0.17571888407309544	In	NA	Sub_train
Cpd05748	-1.7102114397288912	-0.02119702304848354	-42.099097042238114	-2.576244731494055	-1.0345522665846518	0.016211607590917852	-1.0	-1.0	0.9881742525331795	0.01182574746682051	0.7250114226992495	0.41608413895326934	1.3772718276027072	0.470297446524756	0.5961547951987303	0.16569146295307025	In	NA	Sub_train
Cpd22455	-2.4051108829568832	-0.03946942291128752	-38.04457766293426	-4.7079394200401925	-1.6502325581395438	0.006757498943810975	-1.0	-1.0	0.9865278627097699	0.01347213729023008	1.249245911530687	0.5535294431048666	1.2006516758852193	0.7483319792154939	1.01273769299794	0.016725263579989526	In	NA	Sub_train
Cpd09760	-2.5558158353332865	0.2595722077207472	-28.069976163117236	15.610019004769681	-2.5713654533978385	-0.038733447354137085	-1.0	-1.0	0.9991819874145765	0.0008180125854235006	1.3629382370078986	1.6958668149027203	0.7661450265368951	1.9017164100895712	1.6359965759415147	0.7000650366842243	In	NA	Sub_train
Cpd22395	-0.37753345217411133	0.09644537202676502	-18.696471243370468	-0.5917249560660401	1.5636084845387122	0.03393269172736866	-1.0	-1.0	0.9115393251124077	0.08846067488759239	0.2803653557556889	0.4688239680083655	0.3578229281148263	0.21145877167072613	1.161818213678465	0.4449184795989501	In	NA	Sub_train
Cpd23666	0.790598415957757	0.30358822916962225	-14.070647067546293	12.938494824153741	1.2438282647584924	0.09162499941967636	-1.0	-1.0	0.9510495282324414	0.048950471767558665	1.1616079855283912	2.0269560807357796	0.15631599441439661	1.5532725259252078	0.9454478467166127	1.3539628042181096	In	NA	Sub_train
Cpd02002	0.5908874613700104	-0.03987834172980211	8.914639221498149	-1.4603106655599891	0.2830301509977654	-0.01675542537611512	1.0	1.0	0.008506662015202338	0.9914933379847977	1.0109453663355938	0.5566053374485791	0.8449530517673367	0.3247474255941026	0.2953505999464955	0.35376243682930664	In	NA	Sub_train
Cpd45465	-0.4109311092494911	0.06441454098357717	-1.2224826003068967	2.6925261783002448	1.0154888347356896	-0.007653730783652153	-1.0	-1.0	0.6170977151488324	0.3829022848511677	0.2551700503691295	0.22788750930480708	0.40336680524820606	0.21690239763224478	0.790948339837013	0.21034914405858718	In	NA	Sub_train
Cpd18642	0.14690872925294474	0.3331985813471209	-14.82272341586449	20.378150872901553	0.32423894220655675	0.005910713705390647	-1.0	-1.0	0.9876612210669912	0.012338778933008792	0.6760063101143957	2.249685656031297	0.18907742094034427	2.5236184689946484	0.3232333791941569	0.0033826647839299783	In	NA	Sub_train
Cpd45301	-2.052139900458282	0.03419476076379698	11.862682234857939	0.3183503541244202	-0.5240716048247489	-0.02798340111332248	-1.0	-1.0	0.6156387526269635	0.3843612473730364	0.9829634092409648	0.0005738058565109496	0.9733736500131109	0.09275867594793921	0.25075229285561484	0.5306790489243862	In	NA	Sub_train
Cpd39109	-0.9944613175768964	-0.04091726533587222	-20.695372342271572	-3.0065601209012045	-1.080347559417332	0.009207417002093949	-1.0	-1.0	0.5938703148706601	0.40612968512933995	0.18504711120924522	0.5644201385747989	0.44489766677763254	0.526422997170589	0.6271409028514882	0.05532805476216775	In	NA	Sub_train
Cpd01004	-0.27258482030658193	-0.06757858194823996	-13.987356616873369	-7.8877654113191795	-0.4438851251840665	-0.016494874184529527	1.0	1.0	0.04863850900506905	0.951361490994931	0.35953895837804994	0.76496701793291	0.152687753762851	1.1630730949453887	0.1964963478282522	0.3496569920749235	In	NA	Sub_train
Cpd28020	-2.327524185216495	-0.03267550709411403	-18.050866847766077	0.6742091098680258	-0.9468310759008484	0.004262362057038997	-1.0	-1.0	0.9870910712517705	0.01290892874822947	1.190714244501121	0.5024254921798094	0.3296995587006437	0.046344420009364444	0.5368006980890653	0.022590030205188877	In	NA	Sub_train
Cpd17461	-1.110370092462607	0.13859036515940135	-4.6389661167904155	-0.482748546974481	2.5341701534170094	-0.039144231349554415	-1.0	-1.0	0.9318872421052118	0.06811275789478824	0.2724890827713847	0.7858393268597164	0.25454032778659863	0.19724510160864464	1.8185216977108272	0.7065376649186518	In	NA	Sub_train
Cpd18475	-0.9585857762415608	0.01891286706140666	-12.251294844435918	1.4517772465279228	-1.3372995193319048	-0.0946387368440599	1.0	1.0	0.2395489566572303	0.7604510433427697	0.15798248156136935	0.11437685983098442	0.07706263893321622	0.055072914599133896	0.8010002800715492	1.5809517295523192	In	NA	Sub_train
Cpd31683	-0.6594389085490759	-0.0234975469285107	-7.840065017889316	-2.86186942609536	-0.5982474290005731	-0.01895322757391732	1.0	1.0	0.17367144393324818	0.8263285560667518	0.06769492658535563	0.4333887189084184	0.1150962850572123	0.5075511531250058	0.3009412955014053	0.38839269681479843	In	NA	Sub_train
Cpd18886	0.9971918225511632	-0.03652166094026782	-11.510207507106733	-3.284582098923183	0.5169051878354158	-0.033100275305598365	1.0	1.0	0.015229182476231284	0.9847708175237687	1.3174627497779372	0.5313563271641376	0.044779908056871674	0.5626850900267737	0.4535956207878666	0.6113044499585493	In	NA	Sub_train
Cpd38438	-0.8090251260675646	0.33435745993885296	1.6205617236624987	19.046187131846047	0.26086123179145965	-0.029803572008895062	-1.0	-1.0	0.9826919631336143	0.017308036866385688	0.04515342153356006	2.2584027606104082	0.5272135236538862	2.349891941319173	0.2803506190623972	0.5593590599803115	In	NA	Sub_train
Cpd15556	1.0384409261038008	0.004687567360985472	-24.260840851547783	-2.8891747033786124	1.0820975031721476	0.06738340990238961	1.0	1.0	0.2801094155495373	0.7198905844504627	1.3485812129259604	0.2213798073722157	0.6002141248186871	0.511112549628094	0.8360172376016778	0.971993695130538	In	NA	Sub_train
Cpd45405	-1.457084955403337	-0.0509700744010382	-15.10490018272448	-3.0459353601612937	-1.4152803960335407	-0.023038346168267537	-1.0	-1.0	0.525649584906142	0.47435041509385795	0.5340519473200634	0.6400375402250518	0.2013694088954046	0.5315586651938234	0.8537638653850383	0.4527609639570297	In	NA	Sub_train
Cpd18489	-1.1651791828349676	-0.006361858213318632	-2.096899240040317	-0.3361348413841652	-2.129607211639597	-0.11606730827263133	1.0	1.0	0.03588406308506309	0.9641159369149369	0.313837245810916	0.30449377544228695	0.36527607608253876	0.17812244143648714	1.337093182406585	1.9185967644108641	In	NA	Sub_train
Cpd17565	-1.762567894660409	-0.041079964510928296	-27.098856226680518	-2.960770524996459	-1.841104571857716	-0.0468365390418621	-1.0	-1.0	0.7732106202636231	0.22678937973637694	0.7645093092719478	0.5656439645510637	0.7238417756547203	0.5204507118485496	1.141885917610872	0.8277435748678729	In	NA	Sub_train
Cpd28280	-2.520930778623089	-0.059049133467740315	-32.8272404741397	-3.284582098923183	-1.2050728341426065	-0.018340694961440543	-1.0	-1.0	0.9901697222745832	0.009830277725416737	1.3366208323092075	0.7008083606437765	0.9733776639394673	0.5626850900267737	0.7115327813744098	0.37874116236785166	In	NA	Sub_train
Cpd40391	2.8801053811659267	0.4282344645901104	21.213081667441454	15.438397644506445	2.588189679218956	0.03907020997375308	1.0	1.0	0.013373284673072416	0.9866267153269276	2.7379391029160365	2.9645471945114386	1.3806892432821618	1.8793320297386114	1.8550725032262703	0.5258691642103378	In	NA	Sub_train
Cpd06958	-2.7827389122563635	-0.019548671400131827	-45.5771190202601	-4.363057918307242	-1.8493874314198169	-0.04587630449699424	-1.0	-1.0	0.9935262610913528	0.006473738908647189	1.5341297732713632	0.4036852096742709	1.5287790007020923	0.7033494741301155	1.1474902835224878	0.8126133816370728	In	NA	Sub_train
Cpd03159	1.304415179693418	0.056421418051759924	4.318643383126627	-6.07776541131918	1.7151148748159324	-0.07449487418452952	1.0	1.0	0.0011910028286228336	0.9988089971713772	1.5492330888652668	0.16776310196184405	0.6447454793458935	0.9269968374615095	1.2643307871074219	1.2635495530920515	In	NA	Sub_train
Cpd43516	-0.19609594441432604	0.03474421131324747	3.516528388704092	1.5474712332452998	0.8555987248455806	0.059928686798765424	-1.0	-1.0	0.5039868499661626	0.4960131500338374	0.417242424894589	0.004706782282843126	0.6098043041395479	0.06755417329965897	0.6827631563560874	0.8545313504952852	In	NA	Sub_train
Cpd41532	-1.7054366037549855	-0.0322887557197195	21.39949542167113	-2.060221074447008	-1.6015441322972768	-0.009851532981454348	1.0	1.0	0.06089007690753301	0.939109923092467	0.7214092703009014	0.49951634172974113	1.3888096695211714	0.4029930632491695	0.9797940275844675	0.24497940404407892	In	NA	Sub_train
Cpd18020	-2.3728372693849207	-0.02215746083555452	-27.471111024762607	-2.58792437597007	-2.1287462843154463	-0.06258834665878872	-1.0	-1.0	0.9029501344364487	0.09704986556355134	1.2248985883625345	0.42330856840719006	0.7400576801218264	0.47182080937372833	1.3365106599441825	1.0759411576899793	In	NA	Sub_train
Cpd17543	-3.223873568281945	0.09753057708871248	-43.57257766293426	-5.977939420040193	-0.8792325581395444	-0.08224250105618902	-1.0	-1.0	0.9967104646335184	0.0032895353664815627	1.8669232488757586	0.4769868990369191	1.4414585650267653	0.9139766460688236	0.49106204638589535	1.3856271145325003	In	NA	Sub_train
Cpd28107	-2.860221065484226	-0.07403716008367478	-34.447802754085906	-2.9834130977745814	-1.131753803112439	0.07339844749637459	-1.0	-1.0	0.9991370319255806	0.0008629680744193886	1.5925825715673045	0.8135485530830211	1.0439714702516918	0.5234039570647185	0.6619235039144471	1.066771248775042	In	NA	Sub_train
Cpd23019	-1.7670006638773552	-0.035691295422020694	-36.280885460852815	-3.0488266316091672	-0.7287462843154467	0.05986461290990841	-1.0	-1.0	0.9919888269271605	0.008011173072839523	0.7678534053526106	0.5251103035400156	1.1238229435070652	0.5319357704660798	0.38923970630363414	0.8535217530749082	In	NA	Sub_train
Cpd30350	1.4993523002421327	0.061667288236324475	2.462682234857939	-2.9398914041173376	4.569884439131294	-0.031590590211279954	1.0	1.0	0.07963535275790667	0.9203646472420933	1.6962943115227713	0.20722262717314416	0.5638973913426095	0.5177274716735792	3.1959309925452977	0.5875166917313762	In	2.5796311655923656	Sub_train
Cpd14062	0.024155211818086768	-0.02087634241345081	-24.687908520720715	-2.8372950041304916	-0.8239175344218373	0.062223683416399236	1.0	1.0	0.35787229307626667	0.6421277069237333	0.5834006416369634	0.41367197373422093	0.6188177494327364	0.504345938999428	0.4536346783375225	0.8906930804334751	In	NA	Sub_train
Cpd17919	-0.751578883671398	-0.0311898546208184	-15.845010072834368	0.12054815632222225	-0.6224232531763976	-0.008924451129774186	-1.0	-1.0	0.6042316596292445	0.3957683403707554	0.001815782093315743	0.4912503888770757	0.2336095608961741	0.11855779339502698	0.3172991926600335	0.23037159011813954	In	NA	Sub_train
Cpd09153	-3.1602114397288914	0.2760557242042637	-31.76008605322713	-4.363057918307242	1.3594037773713916	-0.04642575504644479	-1.0	-1.0	0.9993860560245671	0.000613943975432878	1.8188963239081681	1.8198561076927005	0.92689102567362	0.7033494741301155	1.0236487938954102	0.8212709466334458	In	NA	Sub_train
Cpd43211	0.6511568028384211	-0.04822282165378538	2.430814102989803	-0.6783529425788765	-0.03945622020936464	-0.022488895618816986	1.0	1.0	0.011600231570365716	0.9883997684296343	1.0564127612584207	0.6193726580933878	0.5625091739587603	0.2227575621952092	0.07714919109688256	0.4441033989606567	In	NA	Sub_train
Cpd18758	-3.7196261127596406	-0.09346942291128756	28.36342233706575	-5.977939420040193	-3.2472325581395443	-0.0643800648298218	1.0	1.0	0.09794407174428166	0.9020559282557183	2.2409206441447616	0.959718366284841	1.6921674077095326	0.9139766460688236	2.0933032022579092	1.1041728457580198	In	NA	Sub_train
Cpd06445	1.0679813381153522	-0.1049463022167218	-9.407035050280731	-5.970500309262541	0.6903119359518289	0.3763196434702785	-1.0	-1.0	0.6859067391183775	0.3140932608816225	1.3708665995983236	1.0460476486281902	0.04683702693886854	0.9130063712448478	0.5709264605421102	5.839830344895084	Outlier	4.332806606392454	Sub_train
Cpd13190	-1.5411287741384816	0.015513442082478282	16.62861630079201	2.161207496981563	0.2709833402301955	-0.029942238562928308	-1.0	-1.0	0.545434224945996	0.454565775054004	0.597454888254073	0.13994739263879966	1.1809839532459807	0.1476031016007618	0.2871994614292646	0.5615439967422574	In	NA	Sub_train
Cpd33762	-0.5156185326609711	0.009082734664127762	-2.199767946667173	3.4297036153625315	-1.0545233835931558	-0.03819146954740174	1.0	1.0	0.17875277676473733	0.8212472232352627	0.1761935042889343	0.18831928377852686	0.3607949810693645	0.3130516188715943	0.6096676945229536	0.691525217963331	In	NA	Sub_train
Cpd04461	0.10632720277700584	0.0386627203396692	-1.467937305919819	5.061830517805127	0.3737705825683709	-0.006387123447014672	1.0	1.0	0.3383441317724174	0.6616558682275826	0.6453914693695408	0.03418187417012557	0.3926744781708179	0.5259280889640828	0.3567475821948115	0.19039150573647148	In	NA	Sub_train
Cpd34629	0.300864983822545	-0.03267550709411403	-7.404163551062777	-1.8472194615605453	0.13228980322003112	-0.008375000580323635	1.0	1.0	0.06806984692861606	0.9319301530713839	0.7921514289560249	0.5024254921798094	0.13408472141733088	0.37521150324460256	0.19335634780969382	0.22171402512176658	In	NA	Sub_train
Cpd22907	-0.8747861994268585	0.03161020719160025	-12.444273441172669	-1.5560106703517542	0.4306414515716791	0.01744917524385219	-1.0	-1.0	0.7828403077584062	0.21715969224159382	0.09476379755771433	0.018867250298888034	0.08546903827313623	0.3372294692252789	0.39522766956276184	0.18519152970776193	In	NA	Sub_train
Cpd25647	-3.5280940170940216	-0.06046942291128765	-53.40757766293426	-5.977939420040193	-0.4372325581395442	0.0996199351701782	-1.0	-1.0	0.9999788913443584	2.1108655641685734e-05	2.096428183768539	0.711491802119302	1.869883990986806	0.9139766460688236	0.1919950738793791	1.4799371543593771	In	NA	Sub_train
Cpd28890	-3.2840940170940214	0.07853057708871257	30.064422337065743	6.622060579959808	0.11276744186045562	-0.007242501056189023	-1.0	-1.0	0.9852907533506189	0.014709246649381136	1.9123537590133828	0.3340685742143364	1.7662651860072476	0.7294271353106669	0.18014708647940775	0.20386949252759315	In	NA	Sub_train
Cpd22733	-1.9161108829568825	-0.09546942291128756	-52.78557766293426	-5.788939420040193	-1.845232558139544	0.12075749894381095	-1.0	-1.0	0.9970391140759283	0.002960885924071744	0.8803426586402305	0.9747624004766918	1.8427888598279707	0.8893255893481312	1.1446790043978736	1.8129968490274482	In	NA	Sub_train
Cpd13238	-2.157062840072548	0.023755200324236468	2.401693223868925	-0.04758371180964541	-0.4663792971324416	-0.04697520559589534	-1.0	-1.0	0.7983515636915274	0.2016484363084726	1.0621176295406203	0.07795274624381017	0.5612406304873121	0.1404870432250515	0.21171640190888916	0.8299285116298187	In	NA	Sub_train
Cpd10722	-0.32284880236625396	0.2875941857427254	-19.503492646633717	14.597381642132321	-0.17795885999124528	-0.017854326475016218	-1.0	-1.0	0.9720046285982219	0.027995371401778133	0.3216196404127319	1.9066486126456872	0.39297783288878946	1.7696392616035084	0.016564757237342773	0.3710775668220525	In	NA	Sub_train
Cpd34129	-0.5029811700236089	-0.012345836764443624	-12.844822891722119	-0.5444722088132927	-0.8292486583184309	0.010855768650445595	1.0	1.0	0.34734434017753124	0.6526556598224688	0.1857271733786669	0.34950536440550034	0.10291749470116962	0.20529564916947735	0.4572418346357383	0.08130074975128655	In	NA	Sub_train
Cpd30176	-0.9260734635734637	-0.033937107368071213	-17.024130951955247	-2.055825470051404	-1.0801155608687054	0.007730884600963234	-1.0	-1.0	0.5212278968996114	0.4787721031003886	0.1334550829882556	0.5119152710087395	0.2849736040985879	0.40241974952812315	0.6269839275040592	0.03206267583985536	In	NA	Sub_train
Cpd19496	-0.21888036312547554	-0.021405581136306483	-4.261336588672373	-4.494691293263302	0.22689281342891404	0.015503710654269318	1.0	1.0	0.1152301263411959	0.8847698736588041	0.40005378240427975	0.4176529164553671	0.27099036250333086	0.7205182666823801	0.2573668361652903	0.1545372949466925	In	NA	Sub_train
Cpd40529	-1.484008032326414	0.02485410142313757	2.7225723447480483	1.071097606871673	-0.6509946817478262	-0.09446691759683896	1.0	1.0	0.31186687096136545	0.6881331290386346	0.5543628075547119	0.06968679339114482	0.5752185434557231	0.005421298781255911	0.33663125293841206	1.5782444134855127	In	NA	Sub_train
Cpd46186	-1.488953087271469	0.3166123431813794	0.4308141029898068	19.41560310137716	-1.492752923506068	-0.015346038475959844	-1.0	-1.0	0.9852685501270299	0.014731449872970098	0.5580933737202595	2.124923688991499	0.4753865657309942	2.3980744493532526	0.9061834903706415	0.33155505400780844	In	NA	Sub_train
Cpd04720	0.3370413075238561	-0.018449770301230732	11.686067792926721	3.2402387849894607	0.0154477334153478	0.029398420777731037	1.0	1.0	0.057095516529701795	0.9429044834702982	0.8194429698374804	0.3954192568216056	0.9656800945972415	0.2883399348498857	0.114298420031681	0.3734730228660209	In	NA	Sub_train
Cpd09331	-2.0387828683003195	-0.04647174832320872	-31.2947014378425	-3.6009700062193297	-1.9356511676835533	-0.029942238562928308	-1.0	-1.0	0.9055563402158843	0.0944436597841157	0.9728868190323047	0.6062010545645711	0.9066182649129277	0.6039512077436967	1.2058582347475924	0.5615439967422574	In	NA	Sub_train
Cpd37442	-1.0557284227708612	-0.0700381444567513	-26.142075638974863	-3.225241439582524	-1.5891387682085405	0.008657966452643395	-1.0	-1.0	0.624420221115856	0.375579778884144	0.2312672224592153	0.7834678891704296	0.6821631655034144	0.5549453547926474	0.9714002839626137	0.04667048976579472	In	NA	Sub_train
Cpd02379	-1.0605900904560766	0.014602569963729332	-9.802523772085236	-0.4795228656535191	-0.8848760339729828	-0.019920958033480842	1.0	1.0	0.4614231224970886	0.5385768775029114	0.234934880994079	0.1467989882882311	0.0296090224547316	0.1968243796340102	0.49488054691060146	0.4036410014366052	In	NA	Sub_train
Cpd12182	-0.3680756743256723	-0.037783261214225	-6.310394688218984	-2.2662650304909637	-0.4334122641654084	0.0022363791064577377	1.0	1.0	0.15129688923657325	0.8487031107634267	0.2875003353332031	0.5408461059930677	0.1817307194819655	0.4298671439232192	0.18941017851075995	0.05451297412387414	In	NA	Sub_train
Cpd29241	-4.814094017094021	-0.11446942291128748	-50.302577662934254	-5.977939420040193	-2.754232558139544	-0.0363800648298218	-1.0	-1.0	0.999896057676826	0.00010394232317398147	3.0665909306338275	1.1176807252992746	1.7346261417131985	0.9139766460688236	1.759728502154487	0.6629833335428544	In	2.651999103702579	Sub_train
Cpd00988	0.5927933681905398	0.04091835943741365	-9.069441065318324	-5.3329063243001364	1.3061014096360408	-0.046236747507165055	1.0	1.0	0.028512843642796493	0.9714871563572035	1.0123831888832409	0.051148830025597156	0.06154306118483364	0.8298457072867499	0.9875832333840066	0.8182927986313094	In	NA	Sub_train
Cpd02956	-0.07284880236625398	-0.011306913158373521	48.33441944127837	6.108370653121329	-0.4598269918593776	0.11181600319531344	1.0	1.0	0.016865862793657427	0.9831341372063426	0.5102204854487523	0.34169056327928055	2.5621300860236182	0.6624271378326583	0.2072829672913468	1.6721077723219626	In	NA	Sub_train
Cpd15264	-0.7350953671878817	-0.0454755689065327	-8.453801281625577	-1.5074738216997554	-1.1636320443851889	0.008657966452643395	1.0	1.0	0.24624655013547003	0.75375344986453	0.01061943845850965	0.5987077759617251	0.08836113302687866	0.33089886282758535	0.6834930267793194	0.04667048976579472	In	NA	Sub_train
Cpd29200	-2.0490940170940206	0.026530577088712537	-53.549577662934254	-5.977939420040193	-0.6842325581395441	0.011757498943810979	-1.0	-1.0	0.9964171825539971	0.003582817446002831	0.9806655845354414	0.05707631477378694	1.876069696170977	0.9139766460688236	0.3591207349859616	0.0955091050469834	In	NA	Sub_train
Cpd09351	-0.6459257254431766	-0.038229990081450525	-35.372723415864485	-4.363057918307242	-1.0015852336176192	0.10192589330520356	-1.0	-1.0	0.8837668108387516	0.11623318916124839	0.07788931759695199	0.5442064081695815	1.0842622204806425	0.7033494741301155	0.5738485718006014	1.5162716023872498	In	NA	Sub_train
Cpd11979	-0.8098339160839136	-0.036684360115323895	4.445099817275524	2.22824046401453	-0.8883573191104635	0.014873741743820374	1.0	1.0	0.30665712195624584	0.6933428780437542	0.04576357545572056	0.5325801531404023	0.6502540865310108	0.15634613584671928	0.4972360614049415	0.14461102079270363	In	NA	Sub_train
Cpd24345	-1.7121134458322425	-0.08155595707615597	-35.95757719017613	-2.946570992511423	-1.2528064346913863	0.0703909286993821	-1.0	-1.0	0.9874069346642141	0.012593065335785887	0.7264463025326723	0.8701050726012574	1.1097392136055846	0.5185986828501585	0.7438303908833667	1.01938247195279	In	NA	Sub_train
Cpd34124	-0.6408932579356965	-0.02278539720400413	-8.320647067546293	-2.3983183626594458	-0.9061717352415076	-0.0199890466097922	1.0	1.0	0.14504745494711224	0.8549525450528878	0.08168582809506024	0.4280319165058214	0.09416150424043142	0.44709071102079423	0.5092896892313727	0.40471385735697063	In	NA	Sub_train
Cpd28826	-3.660094017094021	-0.019469422911287504	-30.402577662934256	-4.677939420040193	-0.6342325581395443	-0.042242501056189034	-1.0	-1.0	0.9989458748951484	0.0010541251048515599	2.196009429947557	0.40308910118635766	0.8677561898469242	0.7444191130693524	0.32528962949879925	0.75535638279655	In	NA	Sub_train
Cpd38959	-0.6219338450494237	-0.03267550709411403	-21.48987783677707	-0.17743924178032566	-0.5457321748019471	-0.0017815939869170441	-1.0	-1.0	0.6867299029469125	0.3132700970530875	0.09598887326201168	0.5024254921798094	0.4795073622439376	0.1574239534621034	0.26540831341182797	0.11782324516529125	In	NA	Sub_train
Cpd16532	1.9291264317180552	0.025234464590110584	-24.21391833255855	-4.690602355493555	1.4521896792189564	0.01561993517017819	1.0	1.0	0.019551083311689865	0.9804489166883101	2.0205173690066944	0.06682569514651347	0.5981701186992077	0.7460707254508935	1.0864297865579395	0.15636861771388105	In	NA	Sub_train
Cpd36966	-1.358475675518114	0.3491926247740177	-5.7025151994144245	20.08025306591198	-0.7732047022744749	-0.036396978602301656	-1.0	-1.0	0.9940021055502226	0.005997894449777412	0.4596607732610774	2.369993124121389	0.20821074275837273	2.484763994195337	0.4193212548589189	0.6632498399367869	In	NA	Sub_train
Cpd15270	0.6594935576827485	-0.06373348527059361	-3.9886604004199615	-3.6260168086417717	0.10916517234507968	-0.019834635210392332	1.0	1.0	0.011874285227355785	0.9881257147726442	1.0627020372924139	0.7360441349881681	0.28286849286440857	0.6072180339192925	0.17770971128005028	0.40228083271476744	In	NA	Sub_train
Cpd46055	-0.7609311092494911	-0.016354689785653614	-13.104900182724483	-2.4937375579634917	-0.4092364399895844	0.02586275273283136	-1.0	-1.0	0.5316291098999102	0.46837089010008987	0.008871132681299132	0.3796600253660943	0.1142468006676385	0.4595361289873702	0.17305228135213208	0.3177623207201625	In	NA	Sub_train
Cpd38511	-1.2579262249686636	0.3354563610377541	13.026605679706455	19.55882449448341	-0.6303475594173319	-0.037495879701202765	-1.0	-1.0	0.9536996107372522	0.04630038926274782	0.38380592789494183	2.2666687134630736	1.0240756731594358	2.416754654036209	0.32266095346702606	0.6805649699295329	In	NA	Sub_train
Cpd15477	-0.7274030594955742	-0.015255788686752512	-22.63237271019701	-2.891539755765689	-1.2498957806489253	-0.008450585071330655	1.0	1.0	0.376326756241504	0.623673243758496	0.01642254138269479	0.3713940725134289	0.5292759288735361	0.5114210207420689	0.741860978004424	0.22290499243313866	In	NA	Sub_train
Cpd14203	5.323126431718054	-0.1344694229112875	-21.322577662934254	-5.977939420040193	3.505767441860457	0.34161993517017825	1.0	1.0	0.004460472245669256	0.9955395277543307	4.580962441215707	1.2681210672177836	0.4722195484928652	0.9139766460688236	2.475925904838253	5.293075081361878	Outlier	5.078389317864304	Sub_train
Cpd24045	-1.2214894961301554	-0.05740078181938873	-25.700317397216626	-2.465351329692414	-1.1166112956810683	0.046570054364731314	-1.0	-1.0	0.8893464320801007	0.11065356791989935	0.356317936497778	0.688409431364779	0.6629196003893696	0.45583374526675186	0.6516777485894303	0.6440424745155281	In	NA	Sub_train
Cpd17647	-2.4074237355503345	-0.091553034142774	-26.66911152823951	-2.7312799665365075	-2.078052872767702	-0.036375988593850966	-1.0	-1.0	0.940269755243137	0.059730244756862935	1.2509907353449616	0.9453032572056423	0.7051215361546026	0.4905185172799802	1.3022103768726652	0.6629191052371528	In	NA	Sub_train
Cpd03197	-0.2327389122563641	-0.01020801205947254	50.44101284787178	6.6435354882861635	-0.6169698490022345	0.13544237682168708	1.0	1.0	0.026852410002544125	0.9731475899974559	0.38959884609604456	0.3334246104266161	2.653896042052535	0.7322280833700567	0.31360929882242866	2.0443830671659997	In	NA	Sub_train
Cpd20307	-2.567093891734551	0.2794124049937981	-11.71570201260124	-3.284582098923183	2.6256963966266245	-0.045737637942961	-1.0	-1.0	0.9965806442802201	0.0034193557197799056	1.371446440878468	1.8451051179771425	0.0537315167044499	0.5626850900267737	1.8804503774881907	0.810428444875127	In	NA	Sub_train
Cpd27085	-5.3790940170940225	0.03553057708871244	0.15742233706574638	3.1380605799598067	-2.088232558139544	-0.21724250105618906	-1.0	-1.0	0.997242191803525	0.002757808196474921	3.4928288404152346	0.01062183908954133	0.46347726387334465	0.2750129468720839	1.3090981770654833	3.5127908341413336	Outlier	3.562768405369634	Sub_train
Cpd27118	-1.5396120973044072	-0.05300517742378432	-32.746471243370465	-3.2159007802418635	-0.8094684385382108	0.023493131287808233	-1.0	-1.0	0.9651883585469517	0.03481164145304831	0.5963107021238611	0.6553456199541176	0.9698592509148842	0.5537270631354236	0.44385810059686065	0.2804247446678643	In	NA	Sub_train
Cpd30250	-0.2583400074501749	-0.0278931513241151	-12.706548534372832	-1.5876936019195358	0.12318114242799764	-0.005766414387104131	1.0	1.0	0.3352507981305176	0.6647492018694824	0.37028529334644333	0.46645253031907974	0.09689408336952557	0.3413618382366821	0.18719322652765252	0.1806111369018477	In	NA	Sub_train
Cpd20761	-1.0874235620642212	0.2623794379608311	-2.6618558587550893	10.615417901076816	-0.3001277791975517	-0.024858517063840117	-1.0	-1.0	0.9141133741750129	0.0858866258249871	0.2551781426762636	1.71698284876083	0.3406658290035534	1.2502762243521879	0.09922694909576635	0.48144097501295496	In	NA	Sub_train
Cpd43803	-1.4537882521066336	-0.006464579895543714	-7.604900182724478	-1.5970342612601949	-0.8993463300994745	-0.016444939574860942	-1.0	-1.0	0.577346514634097	0.422653485365903	0.5315649032096983	0.30526644969210626	0.125340371958719	0.3425801298939056	0.5046714692043178	0.3488701840005543	In	NA	Sub_train
Cpd14820	0.5542303997880113	-0.025387620608939364	-17.731517543277107	-4.164362673303424	-0.744970166000785	-0.02960907130061789	1.0	1.0	0.016432199280866366	0.9835678007191336	0.9832911551719838	0.44760588544516156	0.3157882865292426	0.6774338775442902	0.40021714335779257	0.5562943573870861	In	NA	Sub_train
Cpd16444	5.478126431718055	-0.1434694229112876	-39.835577662934256	-5.977939420040193	3.784767441860457	0.3612425742574257	1.0	1.0	0.03461292086177392	0.9653870791382261	4.6978949651380395	1.3358192210811133	1.2786699715531837	0.9139766460688236	2.6647034734566195	5.602264458764626	Outlier	5.274913980853954	Sub_train
Cpd37320	-0.8919921590345977	0.2667750423564353	0.7227595258602969	13.769813505472419	-0.7396882187579912	-0.04024313244845551	-1.0	-1.0	0.8523769808477908	0.1476230191522092	0.1077440316444153	1.75004666017149	0.4881040890813118	1.6617004834181066	0.3966432610708209	0.7238527949113975	In	NA	Sub_train
Cpd09835	-1.3989359551177307	0.06573038951260139	-18.88372677960404	-5.970500309262541	0.8451991539969421	-0.06277810089062369	-1.0	-1.0	0.7627411907159883	0.23725880928401163	0.49018414495260293	0.23778534443577562	0.3659800234757052	0.9130063712448478	0.6757265767880574	1.0789310711536948	In	NA	Sub_train
Cpd18920	-0.3001108829568828	-0.006578581948240014	54.49364338312661	18.180234588680822	-2.295885125184067	-0.0032425010561890205	1.0	1.0	0.01250639330960357	0.9874936066903964	0.3387732036726052	0.30612397508145844	2.8304339132599794	2.2369467283086237	1.4496004950727497	0.14084241935399805	In	NA	Sub_train
Cpd45350	-2.483458581776964	-0.036684360115323895	-13.015889193713491	-2.2673639315898653	-1.8784672092203536	-0.02908230221222358	-1.0	-1.0	0.8707940513933131	0.12920594860668685	1.3083516803470665	0.5325801531404023	0.11036936590585315	0.43001047235348083	1.1671663041287519	0.547994178917132	In	NA	Sub_train
Cpd32147	-1.6973509964611635	0.0006782772473134957	-12.308196886021182	-1.8343968986228325	-0.6834122641654085	-0.037085095705785436	-1.0	-1.0	0.7712414841109594	0.22875851588904064	0.7153094608279245	0.2515377561497812	0.07954136607141273	0.373539070830411	0.3585657059465722	0.6740923416951055	In	NA	Sub_train
Cpd06699	-3.092169037824497	-0.058329760863338326	-25.988238057799524	-0.016364970916677254	-3.0585602444992985	-0.02894351442445828	-1.0	-1.0	0.9826257032709104	0.017374296729089602	1.767564905918371	0.6953972276151242	0.6754617998456913	0.13641521807954277	1.965643343352506	0.5458073319033608	In	NA	Sub_train
Cpd08034	-1.9646070441244952	-0.05855966041112081	-34.52327286641394	-3.582288687538011	-2.1147720468044318	-0.025546634167323917	-1.0	-1.0	0.9094463779725626	0.09055362202743743	0.9169283265490897	0.6971265359438897	1.0472590467663223	0.6015146244292495	1.3270553818774267	0.4922834767712739	In	NA	Sub_train
Cpd33285	2.0920737750313365	-0.02882935324796012	-14.121196518095743	-2.557659022000106	1.6042678251980529	0.11744917524385218	1.0	1.0	0.04738717283374305	0.952612827166257	2.1434453955877317	0.4734946571954803	0.15851799440257092	0.4678733334087261	1.1893292225361576	1.760868359047638	In	NA	Sub_train
Cpd32866	0.14042542338298467	-0.013994188412795334	-16.628339375238603	-3.1021645165056007	-0.7094684385382108	-0.0435398357451588	1.0	1.0	0.04257140570880036	0.9574285942911996	0.6711152822515899	0.3619042936844987	0.26773240685952093	0.5388925706033484	0.37619588962253575	0.7757981848896351	In	NA	Sub_train
Cpd43056	-0.8774146257330074	-0.05261842604938979	12.646748168923875	-3.262968327194261	-1.0119836927368369	-0.015346038475959844	1.0	1.0	0.028126754197191906	0.9718732458028081	0.09674669124753267	0.6524364695040492	1.007528584612293	0.5598660301704893	0.5808843991479254	0.33155505400780844	In	NA	Sub_train
Cpd36629	-1.0310031480455866	0.33600581158720466	-0.2124053093045372	18.38135196701088	0.20097112190134975	-0.034748626953950014	-1.0	-1.0	0.9880991335698048	0.011900866430195145	0.21261439163147708	2.2708016898894066	0.44736708930008706	2.2631782410109054	0.23982764655579605	0.6372771449476681	In	NA	Sub_train
Cpd04665	0.7562720767546253	0.03264913079767035	18.456946913805844	3.747931092681769	0.8659971839647983	-0.028843337464027206	1.0	1.0	0.013047914149159623	0.9869520858508404	1.1357120792055762	0.011052449172668224	1.2606284191001986	0.3545576696307443	0.6897989837034114	0.5442288667495113	In	NA	Sub_train
Cpd37765	-1.17440974145218	0.3651266907080837	5.463418866519642	20.97750581316473	-0.3380398671096396	-0.037495879701202765	-1.0	-1.0	0.9857603832873496	0.014239616712650428	0.3208008104323591	2.489849440485037	0.6946133923200943	2.6017916575039326	0.12487910600361483	0.6805649699295329	In	NA	Sub_train
Cpd36054	-0.4870471040895428	-0.004104078522685436	-19.71130640820564	-0.808757923099007	-0.22760030667007936	0.02294368073835768	-1.0	-1.0	0.67833877245589	0.3216612275441099	0.197747886578765	0.2875107180105108	0.402030471355674	0.23976613664739183	0.05015325761988249	0.27176717967149133	In	NA	Sub_train
Cpd00733	0.020415179693418217	0.1334214180517601	59.67064338312663	9.13723458868082	2.831114874815934	-0.04949487418452952	1.0	1.0	0.027297284705127267	0.9727027152948727	0.580579148760266	0.7469584183481046	3.0559507846575533	1.0574784429899942	2.019441061580889	0.8696303457570825	In	2.6189505367913144	Sub_train
Cpd05081	-0.4931784726959241	-0.034933286784747226	9.542111748970674	2.3023266970773726	-0.6856511676835532	0.010717102096412351	1.0	1.0	0.13120799978958642	0.8687920002104136	0.19312236137720168	0.5194085496115854	0.8722865733596744	0.16600911962161116	0.3600805975685309	0.07911581298934067	In	NA	Sub_train
Cpd42589	1.4786293303109486	0.003974980544016796	32.21048443266014	-0.5096716238975576	0.9215327907796466	-0.009851532981454348	1.0	1.0	0.00027337312877695474	0.999726626871223	1.6806608329600619	0.22673989759178517	1.8597504496007122	0.20075664815005378	0.7273756031523457	0.24497940404407892	In	NA	Sub_train
Cpd39655	0.8165276934121144	0.21128053686192988	-11.68603168293091	12.114868450527366	0.4504216713518991	0.028987636782313732	-1.0	-1.0	0.7085005110436702	0.29149948895632977	1.181169120084652	1.332616041111892	0.05243903845052151	1.4458478674441393	0.40861140360163944	0.36700039463159384	In	NA	Sub_train
Cpd34446	-0.7079262249686636	-0.013994188412795334	-16.29427344117267	-2.2834831978242818	-1.0094684385382109	-0.009473901679224735	1.0	1.0	0.31643753594860513	0.6835624640513949	0.031115931184303038	0.3619042936844987	0.25318005911158636	0.43211289005845727	0.5791825225455105	0.23902915511451248	In	NA	Sub_train
Cpd42823	0.29950845119006964	-0.0223986458296096	-6.171933149757448	1.0254932112672772	0.07867564792250341	0.06817044504052366	1.0	1.0	0.2821686277214338	0.7178313722785662	0.7911280561528097	0.42512276605575305	0.18776228466696457	0.0005268310746004702	0.15707982494017841	0.9843948254408793	In	NA	Sub_train
Cpd17901	-1.3126868934450713	0.03025147713542142	-29.92926190417936	-3.1500769590177105	0.475330585878915	0.0019698760678031643	-1.0	-1.0	0.9689968075205276	0.03100319247947233	0.4251175612924933	0.029087641010212942	0.8471379381379088	0.5451417364128347	0.42546532590032315	0.05871220075344095	In	NA	Sub_train
Cpd11884	0.5093347215739986	-0.041788407479879656	-29.224328283363427	-2.805086775427955	0.10835704873378396	0.13120686151539135	-1.0	-1.0	0.680778936408422	0.31922106359157804	0.9494217037734718	0.5709728846750041	0.8164301103014452	0.5001450560755165	0.177162916977242	1.9776450338815539	In	NA	Sub_train
Cpd42038	-0.9818102301286118	0.0012277277967639845	3.806088828264533	-1.8228584370843703	-0.9625331432862878	0.015972642842721468	1.0	1.0	0.16420184727298004	0.83579815272702	0.17550308807576095	0.24740477972344893	0.6224179345065899	0.37203412231266414	0.547425064050732	0.16192615078544942	In	NA	Sub_train
Cpd35033	-1.2619742326638854	-0.039532768382135215	-29.32583204276193	-5.105086775427955	-2.0360038535218545	-0.04078383538059325	1.0	1.0	0.3877033743213941	0.6122966256786059	0.3868597585830664	0.5540059288195324	0.8208517464333058	0.8001314606130425	1.2737590807579051	0.7323725257286532	In	NA	Sub_train
Cpd07733	-0.6415301210475727	-0.03658163843309894	-36.66722891036999	-2.7905304457797686	-0.540596222628608	0.02390391528322554	-1.0	-1.0	0.8794408012169901	0.12055919878300995	0.08120537641077177	0.531807478890584	1.1406525680038897	0.4982464904257677	0.2619332146167628	0.28689737290229145	In	NA	Sub_train
Cpd08756	-4.209462270907204	0.025128885753203017	-26.322072644265685	-1.5268912867061504	-2.5337482144241097	-0.16127434149212744	-1.0	-1.0	0.99187731177362	0.008122688226379914	2.610454697568074	0.0676198609627001	0.6900040697904761	0.3334314608764991	1.6105439203443943	2.630913512082445	In	NA	Sub_train
Cpd34332	0.07009575305331428	-0.03981836423697112	-12.191526188425415	-0.4757908901319741	-0.32320470227447473	-0.005078297283620336	1.0	1.0	0.16202096266977462	0.8379790373302254	0.6180583412304677	0.5561541857221336	0.07445903833226464	0.19633762227812745	0.1148413054744567	0.16976863514352886	In	NA	Sub_train
Cpd26164	-3.3460940170940208	-0.10546942291128758	-56.87357766293425	-5.762939420040192	-1.5902325581395438	0.07075749894381098	-1.0	-1.0	0.9998975074946219	0.00010249250537811172	1.9591267685823155	1.0499825714359463	2.0208674710455248	0.8859344386881417	0.972140366413345	1.0251584343575104	In	NA	Sub_train
Cpd34288	-0.5875965546389932	-0.020038144456751318	-1.997020693919924	-1.6488678132088972	-0.6050728341426065	-0.02815522036054342	1.0	1.0	0.10763301015641802	0.892366989843582	0.12189304121262945	0.4073670343741576	0.3696269158045417	0.34934072158238405	0.30555951552846033	0.5333863649911927	In	NA	Sub_train
Cpd34200	0.2162495992071604	-0.029928254346861218	-27.01570201260124	-2.895021659362743	-0.06386404293381516	0.015251373046049987	1.0	1.0	0.34527793160970144	0.6547220683902986	0.7283172967899871	0.4817606100481456	0.7202194696468619	0.5118751614990369	0.06063431859082563	0.15056126972227007	In	NA	Sub_train
Cpd34926	-0.3908932579356965	-0.021137045555652545	-7.097020693919923	-3.284582098923183	-0.6413365704063431	0.0009656587603357055	1.0	1.0	0.10389679030868126	0.8961032096913187	0.2702866731310807	0.4156329872268239	0.14746426482373773	0.5626850900267737	0.33009636126640257	0.07453542018342649	In	NA	Sub_train
Cpd40948	-0.6757662740846558	-0.013057986488950192	-0.2664386442629396	-0.1937375579634916	-0.5960496268027712	-0.045565818695740064	1.0	1.0	0.12767221486600722	0.8723277851339928	0.055377506836466174	0.35486216680809735	0.44501332676367683	0.15954972444984417	0.2994542139415302	0.8077211288083205	In	NA	Sub_train
Cpd07067	-1.7102114397288912	-0.029988231839692337	-42.099097042238114	-2.5416293468786706	-1.0345522665846518	0.020607211986522243	-1.0	-1.0	0.9891752115536439	0.010824788446356117	0.7250114226992495	0.48221176177459196	1.3772718276027072	0.4657826009715157	0.5961547951987303	0.23495198292405373	In	NA	Sub_train
Cpd21606	-2.2321108829568828	-0.03846942291128763	0.9674223370657486	2.1790605799598066	-1.4052325581395435	0.026757498943810982	-1.0	-1.0	0.9219590652640549	0.07804093473594508	1.1187341267657605	0.546007426008942	0.49876192020559007	0.14993165906708933	0.8469652761108437	0.3318606294479649	In	NA	Sub_train
Cpd03227	0.9191091576642242	0.07550482560282704	42.019280739192965	6.855815480211143	2.6685074246736344	-0.03495855201844325	1.0	1.0	0.011955421889794482	0.9880445781102055	1.2585569234565728	0.31130881980948355	2.2870344085007224	0.7599155231669391	1.9094172656056358	0.6405848855478649	In	NA	Sub_train
Cpd25560	-2.347439110597008	-0.11087926534683262	-2.9162238067174844	-4.494691293263302	-0.6738590662703337	0.1109924324587806	-1.0	-1.0	0.9669676651184241	0.03303233488157588	1.2057381315234972	1.090675498722379	0.32958522946553914	0.7205182666823801	0.35210180103201194	1.6591309590531909	In	NA	Sub_train
Cpd03964	0.18076329300257052	-0.039532768382135215	-29.957410990130352	-4.175763467157278	0.0023420111397989807	-0.004883364048518432	1.0	1.0	0.30702736623699667	0.6929726337630033	0.7015463074404167	0.5540059288195324	0.8483641490315478	0.6789208702212863	0.10543079857589006	0.1666971173253455	In	NA	Sub_train
Cpd26125	-0.9253263830186931	-0.012345836764443624	-7.813504210403436	-2.9334831978242817	1.0850370559672835	0.07953708733176428	-1.0	-1.0	0.9021536927493646	0.09784630725063535	0.13289148289249675	0.34950536440550034	0.11625330846961501	0.5168916565581929	0.8380062040156243	1.1634963742979048	In	NA	Sub_train
Cpd22044	-1.5890719137125726	-0.03377440819301513	-18.23987783677707	-2.8318348461759304	-1.0050728341426065	-0.026582453203198787	-1.0	-1.0	0.7583846482876574	0.24161535171234264	0.6336233548034867	0.5106914450324748	0.33793312387381735	0.503633776758995	0.57620835942576	0.5086046373134459	In	NA	Sub_train
Cpd36308	-0.8281396461977201	0.04551171209677636	-34.6914117766423	-4.225518360932476	0.06974995628605718	-0.00018233162119475025	-1.0	-1.0	0.8785156674246744	0.12148433257532566	0.059573480129581434	0.08570010725693808	1.0545833969681566	0.6854103448698812	0.15104050463420848	0.09262403862825232	In	NA	Sub_train
Cpd45650	-0.07301902133740333	-0.07789315132411508	-17.588416666240963	-1.987693601919536	-0.25209358284672706	0.1808078076778863	-1.0	-1.0	0.8283345534092205	0.17166544659077956	0.5100920716815526	0.8425533851153517	0.3095546257057078	0.393533386851904	0.06672594982104993	2.7591956496973333	In	NA	Sub_train
Cpd17419	0.5269925449000304	0.3869420135110497	-9.95709798492228	19.884284420058485	-0.12132435207749652	0.007559065353742289	-1.0	-1.0	0.9086914258580897	0.09130857414191032	0.9627428253766172	2.653944671562079	0.022875568161173015	2.459204024859825	0.021755402991528647	0.029355359773048727	In	NA	Sub_train
Cpd24788	-2.995110882956883	0.002530577088712516	-10.219577662934263	-3.778939420040193	-1.290232558139544	0.0022425742574257728	-1.0	-1.0	0.9677506053095228	0.032249394690477134	1.694343905815695	0.23760472507599775	0.011441611083578884	0.6271635575566411	0.7691537334903704	0.05441535856552819	In	NA	Sub_train
Cpd40679	2.368189769871388	-0.028442601873565714	13.07806685024255	-0.9514298656557996	1.7154888347356902	0.029159456029534656	1.0	1.0	0.0008798401573226755	0.9991201598426773	2.3517482354069124	0.4705855067454129	1.026317388859215	0.25837467711521644	1.2645838166572878	0.3697077106984002	In	NA	Sub_train
Cpd04715	-0.8541674836849351	-0.027240979092439527	7.841562298421224	0.9276014223520984	-1.1037830358154213	0.01676105814036839	1.0	1.0	0.1622896765638706	0.8377103234361294	0.07920896870777731	0.46154687964292823	0.7982084215835928	0.013294746635648702	0.6429978643348014	0.174349027949443	In	NA	Sub_train
Cpd05297	-0.04043121994867148	-0.030537682389142826	-14.102393745534814	-1.6240469292962527	-0.21751929955168536	-0.012909271529961273	1.0	1.0	0.1779837100087005	0.8220162899912995	0.5346764192006759	0.4863447382009242	0.15769892110886008	0.34610336170308076	0.04333222531509804	0.293159481854696	In	NA	Sub_train
Cpd39193	-0.3878679109834898	0.016775042356435458	2.5452869983877697	8.390692626351543	0.6427293636595912	-0.0067266489319719935	-1.0	-1.0	0.7947472003003394	0.20525279969966057	0.27256900509793397	0.13045761380986956	0.5674957625679878	0.9601078172875815	0.5387310400907257	0.19574133013264786	In	NA	Sub_train
Cpd31252	0.4850665859564188	-0.037783261214225	5.6231217952974974	-2.725605689831624	0.162192131438987	-0.02664553526622501	1.0	1.0	0.008080423920537982	0.991919576079462	0.9311137402337745	0.5408461059930677	0.7015702601684642	0.4897784277725676	0.21358892421543885	0.5095986067640197	In	NA	Sub_train
Cpd15040	-0.8735569056494202	-0.04162941506037879	5.5736712458469455	-2.1113199755459093	-1.3812144619676059	-0.027056319261642318	1.0	1.0	0.04277066376070626	0.9572293362392937	0.09383641417682478	0.5697769409773958	0.6994161297452501	0.40965783525633387	0.8307141012069711	0.5160712349984468	In	NA	Sub_train
Cpd13431	-1.211458444468152	-0.036134909565873286	-8.990065017889314	0.6787899145639805	-0.6702254509785954	-0.031590590211279954	-1.0	-1.0	0.6491336447519569	0.35086635524804305	0.34875047721756264	0.5284471767140693	0.06500078532624674	0.04574695082213485	0.3496432165873207	0.5875166917313762	In	NA	Sub_train
Cpd22866	-0.7319290565697159	-0.02882935324796012	-17.9750426719419	-3.1571095714506554	-0.6990288780986507	0.043273351068028015	-1.0	-1.0	0.5782696068986541	0.4217303931013458	0.013008113891440071	0.4734946571954803	0.3263965587183822	0.5460589921164283	0.3691322522131284	0.5920970845372905	In	NA	Sub_train
Cpd42887	-1.3438981422165241	-0.0465744700054338	32.79729761947332	-2.1602210744470085	-1.3867089674621118	-0.02743395056387193	1.0	1.0	0.00869406539162687	0.9913059346083731	0.44866343286419513	0.6069737288143904	1.8853127972895183	0.41603595040297503	0.8344318051066595	0.5220214839280133	In	NA	Sub_train
Cpd17875	-1.3927876748801893	0.10523658081797392	-27.07284486974409	-2.598318362659447	0.8185535394837672	-0.038045330250653306	-1.0	-1.0	0.959111405548086	0.04088859445191401	0.4855458615593286	0.5349515908296889	0.7227086870247978	0.47317648532840534	0.6576975648807476	0.6892225349259057	In	NA	Sub_train
Cpd31828	-1.1770213261314937	-0.059211832642796385	-22.5757793036036	-2.0118694260953602	-0.7773683081214525	0.010717102096412351	-1.0	-1.0	0.840430758314455	0.15956924168554493	0.3227709987419659	0.7020321866200412	0.5268106462780798	0.3966866123176592	0.42213844263124023	0.07911581298934067	In	NA	Sub_train
Cpd17949	-0.9427620814149964	-0.1118537860224732	-37.03377318237485	-4.3222574101455296	-1.6697821960759731	0.01625559035351744	-1.0	-1.0	0.7554100869914532	0.2445899130085468	0.14604503269784072	1.0980058599048803	1.1566197145078951	0.6980279098924042	1.0259654102632034	0.16638448915225554	In	NA	Sub_train
Cpd09075	-2.0338378133552646	-0.001966253817714353	-44.64525088839196	-4.010310665559989	-0.6620247940571795	-0.003019161639851381	-1.0	-1.0	0.9941188121278001	0.005881187872199978	0.969156252866757	0.27142996403162656	1.4881856096157482	0.6573410480161422	0.3440944707998717	0.13732331191998293	In	NA	Sub_train
Cpd33002	0.3096561926137543	-0.006301880720487635	-16.733833880733105	-2.775790890131974	-0.07540250447227713	0.07404258183725877	1.0	1.0	0.2522200012935646	0.7477799987064354	0.7987835465836655	0.3040426237158415	0.2723278850957106	0.49632402681565346	0.05282714040148016	1.0769207243341752	In	NA	Sub_train
Cpd31257	1.4328687837586165	-0.033937107368071213	-17.403801281625572	-2.9481331623590963	1.1825218017686574	0.15027754165685192	1.0	1.0	0.22813872144489078	0.7718612785551092	1.646138921963742	0.5119152710087395	0.3015125387923753	0.5188024349005412	0.9039665383875343	2.278137322068069	In	NA	Sub_train
Cpd28716	0.4352676563202853	0.23197787751031015	-28.295923054837786	-4.402961969955032	5.89982514425598	0.06071992401790297	-1.0	-1.0	0.9939209268418984	0.006079073158101655	0.8935452593887182	1.488301791309201	0.7759875678007205	0.708554114556333	4.095798278280188	0.8669986920223487	Outlier	3.1553514881058637	Sub_train
Cpd11520	-1.9503213298387811	-0.03108713293859344	-21.304042097183167	2.2369420816927583	-1.9438929259253117	-0.0343378429585327	-1.0	-1.0	0.9303244542948746	0.06967554570512538	0.9061511354041745	0.49047771462725737	0.47141211507625924	0.1574810780210462	1.2114347905971248	0.6308045167132409	In	NA	Sub_train
Cpd01164	-0.2658532483508137	-0.05231472326935335	-30.331095200656673	-5.781026625052014	-0.6006655076571932	-0.030447273822954517	1.0	1.0	0.23809844519656953	0.7619015548034305	0.3646172790151646	0.6501520120005351	0.8646423205688412	0.8882935324271111	0.3025774209835727	0.5695017203144868	In	NA	Sub_train
Cpd27241	-0.5874142951066055	-0.017290891709498633	-19.033284430183656	-2.9428238571649414	0.9767952977255252	0.14821840601308295	-1.0	-1.0	0.9678184157888491	0.03218158421115088	0.12203053841992621	0.3867021522424947	0.37249494977516173	0.5181099482154166	0.7647674371917671	2.245691998844523	In	NA	Sub_train
Cpd08609	-1.7937279232453749	-0.031636583488043934	-19.23096517410625	-2.366354621603945	-2.0109258929582783	-0.037634546255236	-1.0	-1.0	0.6473921999650643	0.3526078000349357	0.7880165401618322	0.49461069105358957	0.38110618077863245	0.44292171634479066	1.2567907781733203	0.6827499066914786	In	NA	Sub_train
Cpd01870	0.3484324659349006	0.10708377297124813	58.41552134069673	11.184386908782571	3.3384322367037096	-0.032702912920698886	1.0	1.0	0.057012110097523605	0.9429878899024764	0.8280364982465293	0.5488462017860768	3.001276031667226	1.3244862099673762	2.362703205290775	0.6050433029311758	In	2.7463866265761085	Sub_train
Cpd41259	-1.381810230128612	-0.06690414033510407	23.172572344748048	-3.262968327194261	-1.4976979784511228	-0.02798340111332248	1.0	1.0	0.01659241336585149	0.9834075866341485	0.47726444013339375	0.7598938565886983	1.466047212584633	0.5598660301704893	0.9095294238803608	0.5306790489243862	In	NA	Sub_train
Cpd23860	-0.6098578067344981	0.0109252459313628	-26.049306513484407	-0.5751424210828524	1.1742612344815453	0.030644736047978176	-1.0	-1.0	0.9652685057978436	0.03473149420215633	0.10509907738554103	0.17445988252694966	0.6781220214155457	0.20929593034562863	0.8983772559220523	0.39311092379982976	In	NA	Sub_train
Cpd22180	-0.8973136719543313	0.11512669070808372	0.15627600937678116	3.0319014175603325	1.373498594428822	-0.029803572008895062	-1.0	-1.0	0.8247283056093072	0.17527169439069282	0.11175859897854273	0.6093451665036761	0.4634273283442714	0.26116672711689537	1.0331856587492538	0.5593590599803115	In	NA	Sub_train
Cpd11769	-0.2799916595091105	-0.038229990081450525	-29.236459679600753	-4.168552423801748	-0.2971896292220148	-0.011260919881609622	-1.0	1.0	0.44570539462823444	0.5542946053717656	0.35395121384747874	0.5442064081695815	0.8169585697422653	0.6779803419738126	0.09723893186057651	0.26718678686557706	In	NA	Sub_train
Cpd18395	0.9117438940881092	0.07935242750096702	1.7459579028168328	-1.2185524238017476	1.5511620191296334	-0.01661675882208188	1.0	1.0	0.026595943380410048	0.97340405661959	1.2530005437190999	0.3402505470656077	0.5326759447487471	0.29321517093655086	1.1533966599945278	0.3515775000673608	In	NA	Sub_train
Cpd13383	-1.378491411501119	0.2979310245000607	-5.358746336570632	12.330987716761785	-0.791654022407167	-0.0343378429585327	-1.0	-1.0	0.9553025867332675	0.04469741326673253	0.47476071214272797	1.9844024904961883	0.22318576273759497	1.474036059456727	0.4318044727704296	0.6308045167132409	In	NA	Sub_train
Cpd17066	-0.0032272353197499186	0.6155134420824783	0.8231217952975022	24.619998705772772	-0.12462105537419994	-0.05240662902737461	-1.0	-1.0	0.9228733388175014	0.07712666118249857	0.5627432309595628	4.373262864916466	0.49247600042182543	3.076877895072185	0.019524780651715652	0.9155101921429744	Outlier	3.8005144758703704	Sub_train
Cpd29249	-0.974227481919792	0.03820361378500685	-27.115702012601236	-3.198867813208897	1.5037183746486018	0.12349313128780826	-1.0	-1.0	0.9942640507139645	0.005735949286035532	0.16978263719624584	0.030728466817103933	0.7245756000582501	0.551505472466369	1.1212952411718635	1.856101574007741	In	NA	Sub_train
Cpd19133	-0.8978631225037815	-0.008499682918289835	-5.171745968645194	0.7297036153625314	-0.7550728341426066	0.01744917524385219	1.0	-1.0	0.5132332090338483	0.4867667909661517	0.11217310633026999	0.3205745294211721	0.231331742634203	0.039106334281153704	0.4070528319899478	0.18519152970776193	In	NA	Sub_train
Cpd40050	-0.5488431971615787	-0.0180030414340052	-17.189515567339868	0.4243943101683765	-1.0092364399895846	-0.01974164287156424	1.0	1.0	0.39406620041941665	0.6059337995805834	0.15112870508552287	0.3920589546450918	0.292177973625115	0.0789274824276949	0.5790255471980816	0.40081557397879203	In	NA	Sub_train
Cpd08061	-1.7893323188497705	-0.00855966041112083	-31.680965174106245	-2.1866842919336147	-1.4537830358154216	-0.031041139661829406	-1.0	-1.0	0.926758562207263	0.07324143779273697	0.7847004813480121	0.3210256811476176	0.9234444169964774	0.41948751799701917	0.8798156027449389	0.5788591267350033	In	NA	Sub_train
Cpd46103	-0.8285135268319086	0.010018936587972784	-16.985669413493714	-2.7404408546667884	0.26603828528514084	-0.009851532981454348	-1.0	-1.0	0.6851018233227189	0.31489817667728115	0.05985553694378368	0.1812771569021263	0.28329816932497726	0.4917133615810991	0.28385352791954543	0.24497940404407892	In	NA	Sub_train
Cpd12829	-0.2828870158967234	-0.0421788656098294	11.6209239930997	-0.4750562392821731	-0.1619836927368371	-0.0008213594420491812	1.0	1.0	0.04961360619123922	0.9503863938087608	0.3517669472019418	0.573909917403729	0.9628423457218427	0.19624180259681342	0.005755605866163847	0.10269305193449112	In	NA	Sub_train
Cpd39967	2.9610469127285297	-0.0630579864889503	-11.023032050856347	-3.262968327194261	2.1440602633071197	-0.0021592252891466574	1.0	1.0	0.0013915820796710499	0.998608417920329	2.799001667920903	0.7309630216043702	0.023557909850328858	0.5598660301704893	1.5545647208329665	0.1237734940948577	In	NA	Sub_train
Cpd44977	-2.483458581776964	-0.06635468978565359	-8.452702380526679	0.06670200247606847	-2.262533143286288	-0.02743395056387193	-1.0	-1.0	0.8552492297820475	0.1447507702179524	1.3083516803470665	0.7557608801623662	0.08840900259183881	0.1255808864778453	1.427033806716956	0.5220214839280133	In	NA	Sub_train
Cpd13863	-0.4284914115011189	-0.016904140335104102	-20.309295787120078	-2.8794518436777783	0.37757674682360254	0.0156621570414673	-1.0	-1.0	0.6603620302887276	0.3396379697112723	0.24192249899414975	0.3837930017924264	0.4280796685474379	0.5098444080091914	0.3593229170832157	0.15703389795669725	In	NA	Sub_train
Cpd13688	-1.6010188840285915	0.2957332223022585	-0.2922628200871137	15.38098771676178	-1.4015441322972768	-0.01895322757391732	-1.0	-1.0	0.970588890528375	0.029411109471624952	0.6426361895923725	1.9678705847908577	0.44388839198710955	1.8718441176477933	0.8444696056358177	0.38839269681479843	In	NA	Sub_train
Cpd01737	0.4584698789524276	-0.018449770301230732	20.2618919687509	3.6655135102641863	-0.010376442408827862	0.09588193726124752	1.0	1.0	0.05118229524947193	0.9488177047505281	0.9110490945692618	0.3954192568216056	1.3392541795475097	0.34380803736112436	0.09682521170314665	1.4210383874271475	In	NA	Sub_train
Cpd42100	-0.15781550288276242	-0.012605665721721393	27.960211780031162	0.6386448454935671	-0.5194062562263491	0.00907534584492713	1.0	1.0	0.007596898401900143	0.9924031015980999	0.4461213193794085	0.3514598022641602	1.6746030300126205	0.05098302687880613	0.2475956148442778	0.053247040140449134	In	NA	Sub_train
Cpd03956	-0.09702462654207794	0.30297880112734066	37.2706831775421	20.8830959278466	0.869843337810952	-0.017854326475016218	1.0	-1.0	0.5532852442039253	0.4467147557960747	0.49198216197274164	2.022371952583001	2.080179306003205	2.589477882699852	0.6924013764331931	0.3710775668220525	In	NA	Sub_train
Cpd11886	0.5484324659349012	-0.03878088868288717	-36.90402753148373	-3.2584702340745717	0.2391841164029572	0.11767302692892515	-1.0	-1.0	0.777297995083603	0.222702004916397	0.978917174275346	0.5483502768677094	1.1509678247519732	0.5592793489608152	0.26568340351508085	1.7643955381814196	In	NA	Sub_train
Cpd28307	0.6819059829059784	0.3155305770887125	-35.47457766293425	-5.851939420040193	8.645767441860457	0.08175749894381099	-1.0	-1.0	0.9996363901608325	0.00036360983916747133	1.079610046638045	2.116786625948666	1.0886991243125392	0.8975426082550286	5.953763548918553	1.1984828855848968	Outlier	4.561648988178563	Sub_train
Cpd15248	-1.311183134046575	-0.04493649278939068	5.545174186046204	-3.499701019168086	-1.8088799404368752	-0.040031955681345134	1.0	1.0	0.042900176325998185	0.9570998236740018	0.4239831201193442	0.5946528361925777	0.6981747606569185	0.5907428080408011	1.1200820195132042	0.7205253315230904	In	NA	Sub_train
Cpd41813	-0.0241179224363042	0.017711244280280484	-4.257647435471736	-1.8607705249964588	0.5303239995708551	-0.02908230221222358	1.0	1.0	0.10568871484048847	0.8943112851595115	0.5469832259853018	0.123415486933469	0.27115106682782647	0.37697895315668933	0.46267508549454694	0.547994178917132	In	NA	Sub_train
Cpd40102	-0.2504915488099305	-0.030640404071367786	-11.966438644262944	-1.6124188766448109	-0.0608847916379364	0.017071543941622573	1.0	1.0	0.3416130473862391	0.6583869526137609	0.3762061970735647	0.4871174124507425	0.06465393136875609	0.3445867279175681	0.06265014588809843	0.17924128077819543	In	NA	Sub_train
Cpd04881	-0.3575848203065819	0.11742141805175987	52.12564338312664	9.319234588680821	2.508114874815933	-0.04549487418452952	1.0	1.0	0.10512689683545584	0.8948731031645442	0.29541467106580305	0.6266061448132957	2.7272807451183056	1.0812164976099203	1.8008921201338186	0.8066032725834875	In	NA	Sub_train
Cpd01964	-0.35358482030658234	-0.06357858194823995	-45.70035661687337	-7.828765411319179	-0.769885125184067	-0.01549487418452951	1.0	-1.0	0.5131955018905776	0.48680449810942245	0.29843228458637905	0.7348789495492083	1.534147391126427	1.1553777915246433	0.4170751556045518	0.33390022378152445	In	NA	Sub_train
Cpd10486	1.1364023907469307	-0.13426961048739844	-32.56944106531832	-5.970500309262541	0.7436953945984459	0.39436475625223344	-1.0	-1.0	0.9645605494593883	0.035439450540611664	1.4224836729766026	1.2666180747493119	0.96214758549142	0.9130063712448478	0.6070468889569757	6.1241630058285965	Outlier	4.567307202760939	Sub_train
Cpd39343	-0.960944834060413	-0.031576605995212934	-22.473943770843	-1.7653513296924137	-1.1841937132634854	0.009207417002093949	-1.0	-1.0	0.66727406301085	0.33272593698915004	0.15976216275386673	0.49415953932714407	0.5223745576658961	0.3645335351901135	0.6974055065555946	0.05532805476216775	In	NA	Sub_train
Cpd02259	-0.1835848203065824	-0.08057858194823986	-20.557356616873374	-7.00876541131918	-0.3438851251840669	-0.03049487418452952	1.0	1.0	0.08770329859375336	0.9122967014062466	0.42668085921087284	0.86275324017994	0.43888552179106344	1.0484261168634386	0.12883413685392756	0.5702517481825061	In	NA	Sub_train
Cpd28216	-1.194094017094021	-0.06846942291128744	-42.540577662934254	-4.462939420040193	0.4687674418604564	0.09875749894381096	-1.0	-1.0	0.9963486611000885	0.0036513388999115867	0.3356506945122519	0.7716679388867038	1.3965032991812376	0.7163769056886706	0.42102455754800494	1.4663479465726754	In	NA	Sub_train
Cpd23125	-1.476023220268333	-0.010879265346832622	-28.36208846837162	-3.730029639127965	-1.3618289910823638	0.04793796913068494	-1.0	-1.0	0.9047982298613132	0.09520177013868676	0.5483390383482803	0.3384737891298348	0.7788698195014888	0.6207843100250856	0.8175974629982322	0.6655963905277782	In	NA	Sub_train
Cpd03724	-0.5299916595091105	-0.052515704367164816	-0.31997616311722804	0.4721069168575936	-0.5043324863648718	0.014013805393115652	1.0	1.0	0.25829834678275243	0.7417016532172476	0.16535036881145826	0.6516637952542308	0.4426811626233624	0.07270438097908127	0.23739636887882087	0.1310612029675784	In	NA	Sub_train
Cpd06286	-3.3717499012673526	-0.006911308762769242	-24.261184954326023	-2.048222753472077	-2.0949918270242125	-0.04862355724424699	-1.0	-1.0	0.9901306100794611	0.009869389920538913	1.978481654323262	0.3086267518686201	0.6002291143844565	0.4014281357840579	1.3136716478385495	0.8559012066189375	In	NA	Sub_train
Cpd21965	-1.4929180675587266	-0.02278539720400413	-24.47064706754629	-3.153812868153952	-1.4402376693074417	-0.04024313244845551	-1.0	-1.0	0.682476321872953	0.317523678127047	0.5610845682511714	0.4280319165058214	0.6093535571987811	0.5456290068256435	0.8706505082810639	0.7238527949113975	In	NA	Sub_train
Cpd31219	-1.050647699757867	-0.047123920554884284	-10.66479029261459	-1.3838474480733818	-1.0378078685610128	0.015112706492016743	1.0	-1.0	0.5268718914237146	0.4731281085762854	0.22743430784463672	0.6111067052407225	0.007952431673267481	0.3147744144231555	0.5983576074764599	0.14837633296032418	In	NA	Sub_train
Cpd34805	1.0228430058005675	-0.012345836764443624	-19.87888882578805	-1.9263403406814248	0.4300920010222283	0.11635027414495107	1.0	1.0	0.2580654349513084	0.7419345650486916	1.3368140891259832	0.34950536440550034	0.4093305800121211	0.38553115022343776	0.3948558991727928	1.7435532290548919	In	NA	Sub_train
Cpd02822	-0.2665848203065817	-0.05057858194823983	-35.98335661687337	-7.75076541131918	-0.5428851251840667	-0.04549487418452952	1.0	1.0	0.2137441110968038	0.7862558889031962	0.36406537865891464	0.6370927273021766	1.1108621990518246	1.1452043395446752	0.26348193669283404	0.8066032725834875	In	NA	Sub_train
Cpd21909	-0.4324785071191664	-0.013994188412795334	-31.510207507106728	-3.223593087934172	-0.38254536161513386	0.08338324117791811	-1.0	-1.0	0.8606008058223651	0.1393991941776349	0.23891462058293705	0.3619042936844987	0.9160059903345342	0.5547303621472549	0.15499250759108893	1.2240993292725153	In	NA	Sub_train
Cpd00776	-0.4565848203065821	0.14242141805176	54.47064338312664	8.811234588680819	3.0461148748159337	-0.02849487418452952	1.0	1.0	0.17994288360541644	0.8200571163945836	0.2207287364315388	0.8146565722114328	2.8294320032653615	1.014958630868588	2.164914815175687	0.5387382115957086	In	NA	Sub_train
Cpd41750	2.1701053811659268	0.004234464590110454	-4.804918332558549	0.06939764450644413	1.978189679218956	0.09707020997375307	1.0	1.0	0.034661584921346744	0.9653384150786533	2.2023127030137384	0.22478805416094877	0.24731123284715018	0.12522929692975285	1.4423330162828882	1.4397617252274657	In	NA	Sub_train
Cpd38934	-0.41808769120327016	-0.03267550709411403	-21.479438276337504	-1.8878788022198865	-0.5127651418349142	0.021295329090006032	-1.0	-1.0	0.5461385714944298	0.45386142850557026	0.24977110075292042	0.5024254921798094	0.47905260137681444	0.3805146551642818	0.2431020900136989	0.2457944846823725	In	NA	Sub_train
Cpd00585	-0.8005848203065815	-0.054578581948240064	-16.750356616873376	-7.485765411319179	-0.6358851251840667	-0.031494874184529516	1.0	1.0	0.14308653117406744	0.8569134688259326	0.03878602633802485	0.6671807956858801	0.2730476370295104	1.1106406885870905	0.32640779289895616	0.5860085164759048	In	NA	Sub_train
Cpd15984	1.0741264317180548	0.035234464590110585	-9.771918332558547	1.1673976445064451	1.7601896792189562	0.0892425742574258	1.0	1.0	0.4113411950221285	0.5886588049778715	1.3755024789835042	0.008394475812740975	0.03094223531349273	0.017981604019031434	1.29482939635886	1.3164234829601644	In	NA	Sub_train
Cpd26019	-1.5802714379637477	-0.03377440819301513	-21.443174540073766	-2.7735930879341724	-0.6666112956810681	0.012504120298797241	-1.0	-1.0	0.914837375684719	0.08516262431528104	0.6269842461516972	0.5106914450324748	0.47747290573312406	0.4960373699551303	0.34719779920496807	0.10727344474040534	In	NA	Sub_train
Cpd27701	-1.5456560533483632	0.08655526213665524	-25.254163551062774	-3.2801864945275785	3.3789930999233277	0.053163460958137884	-1.0	-1.0	0.9992739434864358	0.0007260565135641991	0.6008702829928637	0.3944303923343784	0.643484557015483	0.5621117763057273	2.3901475821354405	0.7479332544720031	In	NA	Sub_train
Cpd31660	-0.9737246228347904	-0.022948096379060208	-7.176328754153054	-0.3959353601612939	-0.8603353410884856	-0.02774443636512611	1.0	1.0	0.3534456362701063	0.6465543637298937	0.16940327860278448	0.42925574248208614	0.14400950229324017	0.1859221556179783	0.4782757715165319	0.5269137367567656	In	NA	Sub_train
Cpd29736	-1.0758758335681435	0.04479702037841345	-26.814603111502336	-3.0637029780440623	1.48119090212113	0.11744917524385218	-1.0	-1.0	0.9949285609541061	0.005071439045893861	0.24646649726583647	0.08032418393309596	0.7114593392591249	0.5338760755441925	1.1060526551831424	1.760868359047638	In	NA	Sub_train
Cpd09074	-2.7904312199486707	-0.056361858213318614	-25.187558580699648	-2.2284425336918567	-2.863123695156081	-0.05027190889259864	-1.0	-1.0	0.9264552974351572	0.07354470256484286	1.5399328761955482	0.680594630238559	0.6405831576459987	0.42493399834696	1.8334066530149575	0.8818739016080563	In	NA	Sub_train
Cpd06909	-1.3283433078607592	0.03594583409437365	-5.9326135257546	4.778700323450999	-0.7620247940571797	-0.0865356451563349	-1.0	-1.0	0.6718191740059469	0.32818082599405307	0.43692881324862476	0.01374540938532776	0.19818735958857284	0.4889997372161238	0.4117566817741967	1.4532731913686707	In	NA	Sub_train
Cpd30803	-1.1803180294281967	0.026502453071489282	19.675869048044746	0.4271415629156292	0.1979064171532724	-0.028843337464027206	1.0	1.0	0.17628130495038274	0.8237186950496173	0.32525804285233084	0.05728786411214636	1.313726256880923	0.07856916135204091	0.23775399956341178	0.5442288667495113	In	NA	Sub_train
Cpd29720	-0.974227481919792	0.03820361378500685	-27.115702012601236	-3.198867813208897	1.5037183746486018	0.12349313128780826	-1.0	-1.0	0.9942640507139645	0.005735949286035532	0.16978263719624584	0.030728466817103933	0.7245756000582501	0.551505472466369	1.1212952411718635	1.856101574007741	In	NA	Sub_train
Cpd11568	-0.4937279232453749	0.5573744055229451	-2.6386574817985537	30.70507394982463	-0.8955412775736629	0.0024753438546541106	-1.0	-1.0	0.9968087941828878	0.0031912058171121426	0.19270785402547394	3.935940037975024	0.3416763805571056	3.870547392378022	0.5020968865366193	0.05074766195625351	Outlier	3.890475016634789	Sub_train
Cpd20058	-0.234669836809686	0.09288013314940788	27.773249877493054	-2.6149920451430018	2.7847875502710195	-0.02434591340588105	1.0	1.0	0.0628581059425708	0.9371418940574292	0.38814215008621533	0.442006180221827	1.6664587257184482	0.4753512149191192	1.9880949695085486	0.4733639979481453	In	NA	Sub_train
Cpd28957	-3.220371441424076	-0.0898266337678854	-22.301938092431765	-3.965367984992626	-1.5708515474733409	0.02302250764675052	-1.0	-1.0	0.9948411637465656	0.005158836253434391	1.864281232536489	0.9323172440713182	0.5148817659993095	0.651479224905846	0.9590267460874224	0.27300923700232227	In	NA	Sub_train
Cpd43767	-0.8724695707879525	0.14298596955500587	-2.102702380526675	6.778789914563982	-0.2773683081214525	-0.007104280234201603	-1.0	-1.0	0.7765858911647135	0.22341410883528642	0.09301612508198503	0.8189031382703785	0.36502328371499687	0.7498691655599995	0.08382738775961568	0.20169157906221424	In	NA	Sub_train
Cpd05503	-1.8080136375310891	0.011220559369098966	-38.099097042238114	-0.061959017208341176	-1.21257424460663	-0.0321400407607305	-1.0	-1.0	0.9824238890246841	0.017576110975315914	0.7987937313067477	0.1722385297996417	1.2030266111471746	0.1423619980862183	0.7166084015486275	0.596174256727749	In	NA	Sub_train
Cpd32450	1.088227621185183	-0.03987834172980211	-25.120525613666693	-4.093277698527023	-0.35653028856267394	-0.0006826928880159518	1.0	1.0	0.023374924975765654	0.9766250750242343	1.3861404639815578	0.5566053374485791	0.6376631141834203	0.6681623445008932	0.13739013397720873	0.10050811517254546	In	NA	Sub_train
Cpd31078	0.8966050474948801	-0.02514589857686229	-7.235119962944257	-2.110770524996459	0.7935108127576683	0.12610171748102775	1.0	1.0	0.17978649877079278	0.8202135012292072	1.241579746677685	0.44578764818741595	0.14144848056786374	0.40958617104120304	0.6407531022896109	1.8972044622276596	In	NA	Sub_train
Cpd33304	0.584381467339029	-0.02882935324796012	-18.058559155458386	-2.590626054967139	0.4751469460771738	0.057559065353742285	1.0	1.0	0.24261091136010426	0.7573890886398957	1.006037222447424	0.4734946571954803	0.330034645655366	0.4721731863165741	0.4253410711502362	0.8171937744429868	In	NA	Sub_train
Cpd38967	0.5470804020100482	0.6605305770887124	-32.653577662934254	32.3040605799598	-0.2842325581395437	0.017242574257425772	-1.0	-1.0	0.9993906184539253	0.0006093815460747597	0.9778971726802659	4.711882524042943	0.965812685407275	4.07910141415099	0.08847189108866166	0.18193616583545325	Outlier	4.431387388745348	Sub_train
Cpd28382	-1.1434582511505609	0.04479702037841345	-28.45361410051333	-3.1900766044176887	1.6460260669562947	0.1086579664526434	-1.0	-1.0	0.9963900083338662	0.003609991666133903	0.29745090152832093	0.08032418393309596	0.7828567953974293	0.5503588450242762	1.2175837721737879	1.6223473191056712	In	NA	Sub_train
Cpd01326	2.766415179693417	0.17642141805176004	59.07964338312662	8.064234588680819	5.159114874815934	-0.03549487418452951	1.0	1.0	0.0004810380457710428	0.999518961954229	2.6521708306359133	1.0704051534728982	3.030206053926248	0.9175282638296611	3.5946173330631725	0.6490355896494998	Outlier	3.5934973195931477	Sub_train
Cpd07069	-3.3717499012673526	-0.0860321878836483	-40.42986627300734	-4.354816160065484	-3.4477390797714653	-0.049173007793697536	-1.0	-1.0	0.9861808660338027	0.01381913396619729	1.978481654323262	0.9037753572605228	1.3045579584279945	0.7022745109031535	2.2289703479417797	0.8645587716153105	In	NA	Sub_train
Cpd05687	0.9243723155589614	-0.08614930973551871	-54.22282452396493	-3.4035830160294593	0.5790337404631075	0.04173317730486501	-1.0	-1.0	0.8103695507696744	0.18963044923032563	1.2625274675625946	0.9046563498325985	1.9053972074280516	0.578206245356939	0.4956331731421098	0.5678289234195589	In	NA	Sub_train
Cpd25709	-1.8571945148868247	0.07556625114764425	-18.10306464996388	-3.284582098923183	1.5762458471760743	-0.0002088268295724143	-1.0	-1.0	0.9897323584520531	0.010267641547946852	0.8358959514223662	0.3117708638077252	0.3319733630362585	0.5626850900267737	1.1703689326477473	0.0930415174875445	In	NA	Sub_train
Cpd37033	-0.8919921590345977	0.26567614125753425	0.7227595258602969	13.47805526371418	-0.7396882187579912	-0.04024313244845551	-1.0	-1.0	0.8420733673668123	0.15792663263318774	0.1077440316444153	1.7417807073188252	0.4881040890813118	1.6236467851836527	0.3966432610708209	0.7238527949113975	In	NA	Sub_train
Cpd18924	1.1323566577159982	0.031060756642149762	67.27001227311304	9.531901417560332	0.8322898032200311	0.021295329090006032	1.0	1.0	0.00041475054856265903	0.9995852494514373	1.4194315583029065	0.023000226725220237	3.3869892039478335	1.1089543921142515	0.6669918246299681	0.2457944846823725	In	2.698943772675546	Sub_train
Cpd21700	-0.4737675811705886	-0.06275896459495305	-30.737276438296433	-3.9270221203309714	-0.4761147053680781	0.07951691649910597	-1.0	-1.0	0.8301872919862399	0.16981270801376014	0.20776600355552485	0.7287137738056669	0.8823361049870202	0.6464778170498752	0.21830359436849736	1.163178547161423	In	NA	Sub_train
Cpd10237	-2.315477308501189	0.29505369778327817	-36.84914031343863	-3.4501995573828417	1.7414397555007015	-0.028191634725210163	-1.0	-1.0	0.9988939978157142	0.001106002184285835	1.1816260399869152	1.962759189741987	1.1485768659547457	0.5842863882406676	1.2821427834150896	0.5339601376977979	In	NA	Sub_train
Cpd03720	-0.6470246265420782	-0.030537682389142826	-14.72382231696339	-2.888882094131418	-0.7345522665846523	-0.011260919881609622	1.0	1.0	0.2820858571220003	0.7179141428779997	0.07706030289349662	0.4863447382009242	0.18476916009391628	0.5110743849341809	0.3931681622757559	0.26718678686557706	In	NA	Sub_train
Cpd13669	-1.3383815213912291	0.5759530025220387	52.89619871837442	32.97109760687166	1.0424119116587671	-0.038183996804686544	-1.0	-1.0	0.9866621795666245	0.01333782043337549	0.44450167546661934	4.075688562220515	2.7608471404136092	4.166102300845202	0.8091650889454854	0.6914074716878514	Outlier	4.373480424088296	Sub_train
Cpd37638	-0.8123218293642679	0.28051130609269903	8.933748536849313	14.053329988988905	-0.17705085612062854	-0.04079258299790605	-1.0	-1.0	0.8019012909458343	0.19809870905416574	0.047640465643925156	1.8533710708298066	0.8457854784647569	1.6986792184255994	0.01595038174275104	0.7325103599077704	In	NA	Sub_train
Cpd35027	-1.3985855656280042	-0.023884298302905237	-11.850317397216624	-2.8406260549671387	-1.5759519550217274	-0.033100275305598365	1.0	1.0	0.3379835958163493	0.6620164041836507	0.48991980993718626	0.4362978693584868	0.059595538412088034	0.5047804042010877	0.962477794603362	0.6113044499585493	In	NA	Sub_train
Cpd03385	0.19504900728828428	0.07851234439981969	24.917776979794453	4.7279959313389615	1.4677555449743869	-0.037214191116187616	1.0	1.0	0.050236405370682524	0.9497635946293175	0.7123234985853317	0.3339314276167794	1.542070602432848	0.4823864205709277	1.096961995485359	0.6761264681645538	In	NA	Sub_train
Cpd41176	-1.8098322081505895	-0.05261842604938979	-8.645010072834372	-2.736045250271184	-1.9196760004291449	-0.014796587926509296	1.0	1.0	0.48682065681621833	0.5131793431837817	0.8001656671291295	0.6524364695040492	0.08003182872378431	0.4911400478600527	1.1950490833764131	0.3228974890114355	In	NA	Sub_train
Cpd17355	-1.6598735682819448	-0.054469422911287424	-33.798577662934264	-0.7219394200401927	-2.459232558139544	-0.02624250105618902	-1.0	-1.0	0.8734126343085249	0.12658736569147505	0.6870363623304148	0.6663596995437475	1.0156903786176716	0.22844249726480753	1.5601249797802286	0.5032480901021695	In	NA	Sub_train
Cpd12762	-0.2565372127872106	0.15177717834621454	-8.396658424482718	12.934284420058484	-0.33286281361595843	0.043445170315248936	-1.0	-1.0	0.9420133769898292	0.05798662301017074	0.3716453277338893	0.8850307610917003	0.0908503504048149	1.552723367670344	0.12137619714646661	0.5948044006040967	In	NA	Sub_train
Cpd03876	-0.4975848203065825	-0.06157858194823995	-42.54435661687337	-7.429765411319179	-0.7268851251840669	-0.033494874184529524	1.0	1.0	0.4943146277593198	0.5056853722406802	0.18979819784563115	0.7198349153573573	1.396667915343012	1.1033366717809596	0.387980404885592	0.6175220530627025	In	NA	Sub_train
Cpd46111	-1.1015904499088316	-0.0031678765988404148	-22.55435073217503	-3.262968327194261	-0.5790166597698043	-0.003258126388047757	-1.0	-1.0	0.7377718982387316	0.2622281017612685	0.2658656907523598	0.28046859113411027	0.5258771897613539	0.5598660301704893	0.287929331852497	0.14108862408760361	In	NA	Sub_train
Cpd23997	-0.2385224631631221	0.05633548191687505	-20.216251463150687	-2.7093073736484583	1.558113979044207	0.07733928513396206	-1.0	-1.0	0.904618607645115	0.09538139235488496	0.38523571574275095	0.16711668888608225	0.4240265364549366	0.48765265678482683	1.1581005097787769	1.1288661143124128	In	NA	Sub_train
Cpd44259	-1.3697223180407	-0.02075029418125801	-9.477427655251953	1.4007679365420025	-0.931763912517057	-0.008203181333102702	-1.0	-1.0	0.7777695138239645	0.22223048617603544	0.46814527839538855	0.41272383677675556	0.04377063326634872	0.048419827859735476	0.5266059222124783	0.2190067090549601	In	NA	Sub_train
Cpd43704	-0.6460959444143263	0.4144145409835772	9.413781135956835	22.43263606841014	-0.4900056707588154	-0.009851532981454348	-1.0	-1.0	0.9582902535062738	0.04170974649372616	0.07776090382975204	2.8605934928787127	0.8666963244990574	2.7915826546364735	0.22770252867754848	0.24497940404407892	In	NA	Sub_train
Cpd31501	0.8400116409014732	0.2160628926319288	24.660484432660127	12.360108595882664	1.3797745490214046	-0.029942238562928308	1.0	1.0	0.07173017943427573	0.9282698205657243	1.1988854894497505	1.3685890029726213	1.530862603540894	1.4778342628586594	1.0374321083863398	0.5615439967422574	In	NA	Sub_train
Cpd19951	2.346889117043117	0.045530577088712436	-3.816577662934258	-5.535939420040194	3.678767441860456	-0.03624250105618902	1.0	1.0	0.003934268856287226	0.9960657311437128	2.3356789509139895	0.08584201004879573	0.29036464132477285	0.8563270848490034	2.592981529823834	0.6608157730361572	In	NA	Sub_train
Cpd36300	-1.6551789722214107	-0.001356825775432625	-26.112954759853984	-3.284582098923183	-0.6688090978788703	-0.04189148409680715	-1.0	-1.0	0.8849179236021875	0.11508207639781255	0.6834947431939369	0.266845835878847	0.6808946220319663	0.5626850900267737	0.34868488076484333	0.7498254899005163	In	NA	Sub_train
Cpd13487	0.3830470500373424	-0.02734370077466461	2.3505943227700263	-2.9552760195019534	0.3369174061642615	-0.0002719088925986313	1.0	1.0	0.022523522920544714	0.9774764770794553	0.8541498574956928	0.4623195538927475	0.5590146957166577	0.5197340696972417	0.33181190822552287	0.09403548693811817	In	NA	Sub_train
Cpd41447	1.0203875720691906	-0.02734370077466461	0.04784707002277232	-0.3008804151063489	0.7270272962741515	-0.007104280234201603	1.0	1.0	0.018585219274082854	0.9814147807259171	1.3349617016193127	0.4623195538927475	0.45870402234232566	0.17352424640035002	0.5957688851033837	0.20169157906221424	In	NA	Sub_train
Cpd40990	3.680827132508752	-0.0674535908845547	-11.390065017889313	-3.262968327194261	3.0006536699005246	0.07366495053502915	1.0	1.0	0.001966643425205472	0.9980333565747945	3.3420062986839523	0.7640268330150316	0.039546344547072725	0.5598660301704893	2.134154758794353	1.0709704754046088	In	2.869271904192121	Sub_train
Cpd03204	-0.07558482030658188	-0.049578581948239935	97.50964338312666	9.46923458868082	-0.7528851251840667	0.3035051258154705	1.0	1.0	0.003796846110832419	0.9962031538891676	0.5081564242664341	0.629570710206252	4.704266971022778	1.1007808283406284	0.4055725797389163	4.692508861812681	Outlier	4.692788261136791	Sub_train
Cpd03476	-0.3235848203065821	-0.07657858194824008	-20.977356616873365	-7.9357654113191805	-0.7278851251840663	-0.04049487418452952	1.0	1.0	0.05759190138551018	0.9424080986144898	0.3210643859907017	0.8326651717962399	0.457181269518894	1.1693336807792156	0.38865702699533483	0.7278194311164936	In	NA	Sub_train
Cpd20428	0.7433456687050096	0.30084097642236945	-11.553614100513327	11.920912406571322	1.8548172757475037	0.09382280161747857	-1.0	-1.0	0.9622194350739643	0.03778056492603562	1.1259603532798246	2.006291198604116	0.046670755872804	1.4205503995029671	1.3588565203619387	1.3885930642036015	In	NA	Sub_train
Cpd42032	-1.0334585817769637	-0.007014030444994203	21.939055861231566	-1.623957338183272	-1.0290166597698045	0.02146714833722697	1.0	1.0	0.03775491799769859	0.9622450820023014	0.2144667791381478	0.30939942611843846	1.412313625916684	0.34609167643531485	0.5924092812369591	0.24850180074917902	In	NA	Sub_train
Cpd19267	-0.5051108829568829	-0.043578581948239936	18.11364338312663	14.50723458868082	-2.439885125184067	0.01275749894381098	1.0	1.0	0.24200574152624155	0.7579942584737585	0.1841205107430684	0.5844386076306992	1.2456736695969115	1.7578814831493483	1.5470340788757777	0.11126587334038217	In	NA	Sub_train
Cpd42344	-0.7246673729857547	-0.004266777697741515	-5.97413095195525	1.713954749728816	-1.0449507257038702	-0.045016368146289516	1.0	1.0	0.23201767039793764	0.7679823296020624	0.01848635253271717	0.2887345439867756	0.1963788063598206	0.08926843048429113	0.6031906225460547	0.7990635638119475	In	NA	Sub_train
Cpd32341	2.6261397090972705	-0.03987834172980211	-22.76228385542493	-0.4339370391863629	0.8824807004483155	0.071219744598999	1.0	1.0	0.014730442321567505	0.9852695576784325	2.5463465414668787	0.5566053374485791	0.5349350277785923	0.1908786717297694	0.7009520954024765	1.0324419320409384	In	NA	Sub_train
Cpd17913	0.7423771602846455	-0.0256953491263129	-26.79610897393327	-2.7816496458755795	0.8308734501203059	0.16140521919989614	-1.0	-1.0	0.758843098706367	0.24115690129363296	1.1252297072538038	0.44992062461374904	0.7106537105081547	0.497088177715909	0.6660334888074907	2.453473558757474	In	NA	Sub_train
Cpd13761	0.09073935772965007	0.2600189365879728	-7.6570979849222836	14.315053650827716	0.730323999570855	0.04807973945904971	-1.0	-1.0	0.9636839693239865	0.03631603067601354	0.6336319463766534	1.6992271170792348	0.12306656762310407	1.732815540294043	0.5979995074431967	0.667830232742701	In	NA	Sub_train
Cpd05208	-0.2849367144541661	-0.006361858213318632	54.25200185886077	8.308370653121328	-0.6960907281231137	0.1282995196788299	1.0	1.0	0.027263470443162352	0.9727365295568376	0.35022064768193056	0.30449377544228695	2.819907693334893	0.9493706552163786	0.36714423497793847	1.931834722213151	In	NA	Sub_train
Cpd22199	-0.7319290565697159	0.01842339400478705	-3.0481195950188193	-2.8483183626594464	0.6894326603628879	0.043273351068028015	-1.0	-1.0	0.5782559793328824	0.4217440206671176	0.013008113891440071	0.11805868453087202	0.3238396769200043	0.505783703212919	0.5703315232380751	0.5920970845372905	In	NA	Sub_train
Cpd19886	-0.14346751810817704	0.004137679719072874	-3.0481195950188193	-2.995021659362743	1.0553667262969542	-0.013320055525378582	1.0	1.0	0.1857423276866046	0.8142576723133954	0.45694548759161147	0.22551607161552037	0.3238396769200043	0.5249180486528424	0.8179306029573084	0.2996321100891231	In	NA	Sub_train
Cpd26186	-2.2247769324692417	0.010181635763028862	-0.7607569576561881	-2.566999681340765	-0.2056222846920574	-0.010023352228675285	-1.0	-1.0	0.8778654026081774	0.12213459739182261	1.1132013697280747	0.1800533309258615	0.4234801763848917	0.4690916250659497	0.03528244202112978	0.24768672011088547	In	NA	Sub_train
Cpd25765	-3.2588428665351765	-0.05080737522598212	-13.081636078535304	-1.4021645165056005	-1.5754025044722768	-0.042516519137264716	-1.0	-1.0	0.984410830714003	0.015589169285997	1.893304205679263	0.6388137142487867	0.1132333859501166	0.31716348898865515	0.9621060242133932	0.7596740222082613	In	NA	Sub_train
Cpd08708	-0.6074641869816381	-0.05196625381771421	-22.68645967960075	0.8594695542202311	-0.7087280907604762	-0.022249930870620608	-1.0	-1.0	0.676357856936511	0.32364214306348904	0.10690483221787826	0.6475308188278978	0.5316320277963306	0.022181109311867717	0.3756949539472212	0.440338086793036	In	NA	Sub_train
Cpd13844	-1.4856342686439759	-0.06470633813730188	-17.528526556350855	-3.262968327194261	-1.2147309454840902	-0.048074106694796434	-1.0	-1.0	0.5606303322686256	0.4393696677313744	0.5555896457295936	0.7433619508833678	0.3069457344153709	0.5598660301704893	0.7180676730464197	0.8472436416225645	In	NA	Sub_train
Cpd24365	-1.8081108829568828	-0.03846942291128763	-50.68257766293426	-5.3599394200401935	-1.7992325581395443	0.06375749894381097	-1.0	-1.0	0.9901306116440894	0.009869388355910533	0.79886709358467	0.546007426008942	1.7511794372764742	0.8333716034583057	1.1135543873496845	0.914861056303719	In	NA	Sub_train
Cpd26429	-1.5962055038978138	-0.04806012247872943	-0.915152562051788	-1.4774392417803262	-0.7001277791975516	0.07953708733176428	-1.0	-1.0	0.8403686745948258	0.15963132540517427	0.6390049593517954	0.618148832117124	0.4167545025079682	0.32698148646157466	0.36987579299306594	1.1634963742979048	In	NA	Sub_train
Cpd31322	1.321330322220155	0.20452443109346727	11.514330586506286	9.991427277201344	1.141313010559866	-0.011810370431060173	1.0	1.0	0.04643467829233583	0.9535653217076642	1.561993929563056	1.2817964980196357	0.9581989979206922	1.1688898314297833	0.8760837591398727	0.2758443518619501	In	NA	Sub_train
Cpd00511	-0.4267555039899111	-0.04554780597612018	-34.36117038862659	-5.768244670164798	-0.7157031016421559	-0.028191634725210163	1.0	1.0	0.3808697170348505	0.6191302829651495	0.24323207348822243	0.5992511444341216	1.0401976514338136	0.8866263964751211	0.3804144005254655	0.5339601376977979	In	NA	Sub_train
Cpd36333	0.20031553327309454	0.2964453720267651	-16.051416298315527	17.317066252725166	-0.029798108867881427	0.008108515903192847	-1.0	-1.0	0.9624696045495624	0.03753039545043755	0.7162965835898893	1.9732273871934547	0.24260088525535758	2.124364656302547	0.08368408276889214	0.03801292476942181	In	NA	Sub_train
Cpd26918	-1.6868648445571546	-0.04311506753367442	-23.819548166447397	-2.8290875934286777	-0.5523255813953537	0.016350274144951087	-1.0	-1.0	0.954467504353539	0.04553249564646102	0.7073986723868358	0.5809520442801296	0.5809908399597972	0.5032754556833411	0.2698695580914538	0.16787639971501597	In	NA	Sub_train
Cpd04231	0.05841517969341847	0.1144214180517602	66.38264338312665	10.55423458868082	3.0011148748159338	-0.04249487418452952	1.0	1.0	0.026235992413598086	0.9737640075864019	0.6092464772057413	0.6040400935255219	3.3483342578699378	1.242296153959418	2.134466820237241	0.7593329677032912	In	2.853522551508261	Sub_train
Cpd40965	-0.6636783619967438	0.04408487065390688	22.910484432660137	-0.1470342612601949	1.063291032537888	-0.028532851662773032	1.0	1.0	0.08822450544625204	0.911775494553748	0.06449666857447152	0.0749673815304989	1.4546303213415992	0.1534582661637262	0.8232923637643005	0.5393366139207592	In	NA	Sub_train
Cpd28808	-3.2121007647323467	0.07859441886369352	16.93490401283139	1.6068124661351932	0.5840356705717709	-0.05958082786179625	-1.0	-1.0	0.9761596270073793	0.023840372992620682	1.8580418060841695	0.3345487931371773	1.1943262454164736	0.07529398334116469	0.4990175896450219	1.0285523808677275	In	NA	Sub_train
Cpd32401	1.6255902585478197	-0.011796386214993135	-1.877789924689152	-3.276889791230875	1.1339381548683825	0.11580082359550052	1.0	1.0	0.019923095427067272	0.9800769045729327	1.791528653971069	0.3453723879791681	0.3748207636027356	0.5616817910149424	0.8710937687228492	1.7348956640585191	In	NA	Sub_train
Cpd24138	-0.9841268587675178	0.07501680059819375	19.370561723662494	3.3967365823954982	0.9410810120112396	0.03228434007901701	-1.0	-1.0	0.6044586891573136	0.39554131084268646	0.17725076055149025	0.3076378873813929	1.3004266716753117	0.30875176596374626	0.7406023618437939	0.41894578460983123	In	NA	Sub_train
Cpd30903	-1.2314169305270977	-0.019101942532906303	7.247847070022768	-1.8492320634579973	-1.075719956473101	-0.026096084716774458	1.0	1.0	0.11264045322093619	0.8873595467790638	0.3638072265629898	0.40032490749775707	0.7723454119622841	0.3754740046389426	0.6240097643843086	0.5009410417676466	In	NA	Sub_train
Cpd00778	0.5834151796934179	-0.0025785819482400107	-1.4993566168733707	-4.106765411319182	0.4421148748159336	0.01450512581547049	1.0	1.0	0.019665445741741783	0.9803345542582582	1.0053082517813838	0.27603590669775663	0.3913058120113216	0.6699215316600038	0.40299084140426655	0.13880282502043842	In	NA	Sub_train
Cpd08988	-1.397024626542078	-0.0860321878836483	-48.66997616311723	-4.363057918307242	-1.2807061127384982	0.12445336583267608	-1.0	-1.0	0.9946872718623062	0.005312728137693799	0.48874223221456453	0.9037753572605228	1.6635078912828873	0.7033494741301155	0.762707929904761	1.8712317672385403	In	NA	Sub_train
Cpd36078	-0.9568273238697624	0.2969948225762156	14.097484800585574	16.83684647250539	-0.3940838231535959	-0.04079258299790605	-1.0	-1.0	0.8500514208660059	0.1499485791339941	0.15665589914826228	1.9773603636197872	1.070724564213259	2.061730132278229	0.16279968578043444	0.7325103599077704	In	NA	Sub_train
Cpd02621	0.5807632930025699	-0.023743294697924758	10.607250664004995	5.803935780963022	0.2098608081322807	0.05526701189133119	1.0	1.0	0.12292830232508045	0.8770716976749195	1.003307659498049	0.43523723783123647	0.9186854135610159	0.6227200410002183	0.24584260480832404	0.7810784191196928	In	NA	Sub_train
Cpd16013	0.9165529844604698	-0.030640404071367786	-11.80544963327393	-2.659671623897557	0.4654888347356905	-0.0012321434374664942	1.0	1.0	0.032458608334140826	0.9675413916658592	1.2566285377514268	0.4871174124507425	0.057641040102070426	0.4811787219568715	0.41880617947822657	0.1091656801689183	In	NA	Sub_train
Cpd06949	-2.412958692476144	0.08814363629217584	2.6212326280915517	6.752876147626822	0.5769861949538094	-0.0442279528486426	-1.0	-1.0	0.9925903871935259	0.007409612806474148	1.2551663255587444	0.4063781698869305	0.5708040532396347	0.7464892621810857	0.49424775857981323	0.7866406866479541	In	NA	Sub_train
Cpd06811	-1.2668048463222974	0.05297880112734064	-21.204591547732626	0.31441460916528546	-0.3114753435077295	-0.04862355724424699	-1.0	-1.0	0.8615619057119553	0.13843809428804468	0.3905039898551426	0.1418676786016399	0.46707991944735144	0.09327201072162072	0.10690496199976605	0.8559012066189375	In	NA	Sub_train
Cpd01603	2.483770811799562	0.06497850981335335	34.380934874531306	-1.1817785047512634	2.2827931389593488	0.025191823921406384	1.0	1.0	0.00010820135402456188	0.9998917986459754	2.4389429641181017	0.23212969248395254	1.9542981013631742	0.28841879017276445	1.6484344518475256	0.30719065089717373	In	NA	Sub_train
Cpd27217	-2.2714992609729485	-0.06125520519645681	-29.32675012250695	-3.8969469323610473	-0.3520545549921382	0.05395300672466991	-1.0	-1.0	0.9957107815847736	0.004289218415226443	1.1484488522794734	0.7174024699020196	0.8208917391842795	0.6425551442216632	0.13436175368606418	0.7603739441722822	In	NA	Sub_train
Cpd30635	-0.9572411063512736	-0.0256953491263129	8.978616300792002	-0.011319975545909732	-0.957038637791782	-0.038733447354137085	1.0	1.0	0.08312079829904706	0.9168792017009529	0.15696805805095868	0.44992062461374904	0.8477399767747743	0.13575720502641883	0.5437073601510436	0.7000650366842243	In	NA	Sub_train
Cpd06080	-1.331090560608012	-0.07119702304848352	-47.16008605322712	-4.363057918307242	-0.2982885303209158	0.31346435484366514	-1.0	-1.0	0.999818428820915	0.00018157117908501431	0.4390013500072623	0.7921849937495414	1.5977351090274199	0.7033494741301155	0.09798247264051407	4.849434125990835	Outlier	3.6604134478360235	Sub_train
Cpd30366	1.4795720804619137	0.06496399153302777	3.7126822348579376	-2.6283529425788763	4.671532790779646	-0.0332389418596316	1.0	1.0	0.08640738837011752	0.9135926116298825	1.6813720468605813	0.23202048573114015	0.6183490214849633	0.47709386169441603	3.2647085146895294	0.613489386720495	In	2.620707448591469	Sub_train
Cpd43995	-1.2054366037549855	0.05452443109346738	11.483561355737065	9.301317387091453	0.6193349885818445	-0.030730653860575233	-1.0	-1.0	0.899973040978868	0.10002695902113205	0.3442075802288606	0.15349393363081992	0.9568586501018039	1.078879577225499	0.5229018886694958	0.573966873906251	In	NA	Sub_train
Cpd16383	0.5423771602846456	-0.014706338137301904	-5.928526556350851	1.6156031013771672	-0.06857709933024372	-0.0012321434374664942	1.0	1.0	0.07497331142841135	0.9250266885715887	0.9743490312249875	0.3672610960870958	0.19836539330567365	0.07644053597587801	0.05744536042853522	0.1091656801689183	In	NA	Sub_train
Cpd01591	-0.5415848203065821	-0.06357858194823995	-23.57735661687337	-7.9357654113191805	-0.9808851251840672	-0.03049487418452952	1.0	1.0	0.10128398351037649	0.8987160164896235	0.1566044491192919	0.7348789495492083	0.5704406602149903	1.1693336807792156	0.5598424207603775	0.5702517481825061	In	NA	Sub_train
Cpd08190	-0.5906652784260014	0.0025724947757593945	-31.75891474952884	-2.9298988055031434	0.07903374046310749	0.11240986903418833	-1.0	-1.0	0.9597520945331726	0.04024790546682747	0.11957798561498194	0.23728941951740945	0.9268400021570091	0.5164241483125971	0.15732211827048526	1.6814651787424792	In	NA	Sub_train
Cpd32029	-1.8687795678897356	0.03034860691764307	1.190154762330465	1.5754932112672781	-0.3372584180115623	-0.043129051749741486	-1.0	-1.0	0.8108645308700646	0.18913546912993542	0.8446357545669104	0.028357029127818175	0.5084644351185691	0.07120904827132979	0.12435036026621679	0.769325556655208	In	NA	Sub_train
Cpd30891	-2.587352491397984	-0.02764325970668381	56.65194110333943	8.626614770305597	-2.372037835173717	-0.06352998058987183	1.0	1.0	0.058337125692094705	0.9416628743079053	1.3867295969415478	0.4645728413006331	2.9244521766184706	0.9908788762943473	1.5011271023686126	1.0907782653592581	In	NA	Sub_train
Cpd26704	-2.9990940170940212	-0.09446942291128746	-57.17557766293426	-5.8009394200401925	-1.3972325581395442	0.12775749894381097	-1.0	-1.0	0.9999153842514827	8.461574851726414e-05	1.6973487956723194	0.9672403833807656	2.0340229848879177	0.8908907358065878	0.8415522992328982	1.9232942270812396	In	NA	Sub_train
Cpd10715	-1.7794422089596602	-0.041526693378153824	-29.982064075205148	-3.2070139622632863	-1.8845522665846517	-0.031041139661829406	-1.0	-1.0	0.8403445465154401	0.1596554534845599	0.7772393490169165	0.5690042667275774	0.8494380695678364	0.5525679654949137	1.171283588480492	0.5788591267350033	In	NA	Sub_train
Cpd19170	0.4334555588148998	-0.04806012247872943	-3.4684492653484904	-3.284582098923183	-0.13749041656018895	-0.029803572008895062	1.0	1.0	0.013580928502968215	0.9864190714970318	0.8921782069055048	0.618148832117124	0.3055295683226853	0.5626850900267737	0.010817086335003884	0.5593590599803115	In	NA	Sub_train
Cpd11084	-2.7635081430255943	0.4282535264020659	3.586067792926725	18.567161861912545	0.3077554257230401	-0.048074106694796434	-1.0	-1.0	0.9996292129295592	0.0003707870704408239	1.5196220159609002	2.9646905777868473	0.6128335312747882	2.287413215923534	0.31208026749509227	0.8472436416225645	In	NA	Sub_train
Cpd37912	-0.4419921590345976	0.2541376797190728	-11.588229485128712	14.314868450527365	-0.7561717352415076	-0.002331044536367594	-1.0	-1.0	0.9321043638653725	0.06789563613462751	0.23173748942042155	1.65498820236584	0.04817864716905383	1.7327913848278598	0.40779637276988534	0.1264808101616642	In	NA	Sub_train
Cpd32077	-1.5072411063512736	-0.01855249198345569	-19.826328754153053	-0.2997815140074479	-1.1608847916379363	-0.0074147660354557795	-1.0	-1.0	0.8688170416240597	0.13118295837594032	0.5718899171302037	0.396191931071424	0.40704099474738153	0.17338091797008848	0.6816341748294755	0.20658383189096657	In	NA	Sub_train
Cpd20642	-1.3467642214048805	-0.05520297962158652	-18.361855858755085	-1.8895271538682377	-0.9869409660107386	-0.0067266489319719935	-1.0	-1.0	0.7674441646057708	0.23255583539422922	0.4508256126916518	0.6718775256594481	0.34324664558441165	0.3807296478096741	0.5639399365567891	0.19574133013264786	In	NA	Sub_train
Cpd42910	0.8181897698713878	-0.051519524950488685	-12.373581501405797	1.51780090357497	0.7621921314389872	0.06542319229327091	1.0	1.0	0.3463894237548648	0.6536105762451352	1.1824229961835857	0.6441705166513838	0.0823896051865512	0.0636843056825958	0.6195621900613885	0.9411070004590145	In	NA	Sub_train
Cpd12216	-0.6625811688311666	-0.0399810634120272	-10.013141940966237	-2.1008804151063485	-0.5493463300994745	0.015972642842721468	1.0	1.0	0.3671029268134576	0.6328970731865424	0.06532439480725397	0.5573780116983984	0.02043422034819708	0.4082962151688486	0.2678537307941807	0.16192615078544942	In	NA	Sub_train
Cpd15163	0.9579897982842518	0.0031838079624890627	-17.287908520720716	-3.1109792146568083	0.9520223152022228	0.07790972569186329	1.0	1.0	0.18199261002539657	0.8180073899746034	1.2878886101624891	0.23269111127586423	0.29646409899000126	0.5400422617361589	0.7480054894922176	1.1378544140084195	In	NA	Sub_train
Cpd10253	-1.2431784726959243	-0.019548671400131827	-33.684811327952396	-4.363057918307242	-0.9960907281231138	0.017859959239269498	-1.0	-1.0	0.8858384843222296	0.11416151567777046	0.37268017373085977	0.4036852096742709	1.0107345687016045	0.7033494741301155	0.5701308679009133	0.19166415794218902	In	NA	Sub_train
Cpd43420	-2.173019021337403	-0.0674535908845547	-15.320834248658546	-1.2723089865349202	-2.186159516912661	-0.020291093421014792	-1.0	-1.0	0.8238223261221735	0.17617767387782643	1.0741550266210187	0.7640268330150316	0.21077577841010575	0.30022657875160325	1.3753577225112898	0.40947313897516496	In	NA	Sub_train
Cpd34017	-0.6694646865071251	-0.02333484775345462	-8.897570144469373	-2.4142524285935116	-0.8358420649118372	-0.019364011569334625	1.0	1.0	0.17251712987208978	0.8274828701279102	0.06013144580522932	0.43216489293215365	0.06902998263626793	0.4491689732595874	0.461703079315364	0.3948653250492255	In	NA	Sub_train
Cpd21777	-2.1324141977119417	-0.004112348053599618	-12.534268919499441	0.7887673533532384	-1.1896485399545444	0.0013214277773014914	-1.0	-1.0	0.9524889615370148	0.047511038462985225	1.0435226104278164	0.28757292156342257	0.08938935867340313	0.03140271758620645	0.7010963628995828	0.06892965021712634	In	NA	Sub_train
Cpd21784	-2.251709276349936	-0.032126056544663543	-18.63603168293091	-2.4790875934286767	-1.7682596473294196	-0.039144231349554415	-1.0	-1.0	0.8622194179799805	0.13778058202001953	1.1335192209868732	0.4982925157534772	0.3551901020420093	0.45762535064502174	1.0925974310924484	0.7065376649186518	In	NA	Sub_train
Cpd41676	1.5830249347065528	0.04957937614841238	-4.259845237669533	0.5326360684101343	1.907247076493932	-0.01919219232211369	1.0	1.0	0.024702986375447433	0.9752970136245526	1.7594172297882904	0.11629714579382558	0.2710553276979061	0.06480963204692748	1.3943316827564054	0.39215800898241904	In	NA	Sub_train
Cpd41775	-0.4620300103483922	-0.0256953491263129	-15.960394688218985	-0.23879250301843705	-0.6213243520774966	0.015423192293270925	1.0	1.0	0.4965061337706468	0.5034938662293532	0.21662086665847038	0.44992062461374904	0.23863586521700683	0.16542619009056975	0.31655565188009593	0.1532685857890766	In	NA	Sub_train
Cpd45299	-0.16477726309564494	-0.02075029418125801	-13.287317765142062	-1.466265030490964	-0.12956611031925508	0.08630231317239179	-1.0	-1.0	0.5483183995540857	0.45168160044591427	0.44086934394305727	0.41272383677675556	0.12219314845104996	0.3255240466927754	0.016178847141996158	1.2700944703211865	In	NA	Sub_train
Cpd36782	-0.5274257294429678	0.007530577088712631	-25.965577662934262	-3.7939394200401932	1.1027674418604558	-0.05675742574257424	-1.0	-1.0	0.7152714963660776	0.2847285036339224	0.16728611512656966	0.19999463959636965	0.6744746834936249	0.6291199906297119	0.8500029751252245	0.9840646878760554	In	NA	Sub_train
Cpd28579	-1.8440077017000116	-0.0057524301710371465	-23.31130640820564	-2.2702963846374686	-0.202325581395354	-0.012770604975928034	-1.0	-1.0	0.9680253829227149	0.031974617077285106	0.8259477749809058	0.29990964728950925	0.5588511661656532	0.4303929488953181	0.033051819681316805	0.29097454509275017	In	NA	Sub_train
Cpd33507	-0.7744097414521802	-0.02058759500620193	-5.629438276337501	1.1692640549229707	-0.7918860209557933	-0.008375000580323635	1.0	1.0	0.39036047391068984	0.6096395260893102	0.01903945837472664	0.4115000108004907	0.21139406882823344	0.018225037823485734	0.4319614481178585	0.22171402512176658	In	NA	Sub_train
Cpd11274	-2.37889275841021	-0.03658163843309894	-28.866130009271078	-1.0548161600654835	-1.9219149039472891	-0.03928289790358765	-1.0	-1.0	0.967534745324682	0.032465254675317974	1.2294668697516384	0.531807478890584	0.8008265263506403	0.2718592348275726	1.1965639749983716	0.7087226016805975	In	NA	Sub_train
Cpd00421	-1.7555848203065816	-0.07457858194823985	-14.607356616873375	-7.716765411319179	-2.128885125184067	-0.04349487418452952	1.0	1.0	0.17264137075082686	0.8273586292491731	0.759241254375623	0.8176211376043874	0.1796957623134588	1.1407697579123814	1.3366046027456273	0.77508973599669	In	NA	Sub_train
Cpd31632	-0.22812022723039485	0.031996958565994785	6.6110338832095845	2.243075628849696	1.370983340230196	-0.04587630449699424	1.0	1.0	0.2795151524799945	0.7204848475200055	0.39308319769145667	0.015958099848819688	0.744604999067784	0.15828106965525102	1.031483782146839	0.8126133816370728	In	NA	Sub_train
Cpd01878	-0.2975848203065823	-0.07057858194823985	-27.363356616873368	-7.558765411319182	-0.5588851251840667	-0.02849487418452952	1.0	1.0	0.14506134467167975	0.8549386553283203	0.3406788738744477	0.7875330692206856	0.7353637575901518	1.120161996209369	0.274307890448726	0.5387382115957086	In	NA	Sub_train
Cpd08784	2.169458889941439	-0.026142077993538432	-27.386459679600748	-0.6811897864391098	2.602810370777986	0.09862919000850023	-1.0	1.0	0.3721804856765514	0.6278195143234486	2.2018249878487515	0.45328092679026294	0.7363701571315813	0.22312756853862906	1.8649651863948462	1.4643262124090117	In	NA	Sub_train
Cpd12828	2.1374426544329466	0.06386509043412668	16.09015476233047	3.3167020024760685	2.8385657578126127	0.02665116803047829	1.0	1.0	0.009886320841770102	0.9901136791582299	2.1776718315616557	0.22375453287847485	1.157527866415428	0.2983129460208328	2.0244824937535517	0.3301851978841562	In	NA	Sub_train
Cpd43247	-1.8851069334253152	-0.02624479967576351	-23.22632875415305	-3.062968327194261	-0.7894562202093645	0.019818796688875324	-1.0	-1.0	0.9585685485640824	0.0414314514359176	0.8569531743157996	0.4540536010400822	0.5551494287345842	0.5337802558628783	0.4303173912105541	0.22252910576006021	In	NA	Sub_train
Cpd26516	-2.9902962534541513	-0.02215746083555452	-37.120735084912965	-4.002961969955032	-1.6039342542402586	0.015607142063015781	-1.0	-1.0	0.9973009560074179	0.0026990439925821167	1.6907117330446928	0.42330856840719006	1.1604078883906799	0.6563825659411111	0.9814112369360716	0.15616703968857035	In	NA	Sub_train
Cpd27768	-1.613787921480231	0.04424756982896296	-22.856361353260578	-3.1142524285935127	0.6372348581650858	0.03777884557352251	-1.0	-1.0	0.9837390103795338	0.01626098962046615	0.6522691946070758	0.07619120750676373	0.5390331662720842	0.540469183336226	0.5350133361910375	0.5055214345735608	In	NA	Sub_train
Cpd36650	-0.9458383128807516	0.28765416323555626	14.03649578959656	14.989044274703193	-0.2303475594173321	-0.04024313244845551	-1.0	-1.0	0.802254604728588	0.197745395271412	0.14836575211371203	1.907099764372132	1.0680678033579614	1.820723376793351	0.05201210956972658	0.7238527949113975	In	NA	Sub_train
Cpd11485	-0.4552663847838362	0.22056121870975814	-18.866130009271078	11.617161861912534	0.11764553561314996	-0.03928289790358765	-1.0	-1.0	0.9574487595450782	0.04255124045492179	0.22172336864640035	1.4024254886331011	0.3652134852118089	1.3809325587340517	0.18344771256588113	0.7087226016805975	In	NA	Sub_train
Cpd30473	-0.2929553920655594	-0.019101942532906303	-9.013691391515687	-0.8168144810404148	0.06274158198843753	-0.008513667134356872	1.0	1.0	0.2937076862770832	0.7062923137229168	0.3441713301876098	0.40032490749775707	0.06397158967960011	0.2408169444081706	0.14629848363108272	0.22389896188371233	In	NA	Sub_train
Cpd06208	-3.2684531979706493	0.15078099892953853	-15.211184954326026	4.508920103670781	-0.027409409441794725	-0.048074106694796434	-1.0	-1.0	0.9992698982809659	0.0007301017190340437	1.9005542721984887	0.8775374824888543	0.20599931215381417	0.45381260758690156	0.08530032961411341	0.8472436416225645	In	NA	Sub_train
Cpd16346	-0.5306997627922774	-0.0432777667087305	-18.025779303603603	-3.1904408546667886	-1.3372584180115623	-0.010572802778125836	1.0	1.0	0.17112398569450105	0.828876014305499	0.1648161733011461	0.5821758702563944	0.3286067125599117	0.5504063537732238	0.8009724700094659	0.2563442851072584	In	NA	Sub_train
Cpd44317	-1.7015904499088317	0.02485410142313757	18.002242674418387	6.151317387091455	-0.22022545097859572	-0.031280104410025766	-1.0	-1.0	0.7257286553962413	0.2742713446037587	0.7185077188388088	0.06968679339114482	1.2408209094463698	0.6680286318806268	0.04516326720285883	0.5826244389026237	In	NA	Sub_train
Cpd33606	-0.4947394117818506	-0.03487330929191623	-7.787680034579263	-1.0230436373847211	-0.7232047022744745	0.01799862579330273	1.0	1.0	0.2634249574888511	0.7365750425111489	0.19194478365457968	0.5189573978851401	0.1173782432461822	0.2677151805484036	0.3854901493717562	0.19384909470413472	In	NA	Sub_train
Cpd11853	-3.808710391207956	0.20633189327200008	-17.588238057799526	4.274612472692345	1.060236747981904	-0.06503373998836805	-1.0	-1.0	0.9999240076752133	7.599232478670628e-05	2.308126124923867	1.2953922594267981	0.309546845289073	0.4232521276856292	0.8212257673042744	1.1144726537703837	In	NA	Sub_train
Cpd19331	-1.1846763093169683	0.028862954444347562	24.23539688849766	4.7670662527251695	0.4960260669562943	-0.0479354401407632	1.0	1.0	0.3274417374844413	0.6725582625155587	0.32854594393203407	0.039532132430550905	1.5123452357546092	0.48748231849995993	0.4394683459690511	0.8450587048606188	In	NA	Sub_train
Cpd37603	-1.335398752441191	-0.04097724282870322	-37.50953660267768	-3.4256952809446046	-2.448288530320916	-0.007825550030873086	-1.0	-1.0	0.7358158001941246	0.2641841998058754	0.44225146448852176	0.5648712903012444	1.1773445895459678	0.5810903231169718	1.5527200085884996	0.21305646012539362	In	NA	Sub_train
Cpd23034	-0.9126982873389464	0.03325855883995196	-20.96460311150234	-2.872494186835272	0.5004216713518992	0.014701922496599438	-1.0	-1.0	0.8682811058524034	0.13171889414759666	0.123364804826913	0.006468321019889573	0.4566257101929086	0.5089369286786742	0.44244250908880195	0.1419037047258971	In	NA	Sub_train
Cpd20445	0.7329061082654491	0.3338080093894025	-10.115702012601236	14.354428890087807	1.9169051878354155	0.09217444996912692	-1.0	-1.0	0.9776397115840421	0.02236028841595796	1.1180847135970016	2.254269784184076	0.015966569877763258	1.7379512083172775	1.400866574428415	1.3626203692144827	In	NA	Sub_train
Cpd03031	1.0024151796934175	0.04042141805176014	38.734643383126624	5.8642345886808185	2.377114874815933	-0.057494874184529525	1.0	1.0	0.0059389940127000385	0.9940610059873	1.3214032680617538	0.04741082842703857	2.1439513217292956	0.6305847464459406	1.7122546237574532	0.9956844921042729	In	NA	Sub_train
Cpd27663	-1.1050940170940216	-0.053469422911287534	-21.07357766293425	-3.025939420040193	0.8217674418604552	0.057619935170178216	-1.0	-1.0	0.9687184960284378	0.0312815039715621	0.268508793679429	0.6588376824478229	0.4613727837685082	0.5289506172884858	0.6598721622873711	0.8181528860366295	In	NA	Sub_train
Cpd28849	-2.4000706895443766	-0.06952588188818605	-16.1493065134844	-4.305217609052777	-1.0219793670222137	-0.028857191601369774	-1.0	-1.0	0.9204688339153938	0.0795311660846062	1.245443572583712	0.7796146413720791	0.24686511068810235	0.6958054278646435	0.5876476933712034	0.5444471631815233	In	NA	Sub_train
Cpd10601	-2.254167483684935	0.09198979013832964	26.1228809797399	7.304524499275176	0.4621510301186448	-0.049173007793697536	-1.0	-1.0	0.8939724900598403	0.10602750994015976	1.1353737009094915	0.4353090048712588	1.5945665042633288	0.8184401341724085	0.41654774707633035	0.8645587716153105	In	NA	Sub_train
Cpd19156	0.512576437935779	-0.04421396863257565	2.2782540313547996	-3.240626054967138	0.06965244058266805	-0.029803572008895062	1.0	1.0	0.008029170467372948	0.991970829532627	0.9518672655542672	0.5892179971327959	0.5558634582826322	0.5569519528163096	0.15097452335324826	0.5593590599803115	In	NA	Sub_train
Cpd27380	-2.0390626467549566	-0.062345836764443725	-32.55416355106278	-3.180735945077029	-0.8880398671096396	0.016899724694401642	-1.0	-1.0	0.9869689522673967	0.013031047732603279	0.9730978848441744	0.7256062192017732	0.9614820770468301	0.5491405533670525	0.4970212663624018	0.176533964711389	In	NA	Sub_train
Cpd40138	-2.201040999359381	0.13034860691764316	72.36048443266014	18.039778925552987	0.5594448786917342	-0.1384229615528829	1.0	1.0	0.305061964515311	0.694938035484689	1.095294901559122	0.7238446804647268	3.6087368097731205	2.2186272546657313	0.48237891616289436	2.270849613195348	Outlier	3.251329784250248	Sub_train
Cpd01253	1.5284151796934182	0.014421418051760115	4.118643383126623	-3.810765411319181	1.3921148748159338	0.026505125815470473	1.0	1.0	0.0042974001005744444	0.9957025998994256	1.7182194460175413	0.14816161606702313	0.6360332185231168	0.6313145856847395	1.0457818456603534	0.3278840445412233	In	NA	Sub_train
Cpd01638	-0.2475848203065825	-0.09057858194823988	-33.876356616873366	-7.9357654113191805	-0.4448851251840669	-0.02849487418452952	1.0	1.0	0.23454215802871592	0.7654578419712841	0.3783990428816516	0.9379734111391946	1.0190785312838726	1.1693336807792156	0.19717296993799574	0.5387382115957086	In	NA	Sub_train
Cpd42029	-1.0966453949637769	0.0023266288956650845	19.40498992716563	-1.7349463491722827	-1.0949507257038702	0.017071543941622573	1.0	1.0	0.04652769916014965	0.9534723008398504	0.26213512458681226	0.23913882687078364	1.3019264091182066	0.3605678478917363	0.6370217280332172	0.17924128077819543	In	NA	Sub_train
Cpd18442	0.11394169628591153	-0.006361858213318632	-17.147998141139215	-0.27404692929625285	-0.8378489698813554	-0.029254121459444518	1.0	1.0	0.10350162441229005	0.89649837558771	0.6511358690107445	0.30449377544228695	0.29036942039636265	0.1700243851267068	0.46306099558989355	0.5507014949839386	In	NA	Sub_train
Cpd38931	-2.5189195979899512	-0.08446942291128745	-30.78657766293426	-5.767939420040193	-3.309232558139544	-0.0683800648298218	-1.0	-1.0	0.6862565777968093	0.3137434222031907	1.335103590841488	0.8920202124215111	0.8844837306266555	0.886586583045832	2.1352537730619905	1.167199918931615	In	NA	Sub_train
Cpd13347	-0.9735463565560644	0.3781508047198409	-0.5521529299772271	17.688680024454086	0.4110932303400856	-0.008513667134356872	-1.0	-1.0	0.9903707204848106	0.009629279515189472	0.16926879391954783	2.5878170487407566	0.4325672398739958	2.1728338211971505	0.38200091087131327	0.22389896188371233	In	NA	Sub_train
Cpd37759	-1.2474866645291032	0.3469948225762157	5.913418866519643	21.349483835142752	-0.7039739330437055	-0.037495879701202765	-1.0	-1.0	0.9838597834559708	0.016140216544029203	0.37593028821211905	2.35346121841606	0.7142159791713417	2.650308331147484	0.3724781857228477	0.6805649699295329	In	NA	Sub_train
Cpd26110	-2.354447262139572	0.03490691048830355	-0.7618558587550865	-1.7142524285935126	0.5119601328903601	-0.03419917640449946	-1.0	-1.0	0.9479074324551114	0.0520925675448886	1.2110251047357692	0.005930608259107949	0.4234323068199315	0.3578687631829492	0.45024968727814674	0.628619579951295	In	NA	Sub_train
Cpd37695	-0.9606734777159164	-0.00910911096057144	-22.7370091301502	-2.468002973252297	-1.1911456731780583	0.0015151093097862476	-1.0	-1.0	0.5897141301120891	0.41028586988791094	0.15955745061035495	0.32515865757395074	0.5338340277845048	0.45617959614398856	0.7021093563398434	0.06587785518705365	In	NA	Sub_train
Cpd40685	0.18906889075050887	-0.008662382093345914	11.489055861231565	-1.358023272249206	0.4160382852851412	-0.02963175276167413	1.0	1.0	0.015607762799471292	0.9843922372005287	0.7078120784555785	0.3217983553974369	0.9570979979266051	0.31140619631200794	0.38534684438103306	0.556651743913505	In	NA	Sub_train
Cpd23746	-1.6231378477785068	0.052489328070721146	-16.49702069391992	-3.284582098923183	0.268553539483767	-0.034748626953950014	-1.0	-1.0	0.8815961547576205	0.11840384524237942	0.659322810610593	0.13818585390175323	0.2620119938467637	0.5626850900267737	0.28555540452196043	0.6372771449476681	In	NA	Sub_train
Cpd42789	-1.3334585817769635	-0.01965139308235679	-3.3702847981090978	-0.2981331623590962	-1.0251705059236509	-0.08073065386057524	1.0	1.0	0.26093036905484346	0.7390696309451565	0.4407877931813722	0.4044578839240893	0.3098057405332778	0.17316592532469605	0.5898068885071776	1.361805288576189	In	NA	Sub_train
Cpd27779	-0.29840330609561605	0.09754427312566624	-7.765702012601239	-2.791175505516589	3.3471249680551955	0.09162499941967636	-1.0	-1.0	0.9598277655866473	0.040172234413352714	0.3400614054286007	0.47708992086103175	0.1183356345453885	0.4983306248393158	2.3685848995172485	1.3539628042181096	In	NA	Sub_train
Cpd23298	-1.007110882956883	0.07653057708871236	-43.902577662934256	-4.815939420040193	1.4647674418604562	0.05975749894381099	-1.0	-1.0	0.9956725412073787	0.0043274587926212665	0.1945899860892606	0.31902454002248387	1.4558337953843465	0.7624182973416039	1.0949401788522808	0.8518339831301242	In	NA	Sub_train
Cpd27644	-1.4006011082934182	0.062379437960831036	-27.829987726886948	-3.284582098923183	1.6163557372859645	0.09217444996912692	-1.0	-1.0	0.9970874254013574	0.0029125745986425798	0.4914403421367992	0.2125794295757411	0.7556908172824522	0.5626850900267737	1.1975081711154711	1.3626203692144827	In	NA	Sub_train
Cpd18487	2.430974663318879	-0.04757064942210994	-14.440305833446903	-4.237233742483066	0.7500631180307322	-0.03035302255834562	1.0	1.0	0.0007479460457131548	0.9992520539542868	2.3991133712456856	0.6144670074172373	0.17241881233415582	0.6869383688651625	0.6113554314199907	0.5680166249766846	In	NA	Sub_train
Cpd36967	-0.986497653540092	0.3151266907080837	15.518913372014142	15.424209109868025	0.20481727574750294	-0.04079258299790605	-1.0	-1.0	0.8671842417499911	0.13281575825000896	0.17903929614154812	2.113748585688765	1.132643846489421	1.8774814351769438	0.24243003928557735	0.7325103599077704	In	NA	Sub_train
Cpd34747	-0.8128712799137185	-0.04146671588532283	-11.48932838622761	-1.7532634176045017	-1.23858931765909	0.011405219199896146	1.0	1.0	0.3202472564221499	0.6797527435778501	0.048054972995652756	0.568553115001132	0.04387038632262569	0.36295692245723593	0.7342107751625078	0.08995831474765952	In	NA	Sub_train
Cpd30660	-0.5764718755820429	-0.048772272203236	-9.2757793036036	0.1304382662123325	-0.4894562202093646	-0.017854326475016218	1.0	1.0	0.35734303118846933	0.6426569688115307	0.1302855366962108	0.6235056345197211	0.0525546984365659	0.11726783752267256	0.22733075828757948	0.3710775668220525	In	NA	Sub_train
Cpd31841	-0.30559275470292185	0.3243046508736871	-8.836768314592613	14.674943760717824	0.7226316918785471	0.003024794404104661	-1.0	-1.0	0.9747907088471546	0.025209291152845398	0.334637661097877	2.1827853589601562	0.0716785896382101	1.7797556012047162	0.5927947219836331	0.04209009695988055	In	NA	Sub_train
Cpd36817	-1.2249591920016307	0.3096321852135783	-8.216800913700142	18.302780538439453	-1.554523383593156	-0.036396978602301656	-1.0	-1.0	0.9778127631979793	0.022187236802020734	0.3589354867912909	2.072418821425439	0.09868517812918069	2.2529302582472015	0.9479787493945782	0.6632498399367869	In	NA	Sub_train
Cpd34918	-0.9326514996939383	0.005236580817973852	-13.697020693919926	-3.2378788022198863	-1.1858420649118373	-0.034748626953950014	1.0	1.0	0.20510827535000875	0.7948917246499912	0.13841757567225157	0.21725011876285596	0.14004034232789112	0.5565936317406557	0.6985208177255012	0.6372771449476681	In	NA	Sub_train
Cpd15835	-0.8653151474076619	-0.027730452149059143	-18.820097616996843	-3.284582098923183	-1.1457321748019471	-0.023759615964939026	1.0	1.0	0.32097294747321914	0.6790270525267809	0.08761880390091197	0.4652287043428158	0.3632082541728614	0.5626850900267737	0.6713815792577774	0.46412584502020915	In	NA	Sub_train
Cpd43238	-4.5198946188340745	-0.14276553540988954	-30.692918332558552	-3.009602355493555	-4.501810320781043	-0.05192979002624692	-1.0	-1.0	0.9950705136536623	0.004929486346337743	2.844645910150169	1.330524567261989	0.8804038080530566	0.5268197923954235	2.9421782548533653	0.9079967504889496	In	NA	Sub_train
Cpd15454	0.4632562811637664	-0.026794250225214	-11.03072435854866	-0.3596716238975577	-0.4130825938357381	-0.013945090565836154	1.0	1.0	0.05225202276704821	0.9477479772329518	0.9146599725762249	0.4581865774664144	0.023892996805051265	0.18119231741934558	0.17565467408191368	0.30948064239686823	In	NA	Sub_train
Cpd42260	2.670004045989418	0.171604860594068	35.64141478754996	6.031877928200334	4.122699006931545	-0.031526157914471366	1.0	1.0	0.0012326650586277355	0.9987673349413723	2.5794379454860934	1.0341749259326314	2.0092062501836208	0.6524502780403421	2.8933554419638567	0.5865014469599518	In	NA	Sub_train
Cpd02433	0.2326429922506908	0.14693339703139846	14.953115325659132	3.7475448035194137	2.4790337404631075	-0.062026221191375575	1.0	1.0	0.15392576532602997	0.84607423467397	0.740684527914057	0.8485957552327295	1.1079969457251098	0.35450728637121093	1.7812151816542832	1.067083876948132	In	NA	Sub_train
Cpd23073	-0.7352257598664192	-0.02882935324796012	-15.009108606007835	-2.973043637384721	-0.5352926143623868	0.03283379062846758	-1.0	-1.0	0.5272698196870078	0.47273018031299213	0.010521069781074891	0.4734946571954803	0.1971966028905025	0.5220514800476105	0.2583446760024205	0.4276033496062045	In	NA	Sub_train
Cpd05117	0.04253581301836138	-0.02559262744408794	-18.416679459820532	0.03804098279165903	-0.4312555632879487	-0.02499718361787336	1.0	1.0	0.22467627621831188	0.7753237237816881	0.597267029311531	0.4491479503639307	0.34563483314304183	0.1293191109324128	0.18795090701296802	0.4836259117749008	In	NA	Sub_train
Cpd35879	-1.2002339172763556	0.3788629544443474	7.220012273113043	20.869813505472425	0.16031178124200873	-0.037495879701202765	-1.0	-1.0	0.9900752568747653	0.009924743125234739	0.34028265596355234	2.5931738511433533	0.7711328919091514	2.5877454713382964	0.21231663769810324	0.6805649699295329	In	NA	Sub_train
Cpd34270	0.18822762118518235	-0.014543638962245944	-13.918998715897944	1.0176157032746194	-0.007270636340408696	0.025141482936159882	1.0	1.0	0.35096239766646575	0.6490376023335342	0.7071774218518838	0.3660372701108319	0.1497099944498738	0.001554285552614841	0.09892666875761381	0.3063974396569832	In	NA	Sub_train
Cpd26392	-1.2692824269747371	0.04864317422456736	-26.112954759853984	-3.147768912109996	1.4839381548683828	0.11360302139769833	-1.0	-1.0	0.9962437987830652	0.003756201216934751	0.3923730850739227	0.10925501891742505	0.6808946220319663	0.5448407004592045	1.1079115071329866	1.7002654040730274	In	NA	Sub_train
Cpd12059	-0.7241196303696283	-0.0322887557197195	8.251143773319475	-1.6937375579634917	-0.42846720922035375	0.02806055493063356	1.0	1.0	0.13889596856091235	0.8611040314390876	0.01889957141377184	0.49951634172974113	0.8160503247710484	0.3551930317569264	0.18606424500104077	0.3523925807056543	In	NA	Sub_train
Cpd36260	-1.6777064447488832	0.04864317422456736	0.2502320533328248	1.5533299889889047	-0.7155123945821672	-0.04024313244845551	-1.0	-1.0	0.6657699442001082	0.33423005579989185	0.700489544614765	0.10925501891742505	0.46752017614837804	0.06831832419991447	0.380285363912193	0.7238527949113975	In	NA	Sub_train
Cpd17135	0.2451244130318984	0.03694201351104979	-24.266438644262944	-3.262968327194261	1.3583459775928333	0.10755906535374228	-1.0	-1.0	0.8336126407817672	0.1663873592182328	0.7501005539404005	0.021238687988174704	0.6004579719695188	0.5598660301704893	1.0229330631775562	1.605032189112925	In	NA	Sub_train
Cpd46108	-1.4774146257330074	-0.052068975499939295	-18.51314194096624	2.7678009035749693	-1.789456220209365	-0.026884500014421383	-1.0	-1.0	0.8410622740799893	0.15893772592001068	0.5493887193339817	0.6483034930777171	0.3498368646198097	0.2267203951051642	1.1069395009538034	0.5133639189316404	In	NA	Sub_train
Cpd16782	0.6331777682090642	-0.07501168075931534	-25.83377318237485	-3.453084477814703	-0.023165654722589604	0.004977394864795637	1.0	1.0	0.12992544882559287	0.8700745511744071	1.0428493167623065	0.8208789142655222	0.668733108432404	0.5846626651570723	0.08817174788545484	0.01132342393118917	In	NA	Sub_train
Cpd34285	-0.14309106013349887	-0.02498319940180633	-20.09976794666717	-1.1741425384836224	-0.5418860209557934	-0.010023352228675285	1.0	1.0	0.2920816630682064	0.7079183369317936	0.4572294887601908	0.44456382221115204	0.41895236256914364	0.2874228397093734	0.26280592068204633	0.24768672011088547	In	NA	Sub_train
Cpd38271	-1.3375965546389927	0.3909508665322596	9.817814470915243	22.53574757140649	-0.14628162535139774	-0.03859478080010386	-1.0	-1.0	0.9915245793727089	0.008475420627291085	0.4439094938954315	2.6840993325226723	0.884296543475327	2.80503137161488	0.004868760095502796	0.6978800999222787	In	NA	Sub_train
Cpd23308	0.2533000880023434	-0.05899956609871236	-30.90720125032651	-4.399954451158039	0.3471935653086134	0.1344041345442188	-1.0	-1.0	0.8048806476394406	0.1951193523605594	0.7562683107730638	0.7004355140465481	0.8897382514003568	0.7081618472735117	0.33876498470583155	2.028023724167521	In	NA	Sub_train
Cpd25072	-0.12148949613015506	0.046994822576215636	-28.94592179282102	-3.1724941868352707	1.6383337592639864	0.11689972469440164	-1.0	-1.0	0.9670087352149034	0.0329912647850966	0.4735257816607122	0.09685608963842648	0.8043023604996485	0.5480655901400906	1.2123789867142238	1.7522107940512652	In	NA	Sub_train
Cpd42528	1.7550029566845746	0.11990904647808265	21.635209707385407	1.6809877167617826	3.2940602633071183	-0.02908230221222358	1.0	1.0	0.00589976426927874	0.9941002357307213	1.8891580308790028	0.6453181283644057	1.3990776912051577	0.08496857757644312	2.332680147037702	0.547994178917132	In	NA	Sub_train
Cpd46047	-1.5746673729857548	-0.07294809637906019	-14.46479029261459	-2.323957338183272	-1.0927529235060678	-0.014247137377058744	-1.0	-1.0	0.7377653156076388	0.2622346843923612	0.6227565205897523	0.8053565972783582	0.17348538730602336	0.4373918865119532	0.6355346464733418	0.3142399240150625	In	NA	Sub_train
Cpd30338	1.8982533991432315	-0.048772272203236	4.813231685407392	-3.0041771184030517	1.298455867702723	-0.04257960120029095	1.0	1.0	0.0008248259306650185	0.999175174069335	1.9972266488769492	0.6235056345197211	0.6662903907927151	0.5261121848438827	0.9824100906709545	0.7606679916588353	In	NA	Sub_train
Cpd39488	0.3544397813242027	0.2337480318965715	-25.841404734545804	13.79902999378067	-0.9279588599912454	0.02404258183725878	-1.0	-1.0	0.9050177654962711	0.09498223450372892	0.8325684372818101	1.5016169228650862	0.6690655487973839	1.6655111570184564	0.5240313395447797	0.28908230966423726	In	NA	Sub_train
Cpd26212	-4.340094017094022	0.061530577088712464	-53.40757766293426	-5.977939420040193	0.5837674418604557	0.0046199351701781965	-1.0	-1.0	0.9999949244761949	5.075523805174048e-06	2.7090037284455333	0.20619428358360303	1.869883990986806	0.9139766460688236	0.4988361001684781	0.016955833513505256	In	NA	Sub_train
Cpd42201	1.859477730199944	0.04077779292489511	9.331640351459725	-2.8801521469876348	0.8369847212172601	-0.017992323328005204	1.0	1.0	0.00042589954368488225	0.9995741004563151	1.967974153158785	0.0500914863153181	0.8631181648054259	0.5099357477796304	0.6701685099503247	0.3732519512598182	In	NA	Sub_train
Cpd23854	-1.6407202653609243	0.015126690708083873	-23.378339375238603	-3.138428252769337	-0.31001788908766154	0.0048118126064895465	-1.0	-1.0	0.9418100990320593	0.058189900967940696	0.6725870458658735	0.14285654308886706	0.5617712096282321	0.5436224088019811	0.10591881611520505	0.013932465208815935	In	NA	Sub_train
Cpd08954	-2.148123527640979	0.1722095703581099	-24.32437176751284	14.02045856520924	-2.3136731457055317	-0.037085095705785436	-1.0	-1.0	0.9970137319421611	0.002986268057838907	1.0553737820260807	1.0387235631158278	0.6029816143696746	1.6943918357161687	1.4616362630461395	0.6740923416951055	In	NA	Sub_train
Cpd17326	1.266126431718055	-0.14176553540988945	-52.15291833255856	-5.938602355493555	0.3201896792189567	0.20924257425742576	-1.0	-1.0	0.8721107924430128	0.1278892075569872	1.520347927971168	1.3230025501660627	1.8152293943369893	0.908845957130386	0.32049355832858173	3.2072356781680154	In	2.768030891219044	Sub_train
Cpd29939	0.25689356939356944	0.2407881673572035	-4.530724358548656	11.050767936542	0.8072470764939318	0.0698187966888753	-1.0	-1.0	0.8897408502827842	0.11025914971721588	0.7589792452810895	1.554572942157591	0.2592554799351893	1.3070584382019639	0.6500473620388312	1.010367520429998	In	NA	Sub_train
Cpd18224	0.8650405973848126	0.5217200973014903	20.184847437948207	41.1923409779999	0.7191029900332176	0.051515109309786235	-1.0	-1.0	0.9967466793629075	0.00325332063709244	1.217767418822261	3.667747721989845	1.3358980193109022	5.238389796381171	0.5904071242963914	0.7219605594828843	Outlier	4.546671177593226	Sub_train
Cpd39244	-0.34940637252195145	-0.03487330929191623	-25.70196574886497	-2.338977703318787	-0.4732047022744745	0.01030631810099504	-1.0	-1.0	0.5526970421990169	0.4473029578009831	0.30158451971886013	0.5189573978851401	0.6629914047368097	0.439350975786668	0.21633462193594388	0.07264318475491352	In	NA	Sub_train
Cpd29571	-2.0225791302714398	-0.02827990269850963	-23.568449265348487	-1.434582098923183	-1.0451827242524967	0.02781315119240561	-1.0	-1.0	0.978022939031436	0.021977060968563993	0.9606626642923486	0.4693616807691481	0.5700526443663657	0.32139167768137233	0.6033475978934838	0.34849429732747583	In	NA	Sub_train
Cpd05596	0.8068215273040761	0.1815502296987692	-12.051294844435914	15.08859043334111	0.5291839971516114	0.14533248671179694	-1.0	-1.0	0.9724168806677194	0.0275831193322806	1.173846755564508	1.1089841623634824	0.06835037811043938	1.8337070699304427	0.4619037346525259	2.200219237100712	In	NA	Sub_train
Cpd21448	-1.8165444411851008	0.004137679719072874	-30.210207507106727	-3.284582098923183	-0.5946332737030463	-0.04408928629460935	-1.0	-1.0	0.9461282494445041	0.05387175055549588	0.8052293984186796	0.22551607161552037	0.859376294986486	0.5626850900267737	0.298495878119053	0.7844557498860081	In	NA	Sub_train
Cpd05130	-1.0690026485201	-0.023944275795736228	-18.582064075205146	-2.645475500724824	-1.1416951237275093	-0.04642575504644479	1.0	1.0	0.3923772332283725	0.6076227667716275	0.24128134323323672	0.43674902108493224	0.3528392026695686	0.47932713763123674	0.66865002124265	0.8212709466334458	In	NA	Sub_train
Cpd12922	-0.4372826202923281	-0.016354689785653614	-16.43511996294426	-3.1245067887327225	-0.3147309454840901	-0.021700480321170064	1.0	1.0	0.26037317845262975	0.7396268215473703	0.23529038136650915	0.3796600253660943	0.25931551727986124	0.5418066479575278	0.10910777427749546	0.43168052179666316	In	NA	Sub_train
Cpd18815	2.175889117043117	-0.0025785819482400107	28.014643383126625	6.510234588680817	-0.024885125184066936	0.06375749894381097	1.0	1.0	0.0005943718194751924	0.9994056281805248	2.2066759729093515	0.27603590669775663	1.6769741416284683	0.7148417974595238	0.08700831615416886	0.914861056303719	In	NA	Sub_train
Cpd07938	-2.746475175992628	0.04473704288558245	-17.172723415864485	4.315513510264187	-0.6598269918593775	-0.05082135944204919	-1.0	-1.0	0.9964332372793486	0.003566762720651346	1.5067722880573475	0.07987303220665042	0.2914464856079695	0.42858680386086007	0.34260738923999656	0.8905314666044294	In	NA	Sub_train
Cpd43805	-2.2686234169417987	-0.058662382093345886	-17.801054028878323	-2.6267045909305238	-1.5559397366928809	-0.023587796717718084	-1.0	-1.0	0.9047372341490392	0.09526276585096077	1.1462793058216068	0.6978992101937089	0.3188173865255279	0.4768788690490235	0.9489370852170554	0.4614185289534026	In	NA	Sub_train
Cpd18587	-1.7019923696481545	0.12660517475371433	35.14485900171793	10.881447576198251	0.29072245869007324	-0.1292541214594445	-1.0	1.0	0.39112466000398816	0.6088753399960118	0.7188109284487005	0.695686519730217	1.9875756325874836	1.284974174673912	0.30055538540605903	2.126378324323815	In	NA	Sub_train
Cpd32054	-0.976471875582043	-0.0355854590164228	-22.61533974316404	-2.830001294227228	-0.8976979784511228	0.021156662535972797	-1.0	-1.0	0.7177429570761642	0.28225704292383585	0.1714758153614219	0.524314200287737	0.5285339506166511	0.5033946286474194	0.5035561580344113	0.24360954792042674	In	NA	Sub_train
Cpd27627	-1.7687329764252862	-0.006301880720487635	-23.519548166447397	-2.8356810000220842	-0.2303475594173321	0.005910713705390647	-1.0	-1.0	0.9654118785516721	0.03458812144832794	0.7691602677942357	0.3040426237158415	0.5679224487256321	0.5041354262649106	0.05201210956972658	0.0033826647839299783	In	NA	Sub_train
Cpd09599	-2.081090560608012	0.4375941857427253	-22.71997616311723	17.860568455319125	-0.29169512372750944	-0.014008172628862371	-1.0	-1.0	0.9998039541670762	0.00019604583292374996	1.0048038851153238	3.034951177034503	0.53309204952762	2.1952530352653246	0.09352122796088842	0.3104746118474419	In	2.694191956057227	Sub_train
Cpd15764	-0.31421624630876105	-0.0399810634120272	-4.179076006900304	0.7749437607178271	-0.6834122641654085	-0.003979396184719244	1.0	1.0	0.1731936707418701	0.8268063292581299	0.32813206988178784	0.5573780116983984	0.2745737407224889	0.03320571317424491	0.3585657059465722	0.15245350515078304	In	NA	Sub_train
Cpd13283	-1.6350848180945257	-0.0718491952801591	-25.398306776131072	-2.153078217304151	-1.682862813615958	0.010717102096412351	-1.0	-1.0	0.8835702763704889	0.11642972362951107	0.6683356453994787	0.7970906444256929	0.6497636238786391	0.4151043156062746	1.0348160452998525	0.07911581298934067	In	NA	Sub_train
Cpd10997	-2.784936714454165	0.010671108819648356	-20.017778360919433	4.244084938835615	-1.2378489698813553	-0.031590590211279954	-1.0	-1.0	0.9966725128680362	0.003327487131963883	1.5357878026782728	0.1763715062259748	0.4153807892902151	0.41927045589385614	0.7337098394871931	0.5875166917313762	In	NA	Sub_train
Cpd40766	-2.134008032326414	-0.0020689754999391927	6.337956960132662	2.3364822222562887	-1.633961714714859	-0.1329284560583774	1.0	1.0	0.30610875564141593	0.6938912443585841	1.0447250046483652	0.27220263828144403	0.7327094121751466	0.17046398622748682	1.0017284805926276	2.184273963231618	In	NA	Sub_train
Cpd15536	-0.9889415210340357	0.008370584939621194	12.47147344364915	-0.7464848107107445	-0.4889067696599144	-0.02650686871219177	1.0	1.0	0.09335438212427571	0.9066456178757243	0.18088295803960347	0.19367608618112386	0.9998933890011236	0.2316439248714283	0.22695898789761093	0.5074136700020738	In	NA	Sub_train
Cpd06015	-1.9321894617069129	0.11451726266580226	-8.156789349930426	4.031447576198252	0.5137993817669961	-0.0420301506508404	-1.0	-1.0	0.9818296908344369	0.018170309165563083	0.8924723927971663	0.6047610383508986	0.101299360108903	0.3915364046382367	0.45149416373339907	0.7520104266624622	In	NA	Sub_train
Cpd41708	1.1846732863549043	-0.030640404071367786	6.735209707385409	-2.067363931589865	1.5083459775928332	-0.022488895618816986	1.0	1.0	0.0075320556040020525	0.992467944395998	1.45889939978584	0.4871174124507425	0.7500142599082991	0.4039246980458699	1.1244263796390435	0.4441033989606567	In	NA	Sub_train
Cpd07331	-2.9360356155530667	0.021110669259208743	2.71079306765199	6.111667356418033	-1.158178640211026	-0.0343378429585327	-1.0	-1.0	0.9871091231386174	0.012890876861382568	1.6497773244033405	0.09784495412565464	0.5747054227838999	0.662857123123443	0.6798031329417147	0.6308045167132409	In	NA	Sub_train
Cpd18131	-0.07397039162617618	0.36347833905973215	58.911221064321836	33.61157174723067	-0.3984794275491997	-0.04299038519570825	1.0	1.0	0.4315336611856221	0.5684663388143779	0.5093743547199338	2.4774505112060394	3.022869358077227	4.249638620221534	0.16577384890018457	0.7671406198932621	Outlier	3.9555517040539674	Sub_train
Cpd27181	-1.4380940170940215	-0.11246942291128748	-52.129577662934246	-5.977939420040193	0.6667674418604559	0.268757498943811	-1.0	-1.0	0.9999178279878075	8.21720121925687e-05	0.5197251192674082	1.1026366911074237	1.8142126443292628	0.9139766460688236	0.554995735277168	4.144998556450466	Outlier	3.268097361047767	Sub_train
Cpd32205	-0.2429553920655593	-0.0465744700054338	-17.600504578328874	-0.3805507447766783	-0.05209358284672711	0.039288530667840924	-1.0	-1.0	0.6430414468507861	0.35695855314921393	0.38189149919481397	0.6069737288143904	0.31008119092027114	0.1839155575943159	0.06859847212759985	0.5293091928007339	In	NA	Sub_train
Cpd17579	0.7423771602846455	-0.0256953491263129	-26.79610897393327	-2.7816496458755795	0.8308734501203059	0.16140521919989614	-1.0	-1.0	0.758843098706367	0.24115690129363296	1.1252297072538038	0.44992062461374904	0.7106537105081547	0.497088177715909	0.6660334888074907	2.453473558757474	In	NA	Sub_train
Cpd05335	-2.336035615553067	-0.029988231839692337	-29.980965174106245	-4.287233742483067	-2.396640178672564	-0.037085095705785436	-1.0	-1.0	0.8810752453092099	0.11892475469079017	1.1971352963168918	0.48221176177459196	0.849390200002876	0.6934598124420652	1.5177735919314306	0.6740923416951055	In	NA	Sub_train
Cpd16001	-0.2883920704845849	-0.04256561698422393	-14.365152562051787	-1.5889777033187868	-0.8319959110656836	0.011954669749346688	1.0	1.0	0.23117736864036065	0.7688226313596394	0.3476139154129814	0.5768190678537973	0.16914503782375997	0.34152932213312687	0.4591006865855824	0.09861587974403235	In	NA	Sub_train
Cpd17281	0.9176518855593712	0.6089200354890717	0.11158333375903977	24.75846024423431	0.662192131438987	-0.028780255401000987	-1.0	-1.0	0.8355154627234814	0.16448453727651854	1.257457552454882	4.3236671478004745	0.4614804571100239	3.0949372772851462	0.5518999790870633	0.5432348972989377	Outlier	3.786406192254808	Sub_train
Cpd17573	-2.4014086979563496	-0.07801919955630783	-27.75031453575831	-1.5109792146568084	-1.9464739253992809	-0.036375988593850966	-1.0	-1.0	0.9646708341527568	0.035329165847243216	1.2464529706523657	0.8435015220728168	0.7522201491739741	0.3313560672752713	1.213181151906448	0.6629191052371528	In	NA	Sub_train
Cpd35848	0.13602981898738026	0.07172009730149033	-19.81899871589794	-0.6686480329891169	1.6619601328903606	0.02788873568341263	-1.0	-1.0	0.7839943583140003	0.21600564168599962	0.6677992234377698	0.282840028823396	0.40672168872178416	0.221491761789038	1.2283651134828835	0.3496852646388479	In	NA	Sub_train
Cpd24415	-0.26599499063565	-0.029928254346861218	-27.01570201260124	-2.895021659362743	-0.06386404293381516	0.015251373046049987	-1.0	-1.0	0.6206799974041417	0.37932000259585824	0.36451034815637473	0.4817606100481456	0.7202194696468619	0.5118751614990369	0.06063431859082563	0.15056126972227007	In	NA	Sub_train
Cpd06571	-1.7107608902783416	-0.01295526480672523	-36.21667945982053	-4.363057918307242	-1.3054313874637729	-0.041480700101389836	-1.0	-1.0	0.9018582289612747	0.09814177103872539	0.7254259300509768	0.35408949255827893	1.1210260463701618	0.7033494741301155	0.7794375974533577	0.743352861666089	In	NA	Sub_train
Cpd13292	-1.1691507521604596	0.3017771783462145	10.172022894198602	23.972196507970576	0.6039503731972284	-0.03049168911237885	-1.0	-1.0	0.9971025335355688	0.002897466464431261	0.3168334111345438	2.013333325480516	0.8997263243216724	2.9923857854329725	0.5124923177503684	0.5702015617386302	In	NA	Sub_train
Cpd29785	-1.4914580789580791	-0.013607437038400802	-3.9510540288783256	-2.7261551403810738	-1.4125331432862878	-0.017543840673762044	1.0	1.0	0.3022624607723301	0.6977375392276699	0.5599831479158711	0.35899514323443044	0.28450667545175345	0.48985009198769824	0.8519050134351941	0.36618531399330023	In	NA	Sub_train
Cpd06820	-2.131090560608012	-0.04372449557595603	-40.248547591688656	-2.5103106655599894	-2.1054313874637733	-0.02664553526622501	-1.0	-1.0	0.9716532937289837	0.02834670627101629	1.0425240541225278	0.5855361724329082	1.2966594802095428	0.46169774070906017	1.3207352852479572	0.5095986067640197	In	NA	Sub_train
Cpd43503	-0.8351069334253152	-0.015255788686752512	-16.369185897010194	-2.5305507447766784	-0.05703863779178224	0.013774840644919274	-1.0	-1.0	0.6952506276530503	0.30474937234694965	0.06482962516451386	0.3713940725134289	0.25644334338224256	0.4643376314011337	0.06525253861788037	0.1272958907999577	In	NA	Sub_train
Cpd03113	0.24473361521616424	-0.01735086920232963	7.104749111608043	5.042436587187263	-0.04718962922201477	0.040387431766742025	1.0	1.0	0.1765487971264209	0.8234512028735791	0.7498057347472579	0.38715330396894027	0.7661118782777044	0.5233985604789074	0.07191659557523576	0.5466243227934798	In	NA	Sub_train
Cpd30095	-0.8722273097273098	-0.0388821623131261	-12.14610897393327	-2.647583711809645	-0.7845111652643099	0.039049565919644535	-1.0	-1.0	0.5187514795949524	0.48124852040504756	0.09283336251895886	0.5491120588457331	0.07248060523976682	0.47960210922399393	0.426971457700835	0.5255438806331131	In	NA	Sub_train
Cpd38125	-0.08924490628734509	0.20187990002843947	-29.584261877402948	12.095183839934515	-1.4438929259253113	0.014701922496599438	-1.0	-1.0	0.9287752409632882	0.07122475903671176	0.49785120922948756	1.2619042901377906	0.8321092870522037	1.4432804258978478	0.8731237357254998	0.1419037047258971	In	NA	Sub_train
Cpd44847	-0.7587333070516888	-0.02514589857686229	4.7231217952974935	7.496372332146399	-0.3806650114181561	-0.013697686827608198	-1.0	-1.0	0.6543711761123088	0.3456288238876913	0.007213103274388984	0.44578764818741595	0.6623650864659693	0.8434626305208235	0.15372022107375372	0.30558235901868963	In	NA	Sub_train
Cpd38319	-0.5837504007928396	0.2794124049937981	11.618913372014141	15.330802516461432	0.4916304625606904	-0.033100275305598365	-1.0	-1.0	0.8562802471067719	0.1437197528932281	0.12479459267472189	1.8451051179771425	0.9627547604452769	1.8652985186047077	0.43649418284930086	0.6113044499585493	In	NA	Sub_train
Cpd36750	-0.4842998513422898	0.2541376797190728	-8.905811902711127	19.34728603294495	-0.7638640429338152	-0.036396978602301656	-1.0	-1.0	0.9669559152127132	0.03304408478728681	0.19982042333740277	1.65498820236584	0.0686709608990658	2.389163931210851	0.4130011582294487	0.6632498399367869	In	NA	Sub_train
Cpd00267	-0.6055848203065812	-0.06957858194823996	6.1046433831266285	-7.6777654113191804	-0.8318851251840673	-0.039494874184529516	1.0	1.0	0.00756455715499893	0.9924354428450011	0.10832263279007129	0.780011052124761	0.7225459684932889	1.1356830319223972	0.4590257264086334	0.7120626628230948	In	NA	Sub_train
Cpd23884	-0.5033576279982871	0.009082734664127762	-14.647570144469373	-0.4928238571649409	0.5388832098134378	0.04547115326583021	-1.0	-1.0	0.8153651097559242	0.1846348902440757	0.18544317221008746	0.18831928377852686	0.18144751601856013	0.19855921294718218	0.46846643638661933	0.6267273445227822	In	NA	Sub_train
Cpd42276	-1.9153267136450955	-0.0212997447307085	15.486308608484304	2.246921782695848	-1.749895780648925	-0.02633504946497084	1.0	1.0	0.2976799762326455	0.7023200237673545	0.8797510786608133	0.41685681320308776	1.1312235404697366	0.15878271916116637	1.0801720328760485	0.5047063539352674	In	NA	Sub_train
Cpd15266	-0.5698735682819445	-0.020765535409889457	-1.156918332558547	-0.6706023554935552	-1.1678103207810435	-0.06324250105618902	1.0	1.0	0.04454926054050101	0.955450739459499	0.13526332202663444	0.4128384815590842	0.40622287025459597	0.2217466618679133	0.686320140969373	1.0862485169579237	In	NA	Sub_train
Cpd10524	-3.741793097974873	0.014602569963729332	0.4831905136290521	0.09265758547430053	-1.5705903196872684	-0.05450742419889437	-1.0	-1.0	0.9828379189534874	0.0171620810465126	2.2576434927187368	0.1467989882882311	0.477668150483244	0.12219552907727357	0.9588499935916864	0.9486119348925022	In	NA	Sub_train
Cpd04428	0.1554151796934189	0.02142141805176001	-10.334356616873363	0.048234588680819535	0.3061148748159335	0.016505125815470482	1.0	1.0	0.2642533344789296	0.7357466655210704	0.6824236050797176	0.09550749639554582	0.006441690165164385	0.12798957041938594	0.3109702344791846	0.17031636160723582	In	NA	Sub_train
Cpd06684	-1.5162553957728473	-0.002515704367164842	-21.754591547732616	-2.3537172589665825	-1.2345522665846518	-0.0442279528486426	-1.0	-1.0	0.7105678064546335	0.2894321935453665	0.5786903275394358	0.27556294045795876	0.4910386367099867	0.44127343939678226	0.7314792171473801	0.7866406866479541	In	NA	Sub_train
Cpd37136	-1.3090251260675647	0.023917899499292548	-15.816800913700142	-2.1895271538682377	-0.17045744952722172	-0.022111264316587376	-1.0	-1.0	0.7809502485289153	0.2190497514710847	0.42235511160560096	0.07672892026754537	0.23238073313633115	0.4198583092710906	0.01148913706312507	0.4381531500310903	In	NA	Sub_train
Cpd11667	-2.306914736432188	-0.033834385685846124	-32.904042097183165	-3.4103106655599893	-1.93235446438685	-0.02389828251897226	-1.0	-1.0	0.9595704649201813	0.040429535079818744	1.1751664066753336	0.5111425967589202	0.9767232427973035	0.5790837250933094	1.2036276124077794	0.4663107817821549	In	NA	Sub_train
Cpd18564	-0.983860501516286	-0.00965856151002193	-29.0804157235568	-2.522398577647901	-1.1202665522989377	-0.028704670909993967	-1.0	-1.0	0.6655837563438586	0.3344162436561414	0.17704981974083508	0.32929163400028294	0.8101610915179013	0.4632743534419377	0.654150976033866	0.5420439299875657	In	NA	Sub_train
Cpd20105	-2.43632466096532	-0.02937880379741073	-28.945372342271572	-2.9823842967253817	-1.7155123945821669	-0.0468365390418621	-1.0	-1.0	0.9568316633728005	0.043168336627199565	1.2727936911673188	0.4776276336218134	0.8042784257171685	0.5232697717048341	1.0569074736554418	0.8277435748678729	In	NA	Sub_train
Cpd12739	0.3000561938061959	0.3627661893352256	7.437407509583207	21.738680024454087	1.0572470764939317	0.02641220328228191	-1.0	-1.0	0.9609153921277643	0.03908460787223562	0.7915412750338643	2.4720937088034427	0.7806029119179377	2.7010707509262724	0.8192028894746434	0.3264198857165354	In	NA	Sub_train
Cpd44425	-1.691150889469271	0.016612343181379382	-2.3279771058014025	2.2919767277507934	-0.4411045718577162	-0.012049335179256548	-1.0	-1.0	0.8747314763215849	0.1252685236784151	0.7106320791559859	0.13168143978613434	0.3552100228981331	0.16465918480189196	0.19461496397032343	0.27960966402957077	In	NA	Sub_train
Cpd20584	-1.0192916939323533	0.2711706467520398	-1.754163551062777	11.335198120857036	-0.3732047022744748	-0.02540796761329067	-1.0	-1.0	0.9012946345909059	0.09870536540909415	0.2037792310620516	1.783110471582152	0.3802060896607706	1.344156346173535	0.14867241096161918	0.4900985400093279	In	NA	Sub_train
Cpd24151	-1.0423686170092763	-0.001356825775432625	-23.693174540073773	-3.2351315494726336	-0.2418860209557931	-0.0017815939869170441	-1.0	-1.0	0.801887167993538	0.19811283200646201	0.22118853983460726	0.266845835878847	0.5754858399893614	0.5562353106650018	0.059819287759071395	0.11782324516529125	In	NA	Sub_train
Cpd26740	-2.7286230863153964	-0.034323858742465616	-11.901965748864974	-2.009856824197908	-1.220457449527222	-0.04299038519570825	-1.0	-1.0	0.9505146895832624	0.0494853104167376	1.4933046112622088	0.5148244214588069	0.061845407965222574	0.39642411092331914	0.7219423522935368	0.7671406198932621	In	NA	Sub_train
Cpd37913	-0.5733108403532787	-0.016741441160048144	-22.414053660952888	-2.9807359450770288	-0.3594684385382109	0.02404258183725878	-1.0	-1.0	0.6242877038343787	0.3757122961656213	0.13267023235754502	0.38256917581616257	0.519765666375559	0.5230547790594416	0.13937815121239866	0.28908230966423726	In	NA	Sub_train
Cpd23580	-1.224236748877408	-0.04146671588532283	-23.51460311150234	-0.8878788022198861	-0.880347559417332	0.011954669749346688	-1.0	-1.0	0.8860792248455901	0.1139207751544099	0.3583904732564154	0.568553115001132	0.5677070356833107	0.25008578362622697	0.4918164809028384	0.09861587974403235	In	NA	Sub_train
Cpd40425	-1.3438981422165241	-0.04382721725818111	33.18850641068212	-0.9723089865349204	-1.259785890539035	-0.02743395056387193	1.0	1.0	0.013248113859227306	0.9867518861407727	0.44866343286419513	0.5863088466827275	1.9023543624153896	0.26109791729018683	0.7485528450238625	0.5220214839280133	In	NA	Sub_train
Cpd03299	0.6054151796934191	-0.03757858194823993	4.6116433831266335	7.746234588680822	0.08511487481593337	0.0885051258154705	1.0	1.0	0.3731554574745799	0.6268445425254201	1.0219051261445544	0.5393065050551465	0.6575089414512616	0.8760518826805601	0.16143674822592646	1.304803678731947	In	NA	Sub_train
Cpd35714	0.5685742705570327	-0.05946942291128754	-32.600577662934256	0.2100605799598068	0.14476744186045656	0.1066199351701782	-1.0	-1.0	0.8222201437301062	0.1777798562698938	0.9941122197644836	0.7039697850233757	0.9635039362892394	0.10688278899134053	0.20179899399119233	1.5902345324131686	In	NA	Sub_train
Cpd39890	-0.3906014389198208	0.0023266288956650845	-0.4279771058014033	-1.3190122832382167	-0.5125331432862876	-0.028532851662773032	1.0	1.0	0.06960246363384381	0.9303975363661562	0.27050682238304763	0.23913882687078364	0.43797650071451094	0.30631803703772115	0.24294511466626983	0.5393366139207592	In	NA	Sub_train
Cpd19615	0.4878511632105038	0.014517262665802144	-2.4034926466337203	1.2495794443301205	0.22039278836040285	-0.020462912668235727	1.0	1.0	0.05431744916142389	0.9456825508385761	0.9332144347265287	0.14744067124164661	0.35192046745861205	0.02870048343099972	0.25296877549005026	0.4121804550419714	In	NA	Sub_train
Cpd12661	0.06873751248751449	0.18694201351104972	-2.7889661167904163	10.952965738739808	0.13636795561481085	0.018170445040523668	-1.0	-1.0	0.7287187877470029	0.271281212252997	0.6170336799565794	1.1495412523769908	0.3351287403972824	1.2943022079086823	0.19611571588690416	0.19655641077094124	In	NA	Sub_train
Cpd30984	0.9999017507915832	0.3259530025220387	3.3637811359568404	15.867800903574972	1.0660382852851409	-0.0008213594420491812	1.0	-1.0	0.5050320798247696	0.49496792017523045	1.319507128802458	2.1951842882391537	0.6031504346100646	1.9353386122536824	0.8251512157141447	0.10269305193449112	In	NA	Sub_train
Cpd15888	1.7331264317180546	-0.07946942291128756	-30.493577662934257	-5.344939420040193	0.7257674418604558	0.24261993517017816	1.0	1.0	0.4031005714493372	0.5968994285506628	1.8726543064984538	0.8544101269418847	0.8717202685212876	0.8314151703852348	0.5949164397520196	3.7331550203153996	In	2.995052271483047	Sub_train
Cpd42053	1.7066513083329269	-0.006464579895543714	-6.9389661167904135	-2.299781514007448	1.3676866369334924	0.037401214271292886	1.0	1.0	0.015267844833301902	0.9847321551666981	1.852681383926982	0.30526644969210626	0.1543493283246675	0.43423866104619807	1.0292531598070258	0.49957118564399416	In	NA	Sub_train
Cpd42215	-0.8323596806780624	0.007271683840719974	-1.073032050856348	0.7991195848936509	-0.2509946817478261	-0.0027086758385972075	1.0	1.0	0.43500663097222114	0.5649933690277789	0.0627570884058763	0.2019420390337901	0.40987706608280833	0.030052487708489794	0.06598240904111237	0.13243105909123068	In	NA	Sub_train
Cpd14678	0.3098694975323724	-0.029898898804428257	-14.593171678615448	-0.10646793646131908	-0.6306844517150699	0.0147518309550212	1.0	1.0	0.12601328462384487	0.8739867153761551	0.7989444645352723	0.4815397971561046	0.17907784790416859	0.14816724619776261	0.32288890224427785	0.14269010074112956	In	NA	Sub_train
Cpd19582	-1.6912697159103751	-0.039328891180351634	-15.539756382897457	-1.7295414347907585	-2.44224457427696	-0.038045330250653306	1.0	1.0	0.430755744365111	0.569244255634889	0.7107217222248052	0.5524723610222468	0.2203123120769473	0.35986289100819424	1.5486305342988427	0.6892225349259057	In	NA	Sub_train
Cpd13749	-2.241128774138481	0.041337617906654064	17.423671245846947	1.9139547497288163	-0.29604962680277097	-0.038733447354137085	-1.0	-1.0	0.7085064553663865	0.29149354463361354	1.1255372543549298	0.054302499398835094	1.2156175834947653	0.11535420479190214	0.09646758101855535	0.7000650366842243	In	NA	Sub_train
Cpd45905	-1.1592827576011393	0.023205749774785983	15.824770146945847	0.979888815662882	1.0979064171532724	-0.0021592252891466574	-1.0	-1.0	0.575037649454055	0.42496235054594494	0.3093889626837491	0.08208572267014234	1.1459673664775125	0.006474960930456765	0.846713898332336	0.1237734940948577	In	NA	Sub_train
Cpd11734	-1.7948268243442755	0.15297880112734072	1.1349688918278171	-1.8383326435819676	2.3033598213274367	-0.028843337464027206	-1.0	-1.0	0.958204665326731	0.041795334673268965	0.788845554865287	0.8940693881941849	0.5060604666308139	0.3740524056040926	1.6623503238618405	0.5442288667495113	In	NA	Sub_train
Cpd19114	-1.0132477378883968	-0.017290891709498633	0.8244078775086499	0.21431899997791565	-1.0138640429338153	0.011954669749346688	1.0	1.0	0.31904345964717307	0.6809565403528269	0.1992196501930486	0.3867021522424947	0.49253202384014066	0.10632736807384353	0.582156685665261	0.09861587974403235	In	NA	Sub_train
Cpd39686	-1.04994209826048	-0.0531678765988404	39.509934982110686	-2.8569243711503054	-1.1114342421873866	-0.02633504946497084	1.0	1.0	0.0025581819904160197	0.997441818009584	0.2269019996899731	0.6565694459303824	2.1777240348495788	0.5069061751888286	0.6481748397322817	0.5047063539352674	In	NA	Sub_train
Cpd05424	-0.8437279232453746	0.024956823105362656	-25.033712426853494	-4.048772204021526	-0.39059622262860816	-0.039832348453038194	-1.0	-1.0	0.5220084164006153	0.4779915835993847	0.07133332902495441	0.06891411914132552	0.6338814185515551	0.6623575430752981	0.16043989815527557	0.7173801666769704	In	NA	Sub_train
Cpd24194	-1.44621477085543	0.0019398775212705523	-0.040976737875967055	0.9390442747031909	-0.7479299769997495	0.002614010408687355	-1.0	-1.0	0.6603668269982035	0.3396331730017966	0.5258514433543325	0.24204797732085195	0.4548347414338956	0.011802268316319139	0.4022198169203532	0.04856272519430762	In	NA	Sub_train
Cpd39155	-0.4255034571353021	-0.04621761121149439	-31.82223884431147	-0.9089770075490172	-0.8558139534883787	0.10282518717579772	-1.0	-1.0	0.9098983618755814	0.09010163812441863	0.24417662186743821	0.6042894308655469	0.9295984823075717	0.2528375987387837	0.47521650069958055	1.5304415675338758	In	NA	Sub_train
Cpd21036	-0.0028081774488367523	0.22446735004874308	-7.3008668477660725	11.722560758219675	0.24492716585739374	-0.011671703877026936	-1.0	-1.0	0.8090336049531175	0.19096639504688256	0.5630593696338556	1.4318074753438759	0.13858446052360018	1.3946796178407488	0.26956927775330153	0.2736594151000043	In	NA	Sub_train
Cpd30077	-0.597502035002035	0.3094694860385222	3.4450998172755187	15.880987716761782	-0.6372584180115625	0.005533082403161034	-1.0	-1.0	0.8858671480346352	0.11413285196536488	0.11442031334479985	2.071194995449174	0.6066927824171275	1.937058553416821	0.3273369931891916	0.002567584145636468	In	NA	Sub_train
Cpd29740	-2.4000706895443766	-0.06952588188818605	-16.1493065134844	-4.305217609052777	-1.0219793670222137	-0.028857191601369774	-1.0	-1.0	0.9204688339153938	0.0795311660846062	1.245443572583712	0.7796146413720791	0.24686511068810235	0.6958054278646435	0.5876476933712034	0.5444471631815233	In	NA	Sub_train
Cpd07770	-3.148672978190429	0.28100077914931865	-30.765031108172177	-4.363057918307242	1.633579601547216	-0.0453268539475437	-1.0	-1.0	0.9994846263619612	0.0005153736380388236	1.8101916695218896	1.8570528955296943	0.883545134602058	0.7033494741301155	1.2091622184898505	0.8039558166406999	In	NA	Sub_train
Cpd09493	-2.2272444067618578	-0.043175045026505536	-24.575470668611747	-4.363057918307242	-1.6372995193319049	-0.044777403398093135	-1.0	-1.0	0.872755046065401	0.12724495393459906	1.115062840674843	0.581403196006576	0.6139198099631058	0.7033494741301155	1.003986912994524	0.7952982516443268	In	NA	Sub_train
Cpd14704	-1.2004799825724972	-0.011959085390049213	-3.497207875032172	1.5024162881903544	-1.8608847916379359	-0.021561813767136825	1.0	1.0	0.28443099118873383	0.7155690088112662	0.3404682884546977	0.3465962139554329	0.3042768057803619	0.06167770765893339	1.1552696516497496	0.42949558503471735	In	NA	Sub_train
Cpd08144	-0.5869058799297608	-0.02449517439717296	-23.32808768185967	-2.5892973017437444	-0.8758534775820049	0.09962791414697028	-1.0	-1.0	0.7791748255581032	0.22082517444189678	0.12241408854785435	0.44089288978306074	0.5595821803307148	0.4719998785330942	0.4887756857700606	1.4800628772479085	In	NA	Sub_train
Cpd38098	-1.3375965546389927	0.3849069104883036	6.774957328058095	20.4489343845933	-0.14628162535139774	-0.03859478080010386	-1.0	-1.0	0.9889319522157644	0.011068047784235629	0.4439094938954315	2.6386365918330137	0.7517457181002252	2.5328506825481036	0.004868760095502796	0.6978800999222787	In	NA	Sub_train
Cpd17905	-1.7948735682819448	-0.1667655354098896	-51.577918332558546	-5.938602355493555	-2.5908103207810442	0.013757498943810969	-1.0	-1.0	0.9611663610358989	0.03883363896410111	0.7888808186498658	1.5110529775641999	1.7901816444715057	0.908845957130386	1.649153403134017	0.12702264163378077	In	NA	Sub_train
Cpd41057	1.8566513083329264	0.035293661862698084	-8.436768314592612	-2.1305507447766785	2.174829494076349	0.09234626921634784	1.0	1.0	0.059349681796633136	0.9406503182033669	1.965841890948594	0.008839758709176295	0.08910311128376336	0.4121660827859118	1.5753838626712193	1.365327685281289	In	NA	Sub_train
Cpd08747	-2.302519132036584	0.10792385607239564	-12.617778360919434	5.853425598176275	0.00665652462413949	-0.05082135944204919	-1.0	-1.0	0.9942788793619151	0.005721120638084891	1.1718503478615137	0.5551653212349065	0.09302713884747997	0.6291749420119674	0.10835009379218023	0.8905314666044294	In	NA	Sub_train
Cpd23795	-2.7151209646292345	0.0109252459313628	-36.23878019769493	-4.494691293263302	-1.1219793670222138	-0.03487222919535474	-1.0	-1.0	0.9917047695629182	0.008295230437081837	1.4831185650230516	0.17445988252694966	1.1219887833338495	0.7205182666823801	0.6553099043455284	0.639224716826027	In	NA	Sub_train
Cpd32523	0.3409748739324353	0.0002915258729189637	-4.776691023590253	-0.602713967055051	0.6081139790442063	0.02624038403506098	1.0	1.0	0.15565804094643143	0.8443419590535686	0.8224104656321339	0.2544469065998495	0.2485408512374347	0.2128920559733421	0.5153095055226898	0.32371256964972905	In	NA	Sub_train
Cpd15142	-1.759271191363706	-0.058112931543895276	-9.741163918988212	-1.8964848107107444	-2.2273683081214526	-0.03969368189900496	1.0	1.0	0.37814460986207277	0.6218553901379272	0.7620222651615829	0.6937662337673757	0.032281937675874235	0.3816371271401913	1.4032405017589513	0.7151952299150246	In	NA	Sub_train
Cpd12869	-0.7306892136989211	-0.0256953491263129	0.7324624546381582	-0.8327485469744808	-0.2768188575720017	0.00577204715135741	1.0	1.0	0.27295155084721867	0.7270484491527813	0.013943455544015139	0.44992062461374904	0.4885267613125996	0.24289520664696382	0.08345561736964668	0.0011977280219842067	In	NA	Sub_train
Cpd18556	-0.6926517103074947	0.3359458340943737	-15.416679459820532	17.45342559817627	-1.8576291896615755	-0.04299038519570825	-1.0	-1.0	0.927064277683286	0.07293572231671402	0.0426390766747492	2.270350538162961	0.2149509208013924	2.1421498518534023	1.1530668393720203	0.7671406198932621	In	NA	Sub_train
Cpd32254	-1.3286696777798452	-0.052068975499939295	-17.332372710197006	2.1694492552233218	-1.3103353410884857	-0.02060157922226896	-1.0	-1.0	0.837128358242615	0.16287164175738497	0.4371750278187606	0.6483034930777171	0.29840101706995525	0.14867806482772383	0.782755720900994	0.4143653918039171	In	NA	Sub_train
Cpd41545	-2.483458581776964	-0.0575634809944448	39.62037454255025	-2.147583711809645	-2.1026430333961783	-0.028532851662773032	1.0	1.0	0.029177411801172393	0.9708225881988276	1.3083516803470665	0.6896332573410436	2.1825349261280906	0.4143876734549665	1.31884862323603	0.5393366139207592	In	NA	Sub_train
Cpd04646	-0.07669495621240716	-0.030537682389142826	-12.987558580699654	-1.6240469292962527	-0.2510357830681689	-0.012909271529961273	1.0	1.0	0.16904320749727697	0.830956792502723	0.5073189339866602	0.4863447382009242	0.10913524745662465	0.34610336170308076	0.06601021910319597	0.293159481854696	In	NA	Sub_train
Cpd02714	2.423854494337043	0.06671506486360433	15.796507353366275	3.7017772465279215	3.03687630484392	0.007420398799709059	1.0	1.0	0.005466816086354465	0.9945331839136455	2.3937418916985913	0.24519208925995611	1.1447362023312848	0.348537875559757	2.1586637944702125	0.027170423011103062	In	NA	Sub_train
Cpd10915	-0.7882334177508691	0.05957220772074736	-2.776020119161191	7.942986037736713	1.154458722426337	-0.040931249551939296	-1.0	-1.0	0.9360834110998391	0.0639165889001609	0.029468086500475145	0.19146339571763282	0.33569268493706667	0.9017139521543971	0.8849784384370412	0.7346952966697163	In	NA	Sub_train
Cpd40861	1.873684275365893	0.12705190362093985	23.80993498211069	2.3298888156628816	3.0748294940763485	-0.02523614836606973	1.0	1.0	0.0035473979373847886	0.9964526020626152	1.9786916188521466	0.6990468219067307	1.4938115602616138	0.16960401564591715	2.184343761440143	0.4873912239425214	In	NA	Sub_train
Cpd01512	1.5787995492820976	-0.044823396674857116	-17.477668470809537	-2.4493216545709777	1.0011620191296338	-0.0035686121893019314	1.0	1.0	0.022987060986391805	0.9770129390136082	1.7562295847416696	0.5938021252855734	0.30473028988445566	0.4537430128295413	0.781254499635741	0.1459808769163559	In	NA	Sub_train
Cpd09724	-1.3821894617069128	0.07001176816030763	-31.482064075205148	-3.4202007754500987	0.3709422389098534	-0.0035686121893019314	-1.0	-1.0	0.9680983890590035	0.031901610940996486	0.4775505337179213	0.2699899478179521	0.9147800257386611	0.5803736809656637	0.3548338623415064	0.1459808769163559	In	NA	Sub_train
Cpd19716	0.4724665478258887	-0.04427394612540651	-26.87602011916119	3.8072717520224284	-0.7774094094417948	-0.019913462118785176	1.0	1.0	0.352020386044095	0.647979613955905	0.9216082288781583	0.5896691488592404	0.7141347442075169	0.36229740486487066	0.4221662526933235	0.4035228900455985	In	NA	Sub_train
Cpd41554	-0.6015904499088317	-0.05371732714829089	-19.736768314592613	-1.6849463491722831	-0.9998957806489251	-0.004906478036399403	1.0	1.0	0.41277596950358997	0.58722403049641	0.111335999319681	0.6607024223567145	0.40313962520311614	0.3540464043148336	0.5727054505686117	0.16706131907672242	In	NA	Sub_train
Cpd36390	-1.3156185326609713	0.3980937236751168	5.002979306080078	23.209373945032848	-0.08639151546128787	-0.03859478080010386	-1.0	-1.0	0.9956371898995078	0.004362810100492199	0.42732919982633116	2.7378280260649976	0.6745560446017238	2.892891699365238	0.04539173260210396	0.6978800999222787	In	NA	Sub_train
Cpd31214	-1.267680666790834	-0.047123920554884284	-6.831823259647558	-1.1223089865349198	-1.2751705059236504	0.003024794404104661	1.0	1.0	0.47044690400465106	0.5295530959953489	0.391164711777006	0.6111067052407225	0.15901661090829777	0.28066224802089496	0.7589624159429895	0.04209009695988055	In	NA	Sub_train
Cpd12359	-1.380713036963035	0.19188706845610465	14.00169322386893	1.4221965079705747	3.019334988581844	0.0038847307548093846	-1.0	-1.0	0.9499949583397993	0.05000504166020066	0.4764367139006115	1.1867380402139844	1.0665517582083568	0.051214732249836754	2.1467949520532934	0.028540279134755323	In	NA	Sub_train
Cpd35541	-0.4664855108593743	0.01844404292384401	-35.626750122506955	-4.1593529473986415	-0.13400944221018335	0.013351502965271406	-1.0	-1.0	0.7801628402888223	0.21983715971117768	0.2132596220127518	0.11790336300871318	1.0953279551017434	0.6767804646478145	0.013172390543666812	0.12062545707188117	In	NA	Sub_train
Cpd26853	-1.176010539168437	-0.03193189692578001	-35.547050874386656	-1.8134882857445056	0.9366672495191402	0.14482701892494604	-1.0	-1.0	0.9987583282299192	0.0012416717700808294	0.32200845764043035	0.49683204378089685	1.0918561519167271	0.3708119840472648	0.737615912554484	2.1922546983035254	In	NA	Sub_train
Cpd16468	0.31984968775717343	-0.0355854590164228	-15.686768314592609	-3.0184628326887664	-0.2015441322972767	0.029461502840757263	1.0	1.0	0.12065912177237603	0.879340878227624	0.8064735537753432	0.524314200287737	0.22671634354188924	0.5279754544372836	0.032523073943918776	0.37446699231659475	In	NA	Sub_train
Cpd09738	-1.6679037474211984	0.08814363629217584	4.844859001717932	7.510019004769683	0.07588729385490793	-0.05961256823325797	-1.0	-1.0	0.9153772534502602	0.08462274654973977	0.6930943566162302	0.4063781698869305	0.6676681179368246	0.8452425506313277	0.1551931629282508	1.0290525065463965	In	NA	Sub_train
Cpd35203	1.867897950855512	0.03215965774105086	32.280451833552604	6.152231087890002	1.5531689240991509	0.028438186232863174	1.0	1.0	0.0022534609018587393	0.9977465390981413	1.9743263960829043	0.014734273872554918	1.862798320829047	0.6681478048447047	1.1547545762690568	0.3583428296352208	In	NA	Sub_train
Cpd26514	0.6373109796186698	0.3151266907080837	-15.370647067546294	-3.2796370439781275	9.318004088934316	0.05646016425484121	-1.0	-1.0	0.9991840349133619	0.0008159650866380673	1.0459674254205629	2.113748585688765	0.21294568976244474	0.5620401120905963	6.408613727308396	0.7998786444502413	Outlier	4.828245420882098	Sub_train
Cpd39172	-2.281919597989952	0.08353057708871248	-26.06457766293425	-5.745939420040193	-0.5052325581395438	-0.0673800648298218	-1.0	-1.0	0.9213521142637303	0.0786478857362697	1.1563099897473414	0.3716786596939629	0.6787872526008989	0.8837171478719948	0.2380053773419198	1.1514431506382161	In	NA	Sub_train
Cpd02709	-0.0929209175237458	-0.020735775900932268	56.43431833317791	10.091153826075804	-0.596906109160952	0.21616926753042887	1.0	1.0	0.08535457685299142	0.9146454231470086	0.4950780139272993	0.4126146300239419	2.9149722449453592	1.1818970526618637	0.3000337288416804	3.3163779791101695	Outlier	3.1551607068567575	Sub_train
Cpd32366	-0.4897943568367954	-0.0739442757957362	-30.398547591688665	-4.2570139622632865	-1.9059808380132237	0.00858238196163637	1.0	1.0	0.2649387626760187	0.7350612373239813	0.19567534982012755	0.8128498758812042	0.8675806346877943	0.6895182806098713	1.1857826336892763	0.04547952245442254	In	NA	Sub_train
Cpd03976	0.9114151796934172	-0.026578581948240032	-1.5753566168733784	0.6752345886808193	-0.5438851251840662	-0.020494874184529516	1.0	1.0	0.007864161822653482	0.9921358381773465	1.252752560468642	0.4565643169999674	0.3879951528986661	0.046210667965025605	0.2641585588025769	0.41268406524851836	In	NA	Sub_train
Cpd07552	-2.277131443839535	-0.07411923454754894	-32.049892193137865	-5.337417602495624	-2.443522650514336	-0.06277810089062369	-1.0	-1.0	0.8107240511927334	0.1892759488072666	1.152697790071616	0.8141659186034215	0.9395153590683422	0.8304341082109816	1.5494953089389887	1.0789310711536948	In	NA	Sub_train
Cpd07246	-2.657464186981638	-0.0041640560155164295	-32.00788825102932	-3.668002973252297	-1.6499368819692677	-0.043129051749741486	-1.0	-1.0	0.9781711969288469	0.021828803071153105	1.4396220970774893	0.28796186973695626	0.9376856125721699	0.6126942419896543	1.0125376319638069	0.769325556655208	In	NA	Sub_train
Cpd25951	-2.3319197896121	-0.046411770830377716	-24.104163551062776	-3.284582098923183	-0.6534244824942549	-0.021012363217686274	-1.0	-1.0	0.9787600553929449	0.021239944607055142	1.1940303033149413	0.6057499028381255	0.5933890572845174	0.5626850900267737	0.33827530984571635	0.42083802003834436	In	NA	Sub_train
Cpd36149	-0.4381460051884439	-0.006301880720487635	-18.68328443018365	-0.2829337472748317	-0.7297981088678812	0.046020603815280746	-1.0	-1.0	0.6136013579032397	0.38639864209676034	0.23463904088251408	0.3040426237158415	0.35724849333530245	0.17118348276721693	0.38995139405138207	0.6353849095191549	In	NA	Sub_train
Cpd16635	-1.4763041583966732	-0.03047770489631183	-2.0602075071067345	-1.78183484617593	-1.616611295681068	-0.04189148409680715	1.0	1.0	0.21015640284795667	0.7898435971520433	0.5485509790219115	0.48589358647447867	0.3668744158193239	0.3666834616440375	0.9899888034610547	0.7498254899005163	In	NA	Sub_train
Cpd36556	0.6052605882181495	0.4343574599388529	-1.3195481664473945	20.644538780197696	0.9844876054178328	0.060357727379003974	-1.0	-1.0	0.9645893544558415	0.03541064554415854	1.0217885018130697	3.010604470202952	0.3991385026025736	2.558363143134668	0.7699722226513305	0.8612916435065694	In	2.810653336445038	Sub_train
Cpd44147	-1.0966453949637769	-0.0674535908845547	-23.619735347559644	-2.483847448073382	-0.8400056707588149	0.041247368117446746	-1.0	-1.0	0.8608842615100438	0.13911573848995615	0.26213512458681226	0.7640268330150316	0.5722867329903755	0.4582461731150158	0.46452026708768535	0.560174140618605	In	NA	Sub_train
Cpd19634	0.6246643500236909	0.08594583409437362	-8.555690448831523	0.3166124113630884	2.1198433378109516	-0.011671703877026936	1.0	1.0	0.3107977082486887	0.6892022917513113	1.0364267653066808	0.3898462641815997	0.08392270802831012	0.09298535386109744	1.5381790136122542	0.2736594151000043	In	NA	Sub_train
Cpd12152	-0.9713723776223756	-0.01965139308235679	-8.493911171735471	-1.9646166788426125	-0.9433023740555184	-0.02084054397046534	1.0	1.0	0.2854659485191824	0.7145340514808176	0.167628736863611	0.4044578839240893	0.08661389390582712	0.39052348981641044	0.5344131004018233	0.4181307039715379	In	NA	Sub_train
Cpd05387	-3.3717499012673526	-0.060757462608923014	-35.793602536743606	-3.070750225999549	-3.471365453397839	-0.049173007793697536	-1.0	-1.0	0.983505691969632	0.016494308030368013	1.978481654323262	0.7136584416492203	1.1025962638604418	0.5347952401424754	2.244956474710439	0.8645587716153105	In	NA	Sub_train
Cpd39607	0.28136285824727914	0.2794124049937981	-9.194273441172667	16.307725593384507	0.016905187835415256	0.015800823595500533	-1.0	-1.0	0.9071760634484346	0.09282393655156539	0.77743895950205	1.8451051179771425	0.05610520009698405	1.9927174931072689	0.11528456591624166	0.15921883471864295	In	NA	Sub_train
Cpd05383	-0.6135081430255946	-0.019548671400131827	-22.968877262018328	3.0237552685059446	-0.4878489698813552	-0.04038179900248875	-1.0	-1.0	0.786576018193448	0.21342398180655195	0.10234525134887518	0.4036852096742709	0.5439345059911305	0.26010423408835076	0.22624325717975624	0.7260377316733434	In	NA	Sub_train
Cpd04195	-0.1835848203065824	-0.06957858194823996	-10.584356616873363	-5.471765411319182	-0.09388512518406687	-0.02349487418452952	1.0	1.0	0.07173753947309769	0.9282624605269023	0.42668085921087284	0.780011052124761	0.004448635863306401	0.8479569413094485	0.04032139058188471	0.4599543701287147	In	NA	Sub_train
Cpd02828	-0.5085848203065826	-0.07057858194823985	-31.688356616873364	-7.5127654113191795	-0.9968851251840674	-0.03449487418452952	1.0	1.0	0.19920237102848148	0.8007976289715185	0.1814997606640462	0.7875330692206856	0.9237663978826962	1.114162268118618	0.5706683745162695	0.6332788213561011	In	NA	Sub_train
Cpd08617	-0.12675550398991114	0.04242211883590972	-22.979967381107787	5.2843869087825714	0.16399614647814473	-0.041725469311676325	-1.0	-1.0	0.7950570650424867	0.20494293495751326	0.4695530875314469	0.06246013392924315	0.5444176060414455	0.554955867892853	0.2148095606772423	0.7472096333979314	In	NA	Sub_train
Cpd32527	-0.5606734777159166	-0.040427792279252715	-29.278767371908444	-2.2982227534720767	-1.8642225962549817	0.008032931412185827	1.0	1.0	0.39001513014918865	0.6099848698508114	0.14220390144727757	0.5607383138749121	0.8188015479932372	0.43403535366857154	1.1575280840516458	0.03682195745804971	In	NA	Sub_train
Cpd33832	-1.0579262249686636	0.06732449290588606	-9.972295419194651	-0.10546121980230357	-1.1001277791975517	-0.0034299456352686933	1.0	1.0	0.4631756613488701	0.5368243386511299	0.23292525186612553	0.24977621741273567	0.02221354810508349	0.14803594127996866	0.6405246368903657	0.1437959401544101	In	NA	Sub_train
Cpd14852	-1.9028735682819449	-0.06176553540988961	-23.64591833255855	-1.2296023554935551	-3.148810320781044	-0.05675742574257424	1.0	-1.0	0.5466630834198314	0.45333691658016856	0.8703563837054268	0.7212411824920285	0.5734272979625221	0.294656401057686	2.0267085403707497	0.9840646878760554	In	NA	Sub_train
Cpd27025	-1.2692824269747371	0.0019398775212705523	-26.112954759853984	-3.284582098923183	0.5443777153079432	0.10755906535374228	-1.0	-1.0	0.98941521015994	0.010584789840059993	0.3923730850739227	0.24204797732085195	0.6808946220319663	0.5626850900267737	0.47218414028630745	1.605032189112925	In	NA	Sub_train
Cpd38036	-0.9606734777159164	-0.01790031975178024	-22.7370091301502	-2.4872337424830664	-1.0438929259253116	0.006460164254841197	-1.0	-1.0	0.6465550559918327	0.35344494400816723	0.15955745061035495	0.39128628039527336	0.5338340277845048	0.4586878436735666	0.6024748918282005	0.012040229780302935	In	NA	Sub_train
Cpd11102	-3.250870780388232	0.006824954973494567	-16.189756382897457	2.172656367407044	-1.9971896292220144	-0.04862355724424699	-1.0	-1.0	0.9916814971775533	0.008318502822446696	1.8872900369432084	0.205302341210303	0.24862715975097135	0.14909636485074265	1.2474965184240996	0.8559012066189375	In	NA	Sub_train
Cpd35392	-0.3491350161774549	-0.053554627973234806	-27.6272404741397	-2.9202963846374685	-0.6462816253513978	0.054262362057038986	-1.0	-1.0	0.6701475122696118	0.3298524877303882	0.3017892318623719	0.6594785963804497	0.7468588825472751	0.5151717153950537	0.33344229477612175	0.7652483844647491	In	NA	Sub_train
Cpd25427	0.8199059829059792	0.01853057708871253	46.83942233706573	16.415060579959807	2.286767441860456	0.08175749894381099	1.0	1.0	0.34613913277924513	0.6538608672207549	1.1837177130979288	0.11725245154119054	2.4970060625176362	2.0067170742828373	1.6511235530612314	1.1984828855848968	In	NA	Sub_train
Cpd29183	-1.8300940170940208	-0.021469422911287502	-37.719577662934256	-5.977939420040193	-0.12523255813954393	0.154757498943811	-1.0	-1.0	0.9980635101970601	0.001936489802939967	0.8154512442838876	0.41813313537820856	1.1864942520482071	0.9139766460688236	0.019111024360514775	2.3487269710030065	In	NA	Sub_train
Cpd05471	-2.8618597913772432	-0.06460361645507692	-38.91997616311723	-4.314156819406143	-2.457629189661575	-0.02774443636512611	-1.0	-1.0	0.9860498245394861	0.013950175460513905	1.5938188319201263	0.7425892766335495	1.2387851761725266	0.6969713589834743	1.5590401052179694	0.5269137367567656	In	NA	Sub_train
Cpd12199	-0.5653284215784192	-0.0399810634120272	-10.013141940966237	-2.0662650304909644	-0.5020935828467271	0.015423192293270925	1.0	1.0	0.3273998013915841	0.6726001986084159	0.1386921960630246	0.5573780116983984	0.02043422034819708	0.40378136961560834	0.23588147725686223	0.1532685857890766	In	NA	Sub_train
Cpd08491	-3.800584820306582	-0.06657858194824008	-71.04135661687337	-7.2867654113191795	-3.7118851251840663	-0.03649487418452952	-1.0	-1.0	0.99936469165724	0.0006353083427600957	2.3019961667702704	0.7574450008369855	2.6380343986763397	1.084685343151018	2.40769740246919	0.6647923579428986	In	NA	Sub_train
Cpd36076	-0.9568273238697624	0.2925992181806113	10.340341943442713	15.433000318659234	-0.3682596473294197	-0.04079258299790605	-1.0	-1.0	0.8523298577663783	0.14767014223362177	0.15665589914826228	1.9442965522091264	0.9070585216139548	1.8786280626190364	0.14532647745189972	0.7325103599077704	In	NA	Sub_train
Cpd45707	-2.2548871532055346	-0.0751458985768624	-25.470834248658548	-3.1096716238975577	-2.300994681747826	-0.02908230221222358	-1.0	-1.0	0.8808445028195502	0.1191554971804498	1.1359166220284185	0.8218885029836889	0.6529230151660197	0.5398717141489963	1.4530577340147728	0.547994178917132	In	NA	Sub_train
Cpd31679	-0.7989993481095153	-0.021849195280159116	-6.605999083823381	-2.7580232722492064	-0.725719956473101	-0.015656524277214017	1.0	1.0	0.19451163873954458	0.8054883612604554	0.037589940753433665	0.4209897896294209	0.16885380650764176	0.4940066164652847	0.38719202597417135	0.33644730683656066	In	NA	Sub_train
Cpd32610	1.214051797009358	0.2162255918069849	12.883199086299864	10.936297021955935	1.72185024278047	0.014701922496599438	1.0	1.0	0.15896248651303468	0.8410375134869653	1.4810626475271587	1.3698128289488862	1.0178286949321151	1.2921281259885744	1.2688880859894844	0.1419037047258971	In	NA	Sub_train
Cpd31339	1.998253399143232	-0.0674535908845547	-22.430174907999206	-3.0300012942272283	1.6610932303400856	0.15961820099751126	1.0	1.0	0.2057463403901335	0.7942536596098665	2.072666986891358	0.7640268330150316	0.5204679289208387	0.5294804029550303	1.2277785480503747	2.4253159270064093	In	NA	Sub_train
Cpd44250	-1.3565355048538863	0.023755200324236468	2.897297619473325	1.6985701343442	0.06768663693349218	-0.02633504946497084	-1.0	-1.0	0.6908218643041121	0.3091781356958879	0.45819710195392765	0.07795274624381017	0.5828298042844126	0.08726183246062867	0.1496444171408019	0.5047063539352674	In	NA	Sub_train
Cpd11201	-2.0646070441244952	-0.002515704367164842	-31.38096517410625	0.6638651586158345	-1.3482885303209156	0.006870948250258502	-1.0	-1.0	0.9899353870702272	0.01006461292977277	0.9923686645634979	0.27556294045795876	0.9103760257623127	0.04769356989843241	0.8084356878709255	0.01851285801473	In	NA	Sub_train
Cpd29493	-4.905094017094021	0.09453057708871238	9.576422337065745	0.8910605799598068	0.9397674418604564	-0.10824250105618903	-1.0	-1.0	0.9996253080768375	0.00037469192316255104	3.135241638226939	0.454420847749142	0.8737811873220098	0.01806072747392521	0.7397135712370753	1.7953030901608682	In	2.613619422038573	Sub_train
Cpd09357	-2.7349367144541663	-0.0640541659056263	-18.32876737190844	-2.89107989632922	-2.821914903947289	-0.0442279528486426	-1.0	-1.0	0.8425980526386515	0.1574019473613485	1.4980676336710697	0.7384563002072163	0.3418052679462168	0.5113610417947041	1.8055238737672956	0.7866406866479541	In	NA	Sub_train
Cpd23124	-0.5541108829568824	-0.18057858194823995	-88.07935661687338	-7.9407654113191795	-2.399885125184067	0.21549152542372885	-1.0	-1.0	0.9984168303319227	0.0015831696680772892	0.1471547451160088	1.614954949772485	3.380231898168681	1.1699858251369057	1.5199691944860476	3.3056989537722172	Outlier	3.474071950804652	Sub_train
Cpd40337	-0.294997043315425	-0.0465744700054338	1.2242206963964015	-3.010221074447008	-0.4548408355939802	0.0038847307548093846	1.0	1.0	0.05525205781790399	0.944747942182096	0.3426311015836358	0.6069737288143904	0.5099483916323388	0.5269004912103216	0.2039092237195441	0.028540279134755323	In	NA	Sub_train
Cpd03811	0.9145978794687352	-0.022239535299428514	12.45913036325311	7.532507209534451	0.5248984021172428	0.07105648557554171	1.0	1.0	0.1313066671476154	0.8686933328523846	1.2551535999371257	0.4239259339275892	0.9993557083222894	0.848175661801713	0.45900400629886623	1.0298694974365152	In	NA	Sub_train
Cpd16018	-0.07575470784722227	-0.0564645798955437	-15.033471611295907	-2.434946349172283	-0.5471485279016726	-0.0034299456352686933	1.0	1.0	0.14783848311617032	0.8521615168838297	0.5080282605315306	0.6813673044883783	0.19825788717298432	0.4518680579683747	0.2663666492343056	0.1437959401544101	In	NA	Sub_train
Cpd27191	-0.4571945148868247	-0.017840342258949118	-22.85306464996388	-3.182933747274832	1.0850370559672835	0.16030631810099505	-1.0	-1.0	0.9758671234400464	0.024132876559953578	0.22026878077934825	0.39083512866882697	0.5388895575772035	0.5494272102275759	0.8380062040156243	2.436158428764728	In	NA	Sub_train
Cpd00597	3.3504151796934183	0.07142141805176005	2.223643383126628	-3.24876541131918	3.3081148748159324	0.05150512581547047	1.0	1.0	0.0008479382564563487	0.9991520617435437	3.0927424046400582	0.2805933584007267	0.5534845472273084	0.5580135598803525	2.3421898079284174	0.7218032518761923	In	2.747664186409716	Sub_train
Cpd03705	-0.22858482030658234	-0.005578581948239902	-15.206356616873364	-0.8807654113191807	-0.4418851251840677	0.027505125815470474	1.0	1.0	0.3787079575282627	0.6212920424717373	0.39273270710438923	0.29860195798553213	0.20578898347767433	0.24915799207823888	0.19514310360876652	0.34364081283462206	In	NA	Sub_train
Cpd12779	-0.0455482017981999	0.16881014537918165	-7.9862188640431615	9.954614090388157	-0.1207749015280458	0.07806055493063356	-1.0	-1.0	0.8905080945358601	0.10949190546413988	0.5308161507972557	1.0131530303080134	0.10872963291749094	1.1640883290160196	0.022127173381497577	1.1402309953755925	In	NA	Sub_train
Cpd14823	-0.13729316938568387	0.04573322230225847	-10.162043039867331	-2.249781514007448	0.3731811424279977	0.015725239104493517	1.0	1.0	0.2715011675405783	0.7284988324594217	0.4616034371380487	0.08736631080949647	0.013947894296075136	0.42771721746929536	0.3563487539634648	0.15802786740727093	In	NA	Sub_train
Cpd07186	-4.613973549102694	-0.07035983605130826	-13.346132794641635	-1.6411770009918656	-4.680364755777494	-0.18383073246957107	-1.0	-1.0	0.8793688106894098	0.12063118931059029	2.9156193731451547	0.7858876588443026	0.12475520783754789	0.3483376176237055	3.0629921333646775	2.9863293382493348	Outlier	3.5262694904537275	Sub_train
Cpd08149	-3.83502618068164	0.13339956244493226	18.21476946099747	2.6565673599103907	0.02489840211724277	-0.07931945427408234	-1.0	-1.0	0.9872351768278133	0.012764823172186784	2.3279788454539743	0.7467940200999037	1.2500788534288876	0.21221232952781427	0.12069295142724167	1.3395693436760805	In	NA	Sub_train
Cpd07465	-1.0316400111574628	-0.0739442757957362	-47.3326135257546	-4.363057918307242	-0.1576291896615755	0.3200577614370717	-1.0	-1.0	0.9997193237564828	0.0002806762435172245	0.21309484331576561	0.8128498758812042	1.6052506307261891	0.7033494741301155	0.002809252808496869	4.9533249059473095	Outlier	3.732049934822447	Sub_train
Cpd30190	-0.6555927547029218	-0.0223986458296096	-3.9334716112959103	2.0134052991793654	-0.6433023740555186	-0.0008213594420491812	1.0	1.0	0.4044825294968746	0.5955174705031254	0.0705964780474485	0.42512276605575305	0.28527258849111836	0.12832542773057679	0.3314264674788487	0.10269305193449112	In	NA	Sub_train
Cpd11422	-2.170651000168452	0.37605572420426375	-8.419976163117237	22.779799224549894	-1.3636731457055309	-0.03378839240908215	-1.0	-1.0	0.9993829709516389	0.0006170290483611364	1.0723685834469092	2.572057817285245	0.08983459930090856	2.836862753331371	0.8188452587900523	0.622146951716868	In	NA	Sub_train
Cpd29097	-1.6462055038978134	0.2502915258729189	-1.5898778367770634	16.35662669228561	-0.7155123945821672	0.0014395248187792356	-1.0	-1.0	0.9940981664472557	0.005901833552744283	0.6767251283589991	1.626057367381511	0.3873625896223371	1.9990956082539104	0.380285363912193	0.06706882249842562	In	NA	Sub_train
Cpd19880	-0.6670938917345508	-0.05300517742378432	-10.720097616996842	-2.9323842967253806	-0.5979299769997495	0.041624999419676366	1.0	1.0	0.41041492881804564	0.5895850711819544	0.06191998139528729	0.6553456199541176	0.010361690850407933	0.5167483281279313	0.3007265004588658	0.5661243895481716	In	NA	Sub_train
Cpd15698	0.2011683690758544	-0.03283820626917011	-20.191713369537663	-3.091539755765689	-0.3174781982313428	0.051988975368229766	1.0	1.0	0.2511189701855241	0.7488810298144759	0.7169399658021991	0.5036493181560742	0.4229576250966847	0.5375067950496798	0.11096662622733953	0.7294271571678852	In	NA	Sub_train
Cpd27747	-2.0248827196195647	-0.04696949091074243	-32.57336666386034	-0.8728867819851073	-0.6655883895786042	0.15921616461940674	-1.0	-1.0	0.9992174931161246	0.0007825068838753225	0.9624004998830379	0.6099450828173698	0.9623185896833379	0.24813039134492904	0.3465056783198497	2.418981132951099	In	NA	Sub_train
Cpd18607	-0.18550885316463764	0.3320996802482199	-16.854042097183168	22.22375526850595	-0.5680687501011353	-0.019364011569334625	-1.0	-1.0	0.9897169016815265	0.010283098318473523	0.42522936231924774	2.2414197031786327	0.2775643117694793	2.7643385676190038	0.28052173411520365	0.3948653250492255	In	NA	Sub_train
Cpd43228	-2.483458581776964	-0.0619590853900492	-10.792812270636569	-1.6865947008206346	-2.10484083559398	-0.02798340111332248	-1.0	-1.0	0.8417902747924488	0.15820972520755117	1.3083516803470665	0.7226970687517049	0.013529235991143748	0.35426139696022596	1.320335704795905	0.5306790489243862	In	NA	Sub_train
Cpd32905	0.4177250154564149	-0.05674392700096807	-29.341035836792674	-4.077398060180596	-0.0949116978492814	0.005832705972790207	1.0	1.0	0.21020953761198713	0.7897904623880129	0.8803110318243607	0.6834685581910778	0.8215140435287639	0.6660911811909362	0.03962678881934251	0.002153515016251448	In	NA	Sub_train
Cpd43898	-2.2653267136450954	-0.0289920524230162	-23.371383699208003	-3.200880415106349	-1.0718738026269472	-0.028532851662773032	-1.0	-1.0	0.953956032437805	0.04604396756219499	1.1437922617112417	0.47471848317174503	0.5614682113093454	0.551767973860709	0.6214073716545269	0.5393366139207592	In	NA	Sub_train
Cpd43566	-0.3735684718868537	0.007271683840719974	-4.875229853054152	3.889778925552991	1.083071252318108	0.011577038447117084	-1.0	-1.0	0.8249457439954164	0.17505425600458355	0.2833565502866007	0.2019420390337901	0.24424837132013172	0.3730587224022564	0.8366760978031782	0.09266563081446605	In	NA	Sub_train
Cpd32581	3.1215742705570326	-0.053469422911287534	-11.036577662934256	-1.9679394200401927	1.8967674418604556	0.03324257425742577	1.0	1.0	0.0016966946625338597	0.9983033053374661	2.9201040492723243	0.6588376824478229	0.024147974377463337	0.3909568712012238	1.387240930261364	0.4340444585298334	In	NA	Sub_train
Cpd06548	-1.6393323188497702	-0.01405416590562633	-37.31503110817218	-1.2861348413841651	-1.2537830358154212	-0.02115102977171952	-1.0	-1.0	0.9666627124987839	0.033337287501216145	0.6715399743263996	0.3623554454109443	1.1688716765479925	0.3020298693976392	0.7444911807962888	0.4230229568002903	In	NA	Sub_train
Cpd40127	-1.388953087271469	-0.00042062385158760416	-2.093361721186018	-3.262968327194261	-1.5762694070225516	-0.023038346168267537	1.0	1.0	0.15520026207005821	0.8447997379299418	0.48265303570585144	0.2598037090024465	0.36543017501715946	0.5598660301704893	0.962692589645902	0.4527609639570297	In	NA	Sub_train
Cpd40260	-1.0449970433154248	-0.031739305170268885	-2.3845705123948098	-2.141539755765689	-0.6273683081214527	0.03025835712843576	1.0	1.0	0.42064465499370896	0.579355345006291	0.22317143352442528	0.4953833653034078	0.352744740302677	0.41359936708852774	0.320645126169753	0.3870228406911462	In	NA	Sub_train
Cpd06074	-1.3464751759926268	0.22056121870975814	-24.545250888391962	18.807821202571887	-1.3834533654857513	-0.037085095705785436	-1.0	-1.0	0.9979749709166387	0.0020250290833613567	0.45060755585563245	1.4024254886331011	0.6126033969266971	2.3188021421508243	0.8322289928289301	0.6740923416951055	In	NA	Sub_train
Cpd01800	-0.024584820306581708	0.07442141805176017	40.62364338312664	8.681234588680821	1.6811148748159337	-0.033494874184529524	1.0	1.0	0.06971172602055642	0.9302882739794436	0.5466309966537823	0.30315940968850386	2.2262386252004216	0.9980028775686414	1.2413256353761521	0.6175220530627025	In	NA	Sub_train
Cpd36470	-0.6579262249686636	0.037654163235556364	-4.1728448697441	2.0308025164614323	0.1630590339892614	-0.010023352228675285	-1.0	-1.0	0.5662349012750804	0.43376509872491964	0.06883610019150715	0.026595490390771755	0.2748451771831256	0.1305945271485791	0.21417548964794728	0.24768672011088547	In	NA	Sub_train
Cpd05021	0.5760522965348449	-0.042625594477054926	13.28002383688276	-1.6053656106149339	-0.004881936914322485	-0.01840377702446677	1.0	1.0	0.003955769877809545	0.9960442301221905	0.9997536678389504	0.5772702195802428	1.0351148985721725	0.3436667783886335	0.10054291560283476	0.3797351318184255	In	NA	Sub_train
Cpd25822	-2.4017000093923198	0.3717200973014905	8.548583701684473	27.35442889008781	-1.3363915154612878	-0.03529807750340056	-1.0	-1.0	0.9994685947578906	0.0005314052421094024	1.2466727369843362	2.5394451576010306	0.8290071959461676	3.43352653831199	0.8003859045769574	0.645934709944041	Outlier	3.0432027090161764	Sub_train
Cpd19703	-0.6995114741521335	-0.04427394612540651	-18.761184954326023	-1.9564645117138355	-1.2757610577934428	0.013603021397698345	1.0	1.0	0.4125516180246782	0.5874483819753218	0.03746404764336351	0.5896691488592404	0.36064194175809916	0.38946021185721436	0.7593619963950413	0.12458857473315132	In	NA	Sub_train
Cpd23275	-0.4550059796466389	0.08325855883995194	-15.226141573040804	-3.284582098923183	1.5169051878354154	0.0998667576614346	-1.0	-1.0	0.910137081362036	0.08986291863796404	0.22191981916210884	0.3696325337763824	0.20665084197016403	0.5626850900267737	1.1302177305311154	1.4838262791637038	In	NA	Sub_train
Cpd22170	0.22188911704311745	-0.11446942291128748	-40.31057766293426	-5.501939420040194	0.4797674418604565	0.2497574989438109	-1.0	-1.0	0.9819752333724837	0.01802476662751632	0.732571768107816	1.1176807252992746	1.2993615910072784	0.8518925032167096	0.42846740075518075	3.8456199588758877	In	2.9736820406472666	Sub_train
Cpd22786	0.10873028408962494	0.03655526213665514	-7.5189987158979426	-1.957659022000106	1.809212880143108	-0.019364011569334625	-1.0	1.0	0.33862700061580153	0.6613729993841985	0.6472043620345418	0.01832953753810547	0.12908235187897835	0.3896160104858933	1.3279995779945268	0.3948653250492255	In	NA	Sub_train
Cpd41677	2.592365594047212	0.07430465087368718	2.8709239930996984	1.471647057421124	3.2017525709994263	-0.023038346168267537	1.0	1.0	0.005485583206373712	0.9945144167936263	2.5208672349117394	0.30228108497879586	0.5816809347253651	0.057664511611608675	2.270222721522941	0.4527609639570297	In	NA	Sub_train
Cpd19531	1.3592797346390753	0.027154625303164853	-11.490305833446904	-4.185035940285264	1.0962169641845791	0.03283379062846758	1.0	1.0	0.020797338900517826	0.9792026610994822	1.5906230945663713	0.05238221343599487	0.0439129651982006	0.6801302684277365	0.8455707771003468	0.4276033496062045	In	NA	Sub_train
Cpd44700	-1.7614805597989414	0.012216738785774985	-6.223032050856349	-2.1393419535678877	-0.3603353410884858	-0.015346038475959844	-1.0	-1.0	0.7864688620759908	0.2135311379240093	0.763689020177108	0.16474525119679564	0.18553634989631013	0.41331271022800464	0.13996471664490745	0.33155505400780844	In	NA	Sub_train
Cpd02165	0.02000834049088865	-0.027790429641890012	-5.943602536743609	-2.621299676549	-0.14773907977146522	-0.015656524277214017	1.0	1.0	0.06093075306521267	0.9390692469347873	0.5802722278907025	0.4656798560692604	0.1977086639389698	0.47617391216548155	0.0038826142109421157	0.33644730683656066	In	NA	Sub_train
Cpd41756	2.3500579017395204	-0.0685524919834558	-14.373581501405795	-3.262968327194261	1.9649393841862401	0.0972913241614028	1.0	1.0	0.026812355199213656	0.9731876448007863	2.338069492799905	0.7722927858676969	0.1695122134143174	0.5598660301704893	1.4333675737031317	1.4432457702486459	In	NA	Sub_train
Cpd33441	-0.2172668843093232	-0.027181001599608533	-12.09427344117267	-2.975241439582524	-0.6292486583184307	0.050965658760335715	1.0	1.0	0.22293195140113042	0.7770680485988696	0.40127099627697593	0.46109572791648273	0.07022258183327715	0.5223381369081337	0.32191741268708834	0.7133029944865118	In	NA	Sub_train
Cpd42593	-1.398843197161579	-0.01415688758785129	33.51707783925354	-2.1816496458755794	-0.8724232531763976	-0.028532851662773032	1.0	1.0	0.014609690280720011	0.98539030971928	0.49011416803694674	0.36312811966076264	1.916667362338522	0.41883085479307613	0.4864547200958458	0.5393366139207592	In	NA	Sub_train
Cpd17545	-1.4796008616933762	-0.07058759500620193	-29.106361353260574	-2.9076590220001064	-2.041336570406343	-0.029803572008895062	-1.0	-1.0	0.7028253279687058	0.2971746720312942	0.5510380231322765	0.7876008655967629	0.8112913169838536	0.5135234384470454	1.277367314906951	0.5593590599803115	In	NA	Sub_train
Cpd11892	-2.7025191320365827	0.04473704288558245	-15.922723415864489	3.934194828945505	-0.9894973215297068	-0.04587630449699424	-1.0	-1.0	0.9933788680984738	0.006621131901526206	1.4736116999191453	0.07987303220665042	0.23699485546561572	0.37885183856008525	0.5656696232212872	0.8126133816370728	In	NA	Sub_train
Cpd35388	-0.246387763430202	-0.053554627973234806	-27.6272404741397	-2.8961205604616445	-0.6616662407360132	0.06744917524385219	-1.0	-1.0	0.6554453211252378	0.3445546788747622	0.37930210663541775	0.6594785963804497	0.7468588825472751	0.5120184899292985	0.3438518656952487	0.9730299443777001	In	NA	Sub_train
Cpd38086	-0.986497653540092	0.32117064675203977	18.46396831706909	16.855527791186706	0.10371837464860227	-0.04079258299790605	-1.0	-1.0	0.8655748316068533	0.13442516839314664	0.17903929614154812	2.1592113263784243	1.260934280583055	2.064166715592676	0.17402428753131507	0.7325103599077704	In	NA	Sub_train
Cpd39692	-1.1120300103483922	0.15507388164291785	32.311033883209575	-2.6069243711503054	3.5896646589115138	-0.02743395056387193	1.0	1.0	0.40283343230061697	0.597166567699383	0.27374133043518273	0.9098286196496964	1.8641305147945801	0.4742989573043149	2.5326926168409263	0.5220214839280133	In	NA	Sub_train
Cpd03634	0.5760522965348449	-0.042625594477054926	13.28002383688276	-1.6053656106149339	-0.004881936914322485	-0.01840377702446677	1.0	1.0	0.003955769877809545	0.9960442301221905	0.9997536678389504	0.5772702195802428	1.0351148985721725	0.3436667783886335	0.10054291560283476	0.3797351318184255	In	NA	Sub_train
Cpd12848	0.7061239731142654	-0.0322887557197195	-6.380174907999204	1.0601085958826617	0.4979064171532726	0.02555226693157719	1.0	1.0	0.12092937871486953	0.8790706212851305	1.097880180311473	0.49951634172974113	0.17869100210698574	0.003988014478639872	0.4407406324863866	0.3128700678914103	In	NA	Sub_train
Cpd21651	-0.8797312543719135	0.05578603136742445	-22.965152562051788	-0.6917249560660403	0.8372348581650857	0.010855768650445595	-1.0	-1.0	0.9470459103180878	0.05295408968191217	0.09849436372326197	0.16298371245974924	0.543772253203155	0.22450165882453163	0.6703377581396872	0.08130074975128655	In	NA	Sub_train
Cpd34112	-0.6716624887049273	0.1590827346641277	30.77330897640975	4.0840992197581345	3.0658062867365135	-0.0006826928880159518	1.0	-1.0	0.5999697327335034	0.40003026726649654	0.05847341639831926	0.9399832806102892	1.7971452124859804	0.3984036990923761	2.178238459853213	0.10050811517254546	In	NA	Sub_train
Cpd02700	-0.7375848203065818	-0.05957858194823995	-40.77735661687337	-7.913765411319179	-1.1098851251840671	-0.055494874184529516	1.0	1.0	0.3779056555725755	0.6220943444274245	0.008741386611052084	0.7047908811655065	1.3196950909737803	1.166464245605378	0.6471266729172566	0.9641709555174751	In	NA	Sub_train
Cpd31721	0.3663852672751001	-0.016904140335104102	11.09509981727552	1.3826360684101346	0.1550492742961299	0.040387431766742025	1.0	1.0	0.04594048764157865	0.9540595123584213	0.8415801522606308	0.3837930017924264	0.9399367588883335	0.046054908760419136	0.20875590914584422	0.5466243227934798	In	NA	Sub_train
Cpd36587	1.326747571847393	-0.0018567089558551712	-33.536524558597186	-4.13980407521819	1.4644867983913201	0.1584642849201586	-1.0	-1.0	0.659364201303082	0.3406357986969179	1.5660807209929284	0.270605965707951	1.0042750036456571	0.6742307273094764	1.0947502892761083	2.407133938745536	In	NA	Sub_train
Cpd14791	1.0066628745703596	-0.038332711763675614	-18.821933149757445	-3.01186942609536	0.2770272962741516	0.06360302139769833	1.0	1.0	0.09265716569994098	0.907342834300059	1.3246077434347394	0.5449790824194009	0.363288212373657	0.5271154838557139	0.29128893571892167	0.9124269894030892	In	NA	Sub_train
Cpd23738	0.01092808628742718	0.04424756982896296	-32.8272404741397	-3.2774392417803258	1.7603117812420086	0.1234175467968012	-1.0	-1.0	0.9747670145380126	0.025232985461987347	0.5734220534270437	0.07619120750676373	0.9733776639394673	0.5617534552300733	1.2949120132873018	1.8549106066963683	In	NA	Sub_train
Cpd26682	-2.8624767045819706	-0.07027776158743426	-35.95757719017613	-2.946570992511423	-1.4693477880748451	0.0703909286993821	-1.0	-1.0	0.9988940642173333	0.0011059357826667306	1.594284233327028	0.7852702933239035	1.1097392136055846	0.5185986828501585	0.8903470582563411	1.01938247195279	In	NA	Sub_train
Cpd08652	-1.6470246265420783	-0.031636583488043934	-36.10019594333703	0.4902387849894614	-1.9554313874637728	-0.012909271529961273	-1.0	-1.0	0.9591523571589634	0.04084764284103662	0.6773430772505852	0.49461069105358957	1.1159518724843691	0.07033946187976493	1.2192419687864695	0.293159481854696	In	NA	Sub_train
Cpd23251	-1.7148960895367489	0.04644537202676503	16.987594690695467	5.091791527450444	-0.09188602095579376	0.0031634609581379053	-1.0	-1.0	0.8000712640059872	0.1999287359940128	0.7285455383490886	0.09272311321209342	1.1966215200588772	0.5298358696422623	0.041674028702415516	0.039905160197934664	In	NA	Sub_train
Cpd34344	-0.2260580931005317	-0.02827990269850963	1.2156166687174428	3.462670648329564	-0.3935343726041451	0.060306318100995036	1.0	1.0	0.4105056029433768	0.5894943970566232	0.39463887864933583	0.4693616807691481	0.5095735889660115	0.3173514717794422	0.16242791539046544	0.8604815994248516	In	NA	Sub_train
Cpd39113	-0.9944613175768964	0.04644537202676503	-8.034383331282557	-1.4972194615605454	0.3015205724508002	-0.002880495085818144	-1.0	-1.0	0.664646268675785	0.3353537313242149	0.18504711120924522	0.09272311321209342	0.10663152591259246	0.32956139820628344	0.3078616279200897	0.13513837515803717	In	NA	Sub_train
Cpd41406	-1.4334585817769634	-0.01855249198345569	3.2330119051876056	2.0342844200584858	-1.4092364399895845	-0.0647965879265093	1.0	1.0	0.2681052306987374	0.7318947693012626	0.5162281311957803	0.396191931071424	0.5974539563797875	0.1310486679055471	0.8496743910953811	1.1107359036813738	In	NA	Sub_train
Cpd45784	-0.2763157246341067	-0.07349754692851067	-29.27303205085635	-2.9909903052162385	-0.4867089674621119	0.16102758789766652	-1.0	-1.0	0.916499202144038	0.08350079785596198	0.3567243515423711	0.8094895737046903	0.8185517099286963	0.5243922436807434	0.22547190633773542	2.4475233098279072	In	NA	Sub_train
Cpd41806	-0.7735684718868535	-0.0300909535219173	-15.342262820087116	-2.2085727227986567	-0.6246210553742	-0.018093291223212595	1.0	1.0	0.41035081362301007	0.5896491863769899	0.01840480177103183	0.48298443602441044	0.21170923492683177	0.42234240133448536	0.3187862742199089	0.3748428789896732	In	NA	Sub_train
Cpd37258	-0.09803611507855364	0.2129288885102816	-9.247020693919923	13.717066252725168	-0.31331459238436443	-0.005627747833070893	-1.0	-1.0	0.8728906641441849	0.12710933585581505	0.49121909160184746	1.3450149703908905	0.053807460978888964	1.6548207187655501	0.10814943845501769	0.1784262001399019	In	NA	Sub_train
Cpd08578	-2.812409241926693	-0.07284537469683511	-45.74909704223811	-4.363057918307242	-2.3785083105406963	-0.0453268539475437	-1.0	-1.0	0.9906722727266133	0.009327727273386714	1.556513170264649	0.8045839230285389	1.5362705876183806	0.7033494741301155	1.50550516906246	0.8039558166406999	In	NA	Sub_train
Cpd05824	0.0018764723590208073	0.08155022969876936	-11.92656956971064	1.6276014223520983	1.8945686125362269	-0.02389828251897226	-1.0	-1.0	0.7239464652103484	0.27605353478965156	0.5665934852836947	0.35678245277093945	0.06291718248744413	0.07800546344098963	1.385753153725039	0.4663107817821549	In	NA	Sub_train
Cpd38407	-0.8090251260675646	0.3178739434553366	-0.9882294851287124	17.475857461516377	0.26086123179145965	-0.028704670909993967	-1.0	-1.0	0.9803148738904431	0.019685126109556885	0.04515342153356006	2.134413467820429	0.4135711764381074	2.1450756144753482	0.2803506190623972	0.5420439299875657	In	NA	Sub_train
Cpd03745	0.09841517969341852	0.02142141805176001	-8.099356616873365	0.12723458868081927	0.26611487481593343	0.013505125815470491	1.0	1.0	0.23568975905456513	0.7643102409454349	0.6394226124115046	0.09550749639554582	0.1038012048596931	0.11768568956787964	0.2839053500894546	0.12304605672703967	In	NA	Sub_train
Cpd20388	-1.5692916939323531	-0.054653529072136026	-18.490427287326515	-3.2285381428792266	-1.265512394582167	-0.012770604975928034	-1.0	-1.0	0.7244178385301465	0.27558216146985354	0.6187010901412964	0.667744549233116	0.3488473846847681	0.5553753400834321	0.7524275242709798	0.29097454509275017	In	NA	Sub_train
Cpd27485	-1.3015744489428729	0.36205306548023497	-27.49968245333403	19.99177487215023	0.2050883021507186	0.02538157815324133	-1.0	-1.0	0.9998798383171446	0.00012016168285539708	0.4167342955983713	2.466729578974691	0.7413022888107943	2.473223883227267	0.24261342174231723	0.31018056436088887	In	NA	Sub_train
Cpd20083	-1.3880532954563027	-0.013886784143825272	-1.5004343330332723	0.44741396989459137	-0.3648365098793559	0.017862781160760132	-1.0	-1.0	0.7679185559427489	0.23208144405725106	0.481974229719064	0.3610963969371306	0.39125886528993165	0.07592505418641468	0.14301030696849643	0.19170862230525912	In	NA	Sub_train
Cpd42388	-1.8955464938648756	-0.028442601873565714	2.207187729363431	-2.255825470051404	-1.4400056707588151	0.0005880274581060921	1.0	1.0	0.4712555380618657	0.5287444619381343	0.8648288139986224	0.4705855067454129	0.5527677174893371	0.42850552383573415	0.870493532933635	0.08048566911299294	In	NA	Sub_train
Cpd06679	-2.273398252915704	0.3711106692592089	0.3404633973223236	1.7232058179564942	2.416546634514249	-0.023348831969521717	-1.0	-1.0	0.9938690570417961	0.006130942958203881	1.1498814582199546	2.5348610294482516	0.471450771164509	0.09047503687374876	1.7389350241954165	0.457653216785782	In	NA	Sub_train
Cpd31490	-0.6775707766809438	-0.0421788656098294	-5.1307243585486555	1.689229475003541	-0.7806650114181559	-0.02499718361787336	1.0	1.0	0.31987709295676525	0.6801229070432347	0.05401618397834777	0.573909917403729	0.23311869746685945	0.08604354080340514	0.4243690649710532	0.4836259117749008	In	NA	Sub_train
Cpd44576	-1.0323596806780624	0.04793102450006067	-7.78566941349371	1.4002184859925522	1.1874668567137123	-0.01919219232211369	-1.0	-1.0	0.9077306586675953	0.09226934133240468	0.2136377644346926	0.10389821651482711	0.11746582852274777	0.04834816364460471	0.9073124718972536	0.39215800898241904	In	NA	Sub_train
Cpd05423	-2.544277373794825	0.20187990002843947	-32.32272341586449	9.423755268505943	-2.1499368819692672	-0.05082135944204919	-1.0	-1.0	0.9979185033085505	0.002081496691449512	1.3542335826216207	1.2619042901377906	0.9514002429332992	1.0948490119319012	1.3508486868354312	0.8905314666044294	In	NA	Sub_train
Cpd29234	-1.9940940170940211	-0.014469422911287387	-36.778577662934254	-5.398939420040194	-0.2782325581395435	0.09675749894381096	-1.0	-1.0	0.996678353146439	0.0033216468535609387	0.9391733986275173	0.3654790157067296	1.145503064877043	0.83845832944829	0.08441215843020206	1.4348344099858779	In	NA	Sub_train
Cpd02354	-0.1816400111574625	-0.001966253817714353	44.17452933138826	7.602876147626826	-0.6323544643868502	0.10302479440410464	1.0	1.0	0.03542229661606011	0.9645777033839399	0.428148029806704	0.27142996403162656	2.3809198478663602	0.8573538029884327	0.32401886974155575	1.5335867323799954	In	NA	Sub_train
Cpd18521	0.707348289692505	-0.018999220850681342	-28.801844294985372	-4.363057918307242	0.2566565246241395	-0.0424409346462577	1.0	1.0	0.0749275592930907	0.9250724407069093	1.0988038088764633	0.3995522332479387	0.7980261568004624	0.7033494741301155	0.2775056212279925	0.7584830548968893	In	NA	Sub_train
Cpd10667	-1.3261455056629567	0.2941875923361319	19.22068317754211	13.552326697077374	0.05830487627249083	-0.03928289790358765	-1.0	-1.0	0.8435202414593165	0.1564797585406835	0.4352707838417145	1.9562443297616785	1.293897766747615	1.6333339244247278	0.14329651044924893	0.7087226016805975	In	NA	Sub_train
Cpd05979	-2.011310340827792	-0.01240581425727474	-15.763382756523828	-0.3240469292962529	-1.8477390797714648	-0.04257960120029095	-1.0	-1.0	0.8042303439101905	0.1957696560898095	0.9521614514459289	0.3499565161319468	0.23005376854637055	0.17654582870360955	1.146374972352581	0.7606679916588353	In	NA	Sub_train
Cpd13886	-1.1784914115011191	-0.008112931543895302	-22.80709798492228	-1.8091221733481069	-0.25813753889068314	0.01676105814036839	-1.0	-1.0	0.9077344764380125	0.09226552356198744	0.3238800361139117	0.31766537897110375	0.5368871897022253	0.3702425169343942	0.07081542411070695	0.174349027949443	In	NA	Sub_train
Cpd06793	-1.8080136375310891	0.010671108819648356	-38.099097042238114	-0.028442533691857688	-1.21257424460663	-0.031590590211279954	-1.0	-1.0	0.9827362531138729	0.017263746886127092	0.7987937313067477	0.1763715062259748	1.2030266111471746	0.13799048096323954	0.7166084015486275	0.5875166917313762	In	NA	Sub_train
Cpd03283	-0.4555848203065818	-0.06857858194824007	-42.26935661687337	-7.6677654113191815	-0.7508851251840669	-0.04249487418452952	1.0	1.0	0.4124902344184427	0.5875097655815573	0.2214831398116831	0.7724890350288364	1.3846885567116938	1.1343787432070167	0.40421933551942996	0.7593329677032912	In	NA	Sub_train
Cpd14399	0.40310258023913903	-0.07501168075931534	-25.83377318237485	-3.386919064280868	0.05578171369846335	0.0042255151655475175	1.0	1.0	0.2195802736965765	0.7804197263034235	0.8692798172705098	0.8208789142655222	0.668733108432404	0.5760327849350054	0.14158928286518527	0.02317061813675213	In	NA	Sub_train
Cpd34469	-0.2112229282653668	-0.020038144456751318	-15.244822891722114	-0.9389777033187872	-0.60836953743931	0.04711950491418185	1.0	1.0	0.3958025649794281	0.6041974350205719	0.40583057714597887	0.4073670343741576	0.20746462457448894	0.2567505556333913	0.3077901378682734	0.6527000395119008	In	NA	Sub_train
Cpd32809	0.5898759728335343	-0.02498319940180633	-1.2591086060078345	2.605527791186708	0.6625095834398113	0.0015151093097862476	1.0	1.0	0.12313137385830186	0.8768686261416981	1.0101822959646993	0.44456382221115204	0.40177132867539067	0.20555529617539534	0.5521147741296033	0.06587785518705365	In	NA	Sub_train
Cpd26263	-1.4231285808208909	-0.06838979280839971	-32.71899871589794	-3.210406274747359	-0.7034244824942548	0.030086537881214823	-1.0	-1.0	0.9639570984562343	0.03604290154376571	0.5084351435576275	0.7710689598914321	0.9686625117908766	0.5530104209841158	0.3721064153328788	0.38431552462433966	In	NA	Sub_train
Cpd02361	1.7244151796934188	0.035421418051760016	-3.73635661687338	-3.76776541131918	1.9001148748159329	0.05150512581547047	1.0	1.0	0.014032392463667387	0.9859676075363326	1.8660825085257817	0.009800742947410434	0.2938591747085646	0.625706144208603	1.3895058774099232	0.7218032518761923	In	NA	Sub_train
Cpd18484	-0.23276160041738506	0.004627152775692368	-4.241954185095262	0.05782120257187859	-1.1263105083428937	-0.07046291266823572	1.0	1.0	0.030671710391647622	0.9693282896083524	0.38958173007068114	0.22183424691563366	0.2718346852800114	0.12673919918770404	0.658240450323523	1.2000188697119094	In	NA	Sub_train
Cpd30870	-0.8748235239336913	-0.009761283192247014	4.268176740352445	2.0557129914870576	0.0462580655049209	-0.011810370431060173	1.0	1.0	0.4714711738286078	0.5285288261713922	0.0947919552918312	0.33006430825010225	0.6425470865724007	0.1338435722956483	0.1351453719320181	0.2758443518619501	In	NA	Sub_train
Cpd29293	-2.333018690711001	-0.014543638962245944	-27.388778935678157	-3.284582098923183	-1.359468438538211	-0.0155934422141878	-1.0	-1.0	0.9679875144829017	0.0320124855170983	1.1948593180183964	0.3660372701108319	0.7364711869508873	0.5626850900267737	0.8160002609556477	0.335453337385987	In	NA	Sub_train
Cpd44090	-2.483458581776964	0.4067222332912696	-22.155449633273925	-3.262968327194261	1.3814229006697558	-0.026884500014421383	-1.0	-1.0	0.9944429890978971	0.005557010902102907	1.3083516803470665	2.802731822910056	0.5085005376807606	0.5598660301704893	1.038547419556246	0.5133639189316404	In	NA	Sub_train
Cpd41951	0.865991967673586	-0.041079964510928296	-18.521383699207995	-1.747034261260195	0.7462580655049209	0.0698187966888753	1.0	1.0	0.26376718110940267	0.7362328188905973	1.21848513578388	0.5656439645510637	0.3501958863570119	0.36214446062461386	0.6087808487522924	1.010367520429998	In	NA	Sub_train
Cpd26036	-0.8053338474391134	-0.05899956609871236	-30.074118543559585	-3.872886781985107	0.598321384857486	0.1163590217622639	-1.0	-1.0	0.981750851656399	0.01824914834360107	0.04236870845920287	0.7004355140465481	0.8534480822588659	0.6394170059590935	0.5086836197842117	1.7436910632340095	In	NA	Sub_train
Cpd08255	-1.42944220895966	-0.018999220850681342	-29.673822316963392	-1.6306403358896595	-1.3455412775736628	-0.00906311768380743	-1.0	-1.0	0.8904846573816811	0.10951534261831884	0.5131981659664877	0.3995522332479387	0.8360106565964692	0.3469633322846504	0.8065768359210813	0.2325565268800854	In	NA	Sub_train
Cpd03014	0.801876472359021	-0.02504317689463733	2.303650210509141	-1.3778930831424068	0.5159971839647981	0.09917864055795082	1.0	1.0	0.06178768803341861	0.9382123119665814	1.1701161893989602	0.4450149739375976	0.556969748966105	0.3139977933244827	0.45298124529327416	1.472983777405385	In	NA	Sub_train
Cpd39503	-0.4367690098845887	0.2585332841146771	-9.222295419194648	15.240143175802093	-0.6688090978788703	-0.0001332423385653944	-1.0	-1.0	0.9397416142225526	0.06025838577744736	0.23567785079418493	1.6880520137765003	0.054884526190496	1.853473923108126	0.34868488076484333	0.09185055017617239	In	NA	Sub_train
Cpd30901	-1.3011971503073176	-0.036684360115323895	-13.750504578328874	-2.8646166788426126	-1.0328628136159579	-0.03928289790358765	1.0	1.0	0.4521527406490057	0.5478472593509943	0.41644966023238467	0.5325801531404023	0.14237017008182107	0.5079094742006598	0.5950116739667406	0.7087226016805975	In	NA	Sub_train
Cpd40704	1.3088491105307287	-0.004266777697741515	26.44400091617662	4.729888815662883	1.0099943292411844	0.053335280205358826	1.0	1.0	0.008497750491968215	0.9915022495080318	1.5525780612762592	0.2887345439867756	1.6085549074714796	0.48263330733724885	0.787230635937325	0.7506405705388097	In	NA	Sub_train
Cpd22778	-1.2758851005257597	0.0024893280707211627	1.1128694159701875	1.2423409779998933	-0.3891387682085407	0.008657966452643395	-1.0	-1.0	0.6695946094783027	0.3304053905216972	0.39735416431880205	0.23791500089451884	0.5050977846422223	0.027756378435881985	0.1594537522707149	0.04667048976579472	In	NA	Sub_train
Cpd40242	3.6445633962450135	-0.03723381066477439	23.809385531561237	-2.2717595359854696	2.7149393841862404	0.03025835712843576	1.0	1.0	3.166001793653006e-05	0.9999683399820635	3.3146488134699346	0.5367131295667346	1.4937876254791334	0.43058378607452724	1.9408341560105684	0.3870228406911462	In	2.828285011566088	Sub_train
Cpd29795	-0.6112382987382987	-0.0454755689065327	12.828616300792005	2.0293393651134317	-0.2850606158137603	0.030807807677886306	1.0	1.0	0.21734968976648894	0.7826503102335111	0.10405762955161196	0.5987077759617251	1.0154509976132247	0.13040368996937002	0.0890321732191792	0.395680405687519	In	NA	Sub_train
Cpd22747	-1.3467642214048805	-0.010148034566641545	-18.361855858755085	-1.8593073736484576	-0.3918860209557934	-0.008924451129774186	-1.0	-1.0	0.8484228663274989	0.15157713367250117	0.4508256126916518	0.3329734587001706	0.34324664558441165	0.37678811597748013	0.16131260422055896	0.23037159011813954	In	NA	Sub_train
Cpd28271	-1.94668723089776	0.03348163690880626	-36.42750200220621	-4.326270240631724	1.2329078510228997	0.10132142777730148	-1.0	-1.0	0.9994231146641047	0.0005768853358952773	0.9034095588792901	0.004790323972241504	1.1302097512530862	0.698551298844392	0.9380588533355669	1.5067471791227498	In	NA	Sub_train
Cpd29709	-0.9819197896120996	0.037654163235556364	-26.814603111502336	-3.0774392417803265	1.4630590339892613	0.12459203238670932	-1.0	-1.0	0.9942338502472289	0.00576614975277111	0.175585740120431	0.026595490390771755	0.7114593392591249	0.5356676809224624	1.093784232314171	1.8734167040004863	In	NA	Sub_train
Cpd02112	4.32061291706272	-0.06885607665281201	-13.654403471333364	-5.861477752871563	3.0534698306886714	-0.024432236228969558	1.0	1.0	7.096017357766105e-05	0.9999290398264223	3.824662857119599	0.7745763549406552	0.13818388053430883	0.8987866822425786	2.1698913409353673	0.47472416666998296	Outlier	3.1500624111698055	Sub_train
Cpd13445	1.6572228742131672	-0.036134909565873286	0.7972976194733202	-0.7811001953261294	1.3742800435268994	0.07280501418432442	1.0	1.0	0.02121905797790402	0.978780942022096	1.815392406151806	0.5284471767140693	0.4913510656452578	0.2361587704246687	1.033714404486652	1.0574206575794833	In	NA	Sub_train
Cpd05590	-1.0074641869816383	0.02330847145701106	-18.54360253674361	-1.8663546216039453	-0.3120247940571792	-0.02389828251897226	-1.0	-1.0	0.6790161964796939	0.32098380352030614	0.19485651983975458	0.08131304842032308	0.35116376789595777	0.3777072805757633	0.10727673238973431	0.4663107817821549	In	NA	Sub_train
Cpd27185	-3.023378960221068	-0.05599204730171988	-36.69366741574004	-4.494691293263302	-1.7700996677740932	0.02838909695023381	-1.0	-1.0	0.9972087409169414	0.0027912590830585387	1.7156694388539704	0.6778129062392536	1.1418042637766308	0.7205182666823801	1.093842429607694	0.35756934118314077	In	NA	Sub_train
Cpd36837	0.5200957530533147	0.3206211962025893	0.20078150388227345	16.921461857120768	0.9048172757475028	0.008657966452643395	-1.0	-1.0	0.8491658051868388	0.1508341948131612	0.9575398622953047	2.155078349952092	0.465366045725164	2.0727664214083714	0.7160655161058516	0.04667048976579472	In	NA	Sub_train
Cpd39236	0.14216571579702894	-0.07027776158743426	-42.38013358115357	-4.201458210556536	-0.3821297429620631	0.14793796913068494	-1.0	-1.0	0.9092369488404151	0.09076305115958497	0.672428164731184	0.7852702933239035	1.3895141457415165	0.6822722066073115	0.15471129082119953	2.2412732198676544	In	NA	Sub_train
Cpd00552	-0.4553269325613393	0.07099354740733849	35.953867205358364	7.058822999008135	1.2549735900871677	-0.049244266304157534	1.0	1.0	0.09590650311867932	0.9040934968813207	0.22167769119839176	0.27737490809854304	2.0228170849768907	0.7863935647573713	0.9529890202542759	0.8656815754535614	In	NA	Sub_train
Cpd36461	-1.8348493018917404	0.03710471268610575	-2.764053660952888	2.4494838351427513	-0.9841937132634856	-0.0413420335473566	-1.0	-1.0	0.7905697522749892	0.20943024772501087	0.8190386472088351	0.022462513964438588	0.33621395946224464	0.18520265907824823	0.5620810846069448	0.7411679249041433	In	NA	Sub_train
Cpd19831	0.7312577566170969	-0.04915902357763053	-7.518449265348492	-2.8900766044176884	0.6800920010222283	0.07898763678231371	1.0	1.0	0.11350428434035154	0.8864957156596485	1.1168411915418186	0.6264147849697893	0.1291062866614585	0.5112301835628598	0.5640114266086051	1.1548388093015316	In	NA	Sub_train
Cpd46016	-2.376315724634106	-0.041079964510928296	-13.303801281625578	-0.3514298656557997	-1.5740716048247494	-0.02523614836606973	-1.0	-1.0	0.9318037046986574	0.06819629530134261	1.2275227467602	0.5656439645510637	0.12291119192545463	0.18011735419238362	0.9612055080860267	0.4873912239425214	In	NA	Sub_train
Cpd27949	-1.8973044049967152	-0.05740078181938873	-18.361855858755085	-2.8450216593627435	-0.9638640429338152	0.050965658760335715	-1.0	-1.0	0.9551492940063098	0.0448507059936902	0.8661549880984751	0.688409431364779	0.34324664558441165	0.5053537179221342	0.5483255801780986	0.7133029944865118	In	NA	Sub_train
Cpd41399	-1.398843197161579	-0.07294809637906019	25.760484432660128	-3.262968327194261	-1.65484083559398	-0.02798340111332248	1.0	1.0	0.011454592199267366	0.9885454078007326	0.49011416803694674	0.8053565972783582	1.5787800380661656	0.5598660301704893	1.015855755411443	0.5306790489243862	In	NA	Sub_train
Cpd10823	-2.1860356155530667	-0.054164056015516535	-34.02162451476559	0.8545244992751758	-2.2845522665846523	-0.036535645156334895	-1.0	-1.0	0.9752778422407887	0.024722157759211265	1.0839747892952794	0.6640627245332292	1.0254065903619403	0.02282608724804495	1.441932432377792	0.6654347766987326	In	NA	Sub_train
Cpd03842	0.4958325163150648	-0.03658163843309894	7.731122737981668	-1.1987722040215278	0.16270048066809542	-0.016205974826664568	1.0	1.0	0.011288150689615861	0.9887118493103841	0.9392355944867329	0.531807478890584	0.7933975303050818	0.2906352591918421	0.2139328845433245	0.34510487183293365	In	NA	Sub_train
Cpd28391	-1.915985723678033	-0.05190627632488322	-17.43877893567816	-3.1669996813407653	-0.8957321748019471	0.004186777566031985	-1.0	-1.0	0.910922147681566	0.08907785231843403	0.8802482380572102	0.6470796671014521	0.3030362110177503	0.5473489479887826	0.5022260518219651	0.023780997516560848	In	NA	Sub_train
Cpd11312	-0.4715848203065818	-0.13157858194824	-75.88235661687338	-5.8987654113191805	-0.5408851251840671	0.3295051258154705	-1.0	-1.0	0.9998904112086101	0.00010958879138990338	0.20941268572937782	1.2463761120721386	2.8489146718916483	0.9036500694561977	0.26212869247334775	5.102184837441048	Outlier	4.190807348073126	Sub_train
Cpd18533	-0.3289154465712311	-0.02669152854298904	-36.05074539388647	-4.086134841384165	-0.4515852336176195	0.030086537881214823	-1.0	-1.0	0.7292496824507491	0.27075031754925094	0.31704294351836565	0.45741390321659603	1.113797742061155	0.6672307097041926	0.20170641144181461	0.38431552462433966	In	NA	Sub_train
Cpd31253	2.054297355187188	0.22540355197258824	5.796198718374418	10.8963723321464	1.7731811424279982	0.03104677242608268	1.0	1.0	0.06439221896646596	0.935607781033534	2.1149467367675645	1.4388496022202775	0.7091097166497132	1.2869207937502098	1.303619707604014	0.39944571785513966	In	NA	Sub_train
Cpd06253	-1.6393323188497702	0.06231946046800005	-37.31503110817218	-1.242728247977572	0.573689491657106	-0.020052128672818414	-1.0	-1.0	0.9945839429118348	0.005416057088165184	0.6715399743263996	0.2121282778492957	1.1688716765479925	0.2963683964023061	0.49201713624000026	0.4057078268075443	In	NA	Sub_train
Cpd27735	-1.3331533963112945	0.1289703587133177	-15.874870423258836	1.9571884059848168	2.3366672495191394	0.01711090146151201	-1.0	-1.0	0.9960977269959643	0.0039022730040356316	0.4405575602345006	0.7134774739093621	0.23491031670196144	0.12099312178983644	1.6848868661950323	0.1798614280996961	In	NA	Sub_train
Cpd11682	-0.8618597913772424	-0.07009812194958243	-29.896899240040305	-4.363057918307242	-0.8883984204308063	-0.01840377702446677	-1.0	-1.0	0.6190677895071157	0.3809322104928843	0.08501207163196228	0.7839190408968761	0.845728178283412	0.7033494741301155	0.49726387146702505	0.3797351318184255	In	NA	Sub_train
Cpd38137	0.4442715772291385	0.2310007791493187	-26.42656956971064	13.79902999378067	-0.8526841347165204	0.024592032386709328	-1.0	-1.0	0.8999274437776172	0.10007255622238273	0.9003378477569071	1.4809520407334225	0.6945560921387497	1.6655111570184564	0.47309879611905176	0.29773987466061014	In	NA	Sub_train
Cpd02883	0.045415179693418566	0.13642141805176	94.23464338312664	12.606234588680813	3.057114874815933	-0.055494874184529516	1.0	1.0	0.002585581985412033	0.997414418014588	0.5994392332638683	0.7695244696358801	4.56160370004981	1.5099361983555053	2.1723576583828623	0.9641709555174751	Outlier	3.665074830598824	Sub_train
Cpd27280	-2.871499260972948	0.003406448938881592	-14.192915536040795	-3.5826612180753328	0.35471236230109443	0.026781906142991124	-1.0	-1.0	0.9966085838935735	0.0033914161064264093	1.601090880365922	0.2310164020451861	0.16164216835402437	0.6015632131668459	0.3438523689896153	0.3322452080301372	In	NA	Sub_train
Cpd07108	0.21835727796497645	0.07400106620433096	-15.858914749528852	6.397920743369037	2.0812893795608516	-0.04322922871017257	-1.0	-1.0	0.8940348455628497	0.10596515443715021	0.7299073367691415	0.2999975159058375	0.23421526674626772	0.7001928293574087	1.5120925530421183	0.7709040218090575	In	NA	Sub_train
Cpd29084	-1.7626890203813304	-0.03267550709411403	-18.132734979634208	-1.1191974835385674	-0.5336442627140352	0.008108515903192847	-1.0	-1.0	0.9532890185009917	0.046710981499008326	0.7646006869252332	0.5024254921798094	0.3332658412901869	0.28025641819629343	0.2572293648325141	0.03801292476942181	In	NA	Sub_train
Cpd18086	-0.8438865759790906	-0.029541502972466688	-15.845010072834368	0.2617569475310137	-0.6114342421873868	-0.01661675882208188	-1.0	-1.0	0.6410458505324035	0.3589541494675965	0.07145301718353884	0.47885145959807723	0.2336095608961741	0.10014009010641152	0.3098637848606573	0.3515775000673608	In	NA	Sub_train
Cpd21904	-1.3495114741521337	0.035456361037754035	-4.998669045568271	1.963220098879015	0.15481727574750287	-0.0067266489319719935	-1.0	-1.0	0.8803465430614369	0.11965345693856311	0.45289814945028967	0.010063584685440125	0.238871199115452	0.12177982868749082	0.20859893379841482	0.19574133013264786	In	NA	Sub_train
Cpd32157	-0.6182301173402847	0.25672223329126953	4.6791657513414515	12.904064639838705	0.2726316918785477	-0.00906311768380743	-1.0	-1.0	0.8833970066988608	0.11660299330113921	0.0987829779649195	1.6744292585212388	0.6604503038675569	1.5487818358381502	0.28831477259917143	0.2325565268800854	In	NA	Sub_train
Cpd19342	-0.15885213349279267	0.01897284455423754	12.477155130255904	0.4516816373405532	0.606465627395855	-0.04079258299790605	1.0	1.0	0.05089657674113113	0.9491034232588689	0.4453392817432408	0.1139257081045398	1.00014089067928	0.07536842713733818	0.5141941943527837	0.7325103599077704	In	NA	Sub_train
Cpd10686	-1.74922242873988	0.07935242750096702	1.8107930676519952	9.433645378396054	0.7280850960527108	-0.0442279528486426	-1.0	-1.0	0.9873020935991996	0.01269790640080042	0.7544414446719031	0.3402505470656077	0.5355002490814054	1.096138967804256	0.5964846158212384	0.7866406866479541	In	NA	Sub_train
Cpd00766	0.4886896591722077	-0.03987834172980211	0.9118919687508906	-1.2234974787468027	0.22039278836040285	-0.012909271529961273	1.0	1.0	0.02492424798625592	0.9750757520137441	0.9338469989142751	0.5566053374485791	0.49634294494387055	0.2938601488727281	0.25296877549005026	0.293159481854696	In	NA	Sub_train
Cpd04809	0.9941841646667136	-0.034933286784747226	-18.045800338941408	-1.0476733029226266	0.6637993817669959	0.08269512407443433	1.0	1.0	0.24985156868606384	0.7501484313139362	1.3151937625035914	0.5194085496115854	0.32947885496893664	0.2709276000308723	0.5529874801948863	1.2132568275141966	In	NA	Sub_train
Cpd40723	-0.4631289114472932	-0.036684360115323895	-13.012043039867336	-1.0690122832382167	-0.5389067696599145	-0.00875263188255325	1.0	1.0	0.31714805591761264	0.6828519440823874	0.21579185195501543	0.5325801531404023	0.11020182242849202	0.2737108191532075	0.2607900933847734	0.22766427405133305	In	NA	Sub_train
Cpd21246	-1.3962147708554302	0.04864317422456736	-32.581636078535304	-3.284582098923183	0.4652568361870635	-0.014968407173730238	-1.0	-1.0	0.97284950535505	0.027150494644949986	0.48813127434712855	0.10925501891742505	0.9626788161708378	0.5626850900267737	0.4186492041307972	0.3256048050782421	In	NA	Sub_train
Cpd05694	-2.4591125386299897	0.3227590209075604	-22.281514624655696	17.828700323451	-1.0609258929582783	-0.03598619460688435	-1.0	-1.0	0.999789699221711	0.00021030077828894055	1.2899849431038555	2.1711591039309766	0.5139920931084561	2.1910965107877387	0.6139997739172336	0.6567772117023597	In	NA	Sub_train
Cpd22293	-2.137423562064221	0.02996185554324854	-26.112954759853984	-3.284582098923183	-0.914413493483266	-0.04024313244845551	-1.0	-1.0	0.9461366286750783	0.05386337132492166	1.0473016918275493	0.031266179577886494	0.6808946220319663	0.5626850900267737	0.5148662450809051	0.7238527949113975	In	NA	Sub_train
Cpd38719	-0.3906151637307428	-0.04036781478642173	-17.983284430183655	-3.240076604417688	-0.6754025044722769	-0.028704670909993967	1.0	1.0	0.18687261042306735	0.8131273895769326	0.27049646833929625	0.5602871621484667	0.3267555804555844	0.5568802886011788	0.3531461254444691	0.5420439299875657	In	NA	Sub_train
Cpd04337	0.5760522965348449	-0.042625594477054926	13.28002383688276	-1.6053656106149339	-0.004881936914322485	-0.01840377702446677	1.0	1.0	0.003955769877809545	0.9960442301221905	0.9997536678389504	0.5772702195802428	1.0351148985721725	0.3436667783886335	0.10054291560283476	0.3797351318184255	In	NA	Sub_train
Cpd12021	-0.43840534465534253	-0.02075029418125801	3.136858059033761	-3.0717595359854704	-0.6064891872423317	0.023664950535029167	1.0	1.0	0.06603892206807749	0.9339610779319225	0.23444339431208097	0.41272383677675556	0.5932653694457602	0.5349268833049712	0.3065178513509378	0.2831320607346708	In	NA	Sub_train
Cpd21958	-0.9687422433829028	-0.006851331269938124	-28.92009761699684	-3.284582098923183	-0.8600178890876614	0.025141482936159882	-1.0	-1.0	0.8107541500462409	0.18924584995375918	0.16564455470312006	0.30817560014217366	0.803177425723081	0.5626850900267737	0.478060976473992	0.3063974396569832	In	NA	Sub_train
Cpd28289	-1.9110406687329784	-0.043664518083125034	-27.38768003457926	-2.9159007802418637	-0.8918860209557932	0.04107554887022581	-1.0	-1.0	0.9798190314327768	0.020180968567223147	0.8765176718916627	0.5850850207064627	0.7364233173859273	0.5145984016740073	0.4996236590921833	0.5574668245517985	In	NA	Sub_train
Cpd28598	-3.688040614356407	0.08310569705918243	23.395806268470487	2.0827523157592527	0.4817800314740271	-0.07837782034299927	-1.0	-1.0	0.980819673872833	0.019180326127167007	2.2170924373858267	0.36848270484812057	1.4757715734244419	0.13737028084762226	0.4298291633855622	1.3247322360068023	In	NA	Sub_train
Cpd34893	2.0898759728335343	-0.018939243357850227	-13.296471243370465	-2.023593087934172	1.4910810120112392	0.08543490407897189	1.0	1.0	0.028734564358405823	0.9712654356415942	2.141787366180822	0.3991010815214924	0.12259188589985727	0.3982157163015892	1.1127445222025807	1.256426906220582	In	NA	Sub_train
Cpd11134	-0.17394770346515467	0.05792385607239565	-21.988108031249094	0.5677113124619889	0.9824807004483148	-0.029942238562928308	-1.0	-1.0	0.7430613693963124	0.25693863060368755	0.4339511327308894	0.17906446643863436	0.5012109192640526	0.06023480754632222	0.7686143063768008	0.5615439967422574	In	NA	Sub_train
Cpd01850	1.301415179693418	0.08942141805176007	50.94264338312665	19.36423458868082	1.9791148748159333	0.026505125815470473	1.0	1.0	0.06899117881293426	0.9310088211870657	1.5469698787248345	0.4159896661273848	2.675747722351582	2.3913745122096803	1.4429590240796404	0.3278840445412233	In	NA	Sub_train
Cpd24104	-0.14143675410291934	-0.020653701437058282	-37.47787794205585	-4.099954451158038	-0.0858891414583036	0.1434266909351962	-1.0	-1.0	0.9349015867568432	0.06509841324315682	0.45847750282145283	0.4119972645035428	1.1759654970027822	0.6690331858120951	0.04573164995988334	2.170190054634276	In	NA	Sub_train
Cpd40268	0.0802776819593004	0.10012882669786297	43.61048443266013	13.51725145302552	1.3852690545159099	-0.1125987857287071	1.0	1.0	0.036895877730290794	0.9631041222697092	0.6257396228135302	0.4965309770164307	2.3563493164989797	1.6287590999241226	1.0411498122860279	1.86394405836582	In	NA	Sub_train
Cpd37260	-0.8919921590345977	0.3096321852135783	14.415616668717439	15.160472846131759	0.3273447482749759	-0.04079258299790605	-1.0	-1.0	0.8622524570314625	0.13774754296853753	0.1077440316444153	2.072418821425439	1.0845828032692688	1.8430826119141597	0.3253348362486241	0.7325103599077704	In	NA	Sub_train
Cpd04414	-0.553068582586034	-0.054164056015516535	-13.5848113279524	0.035843180593857084	-0.9246621566945424	-0.014008172628862371	1.0	1.0	0.3444882873343731	0.6555117126656269	0.14794106003890226	0.6640627245332292	0.13515235601255368	0.12960576779293598	0.521800717204967	0.3104746118474419	In	NA	Sub_train
Cpd35052	2.8350182485391224	-0.09817938492348864	-40.509290689378474	-5.4238837679091585	0.6542217103879199	0.1095921044690308	1.0	1.0	0.01964002667566711	0.9803599733243329	2.7039252176613706	0.9951467810617769	1.308017789583605	0.8417117925920917	0.5465070159799483	1.6370663153839424	In	NA	Sub_train
Cpd06941	-1.3635976092530686	-0.04028464808138341	-21.34914031343862	5.402432021564525	-1.5209662595368925	-0.03796607081543572	-1.0	-1.0	0.9263310855892094	0.0736689144107906	0.4635247773836012	0.5596615807713566	0.4733766521895567	0.5703523587435857	0.9252732573187132	0.6879736623701165	In	NA	Sub_train
Cpd04594	0.07165669213924095	-0.033834385685846124	-20.85239374553482	-2.2658051710544944	-0.15433248636487207	-0.003019161639851381	1.0	1.0	0.25246057040890046	0.7475394295910995	0.6192359189530897	0.5111425967589202	0.4517377238775715	0.42980716497585436	0.000578630468683874	0.13732331191998293	In	NA	Sub_train
Cpd18984	0.5598291851885259	-0.03377440819301513	-0.93383388073311	-3.1790875934286773	0.3048172757475037	-0.028704670909993967	1.0	1.0	0.012850019725651585	0.9871499802743484	0.9875148978028335	0.5106914450324748	0.4159407199036428	0.5489255607216602	0.3100922502599028	0.5420439299875657	In	NA	Sub_train
Cpd14142	0.026443094350579656	-0.033224957643564645	-6.744822891722118	-1.9021645165056005	-0.2786992077689805	0.004186777566031985	1.0	1.0	0.08947951828147283	0.9105204817185272	0.5851266279528486	0.5065584686061425	0.1628064603935176	0.3823779247576825	0.0847279038869826	0.023780997516560848	In	NA	Sub_train
Cpd18259	-0.7294648971206816	0.004627152775692368	-0.16503110817218278	1.35946955422023	-1.697739079771465	-0.11277060497592804	1.0	1.0	0.028180240519734112	0.9718197594802659	0.014867084109005464	0.22183424691563366	0.4494307712827658	0.043033326457159536	1.0448816558910938	1.8666513744326265	In	NA	Sub_train
Cpd27679	-1.3517000093923193	0.04204976763116063	-23.199218496117727	-3.2021645165056003	0.7388832098134372	0.032208755588010014	-1.0	-1.0	0.9716071436220529	0.028392856377947032	0.45454918783305015	0.05965930180143209	0.5539684705397014	0.5519354577571538	0.6037908583352688	0.41775481729845954	In	NA	Sub_train
Cpd28944	-3.4000940170940215	-0.08446942291128745	-53.22757766293426	-5.771939420040193	-1.889232558139544	0.14875749894381096	-1.0	-1.0	0.999937229416519	6.27705834809957e-05	1.9998645511100963	0.8920202124215111	1.862042956246307	0.8871082985319843	1.1744503772265766	2.2541863612426134	In	NA	Sub_train
Cpd02156	-0.5500637746666026	-0.0432921668783759	-17.33184708035591	-5.775763467157277	-0.6871316730707265	-0.028191634725210163	1.0	1.0	0.13328797043719598	0.866712029562804	0.150207897290005	0.5822841885786513	0.2983781199485959	0.8876070646821739	0.3610823402470864	0.5339601376977979	In	NA	Sub_train
Cpd10485	-0.9045848203065816	-0.1225785819482399	-73.92835661687337	-5.6357654113191815	-0.8858851251840667	0.2605051258154705	-1.0	-1.0	0.9998254996587035	0.00017450034129649282	0.11724397787300941	1.178677958208809	2.7637958836531205	0.8693472762416895	0.4955633203347684	4.014967825196534	Outlier	3.4985420929985476	Sub_train
Cpd35920	0.0025742705570319657	0.6265305770887126	-17.75257766293425	29.658060579959802	1.7207674418604562	-0.03875742574257423	-1.0	-1.0	0.9996292387298638	0.0003707612701361885	0.5671199066029328	4.45613394278148	0.31670569280630223	3.7339866200612963	1.2681554389465526	0.7004428585948775	Outlier	4.129985019109196	Sub_train
Cpd28084	-0.727524185216495	0.038753064334457465	-32.84262508952432	-3.284582098923183	1.7833887043189316	0.14264831602757042	-1.0	-1.0	0.9966446140622985	0.003355385937701408	0.016331163729409733	0.0348614432434371	0.9740478378489118	0.5626850900267737	1.310526369665992	2.157925381569421	In	NA	Sub_train
Cpd27495	-1.4692824269747369	0.10193987752127052	-27.829987726886948	-3.284582098923183	1.675696396626624	0.06525137304604997	-1.0	-1.0	0.9963230225761678	0.0036769774238322476	0.5432537611027388	0.5101537322716921	0.7556908172824522	0.5626850900267737	1.2376593732321037	0.9383996843922079	In	NA	Sub_train
Cpd05278	0.07165669213924095	-0.033834385685846124	-20.85239374553482	-2.2658051710544944	-0.15433248636487207	-0.003019161639851381	1.0	1.0	0.25246057040890046	0.7475394295910995	0.6192359189530897	0.5111425967589202	0.4517377238775715	0.42980716497585436	0.000578630468683874	0.13732331191998293	In	NA	Sub_train
Cpd39459	-1.539037291721768	-0.043961972113750115	-25.832013280401696	-4.284164977473829	-1.2603252316838676	-0.03476879778660828	-1.0	-1.0	0.7323810831752688	0.26761891682473116	0.5958770668493925	0.5873224750100764	0.6686564448073409	0.6930595568848948	0.7489177751671505	0.6375949720841494	In	NA	Sub_train
Cpd27720	-2.295094017094021	0.14853057708871242	-32.86157766293426	-5.977939420040193	2.5777674418604555	0.05075749894381098	-1.0	-1.0	0.9996520298878255	0.00034797011217441653	1.1662488160508857	0.8606097709291163	0.974873436662963	0.9139766460688236	1.8480205869965165	0.7100230684895351	In	NA	Sub_train
Cpd39427	-0.6741316472472261	-0.05300517742378432	-20.71735036424959	-2.9878788022198863	-0.8819959110656834	0.049317307111984066	-1.0	-1.0	0.6077597512811135	0.3922402487188866	0.05661067484789742	0.6553456199541176	0.44585505807683856	0.5239864138561421	0.49293179207274473	0.687330299497393	In	NA	Sub_train
Cpd17464	-1.4823481144406288	0.011117837686873884	-0.7120430398673392	3.87659211236618	-1.0520935828467273	-0.04965937628012187	-1.0	-1.0	0.6362794331042978	0.36372056689570215	0.5531105598909138	0.173011204049461	0.42560221817227045	0.3713387812391175	0.6080236376156494	0.8722223671611097	In	NA	Sub_train
Cpd10408	-2.2668048463222976	0.027154625303164853	-11.230965174106247	6.275953070703746	-1.4125742446066305	-0.05027190889259864	-1.0	-1.0	0.9757246792469995	0.024275320753000543	1.1449073699992245	0.05238221343599487	0.03261574786756729	0.684284723447552	0.8519328234972776	0.8818739016080563	In	NA	Sub_train
Cpd45596	-1.5169750652934468	0.4287002552692916	-5.777977105801403	20.43813057390464	0.5605437797906352	-0.01919219232211369	-1.0	-1.0	0.9991842274479525	0.0008157725520474053	0.5792332486583628	2.968050879963363	0.20492352370523617	2.531441553711671	0.4831224569428319	0.39215800898241904	In	NA	Sub_train
Cpd18253	-0.966827534483319	-0.029988231839692337	-22.109536602677668	-1.9734974787468025	-2.2268599588923452	-0.09189148409680717	1.0	1.0	0.12615700474446334	0.8738429952555367	0.1642000918372821	0.48221176177459196	0.5065005061921671	0.39168180252626916	1.4028965414310663	1.5376639045704548	In	NA	Sub_train
Cpd19179	-2.159951034591693	-0.0057524301710371465	9.490891393992168	1.9362970219559383	-1.8050728341426063	-0.11174728836803396	1.0	1.0	0.25650351280377093	0.7434964871962291	1.064296493248377	0.29990964728950925	0.8700553478996346	0.11826828214608169	1.117506047220359	1.8505272117512528	In	NA	Sub_train
Cpd06177	-3.287683967201419	-0.02449372634518684	-32.196899240040324	-1.3174535227028468	-2.26202479405718	-0.04752465614534589	-1.0	-1.0	0.9949295172956768	0.005070482704323156	1.915062029508952	0.4408819975112654	0.9459191777453441	0.3061147296600948	1.4266898463890705	0.8385860766261916	In	NA	Sub_train
Cpd27685	-2.008094017094021	-0.05846942291128765	-31.824577662934256	-5.619939420040194	-0.2592325581395443	0.07375749894381098	-1.0	-1.0	0.9930880943581766	0.0069119056418233725	0.9497350459495344	0.696447767927451	0.929700364296866	0.8672831100582001	0.07155633834508086	1.0724287392377068	In	NA	Sub_train
Cpd30542	0.4284731793630119	-0.024046997477961192	-3.4027023805266787	-0.8920892063151399	0.2786756479225038	0.09533248671179698	1.0	1.0	0.1899992254389371	0.8100007745610629	0.8884194830058401	0.4375216953347506	0.3083935883669487	0.2506349418810901	0.2924042468888285	1.4123808224307746	In	NA	Sub_train
Cpd31234	-0.8687795678897352	-0.036134909565873286	-15.204900182724481	-3.219561733787668	-0.33341226416540864	-0.015656524277214017	1.0	1.0	0.4812118466386507	0.5187881533613493	0.09023237442282844	0.5284471767140693	0.205725539306793	0.5542045571751562	0.12174796753643519	0.33644730683656066	In	NA	Sub_train
Cpd07203	-3.1602114397288914	0.41286891101745055	-31.76008605322713	-4.363057918307242	3.592920260887876	-0.04697520559589534	-1.0	-1.0	0.9999266746681339	7.3325331866087e-05	1.8188963239081681	2.848967237849533	0.92689102567362	0.7033494741301155	2.5348954291186567	0.8299285116298187	In	NA	Sub_train
Cpd13392	-0.6175024005121083	-0.008112931543895302	-16.830724358548654	1.0897789255529922	0.07153279077964632	-0.002469711090400831	-1.0	-1.0	0.7810770326043176	0.21892296739568243	0.0993319699998835	0.31766537897110375	0.2765485606655732	0.007857882095703138	0.1522468098705838	0.12866574692360996	In	NA	Sub_train
Cpd42653	-0.08785418617256774	0.0034255299945663057	-14.551054028878324	-3.262968327194261	-0.8130825938357382	-0.032379005508926875	1.0	1.0	0.056236890338660306	0.9437631096613397	0.49890037318491	0.23087287401811737	0.17724314815540773	0.5598660301704893	0.4463035179792134	0.5999395688953697	In	NA	Sub_train
Cpd29959	0.2948056573056573	0.2330958596648958	-5.2955595233838215	10.731537167311233	0.8319723512192064	0.07366495053502915	-1.0	-1.0	0.8891737109549787	0.1108262890450214	0.7875802525502881	1.4967112721889337	0.22593826272281273	1.2654215292109698	0.6667770295874279	1.0709704754046088	In	NA	Sub_train
Cpd05765	-1.9620938498545732	0.0033243744750075985	-44.995756854792006	-1.5810266250520155	-0.9630715226947872	-0.00262772495077408	-1.0	-1.0	0.9952640331452193	0.004735966854780676	0.9150323642969018	0.2316337675655852	1.503454106611831	0.3404922719672811	0.5477893434619532	0.1311555347086567	In	NA	Sub_train
Cpd05779	-1.1237479851929189	-0.04103652778063162	-43.07470422321306	-5.5945604596384815	-1.5367557332211024	-0.035710431717691365	-1.0	-1.0	0.7440945659356011	0.255905434064399	0.28258141026633693	0.5653172327231809	1.419770548708845	0.8639729608921958	0.9359567643146588	0.6524320797534277	In	NA	Sub_train
Cpd00675	-0.7065848203065821	-0.07857858194824008	-17.569356616873364	-6.920765411319182	-0.5858851251840669	-0.03749487418452952	1.0	1.0	0.14785794198949176	0.8521420580105082	0.03212789139551839	0.8477092059880909	0.30872434509878016	1.03694837616809	0.2925766874117938	0.6805491262362974	In	NA	Sub_train
Cpd05955	-1.020101549619001	-0.04592229777375823	-27.646899240040305	-3.842178797428121	-1.0686182006505862	-0.008513667134356872	-1.0	-1.0	0.662296382195911	0.337703617804089	0.20439018892948746	0.6020680781382388	0.7477152440271749	0.6354117981861176	0.6192045593767972	0.22389896188371233	In	NA	Sub_train
Cpd37714	-0.13539875244119104	-0.057950232368839324	-30.12888882578805	-3.2664502307913144	-0.27045744952722195	0.06525137304604997	-1.0	-1.0	0.7168760660842365	0.2831239339157635	0.4630325916843762	0.692542407791112	0.8558339471794233	0.5603201709274571	0.07915134803745014	0.9383996843922079	In	NA	Sub_train
Cpd39384	-0.6906151637307426	-0.04201616643477332	-24.47778992468915	-2.0395271538682382	-0.9171607462305186	0.04272390051857746	-1.0	-1.0	0.7241298723438025	0.27587012765619745	0.04417545429607186	0.5726860914274642	0.6096647093710234	0.4002939785403824	0.5167250970307491	0.5834395195409174	In	NA	Sub_train
Cpd17500	-3.2208735682819447	-0.08876553540988953	-29.307918332558554	-3.251602355493555	-3.800810320781044	-0.08775742574257422	-1.0	-1.0	0.8997842075078512	0.10021579249214888	1.8646600387353263	0.9243356440820149	0.8200714018553286	0.5583835793076327	2.4678661559233483	1.4725245049714168	In	NA	Sub_train
Cpd43044	-0.6578155028827621	-0.05696656797736045	-2.8646002500440244	-3.5643626733034246	-0.6788047524669504	-0.01949608272650144	1.0	1.0	0.09248171370728753	0.9075182862927125	0.06891962930736782	0.6851432674217548	0.331834018917232	0.5991765546214574	0.3554481616604948	0.39694633967094406	In	NA	Sub_train
Cpd28708	-1.5473044049967148	-0.02333484775345462	-24.183284430183647	-3.2801864945275785	-0.7155123945821672	0.055361263155940095	-1.0	-1.0	0.9505547946182268	0.04944520538177317	0.6021138050480463	0.43216489293215365	0.5968356659616595	0.5621117763057273	0.380285363912193	0.7825635144574952	In	NA	Sub_train
Cpd03744	-0.416229188200438	-0.019983896201684236	-28.817561366070205	-5.786289782946754	-0.7224700189353886	-0.03946983021393196	1.0	1.0	0.21634435326376245	0.7836556467362376	0.25117316170026494	0.4069589780721189	0.7987108129137683	0.8889800001720486	0.3849930463808707	0.7116680507812425	In	NA	Sub_train
Cpd23902	-1.5374235620642211	-0.03817001258861953	-28.16185585875508	-3.118648032989117	-1.1232047022744749	-0.03694642915175221	-1.0	-1.0	0.8413507373037076	0.15864926269629245	0.5946596637411004	0.543755256443136	0.7701474259004661	0.5410424970572724	0.6561389932690561	0.6719074049331598	In	NA	Sub_train
Cpd10859	-2.372299351816803	-0.052515704367164816	-33.35569044883152	1.2210080157586922	-2.416420398452784	-0.049722458343148083	-1.0	-1.0	0.9784923776795179	0.021507622320482107	1.224492781530908	0.6516637952542308	0.9963976339959915	0.024973944244198198	1.5311573259703082	0.8732163366116834	In	NA	Sub_train
Cpd36670	0.5931726761302373	0.2393025148839079	-12.133284430183654	12.47915416481308	0.202619473549701	0.005910713705390647	-1.0	-1.0	0.7130316301612984	0.2869683698387015	1.012669340075064	1.5433978388548577	0.071921951389368	1.4933612420758593	0.24094295772570223	0.0033826647839299783	In	NA	Sub_train
Cpd21808	-1.8632412653811148	0.024459080517828982	-16.495171175138534	-1.6383003158196938	-0.6986710963455219	0.0020733074765496022	-1.0	-1.0	0.928440389044014	0.071559610955986	0.8404576404341464	0.07265814739412396	0.26193142639666334	0.34796241482292894	0.3688901691684988	0.057082456011563504	In	NA	Sub_train
Cpd38820	-0.34940637252195145	0.016775042356435458	17.529352932453712	0.3330003186592344	0.34327881420904177	-0.017715659920982983	1.0	1.0	0.04872827131789037	0.9512717286821096	0.30158451971886013	0.13045761380986956	1.2202212155843108	0.09084789760559087	0.3361161775577198	0.36889263006010675	In	NA	Sub_train
Cpd17170	-1.4858735682819448	0.1255305770887123	-43.57257766293426	-5.977939420040193	1.6897674418604565	0.03024257425742577	-1.0	-1.0	0.9973530276125638	0.0026469723874361375	0.5557701741853447	0.6876033777228301	1.4414585650267653	0.9139766460688236	1.2471801535445122	0.38677415364963713	In	NA	Sub_train
Cpd07557	-3.6756276844410394	0.10783565267049633	4.247100288065131	7.279875630587082	-0.4269812971308768	-0.06653749938686429	-1.0	-1.0	0.9983567889101443	0.0016432110898556942	2.2077280811001816	0.5545018537379011	0.6416289688246712	0.8152252100447307	0.18505884402816586	1.1381670421815098	In	NA	Sub_train
Cpd31267	-1.0440542931644607	-0.058112931543895276	-10.174130951955249	-2.2168144810404153	-1.343851824604969	-0.04587630449699424	1.0	1.0	0.20492696199766003	0.79507303800234	0.2224602196239067	0.6937662337673757	0.013421329081511484	0.4234173645614474	0.8054337146890919	0.8126133816370728	In	NA	Sub_train
Cpd20569	-1.5659949906356498	-0.03652166094026782	-20.240427287326515	0.40058273624165264	-1.2589189879887603	0.008657966452643395	-1.0	-1.0	0.9185681113699036	0.08143188863009646	0.6162140460309313	0.5313563271641376	0.4250796668840636	0.08203319914450245	0.747966279591354	0.04667048976579472	In	NA	Sub_train
Cpd16197	-0.22740305949557404	-0.041079964510928296	-18.2790760069003	-3.2327485469744808	-0.8987968795500242	0.038802162181416584	1.0	1.0	0.24723504552583753	0.7527649544741625	0.39362423145473574	0.5656439645510637	0.3396406472832632	0.5559244983382953	0.5042996988143492	0.5216455972549345	In	NA	Sub_train
Cpd11838	-2.179584820306582	-0.03457858194824004	-54.28035661687337	-5.418765411319179	-1.7438851251840664	-0.06749487418452951	-1.0	-1.0	0.9825500750158025	0.017449924984197465	1.0791082875567137	0.516740453767371	1.9079033804235443	0.8410442111179314	1.076105090494476	1.1532521750382603	In	NA	Sub_train
Cpd03440	0.5842940547766035	-0.016251968103428528	8.35529856215749	5.124854169604847	0.2923708103384249	0.04972809110740136	1.0	1.0	0.12531326836886614	0.8746867316311339	1.0059712781148635	0.3788873511162749	0.8205874432025384	0.5341481927485275	0.30167069657596546	0.6938029277318198	In	NA	Sub_train
Cpd10712	-2.144826824344276	-0.05141680326826372	-34.96283330597438	0.6825464772971536	-1.9889478709802564	-0.049722458343148083	-1.0	-1.0	0.9770766142898235	0.02292338571017651	1.0528867379157159	0.6433978424015655	1.0664068727504465	0.04525698658398518	1.2419199625745676	0.8732163366116834	In	NA	Sub_train
Cpd45749	-1.2059860543044358	-0.0454755689065327	-7.25654853437283	2.7007679365420034	-1.096599077352222	-0.014247137377058744	-1.0	-1.0	0.6897457156374052	0.31025428436259483	0.34462208758058793	0.5987077759617251	0.1405150240511376	0.21797736085920683	0.6381370392031238	0.3142399240150625	In	NA	Sub_train
Cpd17167	-3.445873568281945	-0.11046942291128747	-47.601577662934254	-4.8969394200401934	-4.371232558139544	-0.08324250105618902	-1.0	-1.0	0.9728583241930908	0.02714167580690914	2.0344007992677446	1.0875926569155727	1.6169670593016001	0.7729830359361864	2.853826453609321	1.401383882825899	In	NA	Sub_train
Cpd43468	-1.6960959444143262	0.047381573950610184	-14.83621886404316	3.5051635409376067	0.2209833402301959	-0.02963175276167413	-1.0	-1.0	0.9811002087342261	0.01889979126577389	0.7143626453215337	0.09976524008849494	0.18966530026260847	0.3228937718106969	0.25336835594210244	0.556651743913505	In	NA	Sub_train
Cpd05079	-0.07358482030658209	0.0984214180517602	43.29764338312664	-2.52476541131918	2.3161148748159333	-0.008494874184529516	1.0	1.0	0.007394776407971926	0.9926052235920281	0.5096652310267221	0.4836878199907148	2.342721552400945	0.46358305688680085	1.670980675063115	0.22360284572773323	In	NA	Sub_train
Cpd38605	0.20114307802749892	-0.02608210050070743	-17.932734979634212	-3.1510656154066985	-0.023754152823925314	0.03942719722187416	1.0	1.0	0.23008914583963558	0.7699108541603644	0.7169208861498325	0.4528297750638174	0.3245535804674104	0.5452706857499894	0.08777355705854918	0.5314941295626797	In	NA	Sub_train
Cpd26316	-0.5489428699955042	0.013932764728355284	-10.232765160100948	-4.487172496270822	2.2562161216995906	0.09294731967682572	-1.0	-1.0	0.9271106572266403	0.07288934277335962	0.1510535115627009	0.15183727471965505	0.010867146508999947	0.7195375984753272	1.6304518543585453	1.3747982981196796	In	NA	Sub_train
Cpd30624	-0.05724110635127351	-0.036684360115323895	-15.468086995911296	-2.2228584370843714	-0.1389067696599141	0.016211607590917852	1.0	1.0	0.2658805107976616	0.7341194892023384	0.5219949840787148	0.5325801531404023	0.2171903001147876	0.4242056709278862	0.00985875051252646	0.16569146295307025	In	NA	Sub_train
Cpd11185	-1.7816400111574626	0.025506273654813144	-17.999646492787566	4.919359664110341	-0.8455412775736627	-0.04752465614534589	-1.0	-1.0	0.9708051434877304	0.029194856512269596	0.7788973784238267	0.06478114271499331	0.32746833324060376	0.5073457762896086	0.46826578104945676	0.8385860766261916	In	NA	Sub_train
Cpd21233	-1.991060814253295	-0.07704467888066728	-25.57411854355959	-2.5961950526617987	-1.7866410211575516	-0.017475564703901526	-1.0	-1.0	0.9053435209640903	0.09465647903590968	0.9368851401518109	0.8361711608903157	0.657422213746392	0.4728995444014866	1.1050346750320184	0.36510950535620096	In	NA	Sub_train
Cpd10532	-3.3717499012673526	0.14363814178668133	3.9003535072124333	0.15122779597847294	-1.0076291896615748	-0.049722458343148083	-1.0	-1.0	0.9632370861120411	0.036762913887958895	1.978481654323262	0.8238087889465292	0.6265242268534369	0.11455628261546805	0.5779380460902581	0.8732163366116834	In	NA	Sub_train
Cpd06381	-0.9920795715970228	-0.00910911096057144	-27.0826135257546	-2.3531678084171324	-0.6829039149363001	-0.0074147660354557795	-1.0	-1.0	0.7902057793740965	0.20979422062590347	0.18325031399138397	0.32515865757395074	0.7231342224200555	0.44120177518165155	0.3582217456186866	0.20658383189096657	In	NA	Sub_train
Cpd33867	-1.1446809995811789	-0.01914994203856204	-10.483141099950569	-3.6172476842407466	-1.7505507955936417	0.014103382664519527	1.0	1.0	0.23904705308866703	0.760952946911333	0.298373347077445	0.40068596059989553	3.955594958867766e-05	0.60607428691929	1.080615230469856	0.13247265127744418	In	NA	Sub_train
Cpd18123	3.02037388724036	-0.062469422911287424	-28.30657766293426	-4.744939420040193	2.147767441860456	0.0986199351701782	1.0	1.0	0.01822026333286475	0.9817797366671352	2.8437581380263497	0.7265358363111512	0.7764516964242253	0.753157847462402	1.55707307980692	1.4641803860659783	In	NA	Sub_train
Cpd14411	1.2324258885098158	-0.0486958912856312	-8.011968671096659	-3.019249891348537	0.6136764505405685	-0.01833087581189609	1.0	1.0	0.009384091178893161	0.9906159088211068	1.4949241242621807	0.6229310959516953	0.10760793774155973	0.5280781096101116	0.5190731967219452	0.37858644430364147	In	NA	Sub_train
Cpd23599	-0.8462147708554302	0.03325855883995196	-21.60746025435948	-0.6911755055165897	0.4680040889343162	0.01030631810099504	-1.0	-1.0	0.909643036007442	0.09035696399255802	0.07320941526788358	0.006468321019889573	0.4846294056946906	0.22442999460940083	0.4205080560806413	0.07264318475491352	In	NA	Sub_train
Cpd38401	0.6665971959075431	0.4086696068336184	-9.114720047318988	26.102301187939702	0.3832837908725232	0.04117105183745187	-1.0	-1.0	0.9900864794747102	0.009913520525289864	1.0680610459805195	2.8173799999877565	0.05957064967993569	3.270212935099275	0.363184429267994	0.5589716426777116	Outlier	3.0910355330199817	Sub_train
Cpd10834	-1.1755960551135065	0.016715064863604467	-22.506789349930425	-0.06305791830724168	-0.5279588599912455	-0.03488729350798325	-1.0	-1.0	0.8417772532963275	0.1582227467036726	0.32169576946837497	0.13090876553631503	0.52380535392532	0.14250532651647985	0.2533824956474801	0.6394620817096138	In	NA	Sub_train
Cpd16787	-0.7054250375175521	-0.0509700744010382	-15.12852655635085	-0.6069243711503051	-1.1927529235060679	0.005910713705390647	1.0	1.0	0.4186843125429257	0.5813156874570743	0.03300283545179551	0.6400375402250518	0.2023986045420512	0.21344121422820528	0.7031968574476667	0.0033826647839299783	In	NA	Sub_train
Cpd18700	-0.32506929272507745	-0.006851331269938124	23.665616668717448	-0.2148018791429628	-0.3385893176590899	-0.001307727928473514	1.0	1.0	0.014025089458306828	0.9859749105416932	0.3199444949804581	0.30817560014217366	1.487524866322688	0.16229712009099773	0.12525087639358345	0.11035664748029039	In	NA	Sub_train
Cpd02904	-2.5470562558696104	-0.06284103905882704	16.72529577678694	-2.9599739934730684	-2.3660790414917794	-0.004131484349270311	1.0	1.0	0.22639632926078745	0.7736036707392125	1.3563299806518605	0.7293311393260661	1.1851954373013667	0.5203468211408093	1.4970952508160151	0.15484992311978255	In	NA	Sub_train
Cpd04628	-0.4580136375310889	-0.03658163843309894	7.548705155564082	1.79902999378067	-0.6515852336176194	0.012914904294214552	1.0	1.0	0.13657014166941983	0.8634298583305802	0.21965083188776277	0.531807478890584	0.7854511825216699	0.10036469856179907	0.3370308333904644	0.1137460729748325	In	NA	Sub_train
Cpd42026	-0.8362058345242162	-0.0421788656098294	12.790704212879914	-3.1508804151063488	-0.9779177586709032	-0.01974164287156424	1.0	1.0	0.024880345597832476	0.9751196544021675	0.06565863986796881	0.573909917403729	1.0137994976220936	0.5452465302838061	0.557834634969859	0.40081557397879203	In	NA	Sub_train
Cpd10332	-1.2500637746666026	0.12663264515169942	16.603491265508747	4.337770367429188	1.3391841164029572	-0.10262772495077407	-1.0	-1.0	0.5044148043601833	0.49558519563981673	0.3778744688108522	0.6958931525334927	1.1798894739431345	0.4314897406248749	1.0099677242326548	1.706832364048533	In	NA	Sub_train
Cpd38237	0.42174410470166623	0.2964453720267651	-7.786031682930909	16.167615703274613	0.4515205724507996	0.016899724694401642	-1.0	-1.0	0.9020552572264117	0.09794474277358838	0.8833430463360791	1.9732273871934547	0.11745004759362279	1.9744431182489144	0.40935494438157666	0.176533964711389	In	NA	Sub_train
Cpd35961	-1.4614257294429676	-0.04246942291128741	-42.17957766293426	-1.8569394200401923	-0.5992325581395441	0.003757498943810972	-1.0	-1.0	0.9877526878190717	0.012247312180928387	0.5373266419280024	0.5760954943926422	1.380777668396126	0.3764792664604997	0.3016078556577854	0.03054504130020682	In	NA	Sub_train
Cpd41828	-0.7735684718868535	-0.017453590884554712	-13.472482600306895	-1.6173639315898654	-0.6564891872423317	-0.015346038475959844	1.0	1.0	0.40013023724109753	0.5998697627589025	0.01840480177103183	0.38792597821875957	0.13025917014686234	0.34523170585374524	0.3403489568381003	0.33155505400780844	In	NA	Sub_train
Cpd20933	-0.6192916939323532	-0.05306515491661543	-36.390305833446895	-2.5658051710544942	-1.393343475375861	0.03832829612297306	-1.0	-1.0	0.7833794216465348	0.2166205783534651	0.09798212099558118	0.6557967716805638	1.1285894376338903	0.4689358264372708	0.8389208598483687	0.5141789995699337	In	NA	Sub_train
Cpd01122	-0.5440487370726184	-0.054570362367097634	-15.507035050280725	-5.785537903247503	-0.4818685151759906	-0.0259359956274658	1.0	1.0	0.1424951663536853	0.8575048336463147	0.15474566198260042	0.6671189678560054	0.21888692815581837	0.8888819333513429	0.2221967492997885	0.498418555081109	In	NA	Sub_train
Cpd06740	-2.1508156543658505	-0.048555324773112835	-18.223576403664183	2.192657585474301	-1.7969061091609526	-0.047740506905661284	-1.0	-1.0	0.9398387104470898	0.06016128955291023	1.0574047315271	0.6218737522414175	0.3372230121884948	0.15170510115264157	1.1119802605335798	0.8419871870424352	In	NA	Sub_train
Cpd36540	-1.2919921590345975	0.3761157016970947	6.84199029509107	22.247835483494395	-0.2737541528239253	-0.03694642915175221	-1.0	-1.0	0.9917318893348619	0.008268110665138112	0.4095053837020478	2.57250896901169	0.7546657615628045	2.76747932288634	0.08138197037726307	0.6719074049331598	In	NA	Sub_train
Cpd41569	-1.29994209826048	-0.0564645798955437	-13.282372710197006	-2.357473821699755	-1.4015441322972768	-0.0104009835309049	1.0	1.0	0.48716140674491104	0.512838593255089	0.4155028447259935	0.6813673044883783	0.12197773540872853	0.4417634036349319	0.8444696056358177	0.2536369690404519	In	NA	Sub_train
Cpd22296	0.027961053320394044	0.06732449290588606	-20.42669102359025	-2.4521645165056007	1.4669051878354151	0.09437225216692913	-1.0	-1.0	0.8624082226495111	0.13759177735048894	0.5862717813305967	0.24977621741273567	0.43319355814483634	0.4541138041036127	1.0963866250439527	1.3972506291999747	In	NA	Sub_train
Cpd06185	-3.287683967201419	-0.03603218788364833	-37.089206932348006	-1.6603106655599893	-2.490046772079157	-0.04752465614534589	-1.0	-1.0	0.9957163459198509	0.004283654080149069	1.915062029508952	0.5276745024642508	1.1590344809486488	0.3508331999017136	1.5809745582261294	0.8385860766261916	In	NA	Sub_train
Cpd45600	-0.6241179224363043	0.09793102450006064	-14.013691391515687	1.2106580464321133	0.8935108127576685	-0.023038346168267537	-1.0	-1.0	0.8057118531692664	0.19428814683073353	0.09434119789885276	0.47999907131109903	0.1538349308898156	0.023624009424479023	0.7084153132639359	0.4527609639570297	In	NA	Sub_train
Cpd35274	-0.7540800711225099	-0.011246935665542643	-15.198119595018818	-3.284582098923183	-0.9215563506261232	-0.002880495085818144	1.0	1.0	0.29521524560290213	0.7047847543970979	0.003702686360808468	0.3412394115528359	0.20543016806367576	0.5626850900267737	0.5196992601504997	0.13513837515803717	In	NA	Sub_train
Cpd32887	0.18273311569067693	-0.04036781478642173	-16.81075695765618	-2.41150517584626	-0.20342448249425496	0.07404258183725877	1.0	1.0	0.3213565833104589	0.6786434166895411	0.7030323483346087	0.5602871621484667	0.2756787546429324	0.4488106521839335	0.033795360461254344	1.0769207243341752	In	NA	Sub_train
Cpd43515	0.09676119844281704	-0.06140963484059871	-24.66479029261459	-3.2591221733481066	-0.12462105537419994	0.11432429119436982	-1.0	-1.0	0.667005202844047	0.332994797155953	0.6381748433653559	0.7185640923253729	0.6178106892676314	0.5593643806645736	0.019524780651715652	1.7116302851362069	In	NA	Sub_train
Cpd26075	-1.7440077017000115	0.028862954444347562	-16.620647067546294	-2.432933747274831	0.7141579350881626	0.019646977441654383	-1.0	-1.0	0.9788931496706362	0.021106850329363734	0.7505074369664975	0.039532132430550905	0.26739731990479865	0.45160555657403467	0.587061190786672	0.21982178969325364	In	NA	Sub_train
Cpd05622	-2.3087103912079563	0.0010687353772631523	-38.540117757047646	-4.963733391969309	-0.636755733221103	0.026695583319902617	-1.0	-1.0	0.9952131916401394	0.004786808359860538	1.176521054707745	0.24860072342105677	1.2222380486255149	0.7816948983204455	0.3269968655457351	0.33088503930829954	In	NA	Sub_train
Cpd20371	-1.2269840016246607	0.2596321852135783	-3.5327349796342067	10.300582736241651	-0.34738052645029915	-0.02540796761329067	-1.0	-1.0	0.9332701365034748	0.06672986349652517	0.36046301001505293	1.6963179666291663	0.30272919877250704	1.2092126290822398	0.13119920263308488	0.4900985400093279	In	NA	Sub_train
Cpd20574	-0.7346763093169685	0.03161020719160025	11.626056229157	4.214868450527367	0.31031178124200903	0.016899724694401642	-1.0	-1.0	0.5080517565378493	0.49194824346215077	0.010935577132802575	0.018867250298888034	0.963065912617519	0.4154597822935065	0.31380995415959084	0.176533964711389	In	NA	Sub_train
Cpd14618	-0.3817986638911783	0.015513442082478282	-0.14665842448271785	-2.02230898653492	0.6242800435268991	0.008657966452643395	1.0	1.0	0.246911385205819	0.753088614794181	0.27714766561930343	0.13994739263879966	0.4502311093443508	0.39804823240514436	0.526247822179215	0.04667048976579472	In	NA	Sub_train
Cpd25059	0.5334555588148995	-0.07278539720400412	-32.81075695765618	-3.2735930879341724	0.5020700230002504	0.0888021621814166	-1.0	-1.0	0.6942665997254673	0.3057334002745326	0.9676185449199126	0.8041327713020935	0.9726596204650626	0.5612518057241577	0.4435578202587081	1.3094840119248727	In	NA	Sub_train
Cpd26007	-2.4769747346670443	-0.06454363896224581	-20.31844926534849	-3.284582098923183	-1.3188090978788702	-0.011747288368033956	-1.0	-1.0	0.9623656598584676	0.037634340141532496	1.3034602441710057	0.7421381249071031	0.4284784059962456	0.5626850900267737	0.7884892520979552	0.2748503824113764	In	NA	Sub_train
Cpd05367	-1.1953762748937258	-0.03328493513639552	-19.608437701578776	-0.4289919842413078	-1.4741127061450918	-0.02389828251897226	-1.0	-1.0	0.6365417647017592	0.36345823529824084	0.3366180341305652	0.5070096203325871	0.3975493763424993	0.19023369379359223	0.8935711071737851	0.4663107817821549	In	NA	Sub_train
Cpd07896	-2.533288362805814	-0.056361858213318614	-29.202943196084266	0.9045244992751754	-2.794991827024212	-0.049722458343148083	-1.0	-1.0	0.9641222240842556	0.03587777591574433	1.3459434355870703	0.680594630238559	0.8154985480109758	0.016304643671142264	1.7873071246588235	0.8732163366116834	In	NA	Sub_train
Cpd09634	-2.292079571597023	-0.054713506564967034	-33.19689924004031	-3.497123852373176	-2.3840028160352014	-0.04038179900248875	-1.0	-1.0	0.9212967857149114	0.07870321428508867	1.1639747081786902	0.6681957009595616	0.9894804818592265	0.5904066710839757	1.5092228729621477	0.7260377316733434	In	NA	Sub_train
Cpd27005	-1.8700940170940208	-0.036469422911287415	-28.566577662934257	-5.451939420040194	-0.09723255813954436	0.04575749894381098	-1.0	-1.0	0.9837304517615679	0.016269548238432116	0.8456273794896508	0.5309633918170895	0.7877776354938348	0.8453710596398069	0.038056443433325454	0.6312392270225413	In	NA	Sub_train
Cpd06937	-0.8843872639047152	0.034297482446022064	-22.743053086194163	1.428700323450999	0.4011620191296335	-0.01016201878270853	-1.0	-1.0	0.9396438800712922	0.060356119928707784	0.10200687305279069	0.0013464801063302375	0.534097310391787	0.05206301756364022	0.37528123378979134	0.24987165687283136	In	NA	Sub_train
Cpd02748	-0.9643494889523171	0.026632645151699264	39.14108525047115	8.636266608030692	-0.27209407908576505	0.013913628432684582	1.0	1.0	0.16861295307380175	0.8313870469261982	0.1623306459125433	0.05630855705905278	2.161656459517305	0.9921377545970999	0.08025872778221972	0.12948273781372907	In	NA	Sub_train
Cpd15866	0.964355182262668	-0.03723381066477439	-10.780174907999204	-2.5975837118096456	0.5055987248455804	0.0020645598592367977	1.0	1.0	0.029631975416964274	0.9703680245830357	1.292690677351721	0.5367131295667346	0.012978735994100056	0.4730806656470913	0.4459454179459502	0.057220290190680693	In	NA	Sub_train
Cpd43134	1.3473106489922675	0.11056838713742337	32.81817674035244	8.926592112366178	3.12482949407635	-0.02963175276167413	1.0	1.0	0.03154946039715201	0.968450539602848	1.5815935758971853	0.575057529116751	1.8862223190237641	1.030004582506294	2.2181748669273067	0.556651743913505	In	NA	Sub_train
Cpd33932	-0.6908932579356966	0.02007174565313876	6.4639683170690905	3.4780552637141797	-0.3182596473294196	-0.03529807750340056	1.0	1.0	0.24030925941224268	0.7596907405877573	0.043965659087856115	0.10565975525187356	0.7381986312164573	0.3193580698031046	0.1114953719647372	0.645934709944041	In	NA	Sub_train
Cpd15378	-0.7625678946604091	-0.041079964510928296	1.615429487605191	-2.5365947008206344	-1.0998957806489251	-0.023210165415488475	1.0	1.0	0.060873699579721996	0.939126300420278	0.010105929127866146	0.5656439645510637	0.5269899567582096	0.4651259377675725	0.6403676615429366	0.4554682800238362	In	NA	Sub_train
Cpd35954	-1.2249591920016307	0.3717200973014905	5.9183639214646915	20.48409921975813	0.08119090212112952	-0.038045330250653306	-1.0	-1.0	0.9900866098846676	0.009913390115332477	0.3589354867912909	2.5394451576010306	0.7144313922136629	2.537437192316474	0.15878170154259336	0.6892225349259057	In	NA	Sub_train
Cpd02838	3.828415179693418	0.10142141805176008	14.213643383126627	-1.812765411319181	3.791114874815933	0.008505125815470485	1.0	1.0	0.00010815107057460249	0.9998918489294254	3.453347220348929	0.5062538712784902	1.0757845835527673	0.370717700351706	2.668998286934407	0.044262215260045756	Outlier	3.1282149135216786	Sub_train
Cpd35316	-0.3524317194741581	-0.027730452149059143	18.080451833552605	3.924758560417476	-0.3056222846920571	0.019646977441654383	1.0	1.0	0.10943439007577382	0.8905656099242262	0.29930218775200684	0.4652287043428158	1.2442278024119064	0.3776210767044444	0.10294465299545448	0.21982178969325364	In	NA	Sub_train
Cpd37462	-2.524425729442968	-0.06057858194823984	-56.78135661687337	-7.9407654113191795	-3.1088851251840666	-0.06375742574257423	-1.0	-1.0	0.9531758858157335	0.04682411418426652	1.3392574350211617	0.7123128982614311	2.0168502020123658	1.1699858251369057	1.999694270294011	1.0943620659298465	In	NA	Sub_train
Cpd28517	-2.0819197896121	-0.04146671588532283	-17.43877893567816	-2.9202963846374685	-1.0726552517250243	0.0008900742693286779	-1.0	-1.0	0.9258746983873861	0.0741253016126139	1.005429458278921	0.568553115001132	0.3030362110177503	0.5151717153950537	0.6219361173919248	0.0757263874947987	In	NA	Sub_train
Cpd25307	1.0409059829059784	0.015530577088712416	123.60842233706578	21.786060579959802	2.417767441860456	0.09475749894381098	1.0	1.0	0.0009284624984168266	0.9990715375015832	1.3504408601097702	0.1398185028289677	5.841163818036333	2.7072505433137293	1.739761049437597	1.4033208733990807	Outlier	4.713579747880932	Sub_train
Cpd34785	-0.7123218293642678	-0.04915902357763053	-14.886031682930913	0.06816515382406997	-0.8830948121645846	0.0009656587603357055	1.0	-1.0	0.5286219635656815	0.4713780364343186	0.027799872370483078	0.6264147849697893	0.19183521161494768	0.1253900492986361	0.49367533285268245	0.07453542018342649	In	NA	Sub_train
Cpd42844	1.0352227369043552	-0.060310733741697486	-12.260944138768432	-3.1464848107107444	0.6594448786917344	0.007181434051512683	1.0	1.0	0.03304936514297563	0.9669506348570244	1.3461534001159554	0.7102981394727065	0.0774829747781192	0.5446732165627597	0.5500411271372194	0.023405110843482374	In	NA	Sub_train
Cpd36737	-0.33320095024338875	0.267324492905886	-11.627789924689155	13.55827504393396	-0.8259519550217275	-0.022111264316587376	-1.0	-1.0	0.8551241295627223	0.14487587043727768	0.31380994506247006	1.754179636597824	0.04990195150762518	1.6341097605927493	0.45501121229592534	0.4381531500310903	In	NA	Sub_train
Cpd12956	-1.2389309719406794	0.23913981570885204	2.479715201890905	11.8985701343442	-0.8103353410884855	-0.011810370431060173	-1.0	-1.0	0.9044036112030731	0.09559638879692683	0.36947584480393847	1.5421740128785943	0.5646393695994942	1.4176363221487875	0.44444466602936933	0.2758443518619501	In	NA	Sub_train
Cpd32020	-1.3297685788787459	0.23913981570885204	-15.781823259647556	12.389229475003539	-1.2372584180115624	-0.015656524277214017	-1.0	-1.0	0.9802734453798644	0.019726554620135624	0.4380040425222153	1.5421740128785943	0.23085706091095626	1.481632466260591	0.733310259035141	0.33644730683656066	In	NA	Sub_train
Cpd03515	-0.19427737379482546	-0.038229990081450525	-22.165031108172183	-4.224596379845703	-0.43894787098025656	-0.022249930870620608	1.0	1.0	0.19023124218240572	0.8097687578175943	0.41861436071697095	0.5442064081695815	0.5089179192226633	0.6852900919171541	0.19315569247253161	0.440338086793036	In	NA	Sub_train
Cpd03418	-1.182394601734272	-0.05532224206634583	-6.022824523964938	-4.33892136189412	-1.2345000941233586	-0.009394642244007156	1.0	1.0	0.19531121443598198	0.804688785564018	0.32682461601914753	0.6727746198078296	0.19425765086111532	0.7002013703143374	0.7314439161065494	0.23778028255872344	In	NA	Sub_train
Cpd30055	-0.06343610093610097	0.2506782772473135	-6.058196886021182	12.546372332146401	-0.1872584180115625	0.029708906578985207	-1.0	-1.0	0.8524801449111596	0.1475198550888404	0.5173214592239468	1.6289665178315798	0.19271678464035688	1.5021284317880004	0.02285704380472957	0.37836527569477313	In	NA	Sub_train
Cpd15777	-0.22321320923454527	-0.04418461309014248	11.291038847700332	-2.3177461319500408	-0.5863235494594314	0.013999951255773087	1.0	1.0	0.021394822647519574	0.9786051773524804	0.3967850686539534	0.5889971842407534	0.9484721185804482	0.4365817658920627	0.29287333496995366	0.13084290653556668	In	NA	Sub_train
Cpd35984	-0.180453697496136	0.014027789609182651	-6.9184492653484915	0.8797036153625312	0.5075645284947563	0.048218406013082964	-1.0	-1.0	0.58305747124431	0.41694252875569	0.4290429888427199	0.15112249594153332	0.1552430691297884	0.01954200355044551	0.44727552415839655	0.670015169504647	In	NA	Sub_train
Cpd13867	-0.6032166862263938	-0.0180030414340052	-16.33566941349371	-2.484946349172283	-0.16033534108848538	0.05851929989861016	-1.0	-1.0	0.6926435344096729	0.3073564655903272	0.11010916114479909	0.3920589546450918	0.2549833216509531	0.4583895015452774	0.0046402946962573405	0.8323239676737871	In	NA	Sub_train
Cpd38826	-1.8781350360826699	0.09363201284865594	-21.84554711498816	-4.494691293263302	-2.3565658331876267	-0.05281391056856317	1.0	1.0	0.4077403529845529	0.5922596470154471	0.8516935513944904	0.44766183217365024	0.4950007798360563	0.7205182666823801	1.4906584037428325	0.9219276330176608	In	NA	Sub_train
Cpd30572	1.6555046514591596	-0.035913936398413226	-16.598434836510197	-3.0801521469876354	1.488112540766132	0.16579332768080488	1.0	1.0	0.21301692362990443	0.7869830763700956	1.8140961730983423	0.5267850127706939	0.2664297261535874	0.5360215220872414	1.110735988926004	2.5226159673374506	In	NA	Sub_train
Cpd12639	-0.39280094905094703	-0.008112931543895302	-22.84665842448272	-3.231100195326129	0.1770272962741519	0.07036824723832588	-1.0	-1.0	0.7807059256015566	0.21929407439844337	0.26884750450546485	0.31766537897110375	0.5386104940407965	0.5557095056929029	0.22362672474459697	1.0190250854263714	In	NA	Sub_train
Cpd19447	-2.3701108829568827	0.03153057708871243	74.04342233706575	5.603060579959807	-2.104232558139544	-0.22924250105618899	1.0	1.0	0.0003233940229209198	0.9996766059770791	1.2228417932256437	0.01946622929416052	3.682047779631714	0.5965201152133891	1.3199241308213752	3.7018720536621177	Outlier	3.767195721824131	Sub_train
Cpd13002	-1.7131067961165034	-0.047673371104334894	-14.01424084206514	-0.3981331623590964	-1.3471485279016722	-0.013458722079411822	-1.0	-1.0	0.8233888611979808	0.1766111388020192	0.7271956893447858	0.6152396816670557	0.15385886567229587	0.18620881247850157	0.8076643370289046	0.30181704685106897	In	NA	Sub_train
Cpd32384	-0.9249591920016308	-0.009049133467740444	15.11177051487129	-3.284582098923183	-0.8605673396371121	-0.0332464146023468	1.0	1.0	0.020632532471429488	0.9793674675285705	0.13261447274806643	0.32470750584750524	1.1149081726716261	0.5626850900267737	0.47843274686396087	0.6136071329959746	In	NA	Sub_train
Cpd02769	-0.4530712934635955	-0.03878088868288717	-30.331095200656673	-5.375763467157278	-0.6893873121684716	-0.029695394123706406	1.0	1.0	0.3267819494861648	0.6732180505138352	0.22337935295811487	0.5483502768677094	0.8646423205688412	0.8354355160669521	0.362608555532222	0.557654526108924	In	NA	Sub_train
Cpd17394	-0.9532272353197501	0.053974980544016775	-6.026328754153052	-2.4514298656558	0.958345977592833	-0.026582453203198787	-1.0	-1.0	0.6177877506152278	0.3822122493847721	0.15393998017731492	0.14936095720448686	0.19410500202420583	0.45401798442229874	0.7522842192802562	0.5086046373134459	In	NA	Sub_train
Cpd27226	-5.298094017094021	0.03653057708871255	-0.8625776629342496	2.6750605799598057	-1.916232558139544	-0.20924250105618905	-1.0	-1.0	0.9974483245706413	0.0025516754293587103	3.431722166623563	0.018143856185467617	0.419044733677184	0.2146243793499644	1.1927191741896443	3.386736687794144	Outlier	3.4582257555323968	Sub_train
Cpd07255	-2.0583344513583324	0.07400106620433096	3.923040137689204	8.54904856291791	0.13692847730521338	-0.06503373998836805	-1.0	-1.0	0.9758764973809851	0.02412350261901486	0.9876365993784373	0.2999975159058375	0.6275124860629548	0.9807620033952846	0.19649497725562118	1.1144726537703837	In	NA	Sub_train
Cpd13797	-0.3949749279846359	-0.052068975499939295	-25.208196886021184	-2.7091221733481072	-0.13615951691266145	0.1678599592392695	-1.0	-1.0	0.9415050441418389	0.05849495585816107	0.2672074474495279	0.6483034930777171	0.6414821891405053	0.48762850131864355	0.011717602462370488	2.5551794019520035	In	NA	Sub_train
Cpd35162	-0.6664855108593742	-0.09667562552499256	-36.116809486370954	-5.109598053623444	-2.3735978384842604	0.029140976649481936	1.0	1.0	0.39082476651028786	0.6091752334897121	0.0623789459839355	0.9838354771581308	1.116675580084879	0.8007198615372745	1.5021826350997989	0.3694165353887038	In	NA	Sub_train
Cpd42629	0.9742337259153436	-0.04822282165378538	-20.345559523383816	-1.9596716238975576	0.863291032537888	0.06707154394162257	1.0	1.0	0.2581206371548037	0.7418793628451963	1.3001430840742005	0.6193726580933878	0.42965936419112827	0.38987851188023326	0.6879679418156507	0.9670796954481334	In	NA	Sub_train
Cpd22275	-1.2511598258004852	-0.032126056544663543	-26.27669102359025	-2.1532634176045016	-0.4699079989777712	0.052614010408687344	-1.0	-1.0	0.9539456849985157	0.046054315001484256	0.378701333491064	0.4982925157534772	0.6880271872110526	0.4151284710724578	0.214103999596131	0.7392756894756304	In	NA	Sub_train
Cpd22857	-1.0641108829568826	-0.016469422911287612	-42.87757766293426	-4.927939420040193	0.1977674418604556	0.057757498943810964	-1.0	-1.0	0.9856811183078649	0.014318881692135164	0.23759097875747304	0.38052304989858216	1.4111834586676164	0.7770263309538661	0.2376599658075839	0.8203204465433263	In	NA	Sub_train
Cpd08725	-0.6025191320365834	-0.042076143927604434	-25.57437176751284	-3.6284425336918575	-0.6488379808703663	0.0156621570414673	-1.0	-1.0	0.5821264620863735	0.4178735379136265	0.11063539838342575	0.5731372431539106	0.6574332445120284	0.6075344185002368	0.33517198144062	0.15703389795669725	In	NA	Sub_train
Cpd20399	-0.4187422433829025	0.3838080093894025	-13.265152562051787	17.52146185712077	-0.27045744952722195	0.004262362057038997	-1.0	-1.0	0.9817368274806383	0.018263172519361742	0.2492773043761251	2.6303706389803483	0.12122760329848853	2.1510237443312046	0.07915134803745014	0.022590030205188877	In	NA	Sub_train
Cpd36655	-1.5870471040895429	0.2415003170817101	-16.409108606007837	6.706626692285607	-1.9270508561206283	-0.03364972585504891	-1.0	-1.0	0.8781434074843403	0.12185659251565968	0.6320958315797249	1.5599297445601883	0.258182428649939	0.7404569979116813	1.2000390737934368	0.6199620149549221	In	NA	Sub_train
Cpd22992	-1.2253356499763093	0.06347833905973213	-29.07009761699684	-3.284582098923183	0.4245974955277229	0.009207417002093949	-1.0	-1.0	0.9565828060487679	0.043417193951232086	0.3592194879598706	0.2208453824284064	0.8097116213401634	0.5626850900267737	0.3911381952731048	0.05532805476216775	In	NA	Sub_train
Cpd43253	0.4626952643768827	-0.0559151293460932	-18.000504578328876	-0.7442870085129425	0.6116426808895362	0.1742144010844797	-1.0	-1.0	0.8178224242471464	0.18217757575285365	0.9142367396158823	0.677234328062046	0.3275057125658245	0.23135726801090511	0.5176971032099319	2.6553048697408577	In	NA	Sub_train
Cpd01023	-0.5405848203065817	-0.05557858194823995	-42.26935661687337	-7.6987654113191795	-1.0078851251840666	-0.04349487418452952	1.0	1.0	0.3819964317261271	0.6180035682738729	0.15735885249943624	0.6747028127818047	1.3846885567116938	1.1384220382246963	0.5781112177234448	0.77508973599669	In	NA	Sub_train
Cpd45046	-2.483458581776964	0.07815080471984097	11.215429487605189	6.979888815662882	-0.8092364399895845	-0.1169943901243115	-1.0	-1.0	0.8543566974571578	0.14564330254284216	1.3083516803470665	0.3312119199631241	0.9451784762514875	0.776098268297872	0.4437011252494317	1.9332045783368035	In	NA	Sub_train
Cpd16212	-0.8054250375175521	-0.011959085390049213	-3.939515567339864	-2.033297997523931	-0.4581375388906831	-0.010648387269132857	1.0	1.0	0.2442637706969334	0.7557362293030666	0.04243750256261264	0.3465962139554329	0.28500930588383677	0.39948151670776033	0.20613984605935673	0.2575352524186305	In	NA	Sub_train
Cpd31013	0.2735281244179569	-0.005915129346093104	13.65444047661618	0.5892294750035413	-0.027368308121452425	-0.02060157922226896	1.0	1.0	0.012492819069755412	0.9875071809302446	0.77152840981868	0.3011334732657731	1.0514249756808982	0.0574282178884551	0.08532813967619665	0.4143653918039171	In	NA	Sub_train
Cpd03188	-0.3565848203065816	-0.06757858194823996	-20.62435661687337	-7.9147654113191805	-0.4948851251840667	-0.03849487418452952	1.0	1.0	0.07688124833028709	0.9231187516697129	0.2961690744459473	0.76496701793291	0.4418041291666935	1.1665946744769162	0.23100407542515805	0.6963058945296962	In	NA	Sub_train
Cpd13900	-0.20156833457804227	0.2825464091154453	7.151693223868923	19.809559145333207	0.2077965270433822	-0.021700480321170064	-1.0	-1.0	0.9196322221703244	0.08036777782967566	0.41311403525761425	1.8686791505588738	0.768156825028257	2.449457691602036	0.24444586658285045	0.43168052179666316	In	NA	Sub_train
Cpd36970	-0.13814600518844372	0.2887530643344573	4.9189133720141465	15.252231087890001	0.4789930999233274	-0.01661675882208188	-1.0	-1.0	0.829788879764345	0.170211120235655	0.46096005492573866	1.9153657172247966	0.67089402288226	1.8550505358410032	0.4279434638800178	0.3515775000673608	In	NA	Sub_train
Cpd37055	-0.8282558952983341	0.31347833905973205	4.759023262124031	17.604978340637256	-0.21496294403271646	-0.033100275305598365	-1.0	-1.0	0.9452580429794603	0.05474195702053972	0.05966117884402337	2.1013496564097665	0.6639290011805346	2.161916705031086	0.0416025386505995	0.6113044499585493	In	NA	Sub_train
Cpd29930	-1.7557437932437931	0.023755200324236468	12.40883608101178	1.0754932112672777	-0.6268188575720021	-0.023038346168267537	-1.0	1.0	0.4782468577019735	0.5217531422980265	0.7593611840968068	0.07795274624381017	0.9971648237983853	0.005994612502302333	0.3202733557797841	0.4527609639570297	In	NA	Sub_train
Cpd27508	-1.4797219874142973	-0.010148034566641545	-18.42449322139245	-3.2796370439781275	0.05756452849475632	0.051439524818779225	-1.0	-1.0	0.9514729764707176	0.04852702352928241	0.5511294007855617	0.3329734587001706	0.3459752107871495	0.5620401120905963	0.14279557477393448	0.7207695921715124	In	NA	Sub_train
Cpd45585	-1.488953087271469	-0.06800304143400518	-19.44336172118601	-2.4778034920294254	-1.336708967462112	0.029159456029534656	-1.0	-1.0	0.8352380317168492	0.1647619682831508	0.5580933737202595	0.7681598094413638	0.3903584513587127	0.45745786674857697	0.8006006996194972	0.3697077106984002	In	NA	Sub_train
Cpd24461	-0.7297312543719137	-0.06509308951169641	-23.521196518095746	-3.0609557252968083	-0.6979299769997493	0.07561534899460341	-1.0	-1.0	0.805485981442695	0.19451401855730496	0.014666143298350134	0.7462711013334361	0.5679942530730725	0.5335177544685382	0.36838871143319063	1.101702452011922	In	NA	Sub_train
Cpd00057	-0.19427737379482546	-0.038229990081450525	-22.165031108172183	-4.224596379845703	-0.43894787098025656	-0.022249930870620608	1.0	1.0	0.19023124218240572	0.8097687578175943	0.41861436071697095	0.5442064081695815	0.5089179192226633	0.6852900919171541	0.19315569247253161	0.440338086793036	In	NA	Sub_train
Cpd10492	-1.9805411100585613	-0.031636583488043934	-32.60843770157877	-4.363057918307242	-0.4136731457055312	0.0156621570414673	-1.0	-1.0	0.986557781574692	0.013442218425307994	0.9289490397491879	0.49461069105358957	0.96384632982298	0.7033494741301155	0.17605425453396592	0.15703389795669725	In	NA	Sub_train
Cpd42139	-0.1585673825820101	-0.011101906323225151	27.960211780031162	0.6236072515086051	-0.5194062562263491	0.006819706747182767	1.0	1.0	0.007321341315811747	0.9926786586841883	0.4455540987928343	0.34014849836051286	1.6746030300126205	0.052944363292912175	0.2475956148442778	0.017705457523760158	In	NA	Sub_train
Cpd31546	-1.9479004470106145	0.04023871680775297	14.361583333759038	-1.8503309645568984	-0.3960496268027712	-0.04642575504644479	1.0	1.0	0.3175768961318757	0.6824231038681243	0.9043248132156727	0.0460365465461698	1.0822290407328585	0.3756173330692042	0.1641297919928804	0.8212709466334458	In	NA	Sub_train
Cpd42142	4.692105381165926	-0.010765535409889448	22.96508166744145	-5.273602355493554	3.294189679218957	0.027070209973753083	1.0	1.0	2.1473436259134004e-06	0.9999978526563741	4.104918027737112	0.33761831059982966	1.457008648089685	0.8221107575575793	2.3327677127050044	0.33678794468955264	Outlier	3.4305943290307095	Sub_train
Cpd33668	4.118447401404962	0.06286891101745068	31.88826559512453	-4.363057918307242	3.467645535613149	-0.053429945635268684	1.0	1.0	1.4646417458852312e-06	0.9999985353582541	3.6721485087588155	0.21626125427562895	1.8457141768276017	0.7033494741301155	2.4501317802057647	0.9316343548243481	Outlier	3.279166040753717	Sub_train
Cpd28122	-1.7360940170940211	-0.04946942291128753	-16.316577662934257	-5.235939420040193	0.12676744186045585	0.060757498943811	-1.0	-1.0	0.9570779649244489	0.04292203507555117	0.7445373265503442	0.6287496140641211	0.2541516600987664	0.8171984233875869	0.18961979601581339	0.8675907514235232	In	NA	Sub_train
Cpd37212	-1.1936405106829493	-0.04860957302817992	-22.913504210403442	-1.1186480329891169	-0.8918860209557932	-0.011671703877026936	-1.0	-1.0	0.8212515116191405	0.17874848838085955	0.3353085677428223	0.6222818085434562	0.5415223836500206	0.2801847539811626	0.4996236590921833	0.2736594151000043	In	NA	Sub_train
Cpd44492	-2.483458581776964	-0.07349754692851067	-11.714240842065136	-1.4640672282931622	-2.34440127515442	-0.028532851662773032	-1.0	-1.0	0.8296436464053203	0.17035635359467968	1.3083516803470665	0.8094895737046903	0.05366786621036446	0.32523738983225225	1.48242759482231	0.5393366139207592	In	NA	Sub_train
Cpd30143	0.19480565730565716	0.323205749774786	-2.4790760069003026	18.48263606841013	0.5803239995708552	-0.0104009835309049	-1.0	-1.0	0.9291583779090344	0.07084162209096555	0.7121399145358799	2.174519406107491	0.34862795771609023	2.2763886120611554	0.4965061909817095	0.2536369690404519	In	NA	Sub_train
Cpd28842	-2.879721987414297	-0.03707111148971843	-23.676141573040802	-2.8642524285935127	-1.4913365704063428	-0.03529807750340056	-1.0	-1.0	0.9831562152192177	0.01684378478078234	1.6072941329872759	0.5354893035904706	0.5747438617324765	0.5078619654517121	0.9052251545481641	0.645934709944041	In	NA	Sub_train
Cpd27275	-1.7868648445571542	0.03215965774105086	-21.15471300161223	-1.679637043978128	0.9141579350881625	0.07953708733176428	-1.0	-1.0	0.9965030180587289	0.0034969819412711675	0.7828390104012437	0.014734273872554918	0.4649071449310425	0.35335391762970886	0.7223856127353216	1.1634963742979048	In	NA	Sub_train
Cpd14000	4.947126431718054	-0.10446942291128747	-27.55557766293425	-5.977939420040193	3.360767441860456	0.2952425742574258	1.0	1.0	0.008387253591941035	0.991612746408059	4.297306770281532	1.04246055434002	0.7437371570346987	0.9139766460688236	2.377815698925481	4.562317751400309	Outlier	4.542518888255533	Sub_train
Cpd07970	-2.5761455056629567	0.005726053874593468	-19.2804157235568	1.219909114659791	-1.319717101749487	-0.04587630449699424	-1.0	-1.0	0.9822001116689946	0.017799888331005417	1.3782750090218165	0.21356829406296832	0.38326031120184656	0.024830615813936568	0.7891036275925469	0.8126133816370728	In	NA	Sub_train
Cpd21020	-0.5808301554708145	-0.02278539720400413	-18.819548166447394	-2.120845835186919	0.11690518783541548	0.05041620821088515	-1.0	-1.0	0.7867623378077543	0.2132376621922457	0.12699763561650754	0.4280319165058214	0.3631843193903813	0.41090028237974063	0.18294677689056674	0.7046454294901385	In	NA	Sub_train
Cpd16589	-1.6078735682819447	-0.03276553540988947	-12.098918332558556	2.561397644506445	-2.554810320781044	-0.1343800648298218	1.0	1.0	0.24926037797314882	0.7507396220268512	0.6478073865629226	0.5031026867101895	0.07042491935951371	0.1997994509430798	1.62479500718326	2.207146626295933	In	NA	Sub_train
Cpd26241	-1.013604524130843	0.008669606833618355	-28.547802754085907	-3.819503323338491	1.2562161216995908	0.11034398416827894	-1.0	-1.0	0.992035214816817	0.007964785183182993	0.1994888109403388	0.1914268383824212	0.7869597759797814	0.6324542616890169	0.9538297446152963	1.6489135095895058	In	NA	Sub_train
Cpd10904	-4.137584820306582	-0.15457858194823992	-65.86435661687337	-4.530765411319179	-4.485885125184066	0.010505125815470487	-1.0	-1.0	0.9997780405508557	0.0002219594491443181	2.556230105878826	1.4193825052784235	2.4125175272787662	0.7252233731921387	2.931402915410465	0.0757757518468433	In	NA	Sub_train
Cpd41725	0.6742337259153446	0.10617278274181896	-3.8955595233838207	1.1057129914870578	1.1654888347356904	-0.026884500014421383	1.0	1.0	0.07997419047624343	0.9200258095237566	1.0738220700309768	0.5419937177060896	0.2869240884822492	0.009936144334496282	0.8924416562985009	0.5133639189316404	In	NA	Sub_train
Cpd31607	-1.8099883590985264	-0.007014030444994203	-6.272482600306897	-1.830550744776679	-1.0768188575720021	-0.057414766035455776	1.0	-1.0	0.545721514146291	0.45427848585370895	0.8002834679320657	0.30939942611843846	0.18338221947309621	0.37303742132449547	0.6247533051642462	0.9944222465609047	In	NA	Sub_train
Cpd36759	-0.6200141370565755	0.03710471268610575	-8.379987726886956	0.9862970219559376	0.18119090212112973	-0.010023352228675285	-1.0	-1.0	0.5805591854225489	0.41944081457745114	0.09743710746070601	0.022462513964438588	0.09157654773257447	0.005639145815070461	0.22644391251691845	0.24768672011088547	In	NA	Sub_train
Cpd12732	0.0308254245754266	-0.014706338137301904	-4.03731776514206	-2.122858437084371	0.8446097138565694	0.06762099449107313	-1.0	1.0	0.35538096236477423	0.6446190376352258	0.5884326726873808	0.3672610960870958	0.28074891460236917	0.4111627837740806	0.675327748556711	0.9757372604445066	In	NA	Sub_train
Cpd22149	-0.7539070785477379	0.013478339059732164	-9.449218496117721	-2.6851315494726333	0.0015205724508001034	0.03667994447462141	-1.0	-1.0	0.5563360664295179	0.44366393357048206	0.0035721801776606504	0.15525547236786552	0.0449994610261919	0.4844994313190716	0.10487499499711492	0.4882063045808149	In	NA	Sub_train
Cpd35466	-0.12935479639723518	0.04259921818061125	-13.33548223238146	-2.3939227582638423	0.5641579350881623	0.04272390051857746	-1.0	1.0	0.4657508145101239	0.5342491854898761	0.46759217255337876	0.06379227822776526	0.12429125545594859	0.44651739729974793	0.4855678743251844	0.5834395195409174	In	NA	Sub_train
Cpd00564	0.3980565260852771	0.059715351918616585	18.746348408365886	5.340026006526932	1.0797856201623566	-0.033454792619947014	1.0	1.0	0.04944536093606733	0.9505546390639327	0.8654730569604463	0.19254012882118768	1.273235125615741	0.5622128126250455	0.8344529664421134	0.6168904971367389	In	NA	Sub_train
Cpd26048	-2.939920313604527	-0.06877400218893802	-37.10569749092801	-4.494691293263302	-1.5558139534883788	0.05094548792767742	-1.0	-1.0	0.9981638154106253	0.0018361845893747704	1.6527079537442013	0.7739589894202562	1.1597528311859602	0.7205182666823801	0.948851977519855	0.7129851673500301	In	NA	Sub_train
Cpd38653	-1.7589195979899517	0.14353057708871253	-5.691577662934258	0.365060579959807	-0.9172325581395446	-0.06175742574257422	1.0	-1.0	0.6047401081094173	0.3952598918905828	0.7617570219319864	0.8229996854494899	0.20868719611124195	0.08666631390294201	0.516773686556139	1.062848529343049	In	NA	Sub_train
Cpd34685	-0.9090251260675646	0.035456361037754035	-5.4464712433704685	0.029703615362531355	-0.27540250447227704	-0.007825550030873086	1.0	1.0	0.49583272538643697	0.504167274613563	0.12059375954796821	0.010063584685440125	0.21936435139412522	0.13040654435779206	0.08249728154716959	0.21305646012539362	In	NA	Sub_train
Cpd37696	-0.9925416095840479	-0.02119702304848354	-23.57327286641393	-2.621299676549	-0.9741127061450918	0.009207417002093949	-1.0	-1.0	0.6995898486490859	0.30041015135091403	0.18359887701055072	0.41608413895326934	0.5702627667193014	0.47617391216548155	0.5552600523021606	0.05532805476216775	In	NA	Sub_train
Cpd06443	-2.533288362805814	-0.056361858213318614	-29.202943196084266	0.9045244992751754	-2.794991827024212	-0.049722458343148083	-1.0	-1.0	0.9641222240842556	0.03587777591574433	1.3459434355870703	0.680594630238559	0.8154985480109758	0.016304643671142264	1.7873071246588235	0.8732163366116834	In	NA	Sub_train
Cpd12733	-0.2065372127872105	0.01826069482973097	7.458836081011786	-0.29318810741404105	1.1880163072631629	0.06762099449107313	-1.0	1.0	0.40884930337916436	0.5911506966208356	0.40936549674109346	0.11928251050713681	0.7815363684346641	0.1725209473885188	0.9076842422872223	0.9757372604445066	In	NA	Sub_train
Cpd06651	-2.9222993518168034	-0.0915266933781538	-39.25678934993042	-3.3899809952303186	-2.869717101749488	-0.03049168911237885	-1.0	-1.0	0.9861339255266142	0.013866074473385885	1.639414640610153	0.9451051215238495	1.2534571978328624	0.5764321491334699	1.8378678976945837	0.5702015617386302	In	NA	Sub_train
Cpd38935	-0.3565492296648088	-0.02882935324796012	-22.50746025435948	-2.01150517584626	-0.4517761308459033	0.029537087331764262	-1.0	-1.0	0.5701238375700461	0.4298761624299539	0.2961959241464023	0.4734946571954803	0.5238345793971854	0.3966391035687116	0.20183557672716015	0.3756579596279665	In	NA	Sub_train
Cpd44396	-0.6620300103483922	-0.0465744700054338	-21.238416666240962	-2.570660634886569	-0.5015441322972768	0.041796818666897294	-1.0	-1.0	0.7049106928428545	0.29508930715714554	0.06574019062965407	0.6069737288143904	0.46855338572138117	0.4695691191056821	0.23550970686689357	0.568831705614978	In	NA	Sub_train
Cpd18091	-1.3538735682819447	-0.09176553540988963	-37.44591833255855	-5.368602355493555	-2.182810320781044	-0.0203800648298218	-1.0	-1.0	0.6748831468911931	0.3251168531088069	0.45618892800632577	0.946901695369792	1.1745732947341092	0.8345015003536946	1.373091582358771	0.41087504084847426	In	NA	Sub_train
Cpd18881	5.674664350023692	0.1920497676311607	59.88210018520096	-0.44447220881329297	8.967454638384865	0.01744917524385219	1.0	1.0	5.508677993537603e-06	0.9999944913220065	4.846163835034294	1.1879618661902491	3.065162118719662	0.19225276201567193	6.171424218508289	0.18519152970776193	Outlier	5.827866531575424	Sub_train
Cpd44360	-1.2944475927659744	-0.0509700744010382	-19.931823259647558	-2.236594700820634	-1.4823133630665075	-0.003807576937498307	-1.0	-1.0	0.6519479276498886	0.3480520723501114	0.41135777120871836	0.6400375402250518	0.41163647298357137	0.425997276306156	0.899119852961234	0.14974618908397655	In	NA	Sub_train
Cpd04998	-2.5049509927117155	-0.07712675334454126	4.242589009869653	-4.033658203999384	-2.466830921191028	-0.00262772495077408	1.0	1.0	0.3914240102312426	0.6085759897687574	1.3245656278036886	0.8367885264107148	0.6414324516632558	0.6603862411079838	1.565266200218719	0.1311555347086567	In	NA	Sub_train
Cpd37820	-0.4995682176262916	-0.025164979632547	-35.254569671379144	-4.198450691759543	-0.40017485574401795	0.09305075108557216	-1.0	-1.0	0.9018245805237333	0.0981754194762667	0.1883019162034739	0.4459311762144847	1.0791152892849225	0.6818799393244902	0.1669210131022807	1.376428042861557	In	NA	Sub_train
Cpd24505	-0.3286323532730125	-0.026631551050158044	-26.812405309304534	-2.8604062747473584	-0.0880398671096396	0.041624999419676366	-1.0	-1.0	0.7244521373804736	0.27554786261952635	0.3172565100594379	0.45696275149015053	0.7113636001292043	0.5073603159457966	0.044276421432197455	0.5661243895481716	In	NA	Sub_train
Cpd35685	-0.6029811700236086	-0.03981836423697112	-22.78163607853531	-2.1785381428792268	-0.4776003066700789	0.04547115326583021	-1.0	-1.0	0.7426775242047459	0.25732247579525414	0.11028683536425891	0.5561541857221336	0.5357780358547833	0.41842502496847456	0.21930878505569446	0.6267273445227822	In	NA	Sub_train
Cpd21620	-1.3769840016246608	-0.016741441160048144	-9.255811902711127	2.095637681296597	-1.4281497572195296	0.016899724694401642	-1.0	-1.0	0.7774574833784087	0.22254251662159125	0.47362351703666533	0.38256917581616257	0.053424504459206705	0.1390509045340134	0.86247155970175	0.176533964711389	In	NA	Sub_train
Cpd42421	-0.8054366037549856	-0.0421788656098294	2.9665283887040896	-3.1008804151063485	-0.942752923506068	-0.034027357157278525	1.0	1.0	0.051724643532904624	0.9482753564670954	0.042446228171228007	0.573909917403729	0.585845586876912	0.5387250867069034	0.5340413300118545	0.6259122638844886	In	NA	Sub_train
Cpd38018	-0.5529516762729083	0.04091835943741365	-42.65440347133335	-4.55095143708209	-0.6209662595368926	0.012599623266023294	-1.0	-1.0	0.8143759827387931	0.18562401726120686	0.14802925455668445	0.051148830025597156	1.4014616998369194	0.7278562137532333	0.3163133585497891	0.10877826286631834	In	NA	Sub_train
Cpd42453	-2.1136783619967443	-0.0509700744010382	-0.9494056772299736	-3.2212100854360197	-2.2064891872423322	-0.02743395056387193	1.0	1.0	0.3242077790453227	0.6757922209546773	1.0293882326344472	0.6400375402250518	0.4152623921408434	0.5544195498205486	1.3891132269401367	0.5220214839280133	In	NA	Sub_train
Cpd07834	-1.9530712934635956	-0.09216434732950368	-48.66342602772434	-3.790049181442992	-2.1668309211910275	0.01316174873343645	-1.0	-1.0	0.9850717931470232	0.014928206852976814	0.9082257172580078	0.9499015654471877	1.6632225588430507	0.6286125911994652	1.3622795672957437	0.11763554360816589	In	NA	Sub_train
Cpd10289	-0.8327389122563633	0.1815502296987692	-23.082064075205146	6.5413376860883625	-1.0548819369143223	-0.02444773306842281	-1.0	-1.0	0.8826485638319866	0.11735143616801332	0.06304318199040385	1.1089841623634824	0.5488650711820426	0.7188985393557282	0.6099102996275766	0.47496834677852784	In	NA	Sub_train
Cpd33515	0.4206452036027648	0.31347833905973205	7.1200122731130495	15.748934384593296	0.19712496805519564	-0.017166209371532428	1.0	1.0	0.45734817540832884	0.5426518245916712	0.8825140316326237	2.1013496564097665	0.7667767614977633	1.9198349863192457	0.23722525382601414	0.36023506506373376	In	NA	Sub_train
Cpd17393	-0.19883163092414569	-0.07294809637906019	-28.998856226680523	-3.262968327194261	-0.7570386377917823	0.08393269172736867	-1.0	-1.0	0.675596953436165	0.32440304656383495	0.41517861374456644	0.8053565972783582	0.8066082534710985	0.5598660301704893	0.408382938202394	1.2327568942688885	In	NA	Sub_train
Cpd23822	0.5334555588148995	-0.07278539720400412	-32.81075695765618	-3.2735930879341724	0.5020700230002504	0.0888021621814166	-1.0	-1.0	0.6942665997254673	0.3057334002745326	0.9676185449199126	0.8041327713020935	0.9726596204650626	0.5612518057241577	0.4435578202587081	1.3094840119248727	In	NA	Sub_train
Cpd08305	-2.3843872639047152	0.034297482446022064	-35.51722891036998	-3.138332643581967	-0.5197171017494875	-0.039832348453038194	-1.0	-1.0	0.9922245035292706	0.007775496470729392	1.2336119432689132	0.0013464801063302375	1.0905570682729235	0.5436099386035637	0.247805939797948	0.7173801666769704	In	NA	Sub_train
Cpd29872	-0.24750203500203505	-0.0245964480274118	-7.7609441387684335	-2.5585727227986563	-0.382862813615958	0.06432429119436983	1.0	1.0	0.2602402219268839	0.7397597780731161	0.3784614963952284	0.44165467176108375	0.11854289373435484	0.4679925063728045	0.15520730263362875	0.9237918704662689	In	NA	Sub_train
Cpd35267	-1.1714257294429675	-0.021469422911287502	-35.93957766293425	-4.123939420040193	-1.880232558139544	-0.03775742574257422	1.0	-1.0	0.6082307145074639	0.39176928549253615	0.31854966168621873	0.41813313537820856	1.1089551307254948	0.67216151823727	1.1683607782388874	0.6846860903014786	In	NA	Sub_train
Cpd41310	-0.2142278125461944	-0.036684360115323895	2.715429487605192	-1.9871441513700847	-0.3438518246049692	0.049489126359204993	1.0	1.0	0.10433890630103837	0.8956610936989616	0.4035636822875807	0.5325801531404023	0.5749073912834811	0.39346172263677315	0.12881160494584282	0.6900376155641993	In	NA	Sub_train
Cpd13637	-0.9658540488637564	0.2589200354890717	3.0132316854073866	12.760108595882661	-0.3542913850445297	0.022805014184324443	-1.0	-1.0	0.9389530379499591	0.061046962050040926	0.16346569099536234	1.6909611642265694	0.5878800433877253	1.5300058114738808	0.13587524235525042	0.2695822429095456	In	NA	Sub_train
Cpd04718	0.14918434563414898	-0.018480136803187996	8.621536378290704	7.0768681117900885	-0.1352519738226069	0.0439888164026094	1.0	1.0	0.281249407561157	0.718750592438843	0.6777230428042874	0.3956476741684716	0.8321851096777335	0.7887471684542984	0.012331666182646112	0.6033705060362483	In	NA	Sub_train
Cpd19945	-0.8654455400861992	-0.05080737522598212	-4.006361353260582	-2.6593073736484576	-0.9369409660107382	0.024592032386709328	1.0	1.0	0.24970366025339785	0.7502963397466021	0.08771717257834655	0.6388137142487867	0.2820974162746128	0.481131213207924	0.5301088310696264	0.29773987466061014	In	NA	Sub_train
Cpd12672	-0.6428009490509471	0.12485410142313765	9.175869048044754	4.285383321157387	2.0517525709994264	0.006082532952611583	-1.0	-1.0	0.8347403584800279	0.16525964151997202	0.08024665946944437	0.6825149162014	0.8563325636851503	0.42465695729643205	1.4921072953182044	0.006089980850736475	In	NA	Sub_train
Cpd19500	-1.9951108829568829	-0.04446942291128742	22.146422337065736	8.701060579959808	-1.877232558139544	-0.037242501056189016	1.0	-1.0	0.5577119447063866	0.44228805529361337	0.9399405256716132	0.591139528584493	1.4213467800335204	1.000588759238283	1.1663309119096577	0.6765725413295559	In	NA	Sub_train
Cpd32692	0.5365792695368309	-0.033224957643564645	-14.897570144469368	-0.03842825276933708	0.14327881420904187	0.057559065353742285	1.0	1.0	0.27387517692932595	0.726124823070674	0.9699750828471299	0.5065584686061425	0.19233784204703067	0.13929290703401123	0.20079175560907	0.8171937744429868	In	NA	Sub_train
Cpd40623	-0.827964076282458	-0.05371732714829089	-1.774130951955251	-3.1409903052162385	-0.6702254509785954	-0.00875263188255325	1.0	1.0	0.1517862467136517	0.8482137532863483	0.05944102959205616	0.6607024223567145	0.37933628363812977	0.5439565744114517	0.3496432165873207	0.22766427405133305	In	NA	Sub_train
Cpd40066	-1.3362058345242165	-0.01415688758785129	-3.847757325581621	1.0474712332452991	-1.3301155608687054	-0.06864274177266315	1.0	1.0	0.3142704158113482	0.6857295841886518	0.4428603299400099	0.36312811966076264	0.2890064145580228	0.0023397375306314933	0.7961394549398714	1.1713388586559843	In	NA	Sub_train
Cpd42060	1.4286293303109483	0.012766189335225471	27.23466025683595	0.7469217826958484	1.0077965270433824	0.018170445040523668	1.0	1.0	0.0011479132348529708	0.998852086765147	1.6429406639528576	0.16061227477046347	1.642997059460423	0.036860588145915765	0.7857435543774498	0.19655641077094124	In	NA	Sub_train
Cpd32496	-0.2958383128807513	-0.03877944063090102	-17.667228910369985	3.669909114659791	-1.7620247940571796	-0.03482421144495703	1.0	1.0	0.2595059182931614	0.7404940817068386	0.3419964449799413	0.5483393845959138	0.3129877898401097	0.34438135108217083	1.0883787915174457	0.6384681122590401	In	NA	Sub_train
Cpd21273	-0.7280829027235619	-0.06893924335785033	-26.814603111502336	-3.284582098923183	-0.6138640429338156	0.07898763678231371	-1.0	-1.0	0.8616614706839324	0.1383385293160676	0.015909665353532765	0.7752019363177652	0.7114593392591249	0.5626850900267737	0.31150784176796165	1.1548388093015316	In	NA	Sub_train
Cpd11291	-3.6297630227869035	-0.07712675334454126	-6.3559072307318525	-3.280274745352767	-3.2044249061534336	-0.05676306329663874	-1.0	-1.0	0.8711999905911354	0.1288000094088646	2.173127625319137	0.8367885264107148	0.1797481337765664	0.5621232867612689	2.064338598457912	0.9841535175091912	In	NA	Sub_train
Cpd33550	-0.7029811700236086	-0.03817001258861953	16.39199029509107	-1.3224941868352706	-0.6968310759008481	0.0048118126064895465	1.0	1.0	0.039650049630433615	0.9603499503695664	0.034846497349850764	0.543755256443136	1.1706762158503885	0.3067721777946892	0.3676451706532529	0.013932465208815935	In	NA	Sub_train
Cpd00919	-0.5195848203065809	-0.06157858194823995	-4.0403566168733684	-7.9357654113191805	-0.7778851251840662	-0.033494874184529524	1.0	1.0	0.017776013848353034	0.982223986151647	0.17320132348246253	0.7198349153573573	0.2806165382579446	1.1693336807792156	0.42248813248249717	0.6175220530627025	In	NA	Sub_train
Cpd20912	0.3164225917819322	-0.014543638962245944	-21.9772404741397	-3.2790875934286774	1.0064656273958548	0.09154941492866933	-1.0	-1.0	0.6706544326484118	0.3293455673515881	0.803888140987543	0.3660372701108319	0.5007375143038352	0.5619684478754656	0.7848430382500832	1.3527718369067374	In	NA	Sub_train
Cpd05722	-2.2135081430255945	-0.05196625381771421	-40.623272866413934	-2.3377831930325166	-2.2812555632879485	-0.02719498581567556	-1.0	-1.0	0.9742442951427815	0.025755704857218432	1.1047001568816555	0.6475308188278978	1.3129830018610091	0.4391951771579891	1.4397018100379788	0.5182561717603926	In	NA	Sub_train
Cpd29579	-3.8420940170940217	0.05953057708871245	34.38142233706575	-0.7979394200401932	1.1827674418604561	-0.0973800648298218	-1.0	-1.0	0.9492917126329592	0.05070828736704075	2.3333108451337807	0.19115024939175204	1.9543193358668813	0.23835509150169976	0.9041327439046846	1.624146199440179	In	NA	Sub_train
Cpd41357	-1.4015904499088314	-0.002618426049389804	11.406088828264533	3.2046140903881564	-1.303192483945628	-0.0647965879265093	1.0	1.0	0.18473885890235453	0.8152611410976455	0.49218670479558413	0.2763356147077772	0.9534838457721018	0.2836934461341497	0.7779227058313989	1.1107359036813738	In	NA	Sub_train
Cpd07095	-0.956584820306582	-0.08457858194823986	-70.64735661687338	-7.9407654113191795	-1.1438851251840667	0.20650512581547054	-1.0	-1.0	0.9987531735089809	0.0012468264910191242	0.15647295364050195	0.8928413085636419	2.6208712448554703	1.1699858251369057	0.6701318246485267	3.1641023373530017	In	2.9580007514880817	Sub_train
Cpd12980	-0.5966232796329872	0.4287002552692916	-2.0439111717354668	25.85791079368486	0.5858185050653606	0.014563255942566194	-1.0	-1.0	0.9986407005307045	0.0013592994692955042	0.11508324936552927	2.968050879963363	0.36758430544037357	3.2383373717618755	0.5002238948813976	0.13971876796395125	Outlier	3.0993860700798574	Sub_train
Cpd04397	-0.6095848203065817	-0.053578581948239945	-32.24435661687337	-7.894765411319179	-1.0278851251840662	-0.029494874184529517	1.0	1.0	0.23079448485207876	0.7692055151479212	0.10530501926949462	0.6596587785899537	0.9479864829700154	1.163986097046155	0.5916436599183095	0.5544949798891073	In	NA	Sub_train
Cpd38424	-1.2689152359576743	0.34644537202676506	4.765067218167992	20.48904427470319	-0.7506772297470022	-0.03859478080010386	-1.0	-1.0	0.9814557785366771	0.018544221463322887	0.392096074929492	2.349328241989727	0.6641922837878165	2.538082170252652	0.4040786688701973	0.6978800999222787	In	NA	Sub_train
Cpd01514	-0.6085848203065822	-0.04657858194824005	-40.34035661687337	-7.686765411319182	-1.011885125184067	-0.06049487418452953	1.0	1.0	0.31599939050794046	0.6840006094920595	0.10605942264963829	0.6070046589184764	1.3006588010760134	1.13685689176624	0.580817706162418	1.0429547969844692	In	NA	Sub_train
Cpd27758	-1.4380940170940215	0.0005305770887125139	-52.129577662934246	-5.977939420040193	1.862767441860456	0.21775749894381094	-1.0	-1.0	0.9999417702226454	5.8229777354556153e-05	0.5197251192674082	0.25264875926784863	1.8142126443292628	0.9139766460688236	1.3642357785300938	3.341403373487128	In	2.800289298687329	Sub_train
Cpd32364	-0.09968446672690537	-0.027790429641890012	-15.084261877402945	-1.833387588636912	-1.2065302885626743	0.02294368073835768	1.0	1.0	0.1276406022985681	0.8723593977014319	0.4899755695466649	0.4656798560692604	0.20047037740089804	0.3734074276679153	0.7125189272589707	0.27176717967149133	In	NA	Sub_train
Cpd33008	0.5574583904159519	-0.006301880720487635	-17.288229485128713	-2.503812868153952	0.2861359570661851	0.10096565876033572	1.0	1.0	0.3168960800020335	0.6831039199979665	0.9857263622127759	0.3040426237158415	0.29647808061818776	0.4608502403259078	0.297452057000963	1.5011414091564501	In	NA	Sub_train
Cpd31445	-0.6880103371205045	-0.06580523923620299	-17.91039468821899	-2.491539755765689	-0.6751705059236504	-0.04367850229919205	1.0	1.0	0.32573434044903804	0.674265659550962	0.04614054429552472	0.7516279037360332	0.32358040823907913	0.4592494721268469	0.35298915009704007	0.7779831216515811	In	NA	Sub_train
Cpd08804	-1.3179037474211988	-0.00031790216936264235	-27.493053086194163	-0.38448648973581306	-1.2521346841670695	-0.04642575504644479	-1.0	-1.0	0.8181020316992462	0.1818979683007538	0.4290531735658019	0.2590310347526281	0.7410135049327319	0.18442889236799745	0.7433758696263824	0.8212709466334458	In	NA	Sub_train
Cpd41985	0.17601908358340296	-0.013357545420969598	64.99404636649732	1.2213516124108603	2.3715711873826737	0.07975203757425042	1.0	1.0	0.006232028906258513	0.9937679710937415	0.6979672598184854	0.35711545421598445	3.2878451609369166	0.025018759167804733	1.7085036422706041	1.166883295463369	In	2.717571198444957	Sub_train
Cpd00978	-0.13458482030658114	-0.05857858194824006	-14.345356616873374	-3.3187654113191805	-0.31388512518406664	-0.00749487418452953	1.0	1.0	0.1504550112531574	0.8495449887468426	0.46364662483793384	0.6972688640695818	0.1682827006356214	0.5671435808880164	0.10853547356162993	0.20784607743433467	In	NA	Sub_train
Cpd21544	-1.7379730126136717	0.023917899499292548	-6.249767946667174	-0.9087579230990072	-0.04078711985689218	-0.023759615964939026	-1.0	-1.0	0.8581082072634056	0.1418917927365944	0.7459548471216442	0.07672892026754537	0.1843716994081377	0.2528090238011973	0.07624867496951593	0.46412584502020915	In	NA	Sub_train
Cpd35253	-0.5073767744192128	0.03484693299547256	-3.583712426853498	-1.387233742483066	-0.8488379808703662	-0.04038927174520394	1.0	1.0	0.06791564987263676	0.9320843501273632	0.1824111145648471	0.005479456532662519	0.300508554691238	0.3152160849817063	0.4704964033892698	0.7261554779488227	In	NA	Sub_train
Cpd30756	-0.4446037437139109	-0.03503600846697219	-10.876328754153052	-1.5695617337876675	-0.07187380262694715	-0.015107073727763471	1.0	1.0	0.3203461645287692	0.6796538354712308	0.2297673011108151	0.520181223861404	0.017167322928127383	0.3389969191373657	0.05521473808872223	0.32778974184018783	In	NA	Sub_train
Cpd35965	-0.8919921590345977	0.3206211962025893	11.562869415970189	14.93904427470319	0.9427293636595914	-0.04079258299790605	-1.0	-1.0	0.9369754661557752	0.06302453384422481	0.1077440316444153	2.155078349952092	0.9603134126323012	1.814201933216448	0.7417176730137004	0.7325103599077704	In	NA	Sub_train
Cpd10456	-0.9558158353332864	-0.0739442757957362	-32.6804157235568	-4.2256952809446044	-0.847189629222015	0.056321497700807965	-1.0	-1.0	0.8933096168898452	0.10669038311015479	0.15589282877736776	0.8128498758812042	0.9669817863278806	0.6854334203474156	0.46938109221936364	0.7976937076882954	In	NA	Sub_train
Cpd24683	-1.7670006638773552	-0.08305971647465223	-36.280885460852815	-2.948826631609168	-1.1182199685259728	0.07790972569186329	-1.0	-1.0	0.9916455942979163	0.00835440570208365	0.7678534053526106	0.8814163765049048	1.1238229435070652	0.5188928833122745	0.6527662122036362	1.1378544140084195	In	NA	Sub_train
Cpd37615	-1.767425729442968	-0.07257858194823985	-59.05235661687337	-7.9407654113191795	-2.729885125184067	0.001242574257425785	-1.0	-1.0	0.9432152586306874	0.0567847413693125	0.7681740762520918	0.8025771034125364	2.1157779236549947	1.1699858251369057	1.7432544907013199	0.07017212685892675	In	NA	Sub_train
Cpd29035	-2.7286230863153964	-0.034323858742465616	-11.901965748864974	-2.009856824197908	-1.220457449527222	-0.04518818739351045	-1.0	-1.0	0.9490417189257309	0.05095828107426913	1.4933046112622088	0.5148244214588069	0.061845407965222574	0.39642411092331914	0.7219423522935368	0.8017708798787541	In	NA	Sub_train
Cpd11255	-3.2552663847838366	-0.06625196810342851	-31.215580558721637	-4.008112863362187	-2.577409409441795	-0.041480700101389836	-1.0	-1.0	0.9849267295944902	0.015073270405509799	1.8906060957570285	0.754988205912547	0.9031716562357859	0.657054391155619	1.6400860502311718	0.743352861666089	In	NA	Sub_train
Cpd34641	0.0722935552511167	-0.022235946654553643	-22.331636078535304	-3.2604062747473592	-0.3479299769997494	-0.012770604975928034	1.0	1.0	0.16961414425686716	0.8303858557431328	0.6197163706373778	0.4238989400794892	0.5161754490035356	0.5595318645610184	0.13157097302305348	0.29097454509275017	In	NA	Sub_train
Cpd01208	0.3657256990176072	-0.025998933795669203	13.017776979794448	6.833259089233699	-0.036003853521854604	0.0597782900868199	1.0	1.0	0.1666609506948411	0.8333390493051589	0.8410825717377424	0.452204193686708	1.0236910834776385	0.7569735185457799	0.07948513872859292	0.8521615843530705	In	NA	Sub_train
Cpd27352	-2.4247769324692423	-0.029928254346861218	-21.8750426719419	-2.760955725296809	-0.8050728341426064	-0.02595741816274122	-1.0	-1.0	0.976009801894502	0.023990198105497934	1.2640820457568915	0.4817606100481456	0.4962856447625265	0.49438909300712186	0.44088393747711013	0.4987561050057009	In	NA	Sub_train
Cpd02733	0.0013270218095700742	-0.02504317689463733	-7.41667945982053	-2.8636073688566928	-0.25433248636487177	-0.010711469332159072	1.0	1.0	0.06516039376939986	0.9348396062306001	0.5661789779319671	0.4450149739375976	0.1335395121096728	0.5077778310381641	0.06824084144300858	0.2585292218692042	In	NA	Sub_train
Cpd05425	-1.7684531979706493	0.07550627365481312	-0.35569044883152023	8.70012889487957	0.6291839971516116	-0.04367850229919205	-1.0	-1.0	0.9868468707197852	0.013153129280214827	0.7689492019823662	0.3113197120812787	0.441125401762152	1.0004672406046387	0.5295659456268509	0.7779831216515811	In	NA	Sub_train
Cpd21637	-0.07111088295688273	-0.10646942291128747	-41.131577662934255	-5.427939420040194	0.3317674418604559	0.026757498943810982	-1.0	-1.0	0.814388685497605	0.18561131450239496	0.5115315777256	1.057504588531871	1.3351254216847763	0.8422407667228936	0.3283273285131795	0.3318606294479649	In	NA	Sub_train
Cpd41817	-0.21148055979894165	-0.005365678796642614	30.17586904804475	2.3216470574211234	-0.5268188575720018	0.017071543941622573	1.0	1.0	0.012060144535172124	0.9879398554648279	0.4056362190462183	0.2970004968394409	1.7711199500766959	0.16852905241895516	0.252611144805459	0.17924128077819543	In	NA	Sub_train
Cpd26000	-0.8896120973044069	0.3574343830157761	-15.367899814799044	18.66761570327462	-0.15946843853821094	0.0630535708482478	-1.0	-1.0	0.9986703626609468	0.0013296373390532506	0.1059485050302078	2.4319877705163804	0.21282601585004407	2.3005152970940523	0.0040537292637488455	0.9037694244067165	In	NA	Sub_train
Cpd10623	-1.5376839672014184	0.030451328599868155	-13.75349264663372	5.454524499275174	-0.14828853032091596	-0.04367850229919205	-1.0	-1.0	0.9693752026000243	0.03062479739997571	0.5948561142568088	0.027584354877998863	0.14250033423396155	0.5771467218270069	0.0035108438209731675	0.7779831216515811	In	NA	Sub_train
Cpd19208	2.8528891170431177	0.0015305770887124035	-7.904577662934258	3.2100605799598063	2.847767441860456	0.1446199351701782	1.0	1.0	0.1065881345883899	0.8934118654116101	2.7174070612668952	0.24512674217192404	0.11228603010721856	0.2844038256228238	2.0307085566271943	2.1889917275623216	In	NA	Sub_train
Cpd34327	0.03493091788847932	-0.010148034566641545	-12.510756957656186	-0.09941726375834743	-0.33529261436238644	0.011954669749346688	1.0	1.0	0.2213883619742668	0.7786116380257332	0.5915298707199067	0.3329734587001706	0.08836514695323508	0.14724763491352988	0.12302025405377044	0.09861587974403235	In	NA	Sub_train
Cpd12912	-0.5680518510615586	-0.008662382093345914	-3.448856226680523	-3.039341953567887	-0.4361595169126611	0.000277541656851911	1.0	1.0	0.13615820707540827	0.8638417929245917	0.1366376316553602	0.3217983553974369	0.3063830666386157	0.5306986946122539	0.19126903046060398	0.08537792194174533	In	NA	Sub_train
Cpd15306	-1.000479982572497	-0.000970074401038215	-0.05160347942777959	-0.2756056898316234	-0.32681885757200185	-0.011671703877026936	1.0	1.0	0.38667937163541777	0.6133206283645822	0.1895876124258812	0.2639366854287796	0.4543718267134174	0.17022769250433326	0.11728672285680924	0.2736594151000043	In	NA	Sub_train
Cpd18273	3.1023738872403586	-0.043469422911287525	40.405422337065744	-5.977939420040193	2.1207674418604565	-0.038242501056189024	1.0	1.0	1.5520847018724027e-06	0.9999984479152981	2.905619215198163	0.5836175114885684	2.216732631848913	0.9139766460688236	1.5388042828438524	0.6923293096229548	In	NA	Sub_train
Cpd18053	-1.6938865759790904	-0.06179638621499312	-27.31735036424959	-2.7604062747473592	-2.261666240736013	-0.04691212353286912	-1.0	-1.0	0.674859814552409	0.3251401854475911	0.7126958903060082	0.7214732427754401	0.7333596652284674	0.49431742879199114	1.4264472412844469	0.8289345421792449	In	NA	Sub_train
Cpd23037	-1.7577532323938916	-0.05685133126993822	-28.09921849611772	-3.1680985824396664	-1.4710069000766726	-0.01881456101988408	-1.0	-1.0	0.8892138012097672	0.11078619879023274	0.7608771117838349	0.6842764549384466	0.7674188606977287	0.5474922764190443	0.8914696501193179	0.3862077600528527	In	NA	Sub_train
Cpd21655	0.17388911704311738	0.08442141805176018	-73.48535661687336	-7.9277654113191804	1.4711148748159326	0.09475749894381098	-1.0	-1.0	0.9946639482531124	0.005336051746887585	0.6963604058609001	0.3783795806477584	2.7444982259306694	1.168290249806911	1.0992349923300693	1.4033208733990807	In	NA	Sub_train
Cpd10850	-3.3717499012673526	-0.00746075931221973	-20.56173440487548	-4.363057918307242	-2.1372995193319047	-0.04587630449699424	-1.0	-1.0	0.9729721479108585	0.027027852089141494	1.978481654323262	0.3127597282949523	0.4390762239455693	0.7033494741301155	1.3422979678661484	0.8126133816370728	In	NA	Sub_train
Cpd19325	0.2719170972764384	-0.023884298302905237	6.2716606247614015	-0.7148018791429633	0.4251469460771737	0.04107554887022581	1.0	1.0	0.06895026980973484	0.9310497301902652	0.7703130454976147	0.4362978693584868	0.7298214573484032	0.2275115558600252	0.3915099656630737	0.5574668245517985	In	NA	Sub_train
Cpd45266	-1.685106933425315	0.17870025526929156	18.63411080628651	-0.5701111843371182	2.0336207028675592	-0.04336801649793787	-1.0	-1.0	0.7182023358062675	0.28179766419373253	0.7060724982869832	1.0875466059820014	1.2683459092985483	0.20863971181444174	1.4798388724492342	0.7730908688228287	In	NA	Sub_train
Cpd14046	6.2521264317180565	-0.052765535409889486	40.175081667441454	1.4053976445064444	3.837189679218956	-0.015148936170212747	1.0	1.0	6.973315502811772e-08	0.999999930266845	5.28180318136956	0.6535430286286986	2.206698691889614	0.049023675445088385	2.700173518295588	0.3284493586460568	Outlier	4.405192441997304	Sub_train
Cpd19384	-2.159951034591693	-0.0057524301710371465	9.490891393992168	1.3264069120658286	-1.8050728341426063	-0.11504399166473725	1.0	1.0	0.2172608373478826	0.7827391626521174	1.064296493248377	0.29990964728950925	0.8700553478996346	0.03872100335089445	1.117506047220359	1.9024726017294904	In	NA	Sub_train
Cpd03377	1.985415179693418	0.011421418051760002	28.64364338312663	3.4422345886808188	1.9601148748159332	-0.03049487418452952	1.0	1.0	0.0008142167689937363	0.9991857832310063	2.0629817907433865	0.17072766735480033	1.704374201916101	0.3146860195807719	1.4301032039945185	0.5702517481825061	In	NA	Sub_train
Cpd00054	-0.421584820306582	-0.06157858194823995	-7.771356616873362	-7.453765411319179	-0.6108851251840672	-0.033494874184529524	1.0	1.0	0.027816161733049904	0.9721838382669501	0.24713285473658173	0.7198349153573573	0.1180893126090469	1.1064669646978726	0.3094922401553753	0.6175220530627025	In	NA	Sub_train
Cpd05992	-0.9244971540146056	0.009022757171296645	-35.07876737190844	0.4578212025718784	-0.18784896988135555	-0.02499718361787336	-1.0	-1.0	0.9528124331938775	0.04718756680612248	0.13226590972889968	0.18877043550497327	1.0714571118537592	0.07456765057248216	0.02325662425678176	0.4836259117749008	In	NA	Sub_train
Cpd20536	-1.4429180675587268	-0.04201616643477332	-24.88658113348036	-3.284582098923183	-1.1232047022744749	0.0031634609581379053	-1.0	-1.0	0.8381260086477508	0.16187399135224925	0.5233643992439674	0.5726860914274642	0.627472187536259	0.5626850900267737	0.6561389932690561	0.039905160197934664	In	NA	Sub_train
Cpd32247	0.011440212330045165	0.4677112442802805	-1.9208342486585452	22.04966903544309	0.07592839517525023	-0.01840377702446677	-1.0	-1.0	0.9524315302984314	0.047568469701568604	0.5738084030446546	3.2614922062329805	0.3729456967159283	2.741632696690304	0.15522097299033405	0.3797351318184255	Outlier	3.0074973780442407	Sub_train
Cpd44136	-1.6422497905681723	-0.06140963484059871	-19.81479029261459	-1.8646166788426128	-1.8295661103192544	0.0022363791064577377	-1.0	-1.0	0.7804112481058085	0.21958875189419153	0.6737409248522369	0.7185640923253729	0.40653836431529816	0.377480602662605	1.1340787394215268	0.05451297412387414	In	NA	Sub_train
Cpd17798	-1.40322723531975	0.12996185554324866	33.71231996542074	7.0538794395383535	1.5476744186046458	-0.045737637942961	-1.0	-1.0	0.6104954362151838	0.38950456378481624	0.49342150124215156	0.7209355300146587	1.9251723639723326	0.7857487818743464	1.151036872369369	0.810428444875127	In	NA	Sub_train
Cpd04574	-0.37713144383953534	-0.012465099209203023	69.02454389708771	11.309198938857758	-0.8901391918677193	0.17782340286877482	1.0	1.0	0.02954193972422392	0.9704580602757761	0.2806686322021391	0.3504024585538824	3.4634188895972198	1.3407653022044566	0.4984417159092499	2.712171074626459	Outlier	3.1716108207921687	Sub_train
Cpd20611	-0.3791818038224632	-0.038719463138070134	-28.45361410051333	-3.284582098923183	-0.2962816253513981	0.08228434007901703	-1.0	-1.0	0.8177542962541108	0.18224570374588925	0.2791218337005062	0.5478882328694691	0.7828567953974293	0.5626850900267737	0.09662455636598483	1.2067841992797697	In	NA	Sub_train
Cpd34328	3.5717441047016663	-0.05080737522598212	-17.17449322139245	-3.284582098923183	2.643278814209042	0.08228434007901703	1.0	1.0	0.0033316163853625014	0.9966683836146375	3.2597136937899367	0.6388137142487867	0.29152358064479555	0.5626850900267737	1.8923470299671927	1.2067841992797697	In	2.7336955009484414	Sub_train
Cpd11420	-1.834936714454166	0.05187990002843966	-19.226569569710644	4.5704585652092415	-0.26751929955168546	-0.049173007793697536	-1.0	-1.0	0.9852437555893349	0.01475624441066511	0.8191045915413959	0.1336017257489755	0.3809147025187912	0.46183899968155095	0.07716333080226055	0.8645587716153105	In	NA	Sub_train
Cpd23331	-3.1751108829568833	-0.08446942291128745	-33.31457766293425	-5.095939420040193	-2.533232558139544	-0.031380064829821794	-1.0	-1.0	0.9840560102189987	0.01594398978100129	1.83013651424163	0.8920202124215111	0.9946067074265516	0.7989383813722593	1.6101950159012288	0.5841994920758605	In	NA	Sub_train
Cpd40273	1.4891053811659258	-0.006765535409889445	36.85808166744145	2.8493976445064453	0.7521896792189571	0.03707020997375308	1.0	1.0	0.0007082801375226655	0.9992917198624773	1.688564001135618	0.3075302422161279	2.0622058461438635	0.23736296594603962	0.6127943097376656	0.4943556276235402	In	NA	Sub_train
Cpd26473	-1.444094017094021	0.16153057708871255	-43.527577662934256	-4.5459394200401935	4.276767441860456	0.08875749894381096	-1.0	-1.0	0.9999431164406359	5.6883559364029905e-05	0.5242515395482723	0.958395993176148	1.4394983063416404	0.7272025020263292	2.9976015514502974	1.3087802636386878	In	NA	Sub_train
Cpd36377	-1.696387763430202	0.07007174565313874	-26.814603111502336	-3.284582098923183	0.23558650651673424	-0.02266071486603792	-1.0	-1.0	0.9646986778705293	0.03530132212947065	0.7145827945735007	0.2704410995443985	0.7114593392591249	0.5626850900267737	0.2632491811238315	0.44681071502746317	In	NA	Sub_train
Cpd12398	-1.5213723776223749	-0.017453590884554712	-3.031823259647556	2.6809877167617833	-1.193851824604969	-0.010950434080355448	-1.0	-1.0	0.73029413911294	0.26970586088705994	0.5825505959428554	0.38792597821875957	0.32454956654105377	0.215397449114498	0.7039403982276043	0.2622945340368248	In	NA	Sub_train
Cpd00202	0.509019329501878	-0.035482737334197836	2.686617243476168	-1.6762447314940552	0.07918399715161135	-0.014008172628862371	1.0	1.0	0.01483800395378665	0.9851619960462134	0.9491837709281934	0.5235415260379186	0.5736522923547732	0.3529114621405067	0.15742378526806378	0.3104746118474419	In	NA	Sub_train
Cpd25269	-0.2604912181835282	0.03594583409437365	14.4195842764432	4.464414609165285	0.22753564550325994	0.0015151093097862476	1.0	1.0	0.167357446601322	0.832642553398678	0.3686624126977993	0.01374540938532776	1.0847556374360152	0.4480078061613066	0.25780179055964486	0.06587785518705365	In	NA	Sub_train
Cpd29880	0.06348697598697588	0.014963991533027791	-8.35490018272448	-2.6041771184030518	0.6704338896807451	0.017071543941622573	1.0	1.0	0.20827726528344148	0.7917227347165585	0.6130726574730032	0.14408036906513189	0.09266939387330657	0.4739406362286608	0.5574765349365955	0.17924128077819543	In	NA	Sub_train
Cpd25109	-0.7720389466796059	0.07831350389489705	14.941440844541619	4.840692626351542	0.6443777153079429	0.0037129115075884476	-1.0	-1.0	0.5111787171397089	0.48882128286029114	0.017250922784668676	0.3324357459393889	1.1074883901027777	0.4970853233274869	0.5398463512606321	0.03124759520156183	In	NA	Sub_train
Cpd08320	-2.8019434739147235	0.07851234439981969	25.682438633929802	1.0986726230682862	-0.1585602444992984	-0.049244266304157534	-1.0	-1.0	0.7458318408806244	0.2541681591193757	1.5486177595006154	0.3339314276167794	1.5753802612928631	0.009017877026423737	0.0034392250970836	0.8656815754535614	In	NA	Sub_train
Cpd24627	-0.7297312543719137	-0.06509308951169641	-23.521196518095746	-3.0609557252968083	-0.6979299769997493	0.07561534899460341	-1.0	-1.0	0.805485981442695	0.19451401855730496	0.014666143298350134	0.7462711013334361	0.5679942530730725	0.5335177544685382	0.36838871143319063	1.101702452011922	In	NA	Sub_train
Cpd16843	-1.2966338287263433	-0.0608601842911481	-13.569185897010195	-1.095935360161294	-2.0070386377917826	-0.023759615964939026	1.0	1.0	0.37534871377279155	0.6246512862272084	0.41300707500701317	0.7144311158990396	0.13447169186336985	0.27722236569461667	1.2541605753814555	0.46412584502020915	In	NA	Sub_train
Cpd10047	-1.831090560608012	0.05242935057789015	-38.97986627300735	-3.3449260501753737	-2.1856511676835533	-0.041480700101389836	-1.0	-1.0	0.8784158366224889	0.1215841633775111	0.8162030400793031	0.13773470217530773	1.2413940674628643	0.5705556834927443	1.3750137621834047	0.743352861666089	In	NA	Sub_train
Cpd21465	-1.358302682943342	0.007434383015776052	3.6496826027833773	1.3126706483295647	-0.5380398671096396	0.02404258183725878	-1.0	-1.0	0.6707453052949908	0.3292546947050093	0.4595302670779296	0.20071821305752532	0.6156046753531007	0.03692939797262444	0.2602035279522646	0.28908230966423726	In	NA	Sub_train
Cpd43726	-1.6647772630956448	-0.028442601873565714	-20.657647435471734	-1.4486826129085466	-0.8185770993302438	-0.008203181333102702	-1.0	-1.0	0.9168237327976358	0.08317626720236417	0.6907357262730651	0.4705855067454129	0.44325432063985687	0.3232307918085899	0.45002122187890164	0.2190067090549601	In	NA	Sub_train
Cpd44691	-0.08620583452421603	-0.010310733741697505	-12.757647435471732	-2.593737557963492	0.6176866369334924	0.019269346139424774	-1.0	1.0	0.3738239600544271	0.6261760399455729	0.5001438952400925	0.33419728467643445	0.09912001814018	0.4725790161411757	0.521786577499589	0.21387154076368725	In	NA	Sub_train
Cpd12019	-0.7466471028971006	0.012216738785774985	1.884110806286508	4.9452734310474975	-0.8064891872423319	-0.04721417034409171	1.0	1.0	0.303652752917729	0.696347247082271	0.0019047699929438543	0.16474525119679564	0.5386940653910055	0.5107256796685221	0.44184227329958775	0.8336938237974393	In	NA	Sub_train
Cpd05149	0.5018159245815169	-0.008705700712962337	52.72830329558393	7.097920743369037	0.9414397555007016	0.0297031021168951	1.0	1.0	0.00537318916650531	0.9946268108334947	0.9437494979077263	0.32212419879476356	2.7535333968421036	0.791493039434047	0.7408450956204903	0.3782738161305515	In	NA	Sub_train
Cpd31376	-1.054493853604021	-0.0399810634120272	-6.630724358548656	0.14417452994859645	-0.9158298465829908	-0.01730487592556567	1.0	1.0	0.45125151702790023	0.5487484829720998	0.23033585930672934	0.5573780116983984	0.1677767412960347	0.11547623214440253	0.5158245809033823	0.36242000182567957	In	NA	Sub_train
Cpd05836	-2.191584820306582	0.06942141805176005	4.3856433831266335	-0.3117654113191808	0.3331148748159327	-0.11649487418452953	-1.0	-1.0	0.7267913082125574	0.2732086917874425	1.088161128118443	0.2655493242088758	0.6476640867215241	0.1749439641730857	0.3292390314422518	1.9253338214147997	In	NA	Sub_train
Cpd14662	-0.17026020235271686	0.04848047504951128	5.033561355737053	-0.5827485469744806	0.8314229006697557	-0.029254121459444518	1.0	1.0	0.10896885788252808	0.8910311421174719	0.4367329960343975	0.10803119294116023	0.6758882385672571	0.21028798876245008	0.666405259197459	0.5507014949839386	In	NA	Sub_train
Cpd09427	-2.7261455056629567	-0.023944275795736228	-32.96063550377658	-4.363057918307242	-2.8537830358154217	-0.05521696383765358	-1.0	-1.0	0.9193675565947897	0.08063244340521021	1.4914355160434287	0.43674902108493224	0.9791885253927599	0.7033494741301155	1.8270865563854877	0.9597919865754129	In	NA	Sub_train
Cpd22399	-0.9011598258004848	-0.08157660599521291	-15.41680091370014	-3.284582098923183	-0.8462816253513977	0.07129532909000602	-1.0	-1.0	0.6823026312114242	0.3176973687885758	0.11466015044063509	0.870260394123416	0.2149562114907778	0.5626850900267737	0.46876671672477155	1.0336328993523105	In	NA	Sub_train
Cpd30784	-1.6902081393183066	-0.0454755689065327	-5.625229853054148	-2.4887925030184372	-1.776818857572002	-0.048074106694796434	1.0	1.0	0.29037980467634616	0.7096201953236538	0.7099208652554669	0.5987077759617251	0.21157739323471952	0.45889115105119305	1.0983887819845206	0.8472436416225645	In	NA	Sub_train
Cpd26635	-1.5786230863153965	-0.016191990610597534	-22.855262452161675	-3.2790875934286774	-0.19078711985689248	0.08722939502407195	-1.0	-1.0	0.980111537057018	0.01988846294298195	0.625740724096515	0.3784361993898294	0.5389852967071238	0.5619684478754656	0.025244641491971632	1.2847022842471258	In	NA	Sub_train
Cpd34414	-0.0057284227708615035	-0.04751067192927882	-11.443723990623221	-0.4538128681539521	-0.2462816253513975	0.0004162082108851555	1.0	1.0	0.20461738402686336	0.7953826159731366	0.5608563266920702	0.6140158556907909	0.04188379937677306	0.1934710536728955	0.06279345087882195	0.08319298517979944	In	NA	Sub_train
Cpd39457	-0.3263294494450285	-0.03762056203916892	-27.28328443018366	-2.767549131890216	-0.7023255813953538	0.041624999419676366	-1.0	-1.0	0.5970376163808011	0.40296238361919884	0.3189938284914158	0.5396222800168029	0.7318757087146978	0.4952490635886915	0.3713628745529412	0.5661243895481716	In	NA	Sub_train
Cpd18872	2.0252138005731406	0.009082734664127762	25.619462822563595	-1.1571095714506554	1.6114106823409098	0.02239423018890713	1.0	1.0	0.0004000496314587876	0.9995999503685412	2.093006004860122	0.18831928377852686	1.572636952822121	0.2852012490403186	1.194162237605752	0.2631096146751184	In	NA	Sub_train
Cpd26400	-2.917363922627083	-0.08305971647465223	-36.280885460852815	-3.0488266316091672	-1.1091974121349952	0.06362401140614903	-1.0	-1.0	0.999296364616868	0.0007036353831319578	1.6356913361469663	0.8814163765049048	1.1238229435070652	0.5319357704660798	0.6466613510630955	0.9127577241027233	In	NA	Sub_train
Cpd06391	-1.7036180331354844	0.027154625303164853	-37.808987152128225	-1.3350359402852638	-0.6081786402110262	-0.01895322757391732	-1.0	-1.0	0.9851940478333588	0.014805952166641104	0.7200373344785191	0.05238221343599487	1.1903890459976525	0.3084079845442803	0.30766097258292785	0.38839269681479843	In	NA	Sub_train
Cpd27498	-1.3214802291725392	0.04314866873006186	-8.466800913700142	-2.419746934088018	1.4691029900332178	0.058108515903192826	-1.0	-1.0	0.9664728122341746	0.03352718776582542	0.43175128348803676	0.06792525465409838	0.0877948521007099	0.4498856154108955	1.0978737066038282	0.8258513394393596	In	NA	Sub_train
Cpd33733	-0.4947394117818506	-0.03487330929191623	-7.787680034579263	-1.0230436373847211	-0.7232047022744745	0.01799862579330273	1.0	1.0	0.2634249574888511	0.7365750425111489	0.19194478365457968	0.5189573978851401	0.1173782432461822	0.2677151805484036	0.3854901493717562	0.19384909470413472	In	NA	Sub_train
Cpd10299	-3.3717499012673526	-0.06899922085068133	-38.739206932348	-1.75097000621933	-2.7724643544967402	-0.049173007793697536	-1.0	-1.0	0.9960277638034578	0.003972236196542216	1.978481654323262	0.7756530880442108	1.2309106327365555	0.36265779539829546	1.7720645386701024	0.8645587716153105	In	NA	Sub_train
Cpd08177	-1.6563652858827371	-0.027790429641890012	-27.84250363564471	-3.46140956665889	-1.3268599588923442	-0.022249930870620608	-1.0	-1.0	0.8562860998992408	0.1437139001007592	0.6843897022299525	0.4656798560692604	0.7562360265901108	0.5857484971004737	0.7939366426621416	0.440338086793036	In	NA	Sub_train
Cpd05810	-1.2717499012673523	-0.016251968103428528	-30.40788825102933	-3.3361348413841654	-1.5131236951560807	0.0035742449535552103	-1.0	-1.0	0.787682731881767	0.2123172681182331	0.39423455602069024	0.3788873511162749	0.8679875259899573	0.5694090560506516	0.9199668048615711	0.03343253196350761	In	NA	Sub_train
Cpd02761	1.994297127589036	0.06948978800884208	21.46740103994484	-0.8268912867061504	1.935424717906716	0.02293618482366201	1.0	1.0	0.000902347179659535	0.9990976528203405	2.069682362258104	0.26606360419489444	1.3917677268098336	0.24213125079986078	1.413397297936712	0.2716490682804846	In	NA	Sub_train
Cpd09044	-2.0217499012673525	-0.047021198872659334	-32.29799814113922	-3.4674535227028462	-2.30213468416707	-0.0035686121893019314	-1.0	-1.0	0.9116507858331562	0.0883492141668438	0.9600370911287517	0.6103340309909042	0.9503231777216923	0.5865368034669125	1.453829084856794	0.1459808769163559	In	NA	Sub_train
Cpd41293	0.12038757206919025	-0.04822282165378538	-14.893911171735468	-1.6898914041173378	-0.1136320443851887	0.012126488996567623	1.0	1.0	0.20636986106880606	0.7936301389311939	0.6559986594896389	0.6193726580933878	0.19217845242302484	0.35469138225101077	0.026960188451092187	0.10132319581083882	In	NA	Sub_train
Cpd25580	-1.9401615478538576	0.0008409764223694527	-24.65361410051333	-1.8186480329891168	-0.13254536161513386	0.02012084350009791	-1.0	-1.0	0.9881195427675203	0.011880457232479606	0.8984865615332212	0.2503139301735173	0.6173238397646732	0.371484964057801	0.01416301984472335	0.22728838737825446	In	NA	Sub_train
Cpd43643	-2.294997043315425	-0.06250853593949969	-17.301603479427776	-2.9409903052162387	-2.3158298465829907	-0.02743395056387193	-1.0	-1.0	0.7871353742634701	0.21286462573652987	1.1661756587045276	0.7268300451780372	0.29706066925106656	0.5178708001038408	1.463095534543931	0.5220214839280133	In	NA	Sub_train
Cpd08178	-2.720101549619001	0.0018799000284395575	-15.673272866413939	4.762216806967484	-1.128508310540696	-0.049722458343148083	-1.0	-1.0	0.9941937462201772	0.0058062537798228364	1.4868759351744265	0.24249912904729742	0.22612846421962504	0.4868498107622001	0.6597275318833983	0.8732163366116834	In	NA	Sub_train
Cpd18794	-3.8306261127596413	0.2685305770887125	40.83042233706573	-2.0109394200401933	1.9357674418604567	-0.07624250105618903	-1.0	-1.0	0.9309713004274571	0.0690286995725429	2.324659419340755	1.7632518224401699	2.2352461860973127	0.3965653126773602	1.4136291925413518	1.2910865047721078	In	NA	Sub_train
Cpd25158	-0.06159938624004565	0.05908273466412775	-32.8272404741397	-3.284582098923183	1.7938282647584922	0.09162499941967636	-1.0	-1.0	0.9671207559408962	0.032879244059103835	0.5187070829990111	0.18778157101774523	0.9733776639394673	0.5626850900267737	1.3175900070753996	1.3539628042181096	In	NA	Sub_train
Cpd35187	-0.5524317194741583	-0.04097724282870322	-35.013382756523825	-4.1163546216039455	-1.9603764424088281	0.0020645598592367977	1.0	1.0	0.35641145528036966	0.6435885447196303	0.14842151172319037	0.5648712903012444	1.0686088727386207	0.6711722415363867	1.2225879022961892	0.057220290190680693	In	NA	Sub_train
Cpd07901	-1.1261455056629572	-0.05141680326826372	-26.345800338941412	-4.148772204021529	-1.2372995193319043	-0.028293886914576655	-1.0	-1.0	0.5640620548075655	0.43593794519243445	0.28439010781289853	0.6433978424015655	0.6910376791141669	0.6754004302291039	0.733338069097224	0.5355713017531385	In	NA	Sub_train
Cpd17150	-1.9128735682819449	-0.07646942291128744	-45.00257766293426	-2.9029394200401932	-2.505232558139544	-0.04475742574257423	-1.0	-1.0	0.9408689322367985	0.05913106776320159	0.8779004175068675	0.8318440756541075	1.503751229909618	0.512907866089305	1.591249596828418	0.79498346835527	In	NA	Sub_train
Cpd24128	-0.8599510345916939	-0.001906276324883236	-16.273943770842994	-0.008757923099006776	0.08888320981343736	0.011954669749346688	-1.0	-1.0	0.8437086524828572	0.15629134751714277	0.08357209906107148	0.2709788123051802	0.25229447215982037	0.13542303941694797	0.16398648700215693	0.09861587974403235	In	NA	Sub_train
Cpd10269	-1.331090560608012	-0.07009812194958243	-47.16008605322712	-4.363057918307242	-0.2982885303209158	0.30742039879970906	-1.0	-1.0	0.9998018936095364	0.00019810639046353328	0.4390013500072623	0.7839190408968761	1.5977351090274199	0.7033494741301155	0.09798247264051407	4.754200911030732	Outlier	3.59624038057672	Sub_train
Cpd44228	-2.483458581776964	0.015513442082478282	0.7170778392535435	-0.8624188766448105	-0.6015441322972765	-0.02963175276167413	-1.0	-1.0	0.8999274455479032	0.10007255445209678	1.3083516803470665	0.13994739263879966	0.48785658740315524	0.24676507426402697	0.30317191784121833	0.556651743913505	In	NA	Sub_train
Cpd18450	-0.7761681938239784	-0.01570251755397804	-17.819426712567786	-0.10371725896658224	-1.5246621566945422	-0.07485851706384011	1.0	1.0	0.2111783552886609	0.7888216447113391	0.020366040787833557	0.3747543746899427	0.31961772458711274	0.14780847843615896	0.9277739830509163	1.2692793896828931	In	NA	Sub_train
Cpd24302	-2.7083540473360017	0.11543652412685153	-31.656825310476886	-3.5533379098046565	0.15471236230109509	-0.04314290588708406	-1.0	-1.0	0.9964028316340217	0.0035971683659783145	1.4780135797438814	0.6116757387765366	0.9223928530556512	0.5977386071593391	0.20852794704096594	0.7695438530872198	In	NA	Sub_train
Cpd09833	-2.4497718792893313	-0.057460759312219716	-33.87602011916119	-0.2619590172083411	-2.4669698490022345	-0.01895322757391732	-1.0	-1.0	0.9824178555425453	0.0175821444574546	1.2829383181244882	0.6888605830912244	1.0190638730046988	0.16844777239382924	1.5653602018474395	0.38839269681479843	In	NA	Sub_train
Cpd08483	1.3304151796934187	-0.04457858194824005	-34.90835661687336	1.2022345886808186	0.9861148748159332	0.19250512581547047	-1.0	-1.0	0.9118805026871963	0.08811949731280372	1.5688475767490133	0.5919606247266255	1.0640337971293998	0.02252534733552917	0.7710732691045937	2.943507581245418	In	NA	Sub_train
Cpd27012	-4.905094017094021	0.09453057708871238	9.576422337065745	0.8910605799598068	0.9397674418604564	-0.10824250105618903	-1.0	-1.0	0.9996253080768375	0.00037469192316255104	3.135241638226939	0.454420847749142	0.8737811873220098	0.01806072747392521	0.7397135712370753	1.7953030901608682	In	2.613619422038573	Sub_train
Cpd36624	-0.6260580931005318	0.2728189984003915	11.517814470915251	14.74014317580209	0.30811397904420706	-0.033100275305598365	-1.0	-1.0	0.823990602297837	0.17600939770216292	0.09287752659170308	1.7955094008611503	0.9583507604689288	1.7882594873390985	0.3123228725997157	0.6113044499585493	In	NA	Sub_train
Cpd17738	-0.12087356828194462	-0.08876553540988953	-43.31191833255856	-4.695602355493556	-0.9398103207810441	0.059242574257425774	-1.0	-1.0	0.7437055850432666	0.2562944149567334	0.473990439711327	0.9243356440820149	1.4301039046661483	0.746722869808584	0.5320502999479126	0.8437204341582013	In	NA	Sub_train
Cpd11488	-0.5371345166519681	0.2436381417866814	-17.41063550377658	11.985293730044408	0.3989642169318315	-0.03928289790358765	-1.0	-1.0	0.9712665493029807	0.028733450697019283	0.15996177323900024	1.5760104985390742	0.3018102464218771	1.4289475828716882	0.3737941522299162	0.7087226016805975	In	NA	Sub_train
Cpd13907	-0.5625573455670533	-0.0234975469285107	-23.870834248658547	-2.7184628326887665	0.13471960396645966	0.1557720471513574	-1.0	-1.0	0.9569037300332822	0.04309626996671778	0.14078270517263528	0.4333887189084184	0.5832249285838066	0.48884679297586714	0.195000404716998	2.3647129720317985	In	NA	Sub_train
Cpd19076	-0.8017092763499355	-0.031576605995212934	-1.1244932213924512	-1.1713952857363696	-0.6929849220546945	0.006934030313284727	1.0	1.0	0.24161272821184965	0.7583872717881504	0.039634319777954535	0.49415953932714407	0.4076353503830287	0.2870645186337194	0.36504277792347134	0.019506827465303796	In	NA	Sub_train
Cpd26252	-1.5478538555461654	-0.0821260565446634	-29.15526245216168	-3.284582098923183	-0.4281497572195296	-0.01881456101988408	-1.0	-1.0	0.9448493923092396	0.055150607690760405	0.6025283123997738	0.8743933705497483	0.8134215126245877	0.5626850900267737	0.18584944995850092	0.3862077600528527	In	NA	Sub_train
Cpd27651	-2.2962055038978137	0.003038778620171652	-27.638778935678157	-3.113702978044062	-1.4759519550217273	0.014701922496599438	-1.0	-1.0	0.9749000863526016	0.02509991364739833	1.1670873254526526	0.23378202446818663	0.7473615129793582	0.540397519121095	0.8948155836290371	0.1419037047258971	In	NA	Sub_train
Cpd04054	1.985415179693418	0.011421418051760002	28.64364338312663	3.4422345886808188	1.9601148748159332	-0.03049487418452952	1.0	1.0	0.0008142167689937363	0.9991857832310063	2.0629817907433865	0.17072766735480033	1.704374201916101	0.3146860195807719	1.4301032039945185	0.5702517481825061	In	NA	Sub_train
Cpd46068	-1.263128911447293	0.058920035489071675	-5.320834248658547	-0.2761551403810742	0.5935108127576684	-0.07908230221222358	-1.0	-1.0	0.647000014970618	0.352999985029382	0.3877308521602498	0.18655774504148046	0.2248372627287256	0.17029935671946408	0.5054286803409611	1.3358325935870703	In	NA	Sub_train
Cpd13124	-0.7004694334791408	-0.012508535939499705	0.5225723447480455	-0.07725404147997572	0.33636795561481125	0.042585233964544215	-1.0	-1.0	0.5829972685732434	0.41700273142675653	0.036741359889028685	0.3507291903817651	0.47938367440518004	0.14435691084211477	0.33144013783555426	0.5812545827789715	In	NA	Sub_train
Cpd15235	-1.0752052572977715	-0.04272831615927989	-3.1944606222849217	-3.1585727227986564	-1.3059397366928809	-0.023759615964939026	1.0	1.0	0.12748059617566787	0.8725194038243321	0.24596061226082339	0.5780428938300611	0.3174648709269276	0.5462498292956373	0.7797815577812431	0.46412584502020915	In	NA	Sub_train
Cpd43712	-0.4153267136450955	-0.0630579864889503	-22.77742765525195	-3.239891404117338	-0.2823133630665076	0.002785829655908284	-1.0	1.0	0.4949390839563399	0.5050609160436601	0.25185399155530935	0.7309630216043702	0.535594711448297	0.5568561331349957	0.08717332126933515	0.045855409127501245	In	NA	Sub_train
Cpd17043	-1.0043261364186509	-0.0289920524230162	-13.057647435471733	1.4969217826958492	-0.7301155608687051	-0.01881456101988408	-1.0	-1.0	0.7036547185603688	0.2963452814396312	0.19248916388797382	0.47471848317174503	0.11218840937434497	0.06096106550762543	0.39016618909392176	0.3862077600528527	In	NA	Sub_train
Cpd23351	-1.0676433422840017	0.2925992181806113	8.646935350036124	22.11102229668121	-0.03639151546128778	-0.024858517063840117	-1.0	-1.0	0.9904227757351742	0.009577224264825717	0.24025587801407317	1.9442965522091264	0.8332915220101156	2.7496349333187715	0.07922283808926649	0.48144097501295496	In	NA	Sub_train
Cpd37129	-0.6766075436499822	-0.03981836423697112	-24.010207507106728	-2.843922758263842	-0.7929849220546945	-0.0017815939869170441	-1.0	-1.0	0.5409149183111485	0.45908508168885154	0.05474285023277162	0.5561541857221336	0.5892962094804107	0.5052103894918726	0.43270498889779624	0.11782324516529125	In	NA	Sub_train
Cpd41965	-0.4730190213374032	-0.04272831615927989	-17.76643864426294	-3.0854957997217336	-0.7097858905390348	-0.013697686827608198	1.0	1.0	0.2541318272225169	0.7458681727774831	0.20833071962392002	0.5780428938300611	0.31730949522927815	0.5367184886832411	0.37641068466507555	0.30558235901868963	In	NA	Sub_train
Cpd42058	0.2901677918494101	-0.010860184291148114	9.21597893815464	0.20296573873980486	0.0242800435268989	0.01047813734821598	1.0	1.0	0.027337144634676624	0.9726628553653234	0.7840814311734418	0.3383302611027676	0.8580798028062016	0.10780816112540706	0.12027455633326532	0.07535050082172007	In	NA	Sub_train
Cpd25926	-0.0006011082934178966	-0.04751067192927882	-23.003614100513325	-3.280735945077029	0.6811909021211298	0.04649446987372429	-1.0	-1.0	0.6548468123573691	0.3451531876426309	0.5647243900649154	0.6140158556907909	0.5454476879767658	0.5621834405208581	0.564754967388543	0.642851507204156	In	NA	Sub_train
Cpd08659	0.9777006481831971	-0.05526295711441751	-36.3826135257546	-4.363057918307242	0.7028103707779848	0.09313468451399476	-1.0	-1.0	0.5174482876636515	0.4825517123363485	1.302758541951766	0.6723286773858936	1.1282543506791687	0.7033494741301155	0.5793831778826722	1.3777505624452824	In	NA	Sub_train
Cpd23110	0.3834555588148997	-0.016191990610597534	-22.461855858755087	-3.2790875934286774	1.0476744186046456	0.0953955687748232	-1.0	-1.0	0.6690889146819821	0.33091108531801794	0.8544580378983005	0.3784361993898294	0.5218479924513326	0.5619684478754656	0.8127258174977443	1.4133747918813484	In	NA	Sub_train
Cpd27479	-3.1330940170940216	-0.09746942291128737	-57.48457766293426	-5.977939420040193	-1.6812325581395438	0.15175749894381094	-1.0	-1.0	0.9999393091569088	6.0690843091191644e-05	1.7984388486116267	0.9898064346685411	2.0474834278591074	0.9139766460688236	1.0337129783999806	2.3014566661228093	In	NA	Sub_train
Cpd00381	1.4344151796934188	0.02142141805176001	31.484643383126627	0.7512345886808198	1.2391148748159333	0.016505125815470482	1.0	1.0	0.0009142470828488181	0.9990857529171512	1.647305528283998	0.09550749639554582	1.8281318669036428	0.03629807372813337	0.9422586628696359	0.17031636160723582	In	NA	Sub_train
Cpd02844	0.918415179693418	0.025421418051760014	-14.261356616873375	-1.97476541131918	1.4341148748159336	-0.05149487418452952	1.0	1.0	0.06086976869539895	0.939130231304601	1.2580333841296512	0.06541942801184401	0.16462355109005522	0.39184717754087073	1.0741999742695696	0.9011438823438801	In	NA	Sub_train
Cpd12600	-1.801042707292705	-0.0202008436318074	-8.128526556350854	2.0145042002782665	-1.0020935828467272	-0.006554829684751057	-1.0	-1.0	0.9045709447730933	0.09542905522690674	0.7935348379721622	0.4085908603504224	0.10253052425513062	0.12846875616083836	0.5741925321284869	0.19303401406584134	In	NA	Sub_train
Cpd17443	-0.12905141114392554	-0.0048162282471920035	-15.521383699207995	-3.1085727227986566	0.18417015341700896	0.044296667675922094	-1.0	1.0	0.3984946277538971	0.6015053722461029	0.4678210474139614	0.2928675204131078	0.2195119740153625	0.5397283857187347	0.22845973981419151	0.6082212472186642	In	NA	Sub_train
Cpd21758	-0.934126858767518	-0.017290891709498633	-17.189328386227615	-1.9702963846374688	-0.8501277791975517	0.010230733609988026	-1.0	-1.0	0.5972272867222107	0.4027727132777893	0.1395305915442863	0.3867021522424947	0.29216981977175976	0.3912642874339017	0.47136910945455335	0.07145221744354151	In	NA	Sub_train
Cpd30368	1.8515501024399348	-0.0465744700054338	11.804440476616175	-3.010221074447008	1.2034009226477782	-0.041480700101389836	1.0	1.0	0.00041733006698096986	0.999582669933019	1.96199352398011	0.6069737288143904	0.9708365630702143	0.5269004912103216	0.9180938132063493	0.743352861666089	In	NA	Sub_train
Cpd32377	1.5354803684379297	-0.058010209861670325	-28.765031108172177	-3.5416293468786697	0.08632685429446893	0.19752281616688394	1.0	1.0	0.276206686867438	0.723793313132562	1.7235494482877565	0.6929935595175575	0.7964225263742917	0.5962114725095704	0.1622568003376587	3.0225701654806625	In	2.502050528028648	Sub_train
Cpd04794	-0.7015848203065822	-0.08057858194823986	-22.82935661687337	-6.936765411319182	-0.5618851251840669	-0.033494874184529524	1.0	1.0	0.23931987344574224	0.7606801265542578	0.035899908296238715	0.86275324017994	0.5378568047378057	1.0390352381126988	0.27633775677795586	0.6175220530627025	In	NA	Sub_train
Cpd11072	-2.3805411100585614	-0.05581240766386812	-21.651844294985366	-0.0680029732522968	-2.8818050138373987	-0.041480700101389836	-1.0	-1.0	0.8728741532465429	0.1271258467534571	1.2307103918068205	0.6764616538122268	0.4865628323861978	0.14315030445265706	1.8460468462738968	0.743352861666089	In	NA	Sub_train
Cpd29950	0.2426078551078553	0.3017771783462145	-5.072482600306897	15.418350354124419	0.8649393841862397	0.08465396152404014	-1.0	-1.0	0.9720095281288268	0.02799047187117322	0.7482020541361741	2.013333325480516	0.235655784409756	1.876717284276688	0.6890832529855573	1.2441217753320677	In	NA	Sub_train
Cpd19377	-0.7647450247796111	-0.004864227752847822	0.9950543887712354	-3.597698812060295	-0.03175380311243957	-0.012315838217911122	1.0	1.0	0.15009142705229006	0.8499085729477099	0.011748363448805671	0.29322857351524684	0.4999656084132233	0.603524549580952	0.08236081680312647	0.28380889065913756	In	NA	Sub_train
Cpd37342	-1.0984257294429676	0.01753057708871264	-18.773577662934255	1.389060579959808	0.3777674418604562	-0.010242501056189028	-1.0	-1.0	0.9452297392715543	0.054770260728445735	0.2634782149357008	0.12477446863711515	0.3611817843065771	0.04689285055202622	0.3594519455613691	0.25113979740778947	In	NA	Sub_train
Cpd26354	-1.2478538555461651	0.026665152246545358	-11.563504210403435	-3.2790875934286774	0.9916304625606904	0.08118543898011593	-1.0	-1.0	0.9568320543592438	0.04316794564075624	0.3762072983565491	0.056064038135881594	0.047101581957446716	0.5619684478754656	0.7748052377209254	1.1894690692870238	In	NA	Sub_train
Cpd20782	-0.8661108829568827	-0.10457858194823988	-67.00935661687336	-6.5977654113191795	-2.487885125184067	0.060757498943811	-1.0	-1.0	0.9538288640341022	0.04617113596589789	0.0882191094889449	1.043281650482151	2.4623952204891624	0.994819850661298	1.5795119401434536	0.8675907514235232	In	NA	Sub_train
Cpd38472	-0.6919921590345975	0.2728189984003915	11.331550734651506	15.031351967010885	0.32075134168156905	-0.03255082475614781	-1.0	-1.0	0.8605809803059843	0.13941901969401577	0.043136644384401165	1.7955094008611503	0.9502368692081556	1.8262415213584224	0.3208735915689981	0.6026468849621762	In	NA	Sub_train
Cpd25702	-4.455094017094021	0.4085305770887124	-59.79857766293426	-5.977939420040193	9.675767441860456	-0.0263800648298218	-1.0	-1.0	0.9999999996512221	3.4877784526220723e-10	2.7957601171621023	2.8163342158697313	2.148284285578633	0.9139766460688236	6.650684321954099	0.5054156506088668	Outlier	5.437972572102561	Sub_train
Cpd45520	-0.6449970433154251	-0.04822282165378538	-21.41424084206514	-2.5887925030184364	-0.9312144619676064	0.056082532952611584	-1.0	-1.0	0.641797508164474	0.35820249183552605	0.07858991853320715	0.6193726580933878	0.4762125161150311	0.4719340382049984	0.5262341518225093	0.7939283955206746	In	NA	Sub_train
Cpd13501	-0.520249653259361	0.008920035489071684	21.15498992716563	6.163405299179366	0.2506536699005257	0.009068750448060702	1.0	1.0	0.26819780147280503	0.731802198527195	0.17269977125565408	0.18954310975479163	1.378158691317502	0.6696052446135042	0.2734439570004187	0.05314311800022181	In	NA	Sub_train
Cpd27669	-1.0907109984033083	0.04644537202676503	0.8474848005855738	-3.284582098923183	1.4932788142090416	0.049866757661434585	-1.0	-1.0	0.8249854185254211	0.17501458147457893	0.2576581957624794	0.09272311321209342	0.49353728470430724	0.5626850900267737	1.114231603762456	0.6959878644937654	In	NA	Sub_train
Cpd30105	-1.842007529507529	-0.0289920524230162	-8.361493589317886	1.1293393651134311	-1.593851824604969	-0.013697686827608198	-1.0	-1.0	0.8019317600234473	0.19806823997655268	0.8244388383180268	0.47471848317174503	0.0923821764835447	0.013017705585120614	0.974589242124904	0.30558235901868963	In	NA	Sub_train
Cpd27517	-1.7220296797219896	0.02996185554324854	-24.760207507106728	-2.559307373648457	0.8586634295936569	0.07678983458451152	-1.0	-1.0	0.996006646582344	0.003993353417656042	0.7339271428973969	0.031266179577886494	0.621967187565823	0.4680883260541185	0.6848368033484711	1.12020854931604	In	NA	Sub_train
Cpd24688	-2.165110882956883	-0.07557858194823996	-79.98635661687338	-7.28776541131918	-2.532885125184067	-0.023242501056189024	-1.0	-1.0	0.9972454676005589	0.0027545323994410884	1.0681891002961073	0.8251431547003136	3.0276902639750247	1.0848157720225557	1.6099599350818998	0.45597778522197335	In	2.505315238535092	Sub_train
Cpd14052	1.7121573800648655	-0.028442601873565714	-3.9779771058014015	-2.8217595359854704	1.1627415819884377	-0.02266071486603792	1.0	1.0	0.0035330406647762214	0.9964669593352238	1.856835183052872	0.4705855067454129	0.2833338711102259	0.5023196654204575	0.8905828043486568	0.44681071502746317	In	NA	Sub_train
Cpd41848	0.8852227369043553	-0.0355854590164228	12.381363553539257	3.932086617860685	0.039664658911514536	-0.006005379135300503	1.0	1.0	0.012093921387397066	0.9879060786126029	1.2329928930943432	0.524314200287737	0.9959680846743779	0.3785768669673282	0.13068412725239242	0.18437644906946832	In	NA	Sub_train
Cpd03919	-0.12750738368915884	-0.05306660296860138	-33.12132076456644	-5.950199557382843	-0.3893873121684709	-0.029695394123706406	1.0	1.0	0.26570169090340745	0.7342983090965925	0.4689858669448727	0.655807663952358	0.9861881849046457	0.9103585670858048	0.15962192260924682	0.557654526108924	In	NA	Sub_train
Cpd31908	-1.941307040417208	-0.0322887557197195	-16.80709798492228	-2.1305507447766785	-1.2361595169126611	-0.0321400407607305	-1.0	-1.0	0.8447324117959654	0.1552675882040347	0.8993507249949425	0.49951634172974113	0.2755193650189265	0.4121660827859118	0.7325667182552033	0.596174256727749	In	NA	Sub_train
Cpd22449	-2.4801108829568834	-0.05146942291128753	-40.07557766293426	-4.711939420040193	-1.6372325581395444	0.009757498943810993	-1.0	-1.0	0.9914397407007339	0.008560259299266028	1.3058261650414933	0.6437936482559721	1.2891246845405158	0.7488536947016462	1.0039416055712782	0.06399556846018609	In	NA	Sub_train
Cpd37642	-0.16942572944296774	0.08553057708871248	-28.30557766293425	-5.538939420040194	1.8947674418604563	0.0426199351701782	-1.0	-1.0	0.8718036539346803	0.12819634606531968	0.43736252521815094	0.38672269388581376	0.776408135120111	0.8567183714636176	1.3858876860418783	0.5818013616356478	In	NA	Sub_train
Cpd39668	-1.5087333070516888	-0.050420623851587715	9.670923993099695	-3.129451843677777	-1.4279177586709029	-0.02523614836606973	1.0	1.0	0.08960530421344581	0.9103946957865542	0.5730156383824503	0.6359045637987195	0.8778978026997704	0.542451625893705	0.8623145843543208	0.4873912239425214	In	NA	Sub_train
Cpd21156	-1.7873014157570546	-0.07478903978292298	-30.064344107469374	-4.494691293263302	-1.7174680888267249	0.02763721725098569	-1.0	-1.0	0.9167606399724476	0.08323936002755243	0.7831683611901221	0.8192042050348453	0.8530222950757985	0.7205182666823801	1.0582307396212074	0.34572214697757775	In	NA	Sub_train
Cpd13633	-0.7306892136989211	-0.03943161286257671	-18.20490018272448	-1.2503309645568979	-0.30703863779178225	0.04203578341509368	-1.0	-1.0	0.7855975215925174	0.21440247840748258	0.013943455544015139	0.5532450352720661	0.3364094516484423	0.2973600101463712	0.1039029888179319	0.5725970177825989	In	NA	Sub_train
Cpd27648	-2.199502207194517	0.009632185213578372	-27.115702012601236	-3.082933747274831	-0.5935343726041448	0.027339285133962082	-1.0	-1.0	0.9890806952884641	0.010919304711535956	1.0941340315486094	0.18418630735219374	0.7245756000582501	0.5363843230737703	0.29775233733911505	0.341027699642475	In	NA	Sub_train
Cpd44468	-2.483458581776964	-0.0674535908845547	-24.91094413876844	-2.7102210744470083	-2.24440127515442	-0.02908230221222358	-1.0	-1.0	0.9333142653612027	0.06668573463879737	1.3083516803470665	0.7640268330150316	0.6285334718187412	0.48777182974890515	1.414765383847985	0.547994178917132	In	NA	Sub_train
Cpd08731	-1.5343872639047154	0.06012165827019785	-17.291954185095253	-0.04437659962592309	-0.9301566621890478	-0.044777403398093135	-1.0	-1.0	0.7918918247841157	0.2081081752158843	0.5923690701464439	0.19559637214396505	0.2966403334061632	0.14006874320203266	0.5255184211046551	0.7952982516443268	In	NA	Sub_train
Cpd40517	-1.358733307051689	-0.040530513961477686	48.24674816892389	0.6210976068716729	-1.2422034729566176	-0.02743395056387193	1.0	1.0	0.00487111742175983	0.9951288825782402	0.45985513136083805	0.5615109881247305	2.5583110110665332	0.05327169341086877	0.7366561925448606	0.5220214839280133	In	NA	Sub_train
Cpd09396	-0.6783433078607591	0.3436381417866813	-13.971624514765587	23.92265636740704	-0.5136731457055314	-0.0035686121893019314	-1.0	-1.0	0.9979135958494243	0.0020864041505757576	0.053433383845028375	2.3282122081316174	0.15200244287858322	2.985924320803434	0.24371646550829093	0.1459808769163559	In	NA	Sub_train
Cpd08134	-0.7690026485200998	-0.0036146054660659423	-37.572723415864495	-0.844926050175374	-0.2851017171341026	-0.010711469332159072	-1.0	-1.0	0.9337063900632215	0.06629360993677842	0.014960329190012002	0.2838288933106241	1.180097089531186	0.24448350464760737	0.08905998328126244	0.2585292218692042	In	NA	Sub_train
[truncated: 33,457 more rows]
