# Supplementary material for: QSAR-Co-X: an open source toolkit for multitarget QSAR modelling
Source: J Cheminform. 2021 Apr 15;13:29. doi: 10.1186/s13321-021-00508-0 (PMC8048082; doi:10.1186/s13321-021-00508-0)
Supplement: Supplementary file 3 — Additional file 3. Folder (CS_2) containing both the input files and the results (i.e., the output files from the current toolkit) of the SFS-LDA models for Case study-2. [file 13321_2021_508_MOESM3_ESM.zip › 13321_2021_508_MOESM3_ESM/CS_2/CS2_predefined_sfslda/CS2PD_strbj_sfslda.txt]

Sub-training set results 

Wilks lambda: 0.4386853405127251
Fvalue: 5924.688468675159
pvalue: 0.0
Selected features :['Pq1(AR)_me_p', 'Pq3(AW)_ai_p', 'Pq0(PSA)_ai_p', 'Pq5(PSA)_ai_p', 'Pq0(AR)_ai_p', 'Pq7(HYD)_tm_p']
intercept: [2.22309814]
coefficients: [[  2.34797159   2.04454795   0.09982817  -0.2806338   -1.08035022
  -14.05143347]]
True Positive: 11140
True Negative: 15633
False Positive 406
False Negative 610
Sensitivity: 97.4686701165908
Specificity: 94.80851063829788
Accuracy: 96.34387707366224
f1_score: 95.63873626373626
MCC: 0.9250239893700826
ROC_AUC: 0.9613859037744433

Test set results: 

True Positive: 2771
True Negative: 3899
False Positive 110
False Negative 168
Sensitivity: 97.25617360937889
Specificity: 94.28376998979245
Accuracy: 95.99884858952217
f1_score: 95.2233676975945
MCC: 0.9179515221595577
ROC_AUC: 0.9576997179958566
