# Supplementary material for: QSAR-Co-X: an open source toolkit for multitarget QSAR modelling
Source: J Cheminform. 2021 Apr 15;13:29. doi: 10.1186/s13321-021-00508-0 (PMC8048082; doi:10.1186/s13321-021-00508-0)
Supplement: Supplementary file 3 — Additional file 3. Folder (CS_2) containing both the input files and the results (i.e., the output files from the current toolkit) of the SFS-LDA models for Case study-2. [file 13321_2021_508_MOESM3_ESM.zip › 13321_2021_508_MOESM3_ESM/CS_2/CS2_predefined_sfslda/CS2PD_vdbj_pred.csv]

Cpd	Pq1(AR)_me_p	Pq3(AW)_ai_p	Pq0(PSA)_ai_p	Pq5(PSA)_ai_p	Pq0(AR)_ai_p	Pq7(HYD)_tm_p	BEi(cj)	Pred	%Prob(-1)	%Prob(+1)	stdPq1(AR)_me_p	stdPq3(AW)_ai_p	stdPq0(PSA)_ai_p	stdPq5(PSA)_ai_p	stdPq0(AR)_ai_p	stdPq7(HYD)_tm_p	Outlier_info(standardization_approach)	snew	Set
Cpd00012	-2.2165848203065823	-0.051578581948239936	-23.93335661687337	-7.5107654113191815	-2.2738851251840666	-0.05949487418452953	1.0	-1.0	0.5189166691089897	0.4810833308910103	1.1070212126220451	0.6446147443981028	0.5859484844795326	1.1139014103755422	1.434714808658398	1.0271980286910705	In	NA	Validation
Cpd00015	-2.104584820306582	-0.06257858194823984	-21.70435661687337	-7.497765411319182	-2.144885125184067	-0.058494874184529526	1.0	1.0	0.4426948790873203	0.5573051209126797	1.0225280340459075	0.7273569324532819	0.48885033760968716	1.1122058350455477	1.3474305565015192	1.0114412603976717	In	NA	Validation
Cpd00026	-0.6785848203065825	-0.05557858194823995	-7.771356616873362	-7.4437654113191805	-0.4878851251840661	-0.04349487418452952	1.0	1.0	0.04891165607147163	0.9510883439285284	0.05325118603955236	0.6747028127818047	0.1180893126090469	1.1051626759824924	0.2262677206569549	0.77508973599669	In	NA	Validation
Cpd00038	-0.2486729781904295	-0.034383836235296616	-25.90569044883152	-4.065255720505044	-0.4636731457055313	-0.0074147660354557795	1.0	1.0	0.3254647604201185	0.6745352395798815	0.37757813289594694	0.5152755731852524	0.6718659183475623	0.6645074695292221	0.20988536002112843	0.20658383189096657	In	NA	Validation
Cpd00039	0.255722626205175	0.023857922006461557	-6.463932207073281	-0.244376599625923	0.7044587224263376	-0.029392788013477757	1.0	1.0	0.12482044861300623	0.8751795513869938	0.7580958817818081	0.07718007199399084	0.1750424249302624	0.16615451750964363	0.5804984890525795	0.5528864317458844	In	NA	Validation
Cpd00046	-0.13258482030658225	-0.07757858194823998	-45.70035661687337	-7.910765411319179	-0.5318851251840675	-0.02449487418452952	1.0	1.0	0.4182806971182008	0.5817193028817992	0.46515543159822115	0.8401871888921646	1.534147391126427	1.166072958990764	0.2560390934856588	0.4757111384221135	In	NA	Validation
Cpd00050	-0.26460704412449537	-0.030537682389142826	-25.239756382897447	-4.0509700062193295	-0.39004677207915744	-0.020052128672818414	1.0	1.0	0.29739756647454374	0.7026024335254563	0.365557419695849	0.4863447382009242	0.6428569619816134	0.6626441999358214	0.16006812776530663	0.4057078268075443	In	NA	Validation
Cpd00058	-0.19427737379482546	-0.038229990081450525	-22.165031108172183	-4.224596379845703	-0.43894787098025656	-0.022249930870620608	1.0	1.0	0.1902312421824054	0.8097687578175946	0.41861436071697095	0.5442064081695815	0.5089179192226633	0.6852900919171541	0.19315569247253161	0.440338086793036	In	NA	Validation
Cpd00062	-0.1620938498545726	0.13640708124192474	53.55837848355387	11.434010968932949	2.569259304372882	-0.05450742419889437	1.0	1.0	0.09539523114943216	0.9046047688505678	0.4428937199624457	0.7694166279071982	2.7896925545426505	1.3570443944415376	1.8422637930596892	0.9486119348925022	In	NA	Validation
Cpd00064	-0.8783433078607591	-0.01735086920232963	-4.989756382897453	-1.6592117644610882	-0.9345522665846522	-0.036535645156334895	1.0	1.0	0.16578036081110503	0.834219639188895	0.09744729218378792	0.38715330396894027	0.23925944632451995	0.350689871471452	0.5284925842244056	0.6654347766987326	In	NA	Validation
Cpd00065	5.154415179693417	-0.09257858194823987	-20.977356616873365	-7.796765411319179	3.483114874815933	-0.022494874184529515	1.0	1.0	2.0743780478227336e-05	0.9999792562195218	4.45368610241998	0.9530174453310455	0.457181269518894	1.1512040676354256	2.4605986771334867	0.44419760183531587	Outlier	3.6469131119448615	Validation
Cpd00070	-0.6855848203065813	0.058421418051759925	31.67664338312663	7.905234588680817	1.2471148748159342	-0.031494874184529516	1.0	1.0	0.3160936760767479	0.6839063239232521	0.047970362378544705	0.18280713615369495	1.8364956372935086	0.8967900732551103	0.9476716397475824	0.5860085164759048	In	NA	Validation
Cpd00079	-0.7785848203065822	-0.05557858194823995	2.462643383126633	-7.688765411319182	-1.0318851251840675	-0.04249487418452952	1.0	1.0	0.012166235675235226	0.9878337643247648	0.022189151974855544	0.6747028127818047	0.5638956989105267	1.137117749509316	0.5943501483572834	0.7593329677032912	In	NA	Validation
Cpd00091	1.2224151796934182	0.10042141805175996	55.88564338312664	9.11823458868082	3.549114874815934	-0.04649487418452952	1.0	1.0	0.00583679403697035	0.9941632059630297	1.4873720116934521	0.4987318541825638	2.891071248586506	1.0550002944307713	2.5052557363765415	0.8223600408768863	In	NA	Validation
Cpd00096	-0.3327389122563633	-0.028889330740791117	-26.639756382897453	-4.072948028197351	-0.5944423764747623	-0.00906311768380743	1.0	1.0	0.34616587525760467	0.6538341247423953	0.314158508081637	0.4739458089219257	0.7038427877410499	0.6655107685410534	0.2983667128337073	0.2325565268800854	In	NA	Validation
Cpd00104	0.2864918569744053	-0.035482737334197836	-16.156239899380974	-4.1515194567687805	-0.051585233617619165	-0.015107073727763471	1.0	1.0	0.0663943749089334	0.9336056250910666	0.7813082934785486	0.5235415260379186	0.2471671380196819	0.6757587513047577	0.06894243245548523	0.32778974184018783	In	NA	Validation
Cpd00105	0.2331951536777023	0.021110669259208743	-7.9194267125677875	-0.3174535227028466	0.675337843305458	-0.025546634167323917	1.0	1.0	0.14910128040442783	0.8508987195955722	0.7411010803609797	0.09784495412565464	0.11163918614033025	0.17568585812204	0.5607946583842318	0.4922834767712739	In	NA	Validation
Cpd00106	-0.7135848203065827	-0.018578581948240025	-20.977356616873365	-7.404765411319182	0.07611487481593304	-0.04049487418452952	1.0	1.0	0.27282964542186783	0.7271703545781322	0.02684706773450939	0.39638818023256384	0.457181269518894	1.1000759499925086	0.155347149238237	0.7278194311164936	In	NA	Validation
Cpd00108	0.2284151796934184	-0.05257858194823983	-16.001356616873366	-5.2307654113191795	-0.08988512518406644	-0.01249487418452952	1.0	1.0	0.05758775423439322	0.9424122457656068	0.7374950518302351	0.6521367614940274	0.2404202202482115	0.816523583268777	0.043027879020858	0.28662991890132833	In	NA	Validation
Cpd00122	0.10641517969341764	-0.06157858194823995	-19.721356616873365	-5.3987654113191805	-0.4328851251840664	-0.020494874184529516	1.0	1.0	0.06604840729203576	0.9339515927079642	0.6454578394526566	0.7198349153573573	0.4024682715518567	0.8384356336871704	0.1890535046210764	0.41268406524851836	In	NA	Validation
Cpd00123	-0.7755848203065812	-0.051578581948239936	-29.31835661687337	-7.540765411319179	-1.3488851251840668	-0.05149487418452952	1.0	1.0	0.1588468571736108	0.8411531428263892	0.01992594183442254	0.6446147443981028	0.8205261071327934	1.1178142765216834	0.8088393571458928	0.9011438823438801	In	NA	Validation
Cpd00125	-0.3169810678996857	-0.05231472326935335	-13.654403471333364	-5.765989031067053	-0.6548008460030579	-0.030447273822954517	1.0	1.0	0.05940383637413027	0.9405961636258697	0.3260462791280989	0.6501520120005351	0.13818388053430883	0.8863321960130052	0.3392065878268163	0.5695017203144868	In	NA	Validation
Cpd00140	-0.5055848203065816	-0.06557858194823996	-34.46135661687337	-7.416765411319179	-0.5408851251840671	-0.01249487418452952	1.0	1.0	0.4248198530812416	0.5751801469187584	0.1837629708044792	0.7499229837410591	1.0445618941904944	1.1016410964509649	0.26212869247334775	0.28662991890132833	In	NA	Validation
Cpd00146	-0.5405848203065817	-0.06057858194823984	-32.29635661687337	-7.505765411319182	-0.4358851251840674	-0.029494874184529517	1.0	1.0	0.35489209677995337	0.6451079032200466	0.15735885249943624	0.7123128982614311	0.9502516707839374	1.113249266017852	0.19108337095030684	0.5544949798891073	In	NA	Validation
Cpd00150	-0.2658532483508137	-0.05231472326935335	-30.331095200656673	-5.781026625052014	-0.6006655076571932	-0.030447273822954517	1.0	1.0	0.23809844519656953	0.7619015548034305	0.3646172790151646	0.6501520120005351	0.8646423205688412	0.8882935324271111	0.3025774209835727	0.5695017203144868	In	NA	Validation
Cpd00156	-1.9615848203065818	-0.07357858194823996	-30.30135661687337	-7.691765411319182	-2.438885125184066	-0.06049487418452953	1.0	1.0	0.47865097137731905	0.521349028622681	0.9146483506853039	0.8100991205084628	0.8633468690767405	1.1375090361239302	1.5463574567660339	1.0429547969844692	In	NA	Validation
Cpd00162	0.2853929558755048	-0.01735086920232963	9.589913946772867	5.429799224549901	-0.01257424460662982	0.04368413506344531	1.0	1.0	0.15563961665794857	0.8443603833420514	0.780479278775094	0.38715330396894027	0.8743688994354476	0.5739218321461211	0.09533813014327155	0.5985697127717173	In	NA	Validation
Cpd00166	2.2024151796934186	0.4664214180517601	35.81964338312663	22.34923458868082	4.725114874815934	0.0015051258154704786	1.0	1.0	0.37148347166498996	0.62851652833501	2.2266873242346525	3.251790111291277	2.0169701202373265	2.780704693750774	3.3009633374346024	0.06603516279374567	Outlier	3.811019437700972	Validation
Cpd00169	-0.6855848203065813	0.1144214180517602	51.51864338312662	8.89423458868082	3.0051148748159333	-0.03249487418452952	1.0	1.0	0.3308559198656107	0.6691440801343893	0.047970362378544705	0.6040400935255219	2.7008390335211776	1.025784227206247	2.1371733086762137	0.6017652847693036	In	NA	Validation
Cpd00173	-0.8035848203065825	0.05142141805176004	39.98564338312663	7.517234588680821	1.0471148748159342	-0.03249487418452952	1.0	1.0	0.16125909563442242	0.8387409043655776	0.04104923647845785	0.1301530164822177	2.1984465131757633	0.8461836710983455	0.8123472177989327	0.6017652847693036	In	NA	Validation
Cpd00175	-0.3695848203065815	-0.06857858194824007	12.455643383126626	-3.890765411319181	-0.08688512518406721	-0.02349487418452952	1.0	1.0	0.01844366186782853	0.9815563381321715	0.2863618305040743	0.7724890350288364	0.9992038109205607	0.6417488954077839	0.045057745350087226	0.4599543701287147	In	NA	Validation
Cpd00178	-0.5615848203065816	0.1154214180517601	55.52164338312663	9.172234588680821	3.033114874815932	-0.03249487418452952	1.0	1.0	0.21604657863754229	0.7839534213624577	0.14151638151641058	0.6115621106214465	2.875214933889052	1.0620434534938261	2.156118727749024	0.6017652847693036	In	NA	Validation
Cpd00184	-0.4915848203065822	0.06442141805176016	30.04064338312664	7.916234588680822	1.5591148748159336	-0.03049487418452952	1.0	1.0	0.3269462159410761	0.6730537840589239	0.19432461812649587	0.22793923872924937	1.765229343763196	0.8982247908420294	1.1587777379874757	0.5702517481825061	In	NA	Validation
Cpd00185	-0.4915848203065822	0.06442141805176016	30.04064338312664	7.916234588680822	1.5591148748159336	-0.03049487418452952	1.0	1.0	0.3269462159410761	0.6730537840589239	0.19432461812649587	0.22793923872924937	1.765229343763196	0.8982247908420294	1.1587777379874757	0.5702517481825061	In	NA	Validation
Cpd00198	-0.5615848203065816	0.06742141805176005	32.92164338312664	8.04823458868082	1.373114874815932	-0.031494874184529516	1.0	1.0	0.26320760777047647	0.7367923922295235	0.14151638151641058	0.2505052900170249	1.8907294609152936	0.9154414018850525	1.0329260255752304	0.5860085164759048	In	NA	Validation
Cpd00199	-0.5615848203065816	0.06742141805176005	32.92164338312664	8.04823458868082	1.373114874815932	-0.031494874184529516	1.0	1.0	0.26320760777047647	0.7367923922295235	0.14151638151641058	0.2505052900170249	1.8907294609152936	0.9154414018850525	1.0329260255752304	0.5860085164759048	In	NA	Validation
Cpd00210	2.155415179693418	0.39442141805175995	35.81964338312663	22.14623458868082	3.0421148748159337	0.009505125815470486	1.0	1.0	0.1159778950057454	0.8840221049942546	2.1912303653678804	2.7102048803846444	2.0169701202373265	2.754227632828549	2.1622083267367143	0.06001898355344453	In	NA	Validation
Cpd00212	0.3480303185128669	0.04253924068778025	21.382771089630026	4.774854169604847	1.8703927883604023	0.021156662535972797	1.0	1.0	0.1674381324967933	0.8325618675032067	0.8277331168720305	0.06334112650131973	1.3880811358070273	0.4884980877102084	1.369395256566411	0.24360954792042674	In	NA	Validation
Cpd00215	0.7018764723590208	0.01891286706140666	6.830023836882767	-1.0515194567687802	0.6033598213274354	0.006321497700807952	1.0	1.0	0.015580882534784735	0.9844191174652153	1.0946758513845518	0.11437685983098442	0.7541444870376266	0.2714292495367878	0.5120927372983162	0.009855293018357041	In	NA	Validation
Cpd00220	-0.6175848203065817	-0.06257858194823984	-4.0403566168733684	-7.89176541131918	-0.846885125184067	-0.026494874184529518	1.0	1.0	0.02312013400248214	0.9768798659975179	0.09926979222834197	0.7273569324532819	0.2806165382579446	1.163594810431541	0.46917505805478193	0.507224675008911	In	NA	Validation
Cpd00221	-0.26460704412449537	-0.030537682389142826	-25.239756382897447	-4.0509700062193295	-0.39004677207915744	-0.020052128672818414	1.0	1.0	0.29739756647454374	0.7026024335254563	0.365557419695849	0.4863447382009242	0.6428569619816134	0.6626441999358214	0.16006812776530663	0.4057078268075443	In	NA	Validation
Cpd00224	-0.2613419701553249	-0.036525249585142895	-15.26342602772434	-5.504334895728706	-0.5615677632962912	-0.031951033221450764	1.0	1.0	0.0684065921013306	0.9315934078986694	0.36802060253461166	0.5313833210122391	0.2082750014393538	0.8522049424075592	0.27612302270789696	0.5931961087256128	In	NA	Validation
Cpd00225	-0.7785848203065822	-0.020578581948239805	-23.57735661687337	-7.688765411319182	0.2261148748159334	-0.039494874184529516	1.0	1.0	0.38517290699213114	0.6148270930078689	0.022189151974855544	0.4114322144244131	0.5704406602149903	1.137117749509316	0.2568404656997246	0.7120626628230948	In	NA	Validation
Cpd00226	-0.6065848203065816	-0.05957858194823995	-0.9093566168733672	-7.8907654113191805	-0.8688851251840664	-0.03449487418452952	1.0	1.0	0.014427569425910725	0.9855724305740893	0.10756822940992695	0.7047908811655065	0.4170069814385128	1.1634643815600028	0.48406074446913294	0.6332788213561011	In	NA	Validation
Cpd00236	-2.4515848203065818	-0.042578581948239824	-9.676356616873363	-7.4867654113191815	-2.8038851251840664	-0.07649487418452952	1.0	1.0	0.16535666572762286	0.8346433342723771	1.2843060069559038	0.576916590534773	0.035105028272099464	1.110771117458629	1.79332452682232	1.295063089678849	In	NA	Validation
Cpd00238	-0.6055848203065812	-0.016578581948240027	-20.977356616873365	-7.6777654113191804	0.15411487481593333	-0.04349487418452952	1.0	1.0	0.21883246173830095	0.781167538261699	0.10832263279007129	0.38134414604071293	0.457181269518894	1.1356830319223972	0.20812367379821062	0.77508973599669	In	NA	Validation
Cpd00244	2.0864918569744053	0.28100077914931865	26.04211174897068	16.245183839934516	1.9978653158329291	0.017310508689818944	1.0	1.0	0.03436331175263907	0.9656366882473609	2.1392343777378957	1.8570528955296943	1.5910480912387464	1.9845602427807751	1.4556459870391762	0.183006592945816	In	NA	Validation
Cpd00247	-0.7785848203065822	-0.06057858194823984	-23.57735661687337	-7.688765411319182	-0.9578851251840668	-0.03849487418452952	1.0	1.0	0.16098058911920854	0.8390194108807915	0.022189151974855544	0.7123128982614311	0.5704406602149903	1.137117749509316	0.5442801122362824	0.6963058945296962	In	NA	Validation
Cpd00248	-0.5545848203065811	-0.06957858194823996	-18.01135661687337	-7.684765411319179	-0.7438851251840664	-0.03549487418452951	1.0	1.0	0.08019750659634073	0.9198024934036593	0.14679720517741957	0.780011052124761	0.32797844151711686	1.1365960340231636	0.39948298075122685	0.6490355896494998	In	NA	Validation
Cpd00249	0.4798984503809989	0.06451726266580213	-10.235910229051301	0.9929860377367136	0.8511620191296341	-0.012909271529961273	1.0	1.0	0.1910599110954928	0.8089400889045072	0.9272148812866349	0.22866018355462545	0.010730143203994492	0.004766705035083612	0.6797611831742538	0.293159481854696	In	NA	Validation
Cpd00251	2.5033196839800143	0.0318958030464362	10.1027393858095	0.6738605929930973	2.264748026177393	0.03722189910937631	1.0	1.0	0.002434146591160702	0.9975658534088393	2.4536906993690395	0.016718993396286564	0.896708244342658	0.04638987667207334	1.6362247295664438	0.4967457581861814	In	NA	Validation
Cpd00254	0.12241517969341766	-0.05557858194823995	-18.34235661687337	-5.2227654113191795	-0.1148851251840668	-0.010494874184529518	1.0	1.0	0.09086841987919492	0.9091315801208051	0.6575282935349619	0.6747028127818047	0.34239723317881215	0.8154801522964726	0.026112326277276537	0.25511638231453077	In	NA	Validation
Cpd00255	-2.199584820306582	-0.05057858194823983	-21.70435661687337	-7.041765411319179	-2.489885125184067	-0.06049487418452953	1.0	1.0	0.4244421400217048	0.5755578599782952	1.0941963551595955	0.6370927273021766	0.48885033760968716	1.0527302696241942	1.58086518436294	1.0429547969844692	In	NA	Validation
Cpd00257	-2.199584820306582	-0.05757858194823995	-30.30135661687337	-7.392765411319179	-2.6598851251840667	-0.08049487418452952	1.0	-1.0	0.5011949579609796	0.49880504203902043	1.0941963551595955	0.6897468469736555	0.8633468690767405	1.0985108035340514	1.6958909430192923	1.3580901628524442	In	NA	Validation
Cpd00269	-0.2658532483508137	-0.05231472326935335	-30.331095200656673	-5.781026625052014	-0.6006655076571932	-0.030447273822954517	1.0	1.0	0.23809844519656953	0.7619015548034305	0.3646172790151646	0.6501520120005351	0.8646423205688412	0.8882935324271111	0.3025774209835727	0.5695017203144868	In	NA	Validation
Cpd00274	0.05846987895242727	-0.028339880191340632	-5.943602536743609	-2.8756952809446044	-0.11532149735388272	-0.008513667134356872	1.0	1.0	0.0595055198624761	0.9404944801375239	0.6092877425116289	0.46981283249559364	0.1977086639389698	0.5093544437710417	0.02581706721910244	0.22389896188371233	In	NA	Validation
Cpd00276	-2.083584820306582	-0.07057858194823985	-28.22035661687337	-7.4117654113191795	-2.5868851251840663	-0.06349487418452951	1.0	1.0	0.46596763663058016	0.5340323633694198	1.006685563062882	0.7875330692206856	0.7726957952157498	1.1009889520932747	1.6464975290080348	1.0902251018646651	In	NA	Validation
Cpd00279	2.9820962525788013	-0.056361858213318614	-25.95129484443592	-4.324596379845703	2.126436744404359	-0.005766414387104131	1.0	1.0	0.004004082803642617	0.9959959171963574	2.8148813610537493	0.680594630238559	0.6738525052934153	0.6983329790709595	1.5426402582918806	0.1806111369018477	In	NA	Validation
Cpd00283	-0.409462270907204	-0.03126209169040597	-38.098764373589	-5.914109331818932	-0.7450264099128324	-0.030447273822954517	1.0	1.0	0.42877227148470975	0.5712277285152902	0.25627814697943613	0.491793757349473	1.2030121196669814	0.90565135969195	0.4002551992322223	0.5695017203144868	In	NA	Validation
Cpd00287	-0.8915848203065817	-0.0015785819482398988	-20.977356616873365	-7.3347654113191805	-0.08588512518406688	-0.07149487418452953	1.0	1.0	0.23359921422590224	0.7664007857740978	0.10743673393113642	0.2685138896018303	0.457181269518894	1.0909459289848444	0.0457343674598307	1.2162792482118554	In	NA	Validation
Cpd00290	-0.8835848203065826	-0.05557858194823995	2.462643383126633	-7.3857654113191815	-1.0558851251840666	-0.05349487418452952	1.0	1.0	0.014122330702413088	0.9858776692975869	0.10140150688998444	0.6747028127818047	0.5638956989105267	1.0975978014332852	0.6105890789911207	0.9326574189306777	In	NA	Validation
Cpd00297	0.4814151796934176	0.04542141805176003	-5.954356616873369	-0.13176541131918018	1.350114874815934	-0.07049487418452953	1.0	1.0	0.08159758194968247	0.9184024180503175	0.9283591070066872	0.08502091390666498	0.19724020218397226	0.15146676729623576	1.017363717051137	1.2005224799184566	In	NA	Validation
Cpd00300	-0.7045848203065814	-0.01257858194824002	-18.16035661687337	-7.4277654113191804	0.09011487481593328	-0.05149487418452952	1.0	1.0	0.1914178413854173	0.8085821586145827	0.033636698155807054	0.3512560776570111	0.33446907583008534	1.1030758140378836	0.16481985877464264	0.9011438823438801	In	NA	Validation
Cpd00305	-0.7135848203065827	-0.05957858194823995	-20.977356616873365	-7.404765411319182	-1.1548851251840668	-0.039494874184529516	1.0	1.0	0.09864724333755992	0.9013527566624401	0.02684706773450939	0.7047908811655065	0.457181269518894	1.1000759499925086	0.6775746678557025	0.7120626628230948	In	NA	Validation
Cpd00307	-0.6375848203065821	-0.06157858194823995	-11.004356616873366	-6.926765411319179	-0.5428851251840667	-0.04349487418452952	1.0	1.0	0.06641073329458047	0.9335892667054195	0.08418172462545999	0.7198349153573573	0.02274438359113747	1.037730949397318	0.26348193669283404	0.77508973599669	In	NA	Validation
Cpd00314	-0.828584820306582	-0.05857858194824006	-17.569356616873364	-6.926765411319179	-1.0638851251840666	-0.04049487418452952	1.0	1.0	0.11242714248483743	0.8875728575151626	0.05990932098205949	0.6972688640695818	0.30872434509878016	1.037730949397318	0.6160020558690668	0.7278194311164936	In	NA	Validation
Cpd00320	-0.2475848203065825	-0.09057858194823988	-33.876356616873366	-7.9357654113191805	-0.4448851251840669	-0.02849487418452952	1.0	1.0	0.23454215802871603	0.765457841971284	0.3783990428816516	0.9379734111391946	1.0190785312838726	1.1693336807792156	0.19717296993799574	0.5387382115957086	In	NA	Validation
Cpd00326	-0.35358482030658234	-0.06957858194823996	-40.34035661687337	-7.688765411319182	-0.7988851251840671	-0.04049487418452952	1.0	1.0	0.30717822373174797	0.692821776268252	0.29843228458637905	0.780011052124761	1.3006588010760134	1.137117749509316	0.436697196787106	0.7278194311164936	In	NA	Validation
Cpd00331	-0.4675848203065822	-0.08957858194823998	-20.977356616873365	-7.10176541131918	-0.35788512518406623	-0.03749487418452952	1.0	1.0	0.14748844300625297	0.852511556993747	0.21243029924995382	0.9304513940432699	0.457181269518894	1.0605560019164777	0.1383068463903326	0.6805491262362974	In	NA	Validation
Cpd00335	-0.6785848203065825	-0.05557858194823995	-7.771356616873362	-7.4437654113191805	-0.4878851251840661	-0.04349487418452952	1.0	1.0	0.04891165607147163	0.9510883439285284	0.05325118603955236	0.6747028127818047	0.1180893126090469	1.1051626759824924	0.2262677206569549	0.77508973599669	In	NA	Validation
Cpd00336	-2.0775848203065816	-0.06357858194823995	-32.24435661687337	-7.6987654113191795	-2.5588851251840667	-0.06149487418452952	1.0	-1.0	0.5534893817677737	0.4465106182322263	1.0021591427820173	0.7348789495492083	0.9479864829700154	1.1384220382246963	1.6275521099352241	1.0587115652778678	In	NA	Validation
Cpd00340	3.3784151796934188	0.41642141805176	8.367643383126634	15.869234588680818	3.166114874815933	0.07650512581547049	1.0	1.0	0.052486865498236446	0.9475131345017636	3.1138656992840925	2.8756892564950043	0.8211251997030067	1.9355256061841788	2.2461094683448763	1.1157224592111616	Outlier	3.1969971116411964	Validation
Cpd00343	-0.421584820306582	-0.08857858194824009	-18.16035661687337	-7.668765411319179	-0.5358851251840671	-0.03649487418452952	1.0	1.0	0.07705327832682729	0.9229467216731727	0.24713285473658173	0.9229293769473453	0.33446907583008534	1.1345091720785545	0.2587455819246315	0.6647923579428986	In	NA	Validation
Cpd00347	0.17141517969341802	0.13642141805176	64.95264338312664	9.590234588680818	3.0191148748159327	-0.05249487418452952	1.0	1.0	0.015169505575997722	0.9848304944240023	0.6944940591620222	0.7695244696358801	3.2860415929870843	1.1165627217967329	2.1466460182126186	0.9169006506372789	In	2.803308052117779	Validation
Cpd00350	-0.19367279722299416	0.05745971282087214	22.79672434821552	6.401680141865278	1.5775299810646115	-0.0108984016425034	1.0	1.0	0.307055858292953	0.692944141707047	0.41907045532631637	0.1755731729657161	1.449674783707086	0.7006831634609352	1.1712378060286024	0.26147467096984944	In	NA	Validation
Cpd00355	-1.9615848203065818	-0.07357858194823996	-30.30135661687337	-7.691765411319182	-2.438885125184066	-0.06049487418452953	1.0	1.0	0.47865097137731905	0.521349028622681	0.9146483506853039	0.8100991205084628	0.8633468690767405	1.1375090361239302	1.5463574567660339	1.0429547969844692	In	NA	Validation
Cpd00359	2.707079082476254	0.33039204364793995	12.745596528666644	18.00769517945926	2.5279059209142356	0.026695583319902617	1.0	1.0	0.08569169243195507	0.9143083075680449	2.6074074783307277	2.228574831477699	1.0118345480722064	2.2144426078680133	1.814283179498878	0.33088503930829954	In	NA	Validation
Cpd00364	-1.492920917523746	-0.05306660296860138	-21.218313245769455	-5.778019106255022	-1.893146710664712	-0.051499905401901885	1.0	1.0	0.2928678338026979	0.7071321661973021	0.5610867182744153	0.655807663952358	0.4676776545084926	0.8879012651442899	1.1770987793660126	0.9012231580702502	In	NA	Validation
Cpd00369	1.4834151796934183	0.02242141805176012	11.715643383126633	-1.7447654113191795	1.3051148748159342	0.020505125815470482	1.0	1.0	0.003291745000083224	0.9967082549999168	1.6842712939110576	0.08798547929961956	0.9669684458762874	0.36184853708711806	0.986915722112691	0.23334343478083086	In	NA	Validation
Cpd00370	-0.1625848203065816	0.1254214180517601	53.41964338312663	7.8812345886808215	3.7431148748159333	-0.022494874184529515	1.0	1.0	0.18376595616996572	0.8162340438300343	0.44252333019389917	0.686782281580701	2.7836490726416696	0.8936597803381975	2.6365204256667316	0.44419760183531587	In	NA	Validation
Cpd00372	-0.3162553957728472	-0.034933286784747226	-23.376020119161197	-4.013057918307242	-0.4329039149363	-0.01840377702446677	1.0	1.0	0.2833269017054503	0.7166730982945497	0.3265937286334622	0.5194085496115854	0.5616701798089262	0.6576993690917963	0.18906621818287425	0.3797351318184255	In	NA	Validation
Cpd00374	1.729348999831548	0.13869308684162632	47.11738647424539	5.23859043334111	3.325887293854908	-0.044777403398093135	1.0	1.0	0.0010724832252512195	0.9989275167747488	1.8698045991150094	0.7866120011095348	2.509114542830073	0.548982685280603	2.35421501959381	0.7952982516443268	In	NA	Validation
Cpd00376	0.0046237251062734965	-0.020647572499032932	7.684419441278367	5.039139883890561	-0.2768599588923445	0.03818962956893982	1.0	1.0	0.2129566390975952	0.7870433609024048	0.5686660220423323	0.41195116252693625	0.7913630737942683	0.5229685751881229	0.08348342743173026	0.511994062807988	In	NA	Validation
Cpd00377	-0.7047169342343855	-0.028339880191340632	-15.250745393886467	-2.8185524238017474	-0.7230138050461908	-0.011260919881609622	1.0	1.0	0.32775248644485855	0.6722475135551415	0.03353703096210753	0.46981283249559364	0.20772261649238544	0.5019013653974386	0.38536098408641073	0.26718678686557706	In	NA	Validation
Cpd00380	1.260118230600779	0.07715462530316483	37.01573812259704	8.81111790586858	2.6165466345142487	-0.035436744057433786	1.0	1.0	0.014298029221924247	0.9857019707780758	1.5158153207397094	0.3237186413602771	2.069073566932413	1.0149434120610599	1.874259446144066	0.6481196467059865	In	NA	Validation
Cpd00383	-0.9891615190275046	0.012346930865984884	-11.55064407283712	-0.6494476776835936	-0.8187106204391481	-0.016913439236488356	1.0	1.0	0.4807224313023082	0.5192775686976918	0.18104892526950137	0.16376594414370269	0.04654137759397407	0.2189874811134089	0.4501115652133037	0.3562522246143532	In	NA	Validation
Cpd00391	-0.6855848203065813	0.1144214180517602	51.51864338312662	8.89423458868082	3.0051148748159333	-0.03249487418452952	1.0	1.0	0.3308559198656107	0.6691440801343893	0.047970362378544705	0.6040400935255219	2.7008390335211776	1.025784227206247	2.1371733086762137	0.6017652847693036	In	NA	Validation
Cpd00393	-1.5895848203065819	-0.07757858194823998	-16.849356616873365	-7.896765411319182	-1.9628851251840669	-0.03549487418452951	1.0	1.0	0.18458288422936497	0.815417115770635	0.6340102932717055	0.8401871888921646	0.27736020613678436	1.1642469547892313	1.224285332528248	0.6490355896494998	In	NA	Validation
Cpd00400	-0.8035848203065825	0.05442141805176015	32.74864338312662	7.517234588680821	0.9461148748159331	-0.03249487418452952	1.0	1.0	0.2608255693638477	0.7391744306361523	0.04104923647845785	0.1527190677699949	1.8831933553035909	0.8461836710983455	0.7440083847148637	0.6017652847693036	In	NA	Validation
Cpd00402	0.4584151796934179	-0.031578581948239925	4.626643383126634	-6.6037654113191815	1.7381148748159319	-0.04249487418452952	1.0	1.0	0.01379809935465548	0.9862019006453445	0.9110078292633735	0.4941744024795938	0.6581623610129699	0.9956024238905266	1.2798930956315162	0.7593329677032912	In	NA	Validation
Cpd00405	1.453415179693418	0.03042141805176013	6.866643383126628	-3.31776541131918	1.2681148748159332	0.031505125815470485	1.0	1.0	0.004063111214906878	0.9959368887850931	1.6616391925067349	0.02780934253221593	0.7557396822280679	0.5670131520164783	0.96188070405219	0.4066678860082173	In	NA	Validation
Cpd00410	0.01641517969341777	0.1154214180517601	50.77464338312662	8.16123458868082	4.002114874815933	-0.01549487418452951	1.0	1.0	0.23683945939880258	0.7631605406011974	0.5775615352396893	0.6115621106214465	2.6684294232604486	0.9301798643688527	2.811765552090233	0.33390022378152445	In	NA	Validation
Cpd00411	1.469415179693418	0.0044214180517601065	4.118643383126623	-3.78076541131918	1.350114874815934	0.03050512581547048	1.0	1.0	0.00513149994248685	0.9948685000575131	1.6737096465890402	0.22338178702627765	0.6360332185231168	0.6274017195385977	1.017363717051137	0.39091111771481846	In	NA	Validation
Cpd00412	1.8266279546567061	0.1371589609411728	39.910258182801975	2.9437854050231724	4.3790337404631074	0.020680545725917647	1.0	1.0	0.00718208492706085	0.9928179150729392	1.9431921714519917	0.7750722798590215	2.1951626355387353	0.24967385503724052	3.066797190166456	0.2361074856637956	In	2.900786638192163	Validation
Cpd00413	-0.5615848203065816	0.1144214180517602	50.77464338312662	8.166234588680817	3.033114874815932	-0.033494874184529524	1.0	1.0	0.24800220300880016	0.7519977969911998	0.14151638151641058	0.6040400935255219	2.6684294232604486	0.9308320087265426	2.156118727749024	0.6175220530627025	In	NA	Validation
Cpd00423	2.5033196839800143	0.0318958030464362	10.1027393858095	0.6738605929930973	2.264748026177393	0.03722189910937631	1.0	1.0	0.002434146591160702	0.9975658534088393	2.4536906993690395	0.016718993396286564	0.896708244342658	0.04638987667207334	1.6362247295664438	0.4967457581861814	In	NA	Validation
Cpd00426	-0.6855848203065813	0.05442141805176015	24.75064338312663	7.815234588680817	1.0741148748159333	-0.031494874184529516	1.0	1.0	0.4293871735526331	0.5706128264473669	0.047970362378544705	0.1527190677699949	1.5347900450007539	0.8850514748166853	0.8306160147619998	0.5860085164759048	In	NA	Validation
Cpd00430	-0.5265848203065815	-0.06157858194823995	-11.004356616873366	-7.4567654113191795	-0.5168851251840669	-0.031494874184529516	1.0	1.0	0.05438061759919077	0.9456193824008092	0.16792049982145354	0.7198349153573573	0.02274438359113747	1.106858251312487	0.2458897618395097	0.5860085164759048	In	NA	Validation
Cpd00432	0.33841517969341783	-0.06757858194823996	-16.024356616873366	-3.5897654113191804	-0.1438851251840667	-0.019494874184529512	1.0	1.0	0.06199948904635533	0.9380005109536447	0.8204794236460837	0.76496701793291	0.2414221302428308	0.6024898050748293	0.00649028509472237	0.3969272969551196	In	NA	Validation
Cpd00435	1.5054151796934183	0.01842141805176012	7.207643383126638	-3.762765411319181	1.3811148748159328	0.024505125815470485	1.0	1.0	0.003222086839796301	0.9967779131602037	1.7008681682742275	0.11807354768332133	0.7705940869309024	0.6250539998509128	1.038339002453177	0.296370507954426	In	NA	Validation
Cpd00442	1.7484151796934182	0.04142141805176003	-1.8913566168733809	-2.572765411319181	1.8201148748159328	0.025505125815470486	1.0	1.0	0.00974252591264535	0.9902574740873546	1.884188189649239	0.05493284552296319	0.3742297807986789	0.4698436427206276	1.3353761086304632	0.3121272762478247	In	NA	Validation
Cpd00443	-0.4885848203065821	-0.06457858194824008	-27.42035661687337	-7.913765411319179	-0.6848851251840671	-0.016494874184529527	1.0	1.0	0.1979558812847073	0.8020441187152927	0.19658782826692817	0.7424009666451347	0.7378467519246432	1.166464245605378	0.3595622762763756	0.3496569920749235	In	NA	Validation
Cpd00444	1.6674151796934176	0.41842141805176025	32.04964338312662	22.106234588680817	2.415114874815933	0.00250512581547048	1.0	1.0	0.20669651257062005	0.79330348742938	1.823081515857568	2.8907332906868572	1.8527440037279865	2.749010477967026	1.7379662639276965	0.0502783945003469	In	NA	Validation
Cpd00456	1.9884151796934184	0.4384214180517601	39.83264338312664	23.01523458868082	3.4611148748159333	0.0035051258154704945	1.0	1.0	0.17985756042512224	0.8201424395748778	2.065245000883819	3.0411736326053647	2.1917816336463396	2.8675703221951183	2.445712990719135	0.03452162620694791	Outlier	3.4945603133508776	Validation
Cpd00462	-0.5795848203065814	-0.05957858194823995	-29.93935661687337	-7.85976541131918	-0.7288851251840667	-0.019494874184529512	1.0	1.0	0.26527191321255617	0.7347280867874438	0.12793712067381727	0.7047908811655065	0.8475776769875147	1.1594210865423233	0.38933364910507834	0.3969272969551196	In	NA	Validation
Cpd00463	1.8064151796934176	0.41442141805175997	35.81964338312663	22.878234588680826	2.6931148748159317	0.005505125815470482	1.0	1.0	0.18537375171704495	0.814626248282955	1.9279435856975955	2.860645222303153	2.0169701202373265	2.8497015667944057	1.926067210436319	0.0030080896201505735	In	NA	Validation
Cpd00472	0.12541517969341864	0.07942141805176006	35.08864338312662	8.954234588680821	2.124114874815933	-0.033494874184529524	1.0	1.0	0.13636826670870883	0.8636317332912912	0.6597915036753949	0.34076949516813027	1.9851268069300776	1.0336099594985302	1.5410692299924111	0.6175220530627025	In	NA	Validation
Cpd00484	-0.7315848203065816	-0.05757858194823995	-23.051356616873363	-7.681765411319179	-0.9138851251840664	-0.03749487418452952	1.0	1.0	0.1472422032083932	0.8527577967916068	0.013267806891916747	0.6897468469736555	0.5475274142510875	1.1362047474085495	0.5145087394075792	0.6805491262362974	In	NA	Validation
Cpd00485	2.1514151796934184	0.4014214180517599	39.83264338312664	22.26823458868082	3.0851148748159334	0.006505125815470482	1.0	1.0	0.08331962414204708	0.9166803758579529	2.1882127518473045	2.762859000056122	2.1917816336463396	2.7701399551561914	2.191303077455674	0.01274867867324819	In	NA	Validation
Cpd00489	-0.4316400111574625	-0.02229592414738452	-23.52766847080955	-4.255915061164385	-0.638947870980256	-0.03378839240908215	1.0	1.0	0.23600161612250514	0.7639983838774949	0.23954718477068365	0.42435009180593375	0.5682761797734492	0.6893749521796095	0.328480114421181	0.622146951716868	In	NA	Validation
Cpd00490	3.357415179693418	0.05942141805176005	7.51564338312663	-1.6867654113191808	3.283114874815932	0.04450512581547049	1.0	1.0	0.0006893546387101157	0.9993106453612899	3.0980232283010665	0.19032915324962135	0.784010968597978	0.35428366253791105	2.325274255184836	0.6115058738224013	In	2.7545011670882067	Validation
Cpd00497	-0.7785848203065822	-0.015578581948239913	2.462643383126633	-7.688765411319182	0.15211487481593355	-0.04349487418452952	1.0	1.0	0.03865903749305111	0.9613409625069489	0.022189151974855544	0.3738221289447866	0.5638956989105267	1.137117749509316	0.20677042957872427	0.77508973599669	In	NA	Validation
Cpd00499	0.9191091576642242	0.07550482560282704	42.019280739192965	6.855815480211143	2.6685074246736344	-0.03495855201844325	1.0	1.0	0.011955421889794482	0.9880445781102055	1.2585569234565728	0.31130881980948355	2.2870344085007224	0.7599155231669391	1.9094172656056358	0.6405848855478649	In	NA	Validation
Cpd00500	1.2224151796934182	0.10042141805175996	55.88564338312664	9.11823458868082	3.549114874815934	-0.04649487418452952	1.0	1.0	0.00583679403697035	0.9941632059630297	1.4873720116934521	0.4987318541825638	2.891071248586506	1.0550002944307713	2.5052557363765415	0.8223600408768863	In	NA	Validation
Cpd00508	-0.6065848203065816	-0.05957858194823995	-0.9093566168733672	-7.8907654113191805	-0.8688851251840664	-0.03449487418452952	1.0	1.0	0.014427569425910725	0.9855724305740893	0.10756822940992695	0.7047908811655065	0.4170069814385128	1.1634643815600028	0.48406074446913294	0.6332788213561011	In	NA	Validation
Cpd00510	0.973305043787592	0.048033746182285626	36.64156229842122	5.083645378396054	2.149513667481282	-0.023348831969521717	1.0	1.0	0.00781649166152798	0.992183508338472	1.2994424831379454	0.10467089076464546	2.052773980063427	0.5287733766137174	1.558254614670571	0.457653216785782	In	NA	Validation
Cpd00513	-0.7935848203065818	-0.06157858194823995	2.2466433831266386	-7.093765411319182	-0.838885125184067	-0.03649487418452952	1.0	1.0	0.020472118169866715	0.9795278818301333	0.033505202677016524	0.7198349153573573	0.5544864572219282	1.0595125709441735	0.4637620811768359	0.6647923579428986	In	NA	Validation
Cpd00516	-1.2981840754184824	0.014602569963729332	17.350107806862127	-4.4923048205407365	0.269259304372882	-0.04999614600340565	1.0	1.0	0.06854868768827826	0.9314513123117217	0.4141765863516201	0.1467989882882311	1.2124130641574846	0.7202070017382195	0.2860329406502161	0.8775287696591243	In	NA	Validation
Cpd00526	-0.36284572955382094	-0.036525249585142895	-25.167937305919825	-5.6434326400896095	-0.7720940790857651	-0.031199153522202643	1.0	1.0	0.16242930375874065	0.8375706962412593	0.29144582334705466	0.5313833210122391	0.6397284293282127	0.8703473042380405	0.4185697826538443	0.5813489145200498	In	NA	Validation
Cpd00531	-0.9265848203065818	-0.06157858194823995	-22.599356616873365	-5.33576541131918	-1.4808851251840671	-0.026494874184529518	1.0	1.0	0.24321888111613066	0.7567811188838693	0.1338408522361794	0.7198349153573573	0.5278377047916124	0.8302186147802729	0.8981534756320019	0.507224675008911	In	NA	Validation
Cpd00532	-0.4335848203065824	-0.06157858194823995	-23.57735661687337	-7.888765411319182	-0.9058851251840672	-0.03549487418452951	1.0	1.0	0.08190431463407699	0.918095685365923	0.23808001417485244	0.7198349153573573	0.5704406602149903	1.163203523816927	0.5090957625296337	0.6490355896494998	In	NA	Validation
Cpd00535	-0.32600362429066343	-0.04629968567536838	-17.72733580216043	-5.93140256490164	-0.6811166354767422	-0.02668787532671392	1.0	1.0	0.08559075070204192	0.9144092492979581	0.31923963208920475	0.6049067963859458	0.3156061244327335	0.9079068965681723	0.35701243282005973	0.5102657492866719	In	NA	Validation
Cpd00536	-0.5545848203065811	-0.05757858194823995	-44.05135661687337	-7.684765411319179	-0.9788851251840668	-0.039494874184529516	1.0	1.0	0.4564199358080874	0.5435800641919126	0.14679720517741957	0.6897468469736555	1.4623148006426336	1.1365960340231636	0.5584891765408907	0.7120626628230948	In	NA	Validation
Cpd00542	-0.5545848203065811	-0.06957858194823996	-18.01135661687337	-7.684765411319179	-0.7438851251840664	-0.03549487418452951	1.0	1.0	0.08019750659634073	0.9198024934036593	0.14679720517741957	0.780011052124761	0.32797844151711686	1.1365960340231636	0.39948298075122685	0.6490355896494998	In	NA	Validation
Cpd00544	-0.0005848203065816904	-0.08857858194824009	-15.518356616873364	-5.7607654113191815	-1.0878851251840669	0.006505125815470482	1.0	1.0	0.03946755392769474	0.9605324460723053	0.5647366777772403	0.9229293769473453	0.21938011036120586	0.8856508851839464	0.6322409865029048	0.01274867867324819	In	NA	Validation
Cpd00548	0.3912896087920438	0.000316855678015115	-12.672448584115319	-0.016364970916677254	0.21587584572626567	-0.0259359956274658	1.0	1.0	0.11782140991221535	0.8821785900877847	0.8603680716812758	0.25425637537287976	0.09540864506608976	0.13641521807954277	0.24991251223535113	0.498418555081109	In	NA	Validation
Cpd00550	-0.09702462654207794	0.30297880112734066	37.2706831775421	20.8830959278466	0.869843337810952	-0.017854326475016218	1.0	-1.0	0.5532852442039253	0.4467147557960746	0.49198216197274164	2.022371952583001	2.080179306003205	2.589477882699852	0.6924013764331931	0.3710775668220525	In	NA	Validation
Cpd00551	-0.5162291882004373	0.06873790830959403	37.87040855874183	5.934010968932947	1.1654999058766415	-0.03796607081543572	1.0	1.0	0.07302507464241403	0.926974925357586	0.1757328236858573	0.2604079522430714	2.106304125718461	0.6396856009822359	0.8924491472772484	0.6879736623701165	In	NA	Validation
Cpd00553	-0.5405848203065817	-0.05557858194823995	-42.26935661687337	-7.6987654113191795	-1.0078851251840666	-0.04349487418452952	1.0	1.0	0.3819964317261276	0.6180035682738724	0.15735885249943624	0.6747028127818047	1.3846885567116938	1.1384220382246963	0.5781112177234448	0.77508973599669	In	NA	Validation
Cpd00559	-0.6055848203065812	-0.06457858194824008	-4.6073566168733615	-7.6777654113191804	-0.9828851251840662	-0.04049487418452952	1.0	1.0	0.018079424495701102	0.9819205755042989	0.10832263279007129	0.7424009666451347	0.2559172788253732	1.1356830319223972	0.5611956649798633	0.7278194311164936	In	NA	Validation
Cpd00566	0.0013270218095700742	-0.02504317689463733	-7.41667945982053	-2.8636073688566928	-0.25433248636487177	-0.010711469332159072	1.0	1.0	0.06516039376939975	0.9348396062306003	0.5661789779319671	0.4450149739375976	0.1335395121096728	0.5077778310381641	0.06824084144300858	0.2585292218692042	In	NA	Validation
Cpd00567	-0.19867297819042934	-0.03987834172980211	-25.120525613666693	-4.093277698527023	-0.35653028856267394	-0.004118062738752489	1.0	1.0	0.31884065767741065	0.6811593423225893	0.4152983019031512	0.5566053374485791	0.6376631141834203	0.6681623445008932	0.13739013397720873	0.15463844191272896	In	NA	Validation
Cpd00568	0.3371542704461791	0.02362512635470678	11.932814573779426	1.7340109689329468	1.0594848682826563	-0.03646231141693949	1.0	1.0	0.04167156983611531	0.9583284301638847	0.819528189447912	0.07893116486634737	0.9764287061570878	0.0918843405224058	0.8207170288758964	0.6642792739589907	In	NA	Validation
Cpd00570	-1.0155848203065814	-0.02757858194823992	-5.35935661687337	-6.614765411319182	-0.2908851251840669	-0.07449487418452952	1.0	1.0	0.07838624872596645	0.9216137512740336	0.20098275306900232	0.46408633409589206	0.22315917813173267	0.9970371414774452	0.09297316503753537	1.2635495530920515	In	NA	Validation
Cpd00571	-1.0155848203065814	-0.02757858194823992	-5.35935661687337	-6.614765411319182	-0.2908851251840669	-0.07449487418452952	1.0	1.0	0.07838624872596645	0.9216137512740336	0.20098275306900232	0.46408633409589206	0.22315917813173267	0.9970371414774452	0.09297316503753537	1.2635495530920515	In	NA	Validation
Cpd00575	0.370236977213096	-0.07035983605130826	-30.65966662922809	-5.966740910766301	-0.07810911667974937	-0.0259359956274658	1.0	1.0	0.11803783051572592	0.8819621694842741	0.8444858952571894	0.7858876588443026	0.8789553204919738	0.9125160371413215	0.050995786739403456	0.498418555081109	In	NA	Validation
Cpd00587	-0.5034472333132191	0.010843171467488808	-12.464177907423586	-1.44719203858585	-0.18788355276997487	-0.06277810089062369	1.0	1.0	0.21246257236246247	0.7875374276375375	0.18537557365762392	0.1750772480473487	0.08633610278071696	0.32303637788173695	0.02328002380384038	1.0789310711536948	In	NA	Validation
Cpd00588	-0.22779385731130844	-0.034933286784747226	-24.279866273007347	-4.084486489735814	-0.35543138746377345	-0.015656524277214017	1.0	1.0	0.28024648553112397	0.719753514468876	0.3933294122615928	0.5194085496115854	0.601042896988782	0.6670157170588003	0.13664659319727152	0.33644730683656066	In	NA	Validation
Cpd00589	-0.409462270907204	-0.04930720447236087	-0.3912455765965199	-4.113357452119684	-0.40442490615343296	-0.025184115928217687	1.0	1.0	0.044490684068882236	0.9555093159311178	0.25627814697943613	0.6275294041932404	0.43957657402877287	0.670781324102746	0.16979669117681423	0.4865713608755461	In	NA	Validation
Cpd00591	-0.5445848203065813	-0.06557858194823996	-0.5203566168733715	-5.47076541131918	-0.5378851251840661	-0.033494874184529524	1.0	1.0	0.03404478348214335	0.9659552165178567	0.15434123897886023	0.7499229837410591	0.4339523287388131	0.8478265124379103	0.26009882614411733	0.6175220530627025	In	NA	Validation
Cpd00599	-0.41158482030658217	-0.08757858194823998	-20.62435661687337	-6.849765411319179	-0.4628851251840666	-0.033494874184529524	1.0	1.0	0.12878290492324052	0.8712170950767595	0.25467688853802245	0.9154073598514191	0.4418041291666935	1.0276879262888878	0.20935216791337402	0.6175220530627025	In	NA	Validation
Cpd00602	-0.5675848203065819	-0.08757858194823998	-20.62435661687337	-6.875765411319182	-0.4268851251840671	-0.03249487418452952	1.0	1.0	0.18245058406773618	0.8175494159322638	0.1369899612355459	0.9154073598514191	0.4418041291666935	1.0310790769488776	0.1849937719626174	0.6017652847693036	In	NA	Validation
Cpd00613	-0.7195848203065811	-0.06257858194823984	-23.57735661687337	-7.346765411319179	-1.0698851251840669	-0.03549487418452951	1.0	1.0	0.14575891795793627	0.8542410820420637	0.02232064745364607	0.7273569324532819	0.5704406602149903	1.092511075443301	0.6200617885275264	0.6490355896494998	In	NA	Validation
Cpd00621	0.5524151796934182	-0.02357858194823992	4.626643383126634	-6.5367654113191795	1.6471148748159328	-0.04049487418452952	1.0	1.0	0.010376278564644403	0.9896237214353556	0.9819217469969175	0.43399826571219025	0.6581623610129699	0.9868636894974766	1.218320483644881	0.7278194311164936	In	NA	Validation
Cpd00623	0.5524151796934182	-0.02357858194823992	4.626643383126634	-6.5367654113191795	1.6471148748159328	-0.04049487418452952	1.0	1.0	0.010376278564644403	0.9896237214353556	0.9819217469969175	0.43399826571219025	0.6581623610129699	0.9868636894974766	1.218320483644881	0.7278194311164936	In	NA	Validation
Cpd00624	-0.5643494889523171	0.04242211883590972	32.23507021287716	7.051304202015657	0.6444472742976944	-0.029695394123706406	1.0	1.0	0.12510796792717138	0.8748920320728286	0.1394307061450894	0.06246013392924315	1.860821438249623	0.7854128965503187	0.5398934164110294	0.557654526108924	In	NA	Validation
Cpd00627	-0.5805848203065818	-0.08557858194823997	-7.836356616873374	-7.1197654113191815	-0.5698851251840669	-0.033494874184529524	1.0	1.0	0.04801589669902051	0.9519841033009795	0.12718271729367292	0.9003633256595681	0.11525782784164397	1.062903721604163	0.28175073365590186	0.6175220530627025	In	NA	Validation
Cpd00631	-0.3695848203065815	-0.08357858194823997	-23.173356616873363	-7.046765411319179	-0.2528851251840667	-0.02849487418452952	1.0	1.0	0.1791306898731615	0.8208693101268385	0.2863618305040743	0.8853192914677173	0.5528418933529813	1.0533824139818844	0.06726152486729177	0.5387382115957086	In	NA	Validation
Cpd00637	-0.3695848203065815	-0.08357858194823997	-23.173356616873363	-7.046765411319179	-0.2528851251840667	-0.02849487418452952	1.0	1.0	0.1791306898731615	0.8208693101268385	0.2863618305040743	0.8853192914677173	0.5528418933529813	1.0533824139818844	0.06726152486729177	0.5387382115957086	In	NA	Validation
Cpd00638	-0.5545848203065811	-0.08557858194823997	-18.01135661687337	-6.8697654113191815	-0.4338851251840667	-0.033494874184529524	1.0	1.0	0.14000772692873997	0.85999227307126	0.14679720517741957	0.9003633256595681	0.32797844151711686	1.0302965037196492	0.18973012673081985	0.6175220530627025	In	NA	Validation
Cpd00642	-0.4045848203065816	-0.09257858194823987	-23.57735661687337	-7.120765411319179	-0.2898851251840666	-0.03249487418452952	1.0	1.0	0.18268169719493887	0.8173183028050611	0.2599577121990314	0.9530174453310455	0.5704406602149903	1.0630341504757006	0.09229654292779194	0.6017652847693036	In	NA	Validation
Cpd00644	-0.3795848203065813	-0.09157858194823998	-23.57735661687337	-7.1087654113191805	-0.2788851251840665	-0.03449487418452952	1.0	1.0	0.1719487493023404	0.8280512506976596	0.2788177967026337	0.9454954282351209	0.5704406602149903	1.061469004017244	0.08485369972061611	0.6332788213561011	In	NA	Validation
Cpd00648	-0.4045848203065816	-0.09257858194823987	-23.57735661687337	-7.120765411319179	-0.2898851251840666	-0.03249487418452952	1.0	1.0	0.18268169719493887	0.8173183028050611	0.2599577121990314	0.9530174453310455	0.5704406602149903	1.0630341504757006	0.09229654292779194	0.6017652847693036	In	NA	Validation
Cpd00651	-0.7935848203065818	-0.006578581948240014	-18.16035661687337	-7.327765411319182	0.17211487481593402	-0.07149487418452953	1.0	1.0	0.19647107086195326	0.8035289291380467	0.033505202677016524	0.30612397508145844	0.33446907583008534	1.090032926884078	0.22030287177358956	1.2162792482118554	In	NA	Validation
Cpd00652	-0.7935848203065818	-0.006578581948240014	-18.16035661687337	-7.327765411319182	0.17211487481593402	-0.07149487418452953	1.0	1.0	0.19647107086195326	0.8035289291380467	0.033505202677016524	0.30612397508145844	0.33446907583008534	1.090032926884078	0.22030287177358956	1.2162792482118554	In	NA	Validation
Cpd00655	-0.7135848203065827	0.10242141805175996	42.08664338312663	8.30723458868082	1.7401148748159327	-0.05149487418452952	1.0	1.0	0.18681927437793833	0.8131807256220617	0.02684706773450939	0.5137758883744147	2.289968813119032	0.9492224796134088	1.2812463398510032	0.9011438823438801	In	NA	Validation
Cpd00662	-0.5265848203065815	-0.06157858194823995	-11.004356616873366	-7.4567654113191795	-0.5168851251840669	-0.031494874184529516	1.0	1.0	0.05438061759919077	0.9456193824008092	0.16792049982145354	0.7198349153573573	0.02274438359113747	1.106858251312487	0.2458897618395097	0.5860085164759048	In	NA	Validation
Cpd00670	-0.5445848203065813	-0.07657858194824008	-20.977356616873365	-7.3237654113191795	-0.8718851251840674	-0.031494874184529516	1.0	1.0	0.10588182173335392	0.8941181782666461	0.15434123897886023	0.8326651717962399	0.457181269518894	1.0895112113979257	0.4860906107983634	0.5860085164759048	In	NA	Validation
Cpd00673	2.01234224037099	0.3574597128208721	17.420032618892193	14.842281645624675	2.82640216151574	0.046244455500353734	1.0	1.0	0.17518407184017049	0.8248159281598295	2.0832956563358915	2.4321783017433485	1.2154590801594325	1.8015812926986818	2.0162523355650968	0.6389120886529368	In	NA	Validation
Cpd00676	-0.4015848203065815	-0.08357858194823997	-4.6073566168733615	-7.0847654113191805	-0.6738851251840671	-0.03449487418452952	1.0	1.0	0.020829755001534833	0.9791702449984652	0.26222092233946376	0.8853192914677173	0.2559172788253732	1.0583387111003308	0.3521194330691999	0.6332788213561011	In	NA	Validation
Cpd00682	-0.4015848203065815	-0.08357858194823997	-4.6073566168733615	-7.0847654113191805	-0.6738851251840671	-0.03449487418452952	1.0	1.0	0.020829755001534833	0.9791702449984652	0.26222092233946376	0.8853192914677173	0.2559172788253732	1.0583387111003308	0.3521194330691999	0.6332788213561011	In	NA	Validation
Cpd00685	-0.1835848203065824	-0.08057858194823986	-20.557356616873374	-7.00876541131918	-0.3438851251840669	-0.03049487418452952	1.0	1.0	0.08770329859375314	0.9122967014062469	0.42668085921087284	0.86275324017994	0.43888552179106344	1.0484261168634386	0.12883413685392756	0.5702517481825061	In	NA	Validation
Cpd00693	-0.4675848203065822	-0.08957858194823998	-20.977356616873365	-7.10176541131918	-0.35788512518406623	-0.03749487418452952	1.0	1.0	0.14748844300625297	0.852511556993747	0.21243029924995382	0.9304513940432699	0.457181269518894	1.0605560019164777	0.1383068463903326	0.6805491262362974	In	NA	Validation
Cpd00694	-0.4675848203065822	-0.08957858194823998	-20.977356616873365	-7.10176541131918	-0.35788512518406623	-0.03749487418452952	1.0	1.0	0.14748844300625297	0.852511556993747	0.21243029924995382	0.9304513940432699	0.457181269518894	1.0605560019164777	0.1383068463903326	0.6805491262362974	In	NA	Validation
Cpd00703	-0.8970246265420782	-0.03273548458694503	-3.684811327952398	-0.6564645117138351	-0.9142225962549816	-0.019502678123367864	1.0	1.0	0.24451562580199693	0.7554843741980031	0.1115405421425238	0.5028766439062549	0.29610455471488945	0.21990267885774312	0.5147370797955592	0.3970502618111713	In	NA	Validation
Cpd00706	-0.2505848203065817	0.12442141805176	70.71164338312663	10.078234588680823	2.475114874815934	-0.05249487418452952	1.0	1.0	0.01501649859107379	0.9849835014089262	0.3761358327412199	0.6792602644847748	3.5369111433789366	1.1802120111073042	1.778563590512292	0.9169006506372789	In	2.877294937199614	Validation
Cpd00707	-0.35358482030658234	-0.05757858194823995	-29.95135661687337	-7.487765411319179	-0.5388851251840663	-0.03449487418452952	1.0	1.0	0.18948084820818334	0.8105191517918167	0.29843228458637905	0.6897468469736555	0.8481004126368814	1.1109015463301668	0.26077544825386073	0.6332788213561011	In	NA	Validation
Cpd00712	-0.2505848203065817	0.12142141805175988	55.32364338312662	9.614234588680821	2.5191148748159327	-0.05049487418452952	1.0	1.0	0.06322391022690432	0.9367760897730957	0.3761358327412199	0.6566942131969975	2.866589795674503	1.1196930147136464	1.8083349633409942	0.8853871140504813	In	NA	Validation
Cpd00717	-0.35358482030658234	-0.06957858194823996	-40.34035661687337	-7.688765411319182	-0.7988851251840671	-0.04049487418452952	1.0	1.0	0.30717822373174797	0.692821776268252	0.29843228458637905	0.780011052124761	1.3006588010760134	1.137117749509316	0.436697196787106	0.7278194311164936	In	NA	Validation
Cpd00718	0.2809973514798999	-0.019548671400131827	4.813540320399249	4.850128894879571	-0.005431387463773217	0.044783036162346426	1.0	1.0	0.20768731023510423	0.7923126897648958	0.7771632199612736	0.4036852096742709	0.6663038353354556	0.4983160851831278	0.10017114521286581	0.6158848427644635	In	NA	Validation
Cpd00719	-0.02374798519291833	0.09956497597876693	38.401987506110245	6.4475448035194125	3.0406878758014546	-0.027439755025962045	1.0	1.0	0.18307296876889256	0.8169270312311074	0.5472623078921534	0.4922896822678404	2.1294603979053144	0.7066652395239588	2.161242787652936	0.522112943492235	In	NA	Validation
Cpd00722	0.11541517969341886	0.12742141805175988	57.60664338312664	9.03623458868082	2.8841148748159333	-0.047494874184529516	1.0	1.0	0.028720070185831115	0.9712799298141689	0.6522474698739542	0.7018263157725503	2.966040252966499	1.0443051269646506	2.0553020333972807	0.838116809170285	In	NA	Validation
Cpd00728	-0.13958482030658104	0.12742141805175988	58.67064338312663	9.97123458868082	2.531114874815933	-0.05349487418452952	1.0	1.0	0.037987051120556004	0.962012948879444	0.4598746079372135	0.7018263157725503	3.01238948054367	1.1662561218527319	1.8164544286579136	0.9326574189306777	In	2.549192648542857	Validation
Cpd00729	-0.13958482030658104	0.12742141805175988	58.67064338312663	9.97123458868082	2.531114874815933	-0.05349487418452952	1.0	1.0	0.037987051120556004	0.962012948879444	0.4598746079372135	0.7018263157725503	3.01238948054367	1.1662561218527319	1.8164544286579136	0.9326574189306777	In	2.549192648542857	Validation
Cpd00745	0.045415179693418566	0.13642141805176	94.23464338312664	12.606234588680813	3.057114874815933	-0.055494874184529516	1.0	1.0	0.002585581985412033	0.997414418014588	0.5994392332638683	0.7695244696358801	4.56160370004981	1.5099361983555053	2.1723576583828623	0.9641709555174751	Outlier	3.665074830598824	Validation
Cpd00746	2.1567031426266308	0.03039204364793995	7.235070212877175	0.2400260065269319	1.9188833645232584	0.030454981816143218	1.0	1.0	0.004057930437165069	0.9959420695628349	2.1922020089581964	0.02803029729993395	0.7717888354025453	0.10297443221903395	1.4022050525123881	0.39012101033611446	In	NA	Validation
Cpd00748	1.0093347215739987	-0.0011869037204811268	-0.4882380577995205	-2.8426807603903614	0.9624923870796492	-0.031951033221450764	1.0	1.0	0.008588530048821874	0.9914114699511781	1.3266233938455128	0.2655676792765271	0.43535145505832884	0.5050483971107819	0.7550897716150854	0.5931961087256128	In	NA	Validation
Cpd00753	3.770415179693418	0.41342141805176014	15.372643383126645	18.904234588680822	3.556114874815932	0.05750512581547047	1.0	1.0	0.02929054513437901	0.970709454865621	3.4095918243005725	2.853123205207229	1.1262721350207585	2.3313772313021754	2.5099920911447433	0.8163438616365849	Outlier	3.4629360297927727	Validation
Cpd00755	0.17141517969341802	0.13942141805176012	81.87864338312662	11.925234588680821	3.1311148748159328	-0.055494874184529516	1.0	1.0	0.005853279655812171	0.9941467203441878	0.6944940591620222	0.7920905209236573	4.023360226418669	1.421114136838091	2.2224276945038626	0.9641709555174751	Outlier	3.317898940083714	Validation
Cpd00761	0.017415179693418104	0.13942141805176012	63.10664338312664	8.912234588680818	3.4371148748159337	-0.04049487418452952	1.0	1.0	0.03903378551039516	0.9609662144896048	0.5783159386198337	0.7920905209236573	3.205627425592856	1.0281319468939316	2.4294740600852975	0.7278194311164936	In	2.854581357484469	Validation
Cpd00764	2.9784151796934184	0.03842141805175992	0.3466433831266329	-2.11476541131918	2.7691148748159327	0.06150512581547048	1.0	1.0	0.0023124855739469208	0.9976875144260531	2.8121043472264597	0.032366794235186055	0.47171997940555	0.4101072195561984	1.9774904907768065	0.87937093481018	In	NA	Validation
Cpd00773	2.551415179693417	0.07742141805176006	38.999643383126624	-4.04376541131918	3.156114874815933	0.015505125815470476	1.0	1.0	5.6992050577520104e-05	0.9999430079494225	2.489974103904936	0.3257254609762794	2.1554950673194746	0.6617045127531062	2.239343247247444	0.15455959331383695	In	NA	Validation
Cpd00777	-0.7014202309376821	-0.02449372634518684	-16.421075064216133	-2.9328381380874617	-0.8823544643868502	-0.012909271529961273	1.0	1.0	0.300584076307601	0.699415923692399	0.03602407507247271	0.4408819975112654	0.2587037031751166	0.5168075221446448	0.493174397177368	0.293159481854696	In	NA	Validation
Cpd00779	-0.9835848203065822	0.07042141805175994	9.48364338312662	-2.91076541131918	1.1801148748159331	0.0015051258154704786	1.0	1.0	0.371647325233212	0.628352674766788	0.17684184490439234	0.27307134130480043	0.8697396150940996	0.51392860130049	0.902337958394784	0.06603516279374567	In	NA	Validation
Cpd00785	1.4594151796934185	0.015421418051760004	14.010643383126636	-3.8437654113191813	1.2251148748159342	0.027505125815470474	1.0	1.0	0.0015802336144101758	0.9984197663855898	1.6661656127875997	0.1406395989710985	1.0669416388176494	0.6356187384454952	0.932785953333231	0.34364081283462206	In	NA	Validation
Cpd00790	1.5221166764612164	0.026632645151699264	14.857626603854614	-0.4667409107663008	1.6015901314405512	0.015417387831180813	1.0	1.0	0.003994975689990299	0.9960050243100097	1.7134678338893197	0.05630855705905278	1.103837332475137	0.19515724368202	1.1875174357367104	0.15317712622485488	In	NA	Validation
Cpd00796	-0.018484827298181742	0.05595595342237606	30.544092769268147	6.527244051639713	1.2639961464781453	-0.025184115928217687	1.0	1.0	0.07587144501057042	0.9241285549894296	0.5512328519981745	0.16426186906207002	1.7871602555788542	0.717060322518721	0.9590938813948167	0.4865713608755461	In	NA	Validation
Cpd00797	-0.013508143025594345	0.04089088903942866	22.320683177542104	4.769909114659791	0.9236894916571062	-0.01840377702446677	1.0	1.0	0.08126283999581507	0.9187371600041849	0.5549872794353244	0.050942197222322204	1.4289378095006526	0.4878531097740311	0.7288348746501375	0.3797351318184255	In	NA	Validation
Cpd00799	-0.024584820306581708	0.07442141805176017	40.62364338312664	8.681234588680821	1.6811148748159337	-0.033494874184529524	1.0	1.0	0.06971172602055598	0.930288273979444	0.5466309966537823	0.30315940968850386	2.2262386252004216	0.9980028775686414	1.2413256353761521	0.6175220530627025	In	NA	Validation
Cpd00800	-0.059584820306580966	-0.08357858194823997	-11.865356616873369	-5.622765411319182	-1.2128851251840669	-0.0044948741845295135	1.0	1.0	0.02462029735486715	0.9753797026451329	0.52022687834874	0.8853192914677173	0.06025066643319096	0.8676517009116949	0.716818750220811	0.16057577255413813	In	NA	Validation
Cpd00801	-1.5895848203065819	-0.07757858194823998	-16.849356616873365	-7.896765411319182	-1.9628851251840669	-0.03549487418452951	1.0	1.0	0.18458288422936497	0.815417115770635	0.6340102932717055	0.8401871888921646	0.27736020613678436	1.1642469547892313	1.224285332528248	0.6490355896494998	In	NA	Validation
Cpd00802	-0.23277054158389546	0.06422663011410533	35.594468709117756	-0.41786873031517335	2.2173796051247607	0.00489107204170713	1.0	1.0	0.046788496279249414	0.9532115037207506	0.38957498482444325	0.2264740405321297	2.0071612177840814	0.18878290033617526	1.6041742085786053	0.012683592653026826	In	NA	Validation
Cpd00808	2.481515172701819	0.03565520154267672	5.344844648967381	0.06258239750437503	2.297078853245063	0.031206861515391343	1.0	1.0	0.0032742835383479107	0.9967257164616521	2.4372413023583794	0.011559266362831016	0.6894481447692345	0.12611820190548584	1.658100481986715	0.4019682045416775	In	NA	Validation
Cpd00818	-1.7555848203065816	-0.07757858194823998	-14.607356616873375	-7.712765411319182	-2.128885125184067	-0.04349487418452952	1.0	1.0	0.1736802799594941	0.8263197200405059	0.759241254375623	0.8401871888921646	0.1796957623134588	1.1402480424262293	1.3366046027456273	0.77508973599669	In	NA	Validation
Cpd00823	-0.6855848203065813	0.05942141805176005	31.67664338312663	7.815234588680817	1.2471148748159342	-0.03049487418452952	1.0	1.0	0.31323628226475697	0.686763717735243	0.047970362378544705	0.19032915324962135	1.8364956372935086	0.8850514748166853	0.9476716397475824	0.5702517481825061	In	NA	Validation
Cpd00825	-0.6470246265420782	-0.031636583488043934	-14.72382231696339	-2.9680029732522972	-0.7345522665846523	-0.011810370431060173	1.0	1.0	0.27651468755301767	0.7234853124469823	0.07706030289349662	0.49461069105358957	0.18476916009391628	0.521394031913016	0.3931681622757559	0.2758443518619501	In	NA	Validation
Cpd00834	0.20341517969341805	0.1194214180517601	54.87264338312663	8.012234588680817	4.417114874815934	-0.02349487418452952	1.0	1.0	0.15029219630020618	0.8497078036997938	0.7186349673266328	0.6416501790051483	2.846943647519142	0.9107459625096822	3.092563727633682	0.4599543701287147	In	2.9713050575831277	Validation
Cpd00836	0.509019329501878	-0.035482737334197836	2.686617243476168	-1.6762447314940552	0.07918399715161135	-0.014008172628862371	1.0	1.0	0.01483800395378665	0.9851619960462134	0.9491837709281934	0.5235415260379186	0.5736522923547732	0.3529114621405067	0.15742378526806378	0.3104746118474419	In	NA	Validation
Cpd00839	2.0063272027770056	0.06497850981335335	18.25988224295235	-1.2193724897136693	3.4955750938465666	0.020680545725917647	1.0	1.0	0.005681964153787078	0.9943180358462129	2.078757891643296	0.23212969248395254	1.2520440250430473	0.2933221312080297	2.4690295368218567	0.2361074856637956	In	NA	Validation
Cpd00840	-1.3505848203065811	-0.06657858194824008	-28.491356616873368	-7.650765411319179	-1.7888851251840665	-0.03449487418452952	1.0	1.0	0.34615387883223536	0.6538461211677646	0.4537078854172695	0.7574450008369855	0.784500908630612	1.1321614523908696	1.1065530854329222	0.6332788213561011	In	NA	Validation
Cpd00844	0.2914151796934181	0.12042141805176	46.79264338312665	11.48023458868082	2.4581148748159327	-0.02449487418452952	1.0	1.0	0.09182227943529586	0.9081777205647041	0.785022464779312	0.649172196101073	2.494968310278967	1.3630732890036565	1.767061014646656	0.4757111384221135	In	NA	Validation
Cpd00846	-1.6405848203065814	-0.07757858194823998	-34.06135661687337	-7.708765411319179	-2.200885125184067	-0.04349487418452952	1.0	-1.0	0.5089020833532139	0.49109791664678615	0.6724848656590534	0.8401871888921646	1.027137372544941	1.1397263269400768	1.3853213946471412	0.77508973599669	In	NA	Validation
Cpd00855	0.2809973514798999	-0.019548671400131827	4.813540320399249	4.850128894879571	-0.005431387463773217	0.044783036162346426	1.0	1.0	0.20768731023510423	0.7923126897648958	0.7771632199612736	0.4036852096742709	0.6663038353354556	0.4983160851831278	0.10017114521286581	0.6158848427644635	In	NA	Validation
Cpd00857	0.6194151796934184	-0.03257858194824004	26.618643383126624	8.872234588680818	0.042114874815933234	0.07150512581547049	1.0	1.0	0.06133822343746742	0.9386617765625326	1.0324667734665711	0.5016964195755201	1.6161625610854875	1.0229147920324095	0.13234199750696665	1.0369386177441677	In	NA	Validation
Cpd00861	-0.30871039120795624	-0.04705156537461642	-28.754403471333355	-5.770500309262541	-0.596906109160952	-0.04398110840942069	1.0	1.0	0.19563238771795166	0.8043676122820483	0.3322857055804185	0.6105624483377688	0.7959595726539438	0.8869205969372369	0.3000337288416804	0.7827512160146205	In	NA	Validation
Cpd00862	-0.2955848203065816	0.06842141805175994	31.41664338312664	8.57423458868082	2.0541148748159332	-0.02349487418452952	1.0	1.0	0.3751974386694781	0.6248025613305219	0.3421876806347363	0.2580273071129495	1.8251696982238994	0.9840469883140693	1.4937056823103838	0.4599543701287147	In	NA	Validation
Cpd00869	-0.07358482030658209	0.0984214180517602	43.29764338312664	-2.52476541131918	2.3161148748159333	-0.008494874184529516	1.0	1.0	0.007394776407971704	0.9926052235920283	0.5096652310267221	0.4836878199907148	2.342721552400945	0.46358305688680085	1.670980675063115	0.22360284572773323	In	NA	Validation
Cpd00872	1.8114151796934177	0.41342141805176014	32.04964338312662	22.106234588680817	2.6571148748159343	0.0035051258154704945	1.0	1.0	0.19823803711094012	0.8017619628890599	1.931715602598316	2.853123205207229	1.8527440037279865	2.749010477967026	1.9017088144855636	0.03452162620694791	In	NA	Validation
Cpd00880	2.0063272027770056	0.02362512635470678	1.4816867542305474	-2.1900491814429923	1.9346728382074685	0.02293618482366201	1.0	1.0	0.004809670134793165	0.9951903298652068	2.078757891643296	0.07893116486634737	0.5211639488766547	0.41992639673857757	1.412888559508334	0.2716490682804846	In	NA	Validation
Cpd00881	4.439415179693417	-0.07057858194823985	-30.30135661687337	-7.803765411319182	2.4871148748159344	-0.02849487418452952	1.0	1.0	8.430983178053797e-05	0.9999156901682195	3.914287685616962	0.7875330692206856	0.8633468690767405	1.1521170697361924	1.7866830558292115	0.5387382115957086	Outlier	3.1128572619295243	Validation
Cpd00884	-0.0035848203065826922	0.12842141805176022	63.83864338312664	9.150234588680817	4.2291148748159335	-0.02749487418452952	1.0	1.0	0.10912679809358317	0.8908732019064168	0.5624734676368074	0.7093483328684782	3.2375143002042184	1.0591740183199885	2.965358771001951	0.5229814433023098	Outlier	3.110106992198439	Validation
Cpd00886	1.6514151796934176	0.42042141805176	35.81964338312663	22.34923458868082	2.438114874815933	0.0015051258154704786	1.0	1.0	0.16675009300284394	0.8332499069971561	1.8110110617752628	2.9057773248787058	2.0169701202373265	2.780704693750774	1.7535285724517913	0.06603516279374567	In	NA	Validation
Cpd00887	-0.4665848203065819	-0.030578581948239814	-28.22035661687337	-7.89176541131918	0.286114874815933	-0.016494874184529527	1.0	1.0	0.4048654088677055	0.5951345911322945	0.21318470263009814	0.48665238538366756	0.7726957952157498	1.163594810431541	0.29743779228431927	0.3496569920749235	In	NA	Validation
Cpd00888	-0.5365848203065822	-0.06357858194823995	-27.363356616873368	-7.529765411319182	-0.8488851251840668	-0.02349487418452952	1.0	1.0	0.18817297996409132	0.8118270200359087	0.1603764660200122	0.7348789495492083	0.7353637575901518	1.1163795589347654	0.4705283022742683	0.4599543701287147	In	NA	Validation
Cpd00893	-0.4755848203065813	-0.06157858194823995	-25.31135661687337	-7.912765411319182	-0.6998851251840668	-0.02749487418452952	1.0	1.0	0.1398177258437986	0.8601822741562014	0.20639507220880188	0.7198349153573573	0.6459759615484636	1.1663338167338404	0.36971160792252417	0.5229814433023098	In	NA	Validation
Cpd00904	-1.5823946017342718	-0.0432921668783759	-22.78297489990479	-5.785537903247503	-1.9833722745744864	-0.05300366480039813	1.0	1.0	0.3416574631441528	0.6583425368558472	0.6285859680767801	0.5822841885786513	0.5358363566596134	0.8888819333513429	1.2381473907714187	0.9249175464813761	In	NA	Validation
Cpd00907	1.2040715636792614	0.03415144214418047	-21.64688467434088	-4.978770985954272	1.5812893795608514	-0.052251785101150014	1.0	1.0	0.03285778028397157	0.9671422197160284	1.473533525768307	0.00024796245918365953	0.48634678484301375	0.7836562347345516	1.1737814981704937	0.9130703522758132	In	NA	Validation
Cpd00910	0.3480303185128669	0.04253924068778025	21.382771089630026	4.774854169604847	1.8703927883604023	0.021156662535972797	1.0	1.0	0.1674381324967933	0.8325618675032067	0.8277331168720305	0.06334112650131973	1.3880811358070273	0.4884980877102084	1.369395256566411	0.24360954792042674	In	NA	Validation
Cpd00913	-1.9615848203065818	-0.06357858194823995	-21.70435661687337	-7.493765411319179	-2.223885125184067	-0.056494874184529524	1.0	1.0	0.349765584488157	0.650234415511843	0.9146483506853039	0.7348789495492083	0.48885033760968716	1.111684119559395	1.4008837031712358	0.979927723810874	In	NA	Validation
Cpd00918	-0.5195848203065809	-0.06157858194823995	-4.0403566168733684	-7.9357654113191805	-0.7778851251840662	-0.033494874184529524	1.0	1.0	0.017776013848352812	0.9822239861516472	0.17320132348246253	0.7198349153573573	0.2806165382579446	1.1693336807792156	0.42248813248249717	0.6175220530627025	In	NA	Validation
Cpd00920	-0.5575848203065821	-0.05957858194823995	-23.051356616873363	-7.912765411319182	-0.7778851251840662	-0.03249487418452952	1.0	1.0	0.11831375103211894	0.8816862489678811	0.14453399503698658	0.7047908811655065	0.5475274142510875	1.1663338167338404	0.42248813248249717	0.6017652847693036	In	NA	Validation
Cpd00930	-0.6995848203065815	-0.06257858194823984	-0.9973566168733612	-7.10176541131918	-0.7558851251840668	-0.03649487418452952	1.0	1.0	0.024712935449587636	0.9752870645504124	0.03740871505652738	0.7273569324532819	0.4131735866764913	1.0605560019164777	0.4076024460681461	0.6647923579428986	In	NA	Validation
Cpd00934	0.0004151796934186436	-0.038578581948240036	13.985643383126625	9.124234588680821	-0.5068851251840671	0.07050512581547047	1.0	1.0	0.3687215980924964	0.6312784019075036	0.5654910811573847	0.5468285221510728	1.0658526062148017	1.0557828676599996	0.23912354074207734	1.0211818494507687	In	NA	Validation
Cpd00935	-0.4244998648921667	0.06723414891109779	36.2230401376892	6.787394427579564	1.0827931389593486	-0.04999614600340565	1.0	1.0	0.06863318438593968	0.9313668156140603	0.24493373524794596	0.24909664833942408	2.03454260894138	0.7509914424827564	0.8364879201556266	0.8775287696591243	In	NA	Validation
Cpd00938	-1.492920917523746	-0.044795926276872136	-14.522824523964939	-5.6246356476084065	-1.7247256580331325	-0.048492386604909406	1.0	1.0	0.21424142430332416	0.7857585756966758	0.5610867182744153	0.5935954924822985	0.17601343410689138	0.8678956337204079	1.0631413714092546	0.8538343812479983	In	NA	Validation
Cpd00939	0.2333948719499385	-0.041788407479879656	-24.02508016306268	-2.715613091217429	-0.2134474625444108	-0.02894351442445828	1.0	1.0	0.15621383730186733	0.8437861626981327	0.7412517485006311	0.5709728846750041	0.589944081769489	0.48847510441158537	0.040577130368705285	0.5458073319033608	In	NA	Validation
Cpd00941	1.0920414884912917	0.0860311413923009	52.41777697979445	9.026492171940463	3.2948232141473186	-0.028191634725210163	1.0	1.0	0.010994802214970067	0.9890051977850299	1.3890176583687073	0.39048794713501594	2.7400064655646346	1.0430344345431524	2.3331963764448287	0.5339601376977979	In	NA	Validation
Cpd00948	-0.7155848203065815	-0.01257858194824002	-18.01135661687337	-7.708765411319179	0.2181148748159325	-0.04449487418452952	1.0	1.0	0.21890079186133127	0.7810992081386687	0.025338260974222065	0.3512560776570111	0.32797844151711686	1.1397263269400768	0.251427488821778	0.7908465042900887	In	NA	Validation
Cpd00951	-0.4335848203065824	-0.02157858194823992	-23.57735661687337	-7.888765411319182	0.27711487481593355	-0.03549487418452951	1.0	1.0	0.22785242145253193	0.7721475785474681	0.23808001417485244	0.41895423152033934	0.5704406602149903	1.163203523816927	0.2913481932966304	0.6490355896494998	In	NA	Validation
Cpd00956	-0.7285848203065823	-0.05557858194823995	-20.62435661687337	-7.696765411319182	-0.9388851251840666	-0.03749487418452952	1.0	1.0	0.11496179836491704	0.885038201635083	0.015531017032348408	0.6747028127818047	0.4418041291666935	1.1381611804816205	0.5314242921511606	0.6805491262362974	In	NA	Validation
Cpd00959	-0.4195848203065813	-0.06557858194823996	-25.98435661687337	-7.8907654113191805	-0.8338851251840662	-0.02449487418452952	1.0	1.0	0.12245686721740434	0.8775431327825957	0.24864166149687045	0.7499229837410591	0.6752927192171071	1.1634643815600028	0.46037897062811917	0.4757111384221135	In	NA	Validation
Cpd00963	-0.3885848203065825	-0.06257858194823984	-45.70035661687337	-7.9117654113191795	-0.8098851251840671	-0.03249487418452952	1.0	1.0	0.4569934661984807	0.5430065338015193	0.2720281662813361	0.7273569324532819	1.534147391126427	1.1662033878623022	0.44414003999428175	0.6017652847693036	In	NA	Validation
Cpd00965	0.2941841646667136	-0.01790031975178024	11.73386999072892	5.45837065312133	-0.002684134716520041	0.043134684513994784	1.0	1.0	0.12857703820571265	0.8714229617942874	0.7871113964027343	0.39128628039527336	0.967762420673015	0.5776483713329227	0.10202999716271019	0.5899121477753447	In	NA	Validation
Cpd00968	-0.5345848203065815	-0.06557858194823996	-22.82935661687337	-7.3007654113191816	-0.7878851251840658	-0.03749487418452952	1.0	1.0	0.12113699270634926	0.8788630072936507	0.16188527278030088	0.7499229837410591	0.5378568047378057	1.0865113473525507	0.4292543535799294	0.6805491262362974	In	NA	Validation
Cpd00969	-0.3343872639047155	-0.02559262744408794	-22.165031108172183	-4.223497478746801	-0.5559808380132236	-0.0332389418596316	1.0	1.0	0.1937365131944121	0.8062634868055879	0.312914986026454	0.4491479503639307	0.5089179192226633	0.6851467634868923	0.2723427855358899	0.613489386720495	In	NA	Validation
Cpd00976	-0.15058482030658116	-0.08557858194823997	-25.98435661687337	-7.6937654113191805	-0.6318851251840671	0.00250512581547048	1.0	1.0	0.12929840863343822	0.8707015913665618	0.4515761707556285	0.9003633256595681	0.6752927192171071	1.1377698938670062	0.32370130445998346	0.0502783945003469	In	NA	Validation
Cpd00977	-0.15058482030658116	-0.08557858194823997	-25.98435661687337	-7.6937654113191805	-0.6318851251840671	0.00250512581547048	1.0	1.0	0.12929840863343822	0.8707015913665618	0.4515761707556285	0.9003633256595681	0.6752927192171071	1.1377698938670062	0.32370130445998346	0.0502783945003469	In	NA	Validation
Cpd00980	1.3251241952582091	0.3251288857532029	36.60800254370423	17.54228164562467	2.1083570487337844	0.0026354329439627782	1.0	1.0	0.0819644366045802	0.9180355633954198	1.5648560402068017	2.188985267814932	2.051312073382213	2.153739245851429	1.5304071364637404	0.04822517526971561	In	NA	Validation
Cpd00992	-0.2786352032380314	-0.044044046577624105	-37.00252377208524	-5.91110181302194	-0.6630715226947873	-0.027439755025962045	1.0	1.0	0.36686292352609107	0.6331370764739089	0.3549745290433984	0.5879398405304755	1.15525844944289	0.9052590924091288	0.34480271053897854	0.522112943492235	In	NA	Validation
Cpd00997	0.9191091576642242	0.07550482560282704	42.019280739192965	6.855815480211143	2.6685074246736344	-0.03495855201844325	1.0	1.0	0.011955421889794482	0.9880445781102055	1.2585569234565728	0.31130881980948355	2.2870344085007224	0.7599155231669391	1.9094172656056358	0.6405848855478649	In	NA	Validation
Cpd00998	-0.562584820306582	-0.06157858194823995	-40.77435661687337	-7.308765411319182	-0.8088851251840667	-0.03849487418452952	1.0	1.0	0.45717782140451013	0.5428221785954899	0.14076197813626626	0.7198349153573573	1.3195644070614387	1.0875547783248554	0.4434634178845383	0.6963058945296962	In	NA	Validation
Cpd01009	-0.5405848203065817	-0.05557858194823995	-42.26935661687337	-7.6987654113191795	-1.0078851251840666	-0.04349487418452952	1.0	1.0	0.3819964317261276	0.6180035682738724	0.15735885249943624	0.6747028127818047	1.3846885567116938	1.1384220382246963	0.5781112177234448	0.77508973599669	In	NA	Validation
Cpd01016	0.10241517969341808	-0.03657858194824004	13.270643383126625	8.415234588680818	-0.41588512518406695	0.07350512581547049	1.0	1.0	0.3168224319707401	0.6831775680292599	0.6424402259320806	0.531784487959222	1.0347062737733754	0.9633087977395183	0.17755092875544154	1.0684521543309653	In	NA	Validation
Cpd01018	-0.860584820306582	-0.053578581948239945	-20.977356616873365	-7.6757654113191816	-0.9588851251840662	-0.05249487418452952	1.0	1.0	0.12714584960357356	0.8728541503964264	0.08405022914667012	0.6596587785899537	0.457181269518894	1.1354221741793213	0.5449567343460253	0.9169006506372789	In	NA	Validation
Cpd01021	-0.4064547521102118	-0.041788407479879656	-31.78147114050629	-5.788545422044496	-0.7578083648000501	-0.032702912920698886	1.0	1.0	0.2863225179033301	0.7136774820966699	0.25854702932573387	0.5709728846750041	0.9278225879640895	0.8892742006341642	0.40890375251465455	0.6050433029311758	In	NA	Validation
Cpd01024	1.5304151796934191	0.013421418051760005	45.687643383126634	6.849234588680818	2.680114874815934	-0.055494874184529516	1.0	1.0	0.0017143302771598368	0.9982856697228402	1.71972825277783	0.15568363316294942	2.4468330692331253	0.7590571849109246	1.9172711230096582	0.9641709555174751	In	NA	Validation
Cpd01027	-0.24958482030658136	-0.07657858194824008	-20.977356616873365	-7.886765411319179	-0.7018851251840674	-0.031494874184529516	1.0	1.0	0.057296985446452564	0.9427030145535474	0.3768902361213643	0.8326651717962399	0.457181269518894	1.1629426660738504	0.37106485214201107	0.5860085164759048	In	NA	Validation
Cpd01030	-0.37458482030658136	-0.07257858194823985	-42.26935661687337	-7.673765411319179	-0.7768851251840676	-0.03549487418452951	1.0	1.0	0.38530269395811756	0.6146973060418824	0.28258981360335406	0.8025771034125364	1.3846885567116938	1.1351613164362448	0.4218115103727549	0.6490355896494998	In	NA	Validation
Cpd01035	-0.5267555039899111	-0.04254028717912786	-15.278463621709301	-5.432154444600887	-0.6630715226947873	-0.01916907833423272	1.0	1.0	0.13190225433455938	0.8680977456654406	0.16779173547381424	0.5766285366268282	0.20893005864407382	0.84279052761985	0.34480271053897854	0.3917938072310422	In	NA	Validation
Cpd01038	-2.199584820306582	-0.049578581948239935	-21.70435661687337	-7.001765411319179	-2.444885125184067	-0.07449487418452952	1.0	1.0	0.3909102653339458	0.6090897346660542	1.0941963551595955	0.629570710206252	0.48885033760968716	1.0475131147626722	1.5504171894244938	1.2635495530920515	In	NA	Validation
Cpd01044	-0.2265848203065817	-0.06257858194823984	-45.93335661687337	-7.8587654113191805	-0.5748851251840668	-0.04849487418452952	1.0	1.0	0.3809233935914558	0.6190766064085442	0.39424151386467793	0.7273569324532819	1.5442971749849617	1.159290657670785	0.285133844204618	0.8538735774636838	In	NA	Validation
Cpd01045	-1.0155848203065814	-0.02757858194823992	-5.35935661687337	-6.614765411319182	-0.2908851251840669	-0.07449487418452952	1.0	1.0	0.07838624872596645	0.9216137512740336	0.20098275306900232	0.46408633409589206	0.22315917813173267	0.9970371414774452	0.09297316503753537	1.2635495530920515	In	NA	Validation
Cpd01048	-0.099584820306581	-0.05557858194823995	-21.472356616873373	-5.200765411319179	-0.4658851251840668	-0.019494874184529512	1.0	1.0	0.1225116721389421	0.8774883278610579	0.4900507431429768	0.6747028127818047	0.4787441150552665	0.8126107171226354	0.21138203424260388	0.3969272969551196	In	NA	Validation
Cpd01049	-0.421584820306582	-0.07257858194823985	-18.16035661687337	-7.666765411319179	-0.870885125184067	-0.039494874184529516	1.0	1.0	0.05120782028165294	0.9487921797183471	0.24713285473658173	0.8025771034125364	0.33446907583008534	1.1342483143354785	0.4854139886886199	0.7120626628230948	In	NA	Validation
Cpd01051	-0.2658532483508137	-0.05231472326935335	-30.331095200656673	-5.781026625052014	-0.6006655076571932	-0.030447273822954517	1.0	1.0	0.23809844519656953	0.7619015548034305	0.3646172790151646	0.6501520120005351	0.8646423205688412	0.8882935324271111	0.3025774209835727	0.5695017203144868	In	NA	Validation
Cpd01053	-0.2658532483508137	-0.05231472326935335	-30.331095200656673	-5.781026625052014	-0.6006655076571932	-0.030447273822954517	1.0	1.0	0.23809844519656953	0.7619015548034305	0.3646172790151646	0.6501520120005351	0.8646423205688412	0.8882935324271111	0.3025774209835727	0.5695017203144868	In	NA	Validation
Cpd01054	-0.6470562558696105	0.016858209061473776	-11.415305726972466	-0.4795228656535191	-0.2457782896120808	-0.05751494299588685	1.0	1.0	0.30853202950257375	0.6914679704974263	0.07703644162189456	0.12983203243275954	0.04064586275149401	0.1968243796340102	0.06245288278897631	0.9960007117147541	In	NA	Validation
Cpd01059	0.3458325163150649	-0.018449770301230732	13.300902957761886	4.959469554220231	0.0330301509977654	0.041486332865643134	1.0	1.0	0.08990748928612968	0.9100925107138703	0.8260750874651207	0.3954192568216056	1.0360244203064186	0.5125772639941569	0.1261950725106832	0.5639394527862259	In	NA	Validation
Cpd01064	0.0974808679634166	-0.030537682389142826	-5.943602536743609	-2.8223985776479013	-0.14499182702421254	-0.00906311768380743	1.0	1.0	0.053542114620404035	0.946457885379596	0.6387177644842829	0.4863447382009242	0.1977086639389698	0.5024030149033542	0.005741466160786163	0.2325565268800854	In	NA	Validation
Cpd01067	-2.0845848203065818	-0.05957858194823995	-19.315356616873373	-6.974765411319179	-2.3168851251840668	-0.07449487418452952	1.0	1.0	0.31309563869315415	0.6869043613068458	1.007439966443026	0.7047908811655065	0.3847823820816205	1.0439915352311446	1.463809559377358	1.2635495530920515	In	NA	Validation
Cpd01070	-0.4786352032380314	0.039414600038917405	30.015521340696715	6.411454577955504	0.7444472742976938	-0.028191634725210163	1.0	1.0	0.12251203062288274	0.8774879693771173	0.2040938530145821	0.03983752612194985	1.7641349948329443	0.7019580321301043	0.6075556273853538	0.5339601376977979	In	NA	Validation
Cpd01072	1.844733615216164	0.03264913079767035	4.129474386333313	-0.926794182043506	1.8039092718768857	0.02445336583267609	1.0	1.0	0.006685528931155149	0.9933144710688449	1.9568511429777884	0.011052449172668224	0.6365050311476619	0.2551614727020965	1.3244110393801838	0.2955549378986643	In	NA	Validation
Cpd01074	1.844733615216164	0.03264913079767035	4.129474386333313	-0.926794182043506	1.8039092718768857	0.02445336583267609	1.0	1.0	0.006685528931155149	0.9933144710688449	1.9568511429777884	0.011052449172668224	0.6365050311476619	0.2551614727020965	1.3244110393801838	0.2955549378986643	In	NA	Validation
Cpd01078	-0.2380336994786327	-0.04554780597612018	-33.141621516446136	-5.908094294224948	-0.4999136279579448	-0.04322922871017257	1.0	1.0	0.2557578800217972	0.7442421199782028	0.3856044407184214	0.5992511444341216	0.9870725121310175	0.9048668251263077	0.23440647158086922	0.7709040218090575	In	NA	Validation
Cpd01079	-0.4105848203065818	-0.06257858194823984	-38.243356616873356	-7.674765411319179	-0.7938851251840662	-0.058494874184529526	1.0	1.0	0.24108193343402706	0.7589180665659729	0.2554312919181668	0.7273569324532819	1.2093107463491999	1.1352917453077829	0.4333140862383892	1.0114412603976717	In	NA	Validation
Cpd01081	-0.7741239250425426	0.021369487256962333	-16.828839561558922	-0.4351619633978799	-0.4074324249504265	-0.059770582093631223	1.0	1.0	0.4572721824656498	0.5427278175343502	0.018823837509195352	0.09589812072181894	0.27646645645071055	0.19103843721239722	0.17183164489032846	1.0315422943314432	In	NA	Validation
Cpd01084	-0.3895848203065809	-0.06057858194823984	-45.70035661687337	-7.9357654113191805	-0.8178851251840662	-0.03849487418452952	1.0	1.0	0.43195481049328865	0.5680451895067113	0.27127376290119315	0.7123128982614311	1.534147391126427	1.1693336807792156	0.44955301687222715	0.6963058945296962	In	NA	Validation
Cpd01086	-0.2786352032380314	-0.054570362367097634	-30.331095200656673	-5.388545422044497	-0.5472820490105762	-0.016161559537240234	1.0	1.0	0.31865525145217155	0.6813447485478284	0.3549745290433984	0.6671189678560054	0.8646423205688412	0.8371026520189424	0.2664569925687072	0.34440503040879017	In	NA	Validation
Cpd01091	-0.5675848203065819	-0.08757858194823998	-20.62435661687337	-6.875765411319182	-0.4268851251840671	-0.03249487418452952	1.0	1.0	0.18245058406773618	0.8175494159322638	0.1369899612355459	0.9154073598514191	0.4418041291666935	1.0310790769488776	0.1849937719626174	0.6017652847693036	In	NA	Validation
Cpd01093	-0.7748758047417909	0.025880765452451226	-14.913801967573962	-0.3750115874580302	-0.4743497181835089	-0.059770582093631223	1.0	1.0	0.3952310757580716	0.6047689242419284	0.01939105809576997	0.061964209010875806	0.19304492142961263	0.18319309155597288	0.21710936501600434	1.0315422943314432	In	NA	Validation
Cpd01097	0.4444151796934186	0.039421418051760033	0.9746433831266329	2.54923458868082	1.5801148748159326	-0.05349487418452952	1.0	1.0	0.1450866439530092	0.8549133560469908	0.900446181941357	0.03988881133111234	0.4990764783890686	0.19821303729728915	1.1729868022920833	0.9326574189306777	In	NA	Validation
Cpd01101	-1.5695848203065816	0.03442141805176013	-15.736356616873364	-1.3607654113191805	-1.2958851251840668	-0.03549487418452951	1.0	-1.0	0.664220032941142	0.33577996705885804	0.6189222256688237	0.002278725851485871	0.22887647465803238	0.3117638504165051	0.7729783853295007	0.6490355896494998	In	NA	Validation
Cpd01103	-0.5535848203065825	-0.05757858194823995	-44.05135661687337	-7.6677654113191815	-0.9788851251840668	-0.04049487418452952	1.0	1.0	0.4535363573696588	0.5464636426303412	0.14755160855756258	0.6897468469736555	1.4623148006426336	1.1343787432070167	0.5584891765408907	0.7278194311164936	In	NA	Validation
Cpd01111	-0.3695848203065815	-0.06657858194824008	-23.173356616873363	-7.046765411319179	-0.5618851251840669	-0.033494874184529524	1.0	1.0	0.12334902873368503	0.876650971266315	0.2863618305040743	0.7574450008369855	0.5528418933529813	1.0533824139818844	0.27633775677795586	0.6175220530627025	In	NA	Validation
Cpd01113	0.2908874613700102	-0.02009812194958244	4.205848012706937	4.8182607630114385	0.005008172975787292	0.04533248671179696	1.0	1.0	0.21580198154613395	0.784198018453866	0.7846243522923693	0.407818186100604	0.6398319659124033	0.49415956070554135	0.1072347826222734	0.6245424077608361	In	NA	Validation
Cpd01116	3.475500135107833	0.052196554926135376	37.36138600235085	-1.691552940841489	3.3865525374555894	0.010906109635692095	1.0	1.0	1.8779829504711465e-05	0.9999812201704953	3.187106917809864	0.1359836093029512	2.0841304393386872	0.3549080946109608	2.3952624647069913	0.08209396099147706	Outlier	3.097675977299889	Validation
Cpd01127	-0.3184848272981824	-0.03577336988589469	-35.81831324576945	-5.911853692721188	-0.5961542294617043	-0.03871795051468385	1.0	1.0	0.3376795898885848	0.6623204101114152	0.3249118379549496	0.5257276690604148	1.1036726945711863	0.9053571592298341	0.2995249904133023	0.6998208565756797	In	NA	Validation
Cpd01129	0.3150632855458341	-0.021746473597934027	5.362990869849798	4.6567223014729775	0.030282898250512714	0.04698083836014861	1.0	1.0	0.18937510648623446	0.8106248935137655	0.8028626757683798	0.42021711537960155	0.6902386178156112	0.47309028145708637	0.12433622056083915	0.650515102749955	In	NA	Validation
Cpd01131	-0.609462270907204	0.043173998535157916	23.98920555122303	6.444537284722421	0.6203871239217545	-0.027439755025962045	1.0	1.0	0.23470260849634805	0.765297391503652	0.10539747095061981	0.06811578588106738	1.5016208200413854	0.7062729722411377	0.5236137867029211	0.522112943492235	In	NA	Validation
Cpd01137	-0.29358482030658184	-0.05957858194823995	-37.665356616873375	-7.799765411319179	-0.4078851251840661	-0.022494874184529515	1.0	1.0	0.35491210591547295	0.645087894084527	0.34369648739502434	0.7047908811655065	1.1841323125713763	1.1515953542500397	0.17213795187749498	0.44419760183531587	In	NA	Validation
Cpd01138	-0.546584820306582	-0.06657858194824008	-11.004356616873366	-6.971765411319179	-0.6218851251840674	-0.018494874184529525	1.0	1.0	0.06957016075629152	0.9304298392437085	0.15283243221857157	0.7574450008369855	0.02274438359113747	1.0436002486165303	0.3169350833625511	0.381170528661721	In	NA	Validation
Cpd01142	-0.3735848203065819	-0.07157858194823996	-42.26935661687337	-7.6567654113191805	-0.7768851251840676	-0.03749487418452952	1.0	1.0	0.3787575038901523	0.6212424961098477	0.2833442169834977	0.7950550863166118	1.3846885567116938	1.1329440256200982	0.4218115103727549	0.6805491262362974	In	NA	Validation
Cpd01145	-0.4075848203065817	-0.06557858194823996	-32.29635661687337	-7.41276541131918	-0.6318851251840671	-0.014494874184529518	1.0	1.0	0.2943106085870534	0.7056893914129466	0.2576945020585991	0.7499229837410591	0.9502516707839374	1.1011193809648128	0.32370130445998346	0.31814345548812584	In	NA	Validation
Cpd01148	-0.4015848203065815	-0.08757858194823998	-31.688356616873364	-7.9357654113191805	-0.596885125184067	-0.03249487418452952	1.0	1.0	0.21990367341619133	0.7800963265838087	0.26222092233946376	0.9154073598514191	0.9237663978826962	1.1693336807792156	0.30001953061896963	0.6017652847693036	In	NA	Validation
Cpd01156	-0.170364526546302	-0.04705156537461642	-34.536358358551404	-5.908846173924196	-0.4322444550256141	-0.03646231141693949	1.0	1.0	0.28562430663245963	0.7143756933675404	0.43665429351012613	0.6105624483377688	1.047829067868802	0.904964891947013	0.18862001302681486	0.6642792739589907	In	NA	Validation
Cpd01157	-0.7135848203065827	0.1254214180517601	56.49164338312663	8.08023458868082	2.1831148748159324	-0.05949487418452953	1.0	1.0	0.06578091644537454	0.9342190835546255	0.02684706773450939	0.686782281580701	2.917469398879519	0.9196151257742703	1.5809899344672624	1.0271980286910705	In	NA	Validation
Cpd01159	-0.599584820306581	-0.06857858194824007	-29.31835661687337	-7.4727654113191795	-1.0538851251840669	-0.05249487418452952	1.0	1.0	0.15166726401643138	0.8483327359835686	0.11284905307093596	0.7724890350288364	0.8205261071327934	1.108945113257096	0.6092358347716343	0.9169006506372789	In	NA	Validation
Cpd01163	-0.35358482030658234	-0.06957858194823996	-40.34035661687337	-7.688765411319182	-0.7988851251840671	-0.04049487418452952	1.0	1.0	0.30717822373174797	0.692821776268252	0.29843228458637905	0.780011052124761	1.3006588010760134	1.137117749509316	0.436697196787106	0.7278194311164936	In	NA	Validation
Cpd01167	3.1864151796934186	0.4174214180517599	8.031643383126635	16.23323458868082	2.9611148748159333	0.07750512581547046	1.0	1.0	0.07472756118294888	0.9252724388170511	2.969020250296429	2.883211273590929	0.806488601520742	1.983001715424031	2.107401935847511	1.13147922750456	In	NA	Validation
Cpd01171	-0.2255960551135065	-0.034383836235296616	-21.01283330597437	-4.216904072153397	-0.4362006182330034	-0.0321400407607305	1.0	1.0	0.16359735183855184	0.8364026481614482	0.3949874416685026	0.5152755731852524	0.4587266803617766	0.684286792905323	0.19129684052268722	0.596174256727749	In	NA	Validation
Cpd01172	-0.602584820306582	-0.06657858194824008	-15.09835661687336	-7.346765411319179	-0.9538851251840664	-0.05249487418452952	1.0	1.0	0.04766176810997658	0.9523382318900234	0.11058584293050296	0.7574450008369855	0.20108436263337479	1.092511075443301	0.5415736237973092	0.9169006506372789	In	NA	Validation
Cpd01178	-0.039584820306581385	0.1154214180517601	33.62164338312664	8.212234588680817	2.555114874815934	-0.05249487418452952	1.0	1.0	0.1985941125898606	0.8014058874101394	0.5353149459516214	0.6115621106214465	1.9212223737950116	0.936831736817293	1.832693359291752	0.9169006506372789	In	NA	Validation
Cpd01186	-0.2505848203065817	0.12142141805175988	55.32364338312662	9.614234588680821	2.5191148748159327	-0.05049487418452952	1.0	1.0	0.06322391022690432	0.9367760897730957	0.3761358327412199	0.6566942131969975	2.866589795674503	1.1196930147136464	1.8083349633409942	0.8853871140504813	In	NA	Validation
Cpd01189	1.828883593754449	0.08678302109154894	10.180182994832053	1.9024320215645247	2.7459510336961905	0.02443994422215825	1.0	1.0	0.02049083031343446	0.9795091696865655	1.9448938332117143	0.39614359908683894	0.900081788946966	0.11385130836039382	1.9618173237286092	0.2953434566916105	In	NA	Validation
Cpd01194	0.1374151796934182	0.1254214180517601	69.98664338312663	9.026234588680818	2.8851148748159323	-0.04649487418452952	1.0	1.0	0.008226516695559183	0.9917734833044408	0.6688443442371236	0.686782281580701	3.505329197896372	1.04300083824927	2.055978655507023	0.8223600408768863	In	2.9053783836633924	Validation
Cpd01196	0.514415179693418	0.11342141805176008	69.98664338312663	8.17023458868082	3.213114874815933	-0.02849487418452952	1.0	1.0	0.005037853331635311	0.9949621466683647	0.9532544185514422	0.5965180764295955	3.505329197896372	0.9313537242126952	2.2779107075028096	0.5387382115957086	In	2.9798193726460163	Validation
Cpd01197	0.015415179693418326	0.11742141805175987	69.98664338312663	10.63823458868082	3.031114874815933	-0.04449487418452952	1.0	1.0	0.020813761997530822	0.9791862380024692	0.5768071318595457	0.6266061448132957	3.505329197896372	1.2532521791686144	2.154765483529538	0.7908465042900887	In	2.958272543708135	Validation
Cpd01199	2.5397885602711088	0.038143636292175855	27.302551309410237	-1.236134841384165	2.4747883927560075	0.007969849349159609	1.0	1.0	0.0001932611573901566	0.9998067388426098	2.4812029429130975	0.03027731509065845	1.6459544822482228	0.29550842582073644	1.7783426855321114	0.035827988007476004	In	NA	Validation
Cpd01202	1.3504151796934185	0.13642141805176	30.83364338312663	10.52223458868082	2.7061148748159343	-0.05049487418452952	1.0	1.0	0.02701701622103947	0.9729829837789605	1.5839356443518946	0.7695244696358801	1.799773457925505	1.2381224300702	1.934863297862983	0.8853871140504813	In	NA	Validation
Cpd01211	2.9554151796934187	0.049421418051760035	20.109643383126627	-1.1677654113191809	2.6351148748159323	0.04250512581547049	1.0	1.0	0.00028735871456575524	0.9997126412854342	2.794753069483146	0.11510898229036678	1.3326220326082223	0.28659107820966057	1.8868231280712109	0.5799923372356037	In	NA	Validation
Cpd01220	-1.700584820306582	-0.07757858194823998	0.9546433831266228	-7.897765411319179	-1.9018851251840667	-0.03549487418452951	1.0	1.0	0.05036906260835128	0.9496309373916487	0.7177490684676988	0.8401871888921646	0.4982052523067905	1.1643773836607691	1.1830113838339096	0.6490355896494998	In	NA	Validation
Cpd01221	0.17141517969341802	0.13642141805176	64.95264338312664	9.590234588680818	3.0191148748159327	-0.05249487418452952	1.0	1.0	0.015169505575997722	0.9848304944240023	0.6944940591620222	0.7695244696358801	3.2860415929870843	1.1165627217967329	2.1466460182126186	0.9169006506372789	In	2.803308052117779	Validation
Cpd01224	0.4886896591722077	-0.03987834172980211	0.9118919687508906	-1.2234974787468027	0.22039278836040285	-0.012909271529961273	1.0	1.0	0.0249242479862557	0.9750757520137443	0.9338469989142751	0.5566053374485791	0.49634294494387055	0.2938601488727281	0.25296877549005026	0.293159481854696	In	NA	Validation
Cpd01227	1.4524151796934175	0.035421418051760016	11.086643383126626	-3.0957654113191806	1.9241148748159336	0.04250512581547049	1.0	1.0	0.006657653215624282	0.9933423467843757	1.6608847891265905	0.009800742947410434	0.9395683855886546	0.5380579425350303	1.4057448080437618	0.5799923372356037	In	NA	Validation
Cpd01236	1.4687332178146002	0.07550482560282704	12.822288257989946	-1.8298988055031429	2.44595103369619	0.020680545725917647	1.0	1.0	0.009134709858025891	0.9908652901419741	1.673195172242531	0.31130881980948355	1.0151753398162784	0.3729523896207368	1.758830690805634	0.2361074856637956	In	NA	Validation
Cpd01244	-0.23277054158389546	0.06422663011410533	35.594468709117756	-0.41786873031517335	2.2173796051247607	0.00489107204170713	1.0	1.0	0.046788496279249414	0.9532115037207506	0.38957498482444325	0.2264740405321297	2.0071612177840814	0.18878290033617526	1.6041742085786053	0.012683592653026826	In	NA	Validation
Cpd01245	1.493415179693418	0.03342141805176002	-3.73635661687338	-3.83676541131918	1.917114874815934	0.05750512581547047	1.0	1.0	0.026021306567867497	0.9739786934321325	1.6918153277124983	0.005243291244440414	0.2938591747085646	0.6347057363447287	1.4010084532755593	0.8163438616365849	In	NA	Validation
Cpd01252	0.5645138349963834	-0.03658163843309894	1.4031007599596848	-1.6740469292962528	0.12478839275600755	-0.013458722079411822	1.0	1.0	0.015705255749225655	0.9842947442507743	0.9910490134526725	0.531807478890584	0.5177406404811298	0.3526248052799835	0.1882807276354761	0.30181704685106897	In	NA	Validation
Cpd01257	-1.7555848203065816	-0.07057858194823985	-35.765356616873376	-7.712765411319182	-2.319885125184067	-0.04449487418452952	1.0	-1.0	0.578760829347324	0.421239170652676	0.759241254375623	0.7875330692206856	1.1013658347549984	1.1402480424262293	1.4658394257065877	0.7908465042900887	In	NA	Validation
Cpd01258	-1.7555848203065816	-0.07057858194823985	-35.765356616873376	-7.712765411319182	-2.319885125184067	-0.04449487418452952	1.0	-1.0	0.578760829347324	0.421239170652676	0.759241254375623	0.7875330692206856	1.1013658347549984	1.1402480424262293	1.4658394257065877	0.7908465042900887	In	NA	Validation
Cpd01261	0.5386896591722082	-0.03658163843309894	0.18167218853111405	-1.7267941820435055	0.1181949861626007	-0.01016201878270853	1.0	1.0	0.01924700811661051	0.9807529918833895	0.9715671679214796	0.531807478890584	0.464533619027744	0.35950456993254026	0.1838194829558501	0.24987165687283136	In	NA	Validation
Cpd01265	-1.1267555039899109	-0.0613372796603308	-26.891245576596518	-5.936665722796376	-1.532996334724862	-0.027439755025962045	1.0	1.0	0.38334664530282225	0.6166533546971777	0.2848502926126346	0.7180198354224188	0.7147979849891302	0.9085933643131092	0.9334130721727671	0.522112943492235	In	NA	Validation
Cpd01266	-1.1696126468470536	0.024377006053954986	-5.260418508927346	-1.9614777528715637	-0.2570564851008023	-0.017665318935736474	1.0	1.0	0.4805163839969807	0.5194836160030193	0.31718186604738086	0.07327551291452308	0.22746905114042162	0.390114083244165	0.07008395921465185	0.36809941881991615	In	NA	Validation
Cpd01270	-0.018484827298181742	0.05595595342237606	30.544092769268147	6.527244051639713	1.2639961464781453	-0.025184115928217687	1.0	1.0	0.07587144501057042	0.9241285549894296	0.5512328519981745	0.16426186906207002	1.7871602555788542	0.717060322518721	0.9590938813948167	0.4865713608755461	In	NA	Validation
Cpd01273	-2.1215848203065817	-0.04657858194824005	-26.01835661687336	-7.5127654113191795	-2.476885125184067	-0.058494874184529526	1.0	1.0	0.4612636703781503	0.5387363296218497	1.035352891508357	0.6070046589184764	0.6767738035569786	1.114162268118618	1.5720690969362778	1.0114412603976717	In	NA	Validation
Cpd01280	-1.8845848203065818	-0.05557858194823995	-26.01835661687336	-7.896765411319182	-2.165885125184067	-0.047494874184529516	1.0	1.0	0.4229845325197844	0.5770154674802156	0.8565592904142096	0.6747028127818047	0.6767738035569786	1.1642469547892313	1.3616396208061274	0.838116809170285	In	NA	Validation
Cpd01283	-1.9575848203065824	-0.06557858194823996	-34.06135661687337	-7.70276541131918	-2.420885125184067	-0.056494874184529524	1.0	-1.0	0.5833941923068121	0.4166058076931879	0.9116307371647281	0.7499229837410591	1.027137372544941	1.1389437537108487	1.5341782587906558	0.979927723810874	In	NA	Validation
Cpd01284	2.2064151796934177	0.4724214180517599	39.83264338312664	23.01523458868082	4.829114874815934	0.0035051258154704945	1.0	1.0	0.3496072211255712	0.6503927788744288	2.229704937755228	3.2969222138668286	2.1917816336463396	2.8675703221951183	3.3713320368479005	0.03452162620694791	Outlier	3.9107527787250675	Validation
Cpd01286	-1.6405848203065814	-0.07257858194823985	-26.01835661687336	-7.519765411319179	-1.9988851251840665	-0.03649487418452952	1.0	1.0	0.39941624471095205	0.600583755289048	0.6724848656590534	0.8025771034125364	0.6767738035569786	1.1150752702193845	1.2486437284790044	0.6647923579428986	In	NA	Validation
Cpd01289	-0.2640575935750446	-0.01185636370782413	-5.476020119161191	-0.7855853908347143	0.463799381766996	-0.037634546255236	1.0	1.0	0.21748012788154947	0.7825198721184505	0.3659719270475767	0.3458235397056136	0.2180771638295822	0.236743769413481	0.4176630582462365	0.6827499066914786	In	NA	Validation
Cpd01292	-1.3920795715970231	0.046385394533934164	-2.9348113279524006	2.0116673564180334	-0.7460907281231133	-0.0453268539475437	1.0	-1.0	0.5902986473840357	0.40970135261596435	0.4850116660490169	0.09227196148564888	0.32877553280030164	0.1280987498174185	0.4009753404651007	0.8039558166406999	In	NA	Validation
Cpd01295	-0.4755848203065813	-0.022578581948240032	-25.31135661687337	-7.912765411319182	0.3611148748159332	-0.02849487418452952	1.0	1.0	0.31770433278930266	0.6822956672106973	0.20639507220880188	0.4264762486162656	0.6459759615484636	1.1663338167338404	0.3481844505150631	0.5387382115957086	In	NA	Validation
Cpd01297	1.7814151796934174	0.037421418051760025	-11.997356616873374	-3.7267654113191813	2.1151148748159327	0.0545051258154705	1.0	1.0	0.03627900916168669	0.9637209908383133	1.9090835011939933	0.024844777139261386	0.06600075857622376	0.6203585604755429	1.5349796310047217	0.769073556756389	In	NA	Validation
Cpd01303	-0.1470562558696105	0.1371589609411728	60.62679953618542	11.634010968932948	2.8256502818164915	-0.05450742419889437	1.0	1.0	0.06544726592264882	0.9345527340773512	0.4542381316939354	0.7750722798590215	3.0976021936213076	1.3831301687491484	2.015743597136718	0.9486119348925022	In	2.691677484182822	Validation
Cpd01307	-0.3865848203065818	-0.049578581948239935	-17.707356616873373	-3.5287654113191804	-0.838885125184067	-0.02749487418452952	1.0	1.0	0.1506806944929716	0.8493193055070284	0.2735369730416247	0.629570710206252	0.31473580506649645	0.5945336439110079	0.4637620811768359	0.5229814433023098	In	NA	Validation
Cpd01308	0.9318911125514424	0.03791084064042116	-10.649140313438624	-4.6742597077587815	1.208357048733785	-0.05375554449964625	1.0	1.0	0.014961104956408344	0.9850388950435917	1.2681996734283396	0.028526222218302547	0.007270698171007254	0.7439391723489032	0.9214472376948166	0.9367647406869392	In	NA	Validation
Cpd01319	-2.2165848203065823	-0.06257858194823984	-32.24435661687337	-7.700765411319179	-2.4828851251840667	-0.06349487418452951	1.0	-1.0	0.6439489589137828	0.3560510410862172	1.1070212126220451	0.7273569324532819	0.9479864829700154	1.1386828959677722	1.576128829594737	1.0902251018646651	In	NA	Validation
Cpd01321	2.0063272027770056	0.022121366956210538	1.4816867542305474	-2.1923048205407367	1.9346728382074685	0.02293618482366201	1.0	1.0	0.004821370603731445	0.9951786293962686	2.078757891643296	0.09024246876999467	0.5211639488766547	0.4202205972006935	1.412888559508334	0.2716490682804846	In	NA	Validation
Cpd01327	0.23541517969341896	0.15442141805176002	64.25464338312663	9.026234588680818	4.0481148748159335	-0.02449487418452952	1.0	1.0	0.050033626873019266	0.9499663731269807	0.7427758754912441	0.9049207773625382	3.255635802715594	1.04300083824927	2.8428901691384225	0.4757111384221135	Outlier	3.065088398606508	Validation
Cpd01329	-1.0690026485201	-0.023944275795736228	-18.582064075205146	-2.645475500724824	-1.1416951237275093	-0.04642575504644479	1.0	1.0	0.39237723322837226	0.6076227667716277	0.24128134323323672	0.43674902108493224	0.3528392026695686	0.47932713763123674	0.66865002124265	0.8212709466334458	In	NA	Validation
Cpd01336	0.21910915766422412	0.29505369778327817	21.42980705498243	15.536266608030688	0.8474547930946865	-0.031199153522202643	1.0	1.0	0.3445792457309993	0.6554207542690007	0.7304745573557156	1.962759189741987	1.3901300837980335	1.8920969682096775	0.6772527920731926	0.5813489145200498	In	NA	Validation
Cpd01338	-0.5405848203065817	-0.06757858194823996	-4.017356616873356	-7.34876541131918	-0.6068851251840677	-0.02849487418452952	1.0	1.0	0.028388783461352207	0.9716112165386478	0.15735885249943624	0.76496701793291	0.28161844825256444	1.0927719331863772	0.3067857517164026	0.5387382115957086	In	NA	Validation
Cpd01341	-0.6065848203065816	-0.06857858194824007	-4.017356616873356	-7.322765411319179	-0.6298851251840665	-0.019494874184529512	1.0	1.0	0.03671939644333433	0.9632806035566657	0.10756822940992695	0.7724890350288364	0.28161844825256444	1.0893807825263875	0.3223480602404965	0.3969272969551196	In	NA	Validation
Cpd01351	-0.2395848203065816	0.014421418051760115	-15.145356616873373	-0.3817654113191802	-0.2118851251840672	0.009505125815470486	1.0	1.0	0.40598275291834607	0.5940172470816539	0.38443426992280494	0.14816161606702313	0.20313174392672786	0.18407398518074947	0.03952001836781891	0.06001898355344453	In	NA	Validation
Cpd01357	0.5281317140552012	0.27249730680583456	-0.22207264426569714	15.331003450135956	-0.3209662595368925	-0.007890882845510915	1.0	1.0	0.46174055098436617	0.5382594490156338	0.963602218437834	1.7930896311872777	0.4469459675818732	1.86532472615713	0.11332672562681435	0.21408589414759746	In	NA	Validation
Cpd01362	-0.4585848203065819	-0.05057858194823983	-47.23135661687337	-7.915765411319179	-0.9198851251840664	-0.04349487418452952	1.0	1.0	0.4614966981016342	0.5385033018983658	0.2192199296712508	0.6370927273021766	1.600839747724782	1.166725103348454	0.5185684720660387	0.77508973599669	In	NA	Validation
Cpd01365	-1.7955848203065816	-0.07357858194823996	-7.592356616873374	-7.495765411319179	-2.117885125184067	-0.02749487418452952	1.0	1.0	0.13276662575056997	0.86723337424943	0.7894173895813862	0.8100991205084628	0.12588678604543144	1.1119449773024712	1.3291617595384515	0.5229814433023098	In	NA	Validation
Cpd01366	-0.639584820306581	-0.009578581948239906	-22.82935661687337	-7.1597654113191815	0.0571148748159338	-0.03749487418452952	1.0	1.0	0.2896263772266293	0.7103736227733707	0.08267291786517265	0.32869002636923395	0.5378568047378057	1.068120876465685	0.14249132915311577	0.6805491262362974	In	NA	Validation
Cpd01369	-0.34958482030658095	-0.02357858194823992	-25.98435661687337	-7.9357654113191805	0.3301148748159335	-0.03449487418452952	1.0	1.0	0.24690058737565224	0.7530994126243478	0.30144989810695644	0.43399826571219025	0.6752927192171071	1.1693336807792156	0.32720916511302256	0.6332788213561011	In	NA	Validation
Cpd01372	-0.3929209175237458	-0.039532768382135215	-28.127335802160424	-5.606590534826451	-0.7307406956271179	-0.025184115928217687	1.0	1.0	0.24443218793410104	0.755567812065899	0.2687569998840747	0.5540059288195324	0.768643687217118	0.8655420300234806	0.3905891690930328	0.4865713608755461	In	NA	Validation
Cpd01373	-0.5195848203065809	-0.06157858194823995	-4.0403566168733684	-7.9357654113191805	-0.7778851251840662	-0.033494874184529524	1.0	1.0	0.017776013848352812	0.9822239861516472	0.17320132348246253	0.7198349153573573	0.2806165382579446	1.1693336807792156	0.42248813248249717	0.6175220530627025	In	NA	Validation
Cpd01385	-0.2327389122563641	-0.01020801205947254	50.44101284787178	6.6435354882861635	-0.6169698490022345	0.13544237682168708	1.0	1.0	0.026852410002543903	0.9731475899974561	0.38959884609604456	0.3334246104266161	2.653896042052535	0.7322280833700567	0.31360929882242866	2.0443830671659997	In	NA	Validation
Cpd01388	-0.376584820306582	-0.07057858194823985	-25.177356616873368	-7.473765411319182	-0.6318851251840671	-0.02349487418452952	1.0	1.0	0.1429058023234917	0.8570941976765083	0.2810810068430654	0.7875330692206856	0.6401387467972033	1.1090755421286342	0.32370130445998346	0.4599543701287147	In	NA	Validation
Cpd01389	-0.4435848203065822	-0.07157858194823996	-25.177356616873368	-7.522765411319179	-0.6558851251840672	-0.019494874184529512	1.0	1.0	0.16582956120729753	0.8341704387927025	0.2305359803734118	0.7950550863166118	0.6401387467972033	1.1154665568339985	0.3399402350938215	0.3969272969551196	In	NA	Validation
Cpd01390	-0.4435848203065822	-0.07157858194823996	-25.177356616873368	-7.522765411319179	-0.6558851251840672	-0.019494874184529512	1.0	1.0	0.16582956120729753	0.8341704387927025	0.2305359803734118	0.7950550863166118	0.6401387467972033	1.1154665568339985	0.3399402350938215	0.3969272969551196	In	NA	Validation
Cpd01392	-0.3117179100049484	-0.047803445073864616	-33.22508016306268	-5.589297301743745	-0.4863797933714794	-0.021424717431977082	1.0	1.0	0.38421103459164685	0.6157889654083532	0.33001682323412074	0.616218100289593	0.9907080796172139	0.8632864931472586	0.22524917987005885	0.4273353898477311	In	NA	Validation
Cpd01396	-0.30958482030658097	-0.07457858194823985	-23.051356616873363	-7.9117654113191795	-0.5098851251840673	-0.02349487418452952	1.0	1.0	0.10490754250962875	0.8950924574903713	0.33162603331271967	0.8176211376043874	0.5475274142510875	1.1662033878623022	0.24115340707130717	0.4599543701287147	In	NA	Validation
Cpd01400	-1.5402893385763772	-0.04254028717912786	-21.71380196757396	-5.7005754972324665	-1.8262294174316287	-0.049244266304157534	1.0	1.0	0.35055241116065616	0.6494475888393438	0.5968216152286083	0.5766285366268282	0.48926178940401793	0.8778003826116436	1.1318210592403362	0.8656815754535614	In	NA	Validation
Cpd01403	0.15341517969341822	0.1314214180517599	68.75564338312664	9.49623458868082	4.300114874815933	-0.03049487418452952	1.0	1.0	0.05553201802784247	0.9444679819721575	0.6809147983194289	0.731914384156252	3.451705232532182	1.104302407872156	3.013398940793721	0.5702517481825061	Outlier	3.2442752254445404	Validation
Cpd01407	-0.3530685825860341	-0.016801418652879017	-16.449097042238115	0.8287003234509996	-0.5730138050461905	0.035442376821687084	1.0	-1.0	0.5972099532561315	0.4027900467438686	0.2988217360677185	0.3830203275426071	0.25992437708160476	0.026194305359192566	0.28386766762492316	0.46870623782612336	In	NA	Validation
Cpd01408	0.3672294584161039	0.034903321843428516	31.79296494971927	7.424988412541968	1.5301615600119791	-0.01916907833423272	1.0	1.0	0.05400925790741473	0.9459907420925853	0.8422170129108917	0.005903614411006737	1.8415627564308539	0.8341521064408542	1.1391872850407636	0.3917938072310422	In	NA	Validation
Cpd01413	-0.26810888744855754	-0.04254028717912786	-34.36117038862659	-5.95095143708209	-0.5420188911158396	-0.031951033221450764	1.0	1.0	0.3141121638738046	0.6858878361261954	0.3629156172554415	0.5766285366268282	1.0401976514338136	0.91045663390651	0.2628958235700587	0.5931961087256128	In	NA	Validation
Cpd01417	-0.6515848203065815	-0.053578581948239945	-40.34035661687337	-7.712765411319182	-0.8668851251840675	-0.04349487418452952	1.0	1.0	0.4332225295032135	0.5667774704967865	0.07362007730344333	0.6596587785899537	1.3006588010760134	1.1402480424262293	0.4827075002496472	0.77508973599669	In	NA	Validation
Cpd01421	-0.4267555039899111	-0.04554780597612018	-34.36117038862659	-5.768244670164798	-0.7157031016421559	-0.028191634725210163	1.0	1.0	0.38086971703485084	0.6191302829651492	0.24323207348822243	0.5992511444341216	1.0401976514338136	0.8866263964751211	0.3804144005254655	0.5339601376977979	In	NA	Validation
Cpd01428	2.1514151796934184	0.4014214180517599	39.83264338312664	22.26823458868082	3.0851148748159334	0.006505125815470482	1.0	1.0	0.08331962414204708	0.9166803758579529	2.1882127518473045	2.762859000056122	2.1917816336463396	2.7701399551561914	2.191303077455674	0.01274867867324819	In	NA	Validation
Cpd01430	-0.7935848203065818	-0.06157858194823995	2.2466433831266386	-7.093765411319182	-0.838885125184067	-0.03649487418452952	1.0	1.0	0.020472118169866715	0.9795278818301333	0.033505202677016524	0.7198349153573573	0.5544864572219282	1.0595125709441735	0.4637620811768359	0.6647923579428986	In	NA	Validation
Cpd01431	-0.9765848203065816	0.18742141805175996	93.49764338312664	16.11823458868082	3.531114874815933	-0.06149487418452952	1.0	1.0	0.10220840581342439	0.8977915941865756	0.17156102124338327	1.1531473415280775	4.529499018917878	1.9680023951971548	2.4930765384011626	1.0587115652778678	Outlier	3.838870981127859	Validation
Cpd01432	-0.5365848203065822	-0.06657858194824008	-22.82935661687337	-7.263765411319182	-0.7798851251840668	-0.03549487418452951	1.0	1.0	0.1269901462478349	0.8730098537521651	0.1603764660200122	0.7574450008369855	0.5378568047378057	1.0816854791056427	0.42384137670198413	0.6490355896494998	In	NA	Validation
Cpd01437	-0.13258482030658225	-0.06657858194824008	-36.46635661687337	-7.910765411319179	-0.30088512518406674	-0.018494874184529525	1.0	1.0	0.2808459863006444	0.7191540136993556	0.46515543159822115	0.7574450008369855	1.13190230893883	1.166072958990764	0.09973938613496776	0.381170528661721	In	NA	Validation
Cpd01440	-0.13258482030658225	-0.06657858194824008	-36.46635661687337	-7.910765411319179	-0.30088512518406674	-0.018494874184529525	1.0	1.0	0.2808459863006444	0.7191540136993556	0.46515543159822115	0.7574450008369855	1.13190230893883	1.166072958990764	0.09973938613496776	0.381170528661721	In	NA	Validation
Cpd01441	-0.1075848203065819	0.0044214180517601065	29.412643383126635	6.589234588680818	0.672114874815934	-0.06149487418452952	1.0	1.0	0.03899478840648196	0.961005211593518	0.4840155161018235	0.22338178702627765	1.7378728447796774	0.7251456783110303	0.5586139266452141	1.0587115652778678	In	NA	Validation
Cpd01442	-0.13258482030658225	-0.07757858194823998	-45.70035661687337	-7.910765411319179	-0.5318851251840675	-0.02449487418452952	1.0	1.0	0.4182806971182008	0.5817193028817992	0.46515543159822115	0.8401871888921646	1.534147391126427	1.166072958990764	0.2560390934856588	0.4757111384221135	In	NA	Validation
Cpd01462	-0.16958482030658129	-0.07057858194823985	-44.05135661687337	-7.913765411319179	-0.5178851251840664	-0.039494874184529516	1.0	1.0	0.35015059102724555	0.6498494089727544	0.4372425065328909	0.7875330692206856	1.4623148006426336	1.166464245605378	0.24656638394925257	0.7120626628230948	In	NA	Validation
Cpd01473	-0.28858482030658195	-0.07357858194823996	-44.05135661687337	-7.6777654113191804	-0.6818851251840671	-0.029494874184529517	1.0	1.0	0.42475864236321303	0.575241357636787	0.34746850429574466	0.8100991205084628	1.4623148006426336	1.1356830319223972	0.35753240994714586	0.5544949798891073	In	NA	Validation
Cpd01474	-0.20958482030658127	-0.07657858194824008	-44.05135661687337	-7.910765411319179	-0.6098851251840669	-0.02849487418452952	1.0	1.0	0.38789343690751965	0.6121065630924803	0.4070663713271276	0.8326651717962399	1.4623148006426336	1.166072958990764	0.30881561804563185	0.5387382115957086	In	NA	Validation
Cpd01478	-0.6205848203065818	-0.049578581948239935	-42.26935661687337	-7.671765411319179	-0.9808851251840672	-0.055494874184529516	1.0	1.0	0.3923646867767794	0.6076353132232206	0.09700658208790963	0.629570710206252	1.3846885567116938	1.1349004586931686	0.5598424207603775	0.9641709555174751	In	NA	Validation
Cpd01479	-0.29893595511773075	0.007835652670496324	25.277927355734306	6.031755329835203	0.6985826126435585	0.007898590838699614	1.0	1.0	0.1820887415158935	0.8179112584841065	0.3396595732058869	0.1976998558546433	1.5577592224858934	0.6524342876739255	0.5765225832542725	0.034705184169225134	In	NA	Validation
Cpd01487	1.3424151796934185	0.039421418051760033	45.687643383126634	7.252234588680818	3.0821148748159333	-0.06049487418452953	1.0	1.0	0.004063586212356918	0.9959364137876431	1.577900417310742	0.03988881133111234	2.4468330692331253	0.8116200201407606	2.189273211126444	1.0429547969844692	In	NA	Validation
Cpd01489	-0.4925848203065817	-0.054578581948240064	-20.977356616873365	-7.8907654113191805	-0.9058851251840672	-0.05049487418452952	1.0	1.0	0.05933334017050462	0.9406666598294954	0.19357021474635216	0.6671807956858801	0.457181269518894	1.1634643815600028	0.5090957625296337	0.8853871140504813	In	NA	Validation
Cpd01495	-0.3096619891794408	-0.023944275795736228	-11.572173965315036	1.4743047190553955	-0.3378489698813554	0.048629190008500266	1.0	-1.0	0.6083109474548967	0.3916890525451034	0.3315678168541923	0.43674902108493224	0.0474792477877438	0.058011147419496686	0.124749940718269	0.676487797739074	In	NA	Validation
Cpd01500	-0.14358482030658234	-0.06457858194824008	-47.63835661687337	-7.860765411319179	-0.4918851251840674	-0.04149487418452952	1.0	1.0	0.420980797056939	0.579019202943061	0.4568569944166362	0.7424009666451347	1.6185691984991324	1.1595515154138611	0.22897420909592878	0.7435761994098924	In	NA	Validation
Cpd01501	-0.6555848203065819	-0.054578581948240064	-38.86235661687337	-7.1987654113191795	-0.9168851251840672	-0.04449487418452952	1.0	1.0	0.4185696209502304	0.5814303790497696	0.07060246378286666	0.6671807956858801	1.2362751935956942	1.073207602455669	0.5165386057368094	0.7908465042900887	In	NA	Validation
Cpd01502	-0.5405848203065817	-0.06157858194823995	-25.89935661687337	-7.6987654113191795	-0.9138851251840664	-0.04049487418452952	1.0	1.0	0.1235433073637785	0.8764566926362215	0.15735885249943624	0.7198349153573573	0.671590008367427	1.1384220382246963	0.5145087394075792	0.7278194311164936	In	NA	Validation
Cpd01511	1.3844151796934179	-0.09457858194823987	-27.20835661687337	-6.11776541131918	0.04411487481593301	0.033505125815470486	1.0	1.0	0.022697708095795632	0.9773022919042044	1.6095853592767932	0.9680614795228963	0.7286117554525	0.9322139923230317	0.133695241726453	0.43818142259501486	In	NA	Validation
Cpd01515	-0.6785848203065825	-0.05057858194823983	-18.16035661687337	-7.6647654113191805	-1.0838851251840662	-0.05949487418452953	1.0	1.0	0.05358404162315078	0.9464159583768492	0.05325118603955236	0.6370927273021766	0.33446907583008534	1.1339874565924026	0.6295344980639315	1.0271980286910705	In	NA	Validation
Cpd01517	-0.6085848203065822	-0.04657858194824005	-40.34035661687337	-7.686765411319182	-1.011885125184067	-0.06049487418452953	1.0	1.0	0.3159993905079407	0.6840006094920593	0.10605942264963829	0.6070046589184764	1.3006588010760134	1.13685689176624	0.580817706162418	1.0429547969844692	In	NA	Validation
Cpd01536	-1.7295848203065818	-0.07757858194823998	-29.93935661687337	-7.055765411319182	-2.005885125184067	-0.05949487418452953	1.0	-1.0	0.5005472740579213	0.4994527259420786	0.739626766491877	0.8401871888921646	0.8475776769875147	1.0545562738257275	1.2533800832472075	1.0271980286910705	In	NA	Validation
Cpd01540	0.9544151796934184	-0.09357858194823998	-24.651356616873365	-6.048765411319182	0.09511487481593316	0.025505125815470486	1.0	1.0	0.045297007532349665	0.9547029924676503	1.2851919058148384	0.9605394624269717	0.6172255008333006	0.9232144001869061	0.16820296932335882	0.3121272762478247	In	NA	Validation
Cpd01541	0.3070790824762542	-0.07336735484830073	-13.98297489990479	-5.966740910766301	-0.13224445502561408	-0.029695394123706406	1.0	1.0	0.025760480141220787	0.9742395198587792	0.7968393659849319	0.8085102666515971	0.15249688045744172	0.9125160371413215	0.014366619896159871	0.557654526108924	In	NA	Validation
Cpd01545	-0.30871039120795624	-0.03727712928439093	-20.60327565178449	-5.608094294224948	-0.3923948309654644	-0.03871795051468385	1.0	1.0	0.12931373806887625	0.8706862619311238	0.3322857055804185	0.537038972964062	0.44088581483544254	0.8657381636648912	0.16165687632276105	0.6998208565756797	In	NA	Validation
Cpd01549	0.06671163719418532	-0.018449770301230732	1.6124414193003442	4.119909114659791	-0.21751929955168536	0.03764017901948928	1.0	1.0	0.25866983677785216	0.7413301632221478	0.6155053527875416	0.3954192568216056	0.5268597926060691	0.4030743432742955	0.04333222531509804	0.5033364978116152	In	NA	Validation
Cpd01551	-2.2355848203065816	-0.04657858194824005	-19.315356616873373	-7.051765411319179	-2.569885125184067	-0.07249487418452953	1.0	1.0	0.32639043875713925	0.6736095612428608	1.121354876844782	0.6070046589184764	0.3847823820816205	1.0540345583395747	1.6349949531424	1.2320360165052542	In	NA	Validation
Cpd01554	-1.2338378133552648	0.09858319673173636	8.660243617102548	1.9336453783960552	-0.00048633251871808516	-0.12829388691457666	1.0	1.0	0.1607351299051365	0.8392648700948635	0.36563354875149184	0.4849047219872517	0.8338712474790249	0.11792243126884498	0.10351707872258531	2.111248131093015	In	NA	Validation
Cpd01558	0.4409136689424196	0.019113848159218055	11.06815291964408	2.0144620967524958	1.2038457705382957	-0.033454792619947014	1.0	1.0	0.047131735878523706	0.9528682641214763	0.8978046303951924	0.11286507657728925	0.9387629168856847	0.12846326464548433	0.918394807124546	0.6168904971367389	In	NA	Validation
Cpd01560	-0.4105848203065818	-0.06257858194823984	-38.243356616873356	-7.674765411319179	-0.7938851251840662	-0.058494874184529526	1.0	1.0	0.24108193343402706	0.7589180665659729	0.2554312919181668	0.7273569324532819	1.2093107463491999	1.1352917453077829	0.4333140862383892	1.0114412603976717	In	NA	Validation
Cpd01564	-0.4105848203065818	-0.06257858194823984	-38.243356616873356	-7.674765411319179	-0.7938851251840662	-0.058494874184529526	1.0	1.0	0.24108193343402706	0.7589180665659729	0.2554312919181668	0.7273569324532819	1.2093107463491999	1.1352917453077829	0.4333140862383892	1.0114412603976717	In	NA	Validation
Cpd01566	-0.0342743009823922	-0.041788407479879656	-20.60327565178449	-5.6321544446008875	-0.20141738735644088	-0.031951033221450764	1.0	1.0	0.09556278043791322	0.9044372195620868	0.5393212196801102	0.5709728846750041	0.44088581483544254	0.868876301927461	0.03243731551465116	0.5931961087256128	In	NA	Validation
Cpd01573	0.2029753734579222	0.20792385607239566	-9.693053086194157	6.835293730044406	0.03467850264611711	0.0134643548436651	1.0	1.0	0.4969309720272752	0.5030690279727248	0.7183031760159663	1.307367030827451	0.034377708294388264	0.7572388944507058	0.1273103836805897	0.1224036379712054	In	NA	Validation
Cpd01578	-0.8876577596290085	0.028888284249443542	-9.37094482471682	-0.5005754972324661	-0.5194625001383965	-0.059770582093631223	1.0	1.0	0.3091653235951547	0.6908346764048453	0.1044741460819443	0.039341601203582474	0.04840916423019668	0.1995702506137587	0.24763367071870754	1.0315422943314432	In	NA	Validation
Cpd01587	-0.8825848203065823	-0.056578581948240066	2.462643383126633	-7.424765411319179	-1.1068851251840677	-0.039494874184529516	1.0	1.0	0.01605734988268659	0.9839426501173134	0.1006471035098401	0.6822248298777309	0.5638956989105267	1.102684527423269	0.6450968065880271	0.7120626628230948	In	NA	Validation
Cpd01593	0.04341517969341791	0.056421418051759924	33.639643383126625	6.5902345886808185	1.8291148748159327	-0.0004948741845295089	1.0	1.0	0.12131858173130594	0.8786814182686941	0.5979304265035796	0.16776310196184405	1.922006477269061	0.7252761071825684	1.3414657076181524	0.09754869938054302	In	NA	Validation
Cpd01594	-0.5575825716590843	0.04091835943741365	19.058378483553863	5.927244051639716	0.8061014096360402	-0.02668787532671392	1.0	1.0	0.32281203248538315	0.6771879675146169	0.14453569142425965	0.051148830025597156	1.2868275626136823	0.6388029995958884	0.6492721785123816	0.5102657492866719	In	NA	Validation
Cpd01599	-0.2786352032380314	-0.054570362367097634	-30.331095200656673	-5.388545422044497	-0.5472820490105762	-0.016161559537240234	1.0	1.0	0.31865525145217155	0.6813447485478284	0.3549745290433984	0.6671189678560054	0.8646423205688412	0.8371026520189424	0.2664569925687072	0.34440503040879017	In	NA	Validation
Cpd01609	-0.6553269325613399	0.03415144214418047	-15.161170388626587	-0.2629815122700602	-0.3826203948752383	-0.059770582093631223	1.0	1.0	0.3617562918928108	0.6382437081071892	0.07079701516957501	0.00024796245918365953	0.20382061244725713	0.16858113527088253	0.1550432767538417	1.0315422943314432	In	NA	Validation
Cpd01613	-0.6375848203065821	-0.07257858194823985	-20.977356616873365	-7.3427654113191805	-0.7928851251840667	-0.04949487418452952	1.0	1.0	0.10946267575384061	0.8905373242461594	0.08418172462545999	0.8025771034125364	0.457181269518894	1.091989359957149	0.4326374641286463	0.8696303457570825	In	NA	Validation
Cpd01616	-0.4929209175237458	-0.04103652778063162	-29.21981700516795	-5.4126055724204365	-0.6893873121684716	-0.033454792619947014	1.0	1.0	0.3103037680883026	0.6896962319116974	0.19331666186966656	0.5653172327231809	0.8162335931400297	0.8402407902815121	0.362608555532222	0.6168904971367389	In	NA	Validation
Cpd01619	-0.29358482030658184	-0.05957858194823995	-37.665356616873375	-7.799765411319179	-0.4078851251840661	-0.022494874184529515	1.0	1.0	0.35491210591547295	0.645087894084527	0.34369648739502434	0.7047908811655065	1.1841323125713763	1.1515953542500397	0.17213795187749498	0.44419760183531587	In	NA	Validation
Cpd01623	-0.6085848203065822	-0.07157858194823996	-31.688356616873364	-7.4597654113191805	-1.0218851251840677	-0.03249487418452952	1.0	1.0	0.24259998329207588	0.7574000167079241	0.10605942264963829	0.7950550863166118	0.9237663978826962	1.1072495379271012	0.587583927259851	0.6017652847693036	In	NA	Validation
Cpd01634	3.631415179693417	0.07542141805176006	33.772643383126635	-3.32976541131918	3.496114874815933	0.038505125815470484	1.0	1.0	1.861385802248705e-05	0.9999813861419775	3.3047297544605443	0.3106814267844285	1.9278001307162078	0.5685782984749349	2.469394764560149	0.5169652640620086	Outlier	3.0972039209606765	Validation
Cpd01639	-0.5545848203065811	-0.08557858194823997	-18.01135661687337	-6.8697654113191815	-0.4338851251840667	-0.033494874184529524	1.0	1.0	0.14000772692873997	0.85999227307126	0.14679720517741957	0.9003633256595681	0.32797844151711686	1.0302965037196492	0.18973012673081985	0.6175220530627025	In	NA	Validation
Cpd01641	-0.9705848203065814	-0.04457858194824005	10.049643383126623	-7.418765411319179	-1.1498851251840672	-0.06649487418452951	1.0	1.0	0.005970891387434896	0.9940291086125651	0.16703460096251868	0.5919606247266255	0.8943953132225576	1.101901954194041	0.6741915573069865	1.1374954067448615	In	NA	Validation
Cpd01643	-0.5380336994786327	-0.03727712928439093	4.5899574309222775	-4.247943918285097	-0.8457782896120801	-0.0409735896124282	1.0	1.0	0.01757764247425364	0.9824223575257464	0.15928342667519696	0.537038972964062	0.6565642730922885	0.6883352850089955	0.46842614863492527	0.7353624391923684	In	NA	Validation
Cpd01644	-0.7135848203065827	0.10742141805175986	65.19864338312662	8.08023458868082	1.5791148748159332	-0.058494874184529526	1.0	1.0	0.01591792794476088	0.9840820720552391	0.02684706773450939	0.5513859738540412	3.2967576737990987	0.9196151257742703	1.1723101801823403	1.0114412603976717	In	2.5998707983355454	Validation
Cpd01649	-0.7294422089596603	-0.027240979092439527	-22.478217921358997	-4.287783193032517	-0.7642225962549821	-0.028843337464027206	1.0	1.0	0.3441286729425824	0.6558713270574176	0.014884200134369228	0.46154687964292823	0.522560745236352	0.693531476657196	0.41324376333407215	0.5442288667495113	In	NA	Validation
Cpd01652	-0.212958692476144	0.036495284643824136	0.988815045673968	1.4902387849894605	0.28742575539336984	-0.0008213594420491812	1.0	1.0	0.23519344954799015	0.7648065504520098	0.40452111075823544	0.017878385811659937	0.4996938144910924	0.060089409658289746	0.29832476306624606	0.10269305193449112	In	NA	Validation
Cpd01653	-0.5199885866966778	0.045429637632902205	20.569656679042584	6.317469615549487	0.6918156953503258	-0.027439755025962045	1.0	1.0	0.26624406454069305	0.733755935459307	0.17289672075298487	0.08508274173653776	1.352660811688047	0.689699679541941	0.5719439373988674	0.522112943492235	In	NA	Validation
Cpd01654	-0.29968783481697914	0.06121911131711282	20.989957430922285	5.429499690737458	1.3527179509894238	-0.022176597131225204	1.0	1.0	0.2560698868289417	0.7439301131710583	0.3390923526193122	0.2038514327248349	1.3709696605599724	0.5738827642889767	1.019125015943466	0.43918258405329413	In	NA	Validation
Cpd01657	-0.336584820306582	-0.07357858194823996	-18.16035661687337	-7.9357654113191805	-0.8018851251840671	-0.04249487418452952	1.0	1.0	0.040701740185190016	0.95929825981481	0.3112571420488287	0.8100991205084628	0.33446907583008534	1.1693336807792156	0.43872706311633575	0.7593329677032912	In	NA	Validation
Cpd01663	-0.19427737379482546	-0.038229990081450525	-22.165031108172183	-4.224596379845703	-0.43894787098025656	-0.022249930870620608	1.0	1.0	0.1902312421824054	0.8097687578175946	0.41861436071697095	0.5442064081695815	0.5089179192226633	0.6852900919171541	0.19315569247253161	0.440338086793036	In	NA	Validation
Cpd01668	-0.477584820306582	-0.08557858194823997	-18.16035661687337	-7.054765411319179	-0.45588512518406704	-0.039494874184529516	1.0	1.0	0.10516217999979549	0.8948378200002045	0.20488626544851316	0.9003633256595681	0.33446907583008534	1.054425844954189	0.20461581314517158	0.7120626628230948	In	NA	Validation
Cpd01669	-0.477584820306582	-0.08557858194823997	-18.16035661687337	-7.054765411319179	-0.45588512518406704	-0.039494874184529516	1.0	1.0	0.10516217999979549	0.8948378200002045	0.20488626544851316	0.9003633256595681	0.33446907583008534	1.054425844954189	0.20461581314517158	0.7120626628230948	In	NA	Validation
Cpd01670	3.815415179693418	0.09942141805176008	49.18364338312664	-1.3237654113191797	3.742114874815933	-0.00749487418452953	1.0	1.0	2.964551739315091e-06	0.9999970354482607	3.443539976407056	0.4912098370866393	2.5991233884152614	0.306937982169597	2.635843803556988	0.20784607743433467	Outlier	3.451959114413863	Validation
Cpd01672	-0.6165848203065822	0.10542141805176007	44.92664338312663	8.293234588680821	1.741114874815934	-0.05349487418452952	1.0	1.0	0.11720567521501746	0.8827943247849825	0.10002419560848563	0.5363419396621919	2.4136829168024603	0.9473964754118761	1.2819229619607473	0.9326574189306777	In	NA	Validation
Cpd01676	-0.3575848203065819	0.11742141805175987	52.12564338312664	9.319234588680821	2.508114874815933	-0.04549487418452952	1.0	1.0	0.10512689683545551	0.8948731031645445	0.29541467106580305	0.6266061448132957	2.7272807451183056	1.0812164976099203	1.8008921201338186	0.8066032725834875	In	NA	Validation
Cpd01682	-0.6035848203065823	-0.05257858194823983	-4.258356616873371	-6.8557654113191795	-0.6248851251840666	-0.06249487418452952	1.0	1.0	0.022966335861694165	0.9770336641383058	0.10983143955035862	0.6521367614940274	0.271120173961118	1.0284704995181162	0.31896494969178035	1.0744683335712666	In	NA	Validation
Cpd01693	-0.27858482030658216	-0.07557858194823996	-46.370356616873366	-7.934765411319179	-0.7118851251840672	-0.04049487418452952	1.0	1.0	0.41332013402654866	0.5866798659734513	0.3550125380971853	0.8251431547003136	1.5633334648827286	1.1692032519076774	0.3778310732394434	0.7278194311164936	In	NA	Validation
Cpd01695	-0.2192367069974301	0.037158960941172964	16.098228107614002	5.274612472692345	0.9572292291849114	-0.02292847683047332	1.0	1.0	0.23162342449752626	0.7683765755024737	0.3997849553827835	0.02287057026647832	1.1578795518645404	0.553680999223684	0.751528602616436	0.45102977825885704	In	NA	Validation
Cpd01696	0.3144151796934187	0.04242141805176014	18.22564338312664	3.3832345886808213	1.771114874815933	-0.06349487418452951	1.0	1.0	0.05231094130328573	0.9476890586967143	0.8023737425226264	0.062454862618889474	1.250552535657667	0.30699071616002704	1.3022216252530443	1.0902251018646651	In	NA	Validation
Cpd01697	0.16873321781460066	0.0567078331216241	44.335070212877156	8.131003450135951	1.512116447230025	-0.035710431717691365	1.0	1.0	0.023034852233583702	0.9769651477664163	0.6924707780552247	0.16991752101389307	2.387913218027609	0.9262368510831349	1.126977562759683	0.6524320797534277	In	NA	Validation
Cpd01699	0.11541517969341886	0.12742141805175988	57.60664338312664	9.03623458868082	2.8841148748159333	-0.047494874184529516	1.0	1.0	0.028720070185831115	0.9712799298141689	0.6522474698739542	0.7018263157725503	2.966040252966499	1.0443051269646506	2.0553020333972807	0.838116809170285	In	NA	Validation
Cpd01705	0.09441517969341806	0.12842141805176022	73.76164338312664	9.13223458868082	2.9131148748159332	-0.04949487418452952	1.0	1.0	0.006328700396229792	0.9936712996037702	0.6364049988909279	0.7093483328684782	3.6697731209262807	1.0568262986323038	2.0749240745798345	0.8696303457570825	Outlier	3.017669677994932	Validation
Cpd01707	-0.30871039120795624	-0.04705156537461642	-28.754403471333355	-5.770500309262541	-0.596906109160952	-0.04398110840942069	1.0	1.0	0.19563238771795166	0.8043676122820483	0.3322857055804185	0.6105624483377688	0.7959595726539438	0.8869205969372369	0.3000337288416804	0.7827512160146205	In	NA	Validation
Cpd01714	3.475500135107833	0.052196554926135376	37.36138600235085	-1.691552940841489	3.3865525374555894	0.010906109635692095	1.0	1.0	1.8779829504711465e-05	0.9999812201704953	3.187106917809864	0.1359836093029512	2.0841304393386872	0.3549080946109608	2.3952624647069913	0.08209396099147706	Outlier	3.097675977299889	Validation
Cpd01717	0.4924151796934178	-0.03457858194824004	9.892643383126641	8.91423458868082	-0.02988512518406683	0.07850512581547049	1.0	1.0	0.32658243485717253	0.6734175651428275	0.9366575441882722	0.516740453767371	0.8875561884766787	1.0283928046370079	0.08362520560545268	1.1472359957979592	In	NA	Validation
Cpd01719	0.6469287065364052	0.08377550229455645	60.54258900986965	8.922732773444224	3.6609886276811534	-0.04022170991318008	1.0	1.0	0.01690312054273313	0.9830968794572669	1.0532230711166053	0.3735209912795443	3.0939338732748767	1.0295012132858206	2.5809519910651013	0.7235152449868055	In	2.8777599090996424	Validation
Cpd01721	-0.2327389122563641	-0.01020801205947254	50.44101284787178	6.6435354882861635	-0.6169698490022345	0.13544237682168708	1.0	1.0	0.026852410002543903	0.9731475899974561	0.38959884609604456	0.3334246104266161	2.653896042052535	0.7322280833700567	0.31360929882242866	2.0443830671659997	In	NA	Validation
Cpd01725	0.17141517969341802	0.13242141805176	86.03264338312663	9.64423458868082	2.964114874815933	-0.06049487418452953	1.0	1.0	0.001616202687450552	0.9983837973125494	0.6944940591620222	0.7394364012521784	4.20431388370774	1.123605880859788	2.1094318021767404	1.0429547969844692	Outlier	3.3813941823975004	Validation
Cpd01731	0.26726108774363605	-0.018999220850681342	9.512990869849787	4.993535488286164	-0.026310508342893748	0.04368413506344531	1.0	1.0	0.1449607691489746	0.8550392308510254	0.7668005361680855	0.3995522332479387	0.8710180298882257	0.5170204453322663	0.08604387039405095	0.5985697127717173	In	NA	Validation
Cpd01734	3.475500135107833	0.052196554926135376	37.36138600235085	-1.691552940841489	3.3865525374555894	0.010906109635692095	1.0	1.0	1.8779829504711465e-05	0.9999812201704953	3.187106917809864	0.1359836093029512	2.0841304393386872	0.3549080946109608	2.3952624647069913	0.08209396099147706	Outlier	3.097675977299889	Validation
Cpd01738	-0.6935848203065822	0.1254214180517601	47.13464338312663	7.925234588680818	2.5431148748159336	-0.02849487418452952	1.0	1.0	0.2718560217449254	0.7281439782550746	0.04193513533739137	0.686782281580701	2.5098662762859143	0.8993986506858715	1.8245738939748328	0.5387382115957086	In	NA	Validation
Cpd01742	-2.001584820306582	-0.08957858194823998	-31.677356616873368	-7.9407654113191795	-2.492885125184067	-0.08149487418452953	1.0	1.0	0.4391161931619434	0.5608838068380566	0.9448244858910674	0.9304513940432699	0.9232872235374436	1.1699858251369057	1.5828950506921697	1.373846931145843	In	NA	Validation
Cpd01743	-1.700584820306582	-0.07757858194823998	0.9546433831266228	-7.897765411319179	-1.9018851251840667	-0.03549487418452951	1.0	1.0	0.05036906260835128	0.9496309373916487	0.7177490684676988	0.8401871888921646	0.4982052523067905	1.1643773836607691	1.1830113838339096	0.6490355896494998	In	NA	Validation
Cpd01745	0.6687332178145999	-0.054570362367097634	1.2478521677643766	-1.6742597077587824	0.3015901314405513	-0.017665318935736474	1.0	1.0	0.014795622328357738	0.9852043776716423	1.0696724681272651	0.6671189678560054	0.5109778093432578	0.35265255773473886	0.3079086930704867	0.36809941881991615	In	NA	Validation
Cpd01749	-0.1816400111574625	-0.001966253817714353	44.17452933138826	7.602876147626826	-0.6323544643868502	0.10302479440410464	1.0	1.0	0.03542229661605978	0.9645777033839402	0.428148029806704	0.27142996403162656	2.3809198478663602	0.8573538029884327	0.32401886974155575	1.5335867323799954	In	NA	Validation
Cpd01750	1.64467306743866	0.03565520154267672	12.229807054982428	-2.7885454220444963	1.8639961464781452	0.08083092166576726	1.0	1.0	0.00661667997069415	0.9933833200293058	1.805924789500963	0.011559266362831016	0.9893660859503086	0.4979875860199999	1.365067147240766	1.183883022108834	In	NA	Validation
Cpd01753	-0.5775848203065816	0.14342141805176012	70.70664338312662	10.177234588680818	2.8041148748159332	-0.029494874184529517	1.0	1.0	0.06022035495209732	0.9397796450479027	0.12944592743410527	0.8221785893073591	3.536693336858367	1.1931244693895708	2.0011722646178205	0.5544949798891073	In	2.9538775994989344	Validation
Cpd01758	0.5628654833480322	-0.015153067004527431	12.386067792926726	5.279799224549902	0.271491689459304	0.048629190008500266	1.0	1.0	0.09179756645130777	0.9082024335486922	0.9898054913974903	0.3706213982636096	0.9961730074769598	0.5543575014154131	0.28754342175715036	0.676487797739074	In	NA	Validation
Cpd01777	-0.4565848203065821	0.1474214180517599	56.71364338312664	9.342234588680821	2.8781148748159326	-0.02849487418452952	1.0	1.0	0.14388946332174024	0.8561105366782598	0.2207287364315388	0.8522666576910592	2.927140008392801	1.0842163616552956	2.0512423007388207	0.5387382115957086	In	NA	Validation
Cpd01778	1.493415179693418	0.03342141805176002	-3.73635661687338	-3.62876541131918	1.917114874815934	0.0585051258154705	1.0	1.0	0.027921203686892104	0.9720787963131079	1.6918153277124983	0.005243291244440414	0.2938591747085646	0.6075765310648134	1.4010084532755593	0.8321006299299841	In	NA	Validation
Cpd01782	-1.4285848203065816	-0.08057858194823986	-29.49235661687337	-7.532765411319179	-1.5068851251840671	-0.03649487418452952	1.0	1.0	0.4963439429947637	0.5036560570052363	0.5125513490685082	0.86275324017994	0.8281057740486091	1.1167708455493792	0.9157456504853264	0.6647923579428986	In	NA	Validation
Cpd01785	-0.4565848203065821	0.1374214180517599	47.73264338312664	8.05823458868082	2.8781148748159326	-0.02849487418452952	1.0	1.0	0.2267620371391773	0.7732379628608227	0.2207287364315388	0.7770464867318048	2.535915936146017	0.9167456906004331	2.0512423007388207	0.5387382115957086	In	NA	Validation
Cpd01786	1.3506881050326451	0.11084317146748864	11.502739385809484	-0.5727559483602864	2.246702913395437	-0.027439755025962045	1.0	1.0	0.007476591655790621	0.9925234083442094	1.5841415401503345	0.5771244615451944	0.9576940701020937	0.208984665401468	1.6240150072853619	0.522112943492235	In	NA	Validation
Cpd01787	0.4502281207106695	-0.03658163843309894	3.2465073533662805	-1.1927282479775718	0.06324993121754546	-0.014008172628862371	1.0	1.0	0.01811482640615436	0.9818851735938456	0.9048314842933493	0.531807478890584	0.5980418357020518	0.2898469528254033	0.14664244395896808	0.3104746118474419	In	NA	Validation
Cpd01790	0.5244039448864936	-0.03603218788364833	1.4031007599596848	-1.7053656106149344	0.1006125685801826	-0.012359820980510722	1.0	1.0	0.016884297491927436	0.9831157025080726	0.9607899767765639	0.5276745024642508	0.5177406404811298	0.3567096655424391	0.17192283047684756	0.28450191685832305	In	NA	Validation
Cpd01794	-0.13258482030658225	-0.06957858194823996	-23.99735661687337	-7.732765411319179	-0.5648851251840671	0.005505125815470482	1.0	1.0	0.11136058362778822	0.8886394163722118	0.46515543159822115	0.780011052124761	0.5887364079428212	1.14285661985699	0.27836762310718577	0.0030080896201505735	In	NA	Validation
Cpd01795	0.24583251631506475	-0.018999220850681342	6.893210650069578	4.887491532242208	-0.04993688196926745	0.04203578341509368	1.0	1.0	0.17634802077312695	0.823651979226873	0.7506347494507124	0.3995522332479387	0.7568969870228444	0.5031892518120221	0.07005774362539172	0.5725970177825989	In	NA	Validation
Cpd01796	-1.6305848203065816	-0.07557858194823996	-25.31135661687337	-7.52476541131918	-1.8058851251840664	-0.03549487418452951	1.0	1.0	0.4317617772022483	0.5682382227977517	0.6649408318576127	0.8251431547003136	0.6459759615484636	1.1157274145770748	1.1180556612985575	0.6490355896494998	In	NA	Validation
Cpd01808	0.16011823060077918	-0.03218603403749454	-20.663382756523827	-3.047123852373176	-0.059826991859377225	0.01840940978872005	1.0	1.0	0.2438771664510515	0.7561228335489485	0.6859716025812198	0.49874366747992266	0.44350415870439786	0.5317136788918511	0.06336587660595308	0.200321722938562	In	NA	Validation
Cpd01814	-1.8845848203065818	-0.05557858194823995	-26.01835661687336	-7.896765411319182	-2.165885125184067	-0.047494874184529516	1.0	1.0	0.4229845325197844	0.5770154674802156	0.8565592904142096	0.6747028127818047	0.6767738035569786	1.1642469547892313	1.3616396208061274	0.838116809170285	In	NA	Validation
Cpd01816	-0.028584820306582163	0.09242141805175996	38.749643383126624	-2.5897654113191804	2.297114874815933	-0.008494874184529516	1.0	1.0	0.010173937282977552	0.9898260627170224	0.5436133831332057	0.4385557174151603	2.144604741291004	0.4720609335367745	1.6581248549779932	0.22360284572773323	In	NA	Validation
Cpd01825	0.921415179693418	-0.06757858194823996	-38.91935661687337	-3.996765411319181	0.3381148748159326	0.06850512581547047	1.0	1.0	0.46085802204845294	0.5391419779515471	1.2602965942700834	0.76496701793291	1.2387581879301854	0.6555743557908177	0.33262214199096796	0.9896683128639713	In	NA	Validation
Cpd01826	-1.2335224212831442	-0.058329760863338326	-25.61004256907772	-5.796064219036977	-1.654800846003058	-0.032702912920698886	1.0	1.0	0.3717259032728839	0.6282740967271161	0.3653956159062134	0.6953972276151242	0.6589871111469822	0.8902548688412173	1.0158286975700654	0.6050433029311758	In	NA	Validation
Cpd01829	0.465063285545834	-0.035482737334197836	5.978924935783862	-1.0702007754500993	0.017096085063699508	-0.014557623178312922	1.0	1.0	0.013050496441522341	0.9869495035584777	0.9160231827899918	0.5235415260379186	0.7170695089758654	0.2738658328512351	0.11541373120158749	0.31913217684381484	In	NA	Validation
Cpd01831	1.7379061501454274	0.03791084064042116	-5.328839561558921	-2.4501995573828426	2.0715149434706266	0.0823346810642635	1.0	1.0	0.041410774534120676	0.9585892254658793	1.8762601422362009	0.028526222218302547	0.2244885408589456	0.45385751670261293	1.5054789534731998	1.2075774105199597	In	NA	Validation
Cpd01833	1.7814151796934174	0.044421418051760135	-6.267356616873357	-3.1167654113191805	2.1151148748159327	0.0545051258154705	1.0	1.0	0.02425205085916582	0.9757479491408342	1.9090835011939933	0.07749889681074032	0.18360551399632735	0.5407969488373293	1.5349796310047217	0.769073556756389	In	NA	Validation
Cpd01837	-0.5185848203065824	-0.04657858194824005	4.860643383126629	-4.07376541131918	-0.8278851251840659	-0.03249487418452952	1.0	1.0	0.02004131734600878	0.9799586826539912	0.17395572686260552	0.6070046589184764	0.6683557061756183	0.6656173788992478	0.45631923796965945	0.6017652847693036	In	NA	Validation
Cpd01838	0.08341517969341794	0.15342141805176013	59.75964338312663	8.88623458868082	3.989114874815933	-0.026494874184529518	1.0	1.0	0.09387614481275752	0.9061238551872425	0.628106561709343	0.8973987602666136	3.059827740723689	1.0247407962339423	2.8029694646635703	0.507224675008911	In	2.942148789964807	Validation
Cpd01843	0.7271511976337462	0.13814363629217585	12.325628232487162	7.0644146091652855	0.26324993121754536	-0.011260919881609622	1.0	1.0	0.03440206058804851	0.9655979394119515	1.113743189564018	0.7824790246832027	0.9935401814041426	0.7871228721602491	0.2819668659076178	0.26718678686557706	In	NA	Validation
Cpd01845	0.772415179693418	-0.06457858194824008	-36.73735661687337	-3.83676541131918	0.20211487481593335	0.07350512581547049	1.0	1.0	0.48431292033936846	0.5156870796606315	1.1478904906286154	0.7424009666451347	1.1437074223536925	0.6347057363447287	0.2406015350658866	1.0684521543309653	In	NA	Validation
Cpd01848	-0.5235848203065823	-0.06957858194823996	-6.836356616873374	-7.328765411319179	-0.5588851251840667	-0.018494874184529525	1.0	1.0	0.043547092173259916	0.9564529078267401	0.1701837099618852	0.780011052124761	0.1588191319555271	1.0901633557556158	0.274307890448726	0.381170528661721	In	NA	Validation
Cpd01849	-1.4525848203065816	0.12742141805175988	56.97664338312664	13.075234588680818	1.6681148748159336	-0.06149487418452952	1.0	1.0	0.46171176545739123	0.5382882345426088	0.5306570301919662	0.7018263157725503	2.9385966313747525	1.5711073391068537	1.2325295479494898	1.0587115652778678	In	NA	Validation
Cpd01851	-1.0508707803882316	-0.03273548458694503	-13.150195943337016	-4.156464511713836	-1.2785083105406958	-0.016205974826664568	1.0	1.0	0.24023482113434103	0.759765178865659	0.22760260062622834	0.5028766439062549	0.11621994307075066	0.6764037292409351	0.7612208483448856	0.34510487183293365	In	NA	Validation
Cpd01859	-1.7235848203065816	-0.08557858194823997	-18.602356616873365	-7.654765411319182	-2.2118851251840663	-0.021494874184529517	1.0	1.0	0.27210048388311914	0.7278995161168809	0.7351003462110123	0.9003633256595681	0.35372317224842154	1.1326831678770224	1.3927642378543164	0.42844083354191714	In	NA	Validation
Cpd01861	-0.7315848203065816	-0.019578581948239915	-23.051356616873363	-7.681765411319179	0.18511487481593306	-0.03749487418452952	1.0	1.0	0.3437144813042149	0.6562855186957851	0.013267806891916747	0.40391019732848843	0.5475274142510875	1.1362047474085495	0.22909895920025114	0.6805491262362974	In	NA	Validation
Cpd01865	-0.3615848203065815	-0.04857858194824005	-15.263356616873367	-3.9337654113191807	-0.8588851251840666	-0.03249487418452952	1.0	1.0	0.09625755450536977	0.9037424454946302	0.292397057545227	0.6220486931103273	0.20827197781216578	0.6473573368839202	0.47729452337170064	0.6017652847693036	In	NA	Validation
Cpd01874	-0.6125848203065818	-0.06457858194824008	-4.017356616873356	-7.0737654113191795	-0.6708851251840668	-0.03449487418452952	1.0	1.0	0.030878853408064955	0.969121146591935	0.1030418091290623	0.7424009666451347	0.28161844825256444	1.0569039935134121	0.35008956673997	0.6332788213561011	In	NA	Validation
Cpd01879	-0.3625848203065818	-0.07257858194823985	-27.363356616873368	-7.5267654113191815	-0.5818851251840673	-0.018494874184529525	1.0	1.0	0.1835439120812693	0.8164560879187307	0.2916426541650827	0.8025771034125364	0.7353637575901518	1.1159882723201513	0.2898701989728211	0.381170528661721	In	NA	Validation
Cpd01889	0.2612171316996804	-0.01790031975178024	10.205298562157484	5.072106916857593	-0.03565116768355328	0.04093688231619256	1.0	1.0	0.13487845710928492	0.8651215428907151	0.7622409552990831	0.39128628039527336	0.9011758558132219	0.5272684280959707	0.07972377376458092	0.5552818877898525	In	NA	Validation
Cpd01892	0.10858284187475097	-0.02148765560018048	-7.6852305390025295	0.6099508185570077	-0.9555527257023062	-0.024432236228969558	1.0	1.0	0.05358665831191878	0.9464133416880812	0.6470931311292649	0.4182702819757662	0.12184107687931421	0.054725556432024126	0.5427019591781695	0.47472416666998296	In	NA	Validation
Cpd01899	-0.0297630227869033	-0.01697637740469175	-9.788989937498773	0.4904019463765561	-1.0833722745744867	-0.025184115928217687	1.0	1.0	0.07392114110734538	0.9260788588926546	0.5427245431995573	0.3843363702648243	0.030198573938979494	0.07031818092416758	0.6291874920024946	0.4865713608755461	In	NA	Validation
Cpd01902	0.2419863624689116	-0.018449770301230732	11.450902957761883	4.896832191582867	-0.06367314570553137	0.043134684513994784	1.0	1.0	0.12077144885234636	0.8792285511476536	0.7477331979886204	0.3954192568216056	0.9554360076957348	0.5044075434692455	0.06076348387617115	0.5899121477753447	In	NA	Validation
Cpd01905	0.1738544943370426	-0.02669152854298904	2.578924935783861	3.8265025212531967	-0.04993688196926745	0.043134684513994784	1.0	1.0	0.23002323358816557	0.7699767664118344	0.6963342863744075	0.45741390321659603	0.5689610749886627	0.3648056523944485	0.07005774362539172	0.5899121477753447	In	NA	Validation
Cpd01908	2.1594151796934176	0.3884214180517602	32.04964338312662	22.016234588680817	3.0011148748159338	0.010505125815470487	1.0	1.0	0.15205413483614294	0.8479458651638571	2.1942479788884564	2.6650727778090935	1.8527440037279865	2.7372718795286013	2.134466820237241	0.0757757518468433	In	NA	Validation
Cpd01913	-1.7955848203065816	-0.08357858194823997	-16.18935661687337	-7.495765411319179	-2.333885125184066	-0.031494874184529516	1.0	1.0	0.21625789222673542	0.7837421077732646	0.7894173895813862	0.8853192914677173	0.24860974542162165	1.1119449773024712	1.4753121352429928	0.5860085164759048	In	NA	Validation
Cpd01914	-0.5315848203065814	-0.053578581948239945	-23.051356616873363	-7.915765411319179	-0.6918851251840676	-0.04249487418452952	1.0	1.0	0.10619060301561367	0.8938093969843863	0.16414848292073322	0.6596587785899537	0.5475274142510875	1.166725103348454	0.36429863104457877	0.7593329677032912	In	NA	Validation
Cpd01915	-0.34958482030658095	-0.02357858194823992	-25.98435661687337	-7.9357654113191805	0.3301148748159335	-0.03449487418452952	1.0	1.0	0.24690058737565224	0.7530994126243478	0.30144989810695644	0.43399826571219025	0.6752927192171071	1.1693336807792156	0.32720916511302256	0.6332788213561011	In	NA	Validation
Cpd01916	-0.5875848203065823	-0.06357858194823995	-4.0403566168733684	-7.892765411319179	-0.8008851251840667	-0.02449487418452952	1.0	1.0	0.02332709821961243	0.9766729017803876	0.12190189363266393	0.7348789495492083	0.2806165382579446	1.1637252393030788	0.4380504410065923	0.4757111384221135	In	NA	Validation
Cpd01925	-0.7005848203065819	-0.06457858194824008	-0.9973566168733612	-7.3397654113191795	-0.7488851251840662	-0.03249487418452952	1.0	1.0	0.02479536391421877	0.9752046360857812	0.03665431167638305	0.7424009666451347	0.4131735866764913	1.0915980733425346	0.402866091299943	0.6017652847693036	In	NA	Validation
Cpd01934	-0.4435848203065822	-0.07157858194823996	-25.177356616873368	-7.522765411319179	-0.6558851251840672	-0.019494874184529512	1.0	1.0	0.16582956120729753	0.8341704387927025	0.2305359803734118	0.7950550863166118	0.6401387467972033	1.1154665568339985	0.3399402350938215	0.3969272969551196	In	NA	Validation
Cpd01939	-0.15858482030658205	-0.06857858194824007	-38.327356616873374	-7.910765411319179	-0.29888512518406696	-0.01149487418452952	1.0	1.0	0.3569029376341142	0.6430970623658858	0.44554094371447517	0.7724890350288364	1.2129698958947668	1.166072958990764	0.09838614191548141	0.27087315060792955	In	NA	Validation
Cpd01942	-0.15658482030658138	-0.06957858194823996	-38.327356616873374	-7.9117654113191795	-0.29888512518406696	-0.006494874184529514	1.0	1.0	0.3724999924567176	0.6275000075432824	0.44704975047476386	0.780011052124761	1.2129698958947668	1.1662033878623022	0.09838614191548141	0.19208930914093567	In	NA	Validation
Cpd01943	-0.5185848203065824	-0.011578581948239908	98.7386433831266	15.121234588680814	-1.2668851251840672	0.23350512581547045	1.0	1.0	0.009168518116539515	0.9908314818834605	0.17395572686260552	0.34373406056108485	4.757803813778739	1.8379648102737132	0.7533563441469466	3.5895350812747666	Outlier	4.320476424459552	Validation
Cpd01946	-2.0485848203065817	-0.06757858194823996	-37.78435661687337	-7.740765411319179	-2.6518851251840667	-0.06949487418452951	1.0	-1.0	0.6185135541076379	0.3814864458923621	0.980281444757839	0.76496701793291	1.189316107760928	1.1439000508292945	1.6904779661413463	1.1847657116250578	In	NA	Validation
Cpd01950	-0.18493671445416596	-0.027790429641890012	-27.040305833446908	-4.320750225999549	-0.3872995193319048	-0.02444773306842281	1.0	1.0	0.2675355487598169	0.7324644512401831	0.42566098569633887	0.4656798560692604	0.7212912441690836	0.6978313295650439	0.15820927581546262	0.47496834677852784	In	NA	Validation
Cpd01957	-0.7785848203065822	-0.020578581948239805	-23.57735661687337	-7.688765411319182	0.2261148748159334	-0.039494874184529516	1.0	1.0	0.38517290699213114	0.6148270930078689	0.022189151974855544	0.4114322144244131	0.5704406602149903	1.137117749509316	0.2568404656997246	0.7120626628230948	In	NA	Validation
Cpd01963	-0.036584820306582166	-0.06157858194823995	-45.70035661687337	-7.916765411319179	-0.5048851251840665	-0.03549487418452951	1.0	1.0	0.32848758564929437	0.6715124143507056	0.5375781560920531	0.7198349153573573	1.534147391126427	1.1668555322199923	0.23777029652259038	0.6490355896494998	In	NA	Validation
Cpd01967	-0.0605848203065813	-0.05257858194823983	-30.244356616873368	-4.21976541131918	-0.7568851251840671	-0.03649487418452952	1.0	1.0	0.18712146629569726	0.8128785337043027	0.5194724749685957	0.6521367614940274	0.8608638747422491	0.6846599941438037	0.4082790681778896	0.6647923579428986	In	NA	Validation
Cpd01968	1.5342940547766035	0.10133044947898903	34.348705155564076	9.536392631143306	3.0401730081406217	-0.040931249551939296	1.0	1.0	0.01668897367502109	0.9833110263249789	1.7226544892517412	0.5055696041189144	1.9528941327737377	1.1095401760337151	2.1608944168100246	0.7346952966697163	In	NA	Validation
Cpd01973	1.9254151796934196	0.3784214180517602	58.089643383126614	21.49823458868082	2.798114874815933	-0.005494874184529514	1.0	1.0	0.012897541391489353	0.9871024586085106	2.0177175879347424	2.589852606849839	2.9870803628535034	2.6697097240718892	1.997112531959361	0.1763325408475369	In	NA	Validation
Cpd01976	-0.5345848203065815	-0.06557858194823996	-22.82935661687337	-7.3007654113191816	-0.7878851251840658	-0.03749487418452952	1.0	1.0	0.12113699270634926	0.8788630072936507	0.16188527278030088	0.7499229837410591	0.5378568047378057	1.0865113473525507	0.4292543535799294	0.6805491262362974	In	NA	Validation
Cpd01983	-0.2315848203065816	-0.06857858194824007	-36.46635661687337	-7.910765411319179	-0.3648851251840668	-0.010494874184529518	1.0	1.0	0.34063588758919217	0.6593641124108078	0.3904694969639576	0.7724890350288364	1.13190230893883	1.166072958990764	0.14304320115853572	0.25511638231453077	In	NA	Validation
Cpd01993	0.8924151796934181	0.025421418051760014	54.99464338312662	7.216234588680821	1.8701148748159333	-0.06049487418452953	1.0	1.0	0.0012731404688522963	0.9987268595311477	1.238418896245905	0.06541942801184401	2.8522581266210354	0.806924580765391	1.3692072141176261	1.0429547969844692	In	NA	Validation
Cpd01998	1.5614151796934177	0.13442141805176	37.06664338312663	-2.0127654113191804	4.619114874815934	-0.00149487418452951	1.0	1.0	0.0042356407327232	0.9957643592672768	1.7431147575622954	0.7544804354440292	2.0712910664673387	0.39680347465931687	3.2292413938018183	0.11330546767394178	In	2.8983310425957085	Validation
Cpd02010	-0.3705848203065818	-0.04757858194823994	-39.62435661687337	-7.8107654113191805	-0.6418851251840669	-0.031494874184529516	1.0	1.0	0.3479538197915897	0.6520461802084103	0.28560742712393006	0.614526676014401	1.269468907330473	1.1530300718369586	0.3304675255574158	0.5860085164759048	In	NA	Validation
Cpd02011	-0.1865850661025172	-0.022845374696835133	-14.102393745534814	-2.745475500724824	-0.4993874314198167	-0.021700480321170064	1.0	1.0	0.12505728066481614	0.8749427193351839	0.42441746364115657	0.42848306823226695	0.15769892110886008	0.4923700247850422	0.2340504353691014	0.43168052179666316	In	NA	Validation
Cpd02013	-0.5135848203065825	-0.06057858194823984	-23.57735661687337	-7.6437654113191815	-0.9698851251840672	-0.04149487418452952	1.0	1.0	0.0898348974633495	0.9101651025366505	0.17772774376332587	0.7123128982614311	0.5704406602149903	1.1312484502901035	0.5523995775532017	0.7435761994098924	In	NA	Validation
Cpd02014	-0.5135848203065825	-0.06057858194823984	-23.57735661687337	-7.6437654113191815	-0.9698851251840672	-0.04149487418452952	1.0	1.0	0.0898348974633495	0.9101651025366505	0.17772774376332587	0.7123128982614311	0.5704406602149903	1.1312484502901035	0.5523995775532017	0.7435761994098924	In	NA	Validation
Cpd02015	-0.32600362429066343	-0.04629968567536838	-17.72733580216043	-5.93140256490164	-0.6811166354767422	-0.02668787532671392	1.0	1.0	0.08559075070204192	0.9144092492979581	0.31923963208920475	0.6049067963859458	0.3156061244327335	0.9079068965681723	0.35701243282005973	0.5102657492866719	In	NA	Validation
Cpd02018	2.0694151796934177	-0.09557858194823997	-24.85635661687337	-6.1757654113191816	1.693114874815932	0.1595051258154705	1.0	1.0	0.11225190586908862	0.8877480941309114	2.126351674675489	0.9755834966188226	0.6261555681766469	0.9397788668722391	1.24944510069307	2.423534227563259	In	NA	Validation
Cpd02021	-0.2405848203065819	-0.06857858194824007	-13.987356616873369	-7.888765411319182	-0.39488512518406704	-0.014494874184529518	1.0	1.0	0.04899459909140014	0.9510054009085999	0.3836798665426606	0.7724890350288364	0.152687753762851	1.163203523816927	0.16334186445083337	0.31814345548812584	In	NA	Validation
Cpd02022	-0.2405848203065819	-0.06857858194824007	-13.987356616873369	-7.888765411319182	-0.39488512518406704	-0.014494874184529518	1.0	1.0	0.04899459909140014	0.9510054009085999	0.3836798665426606	0.7724890350288364	0.152687753762851	1.163203523816927	0.16334186445083337	0.31814345548812584	In	NA	Validation
Cpd02025	-0.6049509927117149	0.07099354740733849	37.197476227914784	6.767093675699862	1.2188833645232575	-0.04022170991318008	1.0	1.0	0.11810775447039235	0.8818922455296077	0.10880079447006702	0.27737490809854304	2.07699031580724	0.7483436383237129	0.9285695756921133	0.7235152449868055	In	NA	Validation
Cpd02035	-0.034387263904715366	-0.034933286784747226	-24.629866273007345	-4.1383326435819665	-0.1697171017494872	-0.0008213594420491812	1.0	1.0	0.27519317446536695	0.724806825534633	0.5392360000696786	0.5194085496115854	0.616289353428641	0.6740388101416185	0.010988201387810615	0.10269305193449112	In	NA	Validation
Cpd02036	0.5167116371941862	-0.03768053953200004	11.996507353366278	-1.349321654570978	0.1533598213274359	-0.01675542537611512	1.0	1.0	0.006657756232473111	0.9933422437675269	0.954986873852379	0.5400734317432493	0.9792032466985291	0.3102712541376811	0.20761278791385446	0.35376243682930664	In	NA	Validation
Cpd02038	0.5760522965348449	-0.042625594477054926	13.28002383688276	-1.6053656106149339	-0.004881936914322485	-0.01840377702446677	1.0	1.0	0.003955769877809545	0.9960442301221905	0.9997536678389504	0.5772702195802428	1.0351148985721725	0.3436667783886335	0.10054291560283476	0.3797351318184255	In	NA	Validation
Cpd02044	-0.860584820306582	-0.042578581948239824	-4.6073566168733615	-7.6757654113191816	-1.1868851251840669	-0.058494874184529526	1.0	1.0	0.019574879620194885	0.9804251203798051	0.08405022914667012	0.576916590534773	0.2559172788253732	1.1354221741793213	0.6992265753674866	1.0114412603976717	In	NA	Validation
Cpd02055	-0.5405848203065817	-0.05557858194823995	-42.26935661687337	-7.6987654113191795	-1.0078851251840666	-0.04349487418452952	1.0	1.0	0.3819964317261276	0.6180035682738724	0.15735885249943624	0.6747028127818047	1.3846885567116938	1.1384220382246963	0.5781112177234448	0.77508973599669	In	NA	Validation
Cpd02058	-2.4115848203065817	-0.04657858194824005	-12.221356616873365	-7.463765411319179	-2.721885125184067	-0.06549487418452951	1.0	1.0	0.23130294157090325	0.7686970584290967	1.2541298717501406	0.6070046589184764	0.07575849069773319	1.1077712534132536	1.737841513823374	1.1217386384514627	In	NA	Validation
Cpd02062	-0.02010154961900119	-0.027240979092439527	-23.932064075205144	-2.992178797428121	-0.29499182702421284	-0.014008172628862371	1.0	1.0	0.2523068575264166	0.7476931424735834	0.550013191214594	0.46154687964292823	0.5858921796788432	0.5245472573787711	0.09575185030070141	0.3104746118474419	In	NA	Validation
Cpd02063	-0.4585848203065819	-0.06957858194823996	-42.26935661687337	-7.692765411319179	-0.6978851251840661	-0.03749487418452952	1.0	1.0	0.44421027442770455	0.5557897255722954	0.2192199296712508	0.780011052124761	1.3846885567116938	1.137639464995468	0.3683583637030372	0.6805491262362974	In	NA	Validation
Cpd02067	-0.4929209175237458	-0.04103652778063162	-29.21981700516795	-5.4126055724204365	-0.6893873121684716	-0.033454792619947014	1.0	1.0	0.3103037680883026	0.6896962319116974	0.19331666186966656	0.5653172327231809	0.8162335931400297	0.8402407902815121	0.362608555532222	0.6168904971367389	In	NA	Validation
Cpd02068	-0.4929209175237458	-0.04103652778063162	-29.21981700516795	-5.4126055724204365	-0.6893873121684716	-0.033454792619947014	1.0	1.0	0.3103037680883026	0.6896962319116974	0.19331666186966656	0.5653172327231809	0.8162335931400297	0.8402407902815121	0.362608555532222	0.6168904971367389	In	NA	Validation
Cpd02078	0.8144151796934187	-0.019578581948239915	20.953643383126614	9.983234588680821	0.5841148748159329	0.07750512581547046	1.0	1.0	0.15904961409900453	0.8409503859009955	1.1795754325946672	0.40391019732848843	1.369387773280339	1.1678212683111886	0.49907118098780745	1.13147922750456	In	NA	Validation
Cpd02084	-0.6085848203065822	-0.04657858194824005	-40.34035661687337	-7.686765411319182	-1.011885125184067	-0.06049487418452953	1.0	1.0	0.3159993905079407	0.6840006094920593	0.10605942264963829	0.6070046589184764	1.3006588010760134	1.13685689176624	0.580817706162418	1.0429547969844692	In	NA	Validation
Cpd02085	-0.6785848203065825	-0.05057858194823983	-18.16035661687337	-7.6647654113191805	-1.0838851251840662	-0.05949487418452953	1.0	1.0	0.05358404162315078	0.9464159583768492	0.05325118603955236	0.6370927273021766	0.33446907583008534	1.1339874565924026	0.6295344980639315	1.0271980286910705	In	NA	Validation
Cpd02091	-0.08988176939922085	-0.027240979092439527	-11.797998141139214	-2.6317392369885613	-0.2938929259253113	-0.01895322757391732	1.0	1.0	0.1090023270130317	0.8909976729869683	0.4973707575451994	0.46154687964292823	0.05731644338708782	0.47753553225296685	0.09500830952076347	0.38839269681479843	In	NA	Validation
Cpd02098	-0.2320186618846484	-0.04103652778063162	-30.00177189238599	-4.505838655127203	-0.4954023497624559	-0.037214191116187616	1.0	1.0	0.28454784862584226	0.7154521513741577	0.39014220541101696	0.5653172327231809	0.8502965677854718	0.721972204510915	0.2313540410105988	0.6761264681645538	In	NA	Validation
Cpd02106	0.12041517969341875	-0.05557858194823995	-35.54435661687337	-7.811765411319182	-0.0708851251840672	-0.03449487418452952	1.0	1.0	0.16834571228431738	0.8316542877156826	0.6560194867746746	0.6747028127818047	1.09173878654583	1.1531605007084968	0.05588369910597922	0.6332788213561011	In	NA	Validation
Cpd02111	-0.2658532483508137	-0.05231472326935335	-30.331095200656673	-5.781026625052014	-0.6006655076571932	-0.030447273822954517	1.0	1.0	0.23809844519656953	0.7619015548034305	0.3646172790151646	0.6501520120005351	0.8646423205688412	0.8882935324271111	0.3025774209835727	0.5695017203144868	In	NA	Validation
Cpd02113	-0.35358482030658234	-0.06957858194823996	-40.34035661687337	-7.688765411319182	-0.7988851251840671	-0.04049487418452952	1.0	1.0	0.30717822373174797	0.692821776268252	0.29843228458637905	0.780011052124761	1.3006588010760134	1.137117749509316	0.436697196787106	0.7278194311164936	In	NA	Validation
Cpd02118	1.5557226262051749	-0.044823396674857116	-13.979866273007346	-2.315255720505044	0.9528103707779848	-0.005766414387104131	1.0	1.0	0.01646268658818051	0.9835373134118195	1.7388202759691143	0.5938021252855734	0.15236146461578562	0.43625694433762635	0.7485387053184844	0.1806111369018477	In	NA	Validation
Cpd02122	1.0104151796934184	0.18142141805175996	22.044643383126626	1.1082345886808191	3.888114874815933	-0.04549487418452952	1.0	1.0	0.03574795248852458	0.9642520475114754	1.327438495102907	1.1080152389525249	1.4169131560685861	0.010265033410952099	2.7346306315795026	0.8066032725834875	In	NA	Validation
Cpd02130	0.03594240642495551	-0.028339880191340632	-17.502393745534818	-2.821299676549	-0.1109258929582788	-0.011810370431060173	1.0	1.0	0.170815412715436	0.829184587284564	0.5922929410908012	0.46981283249559364	0.30580735509606294	0.5022596864730925	0.028791230338852666	0.2758443518619501	In	NA	Validation
Cpd02136	-0.4105848203065818	-0.049578581948239935	-27.40235661687337	-7.458765411319179	-0.5218851251840677	-0.05149487418452952	1.0	1.0	0.14151772624335646	0.8584822737566435	0.2554312919181668	0.629570710206252	0.7370626484505933	1.1071191090555632	0.24927287238822646	0.9011438823438801	In	NA	Validation
Cpd02138	-0.30871039120795624	-0.03727712928439093	-20.60327565178449	-5.608094294224948	-0.3923948309654644	-0.03871795051468385	1.0	1.0	0.12931373806887625	0.8706862619311238	0.3322857055804185	0.537038972964062	0.44088581483544254	0.8657381636648912	0.16165687632276105	0.6998208565756797	In	NA	Validation
Cpd02139	-0.30871039120795624	-0.03727712928439093	-20.60327565178449	-5.608094294224948	-0.3923948309654644	-0.03871795051468385	1.0	1.0	0.12931373806887625	0.8706862619311238	0.3322857055804185	0.537038972964062	0.44088581483544254	0.8657381636648912	0.16165687632276105	0.6998208565756797	In	NA	Validation
Cpd02141	0.6364918569744056	-0.01240581425727474	16.414089770948692	4.62815087290155	0.4874257553933702	0.03818962956893982	1.0	1.0	0.04885722069443221	0.9511427793055678	1.0453494765289775	0.3499565161319468	1.1716388978389798	0.46936374227028493	0.4336491850148961	0.511994062807988	In	NA	Validation
Cpd02144	-0.30871039120795624	-0.04705156537461642	-28.754403471333355	-5.770500309262541	-0.596906109160952	-0.04398110840942069	1.0	1.0	0.19563238771795166	0.8043676122820483	0.3322857055804185	0.6105624483377688	0.7959595726539438	0.8869205969372369	0.3000337288416804	0.7827512160146205	In	NA	Validation
Cpd02149	-0.027584820306581825	-0.07957858194823997	-21.87135661687337	-5.7687654113191815	-0.8278851251840659	0.06850512581547047	1.0	1.0	0.20375780527701293	0.7962421947229871	0.54436778651335	0.8552312230840154	0.49612507539670575	0.8866943161562508	0.45631923796965945	0.9896683128639713	In	NA	Validation
Cpd02154	-0.5184848272981817	0.040166479738165436	22.30574690460649	5.86558991630137	0.7241465224179944	-0.025184115928217687	1.0	1.0	0.2244302619363716	0.7755697380636284	0.1740311619261338	0.04549317807377282	1.4282871659729763	0.6307615202980534	0.5938196898191375	0.4865713608755461	In	NA	Validation
Cpd02161	1.0684151796934185	0.02242141805176012	55.63364338312663	7.405234588680817	2.3481148748159333	-0.06049487418452953	1.0	1.0	0.001404810548588431	0.9985951894514116	1.3711938911512638	0.08798547929961956	2.8800937999498073	0.8315756374860829	1.6926325825748991	1.0429547969844692	In	NA	Validation
Cpd02167	2.889415179693418	-0.06057858194823984	29.05264338312664	-6.033765411319179	1.7141148748159332	0.027505125815470474	1.0	1.0	1.315458726625085e-05	0.9999868454127337	2.744962446393636	0.7123128982614311	1.7221907752986796	0.921257967113835	1.2636541649976791	0.34364081283462206	In	NA	Validation
Cpd02168	2.174748255408585	0.06723414891109779	25.66815291964408	-0.7938085799392335	2.107605169034536	0.015417387831180813	1.0	1.0	0.000426959334774879	0.9995730406652251	2.2058153030359837	0.24909664833942408	1.5747579569483785	0.23781631068882741	1.529898398035362	0.15317712622485488	In	NA	Validation
Cpd02172	1.844733615216164	0.03264913079767035	4.129474386333313	-0.926794182043506	1.8039092718768857	0.02445336583267609	1.0	1.0	0.006685528931155149	0.9933144710688449	1.9568511429777884	0.011052449172668224	0.6365050311476619	0.2551614727020965	1.3244110393801838	0.2955549378986643	In	NA	Validation
Cpd02177	-0.5445848203065813	-0.053578581948239945	-25.59535661687337	-7.865765411319179	-0.7638851251840668	-0.03549487418452951	1.0	1.0	0.14049751240294317	0.8595024875970568	0.15434123897886023	0.6596587785899537	0.6583473719168066	1.1602036597715515	0.4130154229460921	0.6490355896494998	In	NA	Validation
Cpd02183	3.475500135107833	0.052196554926135376	37.36138600235085	-1.691552940841489	3.3865525374555894	0.010906109635692095	1.0	1.0	1.8779829504711465e-05	0.9999812201704953	3.187106917809864	0.1359836093029512	2.0841304393386872	0.3549080946109608	2.3952624647069913	0.08209396099147706	Outlier	3.097675977299889	Validation
Cpd02186	3.551415179693417	0.09542141805176008	50.09664338312665	1.425234588680819	3.383114874815933	-0.010494874184529518	1.0	1.0	7.135508575228933e-06	0.9999928644914248	3.2443774840490174	0.4611217687029375	2.638894859071237	0.05161098568851546	2.3929364661591617	0.25511638231453077	Outlier	3.305164871958155	Validation
Cpd02187	-0.16680484632229808	-0.04427394612540651	-12.54360253674361	-3.9872337424830664	-0.2774094094417948	-0.015656524277214017	1.0	1.0	0.1064650635333424	0.8935349364666576	0.4393397283033467	0.5896691488592404	0.08979594321265894	0.6543311509806489	0.08385519782169892	0.33644730683656066	In	NA	Validation
Cpd02188	0.5704151796934189	0.035421418051760016	8.444643383126634	2.515234588680819	1.8571148748159336	-0.05049487418452952	1.0	1.0	0.07761644019031755	0.9223835598096825	0.9955010078395115	0.009800742947410434	0.8244794201197756	0.1937784556649952	1.360411126690964	0.8853871140504813	In	NA	Validation
Cpd02191	1.0454151796934186	0.05942141805176005	19.30664338312664	3.0802345886808187	2.9491148748159324	-0.058494874184529526	1.0	1.0	0.029369703418092308	0.9706302965819077	1.35384261340795	0.19032915324962135	1.2976423054047745	0.2674707680839961	2.099282470530591	1.0114412603976717	In	NA	Validation
Cpd02194	-0.3294422089596599	0.035396383544923166	20.89046339732232	4.241887136637812	0.13742575539336999	-0.002469711090400831	1.0	1.0	0.09085650259314249	0.9091434974068575	0.3166455521920022	0.009612432958995583	1.3666355707048075	0.4189837990333329	0.19683144660475876	0.12866574692360996	In	NA	Validation
Cpd02195	-0.8155848203065812	-0.05857858194824006	-23.57735661687337	-7.3667654113191805	-0.9938851251840664	-0.05249487418452952	1.0	1.0	0.1527215851569228	0.8472784148430772	0.050102077040185836	0.6972688640695818	0.5704406602149903	1.0951196528740623	0.5686385081870391	0.9169006506372789	In	NA	Validation
Cpd02212	-0.5085848203065826	-0.06657858194824008	-13.987356616873369	-7.4807654113191795	-0.4198851251840665	-0.02849487418452952	1.0	1.0	0.07944786499467549	0.9205521350053245	0.1814997606640462	0.7574450008369855	0.152687753762851	1.1099885442294004	0.18025741719441424	0.5387382115957086	In	NA	Validation
Cpd02215	0.4584151796934179	-0.031578581948239925	4.626643383126634	-6.6037654113191815	1.7381148748159319	-0.04249487418452952	1.0	1.0	0.01379809935465548	0.9862019006453445	0.9110078292633735	0.4941744024795938	0.6581623610129699	0.9956024238905266	1.2798930956315162	0.7593329677032912	In	NA	Validation
Cpd02216	-0.011584820306581813	0.1084214180517602	27.758643383126625	7.8222345886808196	2.3601148748159337	-0.04249487418452952	1.0	1.0	0.26098709723300073	0.7390129027669993	0.5564382405956554	0.5589079909499692	1.6658224477753143	0.8859644769174521	1.7007520478918183	0.7593329677032912	In	NA	Validation
Cpd02219	-0.04958482030658118	0.05942141805176005	17.80364338312663	7.688234588680822	1.9821148748159336	-0.0034948741845295256	1.0	-1.0	0.5607925858358822	0.4392074141641178	0.5277709121501808	0.19032915324962135	1.2321696653216079	0.868487008131353	1.4449888904088701	0.14481900426073957	In	NA	Validation
Cpd02221	-0.6420795715970229	-0.029438781290241724	-23.788108031249102	-4.288882094131417	-0.6796072116395976	-0.02499718361787336	1.0	1.0	0.3613137355211987	0.6386862644788013	0.0807908690590445	0.4780787853482588	0.5796212666690426	0.6936748050874575	0.3559911232788742	0.4836259117749008	In	NA	Validation
Cpd02226	-0.8350261806816406	0.06723414891109779	43.830558934681676	12.572356833594599	0.8497104321924309	-0.016913439236488356	1.0	1.0	0.36194941836298056	0.6380505816370194	0.06476870502172985	0.24909664833942408	2.365936048809252	1.5055175609893678	0.6787790073583276	0.3562522246143532	In	NA	Validation
Cpd02227	2.7544475035288865	0.08753490079079697	22.81627322039596	-0.297567978435474	2.8955750938465648	-0.000372085853029706	1.0	1.0	0.000301138402221679	0.9996988615977783	2.643142375284922	0.4017992510386619	1.4505263580732215	0.17309220902332653	2.063056270975906	0.09561395209196759	In	NA	Validation
Cpd02230	-0.9715848203065818	-0.04857858194824005	6.1046433831266285	-7.352765411319179	-1.0618851251840669	-0.06949487418452951	1.0	1.0	0.009574004056343455	0.9904259959436565	0.16778900434266303	0.6220486931103273	0.7225459684932889	1.0932936486725293	0.6146488116495804	1.1847657116250578	In	NA	Validation
Cpd02231	-0.9715848203065818	-0.04857858194824005	6.1046433831266285	-7.352765411319179	-1.0618851251840669	-0.06949487418452951	1.0	1.0	0.009574004056343455	0.9904259959436565	0.16778900434266303	0.6220486931103273	0.7225459684932889	1.0932936486725293	0.6146488116495804	1.1847657116250578	In	NA	Validation
Cpd02240	1.0644151796934187	0.028421418051759906	-0.4263566168733775	1.8492345886808188	0.286114874815933	-0.008494874184529516	1.0	1.0	0.01747826329065405	0.982521736709346	1.3681762776306876	0.0428533767240685	0.4380470913255179	0.10691282722065065	0.29743779228431927	0.22360284572773323	In	NA	Validation
Cpd02246	-0.1465848203065816	0.01942141805176001	-19.70035661687338	-6.525765411319179	1.4821148748159336	-0.06349487418452951	1.0	1.0	0.2545824250453753	0.7454175749546247	0.4545937842762045	0.11055153058739671	0.40155348416546577	0.985428971910558	1.1066778355372455	1.0902251018646651	In	NA	Validation
Cpd02247	-0.5265848203065815	-0.06157858194823995	-11.004356616873366	-7.4567654113191795	-0.5168851251840669	-0.031494874184529516	1.0	1.0	0.05438061759919077	0.9456193824008092	0.16792049982145354	0.7198349153573573	0.02274438359113747	1.106858251312487	0.2458897618395097	0.5860085164759048	In	NA	Validation
Cpd02251	-0.35006377466660266	-0.05381848266784959	4.5899574309222775	-4.293056700239985	-0.6923948309654637	-0.02668787532671392	1.0	1.0	0.016673189106075847	0.9833268108939242	0.3010885733188213	0.6614633159041823	0.6565642730922885	0.6942192942513139	0.3646435092457353	0.5102657492866719	In	NA	Validation
Cpd02258	-0.6165848203065822	0.10542141805176007	44.92664338312663	8.30723458868082	1.741114874815934	-0.054494874184529515	1.0	1.0	0.11616236064363417	0.8838376393563658	0.10002419560848563	0.5363419396621919	2.4136829168024603	0.9492224796134088	1.2819229619607473	0.9484141872240763	In	NA	Validation
Cpd02265	0.6944151796934186	-0.0035785819482401227	-16.705356616873374	-7.38076541131918	1.5751148748159336	-0.06449487418452951	1.0	1.0	0.030636560295571602	0.9693634397044284	1.0890470269773773	0.2835579237936829	0.27108737834438557	1.0969456570755949	1.1696036917433676	1.105981870158064	In	NA	Validation
Cpd02266	3.8684151796934185	0.2394214180517602	105.21264338312665	7.49123458868082	5.5451148748159325	-0.06049487418452953	1.0	1.0	2.893001402881623e-07	0.9999997106998597	3.4835233555546923	1.5442922305162023	5.03981969661202	0.842792520438356	3.855793467424066	1.0429547969844692	Outlier	4.846689733568932	Validation
Cpd02272	-0.2505848203065817	0.12042141805176	60.84864338312663	8.520234588680816	2.390114874815933	-0.05349487418452952	1.0	1.0	0.02334385959537799	0.976656140404622	0.3761358327412199	0.649172196101073	3.1072660009037074	0.9770038292510139	1.7210507111841153	0.9326574189306777	In	2.5687042418208526	Validation
Cpd02279	-0.2192367069974301	0.04167023913666168	18.874167957238072	5.418221495248736	0.9572292291849114	-0.02292847683047332	1.0	1.0	0.19074045993955002	0.80925954006045	0.3997849553827835	0.05680448197742013	1.2788031118558616	0.5724117619783972	0.751528602616436	0.45102977825885704	In	NA	Validation
Cpd02280	-0.35358482030658234	-0.08057858194823986	-12.130356616873375	-6.8187654113191805	-0.5438851251840662	-0.03849487418452952	1.0	1.0	0.044819216729748645	0.9551807832702514	0.29843228458637905	0.86275324017994	0.07179441202337025	1.0236446312712082	0.2641585588025769	0.6963058945296962	In	NA	Validation
Cpd02281	-0.35358482030658234	-0.08057858194823986	-12.130356616873375	-6.8187654113191805	-0.5438851251840662	-0.03849487418452952	1.0	1.0	0.044819216729748645	0.9551807832702514	0.29843228458637905	0.86275324017994	0.07179441202337025	1.0236446312712082	0.2641585588025769	0.6963058945296962	In	NA	Validation
Cpd02285	0.12330504378759274	0.04144033958887915	32.39870515556407	5.9418871366378125	1.1050081729757877	-0.026096084716774458	1.0	1.0	0.03432205738703509	0.9656779426129649	0.6581996100154764	0.055075173648654434	1.8679495897516656	0.640712880648026	0.8515191033398477	0.5009410417676466	In	NA	Validation
Cpd02287	-0.8493118949673549	-0.03878088868288717	-20.185982418701784	-5.45095143708209	-1.130740695627118	-0.0590187023943831	1.0	1.0	0.15249906164058913	0.8475009383594109	0.07554589616664535	0.5483502768677094	0.42270797740446125	0.8452421981374826	0.6612380129903326	1.0196951001258803	In	NA	Validation
Cpd02299	-0.4105848203065818	-0.06257858194823984	-38.243356616873356	-7.674765411319179	-0.7938851251840662	-0.058494874184529526	1.0	1.0	0.24108193343402706	0.7589180665659729	0.2554312919181668	0.7273569324532819	1.2093107463491999	1.1352917453077829	0.4333140862383892	1.0114412603976717	In	NA	Validation
Cpd02307	0.6469287065364052	0.08377550229455645	60.54258900986965	8.922732773444224	3.6609886276811534	-0.04022170991318008	1.0	1.0	0.01690312054273313	0.9830968794572669	1.0532230711166053	0.3735209912795443	3.0939338732748767	1.0295012132858206	2.5809519910651013	0.7235152449868055	In	2.8777599090996424	Validation
Cpd02309	4.015415179693418	0.10742141805175986	55.74364338312661	-1.1457654113191804	3.932114874815933	-0.019494874184529512	1.0	1.0	1.033040561981835e-06	0.999998966959438	3.5944206524358724	0.5513859738540412	2.884885543402333	0.28372164303582337	2.7644020044082054	0.3969272969551196	Outlier	3.656223254284247	Validation
Cpd02311	0.5114151796934179	0.04242141805176014	25.02864338312662	3.5352345886808187	2.236114874815933	-0.06049487418452953	1.0	1.0	0.030729255695775337	0.9692707443042247	0.9509912084110098	0.062454862618889474	1.546900087544413	0.32681590463381105	1.6168509062836551	1.0429547969844692	In	NA	Validation
Cpd02327	0.17141517969341802	0.13242141805176	86.03264338312663	9.64423458868082	2.964114874815933	-0.06049487418452953	1.0	1.0	0.001616202687450552	0.9983837973125494	0.6944940591620222	0.7394364012521784	4.20431388370774	1.123605880859788	2.1094318021767404	1.0429547969844692	Outlier	3.3813941823975004	Validation
Cpd02329	0.17141517969341802	0.12842141805176022	52.18064338312662	9.64423458868082	3.060114874815933	-0.05949487418452953	1.0	1.0	0.051138167017851566	0.9488618329821484	0.6944940591620222	0.7093483328684782	2.7296766168445683	1.123605880859788	2.1743875247120923	1.0271980286910705	In	NA	Validation
Cpd02330	0.17141517969341802	0.12842141805176022	52.18064338312662	9.64423458868082	3.060114874815933	-0.05949487418452953	1.0	1.0	0.051138167017851566	0.9488618329821484	0.6944940591620222	0.7093483328684782	2.7296766168445683	1.123605880859788	2.1743875247120923	1.0271980286910705	In	NA	Validation
Cpd02334	0.26726108774363605	-0.018999220850681342	9.512990869849787	4.993535488286164	-0.026310508342893748	0.04368413506344531	1.0	1.0	0.1449607691489746	0.8550392308510254	0.7668005361680855	0.3995522332479387	0.8710180298882257	0.5170204453322663	0.08604387039405095	0.5985697127717173	In	NA	Validation
Cpd02335	2.5397885602711088	0.038143636292175855	27.302551309410237	-1.236134841384165	2.4747883927560075	0.007969849349159609	1.0	1.0	0.0001932611573901566	0.9998067388426098	2.4812029429130975	0.03027731509065845	1.6459544822482228	0.29550842582073644	1.7783426855321114	0.035827988007476004	In	NA	Validation
Cpd02337	2.5397885602711088	0.038143636292175855	27.302551309410237	-1.236134841384165	2.4747883927560075	0.007969849349159609	1.0	1.0	0.0001932611573901566	0.9998067388426098	2.4812029429130975	0.03027731509065845	1.6459544822482228	0.29550842582073644	1.7783426855321114	0.035827988007476004	In	NA	Validation
Cpd02339	0.3777006481831967	-0.02009812194958244	12.117386474245398	1.5017772465279235	0.05335982132743617	0.042585233964544215	1.0	1.0	0.039127615990685594	0.9608723840093144	0.8501165138653167	0.407818186100604	0.9844688988441634	0.06159435817603673	0.13995057693952975	0.5812545827789715	In	NA	Validation
Cpd02350	0.23759075807330665	-0.010757462608923029	-17.9870091301502	-2.486134841384165	0.05445872242633666	0.06291490429421454	1.0	1.0	0.3277972796376686	0.6722027203623314	0.7444171391747998	0.3375575868529483	0.32691783324356	0.4585445152433049	0.140694117719467	0.9015844876447704	In	NA	Validation
Cpd02358	1.791415179693418	0.10942141805176007	33.792643383126645	11.709234588680818	3.052114874815934	-0.04349487418452952	1.0	1.0	0.017052307377561693	0.9829476926224383	1.9166275349954347	0.5664300080458937	1.928671356798486	1.392941500585871	2.168974547834147	0.77508973599669	In	NA	Validation
Cpd02363	-2.1605848203065814	-0.042578581948239824	-33.10235661687337	-7.213765411319179	-2.6508851251840677	-0.06449487418452951	1.0	-1.0	0.609911198369802	0.39008880163019805	1.0647746233339759	0.576916590534773	0.9853620818997273	1.0751640355287397	1.6898013440316038	1.105981870158064	In	NA	Validation
Cpd02367	0.5787995492820981	-0.018449770301230732	10.409694166553095	4.940238784989463	0.2901730081406225	0.05742039879970904	1.0	1.0	0.11136861975716039	0.8886313802428396	1.0018262045975883	0.3954192568216056	0.9100795948958401	0.510069016464579	0.3001836150160901	0.8150088376810409	In	NA	Validation
Cpd02368	0.5628654833480322	-0.015153067004527431	12.386067792926726	5.279799224549902	0.271491689459304	0.048629190008500266	1.0	1.0	0.09179756645130777	0.9082024335486922	0.9898054913974903	0.3706213982636096	0.9961730074769598	0.5543575014154131	0.28754342175715036	0.676487797739074	In	NA	Validation
Cpd02372	-0.02724440676185779	-0.02559262744408794	-21.793053086194163	-3.0136073688566927	-0.1916951237275092	0.04588193726124752	1.0	1.0	0.41596637169934003	0.58403362830066	0.5446245956421367	0.4491479503639307	0.492714071483598	0.5273421617688724	0.025859016986563343	0.6331999727572093	In	NA	Validation
Cpd02378	-1.0605900904560766	0.014602569963729332	-9.802523772085236	-0.4795228656535191	-0.8848760339729828	-0.019920958033480842	1.0	1.0	0.4614231224970883	0.5385768775029117	0.234934880994079	0.1467989882882311	0.0296090224547316	0.1968243796340102	0.49488054691060146	0.4036410014366052	In	NA	Validation
Cpd02384	-0.4113103408277922	-0.029988231839692337	-7.660635503776576	3.3061728509235278	-0.6318050138373994	0.04093688231619256	1.0	-1.0	0.596085637575691	0.403914362424309	0.25488395678460174	0.48221176177459196	0.12291246868848364	0.2969396406655817	0.32364709935158675	0.5552818877898525	In	NA	Validation
Cpd02385	-0.07284880236625398	-0.011306913158373521	48.33441944127837	6.108370653121329	-0.4598269918593776	0.11181600319531344	1.0	1.0	0.016865862793657205	0.9831341372063428	0.5102204854487523	0.34169056327928055	2.5621300860236182	0.6624271378326583	0.2072829672913468	1.6721077723219626	In	NA	Validation
Cpd02387	-1.4495848203065815	-0.08757858194823998	-29.81035661687337	-7.532765411319179	-1.5398851251840666	-0.03049487418452952	1.0	-1.0	0.532304226064954	0.467695773935046	0.5283938200515339	0.9154073598514191	0.841958268756824	1.1167708455493792	0.9380741801068533	0.5702517481825061	In	NA	Validation
Cpd02393	-1.8605848203065818	-0.05957858194823995	-27.97335661687337	-7.897765411319179	-2.064885125184067	-0.03649487418452952	1.0	-1.0	0.5249437720800676	0.47505622791993246	0.8384536092907516	0.7047908811655065	0.7619361530996207	1.1643773836607691	1.2933007877220593	0.6647923579428986	In	NA	Validation
Cpd02398	0.08539295587550487	0.05682495497349455	27.67013372699265	8.912216806967482	1.2670960850636996	-0.010711469332159072	1.0	1.0	0.1704313745968492	0.8295686254031508	0.6295986027462778	0.17079851358596906	1.6619668517274466	1.028129627645127	0.9611913683806489	0.2585292218692042	In	NA	Validation
Cpd02403	-0.609462270907204	-0.02449517439717296	-22.108538809679228	-5.508094294224947	-0.9532970866045613	-0.037214191116187616	1.0	1.0	0.16334783990491164	0.8366521600950884	0.10539747095061981	0.44089288978306074	0.5064570410279193	0.8526952765110857	0.541175743893034	0.6761264681645538	In	NA	Validation
Cpd02408	-0.05416748368493541	-0.028339880191340632	-19.630965174106244	-2.698772204021528	-0.21477204680443268	0.04698083836014861	1.0	1.0	0.3995125555083747	0.6004874444916253	0.5243137354074878	0.46981283249559364	0.39853070242418553	0.48627856649892437	0.04147337336525399	0.650515102749955	In	NA	Validation
Cpd02409	0.01561273609528474	-0.0036146054660659423	1.2761776830366107	4.5221069168575925	-0.2741127061450913	0.022805014184324443	1.0	1.0	0.25229618743378224	0.7477038125662178	0.5769561690768827	0.2838288933106241	0.512211705728214	0.4555325487500405	0.08162457548188587	0.2695822429095456	In	NA	Validation
Cpd02411	-0.9865850661025174	-0.05691130876276921	-11.511184954326033	0.1754036201542964	-1.4092775413099268	-0.026096084716774458	1.0	1.0	0.38199180149884937	0.6180081985011506	0.1791052404741089	0.684727606664892	0.04482248693244689	0.11140305714971298	0.8497022011574644	0.5009410417676466	In	NA	Validation
Cpd02412	-0.08389836113276801	-0.041788407479879656	-8.985230539002538	-2.5832822641497595	-0.23750761292035136	-0.010146521943255278	1.0	1.0	0.10267858123384499	0.897321418766155	0.5018846609661934	0.5709728846750041	0.06521138153126575	0.47121534396745174	0.05685676007681401	0.24962747676428645	In	NA	Validation
Cpd02413	-0.7801389626365275	0.0040762541742556365	62.11777697979446	7.613710217053247	-0.9923948309654638	0.2575226509890756	1.0	1.0	0.12811837487162003	0.87188162512838	0.023361602201791298	0.2259781156137622	3.162551115469301	0.8587668784378858	0.5676301421687101	3.9679736604161353	Outlier	3.6044133453485854	Validation
Cpd02417	1.6684151796934181	0.03842141805175992	-9.897356616873367	-3.17176541131918	1.291114874815933	0.033505125815470486	1.0	1.0	0.013988087731872656	0.9860119122681273	1.8238359192377125	0.032366794235186055	0.025477980062931133	0.5479705367719223	0.9774430125762845	0.43818142259501486	In	NA	Validation
Cpd02421	0.9416655486416672	0.03339956244493244	-21.26041850892734	-4.923131888209911	1.3038457705382949	-0.05375554449964625	1.0	1.0	0.04276495070599695	0.957235049294003	1.2755735410538074	0.005407689492639314	0.46951181468170833	0.7763992900023591	0.9860570180988704	0.9367647406869392	In	NA	Validation
Cpd02422	-1.7455848203065818	-0.04457858194824005	-36.78835661687337	-7.9407654113191795	-2.145885125184068	-0.05249487418452952	1.0	-1.0	0.587771330234228	0.412228669765772	0.7516972205741822	0.5919606247266255	1.1459290488635006	1.1699858251369057	1.348107178611263	0.9169006506372789	In	NA	Validation
Cpd02432	-0.35358482030658234	-0.06957858194823996	-40.34035661687337	-7.688765411319182	-0.7988851251840671	-0.04049487418452952	1.0	1.0	0.30717822373174797	0.692821776268252	0.29843228458637905	0.780011052124761	1.3006588010760134	1.137117749509316	0.436697196787106	0.7278194311164936	In	NA	Validation
Cpd02439	-0.7815848203065814	-0.042578581948239824	-22.24735661687337	-4.9787654113191815	-0.9048851251840668	-0.09549487418452952	1.0	1.0	0.14226117734787502	0.857738822652125	0.024452362115287205	0.576916590534773	0.5125041257435257	0.7836555076411875	0.5084191404198902	1.5944416872534257	In	NA	Validation
Cpd02440	-1.9095848203065813	-0.05257858194823983	-23.93335661687337	-7.8957654113191795	-2.229885125184067	-0.056494874184529524	1.0	1.0	0.340417506964497	0.659582493035503	0.8754193749178113	0.6521367614940274	0.5859484844795326	1.1641165259176929	1.4049434358296955	0.979927723810874	In	NA	Validation
Cpd02442	-1.129584820306582	-0.051578581948239936	-26.84735661687337	-7.2497654113191805	-1.5038851251840668	-0.07849487418452952	1.0	1.0	0.17544689090279364	0.8245531090972064	0.28698473840542804	0.6446147443981028	0.7128861246673882	1.07985947490411	0.9137157841560964	1.3265766262656467	In	NA	Validation
Cpd02444	1.9974151796934183	0.43042141805176	32.04964338312662	22.106234588680817	3.3481148748159333	0.00250512581547048	1.0	1.0	0.24299063832886902	0.757009361671131	2.0720346313051157	2.9809974958379604	1.8527440037279865	2.749010477967026	2.3692546923181483	0.0502783945003469	In	NA	Validation
Cpd02450	-1.5823946017342718	-0.03727712928439093	-16.319065125468697	-5.63441008369863	-1.82171813923614	-0.048492386604909406	1.0	1.0	0.2624931455003322	0.7375068544996678	0.6285859680767801	0.537038972964062	0.25426001721070096	0.8691705023895766	1.1287686286700658	0.8538343812479983	In	NA	Validation
Cpd02451	-0.7015848203065822	-0.04857858194824005	-30.30135661687337	-7.9357654113191805	-1.1558851251840672	-0.04249487418452952	1.0	1.0	0.17880489650186404	0.821195103498136	0.035899908296238715	0.6220486931103273	0.8633468690767405	1.1693336807792156	0.678251289965446	0.7593329677032912	In	NA	Validation
Cpd02452	0.10941517969341864	0.1144214180517602	23.10664338312664	-2.41876541131918	2.3981148748159318	-0.00749487418452953	1.0	1.0	0.03864475658879951	0.9613552434112005	0.6477210495930896	0.6040400935255219	1.4631752610375304	0.44975759650376707	1.7264636880620605	0.20784607743433467	In	NA	Validation
Cpd02461	-0.409462270907204	-0.010961339810706782	74.98319051362904	11.84077788622618	-0.9593121241985468	0.16504144798155676	1.0	1.0	0.015998736703984107	0.9840012632960159	0.25627814697943613	0.3390911546502351	3.722985306967537	1.410098544443107	0.5452456513200614	2.510768773131888	Outlier	3.2533115748901444	Validation
Cpd02464	-0.28358482030658205	-0.0015785819482398988	-12.105356616873381	-0.4857654113191803	-0.5188851251840667	0.01850512581547049	1.0	1.0	0.31379374984277475	0.6862062501572253	0.351240521196465	0.2685138896018303	0.07070537942052346	0.19763858782070717	0.24724300605899605	0.20182989819403346	In	NA	Validation
Cpd02466	-1.7925848203065824	-0.05557858194823995	-38.60935661687337	-7.154765411319182	-2.4058851251840667	-0.07049487418452953	1.0	-1.0	0.5881088290392384	0.4118911709607615	0.7871541794409546	0.6747028127818047	1.2252541836548816	1.067468732107995	1.524028927144507	1.2005224799184566	In	NA	Validation
Cpd02477	1.5288835937544496	0.06497850981335335	57.211010062501224	8.252056081714901	3.440687875801453	-0.032702912920698886	1.0	1.0	0.0022748486754018415	0.9977251513245982	1.7185728191684904	0.23212969248395254	2.94880594956915	0.9420256092166892	2.4318916315502346	0.6050433029311758	In	NA	Validation
Cpd02482	-0.5405848203065817	-0.06757858194823996	-4.017356616873356	-7.34876541131918	-0.6068851251840677	-0.02849487418452952	1.0	1.0	0.028388783461352207	0.9716112165386478	0.15735885249943624	0.76496701793291	0.28161844825256444	1.0927719331863772	0.3067857517164026	0.5387382115957086	In	NA	Validation
Cpd02484	0.08341517969341794	0.09342141805176007	31.41664338312664	7.47823458868082	1.943114874815932	-0.02349487418452952	1.0	1.0	0.13256450926311525	0.8674354907368848	0.628106561709343	0.4460777345110866	1.8251696982238994	0.8410969451083613	1.4186006281288823	0.4599543701287147	In	NA	Validation
Cpd02487	2.1594151796934176	0.044421418051760135	46.22364338312663	6.077234588680818	3.8491148748159354	-0.03049487418452952	1.0	1.0	0.0014093532219491278	0.9985906467780509	2.1942479788884564	0.07749889681074032	2.4701819282381665	0.6583660960835461	2.7082423692995174	0.5702517481825061	In	NA	Validation
Cpd02491	-2.104584820306582	-0.05957858194823995	-30.30135661687337	-7.691765411319182	-2.637885125184068	-0.06949487418452951	1.0	1.0	0.4700946378290848	0.5299053621709152	1.0225280340459075	0.7047908811655065	0.8633468690767405	1.1375090361239302	1.6810052566049416	1.1847657116250578	In	NA	Validation
Cpd02501	0.5480303185128668	-0.01240581425727474	14.73441944127837	5.530898125648802	0.2500631180307327	0.04533248671179696	1.0	1.0	0.07613172607989283	0.9238682739201072	0.9786137929008468	0.3499565161319468	1.0984702677971445	0.5871080477301882	0.27304437654836655	0.6245424077608361	In	NA	Validation
Cpd02505	-0.02779385731130852	-0.02229592414738452	8.175078781937707	4.653425598176273	-0.3252116072439929	0.034892926272236516	1.0	1.0	0.18490005779690288	0.8150999422030971	0.544210088290409	0.42435009180593375	0.8127368345490472	0.4726602961663015	0.1161992217489863	0.46004867282975015	In	NA	Validation
Cpd02509	0.26726108774363605	-0.018999220850681342	9.512990869849787	4.993535488286164	-0.026310508342893748	0.04368413506344531	1.0	1.0	0.1449607691489746	0.8550392308510254	0.7668005361680855	0.3995522332479387	0.8710180298882257	0.5170204453322663	0.08604387039405095	0.5985697127717173	In	NA	Validation
Cpd02515	-0.0297630227869033	-0.025247054096421	-9.788989937498773	0.4843869087825718	-0.8668309211910271	-0.024432236228969558	1.0	1.0	0.09378826261441098	0.906211737385589	0.5427245431995573	0.4465485417348838	0.030198573938979494	0.07110271548980993	0.48267082462951977	0.47472416666998296	In	NA	Validation
Cpd02518	0.14912921961176795	-0.01185636370782413	18.477826034684966	5.741887136637812	-0.1708160028483887	0.03104677242608268	1.0	1.0	0.07374490717499993	0.9262550928250001	0.6776814555466693	0.3458235397056136	1.2615379408344447	0.6146271063404151	0.011731742167748511	0.39944571785513966	In	NA	Validation
Cpd02522	0.2331951536777023	-0.01570251755397804	12.386067792926726	5.264414609165287	-0.0697171017494875	0.038739080118390376	1.0	1.0	0.11623119550608718	0.8837688044939128	0.7411010803609797	0.3747543746899427	0.9961730074769598	0.5523509033917506	0.05667400958651409	0.520651627804361	In	NA	Validation
Cpd02526	0.25682152730407604	-0.018449770301230732	10.205298562157484	5.042986037736714	-0.037848969881355235	0.04203578341509368	1.0	1.0	0.13679634218366565	0.8632036578163343	0.758924896485263	0.3954192568216056	0.9011758558132219	0.5234702246940384	0.07823669220470582	0.5725970177825989	In	NA	Validation
Cpd02530	0.2864918569744053	-0.020647572499032932	8.836067792926723	4.836942081692758	-0.019167651200036658	0.04698083836014861	1.0	1.0	0.14946585465748663	0.8505341453425134	0.7813082934785486	0.41195116252693625	0.8415303778726746	0.4965961440199886	0.09087688546364556	0.650515102749955	In	NA	Validation
Cpd02534	-0.18933231884976984	-0.028889330740791117	4.5080458149047375	3.8869420816927582	-0.4444423764747619	0.03104677242608268	1.0	1.0	0.24552747662536556	0.7544725233746344	0.42234492688251907	0.4739458089219257	0.6529960962764888	0.3726887160588366	0.1968733963722197	0.39944571785513966	In	NA	Validation
Cpd02539	0.1809973514799002	-0.02669152854298904	2.1992546061135383	3.8204585652092415	-0.04279402482640988	0.04368413506344531	1.0	1.0	0.23625752543403988	0.7637424745659601	0.7017228819468656	0.45741390321659603	0.5524221402948756	0.36401734602800984	0.07489075869498665	0.5985697127717173	In	NA	Validation
Cpd02541	2.4564151796934177	0.3714214180517599	32.04964338312662	20.922234588680826	3.181114874815933	0.011505125815470474	1.0	1.0	0.07729578204669618	0.9227042179533038	2.4183057827912484	2.5371984871783586	1.8527440037279865	2.594582694065971	2.2562587999910253	0.09153252014024187	In	NA	Validation
Cpd02549	0.08377081179956204	0.0845273819938045	21.31251382189972	5.967093675699863	1.314372086327768	-0.051499905401901885	1.0	1.0	0.08712172834263499	0.912878271657365	0.6283748517723058	0.3791766432313674	1.385020637601217	0.6440005410932692	0.9931793560961674	0.9012231580702502	In	NA	Validation
Cpd02555	-0.376584820306582	-0.06957858194823996	-25.177356616873368	-7.555765411319182	-0.6318851251840671	-0.02849487418452952	1.0	1.0	0.13162395435344376	0.8683760456465562	0.2810810068430654	0.780011052124761	0.6401387467972033	1.1197707095947549	0.32370130445998346	0.5387382115957086	In	NA	Validation
Cpd02557	-0.47458482030658095	-0.07057858194823985	-25.177356616873368	-7.5157654113191805	-0.7018851251840674	-0.021494874184529517	1.0	1.0	0.16512638652049183	0.8348736134795082	0.2071494755889462	0.7875330692206856	0.6401387467972033	1.1145535547332324	0.37106485214201107	0.42844083354191714	In	NA	Validation
Cpd02561	-0.2315848203065816	-0.07357858194823996	-27.84535661687337	-6.933765411319182	-0.4038851251840665	-0.029494874184529517	1.0	1.0	0.1756952523708255	0.8243047476291745	0.3904694969639576	0.8100991205084628	0.7563603061730436	1.0386439514980847	0.16943146343852225	0.5544949798891073	In	NA	Validation
Cpd02566	-0.31845319797064914	-0.003065154916615331	49.79321065006958	7.756722301472981	-0.7587280907604762	0.12610171748102775	1.0	1.0	0.03520047223887168	0.9647995277611283	0.32493569922655235	0.27969591688429096	2.6256769335084313	0.8774197832250566	0.4095260594343837	1.8972044622276596	In	NA	Validation
Cpd02568	-0.4620938498545726	-0.004946302216721815	6.7576266038546144	3.813710217053248	0.5346728382074689	0.010906109635692095	1.0	1.0	0.4996332383123425	0.5003667616876575	0.21657270591922118	0.29384593903564593	0.7509907691526836	0.3631371665932777	0.46561760586778556	0.08209396099147706	In	NA	Validation
Cpd02572	-0.8162553957728472	-0.020647572499032932	-13.483162976304044	-2.955365610614934	-1.1153214973538828	-0.02444773306842281	1.0	1.0	0.2148089075346764	0.7851910924653236	0.050607961438578625	0.41195116252693625	0.13072442125372474	0.5197457549650075	0.6508050425241466	0.47496834677852784	In	NA	Validation
Cpd02579	0.6815151727018176	-0.03426961048739845	22.00875442340348	3.3498004426171564	0.08279313895934799	0.1552670118913312	1.0	1.0	0.06070706954113625	0.9392929304588638	1.0793152180990313	0.5144163651567675	1.4153497861797553	0.30262993821810474	0.1598658104123771	2.3567552484595695	In	NA	Validation
Cpd02581	0.4924151796934178	-0.031578581948239925	12.109643383126626	8.306234588680821	-0.04088512518406695	0.07650512581547049	1.0	1.0	0.23834981842822267	0.7616501815717773	0.9366575441882722	0.4941744024795938	0.9841315996971569	0.9490920507418708	0.07618236239827686	1.1157224592111616	In	NA	Validation
Cpd02584	-0.036584820306582166	-0.06157858194823995	-45.70035661687337	-7.916765411319179	-0.5048851251840665	-0.03549487418452951	1.0	1.0	0.32848758564929437	0.6715124143507056	0.5375781560920531	0.7198349153573573	1.534147391126427	1.1668555322199923	0.23777029652259038	0.6490355896494998	In	NA	Validation
Cpd02586	-0.5675848203065819	-0.06057858194823984	-45.70035661687337	-7.671765411319179	-0.9518851251840674	-0.03749487418452952	1.0	-1.0	0.5218437800913228	0.4781562199086772	0.1369899612355459	0.7123128982614311	1.534147391126427	1.1349004586931686	0.5402203795778233	0.6805491262362974	In	NA	Validation
Cpd02595	-0.01858482030658237	-0.06557858194823996	-41.437356616873366	-7.9197654113191795	-0.15088512518406727	0.0005051258154704781	1.0	1.0	0.42868152090609146	0.5713184790939085	0.5511574169346464	0.7499229837410591	1.348445551688943	1.1672468188346063	0.0017539303265192464	0.08179193108714446	In	NA	Validation
Cpd02596	-0.05258482030658218	-0.06457858194824008	-41.437356616873366	-7.924765411319179	-0.1908851251840673	-0.021494874184529517	1.0	1.0	0.36280857400794064	0.6371914259920594	0.5255077020097477	0.7424009666451347	1.348445551688943	1.1678989631922965	0.02531095406321074	0.42844083354191714	In	NA	Validation
Cpd02600	-0.4235848203065826	-0.018578581948240025	91.80264338312664	12.09123458868082	-1.1228851251840668	0.2465051258154705	1.0	1.0	0.008913918588613678	0.9910860814113863	0.24562404797629311	0.39638818023256384	4.455662608444847	1.442765329513408	0.6559227603439185	3.7943730690889512	Outlier	4.181329979345193	Validation
Cpd02610	0.4320962525788008	-0.02504317689463733	27.24705680391572	2.8374915322422085	0.003359821327436069	0.10412369550300576	1.0	1.0	0.025494768666648793	0.9745052313333512	0.8911527416863407	0.4450149739375976	1.6435370692177267	0.23581006515900982	0.10611947145236723	1.5509018623727417	In	NA	Validation
Cpd02611	0.03594240642495551	-0.021746473597934027	-11.188108031249104	-1.1756952809446044	-0.2109258929582785	-0.01895322757391732	1.0	1.0	0.12235950629533865	0.8776404937046614	0.5922929410908012	0.42021711537960155	0.030748834834115158	0.28762536215634854	0.03887098063547203	0.38839269681479843	In	NA	Validation
Cpd02616	0.42385449433704253	-0.04097724282870322	4.763540320399245	-1.439431544680868	0.07478839275600742	-0.02279938142007116	1.0	1.0	0.014014191205803828	0.9859858087941962	0.8849351314104279	0.5648712903012444	0.6641257701297613	0.3220241854191322	0.15444962214831354	0.448995651789409	In	NA	Validation
Cpd02618	-0.4415848203065815	-0.053578581948239945	-44.05135661687337	-7.9147654113191805	-0.8058851251840666	-0.05049487418452952	1.0	1.0	0.3821402870792434	0.6178597129207566	0.23204478713370047	0.6596587785899537	1.4623148006426336	1.1665946744769162	0.44143355155530845	0.8853871140504813	In	NA	Validation
Cpd02619	-0.6325848203065823	-0.05257858194823983	-44.05135661687337	-7.657765411319179	-0.9528851251840659	-0.05349487418452952	1.0	1.0	0.4593651880471077	0.5406348119528923	0.08795374152618031	0.6521367614940274	1.4623148006426336	1.133074454491636	0.5408970016875656	0.9326574189306777	In	NA	Validation
Cpd02625	0.4134149338974821	0.10242935057789013	34.152551309410235	5.670458565209241	2.533030150997765	-0.028293886914576655	1.0	1.0	0.053036480211733905	0.9469635197882661	0.877059491727605	0.5138355569715797	1.9443494154283225	0.6053107583734112	1.8177503468688057	0.5355713017531385	In	NA	Validation
Cpd02627	-0.2492224287398802	-0.02449372634518684	-15.209536602677671	1.0732058179564945	-0.4680687501011356	0.040387431766742025	1.0	-1.0	0.5728500188412827	0.4271499811587173	0.37716362554421934	0.4408819975112654	0.2059275078063736	0.005696270374013185	0.2128595231408789	0.5466243227934798	In	NA	Validation
Cpd02630	-0.7785848203065822	-0.06057858194823984	-23.57735661687337	-7.688765411319182	-0.9578851251840668	-0.03849487418452952	1.0	1.0	0.16098058911920854	0.8390194108807915	0.022189151974855544	0.7123128982614311	0.5704406602149903	1.137117749509316	0.5442801122362824	0.6963058945296962	In	NA	Validation
Cpd02631	1.6689094393919877	-0.04647174832320872	-4.549097042238116	-2.256464511713836	1.0583048762724905	-0.008513667134356872	1.0	1.0	0.005475190988051826	0.9945248090119482	1.8242087904249826	0.6062010545645711	0.2584551418736046	0.4285888733186309	0.8199186201924977	0.22389896188371233	In	NA	Validation
Cpd02634	-0.16958482030658129	-0.07057858194823985	-44.05135661687337	-7.913765411319179	-0.5178851251840664	-0.039494874184529516	1.0	1.0	0.35015059102724555	0.6498494089727544	0.4372425065328909	0.7875330692206856	1.4623148006426336	1.166464245605378	0.24656638394925257	0.7120626628230948	In	NA	Validation
Cpd02638	1.4284151796934186	0.12042141805176	76.30964338312664	21.78023458868082	2.2081148748159327	-0.0004948741845295089	1.0	1.0	0.0070323175174005215	0.9929676824825995	1.6427791080031333	0.649172196101073	3.780767323808455	2.706490665845621	1.5979054872108438	0.09754869938054302	Outlier	3.464587016462883	Validation
Cpd02640	-0.5545848203065811	-0.06957858194823996	-18.01135661687337	-7.684765411319179	-0.7438851251840664	-0.03549487418452951	1.0	1.0	0.08019750659634073	0.9198024934036593	0.14679720517741957	0.780011052124761	0.32797844151711686	1.1365960340231636	0.39948298075122685	0.6490355896494998	In	NA	Validation
Cpd02642	-0.6049509927117149	0.07099354740733849	37.197476227914784	6.767093675699862	1.2188833645232575	-0.04022170991318008	1.0	1.0	0.11810775447039235	0.8818922455296077	0.10880079447006702	0.27737490809854304	2.07699031580724	0.7483436383237129	0.9285695756921133	0.7235152449868055	In	NA	Validation
Cpd02643	-0.14317847269592388	-0.01735086920232963	29.695957902816833	4.414964059714737	-0.4098269918593775	0.13599182737113766	1.0	1.0	0.10824194393289899	0.891758056067101	0.4571635444276304	0.38715330396894027	1.7502143947317808	0.4415580267995348	0.17345186180418426	2.053040632162373	In	NA	Validation
Cpd02646	-0.5085848203065826	-0.07757858194823998	-23.57735661687337	-7.6827654113191794	-0.6608851251840671	-0.03449487418452952	1.0	1.0	0.13338079541294123	0.8666192045870588	0.1814997606640462	0.8401871888921646	0.5704406602149903	1.1363351762800875	0.34332334564253764	0.6332788213561011	In	NA	Validation
Cpd02657	-0.376584820306582	-0.049578581948239935	-36.40335661687337	-7.474765411319179	-0.9098851251840668	-0.039494874184529516	1.0	1.0	0.2245983274664345	0.7754016725335655	0.2810810068430654	0.629570710206252	1.1291579467796553	1.109205971000172	0.5118022509686065	0.7120626628230948	In	NA	Validation
Cpd02658	-0.376584820306582	-0.049578581948239935	-36.40335661687337	-7.474765411319179	-0.9098851251840668	-0.039494874184529516	1.0	1.0	0.2245983274664345	0.7754016725335655	0.2810810068430654	0.629570710206252	1.1291579467796553	1.109205971000172	0.5118022509686065	0.7120626628230948	In	NA	Validation
Cpd02660	-0.034387263904715366	-0.034933286784747226	-24.629866273007345	-4.1383326435819665	-0.1697171017494872	-0.0008213594420491812	1.0	1.0	0.27519317446536695	0.724806825534633	0.5392360000696786	0.5194085496115854	0.616289353428641	0.6740388101416185	0.010988201387810615	0.10269305193449112	In	NA	Validation
Cpd02662	1.8679813381153525	0.06272287071560907	7.3794311151328	-2.8817785047512627	1.8346728382074688	0.016921147229677046	1.0	1.0	0.002322353506456487	0.9976776464935435	1.9743893037135891	0.21516273662848226	0.7780773845678571	0.5101478717874576	1.3452263485340092	0.1768715146359807	In	NA	Validation
Cpd02663	0.5892391097216582	-0.042625594477054926	13.28002383688276	-1.5300908853402089	0.0011620191296336255	-0.01730487592556567	1.0	1.0	0.004003864617970754	0.9959961353820292	1.0097018442804107	0.5772702195802428	1.0351148985721725	0.33384878091571407	0.1046323898924918	0.36242000182567957	In	NA	Validation
Cpd02665	0.7882820899950509	-0.058329760863338326	18.172664197839566	-2.196816098736225	-0.006680545251178137	-0.025184115928217687	1.0	1.0	0.0011736774809553152	0.9988263225190447	1.15986054139261	0.6953972276151242	1.248244693255671	0.4208089981249252	0.09932593743534969	0.4865713608755461	In	NA	Validation
Cpd02667	-0.010214150606452992	-0.03727712928439093	-15.519817005167944	-5.7569664746760765	-0.11570310164215525	-0.029695394123706406	1.0	1.0	0.06114299013904034	0.9388570098609597	0.5574722784504936	0.537038972964062	0.21944372677983043	0.8851553941645416	0.025558865320484413	0.557654526108924	In	NA	Validation
Cpd02668	-0.30871039120795624	-0.04705156537461642	-28.754403471333355	-5.770500309262541	-0.596906109160952	-0.04398110840942069	1.0	1.0	0.19563238771795166	0.8043676122820483	0.3322857055804185	0.6105624483377688	0.7959595726539438	0.8869205969372369	0.3000337288416804	0.7827512160146205	In	NA	Validation
Cpd02670	-0.860584820306582	-0.042578581948239824	-4.6073566168733615	-7.6757654113191816	-1.1868851251840669	-0.058494874184529526	1.0	1.0	0.019574879620194885	0.9804251203798051	0.08405022914667012	0.576916590534773	0.2559172788253732	1.1354221741793213	0.6992265753674866	1.0114412603976717	In	NA	Validation
Cpd02674	-0.4925848203065817	-0.054578581948240064	-20.977356616873365	-7.8907654113191805	-0.9058851251840672	-0.05049487418452952	1.0	1.0	0.05933334017050462	0.9406666598294954	0.19357021474635216	0.6671807956858801	0.457181269518894	1.1634643815600028	0.5090957625296337	0.8853871140504813	In	NA	Validation
Cpd02675	-2.412584820306582	-0.04557858194823994	-12.221356616873365	-7.426765411319179	-2.6798851251840667	-0.07849487418452952	1.0	1.0	0.20956065321818718	0.7904393467818128	1.2548842751302849	0.5994826418225502	0.07575849069773319	1.1029453851663453	1.7094233852141574	1.3265766262656467	In	NA	Validation
Cpd02683	-0.7215848203065818	-0.05857858194824006	-17.569356616873364	-7.1857654113191805	-0.9858851251840672	-0.04449487418452952	1.0	1.0	0.08611345582941465	0.9138865441705853	0.0208118406933574	0.6972688640695818	0.30872434509878016	1.0715120271256744	0.5632255313090937	0.7908465042900887	In	NA	Validation
Cpd02686	-0.6555848203065819	-0.054578581948240064	-38.86235661687337	-7.1987654113191795	-0.9168851251840672	-0.04449487418452952	1.0	1.0	0.4185696209502304	0.5814303790497696	0.07060246378286666	0.6671807956858801	1.2362751935956942	1.073207602455669	0.5165386057368094	0.7908465042900887	In	NA	Validation
Cpd02699	0.11541517969341886	0.049421418051760035	7.716643383126637	5.85923458868082	1.6941148748159334	0.024505125815470485	1.0	-1.0	0.611446424516201	0.388553575483799	0.6522474698739542	0.11510898229036678	0.7927667907248689	0.6299326020882506	1.2501217228028143	0.296370507954426	In	NA	Validation
Cpd02702	-0.6854861650036167	-0.03108713293859344	-12.721624514765587	-2.9344864897358134	-0.7169698490022347	-0.017854326475016218	1.0	1.0	0.24433940973697543	0.7556605902630246	0.04804478827257033	0.49047771462725737	0.09755081273622931	0.5170225147900372	0.38127150979675367	0.3710775668220525	In	NA	Validation
Cpd02706	0.8004151796934185	0.18542141805175996	49.17664338312663	2.0942345886808202	3.748114874815932	-0.04549487418452952	1.0	1.0	0.004527508109125389	0.9954724918908746	1.1690137852726499	1.1381033073362266	2.5988184592864636	0.13886790074747427	2.6399035362154466	0.8066032725834875	In	NA	Validation
Cpd02712	-1.4695848203065818	-0.08657858194824009	-25.680356616873368	-7.048765411319179	-1.4068851251840675	-0.03649487418452952	1.0	1.0	0.48930824178469956	0.5106917582153004	0.5434818876544157	0.9078853427554945	0.6620500827664865	1.0536432717249606	0.8480834395110017	0.6647923579428986	In	NA	Validation
Cpd02717	-0.6085848203065822	-0.06457858194824008	-40.34035661687337	-7.6857654113191805	-0.6758851251840667	-0.05049487418452952	1.0	1.0	0.4423515008186307	0.5576484991813693	0.10605942264963829	0.7424009666451347	1.3006588010760134	1.1367264628947018	0.35347267728868614	0.8853871140504813	In	NA	Validation
Cpd02720	-0.8651564946739458	-0.06625196810342851	-12.750745393886467	-1.0789919842413076	-1.0669698490022343	-0.037085095705785436	1.0	1.0	0.31864671955428614	0.6813532804457139	0.08749911574232747	0.754988205912547	0.0988193562076776	0.27501246029332777	0.6180892482068906	0.6740923416951055	In	NA	Validation
Cpd02721	0.6507775712601201	-0.040427792279252715	14.480573287432213	-1.378991984241308	0.19731586528347936	-0.01675542537611512	1.0	1.0	0.003976862993912977	0.996023137006087	1.0561266676738932	0.5607383138749121	1.0874123982913126	0.3141411217547443	0.2373544191113596	0.35376243682930664	In	NA	Validation
Cpd02722	-0.2658532483508137	-0.05231472326935335	-30.331095200656673	-5.781026625052014	-0.6006655076571932	-0.030447273822954517	1.0	1.0	0.23809844519656953	0.7619015548034305	0.3646172790151646	0.6501520120005351	0.8646423205688412	0.8882935324271111	0.3025774209835727	0.5695017203144868	In	NA	Validation
Cpd02727	-0.4105848203065818	-0.06257858194823984	-38.243356616873356	-7.674765411319179	-0.7938851251840662	-0.058494874184529526	1.0	1.0	0.24108193343402706	0.7589180665659729	0.2554312919181668	0.7273569324532819	1.2093107463491999	1.1352917453077829	0.4333140862383892	1.0114412603976717	In	NA	Validation
Cpd02730	0.2661621866447355	-0.01570251755397804	8.580023836882761	5.284744279494956	-0.04499182702421281	0.04093688231619256	1.0	1.0	0.15939049816476447	0.8406095018352355	0.7659715214646309	0.3747543746899427	0.8303767692369217	0.5550024793515901	0.07340367713511088	0.5552818877898525	In	NA	Validation
Cpd02732	-0.5267555039899111	-0.04254028717912786	-15.278463621709301	-5.432154444600887	-0.6630715226947873	-0.01916907833423272	1.0	1.0	0.13190225433455938	0.8680977456654406	0.16779173547381424	0.5766285366268282	0.20893005864407382	0.84279052761985	0.34480271053897854	0.3917938072310422	In	NA	Validation
Cpd02735	-0.08988176939922085	-0.05855966041112081	-14.2881080312491	-3.6734974787468015	-0.464222596254982	-0.020052128672818414	1.0	1.0	0.09277895090795596	0.907221049092044	0.4973707575451994	0.6971265359438897	0.16578887758715272	0.6134108841409622	0.21025713041109736	0.4057078268075443	In	NA	Validation
Cpd02744	-0.4783433078607592	-0.041526693378153824	-1.3243717675128417	-1.1421787974281208	-0.44499182702421264	-0.015656524277214017	1.0	1.0	0.12964216740179446	0.8703578325982055	0.20431405987384468	0.5690042667275774	0.3989283802496376	0.28325384503336976	0.19724516676218862	0.33644730683656066	In	NA	Validation
Cpd02754	0.7014151796934174	0.03442141805176013	7.671643383126637	6.19923458868082	2.3571148748159336	0.011505125815470474	1.0	1.0	0.43577291466543866	0.5642270853345613	1.094327850638385	0.002278725851485871	0.7908065320397442	0.6742784184111892	1.6987221815625886	0.09153252014024187	In	NA	Validation
Cpd02757	-0.03158482030658138	0.024421418051760124	-16.172356616873373	-6.4887654113191795	1.4761148748159334	-0.04849487418452952	1.0	1.0	0.18360969087498769	0.8163903091250123	0.5413501729927741	0.07294144510776863	0.2478692032516858	0.98060310366365	1.102618102878786	0.8538735774636838	In	NA	Validation
Cpd02760	0.05846987895242727	-0.028339880191340632	-5.943602536743609	-2.8756952809446044	-0.11532149735388272	-0.008513667134356872	1.0	1.0	0.0595055198624761	0.9404944801375239	0.6092877425116289	0.46981283249559364	0.1977086639389698	0.5093544437710417	0.02581706721910244	0.22389896188371233	In	NA	Validation
Cpd02763	1.7254151796934185	0.17542141805176015	-1.9663566168733693	0.8302345886808205	3.5611148748159325	-0.04249487418452952	1.0	1.0	0.049568787016558424	0.9504312129834416	1.8668369119059254	1.0628831363769735	0.3709626829901382	0.025994192876626965	2.5133752016934596	0.7593329677032912	In	NA	Validation
Cpd02766	0.3568215273040762	-0.011306913158373521	18.133320540179472	5.91056845531913	0.3143488323164469	0.040387431766742025	1.0	1.0	0.09260874699178578	0.9073912530082142	0.8343652344996714	0.34169056327928055	1.246530832219387	0.6366280203855703	0.3165415121747182	0.5466243227934798	In	NA	Validation
Cpd02771	-0.1761455056629571	-0.0673508692023296	-2.206789349930429	-1.4141568194061425	-0.8026841347165202	-0.01895322757391732	1.0	1.0	0.04825159256943545	0.9517484074305645	0.4322931033239792	0.7632541587652123	0.3604891195865076	0.31872763152311534	0.4392676906318892	0.38839269681479843	In	NA	Validation
Cpd02774	-0.3162553957728472	-0.034933286784747226	-23.376020119161197	-4.013057918307242	-0.4329039149363	-0.01840377702446677	1.0	1.0	0.2833269017054503	0.7166730982945497	0.3265937286334622	0.5194085496115854	0.5616701798089262	0.6576993690917963	0.18906621818287425	0.3797351318184255	In	NA	Validation
Cpd02777	3.475500135107833	0.052196554926135376	37.36138600235085	-1.691552940841489	3.3865525374555894	0.010906109635692095	1.0	1.0	1.8779829504711465e-05	0.9999812201704953	3.187106917809864	0.1359836093029512	2.0841304393386872	0.3549080946109608	2.3952624647069913	0.08209396099147706	Outlier	3.097675977299889	Validation
Cpd02790	1.7254151796934185	0.1374214180517599	26.243643383126624	0.8302345886808205	2.5331148748159316	-0.04049487418452952	1.0	1.0	0.0011412247764718275	0.9988587752235282	1.8668369119059254	0.7770464867318048	1.5998270720427812	0.025994192876626965	1.8178076728773989	0.7278194311164936	In	NA	Validation
Cpd02795	-0.5055848203065816	-0.06257858194823984	-23.57735661687337	-7.9357654113191805	-0.9318851251840671	-0.04349487418452952	1.0	1.0	0.08322290082554484	0.9167770991744552	0.1837629708044792	0.7273569324532819	0.5704406602149903	1.1693336807792156	0.5266879373829582	0.77508973599669	In	NA	Validation
Cpd02797	-0.2525848203065824	-0.06057858194823984	-43.64735661687338	-6.0657654113191795	-0.5608851251840674	-0.03249487418452952	1.0	-1.0	0.5215477666625298	0.4784522333374702	0.3746270259809312	0.7123128982614311	1.4447160337806253	0.9254316910030528	0.27566113466821296	0.6017652847693036	In	NA	Validation
Cpd02798	-0.26460704412449537	-0.030537682389142826	-25.239756382897447	-4.0509700062193295	-0.39004677207915744	-0.020052128672818414	1.0	1.0	0.29739756647454374	0.7026024335254563	0.365557419695849	0.4863447382009242	0.6428569619816134	0.6626441999358214	0.16006812776530663	0.4057078268075443	In	NA	Validation
Cpd02806	-0.5380336994786327	-0.03727712928439093	4.5899574309222775	-4.247943918285097	-0.8457782896120801	-0.0409735896124282	1.0	1.0	0.01757764247425364	0.9824223575257464	0.15928342667519696	0.537038972964062	0.6565642730922885	0.6883352850089955	0.46842614863492527	0.7353624391923684	In	NA	Validation
Cpd02810	-0.7775848203065818	-0.054578581948240064	-31.688356616873364	-7.490765411319179	-1.2528851251840667	-0.054494874184529515	1.0	1.0	0.20688259361299643	0.7931174063870036	0.02143474859471121	0.6671807956858801	0.9237663978826962	1.1112928329447809	0.7438836346105409	0.9484141872240763	In	NA	Validation
Cpd02813	-1.0733720453432951	-0.05607412176559387	1.183942393328291	-4.27501158745803	-1.1495376881083206	-0.01165028134175151	1.0	1.0	0.09015737886562869	0.9098426211343713	0.24457763096584587	0.6784302717596526	0.5081938162231977	0.6918656905543865	0.6739564736997918	0.27332186517541224	In	NA	Validation
Cpd02815	-0.7145848203065812	-0.05857858194824006	-20.977356616873365	-7.3637654113191795	-1.1018851251840671	-0.054494874184529515	1.0	1.0	0.08674439951121848	0.9132556004887815	0.0260926643543664	0.6972688640695818	0.457181269518894	1.0947283662594478	0.6417136960393105	0.9484141872240763	In	NA	Validation
Cpd02823	-0.2665848203065817	-0.05057858194823983	-35.98335661687337	-7.75076541131918	-0.5428851251840667	-0.04549487418452952	1.0	1.0	0.21374411109680402	0.786255888903196	0.36406537865891464	0.6370927273021766	1.1108621990518246	1.1452043395446752	0.26348193669283404	0.8066032725834875	In	NA	Validation
Cpd02824	-0.8295848203065814	-0.05857858194824006	-17.569356616873364	-6.8857654113191815	-1.011885125184067	-0.055494874184529516	1.0	1.0	0.09913038298176258	0.9008696170182374	0.06066372436220316	0.6972688640695818	0.30872434509878016	1.032383365664258	0.580817706162418	0.9641709555174751	In	NA	Validation
Cpd02825	-0.5405848203065817	-0.06057858194823984	-32.29635661687337	-7.505765411319182	-0.4358851251840674	-0.029494874184529517	1.0	1.0	0.35489209677995337	0.6451079032200466	0.15735885249943624	0.7123128982614311	0.9502516707839374	1.113249266017852	0.19108337095030684	0.5544949798891073	In	NA	Validation
Cpd02829	0.8004151796934185	0.20842141805176007	17.94664338312664	0.9182345886808196	4.661114874815932	-0.04649487418452952	1.0	1.0	0.15707510480614262	0.8429248951938574	1.1690137852726499	1.3111097005425125	1.2383989318098936	0.014516452181278247	3.2576595224110334	0.8223600408768863	In	2.672922635164767	Validation
Cpd02830	-0.297432195719234	0.058211592520120335	14.300483746711745	5.140777886226179	1.433920958508221	-0.023680356529721443	1.0	1.0	0.39836714004123364	0.6016328599587664	0.3407940143790363	0.1812288249175403	1.0795674630402587	0.5362251051381397	1.0740687662083315	0.46287697246442006	In	NA	Validation
Cpd02833	0.5848435053260542	-0.01405416590562633	15.247056803915727	4.679249774000451	0.3401730081406226	0.039288530667840924	1.0	1.0	0.054324530399221804	0.9456754696007782	1.006385785466591	0.3623554454109443	1.1208014198511294	0.4760285142774493	0.3340147205032526	0.5293091928007339	In	NA	Validation
Cpd02835	1.5890339696942992	-0.05081096387085711	10.309506303102728	-3.2968160987362256	0.6880562968540853	0.0402294179063688	1.0	1.0	0.001507229556788836	0.9984927704432112	1.76395046609445	0.6388407080968878	0.9057152809075585	0.5642807568167857	0.5694002452569755	0.5441345350084336	In	NA	Validation
Cpd02839	2.8785076539048253	0.07625670530207525	10.686949912125279	-1.3629815122700608	2.8504623118916785	0.006394831440203372	1.0	1.0	0.0006001887693356522	0.9993998112306643	2.736733772069713	0.3169644717613079	0.9221572167460313	0.31205289396274283	2.0325319652732037	0.011010795758099162	In	NA	Validation
Cpd02843	2.6762520148070807	0.058211592520120335	25.39296494971927	-2.0644852716685564	2.5745224622676197	0.026695583319902617	1.0	1.0	0.00018710030714397252	0.999812899692856	2.584151434281173	0.1812288249175403	1.562770410102002	0.40354923768079176	1.8458249620583382	0.33088503930829954	In	NA	Validation
Cpd02845	0.610415179693419	0.005421418051759996	-10.413356616873372	-5.468765411319182	1.4871148748159344	-0.06549487418452951	1.0	1.0	0.02999454691225545	0.9700054530877446	1.0256771430452747	0.21585976993035302	0.0030003471401672025	0.8475656546948344	1.1100609460859623	1.1217386384514627	In	NA	Validation
Cpd02848	0.3414369119194601	-0.01790031975178024	13.953100759959682	5.028700323451	0.025337843305458067	0.039288530667840924	1.0	1.0	0.08390464311393042	0.9160953568860696	0.8227590286513002	0.39128628039527336	1.064435007110363	0.5216069551006376	0.12099028705111999	0.5293091928007339	In	NA	Validation
Cpd02853	-0.4635848203065826	-0.05857858194824006	-29.95135661687337	-7.457765411319182	-0.6108851251840672	-0.033494874184529524	1.0	1.0	0.2229806318361337	0.7770193681638663	0.21544791277052985	0.6972688640695818	0.8481004126368814	1.1069886801840254	0.3094922401553753	0.6175220530627025	In	NA	Validation
Cpd02856	0.5104151796934184	-0.017578581948239913	12.731643383126636	-6.099765411319179	1.6541148748159324	-0.055494874184529516	1.0	1.0	0.004673631291460145	0.9953263687085399	0.9502368050308662	0.3888661631366375	1.0112267308559928	0.9298662726353466	1.2230568384130835	0.9641709555174751	In	NA	Validation
Cpd02861	3.9514151796934174	0.10142141805176008	49.18364338312664	-1.2517654113191805	3.821114874815932	-0.01349487418452952	1.0	1.0	2.1914382835053203e-06	0.9999978085617165	3.5461388361066506	0.5062538712784902	2.5991233884152614	0.29754710341885715	2.689296950226704	0.3023866871947271	Outlier	3.51428106264514	Validation
Cpd02870	-0.5816400111574623	-0.03877944063090102	6.3937601006190325	-0.6888820941314175	-0.5131236951560806	-0.015656524277214017	1.0	1.0	0.08439411455539358	0.9156058854446064	0.12638667774907153	0.5483393845959138	0.7351402697483832	0.22413086755046027	0.24334469511832196	0.33644730683656066	In	NA	Validation
Cpd02872	-1.9944246769222416	-0.03727712928439093	3.1967243482155143	-3.8035830160294593	-2.0209662595368925	-0.004131484349270311	1.0	1.0	0.251247025421952	0.748752974578048	0.9394228495196046	0.537038972964062	0.5958732230749764	0.6303777939721608	1.2635843121903378	0.15484992311978255	In	NA	Validation
Cpd02874	-0.6035848203065823	-0.06557858194823996	-15.09835661687336	-7.3007654113191816	-0.8968851251840677	-0.06949487418452951	1.0	1.0	0.040743096339418305	0.9592569036605817	0.10983143955035862	0.7499229837410591	0.20108436263337479	1.0865113473525507	0.5030061635419448	1.1847657116250578	In	NA	Validation
Cpd02881	-0.11622918820043728	-0.06208915935957884	-28.754403471333355	-5.774259707758782	-0.4299888159278703	-0.02894351442445828	1.0	1.0	0.19085865179423056	0.8091413482057694	0.47749417574349	0.7236754873742418	0.7959595726539438	0.8874109310407634	0.1870937977416801	0.5458073319033608	In	NA	Validation
Cpd02882	-0.16886076714780526	-0.06434479845732329	-11.352147832235609	-5.757718354375322	-0.4863797933714794	-0.028191634725210163	1.0	1.0	0.04314020366408533	0.9568597963359147	0.43778873468327545	0.7406424432297134	0.037894622491669146	0.8852534609852465	0.22524917987005885	0.5339601376977979	In	NA	Validation
Cpd02885	0.045415179693418566	0.13242141805176	77.72164338312662	9.296234588680823	2.948114874815933	-0.05149487418452952	1.0	1.0	0.005021335558414108	0.9949786644415859	0.5994392332638683	0.7394364012521784	3.842275885217257	1.0782166335645453	2.0986058484208483	0.9011438823438801	Outlier	3.137738727556707	Validation
Cpd02892	-0.030514902486151668	-0.02675081349491724	51.95612284445612	6.8001763824667805	-0.4923948309654638	0.2251918239214064	1.0	1.0	0.060496118210382255	0.9395038817896177	0.5421573226129827	0.4578598456385311	2.7198962093797294	0.7526585784347464	0.22931908729708556	3.4585443095769266	Outlier	3.113554114622006	Validation
Cpd02895	0.17141517969341802	0.13642141805176	64.95264338312664	9.590234588680818	3.0191148748159327	-0.05249487418452952	1.0	1.0	0.015169505575997722	0.9848304944240023	0.6944940591620222	0.7695244696358801	3.2860415929870843	1.1165627217967329	2.1466460182126186	0.9169006506372789	In	2.803308052117779	Validation
Cpd02897	-0.3536180331354848	-0.02669152854298904	-8.669976163117237	2.428150872901549	-0.4680687501011356	0.021156662535972797	1.0	-1.0	0.5000728362209278	0.4999271637790722	0.2984072287159909	0.45741390321659603	0.07894427327243778	0.1824202248865643	0.2128595231408789	0.24360954792042674	In	NA	Validation
Cpd02905	-1.192584820306582	-0.06757858194823996	-20.70835661687336	-3.6707654113191808	-1.5398851251840666	-0.02349487418452952	1.0	1.0	0.4399436623266475	0.5600563376733525	0.3345121513545053	0.76496701793291	0.44546327871225916	0.6130545436694117	0.9380741801068533	0.4599543701287147	In	NA	Validation
Cpd02906	2.5397885602711088	0.038143636292175855	27.302551309410237	-1.236134841384165	2.4747883927560075	0.007969849349159609	1.0	1.0	0.0001932611573901566	0.9998067388426098	2.4812029429130975	0.03027731509065845	1.6459544822482228	0.29550842582073644	1.7783426855321114	0.035827988007476004	In	NA	Validation
Cpd02911	0.2854151796934188	0.037421418051760025	2.2756433831266345	-2.447765411319181	1.8091148748159336	-0.058494874184529526	1.0	1.0	0.06001254259113853	0.9399874574088615	0.7804960444984481	0.024844777139261386	0.5557497350412307	0.45354003377837077	1.327933265423288	1.0114412603976717	In	NA	Validation
Cpd02913	-2.001191594215475	-0.04705156537461642	5.086949912125285	-3.947943918285098	-2.043522650514336	0.0026354329439627782	1.0	1.0	0.22888922577475534	0.7711107742252447	0.9445278347987753	0.6105624483377688	0.6782139137082861	0.6492066235475792	1.278846465041689	0.04822517526971561	In	NA	Validation
Cpd02914	0.3034151796934186	0.13942141805176012	51.52964338312664	9.840234588680818	3.0941148748159337	-0.05249487418452952	1.0	1.0	0.047513138370976815	0.9524868616290232	0.7940753053410414	0.7920905209236573	2.701318207866431	1.1491699396812465	2.1973926764433633	0.9169006506372789	In	NA	Validation
Cpd02931	-2.3673570077493093	-0.03502149018664665	18.25010780686213	-2.636665722796376	-1.7029211467549377	0.0018835532447146464	1.0	1.0	0.27525838362059973	0.7247416163794003	1.2207642604605555	0.5200720171085919	1.2516182378599794	0.47817808823752833	1.048387956986282	0.060072369475278775	In	NA	Validation
Cpd02934	2.1124151796934187	-0.07257858194823985	-30.82335661687337	-5.688765411319182	1.285114874815933	0.13350512581547047	1.0	1.0	0.09197904018811298	0.908020959811887	2.158791020021685	0.8025771034125364	0.8860858698241875	0.8762600064332066	0.973383279917825	2.0138582519348907	In	NA	Validation
Cpd02941	-0.19592843632073795	-0.023743294697924758	40.636573972275656	6.041529765925428	-0.5608158835970428	0.18609407956050414	1.0	1.0	0.11237322884462231	0.8876267711553777	0.4173687935665933	0.43523723783123647	2.2268018985267135	0.6537091563430945	0.2756142842795184	2.8424902108876515	In	NA	Validation
Cpd02944	-0.19867297819042934	-0.03987834172980211	-25.120525613666693	-4.093277698527023	-0.35653028856267394	-0.004118062738752489	1.0	1.0	0.31884065767741065	0.6811593423225893	0.4152983019031512	0.5566053374485791	0.6376631141834203	0.6681623445008932	0.13739013397720873	0.15463844191272896	In	NA	Validation
Cpd02947	2.1315468020293507	0.06396781211635164	13.130573287432215	-0.31690407215339583	2.1791839971516107	-0.005766414387104131	1.0	1.0	0.0015235700552337361	0.9984764299447663	2.1732239805795524	0.22452720712829322	1.0286046377375704	0.17561419390690916	1.5783302157288863	0.1806111369018477	In	NA	Validation
Cpd02955	-0.07284880236625398	-0.011306913158373521	48.33441944127837	6.108370653121329	-0.4598269918593776	0.11181600319531344	1.0	1.0	0.016865862793657205	0.9831341372063428	0.5102204854487523	0.34169056327928055	2.5621300860236182	0.6624271378326583	0.2072829672913468	1.6721077723219626	In	NA	Validation
Cpd02957	-0.0992224287398799	-0.02229592414738452	-22.761184954326033	-3.083387588636912	-0.2356511676835532	0.033244574623884866	1.0	1.0	0.41943604625824793	0.5805639537417521	0.49032413256583185	0.42435009180593375	0.5348871582136322	0.5364435170904838	0.055600648184068846	0.4340759778406313	In	NA	Validation
Cpd02961	-0.061859791377242734	-0.02504317689463733	-19.77327286641394	-2.6075634128127363	-0.20707973911212485	0.04698083836014861	1.0	1.0	0.41385233456230086	0.5861476654376991	0.5185106324833029	0.4450149739375976	0.404729811086546	0.4743823067872116	0.036268587905690444	0.650515102749955	In	NA	Validation
Cpd02965	0.4502281207106695	-0.03658163843309894	3.2465073533662805	-1.1927282479775718	0.06324993121754546	-0.014008172628862371	1.0	1.0	0.01811482640615436	0.9818851735938456	0.9048314842933493	0.531807478890584	0.5980418357020518	0.2898469528254033	0.14664244395896808	0.3104746118474419	In	NA	Validation
Cpd02966	0.1394099095439235	-0.01697637740469175	43.169656679042575	6.109950818557008	0.5609886276811525	0.02594370362065449	1.0	1.0	0.015673316535261272	0.9843266834647387	0.6703491751788191	0.3843363702648243	2.3371462846618054	0.6626332370272773	0.48342345086102856	0.3190378451027365	In	NA	Validation
Cpd02967	0.1394099095439235	-0.01697637740469175	43.169656679042575	6.109950818557008	0.5609886276811525	0.02594370362065449	1.0	1.0	0.015673316535261272	0.9843266834647387	0.6703491751788191	0.3843363702648243	2.3371462846618054	0.6626332370272773	0.48342345086102856	0.3190378451027365	In	NA	Validation
Cpd02971	-2.050584820306581	-0.06057858194823984	-20.85935661687337	-7.2787654113191795	-2.6028851251840672	-0.05949487418452953	1.0	1.0	0.2905200783687478	0.7094799216312522	0.9817902515181266	0.7123128982614311	0.452041035633456	1.0836419121787133	1.6573234827639274	1.0271980286910705	In	NA	Validation
Cpd02975	-0.0464751759926271	-0.01790031975178024	-17.201844294985367	-2.678991984241308	-0.014772046804432747	0.04203578341509368	1.0	1.0	0.3688250216177491	0.6311749783822509	0.5301168383316736	0.39128628039527336	0.2927150290794178	0.48369865475421553	0.09385104858339577	0.5725970177825989	In	NA	Validation
Cpd02980	-1.498584820306582	-0.04457858194824005	-29.729356616873368	-4.333765411319181	-2.056885125184067	-0.055494874184529516	1.0	-1.0	0.5340389525164817	0.46596104748351824	0.5653595856785941	0.5919606247266255	0.8384298031235993	0.6995288854991422	1.2878878108441132	0.9641709555174751	In	NA	Validation
Cpd02983	0.22989845038099885	-0.018449770301230732	5.0069469138058444	4.9918871366378115	-0.07631050834289385	0.04203578341509368	1.0	1.0	0.21150242537701403	0.788497574622986	0.7386140362506145	0.3954192568216056	0.6747288787684704	0.5168054526868738	0.05221276490688844	0.5725970177825989	In	NA	Validation
Cpd02985	-1.7555848203065816	-0.07757858194823998	-14.607356616873375	-7.712765411319182	-2.128885125184067	-0.04349487418452952	1.0	1.0	0.1736802799594941	0.8263197200405059	0.759241254375623	0.8401871888921646	0.1796957623134588	1.1402480424262293	1.3366046027456273	0.77508973599669	In	NA	Validation
Cpd02987	1.5183572779649763	0.02362512635470678	-24.643877155543887	-5.028395046104646	1.8346728382074688	-0.04698862720641317	1.0	1.0	0.030306627144303322	0.9696933728556967	1.7106317309564476	0.07893116486634737	0.6168996857437192	0.7901286449011015	1.3452263485340092	0.8301399928368723	In	NA	Validation
Cpd02994	-1.5585848203065815	-0.08257858194823986	-6.816356616873363	-7.525765411319179	-1.689885125184067	-0.033494874184529524	1.0	1.0	0.10692070076767612	0.8930792992323239	0.6106237884872388	0.877797274371791	0.15969035803780526	1.1158578434486128	1.0395674965683408	0.6175220530627025	In	NA	Validation
Cpd02997	-0.013508143025594345	0.04089088903942866	22.320683177542104	4.769909114659791	0.9236894916571062	-0.01840377702446677	1.0	1.0	0.08126283999581507	0.9187371600041849	0.5549872794353244	0.050942197222322204	1.4289378095006526	0.4878531097740311	0.7288348746501375	0.3797351318184255	In	NA	Validation
Cpd03000	-0.013508143025594345	0.04089088903942866	22.320683177542104	4.769909114659791	0.9236894916571062	-0.01840377702446677	1.0	1.0	0.08126283999581507	0.9187371600041849	0.5549872794353244	0.050942197222322204	1.4289378095006526	0.4878531097740311	0.7288348746501375	0.3797351318184255	In	NA	Validation
Cpd03003	0.4820962525788008	-0.03603218788364833	4.577826034684962	-1.14107989632922	0.04017300814062249	-0.013458722079411822	1.0	1.0	0.014711399918410306	0.9852886000815897	0.9288729106935448	0.5276745024642508	0.6560358136514688	0.2831105166031082	0.13102808758027779	0.30181704685106897	In	NA	Validation
Cpd03008	-1.8845848203065818	-0.05557858194823995	-26.01835661687336	-7.896765411319182	-2.165885125184067	-0.047494874184529516	1.0	1.0	0.4229845325197844	0.5770154674802156	0.8565592904142096	0.6747028127818047	0.6767738035569786	1.1642469547892313	1.3616396208061274	0.838116809170285	In	NA	Validation
Cpd03009	-1.2338378133552648	0.09858319673173636	8.660243617102548	1.9336453783960552	-0.00048633251871808516	-0.12829388691457666	1.0	1.0	0.1607351299051365	0.8392648700948635	0.36563354875149184	0.4849047219872517	0.8338712474790249	0.11792243126884498	0.10351707872258531	2.111248131093015	In	NA	Validation
Cpd03017	-0.22858482030658234	-0.005578581948239902	-15.206356616873364	-0.8807654113191807	-0.4418851251840677	0.027505125815470474	1.0	1.0	0.3787079575282626	0.6212920424717374	0.39273270710438923	0.29860195798553213	0.20578898347767433	0.24915799207823888	0.19514310360876652	0.34364081283462206	In	NA	Validation
Cpd03021	-0.014607044124495325	-0.026142077993538432	-16.362283855424927	-2.665255720505044	-0.18949732152970725	0.04203578341509368	1.0	1.0	0.2965132787300695	0.7034867212699305	0.5541582647318695	0.45328092679026294	0.2561426814497401	0.4819070493759455	0.024371935426688248	0.5725970177825989	In	NA	Validation
Cpd03023	-0.8855848203065815	-0.009578581948239906	-19.948356616873372	-0.5867654113191803	-1.1348851251840673	0.009505125815470486	1.0	-1.0	0.6479505234144214	0.35204947658557867	0.10291031365027177	0.32869002636923395	0.41235668758570854	0.2108119038460507	0.6640422256608378	0.06001898355344453	In	NA	Validation
Cpd03025	0.1590193295018782	-0.010757462608923029	14.154199661058591	7.470458565209241	-0.07960721163959728	0.015112706492016743	1.0	1.0	0.14620892117915374	0.8537910788208463	0.6851425878777649	0.3375575868529483	1.0731951374981004	0.8400827271419098	0.04998214256707544	0.14837633296032418	In	NA	Validation
Cpd03032	-1.7235848203065816	-0.07657858194824008	-10.291356616873372	-7.473765411319182	-2.0028851251840667	-0.01749487418452951	1.0	1.0	0.18253431283023902	0.817465687169761	0.7351003462110123	0.8326651717962399	0.00831482624206094	1.1090755421286342	1.2513502169179775	0.365413760368322	In	NA	Validation
Cpd03037	-0.5235848203065823	-0.06957858194823996	-6.836356616873374	-7.328765411319179	-0.5588851251840667	-0.018494874184529525	1.0	1.0	0.043547092173259916	0.9564529078267401	0.1701837099618852	0.780011052124761	0.1588191319555271	1.0901633557556158	0.274307890448726	0.381170528661721	In	NA	Validation
Cpd03041	0.12741517969341756	0.02342141805176001	-9.232356616873377	0.08723458868081835	0.286114874815933	0.013505125815470491	1.0	1.0	0.2450571266201026	0.7549428733798974	0.6613003104356823	0.08046346220369494	0.054446247298663	0.12290284442940196	0.29743779228431927	0.12304605672703967	In	NA	Validation
Cpd03042	0.12741517969341756	0.02342141805176001	-9.232356616873377	0.08723458868081835	0.286114874815933	0.013505125815470491	1.0	1.0	0.2450571266201026	0.7549428733798974	0.6613003104356823	0.08046346220369494	0.054446247298663	0.12290284442940196	0.29743779228431927	0.12304605672703967	In	NA	Validation
Cpd03043	2.0054151796934194	0.42342141805176015	32.04964338312662	22.742234588680827	3.354114874815933	0.005505125815470482	1.0	1.0	0.28624224946665977	0.7137577505333402	2.078069858346269	2.9283433761664837	1.8527440037279865	2.8319632402652304	2.3733144249766074	0.0030080896201505735	In	NA	Validation
Cpd03048	0.4724926163108405	0.024377006053954986	-21.64688467434088	-5.375763467157278	1.0903119359518296	-0.04398110840942069	1.0	1.0	0.10247074722092964	0.8975292527790704	0.9216278950313213	0.07327551291452308	0.48634678484301375	0.8354355160669521	0.8415753044394103	0.7827512160146205	In	NA	Validation
Cpd03059	-0.19867297819042934	-0.03987834172980211	-25.120525613666693	-4.093277698527023	-0.35653028856267394	-0.004118062738752489	1.0	1.0	0.31884065767741065	0.6811593423225893	0.4152983019031512	0.5566053374485791	0.6376631141834203	0.6681623445008932	0.13739013397720873	0.15463844191272896	In	NA	Validation
Cpd03066	-1.9035848203065813	-0.06457858194824008	-25.947356616873368	-7.442765411319179	-2.0828851251840668	-0.058494874184529526	1.0	1.0	0.4521226827873279	0.5478773172126721	0.8708929546369467	0.7424009666451347	0.6736809509648932	1.1050322471109542	1.3054799856974375	1.0114412603976717	In	NA	Validation
Cpd03073	-0.15758482030658172	-0.06557858194823996	-48.65735661687337	-7.916765411319179	-0.5868851251840672	-0.02349487418452952	1.0	1.0	0.48811965326301976	0.5118803467369802	0.4462953470946195	0.7499229837410591	1.6629581673911795	1.1668555322199923	0.29325330952153733	0.4599543701287147	In	NA	Validation
Cpd03076	-0.5775848203065816	-0.06057858194823984	-22.37335661687337	-7.2307654113191795	-0.6218851251840674	-0.02849487418452952	1.0	1.0	0.16644383495640114	0.8335561650435989	0.12944592743410527	0.7123128982614311	0.517992850061875	1.0773813263448866	0.3169350833625511	0.5387382115957086	In	NA	Validation
Cpd03077	0.8454151796934184	-0.06757858194823996	-36.40135661687337	-3.8777654113191806	0.24811487481593275	0.08250512581547048	1.0	1.0	0.47578734312198123	0.5242126568780188	1.2029619373791336	0.76496701793291	1.1290708241714278	0.640053320077789	0.27172615211407564	1.2102630689715541	In	NA	Validation
Cpd03087	-0.18933231884976984	-0.028889330740791117	4.5080458149047375	3.8869420816927582	-0.4444423764747619	0.03104677242608268	1.0	1.0	0.24552747662536556	0.7544725233746344	0.42234492688251907	0.4739458089219257	0.6529960962764888	0.3726887160588366	0.1968733963722197	0.39944571785513966	In	NA	Validation
Cpd03091	0.5826457031282518	-0.023394825246285614	9.512990869849787	4.344084938835616	0.2802828982505127	0.06291490429421454	1.0	1.0	0.11036473193476493	0.8896352680652351	1.0047277560596808	0.43261604465859904	0.8710180298882257	0.4323133430476617	0.2934917479966514	0.9015844876447704	In	NA	Validation
Cpd03095	0.1161621866447352	-0.02009812194958244	9.749804056662985	4.702326697077375	-0.12356325559564127	0.03764017901948928	1.0	1.0	0.1527726186423628	0.8472273813576372	0.6528110144430185	0.407818186100604	0.8813339211371732	0.47903841131294295	0.020240511369569964	0.5033364978116152	In	NA	Validation
Cpd03099	-0.14922242873987998	-0.022845374696835133	7.802551309410237	4.479249774000451	-0.399387431419817	0.031596222975533224	1.0	1.0	0.20826569232877923	0.7917343076712208	0.45260396355862764	0.42848306823226695	0.7965090520275019	0.4499427399698383	0.16638822439477668	0.40810328285151254	In	NA	Validation
Cpd03102	-0.5735848203065821	-0.005578581948239902	88.51964338312666	14.127234588680821	-1.2988851251840672	0.2205051258154705	1.0	1.0	0.017260160159825455	0.9827398398401745	0.13246354095468127	0.29860195798553213	4.312650847038969	1.7083185119648878	0.7750082516587307	3.3846970934605833	Outlier	3.979184456759404	Validation
Cpd03104	-0.0297630227869033	-0.025247054096421	-9.788989937498773	0.4904019463765561	-0.8668309211910271	-0.024432236228969558	1.0	1.0	0.09393182950330714	0.9060681704966929	0.5427245431995573	0.4465485417348838	0.030198573938979494	0.07031818092416758	0.48267082462951977	0.47472416666998296	In	NA	Validation
Cpd03105	-0.0297630227869033	-0.01697637740469175	-9.788989937498773	0.4843869087825718	-1.0833722745744867	-0.025184115928217687	1.0	1.0	0.07380566753361639	0.9261943324663836	0.5427245431995573	0.3843363702648243	0.030198573938979494	0.07110271548980993	0.6291874920024946	0.4865713608755461	In	NA	Validation
Cpd03106	0.5128654833480321	-0.011306913158373521	15.064089770948705	5.5265025212531995	0.21709608506369946	0.043134684513994784	1.0	1.0	0.074714559318943	0.925285440681057	0.952085322390286	0.34169056327928055	1.1128311372852382	0.586534734009142	0.2507381531502373	0.5899121477753447	In	NA	Validation
Cpd03110	0.24308526356781204	-0.01570251755397804	13.149254606113539	5.373205817956493	-0.06861820065058602	0.038739080118390376	1.0	1.0	0.10945639951991848	0.8905436004800815	0.7485622126920749	0.3747543746899427	1.029418420341896	0.5665404179876486	0.057417550366451985	0.520651627804361	In	NA	Validation
Cpd03116	0.2815468020293507	-0.020647572499032932	8.836067792926723	4.678150872901548	-0.021365453397838616	0.04753028890959917	1.0	1.0	0.1459903775740401	0.8540096224259599	0.7775777273130011	0.41195116252693625	0.8415303778726746	0.4758851858471874	0.08938980390377044	0.6591726677463282	In	NA	Validation
Cpd03120	0.2749533954359443	-0.016801418652879017	6.6536502105091335	4.590238784989462	-0.020816002848387884	0.04093688231619256	1.0	1.0	0.16007880631369453	0.8399211936863055	0.7726036390922713	0.3830203275426071	0.7464614218614964	0.4644189114262598	0.08976157429373939	0.5552818877898525	In	NA	Validation
Cpd03124	-0.14922242873987998	-0.022845374696835133	7.802551309410237	4.479249774000451	-0.399387431419817	0.031596222975533224	1.0	1.0	0.20826569232877923	0.7917343076712208	0.45260396355862764	0.42848306823226695	0.7965090520275019	0.4499427399698383	0.16638822439477668	0.40810328285151254	In	NA	Validation
Cpd03135	4.738415179693418	-0.1365785819482399	-79.50935661687336	-7.9407654113191795	3.6071148748159336	0.10750512581547046	1.0	1.0	0.12421068752098019	0.8757893124790198	4.139854296280044	1.2839861975517652	3.0069115219127016	1.1699858251369057	2.5444998187416497	1.604182276306523	Outlier	3.77742008849972	Validation
Cpd03136	-0.2320186618846484	-0.012465099209203023	38.5997318670125	8.145289164421671	-0.7360038535218546	0.19210911715448906	1.0	1.0	0.2114729089794467	0.7885270910205533	0.39014220541101696	0.3504024585538824	2.1380744001473833	0.9281001206765364	0.39415033809168143	2.9372677645321548	In	NA	Validation
Cpd03138	-0.7235848203065824	-0.015578581948239913	-20.62435661687337	-7.69476541131918	0.20111487481593304	-0.039494874184529516	1.0	1.0	0.2828242912405766	0.7171757087594234	0.019303033933068734	0.3738221289447866	0.4418041291666935	1.137900322738544	0.23992491295614313	0.7120626628230948	In	NA	Validation
Cpd03143	-0.5875848203065823	-0.06857858194824007	-28.22035661687337	-7.892765411319179	-0.7318851251840677	-0.020494874184529516	1.0	1.0	0.2351028313751128	0.7648971686248872	0.12190189363266393	0.7724890350288364	0.7726957952157498	1.1637252393030788	0.39136351543430875	0.41268406524851836	In	NA	Validation
Cpd03151	-0.19658482030658145	-0.06057858194823984	-12.645356616873373	-3.78476541131918	-0.6748851251840664	-0.029494874184529517	1.0	1.0	0.07037163338769048	0.9296283666123095	0.4168736152690006	0.7123128982614311	0.09422848364202001	0.6279234350247499	0.3527960551789427	0.5544949798891073	In	NA	Validation
Cpd03153	-0.3899133987267536	-0.008705700712962337	74.23958149107264	11.369349314797606	-0.9525452069053134	0.1755677637710304	1.0	1.0	0.01674984480216779	0.9832501551978322	0.2710258822303725	0.32212419879476356	3.6905927281941304	1.3486106478608808	0.5406670054646557	2.6766294920097686	Outlier	3.2869798656009985	Validation
Cpd03155	-0.3899133987267536	-0.008705700712962337	74.23958149107264	11.369349314797606	-0.9525452069053134	0.1755677637710304	1.0	1.0	0.01674984480216779	0.9832501551978322	0.2710258822303725	0.32212419879476356	3.6905927281941304	1.3486106478608808	0.5406670054646557	2.6766294920097686	Outlier	3.2869798656009985	Validation
Cpd03157	-0.3162553957728472	-0.034933286784747226	-23.376020119161197	-4.013057918307242	-0.4329039149363	-0.01840377702446677	1.0	1.0	0.2833269017054503	0.7166730982945497	0.3265937286334622	0.5194085496115854	0.5616701798089262	0.6576993690917963	0.18906621818287425	0.3797351318184255	In	NA	Validation
Cpd03160	0.3480303185128669	0.04253924068778025	21.382771089630026	4.774854169604847	1.8703927883604023	0.021156662535972797	1.0	1.0	0.1674381324967933	0.8325618675032067	0.8277331168720305	0.06334112650131973	1.3880811358070273	0.4884980877102084	1.369395256566411	0.24360954792042674	In	NA	Validation
Cpd03163	-0.8937279232453748	-0.03877944063090102	2.3492546061135355	2.4116673564180333	-1.0966401786725644	0.007420398799709059	1.0	1.0	0.3354630708637699	0.6645369291362301	0.10905349803215862	0.5483393845959138	0.5589563359119579	0.18027029843264042	0.638164849265207	0.027170423011103062	In	NA	Validation
Cpd03169	5.541415179693417	0.18442141805176004	57.31164338312662	-3.40976541131918	6.950114874815934	-0.005494874184529514	1.0	1.0	3.525382527014287e-07	0.9999996474617473	4.74564021053574	1.1305812902403016	2.9531896682529024	0.5790126081979793	4.8064475316133315	0.1763325408475369	Outlier	5.051016398225659	Validation
Cpd03170	-0.8045848203065811	-0.04557858194823994	-30.54235661687337	-7.6697654113191795	-1.0538851251840669	-0.05249487418452952	1.0	1.0	0.22787143580415614	0.7721285641958439	0.04180363985860085	0.5994826418225502	0.8738451433681864	1.1346396009500928	0.6092358347716343	0.9169006506372789	In	NA	Validation
Cpd03172	-0.7155848203065815	-0.01257858194824002	-18.01135661687337	-7.708765411319179	0.2181148748159325	-0.04449487418452952	1.0	1.0	0.21890079186133127	0.7810992081386687	0.025338260974222065	0.3512560776570111	0.32797844151711686	1.1397263269400768	0.251427488821778	0.7908465042900887	In	NA	Validation
Cpd03173	-0.22074046639592615	-0.017728257103939788	4.625295776786947	1.5347628486321963	-0.5081843046496742	0.016169267530428934	1.0	1.0	0.11697393025940528	0.8830260697405947	0.3986505142096347	0.38999202221664725	0.658103657523381	0.06589663303550031	0.2400025942930315	0.16502432043041787	In	NA	Validation
Cpd03174	0.6815151727018176	-0.03426961048739845	22.00875442340348	3.3498004426171564	0.08279313895934799	0.1552670118913312	1.0	1.0	0.06070706954113625	0.9392929304588638	1.0793152180990313	0.5144163651567675	1.4153497861797553	0.30262993821810474	0.1598658104123771	2.3567552484595695	In	NA	Validation
Cpd03184	-0.35358482030658234	-0.06357858194823995	-45.70035661687337	-7.828765411319179	-0.769885125184067	-0.01549487418452951	1.0	-1.0	0.5131955018905783	0.4868044981094218	0.29843228458637905	0.7348789495492083	1.534147391126427	1.1553777915246433	0.4170751556045518	0.33390022378152445	In	NA	Validation
Cpd03186	1.2792595336040729	0.3093394120689924	29.69446870911775	16.2114545779555	1.9940713344480705	0.007898590838699614	1.0	1.0	0.11828178276147516	0.8817182172385248	1.5302555844257564	2.0702165768266356	1.7501495235121707	1.9801609732030407	1.4530788953502265	0.034705184169225134	In	NA	Validation
Cpd03187	-0.7155848203065815	-0.040578581948239816	-44.05135661687337	-7.708765411319179	-1.200885125184067	-0.047494874184529516	1.0	1.0	0.45252295855426716	0.5474770414457328	0.025338260974222065	0.5618725563429221	1.4623148006426336	1.1397263269400768	0.7086992849038921	0.838116809170285	In	NA	Validation
Cpd03196	-0.3184848272981824	-0.013968858607699268	69.02454389708771	9.091153826075804	-0.8442745302135841	0.185342199861256	1.0	1.0	0.01640154850436537	0.9835984514956346	0.3249118379549496	0.3617137624575297	3.4634188895972198	1.051468181123809	0.4674086717781687	2.830643016682088	Outlier	3.183535533778461	Validation
Cpd03198	-0.2327389122563641	-0.01020801205947254	50.44101284787178	6.6435354882861635	-0.6169698490022345	0.13544237682168708	1.0	1.0	0.026852410002543903	0.9731475899974561	0.38959884609604456	0.3334246104266161	2.653896042052535	0.7322280833700567	0.31360929882242866	2.0443830671659997	In	NA	Validation
Cpd03199	-0.13258482030658225	-0.07857858194824008	-45.70035661687337	-7.915765411319179	-0.5248851251840669	-0.02449487418452952	1.0	1.0	0.42027819714474035	0.5797218028552596	0.46515543159822115	0.8477092059880909	1.534147391126427	1.166725103348454	0.2513027387174557	0.4757111384221135	In	NA	Validation
Cpd03205	-0.07558482030658188	-0.049578581948239935	97.50964338312666	9.14723458868082	-0.7528851251840667	0.3035051258154705	1.0	1.0	0.003469931227768397	0.9965300687722316	0.5081564242664341	0.629570710206252	4.704266971022778	1.0587827317053748	0.4055725797389163	4.692508861812681	Outlier	4.690516223565996	Validation
Cpd03211	0.03594240642495551	-0.021746473597934027	-11.188108031249104	-1.1756952809446044	-0.2109258929582785	-0.01840377702446677	1.0	1.0	0.1231910202211054	0.8768089797788946	0.5922929410908012	0.42021711537960155	0.030748834834115158	0.28762536215634854	0.03887098063547203	0.3797351318184255	In	NA	Validation
Cpd03218	0.42385449433704253	-0.04097724282870322	4.763540320399245	-1.439431544680868	0.07478839275600742	-0.02279938142007116	1.0	1.0	0.014014191205803828	0.9859858087941962	0.8849351314104279	0.5648712903012444	0.6641257701297613	0.3220241854191322	0.15444962214831354	0.448995651789409	In	NA	Validation
Cpd03219	0.42385449433704253	-0.04097724282870322	4.763540320399245	-1.439431544680868	0.07478839275600742	-0.02279938142007116	1.0	1.0	0.014014191205803828	0.9859858087941962	0.8849351314104279	0.5648712903012444	0.6641257701297613	0.3220241854191322	0.15444962214831354	0.448995651789409	In	NA	Validation
Cpd03222	-0.5085848203065826	-0.05757858194823995	-23.57735661687337	-7.89176541131918	-0.8808851251840668	-0.04149487418452952	1.0	1.0	0.09054718538075301	0.909452814619247	0.1814997606640462	0.6897468469736555	0.5704406602149903	1.163594810431541	0.49218020978605226	0.7435761994098924	In	NA	Validation
Cpd03226	0.7739963757093372	-0.02449517439717296	-17.858162869829602	3.5302515704367057	0.4294096803127317	0.09060535775599284	1.0	-1.0	0.6271864596493801	0.37281354035061987	1.1490833502476951	0.44089288978306074	0.3213051221137979	0.32616597518737783	0.3943942258948117	1.3378965467811528	In	NA	Validation
Cpd03229	1.9474151796934176	0.30942141805176004	15.989643383126635	5.1522345886808205	6.317114874815935	-0.04549487418452952	1.0	1.0	0.19891365260419158	0.8010863473958084	2.0343144622979112	2.070833427230982	1.153149459659024	0.5377193899108459	4.378145736145856	0.8066032725834875	Outlier	3.6192222682737265	Validation
Cpd03232	-0.562584820306582	-0.06157858194823995	-40.77435661687337	-7.308765411319182	-0.8088851251840667	-0.03849487418452952	1.0	1.0	0.45717782140451013	0.5428221785954899	0.14076197813626626	0.7198349153573573	1.3195644070614387	1.0875547783248554	0.4434634178845383	0.6963058945296962	In	NA	Validation
Cpd03235	-0.16858482030658184	-0.06657858194824008	-13.987356616873369	-7.9357654113191805	-0.3688851251840664	-0.02449487418452952	1.0	1.0	0.036806929898052565	0.9631930701019474	0.4379969099130345	0.7574450008369855	0.152687753762851	1.1693336807792156	0.14574968959750847	0.4757111384221135	In	NA	Validation
Cpd03238	-0.2405848203065819	-0.06857858194824007	-13.987356616873369	-7.888765411319182	-0.39488512518406704	-0.014494874184529518	1.0	1.0	0.04899459909140014	0.9510054009085999	0.3836798665426606	0.7724890350288364	0.152687753762851	1.163203523816927	0.16334186445083337	0.31814345548812584	In	NA	Validation
Cpd03245	-0.4402893385763771	-0.047803445073864616	-30.65741099013035	-5.452455196480587	-0.6510414475068174	-0.0184171986349846	1.0	1.0	0.3720608681507902	0.6279391318492098	0.2330221029298816	0.616218100289593	0.878857061911266	0.8454383317788933	0.3366628956849244	0.37994661302547916	In	NA	Validation
Cpd03246	-0.4402893385763771	-0.047803445073864616	-30.65741099013035	-5.452455196480587	-0.6510414475068174	-0.0184171986349846	1.0	1.0	0.3720608681507902	0.6279391318492098	0.2330221029298816	0.616218100289593	0.878857061911266	0.8454383317788933	0.3366628956849244	0.37994661302547916	In	NA	Validation
Cpd03255	-0.25382317316284386	-0.041788407479879656	-24.28297489990479	-5.776515346856527	-0.3179587407398997	-0.029695394123706406	1.0	1.0	0.18251198547317915	0.8174880145268208	0.3736928084003565	0.5709728846750041	0.6011783128304381	0.8877051315028794	0.11129177191330061	0.557654526108924	In	NA	Validation
Cpd03266	1.2604625411228705	0.3146025699637295	36.335822092576414	16.885138788481818	2.0489585524931835	0.008650470537947725	1.0	1.0	0.0847491943147366	0.9152508056852634	1.5160750697613945	2.109806140489403	2.0394555379767803	2.068028844554994	1.4902168006218486	0.04655237837478797	In	NA	Validation
Cpd03268	-0.6785848203065825	-0.005578581948239902	-18.16035661687337	-7.6647654113191805	0.19911487481593326	-0.05949487418452953	1.0	1.0	0.1711716527310405	0.8288283472689595	0.05325118603955236	0.29860195798553213	0.33446907583008534	1.1339874565924026	0.23857166873665678	1.0271980286910705	In	NA	Validation
Cpd03276	2.5033196839800143	0.0318958030464362	10.1027393858095	0.6738605929930973	2.264748026177393	0.03722189910937631	1.0	1.0	0.002434146591160702	0.9975658534088393	2.4536906993690395	0.016718993396286564	0.896708244342658	0.04638987667207334	1.6362247295664438	0.4967457581861814	In	NA	Validation
Cpd03278	-0.7481235276409788	-0.03658163843309894	-21.37821792135899	-4.332838138087462	-0.9757610577934436	-0.03928289790358765	1.0	1.0	0.25356852986590084	0.7464314701340992	0.0007909501756337702	0.531807478890584	0.4746433107110801	0.6994079422979216	0.5563753634720671	0.7087226016805975	In	NA	Validation
Cpd03279	0.043085263567812115	-0.01735086920232963	-10.279866273007343	-1.2059150611643843	-0.2746621566945421	-0.02499718361787336	1.0	1.0	0.09543883553822818	0.9045611644617718	0.5976815366632585	0.38715330396894027	0.00881536060558213	0.2915668939885424	0.08199634587185484	0.4836259117749008	In	NA	Validation
Cpd03280	-0.6975848203065818	-0.05757858194823995	-17.569356616873364	-7.2527654113191815	-0.8738851251840662	-0.05349487418452952	1.0	1.0	0.0798267902034604	0.9201732097965396	0.038917521816815376	0.6897468469736555	0.30872434509878016	1.080250761518724	0.48744385501784915	0.9326574189306777	In	NA	Validation
Cpd03291	-0.33258482030658243	-0.07557858194823996	-20.977356616873365	-7.9357654113191805	-0.7678851251840664	-0.03449487418452952	1.0	1.0	0.06094657792428937	0.9390534220757106	0.3142747555694047	0.8251431547003136	0.457181269518894	1.1693336807792156	0.4157219113850648	0.6332788213561011	In	NA	Validation
Cpd03293	-0.24958482030658136	-0.07657858194824008	-20.977356616873365	-7.886765411319179	-0.7018851251840674	-0.031494874184529516	1.0	1.0	0.057296985446452564	0.9427030145535474	0.3768902361213643	0.8326651717962399	0.457181269518894	1.1629426660738504	0.37106485214201107	0.5860085164759048	In	NA	Validation
Cpd03296	1.2535248240073722	-0.0041640560155164295	-8.099646492787558	-2.2460249512742747	1.1610521290197429	-0.025546634167323917	1.0	1.0	0.01655804113103343	0.9834419588689666	1.5108412325189793	0.28796186973695626	0.10378857748683964	0.42722725323114563	0.8894396831166665	0.4922834767712739	In	NA	Validation
Cpd03302	-0.352584820306582	-0.03657858194824004	-17.810356616873378	-6.599765411319179	-0.5418851251840673	-0.054494874184529515	1.0	1.0	0.060327057494513725	0.9396729425054863	0.29918668796652337	0.531784487959222	0.3192226193902266	0.995080708404374	0.26280531458309114	0.9484141872240763	In	NA	Validation
Cpd03303	-0.2662553957728471	-0.037131088982549416	-16.001844294985364	-2.574046929296253	-0.5246621566945421	0.061266552645862914	1.0	1.0	0.4126823757672776	0.5873176242327224	0.36431389764066635	0.535940455316916	0.24044146414275794	0.4700107896642328	0.2511518733076671	0.8756117926556519	In	NA	Validation
Cpd03304	0.7800114133033215	0.08828678049004501	41.214017581298215	2.18513878848182	2.566251785575889	-0.04698862720641317	1.0	1.0	0.0035973563694774446	0.9964026436305226	1.1536211149402904	0.407454902990485	2.251956095187963	0.15072443294558854	1.8402288393461752	0.8301399928368723	In	NA	Validation
Cpd03308	-0.19427737379482546	-0.038229990081450525	-22.165031108172183	-4.224596379845703	-0.43894787098025656	-0.022249930870620608	1.0	1.0	0.1902312421824054	0.8097687578175946	0.41861436071697095	0.5442064081695815	0.5089179192226633	0.6852900919171541	0.19315569247253161	0.440338086793036	In	NA	Validation
Cpd03311	-0.2658532483508137	-0.05231472326935335	-30.331095200656673	-5.781026625052014	-0.6006655076571932	-0.030447273822954517	1.0	1.0	0.23809844519656953	0.7619015548034305	0.3646172790151646	0.6501520120005351	0.8646423205688412	0.8882935324271111	0.3025774209835727	0.5695017203144868	In	NA	Validation
Cpd03312	-0.5530712934635955	0.022121366956210538	-4.164177907423588	1.5896500666773077	-0.2660790414917795	-0.05676306329663874	1.0	1.0	0.2327264187128366	0.7672735812871634	0.14793901494370668	0.09024246876999467	0.275222721364513	0.07305551094698734	0.07618882035519228	0.9841535175091912	In	NA	Validation
Cpd03324	0.00106404488226924	-0.03502149018664665	45.82379201738845	5.794161344872798	-0.4600640038977951	0.24173317730486504	1.0	1.0	0.09949990632285477	0.9005000936771452	0.5659805872491114	0.5200720171085919	2.452763881294894	0.6214451723310495	0.2074433348768154	3.719182582099312	Outlier	3.155180070769637	Validation
Cpd03329	0.08828208999505094	-0.03878088868288717	-25.37244858411532	-3.1682446701647966	-0.10968806404817097	-0.01315404074024775	1.0	1.0	0.2668509460533187	0.7331490539466813	0.631778175291753	0.5483502768677094	0.6486372073124056	0.5475113304761784	0.029628772747511016	0.2970162535865382	In	NA	Validation
Cpd03330	-0.5075848203065823	-0.06857858194824007	-18.16035661687337	-7.660765411319179	-0.8428851251840666	-0.04649487418452952	1.0	1.0	0.0577592891442269	0.9422407108557731	0.18225416404419054	0.7724890350288364	0.33446907583008534	1.13346574110625	0.4664685696158086	0.8223600408768863	In	NA	Validation
Cpd03335	-0.05142023093768272	0.04308869123723074	10.17452933138826	0.345733290483967	1.182480700448315	-0.006315864936554679	1.0	1.0	0.1278174559282802	0.8721825440717198	0.5263862721661253	0.06747410292765195	0.8998355079943335	0.08918715045916514	0.903938728325451	0.18926870189822062	In	NA	Validation
Cpd03338	0.2024151796934177	0.04342141805176003	9.919643383126628	5.760234588680817	1.9251148748159328	0.021505125815470483	1.0	-1.0	0.5550490505678027	0.4449509494321973	0.7178805639464885	0.06997687971481409	0.888732343687753	0.6170201438059827	1.4064214301535043	0.24910020307422964	In	NA	Validation
Cpd03340	0.3070790824762542	-0.06434479845732329	-6.172448584115312	-5.6938085799392315	0.0639961464781454	-0.025184115928217687	1.0	1.0	0.01664303022825797	0.983356969771742	0.7968393659849319	0.7406424432297134	0.18773983167415095	0.8769177812252956	0.14714734970291782	0.4865713608755461	In	NA	Validation
Cpd03345	-1.5025848203065824	-0.07957858194823997	-23.93335661687337	-7.5187654113191815	-1.8448851251840672	-0.04049487418452952	1.0	1.0	0.30676242998343883	0.6932375700165612	0.5683771991991708	0.8552312230840154	0.5859484844795326	1.1149448413478467	1.1444439235785446	0.7278194311164936	In	NA	Validation
Cpd03348	-0.00043971451622683484	-0.02825457289341348	49.838829611373406	6.749048562917911	-0.4608158835970422	0.2297031021168951	1.0	1.0	0.07475860323991634	0.9252413967600837	0.5648461460759625	0.46917114954217837	2.6276641549551467	0.745990034626786	0.20795207330519308	3.529627474810304	Outlier	3.1167189918443343	Validation
Cpd03358	0.09730464638602873	-0.03878088868288717	9.056874724155362	6.319725254647232	-0.2570564851008023	0.05752265098907555	1.0	1.0	0.2744192525526915	0.7255807474473085	0.6385848223306472	0.5483502768677094	0.8511490157543787	0.689993880004057	0.07008395921465185	0.8166200017363817	In	NA	Validation
Cpd03360	-1.4884096393282569	-0.05231472326935335	-5.229591441258176	-4.369748429563294	-1.8826203948752385	-0.047740506905661284	1.0	1.0	0.11605351070978087	0.8839464892902191	0.557683394754968	0.6501520120005351	0.2288119184100976	0.704222109963255	1.1699764413687155	0.8419871870424352	In	NA	Validation
Cpd03370	1.5064151796934182	0.14042141805176	5.8546433831266285	1.8512345886808197	2.3571148748159336	-0.04149487418452952	1.0	1.0	0.015539498502073257	0.9844605014979267	1.7016225716543711	0.7996125380195819	0.7116556424648182	0.10717368496372688	1.6987221815625886	0.7435761994098924	In	NA	Validation
Cpd03371	0.3293489998315488	-0.020647572499032932	-12.241954185095263	-1.6531678084171322	0.10445872242633676	0.056321497700807965	1.0	1.0	0.21555194465495753	0.7844480553450425	0.8136398669132955	0.41195116252693625	0.07665574763105376	0.3499015651050132	0.1745252232066295	0.7976937076882954	In	NA	Validation
Cpd03373	-0.4019696814871327	-0.02504317689463733	-25.95129484443592	-4.2207502259995495	-0.6224643544967399	-0.02279938142007116	1.0	1.0	0.3068810795880176	0.6931189204119824	0.26193058176396966	0.4450149739375976	0.6738525052934153	0.6847884424112385	0.3173270027221167	0.448995651789409	In	NA	Validation
Cpd03374	-0.5019434739147236	-0.03426961048739845	-9.471696704416066	-5.366740910766301	-0.656304605401554	-0.04548486780791693	1.0	1.0	0.052990500034258536	0.9470094999657415	0.1865100148307723	0.5144163651567675	0.04402028095857247	0.8342587142184885	0.34022406468357297	0.8064456044257465	In	NA	Validation
Cpd03386	-2.083584820306582	-0.07057858194823985	-28.22035661687337	-7.4117654113191795	-2.5868851251840663	-0.06349487418452951	1.0	1.0	0.46596763663058016	0.5340323633694198	1.006685563062882	0.7875330692206856	0.7726957952157498	1.1009889520932747	1.6464975290080348	1.0902251018646651	In	NA	Validation
Cpd03388	1.844733615216164	0.03264913079767035	4.129474386333313	-0.926794182043506	1.8039092718768857	0.02445336583267609	1.0	1.0	0.006685528931155149	0.9933144710688449	1.9568511429777884	0.011052449172668224	0.6365050311476619	0.2551614727020965	1.3244110393801838	0.2955549378986643	In	NA	Validation
Cpd03389	1.844733615216164	0.03264913079767035	4.129474386333313	-0.926794182043506	1.8039092718768857	0.02445336583267609	1.0	1.0	0.006685528931155149	0.9933144710688449	1.9568511429777884	0.011052449172668224	0.6365050311476619	0.2551614727020965	1.3244110393801838	0.2955549378986643	In	NA	Validation
Cpd03392	1.6294151796934182	0.13842141805176025	-2.023356616873372	0.8542345886808196	2.354114874815933	-0.04149487418452952	1.0	1.0	0.019265104702798075	0.9807348952972019	1.7944141874120934	0.7845685038277329	0.36847968865564673	0.022863899959713763	1.6966923152333584	0.7435761994098924	In	NA	Validation
Cpd03393	-0.5937279232453746	-0.022845374696835133	11.329474386333313	1.1913376860883624	-0.8845522665846521	0.023354464733774997	1.0	1.0	0.09917125673223826	0.9008287432677617	0.117267516011066	0.42848306823226695	0.9501464207676205	0.021104076627135017	0.49466147873724314	0.27823980790591857	In	NA	Validation
Cpd03395	-1.5049509927117155	-0.058329760863338326	-15.296508734491255	-5.748695797984346	-1.660815883597042	-0.05826682269513497	1.0	1.0	0.21934129662352453	0.7806587033764755	0.5701622476596069	0.6953972276151242	0.20971612728973782	0.8840766591367831	1.0198986049970917	1.0078479059203171	In	NA	Validation
Cpd03403	-0.4327705415838961	-0.047803445073864616	-31.98823805779953	-5.491552940841489	-0.5923948309654631	-0.025184115928217687	1.0	1.0	0.3891506503134058	0.6108493496865942	0.2386943087956264	0.616218100289593	0.9368296245289904	0.850537806455569	0.29698129827140995	0.4865713608755461	In	NA	Validation
Cpd03422	1.884415179693419	0.15642141805176002	1.5836433831266277	2.73823458868082	2.3591148748159325	-0.03749487418452952	1.0	1.0	0.012928605697919315	0.9870713943020807	1.9867870493488349	0.9199648115543891	0.5256053125944232	0.22286409401798152	1.7000754257820743	0.6805491262362974	In	NA	Validation
Cpd03426	1.4258760749574568	0.10482813387350384	19.732062694080167	4.082131269684826	1.835424717906717	-0.030447273822954517	1.0	1.0	0.0063401106756710846	0.9936598893243289	1.640863598807784	0.5318792459306064	1.3161741253851398	0.3981470215850712	1.3457350869623876	0.5695017203144868	In	NA	Validation
Cpd03431	0.5925358130183616	-0.016801418652879017	7.614639221498143	5.0874915322422085	0.30061256858018354	0.050826992206302456	1.0	1.0	0.1331397413129659	0.8668602586870341	1.012188888390776	0.3830203275426071	0.7883233564192884	0.5292750261196331	0.307247252425498	0.7111180577245657	In	NA	Validation
Cpd03441	-0.7135848203065827	0.1254214180517601	56.49164338312663	8.08023458868082	2.1831148748159324	-0.05949487418452953	1.0	1.0	0.06578091644537454	0.9342190835546255	0.02684706773450939	0.686782281580701	2.917469398879519	0.9196151257742703	1.5809899344672624	1.0271980286910705	In	NA	Validation
Cpd03442	-0.3695848203065815	-0.06657858194824008	-23.173356616873363	-7.046765411319179	-0.5618851251840669	-0.033494874184529524	1.0	1.0	0.12334902873368503	0.876650971266315	0.2863618305040743	0.7574450008369855	0.5528418933529813	1.0533824139818844	0.27633775677795586	0.6175220530627025	In	NA	Validation
Cpd03452	0.12330504378759274	0.04144033958887915	32.39870515556407	5.9418871366378125	1.1050081729757877	-0.026096084716774458	1.0	1.0	0.03432205738703509	0.9656779426129649	0.6581996100154764	0.055075173648654434	1.8679495897516656	0.640712880648026	0.8515191033398477	0.5009410417676466	In	NA	Validation
Cpd03454	-0.5545848203065811	-0.08557858194823997	-18.01135661687337	-6.8697654113191815	-0.4338851251840667	-0.033494874184529524	1.0	1.0	0.14000772692873997	0.85999227307126	0.14679720517741957	0.9003633256595681	0.32797844151711686	1.0302965037196492	0.18973012673081985	0.6175220530627025	In	NA	Validation
Cpd03459	-0.8915848203065817	-0.04457858194824005	-20.977356616873365	-7.3347654113191805	-1.3168851251840676	-0.07149487418452953	1.0	1.0	0.0809064824420801	0.9190935175579199	0.10743673393113642	0.5919606247266255	0.457181269518894	1.0909459289848444	0.7871874496341095	1.2162792482118554	In	NA	Validation
Cpd03461	-0.6553269325613399	0.03565520154267672	-10.158162869829598	0.6670936756998639	-0.006680545251178137	-0.059770582093631223	1.0	1.0	0.40056589229772843	0.5994341077022716	0.07079701516957501	0.011559266362831016	0.014116919563102435	0.04727247805842112	0.09932593743534969	1.0315422943314432	In	NA	Validation
Cpd03462	-0.7935848203065818	-0.006578581948240014	-18.16035661687337	-7.327765411319182	0.17211487481593402	-0.07149487418452953	1.0	1.0	0.19647107086195326	0.8035289291380467	0.033505202677016524	0.30612397508145844	0.33446907583008534	1.090032926884078	0.22030287177358956	1.2162792482118554	In	NA	Validation
Cpd03469	-0.7135848203065827	0.10742141805175986	65.19864338312662	8.08023458868082	1.5791148748159332	-0.058494874184529526	1.0	1.0	0.01591792794476088	0.9840820720552391	0.02684706773450939	0.5513859738540412	3.2967576737990987	0.9196151257742703	1.1723101801823403	1.0114412603976717	In	2.5998707983355454	Validation
Cpd03473	-0.37713144383953534	-0.041788407479879656	-2.2867342984010315	5.434010968932946	-0.6961542294617042	0.046244455500353734	1.0	-1.0	0.5983974689151464	0.40160253108485355	0.2806686322021391	0.5709728846750041	0.3570066133738109	0.5744711652132084	0.36718720138762717	0.6389120886529368	In	NA	Validation
Cpd03474	-0.35006377466660266	-0.05381848266784959	4.5899574309222775	-4.293056700239985	-0.6923948309654637	-0.02668787532671392	1.0	1.0	0.016673189106075847	0.9833268108939242	0.3010885733188213	0.6614633159041823	0.6565642730922885	0.6942192942513139	0.3646435092457353	0.5102657492866719	In	NA	Validation
Cpd03479	1.260118230600779	0.07715462530316483	37.01573812259704	8.81111790586858	2.6165466345142487	-0.035436744057433786	1.0	1.0	0.014298029221924247	0.9857019707780758	1.5158153207397094	0.3237186413602771	2.069073566932413	1.0149434120610599	1.874259446144066	0.6481196467059865	In	NA	Validation
Cpd03486	3.700415179693418	0.08442141805176018	43.193643383126634	-1.6517654113191806	3.6151148748159327	0.0005051258154704781	1.0	1.0	6.4788115570202365e-06	0.999993521188443	3.3567835876904866	0.3783795806477584	2.3381911767731007	0.3497186520340791	2.549912795619595	0.08179193108714446	Outlier	3.3051954256534484	Validation
Cpd03492	-0.9705848203065814	-0.04457858194824005	10.049643383126623	-7.418765411319179	-1.1498851251840672	-0.06649487418452951	1.0	1.0	0.005970891387434896	0.9940291086125651	0.16703460096251868	0.5919606247266255	0.8943953132225576	1.101901954194041	0.6741915573069865	1.1374954067448615	In	NA	Validation
Cpd03495	-0.5393323188497701	-0.006911308762769242	9.647606254465176	-4.363057918307242	-0.0460907281231133	-0.0700521286728184	1.0	1.0	0.015303046645564145	0.9846969533544359	0.15830374383209034	0.3086267518686201	0.8768820515958639	0.7033494741301155	0.07266013635517367	1.1935462414774822	In	NA	Validation
Cpd03498	0.7952830657656141	-0.023944275795736228	2.303650210509141	-1.4575634128127368	0.5159971839647981	0.09533248671179698	1.0	1.0	0.05822563844359341	0.9417743615564066	1.16514210117823	0.43674902108493224	0.556969748966105	0.32438910451844866	0.45298124529327416	1.4123808224307746	In	NA	Validation
Cpd03500	-0.6295848203065812	-0.0025785819482400107	82.14364338312662	13.864234588680821	-1.3888851251840668	0.2195051258154705	1.0	1.0	0.030319488637919667	0.9696805113620803	0.09021695166661331	0.27603590669775663	4.034903972008848	1.6740157187503792	0.8359042415356228	3.368940325167185	Outlier	3.8245589750354414	Validation
Cpd03505	-0.36284572955382094	-0.04705156537461642	-15.156659110431097	1.073860592993097	-0.6818685151759906	0.07105648557554171	1.0	-1.0	0.6902448492278295	0.3097551507721705	0.29144582334705466	0.6105624483377688	0.20362409528584105	0.005781671943148552	0.3575211712484383	1.0298694974365152	In	NA	Validation
Cpd03510	-0.2505848203065817	0.12442141805176	70.71164338312663	10.078234588680823	2.475114874815934	-0.05249487418452952	1.0	1.0	0.01501649859107379	0.9849835014089262	0.3761358327412199	0.6792602644847748	3.5369111433789366	1.1802120111073042	1.778563590512292	0.9169006506372789	In	2.877294937199614	Validation
Cpd03514	-0.336584820306582	-0.07357858194823996	-18.16035661687337	-7.9357654113191805	-0.8018851251840671	-0.04249487418452952	1.0	1.0	0.040701740185190016	0.95929825981481	0.3112571420488287	0.8100991205084628	0.33446907583008534	1.1693336807792156	0.43872706311633575	0.7593329677032912	In	NA	Validation
Cpd03519	3.953415179693418	0.10042141805175996	49.18364338312664	-2.0817654113191804	3.8301148748159326	-0.00749487418452953	1.0	1.0	1.9022029683624098e-06	0.9999980977970316	3.5476476428669392	0.4987318541825638	2.5991233884152614	0.40580306679544265	2.6953865492143936	0.20784607743433467	Outlier	3.518176090033866	Validation
Cpd03523	-0.421584820306582	-0.08457858194823986	10.049643383126623	-6.8107654113191805	-0.6158851251840671	-0.03849487418452952	1.0	1.0	0.005590100443904955	0.994409899556095	0.24713285473658173	0.8928413085636419	0.8943953132225576	1.0226012002989038	0.31287535070409145	0.6963058945296962	In	NA	Validation
Cpd03524	-0.289913398726753	0.039414600038917405	16.098228107614002	5.336266608030691	0.9737705825683702	-0.02067283773272896	1.0	1.0	0.27468833661501024	0.7253116633849898	0.34646622024478113	0.03983752612194985	1.1578795518645404	0.5617224785215189	0.7627208480407605	0.4154881956421681	In	NA	Validation
Cpd03528	0.11541517969341886	0.12742141805175988	57.60664338312664	9.03623458868082	2.8841148748159333	-0.047494874184529516	1.0	1.0	0.028720070185831115	0.9712799298141689	0.6522474698739542	0.7018263157725503	2.966040252966499	1.0443051269646506	2.0553020333972807	0.838116809170285	In	NA	Validation
Cpd03533	0.514415179693418	0.11342141805176008	69.98664338312663	8.17023458868082	3.213114874815933	-0.02849487418452952	1.0	1.0	0.005037853331635311	0.9949621466683647	0.9532544185514422	0.5965180764295955	3.505329197896372	0.9313537242126952	2.2779107075028096	0.5387382115957086	In	2.9798193726460163	Validation
Cpd03536	0.514415179693418	0.11342141805176008	69.98664338312663	8.17023458868082	3.213114874815933	-0.02849487418452952	1.0	1.0	0.005037853331635311	0.9949621466683647	0.9532544185514422	0.5965180764295955	3.505329197896372	0.9313537242126952	2.2779107075028096	0.5387382115957086	In	2.9798193726460163	Validation
Cpd03540	0.12136479676196793	-0.029758332291909717	42.34334088956891	5.497168863669788	-0.3292369362286213	0.22744746301915075	1.0	1.0	0.09184506802465153	0.9081549319753485	0.6567358811010306	0.4804824534458256	2.3011508912624397	0.582708778152454	0.11892284833897623	3.494085892193615	In	2.9710940231660508	Validation
Cpd03543	-0.6445848203065809	-0.053578581948239945	-20.44935661687337	-5.8347654113191805	-1.1208851251840672	-0.05949487418452953	1.0	1.0	0.09595197274665879	0.9040480272533412	0.07890090096445233	0.6596587785899537	0.43418090094676387	0.8953026216777623	0.6545695161244324	1.0271980286910705	In	NA	Validation
Cpd03548	-0.06958482030658164	0.002421418051760105	47.63364338312663	-3.5867654113191803	1.653114874815933	-0.06049487418452953	1.0	1.0	0.0010163615989764452	0.9989836384010236	0.5126828445472987	0.23842582121812853	2.531603367038742	0.6020985184602151	1.2223802163033408	1.0429547969844692	In	NA	Validation
Cpd03550	-2.213221669403445	0.0040762541742556365	6.500483746711748	-3.940425121292616	-0.7751015978827572	0.007146711139451494	1.0	-1.0	0.6161980745994817	0.38380192540051833	1.1044840402127838	0.2259781156137622	0.7397892909519703	0.6482259553405261	0.42060473636735757	0.022857989963662163	In	NA	Validation
Cpd03552	0.1815151727018176	-0.023743294697924758	21.975671716636565	8.522732773444227	-0.21871062043914807	0.05301137279358683	1.0	1.0	0.13076988539896572	0.8692301146010343	0.7021135280269905	0.43523723783123647	1.4139086603293713	0.9773296646705991	0.04413829936735426	0.7455368365030038	In	NA	Validation
Cpd03562	-0.2849367144541661	-0.006361858213318632	54.25200185886077	8.308370653121328	-0.6960907281231137	0.1282995196788299	1.0	1.0	0.027263470443161908	0.9727365295568381	0.35022064768193056	0.30449377544228695	2.819907693334893	0.9493706552163786	0.36714423497793847	1.931834722213151	In	NA	Validation
Cpd03574	0.17141517969341802	0.13642141805176	64.95264338312664	9.590234588680818	3.0191148748159327	-0.05249487418452952	1.0	1.0	0.015169505575997722	0.9848304944240023	0.6944940591620222	0.7695244696358801	3.2860415929870843	1.1165627217967329	2.1466460182126186	0.9169006506372789	In	2.803308052117779	Validation
Cpd03578	-0.42958482030658107	-0.06657858194824008	-42.53335661687336	-7.934765411319179	-0.8128851251840663	-0.06149487418452952	1.0	1.0	0.3097367651682492	0.6902632348317508	0.24109762769542978	0.7574450008369855	1.3961887409977587	1.1692032519076774	0.446169906323511	1.0587115652778678	In	NA	Validation
Cpd03579	0.5864918569744054	-0.01405416590562633	16.155298562157498	4.59793109268177	0.35061256858018264	0.03764017901948928	1.0	1.0	0.048054771925174156	0.9519452280748258	1.0076293075217733	0.3623554454109443	1.1603656152908273	0.465422210438091	0.34107835791265984	0.5033364978116152	In	NA	Validation
Cpd03581	0.13841517969341854	0.005421418051759996	-18.515356616873373	-1.7687654113191795	0.06011487481593303	-0.057494874184529525	1.0	1.0	0.1245382081544828	0.8754617918455172	0.6695987476172679	0.21585976993035302	0.349933338790514	0.3649788300040314	0.144521195482345	0.9956844921042729	In	NA	Validation
Cpd03587	4.6224151796934185	0.06942141805176005	49.69064338312664	-2.2497654113191805	4.504114874815934	0.01450512581547049	1.0	1.0	1.0780239811936099e-06	0.9999989219760188	4.05234350418333	0.2655493242088758	2.621208969601	0.42771511721383587	3.1514298511813443	0.13880282502043842	Outlier	3.961017051905983	Validation
Cpd03591	-0.012958692476144102	-0.01570251755397804	36.46903482589375	5.1435354882861635	-0.4076291896615755	0.1178599592392695	1.0	1.0	0.041406278447646994	0.958593721552353	0.5554017867870517	0.3747543746899427	2.0452584583646582	0.5365847760629745	0.17196478024430917	1.7673409872820651	In	NA	Validation
Cpd03602	-1.5135848203065816	-0.08357858194823997	-18.95835661687336	-7.896765411319182	-1.8528851251840672	-0.03449487418452952	1.0	1.0	0.21276271567299565	0.7872372843270043	0.5766756363807551	0.8853192914677173	0.36923099651296365	1.1642469547892313	1.1498569004564907	0.6332788213561011	In	NA	Validation
Cpd03603	-1.5135848203065816	-0.08357858194823997	-18.95835661687336	-7.896765411319182	-1.8528851251840672	-0.03449487418452952	1.0	1.0	0.21276271567299565	0.7872372843270043	0.5766756363807551	0.8853192914677173	0.36923099651296365	1.1642469547892313	1.1498569004564907	0.6332788213561011	In	NA	Validation
Cpd03608	0.2974808679634165	-0.034383836235296616	-25.54415198729306	-3.20097000621933	0.07973344770106207	0.02390391528322554	1.0	1.0	0.3148534259530179	0.6851465740469821	0.7895984405130991	0.5152755731852524	0.6561168314756198	0.5517796591284749	0.15779555565803272	0.28689737290229145	In	NA	Validation
Cpd03612	-2.5049509927117155	-0.08840494883326315	-1.5679373059198265	-4.869748429563293	-2.466830921191028	-0.00262772495077408	1.0	1.0	0.48179490932362856	0.5182050906763714	1.3245656278036886	0.92162330568807	0.38831834775942925	0.7694365457322823	1.565266200218719	0.1311555347086567	In	NA	Validation
Cpd03615	-0.1761455056629571	-0.0673508692023296	-2.206789349930429	-1.4169040721533956	-0.8026841347165202	-0.01895322757391732	1.0	1.0	0.048216199261818415	0.9517838007381816	0.4322931033239792	0.7632541587652123	0.3604891195865076	0.31908595259876943	0.4392676906318892	0.38839269681479843	In	NA	Validation
Cpd03619	-0.6169810678996857	-0.057577881164090274	-22.261170388626596	-5.970500309262541	-0.8134474625444115	-0.05751494299588685	1.0	1.0	0.14222502559506778	0.8577749744049322	0.09972526508487446	0.6897415756633011	0.5131058716558278	0.9130063712448478	0.4465503962146552	0.9960007117147541	In	NA	Validation
Cpd03621	0.7702369772130967	-0.020735775900932268	16.94935592716289	7.22498841254197	0.3715149434706264	0.066545207380053	1.0	1.0	0.08970658935616194	0.9102934106438381	1.1462472473148226	0.4126146300239419	1.1949557896516958	0.8080663321332436	0.35522136690967626	0.9587863322031376	In	NA	Validation
Cpd03624	-0.02065100016845144	-0.027790429641890012	-19.679316822457885	-2.589431544680868	-0.1933434753758609	0.048629190008500266	1.0	1.0	0.39999353094983947	0.6000064690501605	0.5495986838628667	0.4656798560692604	0.40063696328243886	0.47201738768789514	0.026974328156469853	0.676487797739074	In	NA	Validation
Cpd03625	0.541436911919461	-0.016801418652879017	-22.33151462465569	-2.9344864897358134	0.3176455356131499	0.06785995923926949	1.0	1.0	0.3191829565935237	0.6808170434064763	0.9736397046801172	0.3830203275426071	0.5161701583141499	0.5170225147900372	0.3187721345145309	0.979502572612127	In	NA	Validation
Cpd03629	0.5397885602711088	-0.037131088982549416	0.18167218853111405	-1.717453522702846	0.12094223890985338	-0.011810370431060173	1.0	1.0	0.01889106899421833	0.9811089310057817	0.9723961826249343	0.535940455316916	0.464533619027744	0.35828627827531667	0.18567833490569416	0.2758443518619501	In	NA	Validation
Cpd03635	-0.5229961054936706	-0.027502693194165442	-30.03861399764915	-5.686289782946751	-0.9329963347248624	-0.031199153522202643	1.0	1.0	0.27243395388173575	0.7275660461182643	0.17062783840668666	0.4635154975903553	0.8519014579370361	0.8759371130182427	0.527439806326818	0.5813489145200498	In	NA	Validation
Cpd03638	-0.1966803160199863	-0.008705700712962337	60.97943111513281	10.93777036742919	-0.7390113723188467	0.1447406961018575	1.0	1.0	0.028580529449370284	0.9714194705506297	0.4168015729800186	0.32212419879476356	3.1129632850719937	1.2923202927760367	0.39618529180519474	2.190894529581687	In	2.7628240146265295	Validation
Cpd03645	-0.11848482729818173	0.08828678049004501	32.347852167764394	6.187394427579565	1.9594848682826569	-0.024432236228969558	1.0	1.0	0.13650599002136898	0.863494009978631	0.4757925139837664	0.407454902990485	1.8657343672850242	0.6727341195599237	1.4296769276448211	0.47472416666998296	In	NA	Validation
Cpd03649	-0.5805411100585613	-0.05306515491661543	-19.27931682245789	-0.2267941820435059	-0.9422445742769596	-0.013458722079411822	1.0	1.0	0.4756179527496047	0.5243820472503953	0.12721569245252645	0.6557967716805638	0.38321244163688584	0.1638612626254581	0.5336973696839689	0.30181704685106897	In	NA	Validation
Cpd03651	0.4980303185128667	-0.03658163843309894	3.2465073533662805	-1.1740469292962532	0.06270048066809522	-0.012359820980510722	1.0	1.0	0.016672671416884333	0.9833273285831157	0.9408936238936427	0.531807478890584	0.5980418357020518	0.2874103695109561	0.14627067356899948	0.28450191685832305	In	NA	Validation
Cpd03661	-0.058563088080539324	-0.00965856151002193	41.09760625446519	6.56881021356089	-0.4411456731780585	0.1112665526458629	1.0	1.0	0.03775133605849401	0.962248663941506	0.520997676593668	0.32929163400028294	2.2468850659774895	0.7224817501122681	0.19464277403240668	1.66345020732559	In	NA	Validation
Cpd03668	-2.316981067899685	-0.059081640562586524	20.37191231814032	-2.5396732415933694	-2.2104399437474185	0.00489107204170713	1.0	1.0	0.15086552476429316	0.8491344752357068	1.182760481160064	0.7010528795669485	1.344046809445978	0.46552746836654424	1.39178639614169	0.012683592653026826	In	NA	Validation
Cpd03671	-1.1079585115087078	-0.06058539996108259	-26.891245576596518	-5.935913843097127	-1.5239737783338847	-0.02668787532671392	1.0	1.0	0.37741943090908225	0.6225805690909177	0.27066977794827213	0.7123641834705944	0.7147979849891302	0.9084952974924039	0.9273082110322266	0.5102657492866719	In	NA	Validation
Cpd03677	0.4584698789524276	-0.041526693378153824	0.4728809797399058	-1.686134841384165	0.07863454660216061	-0.012909271529961273	1.0	1.0	0.021217082029558076	0.9787829179704419	0.9110490945692618	0.5690042667275774	0.47721905374222645	0.3542014180128611	0.15705201487809484	0.293159481854696	In	NA	Validation
Cpd03683	-1.8955848203065813	-0.07657858194824008	-18.111356616873366	-7.17876541131918	-2.242885125184067	-0.031494874184529516	1.0	1.0	0.33448246308838614	0.6655175369116139	0.8648577275957942	0.8326651717962399	0.3323345719285049	1.0705990250249078	1.4137395232563577	0.5860085164759048	In	NA	Validation
Cpd03684	-0.021749901267352413	-0.029438781290241724	-19.20569044883152	-2.6767941820435057	-0.18894787098025653	0.04698083836014861	1.0	1.0	0.37995180044347043	0.6200481995565296	0.5487696691594117	0.4780787853482588	0.3800051807845451	0.4834119978936923	0.024000165036719315	0.650515102749955	In	NA	Validation
Cpd03692	-2.1275848203065824	-0.05757858194823995	-29.39335661687336	-7.7067654113191795	-2.4168851251840664	-0.06449487418452951	1.0	-1.0	0.5360152528605071	0.46398474713949295	1.0398793117892218	0.6897468469736555	0.8237932049413341	1.1394654691970005	1.5314717703516825	1.105981870158064	In	NA	Validation
Cpd03693	-0.553068582586034	-0.054164056015516535	-13.5848113279524	0.035843180593857084	-0.9246621566945424	-0.014008172628862371	1.0	1.0	0.3444882873343731	0.6555117126656269	0.14794106003890226	0.6640627245332292	0.13515235601255368	0.12960576779293598	0.521800717204967	0.3104746118474419	In	NA	Validation
Cpd03698	-0.028343307860759257	-0.027790429641890012	-18.818327811468887	-2.686684291933616	-0.18455226658465207	0.04533248671179696	1.0	1.0	0.36876935431686075	0.6312306456831392	0.5437955809386814	0.4656798560692604	0.36313115913603566	0.48470195376604674	0.021026001916968726	0.6245424077608361	In	NA	Validation
Cpd03700	0.2057226262051749	-0.01735086920232963	6.419034825893752	5.064414609165286	-0.10268413471652024	0.040387431766742025	1.0	1.0	0.19253178809837856	0.8074682119016214	0.7203757127746039	0.38715330396894027	0.7362412697424702	0.5262651290841397	0.03436778618838515	0.5466243227934798	In	NA	Validation
Cpd03704	-0.3718682859447981	0.000316855678015115	-22.565681666822076	-5.772004068661038	-0.7239737783338847	-0.04322922871017257	1.0	1.0	0.10838772879086911	0.8916122712091309	0.2846391763081609	0.25425637537287976	0.5263707800514084	0.8871167305786476	0.3860105232376273	0.7709040218090575	In	NA	Validation
Cpd03706	-1.6405848203065814	-0.07257858194823985	-26.01835661687336	-7.519765411319179	-1.9988851251840665	-0.03649487418452952	1.0	1.0	0.39941624471095205	0.600583755289048	0.6724848656590534	0.8025771034125364	0.6767738035569786	1.1150752702193845	1.2486437284790044	0.6647923579428986	In	NA	Validation
Cpd03713	-1.7665848203065817	-0.07057858194823985	-10.291356616873372	-7.832765411319182	-1.9588851251840664	-0.04649487418452952	1.0	1.0	0.1333938052568182	0.8666061947431818	0.7675396915572079	0.7875330692206856	0.00831482624206094	1.1558995070107958	1.2215788440892745	0.8223600408768863	In	NA	Validation
Cpd03714	-0.4755848203065813	-0.022578581948240032	-25.31135661687337	-7.912765411319182	0.3611148748159332	-0.02849487418452952	1.0	1.0	0.31770433278930266	0.6822956672106973	0.20639507220880188	0.4264762486162656	0.6459759615484636	1.1663338167338404	0.3481844505150631	0.5387382115957086	In	NA	Validation
Cpd03718	-0.7795848203065816	-0.015578581948239913	-20.25335661687336	-6.1007654113191805	-0.05288512518406652	-0.006494874184529514	1.0	1.0	0.4503080165627076	0.5496919834372924	0.022943555354999208	0.3738221289447866	0.4256428853404424	0.9299967015068848	0.06806289708135817	0.19208930914093567	In	NA	Validation
Cpd03721	0.7271511976337462	0.13814363629217585	12.325628232487162	7.0644146091652855	0.26324993121754536	-0.011260919881609622	1.0	1.0	0.03440206058804851	0.9655979394119515	1.113743189564018	0.7824790246832027	0.9935401814041426	0.7871228721602491	0.2819668659076178	0.26718678686557706	In	NA	Validation
Cpd03723	0.6309973514799002	-0.015153067004527431	17.39595790281683	4.328150872901548	0.4039092718768862	0.035991827371137625	1.0	1.0	0.03719911225209793	0.9628008877479021	1.0412044030117023	0.3706213982636096	1.214410354131018	0.4302350808088683	0.3771400857396354	0.4773638028224962	In	NA	Validation
Cpd03732	-0.8493118949673549	-0.03878088868288717	-20.185982418701784	-5.45095143708209	-1.130740695627118	-0.0590187023943831	1.0	1.0	0.15249906164058913	0.8475009383594109	0.07554589616664535	0.5483502768677094	0.42270797740446125	0.8452421981374826	0.6612380129903326	1.0196951001258803	In	NA	Validation
Cpd03733	0.6282500987326475	-0.023944275795736228	-18.92876737190845	-3.18064033588966	0.33797520594282016	0.08159622297553322	1.0	1.0	0.24221905132938348	0.7577809486706165	1.0391318662530646	0.43674902108493224	0.36794205041454703	0.5491280831686353	0.33252763894337717	1.1959416975214505	In	NA	Validation
Cpd03737	0.07770064818319658	0.028253526402065958	-1.0727234158644832	3.69902999378067	0.2731400411076557	-0.004667513288203032	1.0	1.0	0.251874416486511	0.748125583513489	0.623795499822092	0.0441162605833295	0.4098905106255491	0.3481795544841032	0.28865873292705685	0.16329600690910182	In	NA	Validation
Cpd03738	0.07770064818319658	0.028253526402065958	-1.0727234158644832	3.69902999378067	0.2731400411076557	-0.004667513288203032	1.0	1.0	0.251874416486511	0.748125583513489	0.623795499822092	0.0441162605833295	0.4098905106255491	0.3481795544841032	0.28865873292705685	0.16329600690910182	In	NA	Validation
Cpd03746	-0.5315848203065814	-0.01257858194824002	-23.051356616873363	-7.915765411319179	0.4071148748159335	-0.04249487418452952	1.0	1.0	0.2637091356703096	0.7362908643296904	0.16414848292073322	0.3512560776570111	0.5475274142510875	1.166725103348454	0.3793090675632527	0.7593329677032912	In	NA	Validation
Cpd03752	2.556415179693418	0.056421418051759924	5.690643383126629	1.1172345886808197	2.415114874815933	0.031505125815470485	1.0	1.0	0.003897420666602369	0.9961025793333976	2.493746120805657	0.16776310196184405	0.7045115885901412	0.011438893254794665	1.7379662639276965	0.4066678860082173	In	NA	Validation
Cpd03754	-0.9064547521102118	0.1206176075577143	20.87191231814032	6.6287478110382105	0.9023420111397996	-0.11089840164250338	1.0	1.0	0.2408240871741224	0.7591759128258776	0.11865466074630693	0.6506479369189023	1.3658274615029196	0.7302993433139372	0.7143906973448148	1.8371515003097254	In	NA	Validation
Cpd03758	-1.8835848203065817	-0.07757858194823998	-16.18935661687337	-7.6277654113191815	-2.3008851251840667	-0.057494874184529525	1.0	1.0	0.1884698422075154	0.8115301577924846	0.8558048870340654	0.8401871888921646	0.24860974542162165	1.1291615883454946	1.452983605621466	0.9956844921042729	In	NA	Validation
Cpd03762	-0.8696126468470536	-0.019983896201684236	32.57642359633581	7.524236532842722	-1.3194625001383955	0.1590264103875718	1.0	1.0	0.38418167619671784	0.6158183238032822	0.09086085200415638	0.4069589780721189	1.8756912367967682	0.8470969267739548	0.7889313585133061	2.415991219487384	In	NA	Validation
Cpd03765	-0.3615848203065815	-0.04857858194824005	-15.263356616873367	-3.9337654113191807	-0.8588851251840666	-0.03249487418452952	1.0	1.0	0.09625755450536977	0.9037424454946302	0.292397057545227	0.6220486931103273	0.20827197781216578	0.6473573368839202	0.47729452337170064	0.6017652847693036	In	NA	Validation
Cpd03766	0.07541517969341882	0.020421418051760117	-6.932356616873378	0.1692345886808191	0.24811487481593275	0.011505125815470474	1.0	1.0	0.2188002701496079	0.7811997298503921	0.622071334668191	0.10302951349147045	0.15463724676059418	0.11220767696328136	0.27172615211407564	0.09153252014024187	In	NA	Validation
Cpd03771	-0.25382317316284386	-0.030510211991157762	-24.597260614190503	-5.8795228656535174	-0.417206861040652	-0.012402161040999641	1.0	1.0	0.20032889265909948	0.7996711073409005	0.3736928084003565	0.4861381053976487	0.614869008409087	0.9011402859395059	0.17844524445924742	0.2851690593809754	In	NA	Validation
Cpd03775	-0.227584820306582	-0.051578581948239936	-6.666356616873371	-3.28476541131918	-0.4448851251840669	-0.018494874184529525	1.0	1.0	0.07042901495800546	0.9295709850419945	0.3934871104845336	0.6446147443981028	0.16622455365488736	0.5627089992557225	0.19717296993799574	0.381170528661721	In	NA	Validation
Cpd03779	0.0007775712601198293	-0.02449372634518684	1.2201337269926529	3.764414609165285	-0.2768599588923445	0.04423358561289587	1.0	1.0	0.2854089352927258	0.7145910647072742	0.5657644705802397	0.4408819975112654	0.5097703579152381	0.35670759608466823	0.08348342743173026	0.6072272777680905	In	NA	Validation
Cpd03782	0.34617682683715684	0.03339956244493244	-17.901771892385995	-5.065237151367803	0.905349529936792	-0.046236747507165055	1.0	1.0	0.08240029609777255	0.9175997039022274	0.8263348364868061	0.005407689492639314	0.32320478800748614	0.7949339191156612	0.7164256510583281	0.8182927986313094	In	NA	Validation
Cpd03783	-0.08358482030658188	-0.05057858194823983	-43.90135661687337	-5.9277654113191804	-0.6318851251840671	-0.02749487418452952	1.0	1.0	0.4320794441180431	0.5679205558819569	0.5021211972252815	0.6370927273021766	1.4557806050255513	0.9074325067308013	0.32370130445998346	0.5229814433023098	In	NA	Validation
Cpd03785	-0.9553269325613392	-0.05231472326935335	-30.392749335995017	-5.788545422044496	-1.344274530213584	-0.04247734901092445	1.0	1.0	0.3745791406958181	0.6254208593041819	0.15552399887364896	0.6501520120005351	0.8673280551081933	0.8892742006341642	0.8057197266497931	0.7590568276034946	In	NA	Validation
Cpd03787	-0.043296857373369975	-0.039532768382135215	-20.99274933599501	-5.941928880691112	-0.17510159788275656	-0.017665318935736474	1.0	1.0	0.11406812170327141	0.8859318782967286	0.5325145726412159	0.5540059288195324	0.4578517964376916	0.9092798320580462	0.014631470521407694	0.36809941881991615	In	NA	Validation
Cpd03790	0.2815468020293507	-0.020647572499032932	8.836067792926723	4.678150872901548	-0.021365453397838616	0.04753028890959917	1.0	1.0	0.1459903775740401	0.8540096224259599	0.7775777273130011	0.41195116252693625	0.8415303778726746	0.4758851858471874	0.08938980390377044	0.6591726677463282	In	NA	Validation
Cpd03797	0.9145978794687352	-0.022239535299428514	12.45913036325311	7.532507209534451	0.5248984021172428	0.07105648557554171	1.0	1.0	0.1313066671476154	0.8686933328523846	1.2551535999371257	0.4239259339275892	0.9993557083222894	0.848175661801713	0.45900400629886623	1.0298694974365152	In	NA	Validation
Cpd03799	-0.5277938573113086	-0.03273548458694503	-7.499097042238116	0.29353548828616444	-0.8021346841670695	0.04093688231619256	1.0	1.0	0.4067803641420966	0.5932196358579034	0.16700839821836816	0.5028766439062549	0.12994929473764932	0.09599525089659112	0.4388959202419202	0.5552818877898525	In	NA	Validation
Cpd03800	-0.0297630227869033	-0.01697637740469175	-9.788989937498773	0.4843869087825718	-1.0833722745744867	-0.025184115928217687	1.0	1.0	0.07380566753361639	0.9261943324663836	0.5427245431995573	0.3843363702648243	0.030198573938979494	0.07110271548980993	0.6291874920024946	0.4865713608755461	In	NA	Validation
Cpd03802	1.2430852635678116	-0.034383836235296616	2.9393644962234244	-0.5306403358896598	0.6313817993494135	0.0041236955030057535	1.0	1.0	0.008377297708635822	0.9916227022913642	1.5029655928361563	0.5152755731852524	0.5846622922956449	0.20349157359279013	0.531053027186726	0.02477496696713476	In	NA	Validation
Cpd03804	0.19308526356781194	-0.015153067004527431	14.73441944127837	5.356172850923527	-0.11037644240882807	0.03654127792058817	1.0	1.0	0.0980527452614659	0.9019472547385341	0.7108420436848707	0.3706213982636096	1.0984702677971445	0.564318827318594	0.029163000728821605	0.4860213678188691	In	NA	Validation
Cpd03808	0.30077757126011995	-0.02229592414738452	3.545957902816823	4.7133157080663866	0.00940377737139218	0.04698083836014861	1.0	1.0	0.2236200661380171	0.7763799338619829	0.7920854846234644	0.42435009180593375	0.6110862921537363	0.480471695615559	0.11020894574202428	0.650515102749955	In	NA	Validation
Cpd03812	0.8529437441303895	-0.02449517439717296	9.494468709117774	7.064086156902871	0.4978307329443107	0.07030460587629359	1.0	1.0	0.1658421414669683	0.8341578585330317	1.2086415118380172	0.44089288978306074	0.8702111804117323	0.7870800325023083	0.4406894228772446	1.0180223032309523	In	NA	Validation
Cpd03814	0.4507775712601203	-0.016801418652879017	6.773430430289364	5.411667356418032	0.1681949861626008	0.04423358561289587	1.0	1.0	0.16778780243493208	0.8322121975650679	0.9052459916450769	0.3830203275426071	0.7516792044421708	0.5715569130468047	0.21765058844301263	0.6072272777680905	In	NA	Validation
Cpd03822	-0.4585848203065819	-0.05057858194823983	-47.23135661687337	-7.915765411319179	-0.9198851251840664	-0.04349487418452952	1.0	1.0	0.4614966981016342	0.5385033018983658	0.2192199296712508	0.6370927273021766	1.600839747724782	1.166725103348454	0.5185684720660387	0.77508973599669	In	NA	Validation
Cpd03825	-0.5843872639047151	-0.033834385685846124	-14.138108031249105	-2.9987722040215274	-0.7471896292220147	-0.011810370431060173	1.0	1.0	0.23412711977211098	0.765872880227889	0.12431414099043393	0.5111425967589202	0.15925468197007045	0.5254072279603407	0.4017188812450385	0.2758443518619501	In	NA	Validation
Cpd03829	-0.5315848203065814	-0.053578581948239945	-23.051356616873363	-7.915765411319179	-0.6918851251840676	-0.04249487418452952	1.0	1.0	0.10619060301561367	0.8938093969843863	0.16414848292073322	0.6596587785899537	0.5475274142510875	1.166725103348454	0.36429863104457877	0.7593329677032912	In	NA	Validation
Cpd03832	-1.9255848203065813	-0.06157858194823995	-23.71135661687337	-7.447765411319179	-2.1478851251840667	-0.06549487418452951	1.0	1.0	0.3682392640966431	0.6317607359033569	0.8874898290001165	0.7198349153573573	0.5762778749662507	1.1056843914686443	1.3494604228307487	1.1217386384514627	In	NA	Validation
Cpd03840	0.02550284598539452	-0.047021198872659334	3.9558480127069378	-1.600420555669879	-0.4565302885626741	-0.01840377702446677	1.0	1.0	0.02225482570752224	0.9777451742924778	0.5844173014079781	0.6103340309909042	0.6289416398839326	0.34302180045245634	0.20505234495153374	0.3797351318184255	In	NA	Validation
Cpd03841	-0.03218946170691341	-0.018999220850681342	2.5932106500695733	4.416612411363088	-0.290596222628608	0.031596222975533224	1.0	1.0	0.26932073837837467	0.7306792616216253	0.5408940294765885	0.3995522332479387	0.5695833793331466	0.4417730194449272	0.09277768718095057	0.40810328285151254	In	NA	Validation
Cpd03844	-0.6876839672014187	-0.02559262744408794	-14.488657481798553	-3.222948028197352	-0.9153214973538828	-0.01895322757391732	1.0	1.0	0.21936165391806806	0.7806383460819319	0.04638675886566044	0.4491479503639307	0.1745250731924096	0.554646227733707	0.5154806205754968	0.38839269681479843	In	NA	Validation
Cpd03845	-0.2898817693992208	-0.022845374696835133	-23.376020119161197	-4.188332643581966	-0.5065302885626742	-0.02279938142007116	1.0	1.0	0.23055995278026786	0.7694400472197321	0.3464900815163831	0.42848306823226695	0.5616701798089262	0.6805602537185211	0.2388834504386963	0.448995651789409	In	NA	Validation
Cpd03847	-0.26460704412449537	-0.029988231839692337	-18.613382756523823	-4.3251458303951535	-0.5224643544967401	-0.02444773306842281	1.0	1.0	0.14135169154279514	0.8586483084572049	0.365557419695849	0.48221176177459196	0.35420348527093726	0.6984046432860903	0.249664791747792	0.47496834677852784	In	NA	Validation
Cpd03849	-0.7005848203065819	-0.06457858194824008	-0.9973566168733612	-7.3397654113191795	-0.7488851251840662	-0.03249487418452952	1.0	1.0	0.02479536391421877	0.9752046360857812	0.03665431167638305	0.7424009666451347	0.4131735866764913	1.0915980733425346	0.402866091299943	0.6017652847693036	In	NA	Validation
Cpd03859	4.795415179693419	-0.1365785819482399	-79.24935661687338	-7.9407654113191795	3.662114874815933	0.10450512581547046	1.0	1.0	0.10951828219806281	0.8904817178019372	4.182855288948256	1.2839861975517652	2.995585582843093	1.1699858251369057	2.5817140347775283	1.5569119714263266	Outlier	3.8063975758599393	Validation
Cpd03862	-0.3565848203065816	-0.056578581948240066	-45.70035661687337	-7.9147654113191805	-0.7208851251840667	-0.04249487418452952	1.0	1.0	0.42432106489925503	0.575678935100745	0.2961690744459473	0.6822248298777309	1.534147391126427	1.1665946744769162	0.38392067222713233	0.7593329677032912	In	NA	Validation
Cpd03866	-1.5519696814871329	-0.05196625381771421	-10.311184954326023	-2.2119590172083408	-1.7741127061450914	-0.04752465614534589	1.0	1.0	0.34327661735992965	0.6567233826400704	0.6056333054017244	0.6475308188278978	0.007451078004213307	0.4227840718930361	1.0965577400967597	0.8385860766261916	In	NA	Validation
Cpd03867	-0.2846502408320171	-0.05381848266784959	-34.65365159163411	-5.970500309262541	-0.5615677632962912	-0.0259359956274658	1.0	1.0	0.34706749779260104	0.652932502207399	0.35043676435080184	0.6614633159041823	1.0529385140656184	0.9130063712448478	0.27612302270789696	0.498418555081109	In	NA	Validation
Cpd03870	-0.7095848203065813	-0.041578581948239934	-20.300356616873373	-7.1087654113191805	-1.088885125184067	-0.05249487418452952	1.0	1.0	0.08671494990307727	0.9132850500969227	0.029864681255086727	0.5693945734388484	0.4276902666337954	1.061469004017244	0.6329176086126482	0.9169006506372789	In	NA	Validation
Cpd03872	-1.0935848203065817	-0.03657858194824004	4.837643383126633	-4.6907654113191795	-1.2468851251840674	-0.10949487418452952	1.0	1.0	0.013849520549787608	0.9861504794502124	0.2598262167202409	0.531784487959222	0.6673537961809991	0.7460919926382275	0.7398239019520818	1.8150364433610084	In	NA	Validation
Cpd03877	-0.2036180331354845	-0.02449372634518684	-15.150195943337016	-1.7048161600654836	-0.466420398452784	-0.011810370431060173	1.0	1.0	0.2090282294781154	0.7909717705218846	0.4115677357376034	0.4408819975112654	0.20334255129851694	0.3566380013273083	0.21174421197097248	0.2758443518619501	In	NA	Validation
Cpd03878	-0.36284572955382094	-0.036525249585142895	-25.167937305919825	-5.6434326400896095	-0.7720940790857651	-0.031199153522202643	1.0	1.0	0.16242930375874065	0.8375706962412593	0.29144582334705466	0.5313833210122391	0.6397284293282127	0.8703473042380405	0.4185697826538443	0.5813489145200498	In	NA	Validation
Cpd03880	-0.2315848203065816	-0.06857858194824007	-36.46635661687337	-7.910765411319179	-0.3648851251840668	-0.010494874184529518	1.0	1.0	0.34063588758919217	0.6593641124108078	0.3904694969639576	0.7724890350288364	1.13190230893883	1.166072958990764	0.14304320115853572	0.25511638231453077	In	NA	Validation
Cpd03897	-0.07558482030658188	-0.04857858194824005	97.50964338312666	9.29223458868082	-0.7528851251840667	0.3035051258154705	1.0	1.0	0.003606166902391461	0.9963938330976085	0.5081564242664341	0.6220486931103273	4.704266971022778	1.0776949180783926	0.4055725797389163	4.692508861812681	Outlier	4.691526207987123	Validation
Cpd03899	-0.07558482030658188	-0.04857858194824005	97.50964338312666	9.29223458868082	-0.7528851251840667	0.3035051258154705	1.0	1.0	0.003606166902391461	0.9963938330976085	0.5081564242664341	0.6220486931103273	4.704266971022778	1.0776949180783926	0.4055725797389163	4.692508861812681	Outlier	4.691526207987123	Validation
Cpd03902	0.08374460422715269	-0.021746473597934027	-12.606239899380968	-1.3597612150105385	-0.2488379808703659	-0.01840377702446677	1.0	1.0	0.11651697054654109	0.8834830294534589	0.6283550806910948	0.42021711537960155	0.0925245084153965	0.3116328742251663	0.06452313754332015	0.3797351318184255	In	NA	Validation
Cpd03907	1.402415179693418	0.05942141805176005	-19.047356616873373	-6.2367654113191815	1.8681148748159329	-0.07749487418452952	1.0	1.0	0.010385557007586588	0.9896144429924134	1.6231646201193866	0.19032915324962135	0.37310795257909984	0.9477350280360605	1.3678539698981391	1.3108198579722479	In	NA	Validation
Cpd03908	2.9024151796934183	0.15942141805176013	49.03864338312663	16.19023458868082	5.142114874815934	0.024505125815470485	1.0	1.0	0.02153880509278483	0.9784611949072152	2.7547696903355097	0.9425308628421663	2.5928069993187477	1.9773932739478945	3.5831147571975372	0.296370507954426	Outlier	3.586397133992244	Validation
Cpd03909	-0.5295848203065816	-0.041578581948239934	-49.21335661687337	-7.8637654113191795	-1.003885125184067	-0.05249487418452952	1.0	1.0	0.4973066222519209	0.5026933777480791	0.16565728968102122	0.5693945734388484	1.6871782524784984	1.1599428020284752	0.5754047292844721	0.9169006506372789	In	NA	Validation
Cpd03917	-0.8905848203065814	-0.05557858194823995	5.7396433831266345	-6.985765411319179	-0.9448851251840668	-0.04349487418452952	1.0	1.0	0.015011855250835371	0.9849881447491646	0.10668233055099209	0.6747028127818047	0.7066460924917218	1.0454262528180631	0.5354840248096202	0.77508973599669	In	NA	Validation
Cpd03921	0.5480303185128668	-0.023394825246285614	12.443760100619027	-1.432838138087462	0.730832348799963	-0.017854326475016218	1.0	1.0	0.010275232860794348	0.9897247671392057	0.9786137929008468	0.43261604465859904	0.998686159637376	0.32116421483756263	0.598343467771082	0.3710775668220525	In	NA	Validation
Cpd03927	-0.15758257165908368	-0.04554780597612018	-8.273952343513809	-5.9013273769317145	-0.26081588359704283	-0.0259359956274658	1.0	1.0	0.037821475868038634	0.9621785241319614	0.44629704348189275	0.5992511444341216	0.09619558731452431	0.9039842237399599	0.0726276513565437	0.498418555081109	In	NA	Validation
Cpd03929	0.2914369119194609	-0.03658163843309894	-6.1765695697106375	1.9918871366378124	0.003359821327436069	0.07445336583267609	1.0	1.0	0.3526986253929074	0.6473013746070926	0.7850388596440968	0.531807478890584	0.18756031616738403	0.12551883807270958	0.10611947145236723	1.0833933525686024	In	NA	Validation
Cpd03935	0.8882820899950509	-0.04254028717912786	-0.01229820817547433	3.9317553298352026	0.5632442667788969	0.08383844046275976	1.0	1.0	0.20905664470646435	0.7909433552935357	1.2353008794070182	0.5766285366268282	0.4560840155877177	0.37853365744401046	0.48494966614616375	1.231271798931086	In	NA	Validation
Cpd03937	0.5892391097216582	-0.042625594477054926	13.28002383688276	-1.5300908853402089	0.0011620191296336255	-0.01730487592556567	1.0	1.0	0.004003864617970754	0.9959961353820292	1.0097018442804107	0.5772702195802428	1.0351148985721725	0.33384878091571407	0.1046323898924918	0.36242000182567957	In	NA	Validation
Cpd03941	-1.7931784726959241	-0.057460759312219716	-7.928217921358991	-3.68118978643911	-1.9719149039472887	-0.048074106694796434	1.0	1.0	0.28034309149454617	0.7196569085054538	0.7876020328101045	0.6888605830912244	0.11125622962064799	0.6144141831527935	1.2303950804855337	0.8472436416225645	In	NA	Validation
Cpd03944	0.1557226262051748	-0.02119702304848354	18.57013372699266	4.905073949824625	-0.1933434753758609	0.1387390801183904	1.0	1.0	0.2171962542081517	0.7828037457918483	0.6826555437673997	0.41608413895326934	1.2655589842911108	0.5054825066962075	0.026974328156469853	2.0963284571442378	In	NA	Validation
Cpd03945	-0.860584820306582	-0.053578581948239945	-20.977356616873365	-7.6757654113191816	-0.9588851251840662	-0.05249487418452952	1.0	1.0	0.12714584960357356	0.8728541503964264	0.08405022914667012	0.6596587785899537	0.457181269518894	1.1354221741793213	0.5449567343460253	0.9169006506372789	In	NA	Validation
Cpd03947	-1.6294422089596599	-0.014603616455076941	-10.654591547732617	-3.468002973252297	-2.002134684167069	-0.04862355724424699	1.0	1.0	0.24541742282960732	0.7545825771703927	0.664078841995304	0.36648842183727737	0.0075081610458839106	0.5866084676820433	1.2508424519338188	0.8559012066189375	In	NA	Validation
Cpd03950	0.10441517969341874	-0.06557858194823996	-15.027356616873375	-7.83576541131918	0.17811487481593247	-0.058494874184529526	1.0	1.0	0.025025377693964956	0.974974622306035	0.6439490326923692	0.7499229837410591	0.1979915100412897	1.1562907936254099	0.224362604432048	1.0114412603976717	In	NA	Validation
Cpd03965	-0.06900264852009982	-0.03273548458694503	-23.85459154773262	-3.9037172589665823	-0.2048819369143224	-0.006315864936554679	1.0	1.0	0.26533943101933855	0.7346605689806615	0.5131220369108451	0.5028766439062549	0.5825173753491415	0.6434381902807671	0.034781506345815005	0.18926870189822062	In	NA	Validation
Cpd03966	-0.06900264852009982	-0.03273548458694503	-23.85459154773262	-3.9037172589665823	-0.2048819369143224	-0.006315864936554679	1.0	1.0	0.26533943101933855	0.7346605689806615	0.5131220369108451	0.5028766439062549	0.5825173753491415	0.6434381902807671	0.034781506345815005	0.18926870189822062	In	NA	Validation
Cpd03968	0.5249533954359443	-0.010757462608923029	-13.784261877402955	1.3462827410334164	0.4286345466021608	0.04643138781069806	1.0	1.0	0.36255157232097734	0.6374484276790227	0.9612044841282917	0.3375575868529483	0.14384068205285042	0.0413133852940203	0.39386975328823215	0.6418575377535821	In	NA	Validation
Cpd03969	1.345832516315065	-0.04921900107046152	-4.417778360919431	-2.201519456768781	0.9335796015472156	0.13049732187663216	1.0	1.0	0.06805365924264994	0.9319463407573501	1.5804784676092025	0.6268659366962347	0.2641755548863619	0.42142245180555093	0.7355267416695759	1.9664649821986433	In	NA	Validation
Cpd03973	1.3244151796934185	0.07342141805176006	-13.001356616873364	-6.163765411319179	1.930114874815934	-0.08849487418452953	1.0	1.0	0.006224364645040281	0.9937756353549597	1.5643211564681487	0.2956373925925776	0.10973630790656201	0.9382137204137821	1.4098045407022215	1.4841443091996345	In	NA	Validation
Cpd03979	-0.16900264852010002	-0.02229592414738452	-13.358437701578774	-1.6564645117138352	-0.4416951237275093	-0.01675542537611512	1.0	1.0	0.16456672037331344	0.8354332796266866	0.4376816988964368	0.42435009180593375	0.12529122563072964	0.35033155039579794	0.19501454442237567	0.35376243682930664	In	NA	Validation
Cpd03980	-0.2265848203065817	-0.06257858194823984	-7.334356616873364	-5.2897654113191805	-0.05988512518406708	-0.039494874184529516	1.0	1.0	0.0504451534630701	0.9495548465369299	0.39424151386467793	0.7273569324532819	0.13712560250681377	0.8242188866895225	0.06332654231315504	0.7120626628230948	In	NA	Validation
Cpd03984	-0.0929209175237458	-0.020735775900932268	56.43431833317791	10.091153826075804	-0.596906109160952	0.21616926753042887	1.0	1.0	0.08535457685299053	0.9146454231470095	0.4950780139272993	0.4126146300239419	2.9149722449453592	1.1818970526618637	0.3000337288416804	3.3163779791101695	Outlier	3.1551607068567575	Validation
Cpd03987	0.1150632855458342	-0.03987834172980211	-15.333712426853499	-2.464156819406143	0.033579601547216134	0.02005776143707169	1.0	1.0	0.2219391379352995	0.7780608620647005	0.6519819997395635	0.5566053374485791	0.21133676864688888	0.455677946638073	0.12656684290065212	0.22629441792768076	In	NA	Validation
Cpd03998	-1.3665848203065822	-0.06857858194824007	26.495643383126634	3.7762345886808197	-1.7178851251840666	-0.0004948741845295089	1.0	1.0	0.08929062679782007	0.9107093732021799	0.46577833949957564	0.7724890350288364	1.6108045206794803	0.35824926267448237	1.0585129156411515	0.09754869938054302	In	NA	Validation
Cpd03999	0.16066768115022942	-0.026142077993538432	-5.4353607785018525	2.6770519718026478	-0.0697171017494875	0.04972809110740136	1.0	1.0	0.34760416330095967	0.6523958366990403	0.6863861099329471	0.45328092679026294	0.21984833773311363	0.21488411434081636	0.05667400958651409	0.6938029277318198	In	NA	Validation
Cpd04000	-0.6085848203065822	-0.06457858194824008	-40.34035661687337	-7.6857654113191805	-0.6758851251840667	-0.05049487418452952	1.0	1.0	0.4423515008186307	0.5576484991813693	0.10605942264963829	0.7424009666451347	1.3006588010760134	1.1367264628947018	0.35347267728868614	0.8853871140504813	In	NA	Validation
Cpd04006	-0.006914736432187992	-0.035482737334197836	-17.998547591688663	-3.5328381380874614	-0.20872809076047608	-0.01675542537611512	1.0	1.0	0.14308187477970236	0.8569181252202976	0.5599613676560544	0.5235415260379186	0.32742046367564337	0.5950648450674776	0.03738389907559661	0.35376243682930664	In	NA	Validation
Cpd04012	0.9544151796934184	-0.09257858194823987	-24.651356616873365	-6.0607654113191805	0.09511487481593316	0.03250512581547048	1.0	1.0	0.049490781651887694	0.9505092183481123	1.2851919058148384	0.9530174453310455	0.6172255008333006	0.9247795466453627	0.16820296932335882	0.42242465430161596	In	NA	Validation
Cpd04013	-0.3459257254431765	-0.001416803268263742	45.133869990728904	7.617711312461988	-0.7631236951560807	0.12060721198652224	1.0	1.0	0.0518794706872171	0.9481205293127829	0.3042103316401766	0.2672969876052934	2.422709978076711	0.8592887367969639	0.4125002225541343	1.81062881226393	In	NA	Validation
Cpd04015	0.04803031851286725	-0.006361858213318632	-10.753492646633722	-2.144926050175374	0.18577740374501792	0.08709072847003874	1.0	1.0	0.39487927325060745	0.6051207267493925	0.6014121028288064	0.30449377544228695	0.011816421892312207	0.41404103764707856	0.2295472409220145	1.2825173474851803	In	NA	Validation
Cpd04024	0.27925953360407313	0.15069279552763915	31.21326570159896	3.915213976451744	2.5346728382074684	-0.062026221191375575	1.0	1.0	0.03431235671302757	0.9656876432869724	0.775852204281675	0.8768740149918484	1.8163103011888955	0.37637618738849377	1.8188618253542834	1.067083876948132	In	NA	Validation
Cpd04025	-0.005266384783835793	-0.029438781290241724	-7.41667945982053	-1.6053656106149339	-0.1224643544967398	-0.005766414387104131	1.0	1.0	0.11164959187567824	0.8883504081243218	0.5612048897112374	0.4780787853482588	0.1335395121096728	0.3436667783886335	0.02098405214950785	0.1806111369018477	In	NA	Validation
Cpd04027	-2.199584820306582	-0.05957858194823995	-30.30135661687337	-7.3877654113191795	-2.6598851251840667	-0.08049487418452952	1.0	-1.0	0.5025680038813625	0.4974319961186376	1.0941963551595955	0.7047908811655065	0.8633468690767405	1.0978586591763613	1.6958909430192923	1.3580901628524442	In	NA	Validation
Cpd04029	-0.19867297819042934	-0.03987834172980211	-25.120525613666693	-4.093277698527023	-0.35653028856267394	-0.004118062738752489	1.0	1.0	0.31884065767741065	0.6811593423225893	0.4152983019031512	0.5566053374485791	0.6376631141834203	0.6681623445008932	0.13739013397720873	0.15463844191272896	In	NA	Validation
Cpd04030	2.9764151796934177	0.08342141805176008	62.69464338312663	-1.9797654113191798	2.823114874815933	-0.010494874184529518	1.0	1.0	1.684582513816757e-06	0.9999983154174862	2.810595540466171	0.3708575635518322	3.187680168297936	0.392499321898561	2.014028084702942	0.25511638231453077	Outlier	3.2110624589862176	Validation
Cpd04031	-0.30871039120795624	-0.03727712928439093	-20.60327565178449	-5.608094294224948	-0.3923948309654644	-0.03871795051468385	1.0	1.0	0.12931373806887625	0.8706862619311238	0.3322857055804185	0.537038972964062	0.44088581483544254	0.8657381636648912	0.16165687632276105	0.6998208565756797	In	NA	Validation
Cpd04032	-1.4884096393282569	-0.05231472326935335	-5.229591441258176	-4.369748429563294	-1.8826203948752385	-0.047740506905661284	1.0	1.0	0.11605351070978087	0.8839464892902191	0.557683394754968	0.6501520120005351	0.2288119184100976	0.704222109963255	1.1699764413687155	0.8419871870424352	In	NA	Validation
Cpd04034	-0.4580136375310889	-0.03658163843309894	7.548705155564082	1.8182607630114396	-0.6515852336176194	0.012365453744763994	1.0	1.0	0.13629635769272141	0.8637036423072786	0.21965083188776277	0.531807478890584	0.7854511825216699	0.1028729460913771	0.3370308333904644	0.10508850797845941	In	NA	Validation
Cpd04039	0.5123422403709909	-0.02825457289341348	-11.694253095393504	-5.065237151367803	0.8406878758014532	0.021432425425165783	1.0	1.0	0.08218955815594198	0.917810441844058	0.9516905861197696	0.46917114954217837	0.05279717389905026	0.7949339191156612	0.6726741462177869	0.24795467986935882	In	NA	Validation
Cpd04040	-0.4624092419266933	-0.00855966041112083	-9.798547591688658	0.3451838399345158	-0.6697171017494873	0.04533248671179696	1.0	1.0	0.46720339312560477	0.5327966068743952	0.21633477307394264	0.3210256811476176	0.029782230058198567	0.08925881467429603	0.3492992562594352	0.6245424077608361	In	NA	Validation
Cpd04042	-0.5354861650036159	-0.02449372634518684	9.186617243476164	1.1265025212531974	-0.8197171017494876	0.02665116803047829	1.0	1.0	0.11631936688491151	0.8836806331150885	0.1612052952941832	0.4408819975112654	0.8568007690950135	0.012647699241700667	0.4507925727209228	0.3301851978841562	In	NA	Validation
Cpd04045	1.3927933681905398	0.0807679834975638	14.905746904606485	11.671604953895356	1.7444472742976938	-0.048492386604909406	1.0	1.0	0.06489965835375422	0.9351003416462458	1.615905892998506	0.35089838347224844	1.1059335155302408	1.3880335097844139	1.284177737128603	0.8538343812479983	In	NA	Validation
Cpd04048	-0.2887828683003193	-0.03108713293859344	-18.882613525754604	-3.908112863362186	-0.4471896292220146	-0.01675542537611512	1.0	1.0	0.19595407197609938	0.8040459280239006	0.3473190962198384	0.49047771462725737	0.365931528686214	0.6440115040018135	0.19873224832206374	0.35376243682930664	In	NA	Validation
Cpd04049	-0.2887828683003193	-0.03108713293859344	-18.882613525754604	-3.908112863362186	-0.4471896292220146	-0.01675542537611512	1.0	1.0	0.19595407197609938	0.8040459280239006	0.3473190962198384	0.49047771462725737	0.365931528686214	0.6440115040018135	0.19873224832206374	0.35376243682930664	In	NA	Validation
Cpd04061	-0.3072066318094602	0.04918903612914289	19.732062694080167	6.109198938857758	0.3113645675307768	-0.00262772495077408	1.0	1.0	0.1738959672326036	0.8261040327673964	0.33342014675356735	0.11336100149565659	1.3161741253851398	0.6625351702065717	0.3145222926394056	0.1311555347086567	In	NA	Validation
Cpd04068	-0.8955848203065813	-0.056578581948240066	-22.67835661687336	-4.958765411319182	-0.7288851251840667	-0.09849487418452953	1.0	1.0	0.2135401806293642	0.7864598193706358	0.11045434745171243	0.6822248298777309	0.5312790478166088	0.7810469302104265	0.38933364910507834	1.641711992133622	In	NA	Validation
Cpd04071	0.04341517969341791	0.056421418051759924	33.639643383126625	6.5902345886808185	1.8291148748159327	-0.0004948741845295089	1.0	1.0	0.12131858173130594	0.8786814182686941	0.5979304265035796	0.16776310196184405	1.922006477269061	0.7252761071825684	1.3414657076181524	0.09754869938054302	In	NA	Validation
Cpd04074	2.715349759167983	0.08302362259530825	18.34484464896739	-0.3870416626460001	2.8151239660270178	0.0018835532447146464	1.0	1.0	0.00048032327759339744	0.9995196767224066	2.613646904783047	0.3678653393277201	1.2557450982497156	0.18476216068725773	2.0086212591394204	0.060072369475278775	In	NA	Validation
Cpd04075	-1.7057028724109635	-0.058329760863338326	0.19296494971927028	2.253559841113397	-1.845026409912832	0.01240986903418833	1.0	-1.0	0.6671593799945811	0.3328406200054189	0.7216101442749977	0.6953972276151242	0.4650255464321467	0.15964851362977095	1.1445395199497959	0.10578834940260293	In	NA	Validation
Cpd04076	-1.5783433078607594	-0.06460361645507692	21.9673864742454	-4.363057918307242	-1.344442376474762	-0.038733447354137085	1.0	1.0	0.021897923617938964	0.978102076382061	0.6255296582846454	0.7425892766335495	1.4135477443659124	0.7033494741301155	0.8058332951411439	0.7000650366842243	In	NA	Validation
Cpd04079	1.2954151796934186	0.1084214180517602	41.53264338312663	1.7962345886808198	3.9791148748159335	-0.054494874184529515	1.0	1.0	0.003701510565831234	0.9962984894341688	1.5424434584439703	0.5589079909499692	2.2658358506399408	0.10000009702913387	2.7962032435661386	0.9484141872240763	In	NA	Validation
Cpd04083	-0.8005848203065815	-0.054578581948240064	-16.750356616873376	-7.485765411319179	-0.6358851251840667	-0.031494874184529516	1.0	1.0	0.1430865311740669	0.8569134688259331	0.03878602633802485	0.6671807956858801	0.2730476370295104	1.1106406885870905	0.32640779289895616	0.5860085164759048	In	NA	Validation
Cpd04085	-0.5034472333132191	0.010843171467488808	-12.464177907423586	-1.4915529408414885	-0.18788355276997487	-0.06277810089062369	1.0	1.0	0.21038700624981654	0.7896129937501835	0.18537557365762392	0.1750772480473487	0.08633610278071696	0.32882232030334985	0.02328002380384038	1.0789310711536948	In	NA	Validation
Cpd04087	1.9434151796934185	-0.06057858194823984	-37.470356616873374	-4.6907654113191795	1.1501148748159329	0.12750512581547047	1.0	1.0	0.2307715674775095	0.7692284325224905	2.0312968487773353	0.7123128982614311	1.175637858269169	0.7460919926382275	0.8820392951024864	1.9193176421744982	In	NA	Validation
Cpd04090	2.593545247889788	-0.06509667815657147	-10.872448584115316	-4.4509514370820895	1.6309134397112277	0.026695583319902617	1.0	1.0	0.0020127926568095367	0.9979872073431905	2.521757169757979	0.7462980951815374	0.016998297661100007	0.7148133265994276	1.2073582344434672	0.33088503930829954	In	NA	Validation
Cpd04095	1.2314151796934176	-0.051578581948239936	8.091643383126637	1.2802345886808195	0.001114874815933753	0.009505125815470486	1.0	1.0	0.004855852903215552	0.9951441470967844	1.4941616421147486	0.6446147443981028	0.8091022797675751	0.03269879931549757	0.1046004910074938	0.06001898355344453	In	NA	Validation
Cpd04101	-0.13858482030658248	-0.05757858194823995	-43.64735661687338	-6.011765411319179	-0.4858851251840672	-0.04649487418452952	1.0	1.0	0.4284696950917395	0.5715303049082605	0.4606290113173565	0.6897468469736555	1.4447160337806253	0.9183885319399978	0.22491447643746912	0.8223600408768863	In	NA	Validation
Cpd04106	1.533415179693418	-0.06357858194823995	-24.02435661687336	-4.94476541131918	0.7491148748159331	0.14450512581547048	1.0	1.0	0.13668811527328206	0.8633118847267179	1.7219914629182616	0.7348789495492083	0.5899125631538956	0.7792209260088935	0.6107138290954437	2.1871827031622773	In	NA	Validation
Cpd04107	-0.41158482030658217	-0.08757858194823998	-20.62435661687337	-6.849765411319179	-0.4628851251840666	-0.033494874184529524	1.0	1.0	0.12878290492324052	0.8712170950767595	0.25467688853802245	0.9154073598514191	0.4418041291666935	1.0276879262888878	0.20935216791337402	0.6175220530627025	In	NA	Validation
Cpd04109	-0.36735429687174825	-0.016801418652879017	14.237716144575074	1.7287003234509997	-0.6356511676835536	0.032145673524983785	1.0	1.0	0.07603813393235237	0.9239618660676476	0.2880445449228031	0.3830203275426071	1.076833224435084	0.09119167902505675	0.3262494920813687	0.41676084784788564	In	NA	Validation
Cpd04112	1.7254151796934185	0.1374214180517599	26.243643383126624	0.8302345886808205	2.5331148748159316	-0.04049487418452952	1.0	1.0	0.0011412247764718275	0.9988587752235282	1.8668369119059254	0.7770464867318048	1.5998270720427812	0.025994192876626965	1.8178076728773989	0.7278194311164936	In	NA	Validation
Cpd04117	-0.3294422089596599	0.035396383544923166	20.89046339732232	4.241887136637812	0.13742575539336999	-0.002469711090400831	1.0	1.0	0.09085650259314249	0.9091434974068575	0.3166455521920022	0.009612432958995583	1.3666355707048075	0.4189837990333329	0.19683144660475876	0.12866574692360996	In	NA	Validation
Cpd04120	-0.6795848203065811	-0.056578581948240066	-33.876356616873366	-7.4997654113191805	-1.1388851251840668	-0.04249487418452952	1.0	1.0	0.25689756391022767	0.7431024360897723	0.052496782659409366	0.6822248298777309	1.0190785312838726	1.1124666927886235	0.6667487140998105	0.7593329677032912	In	NA	Validation
Cpd04126	-0.7195848203065811	-0.06257858194823984	-23.57735661687337	-7.346765411319179	-1.0698851251840669	-0.03549487418452951	1.0	1.0	0.14575891795793627	0.8542410820420637	0.02232064745364607	0.7273569324532819	0.5704406602149903	1.092511075443301	0.6200617885275264	0.6490355896494998	In	NA	Validation
Cpd04129	0.9935452478897876	0.03039204364793995	-1.2062831705814847	-3.119372489713669	1.2579811088841597	0.028199342718398857	1.0	1.0	0.026141775447721782	0.9738582245522782	1.3147117615274477	0.02803029729993395	0.40407247353294623	0.5411369871303338	0.9550239739677892	0.3545794277194255	In	NA	Validation
Cpd04132	-0.6437279232453746	-0.05141680326826372	-12.490855283996352	-3.190530445779769	-0.8686182006505863	-0.04642575504644479	1.0	1.0	0.13637726948502016	0.8636227305149798	0.07954734700386189	0.6433978424015655	0.08749820409456377	0.5504180390409897	0.48388013742814745	0.8212709466334458	In	NA	Validation
Cpd04133	-0.1948268243442757	0.036495284643824136	3.525078781937712	6.7017772465279215	0.1901730081406228	-0.0442279528486426	1.0	1.0	0.32575757145077977	0.6742424285492202	0.4181998533652437	0.017878385811659937	0.6101767704194908	0.7398244901739214	0.23252140404176536	0.7866406866479541	In	NA	Validation
Cpd04138	-0.011584820306581813	0.1084214180517602	27.758643383126625	7.8222345886808196	2.3601148748159337	-0.04249487418452952	1.0	1.0	0.26098709723300073	0.7390129027669993	0.5564382405956554	0.5589079909499692	1.6658224477753143	0.8859644769174521	1.7007520478918183	0.7593329677032912	In	NA	Validation
Cpd04139	0.7954151796934186	-0.04757858194823994	11.809643383126627	1.6382345886808205	-0.3828851251840666	0.0035051258154704945	1.0	1.0	0.006199777963650788	0.9938002220363492	1.1652417683719296	0.614526676014401	0.9710632084629921	0.07939233532612132	0.15522239913391409	0.03452162620694791	In	NA	Validation
Cpd04140	-0.037281819779384336	0.044677757933654166	13.386198032426035	5.780627510286331	1.4903119359518298	-0.00262772495077408	1.0	1.0	0.40906017705180986	0.5909398229481901	0.5370523373338124	0.07942708978471473	1.0397399849932802	0.619679969558354	1.1122241483367101	0.1311555347086567	In	NA	Validation
Cpd04147	-0.3795848203065813	-0.09157858194823998	-23.57735661687337	-7.1087654113191805	-0.2788851251840665	-0.03449487418452952	1.0	1.0	0.1719487493023404	0.8280512506976596	0.2788177967026337	0.9454954282351209	0.5704406602149903	1.061469004017244	0.08485369972061611	0.6332788213561011	In	NA	Validation
Cpd04150	3.750415179693418	0.07742141805176006	37.70364338312662	-2.362765411319181	3.6041148748159335	0.011505125815470474	1.0	1.0	9.551089110715338e-06	0.9999904489108893	3.39450375669769	0.3257254609762794	2.0990396171878816	0.4424535796976361	2.54246995241242	0.09153252014024187	Outlier	3.248281422497874	Validation
Cpd04157	-0.6003213298387814	-0.06954867140013181	-8.924371767512838	-2.2234974787468023	-0.4532335852659707	0.026101717481027728	1.0	1.0	0.37113879645725845	0.6288612035427416	0.11229342779033565	0.7797860644705429	0.0678624689841259	0.42428902041078287	0.20282172261172077	0.321527632887783	In	NA	Validation
Cpd04159	2.770988856912345	0.07249730680583456	-1.5987643735890076	3.6069432997600144	2.598582612643559	-0.05450742419889437	1.0	1.0	0.003455861395190496	0.9965441386048095	2.6556212281895606	0.2886862120021891	0.3869754804897528	0.33616879089931895	1.862104591766446	0.9486119348925022	In	NA	Validation
Cpd04164	-0.22449715401460552	0.03594583409437365	14.4195842764432	4.464414609165285	0.22753564550325994	-0.0019202605409502887	1.0	1.0	0.14966162708959796	0.850338372910402	0.3958164563719576	0.01374540938532776	1.0847556374360152	0.4480078061613066	0.25780179055964486	0.12000818192723715	In	NA	Validation
Cpd04165	-0.21558482030658155	0.013421418051760005	8.510643383126634	-6.061765411319182	1.3231148748159327	-0.054494874184529515	1.0	1.0	0.02579619126191024	0.9742038087380898	0.4025399510462629	0.15568363316294942	0.827354466191292	0.9249099755169009	0.9990949200880683	0.9484141872240763	In	NA	Validation
Cpd04168	-0.5235848203065823	-0.05957858194823995	-20.977356616873365	-7.9357654113191805	-1.0108851251840667	-0.04449487418452952	1.0	1.0	0.06167809121480394	0.9383219087851961	0.1701837099618852	0.7047908811655065	0.457181269518894	1.1693336807792156	0.5801410840526746	0.7908465042900887	In	NA	Validation
Cpd04169	-0.018484827298181742	0.05595595342237606	30.544092769268147	6.527244051639713	1.2639961464781453	-0.025184115928217687	1.0	1.0	0.07587144501057042	0.9241285549894296	0.5512328519981745	0.16426186906207002	1.7871602555788542	0.717060322518721	0.9590938813948167	0.4865713608755461	In	NA	Validation
Cpd04175	-0.37713144383953534	-0.041788407479879656	-2.2867342984010315	5.434010968932946	-0.6961542294617042	0.046244455500353734	1.0	-1.0	0.5983974689151464	0.40160253108485355	0.2806686322021391	0.5709728846750041	0.3570066133738109	0.5744711652132084	0.36718720138762717	0.6389120886529368	In	NA	Validation
Cpd04180	-0.29358482030658184	-0.05957858194823995	-37.665356616873375	-7.799765411319179	-0.4078851251840661	-0.022494874184529515	1.0	1.0	0.35491210591547295	0.645087894084527	0.34369648739502434	0.7047908811655065	1.1841323125713763	1.1515953542500397	0.17213795187749498	0.44419760183531587	In	NA	Validation
Cpd04183	-0.6085848203065822	-0.07157858194823996	-31.688356616873364	-7.4597654113191805	-1.0218851251840677	-0.03249487418452952	1.0	1.0	0.24259998329207588	0.7574000167079241	0.10605942264963829	0.7950550863166118	0.9237663978826962	1.1072495379271012	0.587583927259851	0.6017652847693036	In	NA	Validation
Cpd04184	-1.9025848203065816	0.01942141805176001	-9.660356616873372	-2.8107654113191805	-1.6858851251840674	-0.05049487418452952	1.0	1.0	0.4623506753754273	0.5376493246245727	0.870138551256803	0.11055153058739671	0.03580200913792121	0.5008857141466846	1.036861008129368	0.8853871140504813	In	NA	Validation
Cpd04192	-0.360584820306582	-0.07757858194823998	-20.977356616873365	-7.9357654113191805	-0.7798851251840668	-0.026494874184529518	1.0	1.0	0.07138575368441125	0.9286142463155888	0.2931514609253707	0.8401871888921646	0.457181269518894	1.1693336807792156	0.42384137670198413	0.507224675008911	In	NA	Validation
Cpd04197	2.671740736611592	0.05370031432463162	25.39296494971927	-1.8825303844505112	2.5745224622676197	0.028199342718398857	1.0	1.0	0.00020512824883567315	0.9997948717511643	2.5807481107617263	0.14729491320659852	1.562770410102002	0.3798170670701081	1.8458249620583382	0.3545794277194255	In	NA	Validation
Cpd04201	-0.6184848272981818	-0.025998933795669203	-34.864929787122826	-5.9659890310670525	-0.9375076129203512	-0.050748025702653764	1.0	1.0	0.34582715324353586	0.6541728467564641	0.09859082391172555	0.452204193686708	1.0621420677919349	0.912417970320616	0.5304922368970882	0.8893759638646872	In	NA	Validation
Cpd04207	1.4258760749574568	0.04693339703139862	5.2749198369373165	-2.585537903247504	1.827154041214988	0.028951222417646975	1.0	1.0	0.010577684739931592	0.9894223152600684	1.640863598807784	0.09639404564018636	0.6864021287672867	0.47150954442956766	1.3401389642502257	0.3664266219249884	In	NA	Validation
Cpd04212	0.7364918569744058	-0.01240581425727474	16.44376010061903	4.792986037736715	0.4967664147340293	0.041486332865643134	1.0	1.0	0.04294879965854592	0.9570512003414541	1.1207898145433857	0.3499565161319468	1.1729313760929085	0.4908630068095248	0.4399692816443659	0.5639394527862259	In	NA	Validation
Cpd04217	-0.0261455056629573	-0.026142077993538432	2.5932106500695733	4.001227795978472	-0.2252116072439927	0.032145673524983785	1.0	1.0	0.2619475062103306	0.7380524937896694	0.5454536103455913	0.45328092679026294	0.5695833793331466	0.38759487280604277	0.04853701077466125	0.41676084784788564	In	NA	Validation
Cpd04220	-0.2893323188497701	-0.027790429641890012	3.01024361710254	3.674304719055396	-0.5664203984527841	0.02225556363487389	1.0	1.0	0.2581668925610018	0.7418331074389982	0.3469045888681107	0.4656798560692604	0.5877498792355847	0.3449546648032173	0.2794064229452975	0.26092467791317253	In	NA	Validation
Cpd04223	0.8461768268371568	-0.023743294697924758	11.462889761749349	7.335514728331442	0.4873044171548369	0.07030460587629359	1.0	1.0	0.15023757362620238	0.8497624263737976	1.203536526558847	0.43523723783123647	0.9559581685095863	0.8224821547769231	0.4335670848799471	1.0180223032309523	In	NA	Validation
Cpd04228	0.5807632930025699	-0.023743294697924758	10.607250664004995	5.803935780963022	0.2098608081322807	0.05526701189133119	1.0	1.0	0.12292830232508023	0.8770716976749198	1.003307659498049	0.43523723783123647	0.9186854135610159	0.6227200410002183	0.24584260480832404	0.7810784191196928	In	NA	Validation
Cpd04232	-0.2505848203065817	0.12042141805176	60.84864338312663	8.520234588680816	2.390114874815933	-0.05349487418452952	1.0	1.0	0.02334385959537799	0.976656140404622	0.3761358327412199	0.649172196101073	3.1072660009037074	0.9770038292510139	1.7210507111841153	0.9326574189306777	In	2.5687042418208526	Validation
Cpd04237	0.1809973514799002	-0.04097724282870322	-9.746349789490855	1.1611179058685823	-0.12795885999124518	0.07610171748102773	1.0	1.0	0.41717337568592205	0.582826624314078	0.7017228819468656	0.5648712903012444	0.032056034393813375	0.017162544794941066	0.01726634824981975	1.1093660475577212	In	NA	Validation
Cpd04241	-1.1750466045640555	-0.002515704367164842	26.360793067652	-1.5652557205050444	0.3099532279208421	-0.04862355724424699	1.0	1.0	0.05324358312957911	0.9467564168704209	0.3212812621166471	0.27556294045795876	1.6049302650772366	0.3384352906840853	0.3135673490549674	0.8559012066189375	In	NA	Validation
Cpd04245	-0.6387828683003195	-0.016801418652879017	30.695408452267376	5.019909114659792	-0.8905962226286083	0.07005776143707168	1.0	1.0	0.08930449098074411	0.9106955090192559	0.08327791316940969	0.3830203275426071	1.7937517640631835	0.5204603276585449	0.4987509530269002	1.0141328325976187	In	NA	Validation
Cpd04249	-0.35358482030658234	-0.08057858194823986	-12.130356616873375	-6.8187654113191805	-0.5438851251840662	-0.03849487418452952	1.0	1.0	0.044819216729748645	0.9551807832702514	0.29843228458637905	0.86275324017994	0.07179441202337025	1.0236446312712082	0.2641585588025769	0.6963058945296962	In	NA	Validation
Cpd04252	0.09841517969341852	0.09942141805176008	31.68564338312663	8.99623458868082	1.6501148748159329	-0.05249487418452952	1.0	1.0	0.09527664728304819	0.9047233527169518	0.6394226124115046	0.4912098370866393	1.8368876890305337	1.0390879721031285	1.2203503499741108	0.9169006506372789	In	NA	Validation
Cpd04255	-0.6063652858827371	-0.03273548458694503	3.489364496223428	3.006722301472978	-0.8581786402110257	0.015112706492016743	1.0	1.0	0.27852947002894846	0.7214705299710515	0.10773384692133321	0.5028766439062549	0.6086210095582808	0.25788264341929606	0.4768165000187398	0.14837633296032418	In	NA	Validation
Cpd04260	0.2717407366115921	0.07174542710658653	29.62755141588468	3.1355147283314424	1.2880562968540852	-0.04247734901092445	1.0	1.0	0.013508000424598876	0.9864919995754011	0.7701799984159301	0.2830305600503661	1.747234518951167	0.274680894317093	0.9753735111029249	0.7590568276034946	In	NA	Validation
Cpd04261	0.12136479676196793	-0.029758332291909717	42.34334088956891	5.497168863669788	-0.3292369362286213	0.22744746301915075	1.0	1.0	0.09184506802465153	0.9081549319753485	0.6567358811010306	0.4804824534458256	2.3011508912624397	0.582708778152454	0.11892284833897623	3.494085892193615	In	2.9710940231660508	Validation
Cpd04265	-0.3398817693992209	-0.02449372634518684	5.5948590017179285	4.063315708066384	-0.6043324863648721	0.023354464733774997	1.0	1.0	0.24639459091876403	0.753605409081236	0.30876991250917896	0.4408819975112654	0.7003390960222368	0.39569292911582316	0.305058579853146	0.27823980790591857	In	NA	Validation
Cpd04268	-0.602584820306582	-0.053578581948239945	-4.258356616873371	-6.900765411319179	-0.6818851251840671	-0.04649487418452952	1.0	1.0	0.02659231846027299	0.973407681539727	0.11058584293050296	0.6596587785899537	0.271120173961118	1.0343397987373286	0.35753240994714586	0.8223600408768863	In	NA	Validation
Cpd04271	0.4244039448864934	-0.01735086920232963	7.751452408311343	4.241337686088364	0.1533598213274359	0.040387431766742025	1.0	1.0	0.11563013166390346	0.8843698683360965	0.8853496387621557	0.38715330396894027	0.7942831172568477	0.4189121348182023	0.20761278791385446	0.5466243227934798	In	NA	Validation
Cpd04276	-0.4105848203065818	-0.06257858194823984	-38.243356616873356	-7.674765411319179	-0.7938851251840662	-0.058494874184529526	1.0	1.0	0.24108193343402706	0.7589180665659729	0.2554312919181668	0.7273569324532819	1.2093107463491999	1.1352917453077829	0.4333140862383892	1.0114412603976717	In	NA	Validation
Cpd04279	-0.4105848203065818	-0.06257858194823984	-38.243356616873356	-7.674765411319179	-0.7938851251840662	-0.058494874184529526	1.0	1.0	0.24108193343402706	0.7589180665659729	0.2554312919181668	0.7273569324532819	1.2093107463491999	1.1352917453077829	0.4333140862383892	1.0114412603976717	In	NA	Validation
Cpd04283	-0.8628457295538209	-0.04930720447236087	9.495972468516266	1.9986726230682852	-1.2172068610406512	0.00489107204170713	1.0	1.0	0.15062550987747425	0.8493744901225257	0.08575586672498614	0.6275294041932404	0.870276686132204	0.12640386141067292	0.7197429322538461	0.012683592653026826	In	NA	Validation
Cpd04284	-0.9342743009823922	-0.018480136803187996	30.13507021287716	7.0573192396096385	-1.2969061091609526	0.1522594930943387	1.0	1.0	0.43017915414638697	0.569820845853613	0.1396418224495633	0.3956476741684716	1.7693426996104684	0.7861974311159606	0.7736692056619552	2.309366471637317	In	NA	Validation
Cpd04295	0.045415179693418566	0.12742141805175988	44.69464338312663	9.296234588680823	3.0421148748159337	-0.047494874184529516	1.0	1.0	0.13895230952619764	0.8610476904738024	0.5994392332638683	0.7018263157725503	2.403576694248039	1.0782166335645453	2.1622083267367143	0.838116809170285	In	NA	Validation
Cpd04305	-0.4312667821854	-0.004194422517473611	66.55612284445613	10.621980893744977	-0.9766053572812532	0.16579332768080488	1.0	1.0	0.026840109251524802	0.9731598907484752	0.2398287499687753	0.28819028708382166	3.355891249442424	1.2511322280798087	0.556946635172764	2.5226159673374506	Outlier	3.0276832856744793	Validation
Cpd04313	0.17141517969341802	0.12842141805176022	52.18064338312662	9.64423458868082	3.060114874815933	-0.05949487418452953	1.0	1.0	0.051138167017851566	0.9488618329821484	0.6944940591620222	0.7093483328684782	2.7296766168445683	1.123605880859788	2.1743875247120923	1.0271980286910705	In	NA	Validation
Cpd04314	-0.4838983611327687	-0.0026906631189775355	60.41025818280198	10.365589916301364	-1.0946504700632085	0.1703046058762936	1.0	1.0	0.047756309501794436	0.9522436904982056	0.20012330890856028	0.2768789831801756	3.08816936987334	1.2176914422192993	0.6368185684281703	2.5936991325708285	In	2.9101932513637427	Validation
Cpd04316	0.4494151796934185	0.06942141805176005	36.81364338312662	4.562234588680821	2.919114874815933	0.005505125815470482	1.0	1.0	0.07017869859827097	0.929821301401729	0.9042181988420772	0.2655493242088758	2.0602700565265257	0.4607663557033936	2.078983807238294	0.0030080896201505735	In	NA	Validation
Cpd04317	-0.4655848203065816	-0.07157858194823996	-42.53335661687336	-7.934765411319179	-0.9308851251840666	-0.04949487418452952	1.0	1.0	0.33951312637563835	0.6604868736243616	0.21393910601024244	0.7950550863166118	1.3961887409977587	1.1692032519076774	0.5260113152732145	0.8696303457570825	In	NA	Validation
Cpd04318	0.5859424064249547	-0.029438781290241724	-1.5315146246556963	-1.4262447314940552	0.7451180630856781	-0.006315864936554679	1.0	1.0	0.04436997052435121	0.9556300294756488	1.0072148001700456	0.4780787853482588	0.3899049672546191	0.320304244255993	0.6080094979102719	0.18926870189822062	In	NA	Validation
Cpd04322	-0.4756276844410393	-0.06509667815657147	-4.253651591634103	-4.712605572420436	-0.6450264099128317	-0.030447273822954517	1.0	1.0	0.04761556738313977	0.9523844326168602	0.2063627353608798	0.7462980951815374	0.27132513099642924	0.7489405802048738	0.33259298825789685	0.5695017203144868	In	NA	Validation
Cpd04326	-0.2772444067618578	-0.035482737334197836	-11.830965174106247	0.4528761476268242	-0.5180687501011353	0.04533248671179696	1.0	1.0	0.47149510305865594	0.5285048969413441	0.35602375060611624	0.5235415260379186	0.058752530335897155	0.07521262850865927	0.24669062862804114	0.6245424077608361	In	NA	Validation
Cpd04328	-2.001191594215475	-0.04705156537461642	5.086949912125285	-3.947943918285098	-2.043522650514336	0.0026354329439627782	1.0	1.0	0.22888922577475534	0.7711107742252447	0.9445278347987753	0.6105624483377688	0.6782139137082861	0.6492066235475792	1.278846465041689	0.04822517526971561	In	NA	Validation
Cpd04333	0.21610163886723133	0.017610088760721808	-28.458162869829604	-5.0486957979843465	0.361740507380401	-0.05450742419889437	1.0	1.0	0.1521918069728474	0.8478081930271526	0.7282056750094175	0.12417638048093657	0.7830549457209592	0.7927764490601448	0.3486077673407574	0.9486119348925022	In	NA	Validation
Cpd04334	-1.9970246265420784	-0.05910911096057143	-4.209536602677671	-4.363057918307242	-2.1614753435077287	-0.04587630449699424	1.0	1.0	0.23196317260593424	0.7680368273940658	0.9413842603010139	0.7012595123702228	0.27324683744634093	0.7033494741301155	1.3586558650247764	0.8126133816370728	In	NA	Validation
Cpd04343	-0.1816400111574625	-0.001966253817714353	44.17452933138826	7.602876147626826	-0.6323544643868502	0.10302479440410464	1.0	1.0	0.03542229661605978	0.9645777033839402	0.428148029806704	0.27142996403162656	2.3809198478663602	0.8573538029884327	0.32401886974155575	1.5335867323799954	In	NA	Validation
Cpd04349	-1.3985848203065814	-0.08557858194823997	-9.293356616873368	-7.894765411319179	-1.5368851251840674	-0.025494874184529517	1.0	1.0	0.11197699549438356	0.8880230045056164	0.4899192476641856	0.9003633256595681	0.05178900774771652	1.163986097046155	0.9360443137776241	0.4914679067155122	In	NA	Validation
Cpd04350	-1.4285848203065816	-0.08057858194823986	-29.49235661687337	-7.532765411319179	-1.5068851251840671	-0.03649487418452952	1.0	1.0	0.4963439429947637	0.5036560570052363	0.5125513490685082	0.86275324017994	0.8281057740486091	1.1167708455493792	0.9157456504853264	0.6647923579428986	In	NA	Validation
Cpd04351	-0.028343307860759257	-0.011306913158373521	21.98551834237726	5.079249774000449	-0.3730138050461906	0.11566215704146728	1.0	1.0	0.15702098733890235	0.8429790126610976	0.5437955809386814	0.34169056327928055	1.4143375921877572	0.528200062892671	0.1485432456762734	1.7327107272965732	In	NA	Validation
Cpd04355	-0.6838378133552651	-0.027790429641890012	-8.022173965315037	3.2880409827916592	-0.8246621566945422	0.033244574623884866	1.0	-1.0	0.6768070720466186	0.3231929279533814	0.04928831032775288	0.4656798560692604	0.1071633818165413	0.2945747215662653	0.45413850623064195	0.4340759778406313	In	NA	Validation
Cpd04356	0.4502281207106695	-0.022845374696835133	6.671232628091557	-0.6949260501753737	0.650063118030732	-0.013458722079411822	1.0	1.0	0.027084709505820426	0.9729152904941796	0.9048314842933493	0.42848306823226695	0.7472273349008617	0.2249191739168991	0.5436932204456657	0.30181704685106897	In	NA	Validation
Cpd04357	0.7702369772130967	-0.020735775900932268	16.94935592716289	7.22498841254197	0.3715149434706264	0.066545207380053	1.0	1.0	0.08970658935616194	0.9102934106438381	1.1462472473148226	0.4126146300239419	1.1949557896516958	0.8080663321332436	0.35522136690967626	0.9587863322031376	In	NA	Validation
Cpd04362	1.320415179693419	0.07042141805175994	40.97664338312664	17.55223458868082	1.9381148748159327	0.039505125815470485	1.0	1.0	0.12096730229589914	0.8790326977041009	1.5613035429475728	0.27307134130480043	2.2416157655526225	2.1550373969827255	1.4152175175801665	0.5327220323554074	In	NA	Validation
Cpd04366	2.0764151796934174	-0.07557858194823996	-26.43335661687337	-5.719765411319179	1.1111148748159332	0.14250512581547048	1.0	1.0	0.06253169225281274	0.9374683077471873	2.131632498336497	0.8251431547003136	0.6948517447642405	0.8803033014508859	0.8556510328224999	2.1556691665754797	In	NA	Validation
Cpd04367	0.5628654833480322	-0.015153067004527431	12.386067792926726	5.279799224549902	0.271491689459304	0.048629190008500266	1.0	1.0	0.09179756645130777	0.9082024335486922	0.9898054913974903	0.3706213982636096	0.9961730074769598	0.5543575014154131	0.28754342175715036	0.676487797739074	In	NA	Validation
Cpd04372	-0.014607044124495325	-0.013504715356175841	35.06903482589375	6.034744279494956	-0.3532335852659705	0.11731050868981895	1.0	1.0	0.06287019707641295	0.937129802923587	0.5541582647318695	0.3582224689846121	1.984272632605222	0.6528241330051312	0.13515951163739573	1.7586834222856924	In	NA	Validation
Cpd04383	-0.6580136375310889	-0.05196625381771421	-7.6540420971831695	-0.2311897864391103	-0.9587280907604762	-0.015107073727763471	1.0	1.0	0.2458847732926147	0.7541152267073853	0.06877015585894647	0.6475308188278978	0.12319968607824551	0.1644345763465045	0.5448504813830335	0.32778974184018783	In	NA	Validation
Cpd04385	0.4504151796934188	0.02342141805176001	37.82264338312663	4.425234588680818	0.621114874815933	0.0015051258154704786	1.0	1.0	0.005650917828947444	0.9943490821710526	0.9049726022222215	0.08046346220369494	2.1042234123774346	0.4428976003026798	0.5241061990483077	0.06603516279374567	In	NA	Validation
Cpd04389	-0.08389836113276801	-0.041788407479879656	-8.985230539002538	-2.5832822641497595	-0.23750761292035136	-0.010146521943255278	1.0	1.0	0.10267858123384499	0.897321418766155	0.5018846609661934	0.5709728846750041	0.06521138153126575	0.47121534396745174	0.05685676007681401	0.24962747676428645	In	NA	Validation
Cpd04390	0.8844151796934181	0.037421418051760025	42.80364338312661	5.77323458868082	2.201114874815933	-0.05149487418452952	1.0	1.0	0.004611242407144278	0.9953887575928557	1.2323836692047525	0.024844777139261386	2.3212022681686855	0.6187157191359778	1.5931691324426414	0.9011438823438801	In	NA	Validation
Cpd04391	-0.23126678218540006	-0.003442542818225573	59.03807773167415	10.421980893744976	-0.8284850565293735	0.1402294179063688	1.0	1.0	0.027475930267014892	0.9725240697329851	0.39070942599759156	0.2825346351319986	3.028395399942635	1.2250464537721975	0.45672516478222264	2.11981136434831	In	2.678587755729011	Validation
Cpd04402	-0.0464751759926271	-0.02559262744408794	-17.201844294985367	-2.7383326435819666	-0.2340028160352015	0.042585233964544215	1.0	1.0	0.3170608748353271	0.6829391251646729	0.5301168383316736	0.4491479503639307	0.2927150290794178	0.4914383899883418	0.054485337014162354	0.5812545827789715	In	NA	Validation
Cpd04405	-0.013508143025594345	0.04089088903942866	22.320683177542104	4.769909114659791	0.9236894916571062	-0.01840377702446677	1.0	1.0	0.08126283999581507	0.9187371600041849	0.5549872794353244	0.050942197222322204	1.4289378095006526	0.4878531097740311	0.7288348746501375	0.3797351318184255	In	NA	Validation
Cpd04419	-1.094424676922242	-0.004194422517473611	8.135822092576419	-1.9998236175332176	0.045199153996942125	-0.005635243747766563	1.0	1.0	0.25949421512721327	0.7405057848727867	0.2604598073899315	0.28819028708382166	0.8110267619652759	0.3951154911001355	0.1344288889934581	0.17854431153090866	In	NA	Validation
Cpd04424	1.217605398265728	0.0318958030464362	-23.19650873449125	-4.990801061142242	1.5647480261773938	-0.049244266304157534	1.0	1.0	0.037920226650750566	0.9620797733492494	1.4837434963266485	0.016718993396286564	0.5538504297894143	0.7852253038658364	1.16258925274617	0.8656815754535614	In	NA	Validation
Cpd04432	0.04198636246891065	0.08045132859986813	37.602001858860774	8.747381642132316	2.2269861949538097	-0.011260919881609622	1.0	1.0	0.17691319285376905	0.823086807146231	0.5968525219598033	0.3485164999182731	2.0946119798387386	1.0066303631058873	1.6106742396561744	0.26718678686557706	In	NA	Validation
Cpd04434	-0.6470246265420782	-0.03108713293859344	-14.72382231696339	-2.9042667095160333	-0.7345522665846523	-0.011260919881609622	1.0	1.0	0.2814394665161033	0.7185605334838967	0.07706030289349662	0.49047771462725737	0.18476916009391628	0.5130809829578432	0.3931681622757559	0.26718678686557706	In	NA	Validation
Cpd04444	-0.6125848203065818	-0.06457858194824008	-4.017356616873356	-7.0737654113191795	-0.6708851251840668	-0.03449487418452952	1.0	1.0	0.030878853408064955	0.969121146591935	0.1030418091290623	0.7424009666451347	0.28161844825256444	1.0569039935134121	0.35008956673997	0.6332788213561011	In	NA	Validation
Cpd04449	0.05541517969341836	0.02242141805176012	-9.232356616873377	0.051234588680820536	0.2591148748159329	0.016505125815470482	1.0	1.0	0.2786495464236034	0.7213504535763966	0.6069832670653089	0.08798547929961956	0.054446247298663	0.12759828380477165	0.2791689953212515	0.17031636160723582	In	NA	Validation
Cpd04450	0.12741517969341756	0.02342141805176001	-9.232356616873377	0.08723458868081835	0.286114874815933	0.013505125815470491	1.0	1.0	0.2450571266201026	0.7549428733798974	0.6613003104356823	0.08046346220369494	0.054446247298663	0.12290284442940196	0.29743779228431927	0.12304605672703967	In	NA	Validation
Cpd04468	-0.28358482030658205	-0.0015785819482398988	-12.105356616873381	-0.4857654113191803	-0.5188851251840667	0.01850512581547049	1.0	1.0	0.31379374984277475	0.6862062501572253	0.351240521196465	0.2685138896018303	0.07070537942052346	0.19763858782070717	0.24724300605899605	0.20182989819403346	In	NA	Validation
Cpd04469	1.312415179693418	0.1044214180517602	36.52764338312664	0.7622345886808191	3.883114874815933	-0.03449487418452952	1.0	1.0	0.005270930166873189	0.9947290698331268	1.5552683159064193	0.5288199225662674	2.047811523549956	0.03486335614121487	2.731247521030786	0.6332788213561011	In	NA	Validation
Cpd04473	-1.7295848203065818	-0.06157858194823995	-30.57635661687337	-7.7527654113191815	-1.9208851251840668	-0.056494874184529524	1.0	1.0	0.49286278039698517	0.5071372196030148	0.739626766491877	0.7198349153573573	0.8753262277080583	1.1454651972877514	1.1958672039190312	0.979927723810874	In	NA	Validation
Cpd04476	-0.21790374742119867	-0.02449372634518684	-11.205140998282067	2.4369420816927576	-0.3949918270242125	0.051925893305203565	1.0	-1.0	0.6092100659358453	0.3907899340641547	0.400790544592688	0.4408819975112654	0.031490813090999784	0.18356685232865705	0.16341406127502606	0.7284331877173117	In	NA	Validation
Cpd04482	0.4540742745568227	-0.03328493513639552	9.015188672047604	-1.725695280944605	0.007755425723039981	-0.02060157922226896	1.0	1.0	0.00749080274150371	0.9925091972584963	0.9077330357554413	0.5070096203325871	0.8493331169612054	0.3593612415022787	0.10909363457211746	0.4143653918039171	In	NA	Validation
Cpd04487	-0.4505848203065818	-0.06757858194823996	-25.177356616873368	-7.269765411319179	-0.6988851251840664	-0.03549487418452951	1.0	1.0	0.1409408769097119	0.8590591230902881	0.2252551567124035	0.76496701793291	0.6401387467972033	1.0824680523348706	0.36903498581278066	0.6490355896494998	In	NA	Validation
Cpd04489	-0.19658482030658145	-0.05057858194823983	-3.7403566168733695	-3.69776541131918	-0.4518851251840674	-0.02449487418452952	1.0	1.0	0.04090179422023599	0.959098205779764	0.4168736152690006	0.6370927273021766	0.2936849294921095	0.6165761232009391	0.20190932470619882	0.4757111384221135	In	NA	Validation
Cpd04492	-0.011859791377242636	-0.019548671400131827	1.669584276443201	4.3704585652092405	-0.26861820065058595	0.033244574623884866	1.0	1.0	0.28525864525653166	0.7147413547434683	0.556230801490507	0.4036852096742709	0.5293490099840052	0.43575322537393985	0.07790687158219778	0.4340759778406313	In	NA	Validation
Cpd04495	-0.2492224287398802	-0.019548671400131827	9.393210650069577	4.6297992245499024	-0.510376442408828	0.025002816382126643	1.0	1.0	0.19209545561371644	0.8079045443862836	0.37716362554421934	0.4036852096742709	0.8658002473075522	0.4695787349156775	0.24148584316847793	0.3042125028950374	In	NA	Validation
Cpd04499	0.2359424064249549	-0.015153067004527431	22.129474386333307	6.379249774000449	-0.0697171017494875	0.03818962956893982	1.0	1.0	0.06275452021588945	0.9372454797841105	0.7431736171196172	0.3706213982636096	1.420608505197558	0.6977575958921423	0.05667400958651409	0.511994062807988	In	NA	Validation
Cpd04502	0.7739963757093372	-0.014720738306947303	19.140333370771906	7.971604953895353	0.4091089284330323	0.06128204948531616	1.0	1.0	0.08464209595069239	0.9153579040493076	1.1490833502476951	0.3673694144093527	1.2903976243794064	0.9054466850936107	0.3806582883285953	0.8758559727641968	In	NA	Validation
Cpd04505	-0.4530685825860338	-0.037131088982549416	-9.41393220707328	-1.1443765996259234	-0.7219149039472893	0.0568709482502585	1.0	1.0	0.39041516196843007	0.6095848380315699	0.2233813980533106	0.535940455316916	0.04653657779430718	0.28354050189389296	0.3846174433064728	0.8063512726846681	In	NA	Validation
Cpd04507	-0.1929209175237458	-0.006450061615218057	-15.287486178100275	0.12874781103821034	-1.1796128760782454	-0.0259359956274658	1.0	1.0	0.13781969985813458	0.8621803001418654	0.41963767591289103	0.30515724293929325	0.2093230929669057	0.11748832168341897	0.6943060108349272	0.498418555081109	In	NA	Validation
Cpd04516	-0.33858482030658266	-0.0025785819482400107	-14.112356616873369	-0.14376541131917975	-0.5418851251840673	0.016505125815470482	1.0	1.0	0.39942095853399195	0.600579041466008	0.30974833528854	0.27603590669775663	0.15813291677708635	0.15303191375469236	0.26280531458309114	0.17031636160723582	In	NA	Validation
Cpd04518	-0.3899133987267536	-0.008705700712962337	74.23958149107264	11.369349314797606	-0.9525452069053134	0.1755677637710304	1.0	1.0	0.01674984480216779	0.9832501551978322	0.2710258822303725	0.32212419879476356	3.6905927281941304	1.3486106478608808	0.5406670054646557	2.6766294920097686	Outlier	3.2869798656009985	Validation
Cpd04519	-0.3899133987267536	-0.008705700712962337	74.23958149107264	11.369349314797606	-0.9525452069053134	0.1755677637710304	1.0	1.0	0.01674984480216779	0.9832501551978322	0.2710258822303725	0.32212419879476356	3.6905927281941304	1.3486106478608808	0.5406670054646557	2.6766294920097686	Outlier	3.2869798656009985	Validation
Cpd04531	-0.7712004507179018	-0.02504317689463733	-14.488657481798553	-1.7663546216039452	-0.9510357830681688	-0.01895322757391732	1.0	1.0	0.3308741952317722	0.6691258047682278	0.0166183585969219	0.4450149739375976	0.1745250731924096	0.3646643934219578	0.5396456959234702	0.38839269681479843	In	NA	Validation
Cpd04534	-0.3786352032380321	-0.03802900898363897	-26.702523772085236	-5.6246356476084065	-0.7510414475068167	-0.02668787532671392	1.0	1.0	0.20497086545500054	0.7950291345449995	0.2795341910289897	0.5426946249158852	0.7065770170698935	0.8678956337204079	0.40432510665924887	0.5102657492866719	In	NA	Validation
Cpd04541	-0.3885848203065825	-0.07457858194823985	-20.62435661687337	-6.9037654113191795	-0.5838851251840662	-0.029494874184529517	1.0	1.0	0.11085705342772767	0.8891429465722723	0.2720281662813361	0.8176211376043874	0.4418041291666935	1.0347310853519427	0.29122344319230686	0.5544949798891073	In	NA	Validation
Cpd04542	-0.08109056060801205	-0.02504317689463733	-16.1359102290513	-3.0614095666588903	-0.3916951237275091	-0.010711469332159072	1.0	1.0	0.1414262838784529	0.8585737161215471	0.5040028751728397	0.4450149739375976	0.24628155106791605	0.5335769484852518	0.16118343893521309	0.2585292218692042	In	NA	Validation
Cpd04548	-0.7821894617069131	-0.038229990081450525	3.6536502105091375	2.3116673564180323	-0.9307061127384979	0.010167651546961807	1.0	1.0	0.2917292797611122	0.7082707202388878	0.02490850563147247	0.5442064081695815	0.6157775095198471	0.1672274112788348	0.5258901914946236	0.0704582479929678	In	NA	Validation
Cpd04557	0.6815151727018176	-0.03426961048739845	22.00875442340348	3.3498004426171564	0.08279313895934799	0.1552670118913312	1.0	1.0	0.06070706954113625	0.9392929304588638	1.0793152180990313	0.5144163651567675	1.4153497861797553	0.30262993821810474	0.1598658104123771	2.3567552484595695	In	NA	Validation
Cpd04559	0.8657256990176071	0.025880765452451226	12.137325851974914	-1.4298988055031432	0.7760262216661153	0.009402350237195843	1.0	1.0	0.0070256278641148695	0.9929743721358851	1.2182842618097833	0.061964209010875806	0.9853374841412804	0.3207808410055149	0.6289226413772463	0.05839957258035092	In	NA	Validation
Cpd04566	-0.7222993518168032	-0.021746473597934027	-9.807888251029324	-2.583937039186363	-0.7482885303209162	-0.01895322757391732	1.0	1.0	0.21358187790555772	0.7864181220944423	0.020272795706826937	0.42021711537960155	0.029375338756035655	0.4713007455365873	0.40246242202497645	0.38839269681479843	In	NA	Validation
Cpd04567	-0.8157059452233965	-0.03768053953200004	1.0580458149047398	2.3226563674070437	-0.9581786402110254	0.009618200997511251	1.0	1.0	0.35786793321621746	0.6421320667837825	0.05019345408685094	0.5400734317432493	0.5027095970835921	0.16866069558145086	0.5444787109930646	0.061800682996594754	In	NA	Validation
Cpd04570	0.33429405477660346	-0.04097724282870322	-8.379866273007345	1.5457332904839676	0.03687630484391955	0.08324457462388488	1.0	1.0	0.3907038616507975	0.6092961383492025	0.817370433078843	0.5648712903012444	0.09158183842196004	0.06732749538650068	0.12879746524046512	1.2219143925105695	In	NA	Validation
Cpd04579	-0.16958482030658129	-0.07057858194823985	-44.05135661687337	-7.913765411319179	-0.5178851251840664	-0.039494874184529516	1.0	1.0	0.35015059102724555	0.6498494089727544	0.4372425065328909	0.7875330692206856	1.4623148006426336	1.166464245605378	0.24656638394925257	0.7120626628230948	In	NA	Validation
Cpd04581	0.21066768115022952	-0.02559262744408794	-0.5925036356447057	2.2308981256488014	-0.08620061823300412	0.04093688231619256	1.0	1.0	0.18270824757066706	0.8172917524293329	0.7241062789401512	0.4491479503639307	0.430809510513205	0.1566927716546073	0.04552089788744945	0.5552818877898525	In	NA	Validation
Cpd04589	-0.20946227090720465	-0.025998933795669203	37.28544615272678	5.755815480211141	-0.5495376881083213	0.18684595925975225	1.0	1.0	0.14764006830415966	0.8523599316958403	0.4071588230082519	0.452204193686708	2.0808224004548506	0.6164437644750786	0.26798320785384283	2.854337405093214	In	NA	Validation
Cpd04591	2.8984151796934183	0.29542141805176003	10.792643383126645	2.7202345886808192	6.134114874815935	-0.04149487418452952	1.0	1.0	0.019790040149885058	0.9802099598501149	2.7517520768149333	1.9655251878880258	0.9267613621791738	0.22051637433029644	4.254323890062841	0.7435761994098924	Outlier	3.737192441423476	Validation
Cpd04595	-1.2305149024861517	0.011595051166736843	8.399731867012507	-4.378770985954271	0.5354247179067173	-0.048492386604909406	1.0	1.0	0.17830216658260367	0.8216978334173963	0.3631267335599154	0.16942159609552573	0.8225230159081126	0.7053989118117187	0.4661263442961641	0.8538343812479983	In	NA	Validation
Cpd04596	-2.1085630880805395	0.024407372555912164	15.961891968750892	-1.842178797428121	-0.4340028160352014	-0.0755466341673239	1.0	1.0	0.27627963743030426	0.7237203625696957	1.0255292527016995	0.07304709556765775	1.1519405718578117	0.3745540551100081	0.1898097589628121	1.2801218914412118	In	NA	Validation
Cpd04597	0.7988084057845248	-0.03802900898363897	-23.160418508927346	-2.9832822641497594	0.30309389083904736	0.1184249066281733	1.0	1.0	0.3648010923375924	0.6351989076624076	1.1678016296046532	0.5426946249158852	0.5522782924980866	0.5233868925826736	0.30892616992724337	1.7762427323869832	In	NA	Validation
Cpd04599	0.3568215273040762	-0.011306913158373521	18.133320540179472	5.91056845531913	0.3143488323164469	0.040387431766742025	1.0	1.0	0.09260874699178578	0.9073912530082142	0.8343652344996714	0.34169056327928055	1.246530832219387	0.6366280203855703	0.3165415121747182	0.5466243227934798	In	NA	Validation
Cpd04601	-1.1596619891794406	-0.002515704367164842	-1.7529431960842712	-2.9982227534720765	-0.02356325559564106	-0.03598619460688435	1.0	1.0	0.33344938535760615	0.6665506146423938	0.309675056268277	0.27556294045795876	0.3802592499151162	0.5253355637452097	0.08790272234389501	0.6567772117023597	In	NA	Validation
Cpd04602	0.6716566921392407	0.05517660332514284	30.706397463256394	5.010019004769681	1.9500631180307328	-0.025546634167323917	1.0	1.0	0.021362200796105513	0.9786377992038945	1.0718779470395385	0.1583995843069706	1.794230459712787	0.5191703717861904	1.4233019631118902	0.4922834767712739	In	NA	Validation
Cpd04606	0.19033801082055926	0.1441875923361318	25.993210650069575	9.206172850923526	1.2918213597889745	-0.07170048032117006	1.0	1.0	0.06991660092587682	0.9300833990741232	0.7087695069262332	0.8279417653728612	1.588917895598012	1.0664699827401047	0.9779210359292458	1.2195189364666013	In	NA	Validation
Cpd04612	0.507920428402977	-0.015153067004527431	-15.179316822457892	0.9929860377367136	0.4341290520966668	0.052475343854654105	1.0	1.0	0.4050792009250752	0.5949207990749248	0.9483547562247384	0.3706213982636096	0.20461109476996506	0.004766705035083612	0.3975874571879206	0.7370907527136845	In	NA	Validation
Cpd04613	1.3018159245815168	0.0732491865050826	0.8613860023508461	7.17987563058708	1.5030938908390474	-0.041725469311676325	1.0	1.0	0.07849335196135077	0.9215066480386492	1.5472722020229916	0.294341863954012	0.4941428391819527	0.8021823228909251	1.1208727016191422	0.7472096333979314	In	NA	Validation
Cpd04614	-0.3072066318094602	0.04918903612914289	19.732062694080167	6.109198938857758	0.3113645675307768	-0.00262772495077408	1.0	1.0	0.1738959672326036	0.8261040327673964	0.33342014675356735	0.11336100149565659	1.3161741253851398	0.6625351702065717	0.3145222926394056	0.1311555347086567	In	NA	Validation
Cpd04615	0.004074274556823251	-0.02119702304848354	-10.016679459820537	-1.1718491270984508	-0.2427940248264108	-0.019502678123367864	1.0	1.0	0.11359011400129249	0.8864098859987075	0.568251514690605	0.41608413895326934	0.020280121413576338	0.28712371265043296	0.06043366325366378	0.3970502618111713	In	NA	Validation
Cpd04617	0.014513834996383273	-0.03218603403749454	-14.102393745534814	-3.0322886875380117	-0.18510171713410287	-0.006865315486005229	1.0	1.0	0.12664445755946585	0.8733555424405341	0.5761271543734274	0.49874366747992266	0.15769892110886008	0.5297787450833196	0.02139777230693771	0.19792626689459358	In	NA	Validation
Cpd04626	-0.2052663847838362	-0.027790429641890012	-20.34909704223812	-4.237233742483066	-0.2636731457055313	-0.011810370431060173	1.0	1.0	0.2153742594887602	0.7846257405112398	0.4103242136824208	0.4656798560692604	0.42981346312574925	0.6869383688651625	0.07456093807247861	0.2758443518619501	In	NA	Validation
Cpd04630	-0.3970246265420781	-0.038229990081450525	5.2541996610585935	1.736942081692758	-0.586750068782454	0.016211607590917852	1.0	1.0	0.16031256854937115	0.8396874314506289	0.26566114792951706	0.5442064081695815	0.6854995308845405	0.09226664225201876	0.2931619273741434	0.16569146295307025	In	NA	Validation
Cpd04633	-1.0305411100585613	-0.038229990081450525	-9.117778360919434	-3.716904072153396	-1.0449918270242124	-0.017854326475016218	1.0	1.0	0.22478993400179448	0.7752100659982055	0.21226582861231025	0.5442064081695815	0.05943742555111102	0.6190723571362955	0.6032184326081379	0.3710775668220525	In	NA	Validation
Cpd04636	0.5760522965348449	-0.042625594477054926	13.28002383688276	-1.6053656106149339	-0.004881936914322485	-0.01840377702446677	1.0	1.0	0.003955769877809545	0.9960442301221905	0.9997536678389504	0.5772702195802428	1.0351148985721725	0.3436667783886335	0.10054291560283476	0.3797351318184255	In	NA	Validation
Cpd04637	-0.7530712934635955	-0.04705156537461642	-0.7453809149423873	4.747544803519413	-0.920214379837644	0.035718139710880045	1.0	-1.0	0.6354708827475932	0.3645291172524068	0.0029416610851096233	0.6105624483377688	0.42414997685761563	0.4849361579092657	0.5187912530443851	0.4730513697750551	In	NA	Validation
Cpd04647	-0.05911253862999005	-0.028889330740791117	-14.497448690589767	-1.7784425336918577	-0.3059808380132236	-0.009612568233257972	1.0	1.0	0.1761413520799382	0.8238586479200618	0.5205831692419405	0.4739458089219257	0.1749080297120923	0.36624100615483546	0.10318725810007763	0.24121409187645826	In	NA	Validation
Cpd04648	-0.019552099069550456	-0.03218603403749454	-12.987558580699654	-3.0454755007248244	-0.21751929955168536	-0.0074147660354557795	1.0	1.0	0.11829158141283358	0.8817084185871664	0.5504276985663217	0.49874366747992266	0.10913524745662465	0.5314986862464587	0.04333222531509804	0.20658383189096657	In	NA	Validation
Cpd04649	-0.11076089027834186	-0.028339880191340632	-12.987558580699654	-1.5707502259995496	-0.2658709479033333	-0.01016201878270853	1.0	1.0	0.18551827503386187	0.8144817249661381	0.4816194781795536	0.46981283249559364	0.10913524745662465	0.33915193283539324	0.07604801963235377	0.24987165687283136	In	NA	Validation
Cpd04653	-0.6085848203065822	-0.05957858194823995	-12.130356616873375	-7.6857654113191805	-0.7568851251840671	-0.056494874184529524	1.0	1.0	0.038058972253056655	0.9619410277469433	0.10605942264963829	0.7047908811655065	0.07179441202337025	1.1367264628947018	0.4082790681778896	0.979927723810874	In	NA	Validation
Cpd04655	0.6944151796934186	0.00942141805176	-5.86535661687337	-6.9257654113191816	1.8471148748159336	-0.058494874184529526	1.0	1.0	0.017001437909294537	0.9829985620907055	1.0890470269773773	0.1857717015466512	0.20111715825010779	1.0376005205257801	1.3536449055935316	1.0114412603976717	In	NA	Validation
Cpd04658	1.165063285545834	0.044187592336131835	-22.173822316963392	-0.9784425336918572	2.3006125685801835	0.0019258933052035683	1.0	1.0	0.3549249163631837	0.6450750836368163	1.4441055488908492	0.07574005578031726	0.5093008757423457	0.2618979089243915	1.660491471911996	0.059405226952626344	In	NA	Validation
Cpd04663	0.5700083404908888	0.06451726266580213	30.11793592479485	1.5968321915828687	1.8753378433054573	-0.0343378429585327	1.0	1.0	0.00893913033629512	0.9910608696637049	0.9951940869699477	0.22866018355462545	1.76859630767654	0.07399226739366503	1.3727411900761304	0.6308045167132409	In	NA	Validation
Cpd04666	1.6114151796934175	-0.08257858194823986	-34.273356616873365	-2.33376541131918	1.1401148748159329	0.0035051258154704945	1.0	1.0	0.14303214046167456	0.8569678595383254	1.7808349265694994	0.877797274371791	1.036372369017084	0.4386711424230324	0.8752730740050539	0.03452162620694791	In	NA	Validation
Cpd04669	0.24308526356781204	-0.03108713293859344	-3.718327811468885	2.474854169604846	-0.03455226658465181	0.062365453744764016	1.0	1.0	0.30458062501807814	0.6954193749819219	0.7485622126920749	0.49047771462725737	0.29464453298359977	0.18851168317268224	0.0804673145445188	0.8929269226483979	In	NA	Validation
Cpd04673	-0.15856308808053954	-0.01405416590562633	45.186067792926714	6.339139883890558	-0.4900467720791576	0.14368413506344535	1.0	1.0	0.044600626517076636	0.9553993734829234	0.4455573385792597	0.3623554454109443	2.424983782412326	0.6925261081875937	0.22773033873963164	2.1742465421115944	In	NA	Validation
Cpd04678	-0.8986729781904294	-0.0640541659056263	-4.8600860532271275	-4.363057918307242	-0.9807061127384982	-0.015107073727763471	1.0	1.0	0.11992845316659195	0.880071546833408	0.11278406419770602	0.7384563002072163	0.2449080549898365	0.7033494741301155	0.5597212969817862	0.32778974184018783	In	NA	Validation
Cpd04681	0.3934151796934184	0.039421418051760033	5.411643383126631	2.7952345886808185	1.3791148748159323	-0.054494874184529515	1.0	1.0	0.0945737432729109	0.9054262567270891	0.8619716095540086	0.03988881133111234	0.692357984742368	0.23029853969565045	1.03698575823369	0.9484141872240763	In	NA	Validation
Cpd04690	-0.7514202309376822	-0.03768053953200004	12.573979880838806	1.857271752022428	-0.9471896292220148	0.000277541656851911	1.0	1.0	0.10572557100202118	0.8942744289979788	0.001696093934731409	0.5400734317432493	1.0043587030851728	0.10796110536566376	0.5370433031936884	0.08537792194174533	In	NA	Validation
Cpd04693	-0.07036452654630268	0.058963472219368374	13.923040137689204	0.4731087132938496	1.61813148482401	-0.008642762544759038	1.0	1.0	0.14077431174270538	0.8592256882572946	0.5120946315245338	0.18688447686936333	1.0631255272017863	0.07257371780038954	1.198709681161035	0.2259330883531605	In	NA	Validation
Cpd04697	0.1150632855458342	-0.03987834172980211	-15.333712426853499	-2.464156819406143	0.033579601547216134	0.02005776143707169	1.0	1.0	0.2219391379352995	0.7780608620647005	0.6519819997395635	0.5566053374485791	0.21133676864688888	0.455677946638073	0.12656684290065212	0.22629441792768076	In	NA	Validation
Cpd04702	-0.5739477034651551	-0.034383836235296616	-13.968877262018333	-4.363057918307242	-0.4691676512000366	0.033794025173335435	1.0	1.0	0.33913958955092216	0.6608604104490778	0.1321897806732564	0.5152755731852524	0.1518827689661824	0.7033494741301155	0.2136030639208165	0.4427335428370045	In	NA	Validation
Cpd04708	1.2010640448822691	-0.0432921668783759	-29.74613279464163	-3.756214594976827	0.682793138959348	0.11692114722967704	1.0	1.0	0.3410310390319009	0.6589689609680991	1.4712646434220094	0.5822841885786513	0.839160595305231	0.6241995842677265	0.5658390762583265	1.752548343975857	In	NA	Validation
Cpd04712	0.04016178924317186	-0.03878088868288717	-23.950644072837118	-3.3780191062550218	-0.15179332720606573	-0.009394642244007156	1.0	1.0	0.25140308471533146	0.7485969152846685	0.5954760577509856	0.5483502768677094	0.5867015486061249	0.5748719734529584	0.001139420758321567	0.23778028255872344	In	NA	Validation
Cpd04722	-0.22504660456405576	-0.02559262744408794	8.609144716003637	2.541887136637813	-0.4510357830681688	0.017310508689818944	1.0	1.0	0.11583216788712902	0.884167832112871	0.3954019490202303	0.4491479503639307	0.8316453127083699	0.19725471741863979	0.20133464105184573	0.183006592945816	In	NA	Validation
Cpd04726	-0.4275073836891595	-0.05532224206634583	-16.94538091494238	-0.3231318882099099	-0.7232218986346369	0.07707152316952667	1.0	-1.0	0.6891959616262968	0.31080403837370324	0.2426648529016477	0.6727746198078296	0.2815431497872909	0.17642648092730687	0.3855017848092492	1.1246470510810191	In	NA	Validation
Cpd04732	-0.26810888744855754	-0.05005908417160907	-15.185982418701775	-0.9103499333226917	-0.5818685151759899	0.0778234028687748	1.0	-1.0	0.5582800180319893	0.4417199819680106	0.3629156172554415	0.6331850561450647	0.2049014568350452	0.2530166678981495	0.28985896027411295	1.1364942452865823	In	NA	Validation
Cpd04737	1.2205577910403391	-0.01185636370782413	10.080573287432216	-2.2355853908347143	0.5956675136351279	0.018958860338170597	1.0	1.0	0.0030533146428174396	0.9969466853571826	1.485970791415328	0.3458235397056136	0.8957426601902269	0.42586563314366044	0.5068879518387529	0.20897928793493492	In	NA	Validation
Cpd04743	0.7211072415897901	0.05737440552294516	20.070133726992665	0.4188102135608896	2.1335796015472157	-0.01895322757391732	1.0	1.0	0.020215533150525156	0.9797844668494748	1.109183608695015	0.17493149001230218	1.3309009404619359	0.0796558098467689	1.5474732733614749	0.38839269681479843	In	NA	Validation
Cpd04745	-0.13058482030658158	-0.10157858194824	-30.30135661687337	-7.1827654113191794	-0.11788512518406602	0.005505125815470482	1.0	1.0	0.32090702231516655	0.6790929776848335	0.46666423835850984	1.0207155991943753	0.8633468690767405	1.07112074051106	0.02408245994804731	0.0030080896201505735	In	NA	Validation
Cpd04746	-0.13058482030658158	-0.10157858194824	-30.30135661687337	-7.1827654113191794	-0.11788512518406602	0.005505125815470482	1.0	1.0	0.32090702231516655	0.6790929776848335	0.46666423835850984	1.0207155991943753	0.8633468690767405	1.07112074051106	0.02408245994804731	0.0030080896201505735	In	NA	Validation
Cpd04747	-0.5805411100585613	-0.016251968103428528	-20.62382231696339	-2.1037172589665825	-0.7977390797714656	-0.038733447354137085	1.0	1.0	0.3176895642562998	0.6823104357437002	0.12721569245252645	0.3788873511162749	0.4417808543658268	0.4086662215122686	0.4359217571221701	0.7000650366842243	In	NA	Validation
Cpd04752	-0.2887828683003193	-0.03108713293859344	-18.882613525754604	-3.908112863362186	-0.4471896292220146	-0.01675542537611512	1.0	1.0	0.19595407197609938	0.8040459280239006	0.3473190962198384	0.49047771462725737	0.365931528686214	0.6440115040018135	0.19873224832206374	0.35376243682930664	In	NA	Validation
Cpd04758	0.0974808679634166	-0.030537682389142826	-5.943602536743609	-2.8223985776479013	-0.14499182702421254	-0.00906311768380743	1.0	1.0	0.053542114620404035	0.946457885379596	0.6387177644842829	0.4863447382009242	0.1977086639389698	0.5024030149033542	0.005741466160786163	0.2325565268800854	In	NA	Validation
Cpd04763	0.14441517969341874	0.05342141805176004	17.126643383126634	6.5902345886808185	1.9651148748159324	0.00750512581547047	1.0	1.0	0.42477240153811424	0.5752275984618858	0.6741251678981326	0.1451970506740686	1.2026786624365091	0.7252761071825684	1.433486314543234	0.02850544696664676	In	NA	Validation
Cpd04769	-1.3778833235387835	-0.0613372796603308	0.19296494971927028	1.5513042020156536	-1.5841241542737343	0.0018835532447146464	1.0	1.0	0.4672177344224049	0.5327822655775951	0.4743019685285171	0.7180198354224188	0.4650255464321467	0.06805410309101682	0.9680072853024972	0.060072369475278775	In	NA	Validation
Cpd04772	1.4304151796934184	-0.054578581948240064	-23.634356616873372	-3.9177654113191807	0.6381148748159324	0.14550512581547048	1.0	1.0	0.18599850093435744	0.8140014990656426	1.6442879147634213	0.6671807956858801	0.5729236545494818	0.6452704749393112	0.5356087749139425	2.202939471455676	In	NA	Validation
Cpd04778	1.5724151796934178	0.01842141805176012	33.15164338312664	3.8842345886808185	1.651114874815934	-0.026494874184529518	1.0	1.0	0.0011571045864093854	0.9988428954135906	1.7514131947438805	0.11807354768332133	1.9007485608614867	0.37233558080059215	1.221026972083855	0.507224675008911	In	NA	Validation
Cpd04780	-0.3162553957728472	-0.034933286784747226	-23.376020119161197	-4.013057918307242	-0.4329039149363	-0.01840377702446677	1.0	1.0	0.2833269017054503	0.7166730982945497	0.3265937286334622	0.5194085496115854	0.5616701798089262	0.6576993690917963	0.18906621818287425	0.3797351318184255	In	NA	Validation
Cpd04783	-0.2786352032380314	-0.054570362367097634	-30.331095200656673	-5.388545422044497	-0.5472820490105762	-0.016161559537240234	1.0	1.0	0.31865525145217155	0.6813447485478284	0.3549745290433984	0.6671189678560054	0.8646423205688412	0.8371026520189424	0.2664569925687072	0.34440503040879017	In	NA	Validation
Cpd04786	0.9277006481831968	0.03924253739107695	-1.5809651741062398	1.8265025212531976	1.5385246564922712	0.09533248671179698	1.0	1.0	0.3080099670813583	0.6919900329186417	1.2650383729445616	0.038543267943323745	0.3877508368314053	0.10394790931833904	1.1448459410252452	1.4123808224307746	In	NA	Validation
Cpd04791	0.016711637194186203	-0.0041640560155164295	39.555298562157475	4.928700323450999	-0.44059622262860826	0.04368413506344531	1.0	1.0	0.00917941951182688	0.9908205804881731	0.5777851837803382	0.28796186973695626	2.1797001315556916	0.5085640679468321	0.1942710036424381	0.5985697127717173	In	NA	Validation
Cpd04792	0.016711637194186203	-0.0041640560155164295	39.555298562157475	4.928700323450999	-0.44059622262860826	0.04368413506344531	1.0	1.0	0.00917941951182688	0.9908205804881731	0.5777851837803382	0.28796186973695626	2.1797001315556916	0.5085640679468321	0.1942710036424381	0.5985697127717173	In	NA	Validation
Cpd04793	0.016711637194186203	-0.0041640560155164295	39.555298562157475	4.928700323450999	-0.44059622262860826	0.04368413506344531	1.0	1.0	0.00917941951182688	0.9908205804881731	0.5777851837803382	0.28796186973695626	2.1797001315556916	0.5085640679468321	0.1942710036424381	0.5985697127717173	In	NA	Validation
Cpd04798	-0.243584820306582	-0.07457858194823985	-9.83235661687337	-6.9867654113191815	-0.4678851251840666	-0.03049487418452952	1.0	1.0	0.031927436951955546	0.9680725630480445	0.38141665640222827	0.8176211376043874	0.02830946483033344	1.0455566816896016	0.21273527846209025	0.5702517481825061	In	NA	Validation
Cpd04805	-0.4508156543658504	0.04843715642989485	28.58694991212528	5.804687660662269	0.1880562968540853	-0.0033796046500221893	1.0	1.0	0.08844744332202858	0.9115525566779714	0.2250810147178389	0.10770534954383357	1.7019045603845395	0.6228181078209235	0.23108919038535103	0.14300272891421956	In	NA	Validation
Cpd04808	-0.22449715401460552	0.03594583409437365	14.4195842764432	4.464414609165285	0.22753564550325994	-0.0019202605409502887	1.0	1.0	0.14966162708959796	0.850338372910402	0.3958164563719576	0.01374540938532776	1.0847556374360152	0.4480078061613066	0.25780179055964486	0.12000818192723715	In	NA	Validation
Cpd04810	0.4584151796934179	-0.01357858194823991	4.626643383126634	-6.6037654113191815	1.4161148748159331	-0.04849487418452952	1.0	1.0	0.00867743943628807	0.9913225605637119	0.9110078292633735	0.35877809475293576	0.6581623610129699	0.9956024238905266	1.062020776294191	0.8538735774636838	In	NA	Validation
Cpd04812	-0.4765848203065817	-0.04857858194824005	-12.370356616873364	-7.9357654113191805	-1.0348851251840667	-0.04349487418452952	1.0	1.0	0.02351991187085023	0.9764800881291498	0.20564066882865745	0.6220486931103273	0.08224912501070175	1.1693336807792156	0.5963800146865126	0.77508973599669	In	NA	Validation
Cpd04816	-0.04780813556885887	-0.05005908417160907	-37.00252377208524	-5.910349933322692	-0.3066805452511775	-0.02894351442445828	1.0	1.0	0.32931873228821973	0.6706812677117803	0.5291112491217689	0.6331850561450647	1.15525844944289	0.9051610255884236	0.10366069548762459	0.5458073319033608	In	NA	Validation
Cpd04819	-0.5085848203065826	-0.06657858194824008	-13.987356616873369	-7.4807654113191795	-0.4198851251840665	-0.02849487418452952	1.0	1.0	0.07944786499467549	0.9205521350053245	0.1814997606640462	0.7574450008369855	0.152687753762851	1.1099885442294004	0.18025741719441424	0.5387382115957086	In	NA	Validation
Cpd04820	0.060462541122871215	-0.04930720447236087	-0.5784636217092983	-3.733658203999384	-0.2262294174316291	-0.017665318935736474	1.0	1.0	0.02304649619504706	0.9769535038049529	0.6107910135884971	0.6275294041932404	0.4314211118300084	0.6212575796465676	0.04922568365113797	0.36809941881991615	In	NA	Validation
Cpd04823	-1.4832883628058142	0.006824954973494567	2.1921117489706776	-1.4141568194061425	-1.0279588599912457	-0.0964257550464448	1.0	1.0	0.13758395145141045	0.8624160485485896	0.5538198864357847	0.205302341210303	0.5521109881226334	0.31872763152311534	0.5916935505191048	1.609109361303384	In	NA	Validation
Cpd04828	2.1634149338974824	0.0029788011273406572	-21.57766847080954	-0.98118978643911	1.908854326821942	0.000277541656851911	1.0	1.0	0.03344001467290425	0.9665599853270957	2.1972654069797484	0.2342331761946321	0.48333163675137675	0.26225623000004555	1.3954191838642287	0.08537792194174533	In	NA	Validation
Cpd04835	-0.17889275841020982	-0.003065154916615331	47.218485375344294	7.930348675099353	-0.5752116072439929	0.10742039879970904	1.0	1.0	0.0323885236875161	0.9676114763124839	0.43022056656534163	0.27969591688429096	2.5135185428064215	0.900065675206389	0.2853547491847986	1.602847252350979	In	NA	Validation
Cpd04837	0.4661621866447354	-0.01020801205947254	6.186067792926718	5.411117905868583	0.4599532279208429	0.039288530667840924	1.0	1.0	0.20639510325985555	0.7936048967401444	0.9168521974934472	0.3334246104266161	0.726092921970884	0.571485248831674	0.4150606655164553	0.5293091928007339	In	NA	Validation
Cpd04842	-0.4045848203065816	-0.09257858194823987	-23.57735661687337	-7.120765411319179	-0.2898851251840666	-0.03249487418452952	1.0	1.0	0.18268169719493887	0.8173183028050611	0.2599577121990314	0.9530174453310455	0.5704406602149903	1.0630341504757006	0.09229654292779194	0.6017652847693036	In	NA	Validation
Cpd04846	-0.13658506610251753	-0.00746075931221973	36.660243617102545	6.585293730044405	-0.5219149039472895	0.11181600319531344	1.0	1.0	0.0634773211383487	0.9365226788616513	0.46213763264836044	0.3127597282949523	2.053587762667753	0.724631676566192	0.2492930213578231	1.6721077723219626	In	NA	Validation
Cpd04850	1.9964151796934173	0.14442141805176	1.7996433831266216	1.02023458868082	2.6391148748159337	-0.04049487418452952	1.0	1.0	0.008025397915766286	0.9919746020842337	2.0712802279249707	0.8297006064032837	0.5350145542830217	0.001212707284396618	1.8895296165101847	0.7278194311164936	In	NA	Validation
Cpd04852	1.025415179693419	-0.08857858194824009	-35.96735661687337	-5.908765411319179	0.1631148748159328	0.14450512581547048	1.0	1.0	0.4229782053832897	0.5770217946167103	1.3387545458050687	0.9229293769473453	1.1101652181860022	0.9049543581715782	0.2142132727858995	2.1871827031622773	In	NA	Validation
Cpd04854	-0.21076089027834208	-0.002515704367164842	49.21573812259707	8.900678345429021	-0.6065302885626739	0.1068709482502585	1.0	1.0	0.035848217628983714	0.9641517823710163	0.4061791401651453	0.27556294045795876	2.6005214771217884	1.0266246791273805	0.306545661413021	1.5941896873546062	In	NA	Validation
Cpd04855	-0.7775848203065818	-0.054578581948240064	-31.688356616873364	-7.490765411319179	-1.2528851251840667	-0.054494874184529515	1.0	1.0	0.20688259361299643	0.7931174063870036	0.02143474859471121	0.6671807956858801	0.9237663978826962	1.1112928329447809	0.7438836346105409	0.9484141872240763	In	NA	Validation
Cpd04858	-0.3072066318094602	0.04918903612914289	19.732062694080167	6.109198938857758	0.3113645675307768	-0.00262772495077408	1.0	1.0	0.1738959672326036	0.8261040327673964	0.33342014675356735	0.11336100149565659	1.3161741253851398	0.6625351702065717	0.3145222926394056	0.1311555347086567	In	NA	Validation
Cpd04860	-2.1107608902783417	-0.02504317689463733	-8.21063550377657	-1.4191018743511983	-2.252134684167069	-0.10137080999149974	1.0	1.0	0.3425425333682873	0.6574574666317127	1.0271872821086097	0.4450149739375976	0.09895375142584815	0.31937260945929263	1.4199979793696311	1.6870274462707404	In	NA	Validation
Cpd04868	-0.8425449776741216	0.07400106620433096	48.632062694080155	13.458071119308887	0.8948232141473179	-0.016913439236488356	1.0	1.0	0.32188538274929024	0.6781146172507098	0.0704409108874747	0.2999975159058375	2.575095814276362	1.6210402757802167	0.7093033130610304	0.3562522246143532	In	NA	Validation
Cpd04877	0.5654151796934189	0.03042141805176013	-6.3013566168733774	-3.02476541131918	1.8971148748159328	-0.04449487418452952	1.0	1.0	0.08253880094357535	0.9174611990564246	0.9917289909387912	0.02780934253221593	0.18212442965645445	0.5287974926558282	1.3874760110806934	0.7908465042900887	In	NA	Validation
Cpd04880	-0.2975848203065823	0.03142141805176002	2.6766433831266307	-6.708765411319179	1.515114874815933	-0.08049487418452952	1.0	1.0	0.037951915956236704	0.9620480840437633	0.3406788738744477	0.020287325436291314	0.5732178179908977	1.009297455402022	1.1290063651587725	1.3580901628524442	In	NA	Validation
Cpd04882	-0.039584820306581385	0.1154214180517601	33.62164338312664	8.212234588680817	2.555114874815934	-0.05249487418452952	1.0	1.0	0.1985941125898606	0.8014058874101394	0.5353149459516214	0.6115621106214465	1.9212223737950116	0.936831736817293	1.832693359291752	0.9169006506372789	In	NA	Validation
Cpd04884	-0.10958482030658168	0.14042141805176	49.53964338312663	8.488234588680823	3.181114874815933	-0.05249487418452952	1.0	1.0	0.10743908730191065	0.8925609126980893	0.48250670934153544	0.7996125380195819	2.6146312126798033	0.972830105361797	2.2562587999910253	0.9169006506372789	In	NA	Validation
Cpd04887	0.2941841646667136	-0.022845374696835133	4.1437601006190325	4.427601422352099	0.06160157956919424	0.038739080118390376	1.0	1.0	0.19350970290974367	0.8064902970902563	0.7871113964027343	0.42848306823226695	0.6371273354921462	0.44320630374754316	0.14552713278906193	0.520651627804361	In	NA	Validation
Cpd04891	-0.33218946170691305	-0.028339880191340632	0.5635403203992501	3.900678345429022	-0.5905962226286081	0.02555226693157719	1.0	1.0	0.34846705447783644	0.6515329455221636	0.3145730154333643	0.46981283249559364	0.4811682928514523	0.3744803214371066	0.29576432010392534	0.3128700678914103	In	NA	Validation
Cpd04894	-0.3772444067618581	-0.028889330740791117	-1.9677783609194388	4.141337686088362	-0.6153214973538828	0.028848970228280483	1.0	1.0	0.45536224302824535	0.5446377569717546	0.2805834125917079	0.4739458089219257	0.37090074996537525	0.40586924766439664	0.3124939876525221	0.3648154578696479	In	NA	Validation
Cpd04898	-0.3715848203065821	-0.031578581948239925	20.175643383126626	3.5952345886808192	-1.3328851251840668	0.012505125815470476	1.0	1.0	0.0277740920127324	0.9722259079872676	0.28485302374378574	0.4941744024795938	1.3354970786797384	0.3346416369260944	0.7980134033900008	0.10728928843364068	In	NA	Validation
Cpd04901	0.9002281207106695	-0.038229990081450525	-0.9952508883919684	1.8611179058685816	0.5813817993494134	0.09917864055795082	1.0	1.0	0.16585401460031035	0.8341459853996896	1.244313005358186	0.5442064081695815	0.41326531495525054	0.10846275487157933	0.4972219216995635	1.472983777405385	In	NA	Validation
Cpd04903	-0.04317847269592416	0.036495284643824136	-26.40569044883152	-4.363057918307242	0.939623557591172	-0.03488729350798325	1.0	1.0	0.4354088137624478	0.5645911862375522	0.5326038824420384	0.017878385811659937	0.6936465704045038	0.7033494741301155	0.7396162159592332	0.6394620817096138	In	NA	Validation
Cpd04905	-0.4365299400801366	0.020617607557714298	17.809506303102733	1.856567359910391	-0.013447462544410808	-0.021424717431977082	1.0	1.0	0.05663945645734114	0.9433605435426589	0.23585820586275397	0.10155377267364195	1.232425061761682	0.10786923229737046	0.09474729157994452	0.4273353898477311	In	NA	Validation
Cpd04907	-0.3169810678996857	-0.05607412176559387	-13.654403471333364	-5.7652371513678045	-0.6548008460030579	-0.031951033221450764	1.0	1.0	0.05866875534199201	0.941331244658008	0.3260462791280989	0.6784302717596526	0.13818388053430883	0.8862341291922998	0.3392065878268163	0.5931961087256128	In	NA	Validation
Cpd04909	-1.6884096393282568	0.13490332184342868	11.850859686561382	2.646041044120917	-0.0006655076571931691	-0.17556005577784173	1.0	1.0	0.19113577206346433	0.8088642279365357	0.7085640707837843	0.7581053240035523	0.9728586443913636	0.21083939403794	0.10339584486237675	2.8560102019881417	In	NA	Validation
Cpd04912	-0.17658482030658185	0.057421418051760036	27.988643383126632	7.900234588680818	2.0251148748159333	-0.014494874184529518	1.0	1.0	0.3731550083926264	0.6268449916073736	0.43196168287188186	0.17528511905777033	1.6758415477215076	0.8961379288974202	1.4740836411278295	0.31814345548812584	In	NA	Validation
Cpd04914	-0.4145848203065814	-0.06057858194823984	-38.243356616873356	-6.0287654113191795	-0.7908851251840671	-0.05949487418452953	1.0	1.0	0.3339571467043616	0.6660428532956384	0.25241367839759077	0.7123128982614311	1.2093107463491999	0.9206058227561448	0.43128421990916	1.0271980286910705	In	NA	Validation
Cpd04915	1.3842940547766036	0.17605572420426369	33.806397463256395	14.207821202571877	2.661052129019743	-0.04697520559589534	1.0	1.0	0.04714781408683322	0.9528521859131668	1.6094939822301286	1.0676543981001558	1.9292705024658248	1.7188293330757711	1.9043728477315403	0.8299285116298187	In	NA	Validation
Cpd04918	-2.106454752110212	-0.0432921668783759	10.638829611373406	5.353559841113399	-1.7502895678075692	-0.04698862720641317	1.0	-1.0	0.6682902788201731	0.3317097211798269	1.0239387169192053	0.5822841885786513	0.9200610336909275	0.5639780153977411	1.08043847797412	0.8301399928368723	In	NA	Validation
Cpd04922	-0.3335848203065819	-0.0035785819482401227	-26.26035661687337	-2.196765411319181	-0.4518851251840674	-0.05949487418452953	1.0	1.0	0.3204554065602587	0.6795445934397413	0.313520352189261	0.2835579237936829	0.6873156391525388	0.42080238702231904	0.20190932470619882	1.0271980286910705	In	NA	Validation
Cpd04925	-0.7545750528620923	-0.018480136803187996	29.37416795723807	5.8061914200607685	-1.211191823446667	0.1552670118913312	1.0	1.0	0.3008324695141248	0.6991675304858752	0.004076102258259029	0.3956476741684716	1.7361968050516345	0.6230142414623344	0.7156730248268196	2.3567552484595695	In	NA	Validation
Cpd04930	0.2353929558755047	-0.01790031975178024	12.158045814904744	5.105623400374077	-0.07356325559564117	0.042585233964544215	1.0	1.0	0.11907788199237967	0.8809221180076203	0.7427591097678898	0.39128628039527336	0.9862400727476952	0.5316399452189495	0.054071616856732486	0.5812545827789715	In	NA	Validation
Cpd04931	-0.9118597913772426	-0.03328493513639552	7.536617243476174	-3.628991984241308	-0.854332486364872	0.05412369550300576	1.0	1.0	0.12485113563460049	0.8751488643653995	0.12273224063916648	0.5070096203325871	0.7849246173071066	0.6076060827153676	0.4742141072889582	0.7630634477028035	In	NA	Validation
Cpd04936	-0.2255960551135065	-0.034383836235296616	-21.01283330597437	-4.216904072153397	-0.4362006182330034	-0.0321400407607305	1.0	1.0	0.16359735183855184	0.8364026481614482	0.3949874416685026	0.5152755731852524	0.4587266803617766	0.684286792905323	0.19129684052268722	0.596174256727749	In	NA	Validation
Cpd04942	-0.23054111005856115	-0.034933286784747226	-10.248547591688668	0.5594695542202304	-0.4713654533978386	0.04643138781069806	1.0	1.0	0.42871794411179065	0.5712820558882094	0.3912568755029552	0.5194085496115854	0.010179643206950723	0.06130977077328425	0.2150901454806916	0.6418575377535821	In	NA	Validation
Cpd04944	-2.6635976092530687	-0.06735231725431577	9.129055175283185	-1.1945604596384811	-2.5360038535218545	-0.01165028134175151	1.0	-1.0	0.504652877406337	0.4953471225936629	1.4442491715709074	0.7632650510370079	0.8542932903370349	0.2900859261247546	1.6120701356295297	0.27332186517541224	In	NA	Validation
Cpd04949	1.7100866012732463	-0.06058539996108259	-15.440117757047648	-4.410349933322691	0.8805374998616042	0.04699633519960186	1.0	1.0	0.014786511149608716	0.9852134888503913	1.855272980532944	0.7123641834705944	0.2159719235948144	0.7095177182813412	0.6996372829218416	0.6507592828584999	In	NA	Validation
Cpd04950	0.2667116371941862	-0.018999220850681342	4.813540320399249	4.866062960813637	-0.015870947903333238	0.04368413506344531	1.0	1.0	0.20936599014647062	0.7906340098535294	0.7663860288163585	0.3995522332479387	0.6663038353354556	0.500394347421921	0.09310750780345856	0.5985697127717173	In	NA	Validation
Cpd04951	-0.13493671445416586	0.0024293505778901683	-4.334261877402948	3.5863926311433074	-0.5015852336176186	0.0156621570414673	1.0	1.0	0.311330795087537	0.688669204912463	0.46338115470354296	0.2383661526209643	0.26781364182334555	0.33348839038228933	0.2355375169289765	0.15703389795669725	In	NA	Validation
Cpd04953	-0.4175848203065824	-0.009578581948239906	78.77564338312662	11.96623458868082	-1.0398851251840666	0.2615051258154705	1.0	1.0	0.04000769918185865	0.9599923008181414	0.25015046825715775	0.32869002636923395	3.88818949975329	1.4264617205711512	0.5997631252352288	4.030724593489933	Outlier	4.005549370166735	Validation
Cpd04955	1.8394151796934184	0.05342141805176004	15.304643383126633	4.33123458868082	2.979114874815933	-0.04049487418452952	1.0	1.0	0.013202187360654483	0.9867978126393455	1.9528388972423505	0.1451970506740686	1.123309966341014	0.4306372863781028	2.119581133822889	0.7278194311164936	In	NA	Validation
Cpd04965	1.4314151796934178	0.06642141805175994	32.33964338312663	17.887234588680826	1.9411148748159333	0.046505125815470484	1.0	1.0	0.23542653724164975	0.7645734627583503	1.645042318143565	0.24298327292109861	1.865376781921013	2.1987310689479744	1.4172473839093966	0.6430194104091987	In	NA	Validation
Cpd04968	-0.14258482030658204	-0.05557858194823995	-6.132356616873365	-3.67976541131918	-0.5948851251840672	-0.018494874184529525	1.0	1.0	0.0432010548054621	0.9567989451945379	0.4576113977967805	0.6747028127818047	0.1894862900517012	0.614228403513254	0.2986662863994833	0.381170528661721	In	NA	Validation
Cpd04977	-1.5135848203065816	-0.08357858194823997	-18.95835661687336	-7.896765411319182	-1.8528851251840672	-0.03449487418452952	1.0	1.0	0.21276271567299565	0.7872372843270043	0.5766756363807551	0.8853192914677173	0.36923099651296365	1.1642469547892313	1.1498569004564907	0.6332788213561011	In	NA	Validation
Cpd04978	0.3034151796934186	0.13942141805176012	51.52964338312664	9.840234588680818	3.0941148748159337	-0.05249487418452952	1.0	1.0	0.047513138370976815	0.9524868616290232	0.7940753053410414	0.7920905209236573	2.701318207866431	1.1491699396812465	2.1973926764433633	0.9169006506372789	In	NA	Validation
Cpd04980	0.3034151796934186	0.13642141805176	73.14964338312662	9.895234588680818	3.0371148748159333	-0.06049487418452953	1.0	1.0	0.004923607976450084	0.9950763920235499	0.7940753053410414	0.7695244696358801	3.6431136028085835	1.1563435276158394	2.1588252161879975	1.0429547969844692	Outlier	3.0346630405264454	Validation
Cpd04981	-0.2297630227869033	-0.014720738306947303	36.46589728054634	8.010702698256255	-0.6803647557774938	0.19210911715448906	1.0	1.0	0.25324168475758657	0.7467583152424134	0.391843867170741	0.3673694144093527	2.045121782797609	0.9105461597702865	0.35650369439168117	2.9372677645321548	In	NA	Validation
Cpd04983	1.751415179693418	0.06842141805175994	20.632643383126634	4.7082345886808215	2.9071148748159343	-0.04949487418452952	1.0	1.0	0.008421893759368304	0.9915781062406317	1.8864513997896712	0.2580273071129495	1.3554045946597835	0.47980897094794966	2.070864341921376	0.8696303457570825	In	NA	Validation
Cpd04988	0.8461768268371568	-0.023743294697924758	9.7215363782907	7.217469615549487	0.4918156953503258	0.07030460587629359	1.0	1.0	0.1697843307889786	0.8302156692110214	1.203536526558847	0.43523723783123647	0.8801025442030047	0.8070856639261903	0.43661951545021765	1.0180223032309523	In	NA	Validation
Cpd04989	2.166415179693417	0.056421418051759924	20.632643383126634	4.413234588680821	3.3971148748159328	-0.04449487418452952	1.0	1.0	0.0054781488162451986	0.9945218511837548	2.199528802549464	0.16776310196184405	1.3554045946597835	0.44133245384422337	2.402409175695567	0.7908465042900887	In	NA	Validation
Cpd05000	0.1617665822491309	0.05297880112734064	23.755298562157485	8.774304719055396	1.2731400411076563	-0.006315864936554679	1.0	1.0	0.20855948490342402	0.791440515096576	0.6872151246364024	0.1418676786016399	1.4914315265563385	1.0101419096472968	0.9652808426703063	0.18926870189822062	In	NA	Validation
Cpd05005	0.6384151796934185	0.027421418051760016	15.211643383126626	3.3522345886808185	0.988114874815933	-0.031494874184529516	1.0	1.0	0.023408222476742457	0.9765917775232575	1.0468004376893087	0.05037539381999311	1.1192587650584227	0.30294742114234696	0.7724265133240801	0.5860085164759048	In	NA	Validation
Cpd05006	0.08076329300256989	-0.025247054096421	45.241085250471144	8.557319239609637	-0.4089361843489219	0.2184249066281733	1.0	1.0	0.13603946601157024	0.8639605339884298	0.626105969426008	0.4465485417348838	2.4273804146119917	0.9818407384230425	0.1728491217470847	3.3519195617268593	In	2.956403317682807	Validation
Cpd05010	-2.4605900904560767	-0.0613372796603308	14.852363445959869	-3.0757634671572784	-2.403673026454185	-0.0018758452515259586	1.0	1.0	0.21596963827652438	0.7840303617234756	1.2910996131957935	0.7180198354224188	1.1036080624534845	0.5354491115294261	1.522532172234934	0.11930834050309373	In	NA	Validation
Cpd05018	-0.8651564946739458	-0.01790031975178024	-6.055140998282073	-1.6300908853402087	-0.8515852336176188	-0.036535645156334895	1.0	1.0	0.19131152067994717	0.8086884793200528	0.08749911574232747	0.39128628039527336	0.19284990309549813	0.34689166806951954	0.4723552553391138	0.6654347766987326	In	NA	Validation
Cpd05025	-1.5080136375310889	-0.001966253817714353	5.1789249357838605	-4.363057918307242	-0.4356511676835531	-0.04587630449699424	1.0	1.0	0.17726145908089108	0.8227385409191089	0.5724727172635229	0.27142996403162656	0.6822204656847589	0.7033494741301155	0.1909250701327186	0.8126133816370728	In	NA	Validation
Cpd05026	-2.1217499012673526	-0.06570251755397802	0.7052985621574893	-3.534486489735813	-1.7537830358154212	-0.040931249551939296	1.0	1.0	0.3454487990887706	0.6545512009112294	1.0354774291431599	0.7508552294862147	0.48734346673133233	0.5952798377128701	1.0828022356679132	0.7346952966697163	In	NA	Validation
Cpd05030	-0.7014202309376821	-0.02449372634518684	-16.421075064216133	-2.9328381380874617	-0.8823544643868502	-0.012909271529961273	1.0	1.0	0.300584076307601	0.699415923692399	0.03602407507247271	0.4408819975112654	0.2587037031751166	0.5168075221446448	0.493174397177368	0.293159481854696	In	NA	Validation
Cpd05031	-0.7014202309376821	-0.02449372634518684	-16.421075064216133	-2.9328381380874617	-0.8823544643868502	-0.012909271529961273	1.0	1.0	0.300584076307601	0.699415923692399	0.03602407507247271	0.4408819975112654	0.2587037031751166	0.5168075221446448	0.493174397177368	0.293159481854696	In	NA	Validation
Cpd05037	-0.22449715401460552	0.03594583409437365	14.4195842764432	4.464414609165285	0.22753564550325994	-0.0019202605409502887	1.0	1.0	0.14966162708959796	0.850338372910402	0.3958164563719576	0.01374540938532776	1.0847556374360152	0.4480078061613066	0.25780179055964486	0.12000818192723715	In	NA	Validation
Cpd05040	0.357415179693418	-0.0015785819482398988	34.72364338312663	4.38823458868082	0.0541148748159328	0.0035051258154704945	1.0	1.0	0.0055617401878000905	0.9944382598121999	0.8348130878688214	0.2685138896018303	1.9692269309285104	0.438071732055772	0.14046146282388536	0.03452162620694791	In	NA	Validation
Cpd05041	0.7859424064249552	-0.013504715356175841	16.94815570501463	4.749579444330121	0.5654477334153479	0.043134684513994784	1.0	1.0	0.03981498720192145	0.9601850127980786	1.1580954761988622	0.3582224689846121	1.1949035064096913	0.48520153381419157	0.48644058039046806	0.5899121477753447	In	NA	Validation
Cpd05050	-0.8783433078607591	-0.01735086920232963	-4.989756382897453	-1.6592117644610882	-0.9345522665846522	-0.036535645156334895	1.0	1.0	0.16578036081110503	0.834219639188895	0.09744729218378792	0.38715330396894027	0.23925944632451995	0.350689871471452	0.5284925842244056	0.6654347766987326	In	NA	Validation
Cpd05052	0.4233050437875924	-0.023394825246285614	4.5102436171025415	-1.1460249512742746	0.6308323487999632	-0.014008172628862371	1.0	1.0	0.030579985604215487	0.9694200143957845	0.8845206240587008	0.43261604465859904	0.6530918354064096	0.28375549453928534	0.5306812567967574	0.3104746118474419	In	NA	Validation
Cpd05056	0.5518764723590209	-0.02449372634518684	3.4300238368827656	-1.253167808417132	0.7544587224263362	-0.015107073727763471	1.0	1.0	0.027649721632934332	0.9723502783670657	0.9815153443629396	0.4408819975112654	0.6060360530504239	0.2977300164897912	0.614329594539741	0.32778974184018783	In	NA	Validation
Cpd05062	-0.03577806038088894	-0.02675081349491724	50.92830329558392	7.328747811038209	-0.5668309211910278	0.2251918239214064	1.0	1.0	0.0717647561713256	0.9282352438286744	0.5381867785069608	0.4578598456385311	2.6751230494371137	0.8215995533905753	0.2796841917065455	3.4585443095769266	Outlier	3.0966335823325695	Validation
Cpd05064	0.4584698789524276	-0.041526693378153824	0.4728809797399058	-1.686134841384165	0.07863454660216061	-0.012909271529961273	1.0	1.0	0.021217082029558076	0.9787829179704419	0.9110490945692618	0.5690042667275774	0.47721905374222645	0.3542014180128611	0.15705201487809484	0.293159481854696	In	NA	Validation
Cpd05065	-0.012409241926693371	-0.028339880191340632	-19.20569044883152	-2.762508467757791	-0.16861820065058625	0.04533248671179696	1.0	1.0	0.3683774165548708	0.6316225834451292	0.5558162941387794	0.46981283249559364	0.3800051807845451	0.49459161545409697	0.010244660607873074	0.6245424077608361	In	NA	Validation
Cpd05069	-0.13051490248615233	-0.017728257103939788	58.31025818280198	10.465589916301367	-0.6329963347248625	0.210154229936444	1.0	1.0	0.07618804308458738	0.9238119569154126	0.466716984598574	0.38999202221664725	2.9966906312341854	1.2307343293731052	0.3244531734038433	3.221600425465667	Outlier	3.149490806067095	Validation
Cpd05075	-0.04858482030658262	0.027421418051760016	-18.22835661687337	-6.575765411319179	1.2091148748159328	-0.05349487418452952	1.0	1.0	0.1629858571495595	0.8370141428504405	0.5285253155303238	0.05037539381999311	0.3374312445098294	0.9919504154874608	0.9219599995773381	0.9326574189306777	In	NA	Validation
Cpd05078	-0.5305411100585613	-0.028889330740791117	-9.629866273007345	2.3061728509235278	-0.6581786402110253	0.01676105814036839	1.0	-1.0	0.5534545191151774	0.44654548088482265	0.16493586145973058	0.4739458089219257	0.03713020827960611	0.16651076912752694	0.34149207807008974	0.174349027949443	In	NA	Validation
Cpd05080	1.2824151796934178	0.05042141805176015	-13.599356616873365	-6.264765411319179	1.6121148748159344	-0.06749487418452951	1.0	1.0	0.007071972679508098	0.9929280273204919	1.5326362145020969	0.12263099938629307	0.13578596776666416	0.9513870364391257	1.1946387098038684	1.1532521750382603	In	NA	Validation
Cpd05086	-0.7815848203065814	-0.042578581948239824	-22.24735661687337	-4.9787654113191815	-0.9048851251840668	-0.09549487418452952	1.0	1.0	0.14226117734787502	0.857738822652125	0.024452362115287205	0.576916590534773	0.5125041257435257	0.7836555076411875	0.5084191404198902	1.5944416872534257	In	NA	Validation
Cpd05088	-2.0805848203065818	-0.06757858194823996	-15.762356616873374	-7.264765411319179	-2.3328851251840668	-0.06549487418452951	1.0	1.0	0.24868875862096163	0.7513112413790384	1.0044223529224496	0.76496701793291	0.23000906856499378	1.0818159079771803	1.4746355131332498	1.1217386384514627	In	NA	Validation
Cpd05089	0.1554151796934189	0.02142141805176001	-10.334356616873363	0.048234588680819535	0.3061148748159335	0.016505125815470482	1.0	1.0	0.2642533344789296	0.7357466655210704	0.6824236050797176	0.09550749639554582	0.006441690165164385	0.12798957041938594	0.3109702344791846	0.17031636160723582	In	NA	Validation
Cpd05103	-1.3299916595091108	0.046385394533934164	3.5910128478717724	3.29902999378067	-0.5318050138373992	-0.044777403398093135	1.0	-1.0	0.542015696156815	0.45798430384318495	0.4381723353038073	0.09227196148564888	0.6130489443171092	0.29600800586888126	0.25598488837726174	0.7952982516443268	In	NA	Validation
Cpd05105	0.05541517969341836	0.02242141805176012	-9.232356616873377	0.051234588680820536	0.2591148748159329	0.016505125815470482	1.0	1.0	0.2786495464236034	0.7213504535763966	0.6069832670653089	0.08798547929961956	0.054446247298663	0.12759828380477165	0.2791689953212515	0.17031636160723582	In	NA	Validation
Cpd05120	-0.9766949562124077	0.036495284643824136	5.560793067651996	0.11990911465979046	0.4835796015472161	-0.004118062738752489	1.0	1.0	0.48466354402910894	0.5153364559708911	0.1716441081430137	0.017878385811659937	0.6988551395084672	0.11864114287792375	0.43104679228511417	0.15463844191272896	In	NA	Validation
Cpd05121	-1.3102141506064524	-0.05983352026183456	0.8568747241553571	-2.1877935423452484	-1.426229417431629	-0.013905920439495885	1.0	1.0	0.18844369963424057	0.8115563003657594	0.4232521157368121	0.7067085315187714	0.4939463220205367	0.4196321962764617	0.8611722153430368	0.30886344779210145	In	NA	Validation
Cpd05123	-0.18109056060801176	-0.028889330740791117	-23.85459154773262	-4.260310665559989	-0.33235446438684996	-0.021700480321170064	1.0	1.0	0.22845669059708096	0.771543309402919	0.42856253715843173	0.4739458089219257	0.5825173753491415	0.6899482659006559	0.12103223681858087	0.43168052179666316	In	NA	Validation
Cpd05124	-0.17863520323803142	-0.025247054096421	-28.817561366070205	-5.797567978435472	-0.5660790414917795	-0.032702912920698886	1.0	1.0	0.1717429592030757	0.8282570407969243	0.43041486705780657	0.4465485417348838	0.7987108129137683	0.8904510024826277	0.27917545327816695	0.6050433029311758	In	NA	Validation
[truncated: 10,210 more rows]
