# Supplementary material for: QSAR-Co-X: an open source toolkit for multitarget QSAR modelling
Source: J Cheminform. 2021 Apr 15;13:29. doi: 10.1186/s13321-021-00508-0 (PMC8048082; doi:10.1186/s13321-021-00508-0)
Supplement: Supplementary file 3 — Additional file 3. Folder (CS_2) containing both the input files and the results (i.e., the output files from the current toolkit) of the SFS-LDA models for Case study-2. [file 13321_2021_508_MOESM3_ESM.zip › 13321_2021_508_MOESM3_ESM/CS_2/CS2_random_sfslda/CS2RN_strbj_corr.csv]

	Pq1(AR)_me_p	Pq3(AW)_ai_p	Pq0(PSA)_ai_p	Pq5(PSA)_ai_p	Pq0(AR)_ai_p	Pq7(HYD)_tm_p
Pq1(AR)_me_p	1.0	0.07891886315232802	0.26729406570955433	0.10732829908108897	0.5670876314124503	0.3486587527400579
Pq3(AW)_ai_p	0.07891886315232802	1.0	0.30109698491464293	0.8306060406563475	0.35582874677653115	-0.16142616799092507
Pq0(PSA)_ai_p	0.26729406570955433	0.30109698491464293	1.0	0.4755979361673876	0.3231965002901593	-0.2046166702503226
Pq5(PSA)_ai_p	0.10732829908108897	0.8306060406563475	0.4755979361673876	1.0	0.1305893102750846	-0.1465295152635747
Pq0(AR)_ai_p	0.5670876314124503	0.35582874677653115	0.3231965002901593	0.1305893102750846	1.0	0.25723870717389163
Pq7(HYD)_tm_p	0.3486587527400579	-0.16142616799092507	-0.2046166702503226	-0.1465295152635747	0.25723870717389163	1.0
