# Supplementary material for: QSAR-Co-X: an open source toolkit for multitarget QSAR modelling
Source: J Cheminform. 2021 Apr 15;13:29. doi: 10.1186/s13321-021-00508-0 (PMC8048082; doi:10.1186/s13321-021-00508-0)
Supplement: Supplementary file 3 — Additional file 3. Folder (CS_2) containing both the input files and the results (i.e., the output files from the current toolkit) of the SFS-LDA models for Case study-2. [file 13321_2021_508_MOESM3_ESM.zip › 13321_2021_508_MOESM3_ESM/CS_2/CS2_random_sfslda/CS2RN_strbj_pred.csv]

Cpd	Pq1(AR)_me_p	Pq3(AW)_ai_p	Pq0(PSA)_ai_p	Pq5(PSA)_ai_p	Pq0(AR)_ai_p	Pq7(HYD)_tm_p	BEi(cj)	Pred	%Prob(-1)	%Prob(+1)	stdPq1(AR)_me_p	stdPq3(AW)_ai_p	stdPq0(PSA)_ai_p	stdPq5(PSA)_ai_p	stdPq0(AR)_ai_p	stdPq7(HYD)_tm_p	Outlier_info(standardization_approach)	snew	Set
Cpd34774	0.5552302753426342	-0.02409833551153942	-16.95553620557983	-2.3068063805923615	0.0553016625712188	0.01123345680867804	1	1	0.09492880240150336	0.9050711975984966	0.9962418214585562	0.44200011157506586	0.28888343390141724	0.43978945087153454	0.14610066587816742	0.09189064373649598	In	NA	Sub_train
Cpd17358	-0.8592911548754548	0.2906259628222228	-5.2898501420697555	17.272433415494167	-1.5321809421108552	-0.01459071901549778	-1	-1	0.9414230340431982	0.05857696595680182	0.0759012081323212	1.9372268301767068	0.2219548755494134	2.1153818398097193	0.9435405733262345	0.3187438897465483	In	NA	Sub_train
Cpd35375	-1.5464808988764056	0.09314102936899826	-12.050075894155292	-1.8543876126780985	1.0236490258796185	-0.0033946062567418445	-1	-1	0.9538935143819153	0.04610648561808476	0.5967598379823936	0.44429642489962845	0.0740742028863097	0.3807469416025602	0.8107701355300856	0.14071263055680677	In	NA	Sub_train
Cpd23597	-2.24500179763338	-0.07808945160225697	-25.28501946928969	-2.573975648630149	-1.7528954692634444	-0.028116245305820936	-1	-1	0.9400508425255306	0.0599491574744694	1.1262069687412246	0.8501577234860955	0.653630018531541	0.47465613877935253	1.0950380764595844	0.5338155426099078	In	NA	Sub_train
Cpd33512	1.0354500555624142	-0.020801632214836118	-6.635206535250157	-2.878784402570384	0.7481588054283617	0.07835461194684512	1	1	0.05215380682554749	0.9478461931744525	1.3602266145026027	0.4170779643369765	0.16304195934717894	0.5144349343468949	0.6216748318613442	1.1591953435907045	In	NA	Sub_train
Cpd02487	2.1638989133181914	0.044539652247671084	46.48298664122153	6.115245971161992	3.8578248515691542	-0.030241031390134933	1	1	0.0012260454035556423	0.9987739545964444	2.2155396208994795	0.07688371966683655	2.489078152643031	0.6593230071166765	2.7561362451927405	0.5676021210635258	In	NA	Sub_train
Cpd31808	-1.5444439819439786	0.30765892985518983	-14.372267724487338	13.959246602307356	-0.29976335969327284	-0.0204621051594148	-1	-1	0.9965076306081899	0.003492369391810048	0.5952159474167904	2.0659912575735015	0.17576256843713262	1.6829973389870279	0.0976144398605204	0.4121057815847024	In	NA	Sub_train
Cpd04459	0.10969843106630947	0.03875161823133157	-1.272942375021397	5.090410504633077	0.3803194372700402	-0.006196264203108972	1	1	0.33384752532904616	0.6661524746709538	0.658548909144048	0.03312781475463739	0.39785454932491987	0.5255777652677043	0.3691914699863531	0.18526226155445918	In	NA	Sub_train
Cpd06117	-2.350055542132861	0.04754925947674225	-35.070886460867285	-3.932831883976927	-0.5797665650718936	-0.022659907357217	-1	-1	0.9914287380800345	0.008571261919965465	1.2058329379852353	0.09963550159599456	1.0821513865224814	0.65199246423849	0.2898074369932784	0.44705340145559985	In	NA	Sub_train
Cpd18693	-0.267079019246647	0.007769796356592473	9.54061764057402	11.24539142160544	-0.4056873484177919	-0.0375794539872208	1	1	0.40226429910504735	0.5977357008949526	0.3729687062355791	0.2010860216068689	0.8713784113111182	1.3288280802713675	0.1703202106165868	0.6842916045991329	In	NA	Sub_train
Cpd31331	-2.0801582676582644	0.010406182602442613	12.114545462325847	-1.2110830680223146	-0.8091040190339323	-0.038044522741832384	1	1	0.40875255427552304	0.591247445724477	1.0012630563618086	0.18115568506088517	0.9840902509709396	0.29679305366878106	0.44722368004006435	0.6916867405518816	In	NA	Sub_train
Cpd27633	-2.26651037851038	-0.033438994852198714	-20.380810930854555	-3.2194437432297245	-0.955687348417792	0.021761205353438545	-1	-1	0.9741248565347026	0.025875143465297356	1.1425094966287743	0.5126128620829853	0.43887560243209645	0.5588923788759279	0.5478378475310675	0.2592941319150969	In	NA	Sub_train
Cpd18462	-1.6747713269389548	-0.006296894369411515	-3.5708864608672912	0.9517835006384572	-2.5588874441927727	-0.16615088255864938	1	1	0.05412444658960425	0.9458755534103958	0.6939981584999452	0.3074262366261304	0.2972279881749583	0.014530074136710246	1.6482675050911393	2.7287273670466305	In	NA	Sub_train
Cpd25905	-4.02104888888889	0.08014102936899836	0.2979241058447073	1.0276123873219019	0.7886490258796188	-0.07739460625674184	-1	-1	0.999261070740131	0.0007389292598689275	2.47237003734964	0.3460200909574303	0.4666425119950867	0.004634092664713181	0.6494671452120805	1.317398991609922	In	NA	Sub_train
Cpd19438	-1.9888523908523956	-0.00985897063100172	48.300924105844715	1.3466123873219022	-1.7713509741203812	-0.10939460625674187	1	1	0.0035649682740420685	0.9964350317259579	0.932057346722611	0.3343545286424087	2.5686853095697284	0.036996718858941686	1.1077058556989563	1.8262363369301886	In	NA	Sub_train
Cpd40692	0.4173233405598545	-0.013220191023930973	19.050259748040126	4.831224624285379	0.14199488206496855	0.039852658064469235	1	1	0.04346799472080465	0.9565320052791954	0.8917146254041245	0.35976440693385836	1.2878039409553417	0.49175294227601907	0.2056065192596016	0.5469693434922215	In	NA	Sub_train
Cpd06159	-0.7280775201548398	-0.05080238887490599	-31.626930416911243	-4.291623092768137	-0.8847116200169485	0.00041701571970607687	-1	-1	0.6467092705810307	0.3532907294189694	0.02355277032829572	0.643875224340336	0.9313411663828765	0.6988161921053587	0.499120412505303	0.0801033928111772	In	NA	Sub_train
Cpd13188	-0.9050432659128296	-0.03629711410085407	-16.054135856355472	-0.4929511998904467	-0.7129501728800859	0.013054378357068715	-1	-1	0.7030223571787414	0.2969776428212586	0.1105792313067218	0.5342194376004837	0.24941127358188875	0.2030738923793519	0.3812240931669033	0.12084542144648283	In	NA	Sub_train
Cpd12063	1.245860669181566	-0.031901509705249666	-15.23435563657525	-3.1748193317585782	0.9540827941528814	0.04644606465787581	1	1	0.05681195808057482	0.9431880419194252	1.5197083076918896	0.5009899079496979	0.21351324415491182	0.5530687097119488	0.7630201729654984	0.6518122031049134	In	NA	Sub_train
Cpd26429	-1.601125763125764	-0.04717525858846252	-0.7038878539314759	-1.412300886086867	-0.6892038319342755	0.08000296359519678	-1	-1	0.8446432122403198	0.1553567877596802	0.6381781643903977	0.6164551422416913	0.42277334518110293	0.3230528062049769	0.36492470676830707	1.1854060584938777	In	NA	Sub_train
Cpd19055	-1.10541340156725	0.042385180971977056	3.7576506076069838	0.5355013117153303	-0.7782148209452644	-0.11779923420700099	1	1	0.07480810921053949	0.9251918907894605	0.26245069800266574	0.060596524393068736	0.618143317665722	0.0688566112768769	0.42602146718803313	1.9598797298868873	In	NA	Sub_train
Cpd38518	-0.7612532411408821	0.319308257895054	-0.5324592825029059	17.630006806220823	0.16354342081297707	-0.028788245196012	-1	-1	0.977799817268069	0.02220018273193105	0.0015929201129957912	2.154056892392572	0.43028017171006855	2.1620466374122764	0.22039734367252575	0.5445011251155432	In	NA	Sub_train
Cpd16308	-1.2680823636666634	-0.05376866518186912	23.51973851969489	3.072863949077968	-1.3370060297364732	-0.043073959481726286	1	1	0.05822288687798782	0.9417771131220122	0.38574638665036554	0.66629943671787	1.4835216182019648	0.2622796449087271	0.8095733520452026	0.7716606542763762	In	NA	Sub_train
Cpd22546	-1.5636551598090085	-0.02959284100604492	-16.06103071107433	-2.7408723146582954	-1.035907128637572	-0.023931378356157124	-1	-1	0.7080858313299286	0.29191416867007136	0.6097771481156351	0.4835370236385481	0.24971319803873726	0.4964368398682056	0.6029003600081044	0.46727127419786235	In	NA	Sub_train
Cpd07637	-0.8319236740009932	0.00029651222399508346	-6.432424922405753	2.8556296544846114	-0.508887444192773	0.014153279455969815	-1	-1	0.6960830836781912	0.30391691632180884	0.05515790002104587	0.2575819421499517	0.17192172996068536	0.23392967633603073	0.24115631295534848	0.13831923138193156	In	NA	Sub_train
Cpd11586	-2.766539058616378	-0.031022169094686323	-36.98846887844971	-3.7647000158450585	-2.2775687628740915	-0.04189067658798623	-1	-1	0.9817067300672315	0.01829326993276852	1.5215085365291572	0.494342340911801	1.1661219781445653	0.6300505641967413	1.4551715709250914	0.7528450753259521	In	NA	Sub_train
Cpd00887	-0.4621010866818081	-0.03046034775232886	-27.961013358778477	-7.853754028838008	0.2948248515691532	-0.01624103139013494	1	1	0.40164179821399026	0.5983582017860097	0.22515083246552778	0.4900951299996951	0.7708113130705001	1.1636889244630544	0.3105083536903869	0.34498578248590955	In	NA	Sub_train
Cpd42227	0.198642021878536	0.017549039745299824	-1.9920479442675607	-1.8259182328574792	0.8919948820649687	-0.003553935342124178	1	1	0.10272317237199913	0.8972768276280009	0.725964113239902	0.12715769937835777	0.3663650448662462	0.3770315704881165	0.7204032968702568	0.14324614895800214	In	NA	Sub_train
Cpd24841	-0.8383804345342831	-0.02739503880824272	-21.39619554623917	-0.6260371498231311	-0.16118185391229725	0.01956340315563635	-1	-1	0.8704204556227542	0.1295795443772458	0.060051831390072176	0.4669222588131552	0.4833391134113546	0.22044215600974104	0.002492689710548897	0.2243465120441996	In	NA	Sub_train
Cpd42275	3.9360046592411737	-0.06267074047448047	-8.679410581630194	-2.264379771319018	3.1568300469001334	0.0019405701523813133	1	1	0.00041905163189925876	0.9995809483681007	3.558715328669659	0.7335966155051985	0.07352662921226874	0.4342526039303235	2.2749764231055103	0.05587709928075872	Outlier	3.007728643485806	Sub_train
Cpd36439	-1.1574070872947284	0.009418148004944064	-14.023668073711695	-1.7947184685044495	-0.7787642714947152	-0.01010692651469332	-1	-1	0.5944894938563685	0.4055105061436315	0.3018595514456708	0.18862494798782467	0.16049745198295318	0.37295987296660105	0.42639860768445137	0.24744635621291527	In	NA	Sub_train
Cpd35977	-0.3079565378441793	0.07864891723571335	2.0120462120025886	2.8272595534735725	2.113543420812977	0.028354611946845142	-1	-1	0.8412881615516321	0.15871183844836792	0.3419854028404806	0.3347401440120515	0.5417036129140428	0.23022726151440814	1.5588689654602292	0.36413699152778917	In	NA	Sub_train
Cpd32392	-0.4634510433386845	0.006340468267951071	-22.319787559768386	-2.26579891694396	-1.7616346969400256	0.012969996562229752	1	1	0.21111055149714297	0.788889448502857	0.2241276266031064	0.21189133888012174	0.5237830427477825	0.4344378082689962	1.101036644788531	0.11950365243150729	In	NA	Sub_train
Cpd45326	-2.8011064061511757	-0.043654697491394286	8.289829128897031	-4.473061040451588	-1.4741122666479372	-0.021404633325312783	-1	-1	0.6030737475666291	0.3969262524333709	1.5477090167192415	0.589840693161738	0.8166066057518881	0.7224945902346644	0.9036824839816623	0.4270930793917371	In	NA	Sub_train
Cpd38314	-0.5337807136683549	-0.005197993270510416	-27.75165569163652	0.09903624789120484	-0.9407555760609048	0.0036293372215704203	-1	-1	0.7098479626388998	0.2901520373611002	0.17082092922365782	0.299118854213434	0.7616435782136624	0.12581709657067672	0.5375887431399455	0.029023732019806493	In	NA	Sub_train
Cpd03309	-0.2624820200615101	-0.05222582537769098	-30.13610026975825	-5.7524466382240655	-0.5941166529555238	-0.030256414579048818	1	1	0.23209703005884785	0.7679029699411521	0.37645302292961436	0.6546360028859678	0.8660579804730355	0.8894596707580013	0.2996572756611751	0.5678467317200727	In	NA	Sub_train
Cpd45657	-1.2969623737258595	-0.02970370750744747	-6.455234757454373	-0.4121819691212159	-0.7656974256273387	-0.07223525402344286	-1	1	0.3863355181950484	0.6136644818049516	0.40763612321993287	0.484375143124305	0.1709228913573102	0.19253317569262954	0.4174295808230373	1.2353592699235458	In	NA	Sub_train
Cpd38875	-0.0868046016483535	0.3539236425104387	-14.739052689096313	16.144292520506536	0.3509060581756145	0.0052776888699220615	-1	-1	0.978834666838203	0.02116533316179699	0.5096085309229759	2.41573943839251	0.19182401653652154	1.9681548148211385	0.3490022529510851	0.00281301711663356	In	NA	Sub_train
Cpd34025	-0.6815645856213578	-0.06380373731654261	-4.157199920417511	-4.40555459599857	-1.0521435895641964	-0.0642064708697307	1	1	0.030617246213071603	0.9693827537869284	0.05880746317391836	0.7421617521210412	0.2715534264857178	0.7136847216902893	0.6140449970278744	1.1076922478583282	In	NA	Sub_train
Cpd06718	-2.385220377297697	0.11128552321300593	-0.3346227246035545	8.87376152261648	0.1433103580050293	-0.04518737988468953	-1	-1	0.9950204901892397	0.004979509810760373	1.23248628667496	0.5814636815323877	0.4389433992506241	1.0193206278303832	0.20650945629289177	0.8052665051322982	In	NA	Sub_train
Cpd42942	-0.6420173187808048	-0.026956454760194783	-9.927212779432391	-2.4264676834069303	-0.5832798432097563	0.016775734987546153	1	1	0.31533116017787743	0.6846688398221226	0.0887824961261813	0.4636066870925644	0.018885593804316772	0.4554057428594602	0.29221893601224064	0.18001933484779878	In	NA	Sub_train
Cpd37501	-0.3118026916903329	0.03304452163131777	-17.71597576601939	-0.8754876992736804	0.6904664977360537	-0.022194838602605408	-1	-1	0.6037986387786183	0.3962013612213817	0.3390701928275422	0.010016226114850596	0.3221829464529829	0.2529964782939039	0.5820750797374475	0.439658265502851	In	NA	Sub_train
Cpd06633	-1.6368687289460482	-0.04036282843534561	-37.17253481251564	-1.231183532328575	-2.0176786529839816	-0.019363204060513697	-1	-1	0.9346582137927446	0.06534178620725539	0.6652697098717653	0.5649550914197203	1.1741821925266278	0.29941624690098134	1.276784116119348	0.3946319716492537	In	NA	Sub_train
Cpd19638	-1.3444243905782391	-0.011791399863917015	15.0214212314404	-3.098765949910993	-1.0033929386982672	-0.0375794539872208	1	1	0.0416322468592335	0.9583677531407665	0.44361017737813535	0.3489631486896127	1.1113818217875864	0.543143430698051	0.5805827597316044	0.6842916045991329	In	NA	Sub_train
Cpd24879	0.5407404445865963	0.2605170491038452	-15.636854886898513	11.367369443583465	0.5706862779558345	0.07231065590288907	-1	-1	0.9205253661971331	0.07947463380286685	0.9852591875350515	1.7096119333133124	0.23113861444783537	1.3447467136349893	0.4998584515183102	1.0630893889457367	In	NA	Sub_train
Cpd26863	-4.250048888888891	0.07014102936899835	11.981924105844712	2.1576123873219033	-0.684350974120381	-0.20139460625674185	-1	-1	0.969991598996655	0.030008401003344957	2.6459416415200048	0.27042291100189264	0.9782827854542897	0.14283555317143104	0.36159372601524636	3.2891437047259533	Outlier	3.012859126992221	Sub_train
Cpd28819	-1.6044224664224669	0.06546210404890015	-24.02861312865675	-3.213399787185768	1.7695873768569332	0.1007938963691176	-1	-1	0.9983335870931109	0.0016664129068890896	0.6406769158300589	0.23505155505969416	0.5986122092455676	0.558103617763316	1.3227790147025225	1.5160061534755649	In	NA	Sub_train
Cpd17922	-0.6131373087216087	0.2429346315214276	-14.320371370414994	13.682754058968074	-1.230962073692517	0.009585105160326393	-1	-1	0.946113566952037	0.053886433047963055	0.11067223269574863	1.576693814710169	0.17349003636000923	1.646913925321029	0.7367852362365166	0.06567992883332295	In	NA	Sub_train
Cpd32656	-0.4667477466353879	-0.020252181665385637	-1.1494922495358757	1.7464903227043416	-0.6831598758903193	0.0179150515072847	1	1	0.2677239374839451	0.7322760625160549	0.22162887516344468	0.4129242731306288	0.4032604082740799	0.08918243346826629	0.36077616130770834	0.1981357971410265	In	NA	Sub_train
Cpd12956	-1.252845463715027	0.23952706172332186	2.3837762315566176	11.89276308582384	-0.7942688541987672	-0.011670896368206006	-1	-1	0.9129889200655774	0.08701107993442257	0.37419750819102554	1.5509335479863235	0.5579816040863825	1.413312744029458	0.4370408866367766	0.2723153021011128	In	NA	Sub_train
Cpd34178	-0.057956537844179236	-0.006515917929121822	-17.79564609568972	-2.116147039933021	-0.4968961396265833	0.01956340315563635	1	1	0.23525325062744817	0.7647467493725518	0.5314740536814891	0.3090819929719227	0.32567169596163675	0.4149076230464145	0.2329255330219853	0.2243465120441996	In	NA	Sub_train
Cpd27854	-3.7540488888888905	-0.06846034775232912	-14.554013358778462	-1.215754028838007	-3.973175148430847	0.009605393743258151	-1	-1	0.9757345883838996	0.02426541161610045	2.269996158251444	0.77736441383074	0.1837211773064177	0.2974026332592277	2.6190285087659824	0.06600254097955127	In	NA	Sub_train
Cpd42588	-0.0656436924071782	-3.337783711777485e-05	29.89146853924893	2.7075982506590037	-0.4426205025504156	0.028863647075458236	1	1	0.01099180871135852	0.9890081912886415	0.5256475394936932	0.2600758179815009	1.7625385378881033	0.21461096952648245	0.19567096892921657	0.3722312441377344	In	NA	Sub_train
Cpd02192	1.0498989133181924	0.059539652247670986	19.565986641221546	3.118245971161992	2.9578248515691525	-0.05824103139013494	1	1	0.027476452178036515	0.9725235478219635	1.371178192751947	0.1902794896001422	1.3103875295087144	0.26820218537249624	2.138380112059953	1.0128347982187587	In	NA	Sub_train
Cpd12584	-0.9755679022470052	0.020845743042003127	-4.196992999212616	-2.36657757351682	-0.09811500804492122	0.0008416690534802213	-1	1	0.4170300262512695	0.5829699737487305	0.16403370406678458	0.10223555214026842	0.2698108946715693	0.44758983728903345	0.04079612232490851	0.07335090921620731	In	NA	Sub_train
Cpd08632	-1.4319236740009933	-0.02937381744633461	-21.690666680647507	2.169915368770326	-1.5759204112257401	0.042724708027398375	-1	-1	0.948715078776629	0.051284921223370986	0.5099306620394661	0.48188126729275577	0.4962339518001361	0.14444114283242884	0.9735631569992259	0.5926382897035976	In	NA	Sub_train
Cpd13149	-1.8489993098688733	0.13293365512991515	-0.4447951970148088	0.5510048440655979	2.5639729040429917	-0.04134122603853568	-1	-1	0.9871724438776754	0.012827556122324517	0.8260550601965072	0.745117453954768	0.4341189663584493	0.06683333656457321	1.8680418274704218	0.7441081703582277	In	NA	Sub_train
Cpd05575	-0.3203852124625321	0.14699980892729173	-6.006051296032128	3.0342010830560397	3.0488048634995355	-0.005077489774799415	-1	-1	0.9528451570646822	0.04715484293531783	0.3325650316997864	0.8514536099450226	0.19059255491734348	0.25723398193592706	2.2008284013516066	0.16747244248842064	In	NA	Sub_train
Cpd10352	-2.6791764212537403	0.02117563310311586	-17.080227120207947	6.082003280858237	-1.2605357958411243	-0.03584672054403018	-1	-1	0.9965733722948478	0.0034266277051522814	1.4552916233781232	0.09974167630872016	0.2943436267855501	0.6549846993593885	0.7570845120552577	0.6567391206809842	In	NA	Sub_train
Cpd30947	-0.4554329929329896	-0.07201139981513975	-9.370069922289538	-2.8171270240662705	-0.2673457772756904	0.07459283989553027	1	1	0.47092188170211535	0.5290781182978846	0.2302049448181077	0.8042093660131178	0.043282780023455	0.5063883929564641	0.07536315057185472	1.0993787778316102	In	NA	Sub_train
Cpd15097	-0.5803833848671639	0.01875131754619967	-16.535734780877412	-4.473061040451588	-0.5899017403321477	0.004214581761848243	1	1	0.24739006608537895	0.752609933914621	0.13549822005946008	0.11806881825124042	0.27050040448227075	0.7224945902346644	0.29676417774594244	0.019717660824864407	In	NA	Sub_train
Cpd37325	0.29808741819977713	0.2486481605756433	-22.972534812515644	14.952332951187909	-1.0022940375993663	0.020662304254537446	-1	-1	0.9124334423979563	0.08756655760204367	0.8013392091649475	1.6198864831194426	0.5523667283773058	1.8125991904508547	0.5798284787387685	0.2418203219796482	In	NA	Sub_train
Cpd18614	-0.7236724258400535	0.4063404682679512	-5.940666680647513	24.493541742396694	-0.4325138178191465	-0.07274428915205595	-1	-1	0.9914430322934373	0.008556967706562614	0.026891631842440738	2.811995859341384	0.19345573554858359	3.057766165042238	0.18873378395323773	1.243453522533491	Outlier	3.013087679235639	Sub_train
Cpd12249	0.7090474823683789	0.1406259628222229	-5.2563336585532685	9.497708140768896	0.2826542227243093	0.056336174547985715	1	-1	0.5335808416866006	0.46641915831339936	1.1128282816003179	0.8032691308436435	0.22342255637719208	1.1007482267680795	0.30215448634262565	0.809076492523952	In	NA	Sub_train
Cpd19161	0.8220591259052774	-0.016955478368682213	4.277430827387203	-0.005158028944010293	0.5673895746591311	-0.024942091349858152	1	1	0.012380398572806373	0.9876196014271936	1.1984859770528453	0.3880021258925385	0.6409044006670088	0.1394148780777938	0.4975956085398018	0.48334279034147265	In	NA	Sub_train
Cpd35157	-0.7953191752068164	-0.0048675662807702354	-10.911580161623784	-1.1628503366363176	-1.0304126231430666	-0.01175527816304497	1	1	0.28956483734274885	0.7104351626572512	0.02741335165616633	0.2966209193528785	0.02421967807249968	0.290498483920814	0.5991289550439238	0.2736570711160884	In	NA	Sub_train
Cpd26593	-2.2500268620268624	0.03414342273021887	-20.10608565612928	-2.3123008860868675	-0.3430499857804293	0.004728238320471511	-1	-1	0.9840532359500368	0.015946764049963227	1.130015739430465	0.0017088437021541322	0.42684543171260025	0.44050650642845446	0.12732619402492767	0.011549922084357919	In	NA	Sub_train
Cpd24193	-0.8858523908523952	-0.13646034775232896	-74.64501335877847	-7.581754028838008	-2.4441751484308467	0.18144489139179404	-1	-1	0.99592226609481	0.004077733905189938	0.09603341921208154	1.2914252375283946	2.815095336193525	1.1281918061732923	1.5695294781437261	2.7984510973748358	In	NA	Sub_train
Cpd31814	-0.7867516742516708	-0.03409931190305187	-20.444245746465363	-3.2687753757146223	-0.22338973331964634	-0.014418149115458757	-1	-1	0.5936363667911535	0.40636363320884644	0.02091957486788798	0.5176046727750909	0.44165340167943884	0.5653303597352789	0.04519191085840964	0.3159998269397346	In	NA	Sub_train
Cpd10695	-2.100055542132861	0.017329479256962068	-12.605501845482676	5.336398885253841	-2.084162169467498	-0.024308259005568645	-1	-1	0.9461841215838731	0.05381587841612694	1.0163442871442268	0.12881751475315728	0.09839620610639536	0.5576802602853597	1.3224181161859334	0.47326411635877286	In	NA	Sub_train
Cpd32349	-1.8337807136683548	-0.04915403722655441	-11.719238109218939	-2.7333813345263778	-3.109436894742223	-0.04645885088362965	1	1	0.18102072414809156	0.8189792758519084	0.8145200551495858	0.6314141507212919	0.059586875365300405	0.4954592361628786	2.026162282502038	0.8254843778745606	In	NA	Sub_train
Cpd14035	-0.716434012018312	-0.05442898223272216	6.814545462325849	-1.8314127383519851	-1.0222908322207451	0.01892576450098574	1	1	0.07229786336535493	0.9277021366346451	0.03237802091968356	0.6712912474099747	0.7520041974504181	0.3777486260450364	0.5935541926502724	0.214207313284637	In	NA	Sub_train
Cpd44822	-1.8238854506489364	0.02798860018486021	16.671688319468707	2.538367481428235	0.08924762931771575	-0.027180308968497803	-1	-1	0.6791654738723244	0.3208345261276756	0.8070198949925197	0.04823756645774201	1.1836467228659435	0.19252565837335	0.16940103160346753	0.5189330625701492	In	NA	Sub_train
Cpd37691	-1.3266378565254977	0.36326430185109787	2.065892365848742	21.18660021281423	-0.6584346011650446	-0.037030003437770236	-1	-1	0.9915781428121923	0.008421857187807694	0.4301287920149688	2.4863521889004288	0.544061526375064	2.6261966994065196	0.3438048389688955	0.6755546996314082	In	NA	Sub_train
Cpd29584	-2.194532356532357	-0.04058185199505592	-28.58300873305236	-2.9974657212517024	-1.2611818539122974	0.02881587439109562	-1	-1	0.9843132920256891	0.01568670797431092	1.0879534235294943	0.5666108477655126	0.7980483794333766	0.5299233343763643	0.7575279635395101	0.3714716027036751	In	NA	Sub_train
Cpd16941	-0.8125878581721582	-0.036846564650304565	1.0310289788093632	0.6026531957139492	-1.2244886344185475	-0.0013157177234845293	1	1	0.1709901681392042	0.8290098318607958	0.040502229403781204	0.5383731288068315	0.498745043463583	0.06009301432952632	0.7323418953321195	0.10765587672932571	In	NA	Sub_train
Cpd25919	-2.1577191697191704	-0.047724709137913005	-19.061030711074334	-3.2194437432297245	-1.0490939418243854	0.035497469089702284	-1	-1	0.9662492255810399	0.03375077441896008	1.0600506991199392	0.620608833448039	0.3810826622956365	0.5588923788759279	0.611951731922138	0.4777167561082057	In	NA	Sub_train
Cpd28731	-2.5489279609279616	-0.0010214124346163245	-23.89289884294247	-3.2194437432297245	-0.03920383193427555	-0.027689344097110904	-1	-1	0.9926915229040703	0.007308477095929689	1.3565692032931216	0.2675450809084404	0.5926693049101366	0.5588923788759279	0.08123250049426078	0.5270273151800945	In	NA	Sub_train
Cpd06087	-2.896758838836158	-0.009044147116664326	-25.218688658669485	-0.010853861998905631	-1.812184147489476	-0.05178078647809612	-1	-1	0.988961707876866	0.011038292123133987	1.6202092183957921	0.328194692657872	0.650725404179907	0.14015820770907453	1.1357335704589924	0.9101093647449904	In	NA	Sub_train
Cpd03026	-1.3461010866818075	-0.08346034775232902	-25.75901335877846	-7.854754028838007	-1.6881751484308465	-0.026241031390134936	1	1	0.31896690409793504	0.681033095902065	0.4448810369082775	0.8907601837640456	0.6743861263059355	1.1638194285744137	1.0506143263121854	0.5039974528984926	In	NA	Sub_train
Cpd39043	-1.0164749313186832	-0.020252181665385637	-24.939052689096307	-2.482081105867087	-0.4479950407254842	0.014068897661130859	-1	-1	0.8516862087458826	0.14831379125411737	0.19503937506160926	0.4129242731306288	0.638480195009978	0.462663523137279	0.19936002884077758	0.13697746236695613	In	NA	Sub_train
Cpd45486	-1.3925667693302548	0.3235929957892558	-7.695894098113711	19.39770814076889	-1.4843787443086571	-0.01729019907838791	-1	-1	0.9923030616888763	0.00769693831112371	0.48009991497012044	2.1864483025576007	0.11659464038806527	2.392738929226332	0.9107293501378629	0.3616687731511108	In	NA	Sub_train
Cpd35876	-1.3502642301518712	0.018758807345603472	-2.240151590195216	2.1651716413856605	-0.588654381384825	-0.038766543191321966	-1	-1	0.6345657791929491	0.3654342208070509	0.44803651066587724	0.11801219747990441	0.3555006305176797	0.14382206690556174	0.2959079959238017	0.7031677083264198	In	NA	Sub_train
Cpd24028	-1.4839848301386789	0.06875880734560345	19.434024233980605	3.6239628501768686	0.3212357285052852	0.018464502056735246	-1	-1	0.6891319803088842	0.3108680196911157	0.5493906549904786	0.2599737022977835	1.3046089192616166	0.3342003172677917	0.32863666614451	0.20687270210875078	In	NA	Sub_train
Cpd10504	-1.6736819157592349	0.03930750123498407	-29.921985361966197	-1.7789857301307732	0.2603433250379964	-0.03364891834622799	-1	-1	0.9823391920576688	0.017660807942331193	0.6931724342813202	0.03733013350077169	0.8566819268976831	0.37090668592589415	0.2868403820299391	0.6217915008100868	In	NA	Sub_train
Cpd44823	-2.475533802297288	0.0785380507343108	11.1194905172709	6.97408176714252	-0.7931699530998663	-0.11674074852893734	-1	-1	0.8559821935419237	0.14401780645807624	1.3009397628989725	0.3339020245262946	0.9405169726249242	0.771404609474775	0.4362866056439405	1.9430485723092177	In	NA	Sub_train
Cpd45596	-1.5090502858137715	0.4290875012837614	-5.873916076135693	20.43232352538428	0.5766102666803533	-0.01893855072673956	-1	-1	0.9993306086679326	0.0006693913320674842	0.5683891325048323	2.9839570141764593	0.19637873259976424	2.527760490594347	0.5039246519262891	0.3878794880542839	In	NA	Sub_train
Cpd09853	-2.3121434542207733	0.07172508365256645	35.92526738528657	13.363321962176919	1.1614422261368973	-0.044088478785788435	-1	-1	0.9804493282123142	0.01955067178768577	1.1770972964291262	0.28239791467531644	2.0267575118340564	1.6052267233896231	0.9053507961555615	0.7877926951968496	In	NA	Sub_train
Cpd30854	2.1247867872867903	-0.07256085036459038	-22.140949043168654	-3.0270171339563805	1.7474893875594744	0.15536207066476104	1	1	0.16434929026313783	0.8356507097368622	2.185894404926625	0.8083630572194667	0.5159517360430473	0.5337799152308039	1.3076110497931803	2.3837038080870894	In	NA	Sub_train
Cpd08340	-0.8418137838911034	-0.08926392733644449	-48.5274798674607	-4.342172543317586	-0.3819643672696957	0.3998675651702556	-1	-1	0.999873981732002	0.000126018267997978	0.06265415434003105	0.9346336087847117	1.671413208704847	0.7054131032290216	0.1540368582827758	6.2716265187244264	Outlier	4.636241831486805	Sub_train
Cpd28507	-2.026400488400489	0.09952803811483413	-3.919821919865543	-1.6513118750978564	2.185521442790999	0.03494801854025173	-1	-1	0.9946936456291466	0.0053063543708533585	0.9605171001067502	0.4925804098532831	0.28194816673867984	0.354244722930992	1.6082743704909956	0.46897985114048124	In	NA	Sub_train
Cpd05784	-1.2330225750998944	0.015131677059159871	-4.8236337136145435	0.6094758083307654	-0.3737226090279376	-0.04793463263194227	-1	-1	0.551114997447941	0.448885002552059	0.3591726585132133	0.14543227957855015	0.24237040969405543	0.05920263533281915	0.14837975083650495	0.8489510299709198	In	NA	Sub_train
Cpd22310	-1.633435379589228	-0.0497034877760049	-30.415941405922236	-4.342172543317586	-1.7105357958411245	0.16791505150728467	-1	-1	0.9839189337929172	0.016081066207082852	0.6626673869218065	0.6355678419276396	0.8783121738513372	0.7054131032290216	1.0659625786216511	2.583310853329773	In	NA	Sub_train
Cpd31978	-0.5620263995263962	0.010406182602442613	-12.737102889322506	3.1515542946150483	0.18265422272430912	0.01964778495047531	-1	-1	0.8515537554324313	0.14844624456756877	0.149411981602381	0.18115568506088517	0.10415899231469104	0.2725490585256094	0.2335149159945381	0.22568828105917507	In	NA	Sub_train
Cpd33929	-0.4623521422397833	-0.030142291555495405	-14.842349392393016	-2.6051580289440097	-0.6386543813848251	0.023409557001790197	1	1	0.3294443432516765	0.6705556567483235	0.22496054374966032	0.4876907148448958	0.1963473607270521	0.4787255676122844	0.33022778109784545	0.28550484681827004	In	NA	Sub_train
Cpd02045	-0.3381010866818084	-0.04346034775232899	-37.406013358778466	-7.765754028838008	-0.5441751484308464	-0.04324103139013494	1	1	0.26986164286707437	0.7301383571329256	0.3191372032826677	0.5883714639418949	1.1844061763726368	1.1522045626634254	0.2653776415300659	0.774317292599884	In	NA	Sub_train
Cpd30266	-0.1367516742516709	-0.04179161959535957	-12.385454537674153	-2.4660281229673697	-0.09701610694602024	0.03777965308234344	1	1	0.2956720787775171	0.7043279212224829	0.4717509173187338	0.5757563496639659	0.08876037379373583	0.4605685428692834	0.04155040331774455	0.5140061449940786	In	NA	Sub_train
Cpd26629	-0.14304888888889078	0.3731410293689983	-18.33707589415529	17.522612387321903	2.6386490258796185	0.052605393743258164	-1	-1	0.9996397949311849	0.00036020506881504784	0.4669779144960816	2.561017463654682	0.34938081014735106	2.1480312242089115	1.9192991966516966	0.749752723753659	In	NA	Sub_train
Cpd45301	-2.0442151209786066	0.03458200677826681	11.766743264523651	0.3125433056040588	-0.5080051179350309	-0.02772975951794835	-1	-1	0.6115380385203479	0.38846196147965206	0.9740197828765732	0.0016067280184366907	0.9688600548400575	0.09795354773489641	0.24055068800296595	0.5276699675378734	In	NA	Sub_train
Cpd13801	-0.5303179911875545	0.3922743144705745	-7.213476515696134	15.283422426483181	1.1573794974495843	0.018548883851574216	-1	-1	0.9924979390992865	0.007502060900713499	0.17344551566815258	2.705659703351128	0.13771962017150044	1.8558077282047207	0.9025621566401814	0.20821447112372643	In	NA	Sub_train
Cpd01036	-0.5233842757006075	-0.042451389287465495	-15.083468690810875	-5.403574457772938	-0.656522667993118	-0.018978219090327014	1	1	0.12469829647779296	0.875301703522207	0.17870095723990057	0.5807440224783001	0.2069059317454366	0.8439304168702038	0.3424924962543425	0.3885102613299414	In	NA	Sub_train
Cpd36482	-0.8063081861958273	0.010517049103845284	-10.443997744041368	-0.6095536333396144	-0.15074229347273724	-0.01724978365755047	-1	-1	0.5277161331481919	0.4722838668518081	0.03574252312170513	0.1803175655751273	0.0037443275079171775	0.2182909893389814	0.004672979721393998	0.36102612079333196	In	NA	Sub_train
Cpd20557	-0.40321559936944784	-0.030142291555495405	-14.93850323854686	-1.8721909959769767	-0.3067862495166932	0.054728238320471516	-1	-1	0.5470464675281397	0.4529535324718604	0.26978335864526565	0.4876907148448958	0.20055792047887566	0.3830703563191714	0.10243492126133569	0.783508429978558	In	NA	Sub_train
Cpd20493	0.32943429259218426	0.5610082927586453	-6.906823980567885	30.91173863708413	1.8320669367515927	0.029778491536284327	-1	-1	0.9996152230223966	0.00038477697760341513	0.8250987169117466	3.981240995476834	0.15114787992243978	3.895367247313208	1.3656647161695927	0.38677833872609996	Outlier	3.9843564028212852	Sub_train
Cpd31564	0.7412703037703066	-0.007176234979974863	-8.166223768443382	-0.8264676834069299	0.7090278490979358	0.07294448824717861	1	1	0.16835148254739263	0.8316485174526074	1.137251717415286	0.3140738036640274	0.09599898811628765	0.24659916468438897	0.5948155115630422	1.073168062928437	In	NA	Sub_train
Cpd24998	-0.797721093874942	-0.019702731115935027	-24.98850323854686	-3.0232898970758777	0.473433530703087	0.056376589968823165	-1	-1	0.937531045700167	0.06246895429983303	0.029233896967578187	0.4087705819242801	0.6406456257394874	0.5332934954938878	0.433104583652313	0.809719144881731	In	NA	Sub_train
Cpd10867	-2.0610445531218726	-0.0612419493144665	-33.047260087240915	-0.4723923235373671	-1.8160303013356296	-0.03474781944512908	-1	-1	0.9711317799045086	0.028868220095491375	0.9867757284415644	0.7227953572609528	0.9935371490026721	0.20039087449034504	1.1383735539339188	0.6392653107455354	In	NA	Sub_train
Cpd35536	-0.2656488455364865	0.014912653499449563	-11.998942798986421	-0.943070116856098	0.3047522120217686	0.03989307348530668	-1	-1	0.5502364567908954	0.4497635432091046	0.3740527129828055	0.14708803592434241	0.07183509378026585	0.2618162616440185	0.317322451251968	0.5476119958500004	In	NA	Sub_train
Cpd12762	-0.20194152862063172	0.15216442436068436	-8.492597394817006	12.928477371538124	-0.3167963267262402	0.043698811910623074	-1	-1	0.9404876777791609	0.05951232222083912	0.422339967107149	0.8904966461769556	0.08170714530152623	1.5484777165088566	0.10930579524948056	0.6081276782662919	In	NA	Sub_train
Cpd43368	-0.8524568792203652	-0.04948392728766727	-18.238751240970853	-2.0847094416486884	-0.9624007223306356	0.0019405701523813133	-1	-1	0.5229244381373528	0.47707556186264727	0.07072113743888725	0.6339080265528411	0.34507519114332275	0.41080488721904324	0.5524458785407038	0.05587709928075872	In	NA	Sub_train
Cpd34460	0.3906158655064615	-0.06154809821879832	-30.767726236206986	-4.014577152389548	-0.007782687308557556	-0.009319252824617923	1	1	0.22792676556689806	0.7720732344331019	0.8714715717431754	0.7251097566423491	0.8937167687474077	0.6626605578505164	0.10279983916380477	0.23492142529302207	In	NA	Sub_train
Cpd45263	-1.4986107253742111	-0.040143267947007864	-11.0860039882236	3.2955103385710918	-1.4772358871658005	-0.02992756171575055	-1	-1	0.8018908807529868	0.19810911924701324	0.5604764196125703	0.5632952760449209	0.03185766629051842	0.2913359141169104	0.9058265236844284	0.5626175874087709	In	NA	Sub_train
Cpd06953	-3.439173749384818	-0.028165675001751118	-30.52181455547253	-5.9419203224345924	-1.8670489837825912	-0.07085791833844733	-1	-1	0.9870825729404408	0.012917427059559214	2.0313350967794395	0.47274805111324564	0.8829483401632081	0.9141867655418914	1.1733925583627682	1.213458025124546	In	NA	Sub_train
Cpd03207	-0.1925572080314343	-0.023654396806262388	40.831568903174094	6.0701097527533765	-0.5542670288953736	0.18628493880440986	1	1	0.10252650251728623	0.8974734974827138	0.4294528560971751	0.4386440601558602	2.241603579129955	0.6534325450431354	0.27230466492095995	2.87541349977045	In	NA	Sub_train
Cpd33401	-0.8793851092727505	-0.0037686651818691352	-8.986305436349063	-3.0359272597132416	-0.9930499857804296	-0.02439264080040761	1	1	0.17143502269549848	0.8285649773045015	0.09113151336753841	0.288313536940182	0.06008775832972981	0.5349427232748037	0.5734834012874958	0.4746058853737484	In	NA	Sub_train
Cpd39795	-0.4579513847148707	0.3071094793057393	49.14421579199618	9.548807041867798	5.489247629317715	0.015676833888645058	1	-1	0.9027057371413125	0.09729426285868745	0.22829611817395679	2.0618375663671533	2.6056129019104004	1.1074168434474345	3.875937830400185	0.16254552491235014	Outlier	3.5340093693866512	Sub_train
Cpd12765	0.09860792192881863	0.0823842045804646	19.97003996782035	3.685620228680982	2.2623245523946394	0.05908342729523846	-1	1	0.42402489265979315	0.5759751073402068	0.6501428066896359	0.3629778629707317	1.3280809525242154	0.3422468586582224	1.660991694936905	0.8527610173625736	In	NA	Sub_train
Cpd20217	-1.197633376580748	-0.10139772227894864	-44.68953074748518	-4.3965320396075915	-0.9589105068574294	0.1078533017983414	-1	-1	0.9901067329109549	0.009893267089045156	0.3323492525862627	1.0263616767659196	1.5033501021260398	0.7125072409862944	0.5500502096356726	1.6282589384176185	In	NA	Sub_train
Cpd34157	-0.2629015927892338	0.024253312840108968	7.840617640574014	0.3926441688581876	0.7064005636701202	0.05307988667211986	1	1	0.30069505210186454	0.6993049478981355	0.3761350058491902	0.07647528541642219	0.796935714898875	0.08750005575679394	0.5930121541335717	0.7572977150753847	In	NA	Sub_train
Cpd22869	-0.5960727422265907	0.41546210404890016	-13.284657084700711	17.727259553473576	0.7893675966371531	0.027805161397394598	-1	-1	0.9976366549290521	0.002363345070947986	0.12360639942505916	2.8809528535035103	0.12813629274750848	2.174738520769759	0.649960369092699	0.3554000865600649	In	NA	Sub_train
Cpd30243	-0.6098285973285943	-0.04289052069426067	-4.7414984937181055	-2.4577863647256115	-0.9420710520009651	-0.023209357906667547	1	1	0.08809000392271205	0.911909996077288	0.1131800857272869	0.5840637320766624	0.245967096305528	0.45949295953390357	0.5384916801732353	0.4557903064233242	In	NA	Sub_train
Cpd42609	-0.5381711649346507	-0.04838502618876617	27.127182824963214	-3.2687753757146223	-0.6354776454075587	-0.005751737539926374	1	1	0.004417826974871586	0.9955821730251284	0.16749316647552348	0.6256006441401446	1.641490960108532	0.5653303597352789	0.3280472831719567	0.17819376882889953	In	NA	Sub_train
Cpd35207	-0.13103346092110207	0.007769796356592473	-6.780261480305104	-2.000212973998955	0.50585111312067	0.0058271394193726185	1	1	0.22933668184785994	0.7706633181521401	0.476085063435656	0.2010860216068689	0.15669002920728486	0.39977775079540484	0.4553558729409791	0.00592388785109091	In	NA	Sub_train
Cpd09173	-1.9434621355394548	-0.0639892020617192	-36.626380966361786	-4.342172543317586	-1.884162169467498	-0.038044522741832384	-1	-1	0.9146406443129602	0.08535935568703984	0.8976535937602986	0.7435638132926935	1.1502662131362689	0.7054131032290216	1.1851389754897586	0.6916867405518816	In	NA	Sub_train
Cpd43080	1.7920486152851296	-0.05058282838656837	-12.306883109102724	-0.9940501009893478	1.4035333436034303	0.009632877844689013	1	1	0.02232776510738499	0.977672234892615	1.933693975743033	0.6422154089655375	0.08531974496795987	0.26846935917044557	1.071521099035473	0.06643957026738229	In	NA	Sub_train
Cpd11151	-1.8731010866818083	-0.10346034775232904	-69.27401335877846	-5.0437540288380065	-1.652175148430847	0.11675896860986508	-1	-1	0.9996383848816663	0.00036161511833367817	0.8443231128811238	1.041954543675121	2.579900205352256	0.7969723715430854	1.0259040809868742	1.7698694340014467	In	NA	Sub_train
Cpd06462	-2.8113542005126373	0.3049170317651662	-16.239859668254482	20.86033531666315	-3.022688081526952	-0.0889030311204022	-1	-1	0.9989382821958481	0.0010617178041519217	1.5554763796298394	2.0452632812403757	0.25754408613819607	2.5836177890665493	1.966618269829011	1.500396377748756	In	NA	Sub_train
Cpd18149	3.9818220796544512	0.3742533128401088	22.306002255958642	23.933303509517522	3.0948621021316587	0.02450845810069129	1	1	0.015136287736103093	0.9848637122638969	3.5934428533861675	2.569426013027393	1.4303723239632313	2.9846527723107705	2.2324418920628895	0.3029786567537186	Outlier	3.687539058581199	Sub_train
Cpd31735	-0.4977406852406819	-0.01981359761733757	-9.69369629591591	-2.471522628461875	-0.5563567662866793	0.008109323412013775	1	1	0.21985444443569502	0.780145555564305	0.19813763467578321	0.409608701410037	0.02911123891588851	0.46128559842620326	0.2737390516877555	0.04221327673696378	In	NA	Sub_train
Cpd04523	5.442898913318192	0.17753965224767088	51.73498664122154	-4.359754028838007	6.748824851569152	-0.001241031390134928	1	1	4.0026252789981953e-07	0.9999995997374721	4.700872765330146	1.0823262130754852	2.7190622947354424	0.7077075593732426	4.740506223955945	0.1064682768670346	Outlier	4.948155437009278	Sub_train
Cpd34293	-0.8557587356463771	0.005571994158790275	-5.6478438978875225	0.3453914216054402	-0.555687348417792	0.013519447111680304	1	-1	0.5026771195234365	0.4973228804765634	0.07322379471663007	0.21770078643226176	0.20627839291304834	0.093666733546305	0.2732795661387179	0.12824055739923168	In	NA	Sub_train
Cpd44257	-0.5497096264731124	-0.058275136078876064	-18.128311680531294	-2.5369072438464904	-0.2656974256273387	0.09095155916337032	-1	-1	0.7858146234761059	0.2141853765238941	0.15874753643670758	0.7003670858544127	0.3402390625140853	0.4698185595535499	0.07423172908260049	1.3595015054905857	In	NA	Sub_train
Cpd15182	-1.0362142317985317	0.0241424463387063	-9.798091900311514	-3.1083358152750615	-0.470093030022943	-0.024942091349858152	1	1	0.3500152828972064	0.6499847171027936	0.21000086872749632	0.07731340490218003	0.02453977404247995	0.5443923374732182	0.21452799375011966	0.48334279034147265	In	NA	Sub_train
Cpd30856	-0.6460923335923302	-0.011022388826128774	-5.497542449762063	-0.9127314196706662	0.010676200746287784	0.02294448824717861	1	1	0.4832121547923425	0.5167878452076575	0.08569381989100902	0.3431496421084654	0.21286006648547423	0.25785693692803124	0.11546994061568502	0.2781097108655212	In	NA	Sub_train
Cpd22575	-1.3839848301386783	-0.040032401445605305	-19.335206535250155	-2.66504813883412	-0.7908521835826271	-0.02274428915205596	-1	-1	0.7552491250704811	0.24475087492951886	0.47359519465407485	0.5624571565591638	0.3930887726736936	0.4865414731827112	0.4346956986056486	0.4483951704705753	In	NA	Sub_train
Cpd27519	-2.2549719169719182	-0.008713720126924023	-27.17751422755785	-3.0353778091637897	-1.4282148209452643	0.020112853705086902	-1	-1	0.9770617192569652	0.022938280743034847	1.1337638665899583	0.32569675779731555	0.7365020260324336	0.5348710177191115	0.872178674450601	0.23308341701192395	In	NA	Sub_train
Cpd18951	-1.3648523908523948	-0.029460347752328975	29.698986641221524	15.010245971161993	-3.2731751484308464	-0.004394606256741845	1	1	0.19659095186531073	0.8034090481346893	0.4590936742234534	0.4825354120041422	1.7541097899470994	1.8201570776587128	2.1385515163293705	0.1566137975980651	In	NA	Sub_train
Cpd31652	-0.7252132127132097	-0.03245096025470028	-11.550289702509316	-2.930313837253084	-0.6470161069460201	-0.02485770955501919	1	1	0.22932338111205974	0.7706766188879403	0.02572378533912914	0.5051435991560467	0.05218865480646712	0.5211597374290139	0.33596723359673586	0.48200102132649714	In	NA	Sub_train
Cpd12403	-1.2788646055437085	-0.048934476738216666	-12.870619372838984	-1.0264676834069295	-1.0113018212317344	-0.0068506386388274745	-1	-1	0.6641725530435749	0.33582744695642514	0.39391883651565635	0.6297543353464924	0.11000565528436601	0.27269998695627284	0.5860113827219113	0.19566757876434826	In	NA	Sub_train
Cpd28293	-3.1890488888888906	-0.10485897063100168	-56.59607589415529	-5.647387612678099	-1.4093509741203816	0.07960539374325816	-1	-1	0.9999116883274366	8.831167256341226e-05	1.8417518073507646	1.0525277382200158	2.0247355878155844	0.8757490359888384	0.8592306110388802	1.1790842338676335	In	NA	Sub_train
Cpd13529	0.30319849232892865	-0.04618722399096397	-7.25468530690492	-2.7962479031871497	0.4255113655814525	0.09382360912629947	1	1	0.24111559135793836	0.7588844086420616	0.8052131713292726	0.6089858793147518	0.13591509456357623	0.5036635818401686	0.40021101541132215	1.4051704517019619	In	NA	Sub_train
Cpd46182	-1.1920173187808047	0.30985673205299197	-7.362377614597228	19.11474110780186	-0.94701610694602	-0.006301188089376928	-1	-1	0.9936258122867949	0.006374187713205091	0.3280925357240371	2.082606022398894	0.1311992676415337	2.3558105680449577	0.5418859446409979	0.18693067379662395	In	NA	Sub_train
Cpd04787	0.5998989133181922	0.03153965224767097	12.743986641221525	5.449245971161994	2.3008248515691543	-0.01924103139013493	1	1	0.2256778547150735	0.7743221452849265	1.0300986212381318	0.021392614275363212	1.011653367788525	0.5724072689513032	1.6874181348730204	0.3926892836096843	In	NA	Sub_train
Cpd09339	-3.882782771941209	-0.08455665244536009	-43.99625064569809	-4.602070698374441	-3.9302068785194337	-0.060331602548973635	-1	-1	0.9941423611034401	0.0058576388965599115	2.3675705975198755	0.8990479380805626	1.4729914902754604	0.7393308809986691	2.589535272912782	1.0460773194270898	In	NA	Sub_train
Cpd41239	-0.10905028581377196	0.2906259628222228	36.70575425353464	12.089466382527135	4.711225651295738	-0.10740008918827802	1	-1	0.6903216938115045	0.30967830618849546	0.49274731220481455	1.9372268301767068	2.060934892414488	1.43898333296719	3.3419068874722093	1.7945211878579042	Outlier	3.030283995289849	Sub_train
Cpd02423	-1.7411010866818082	-0.0444603477523291	-36.529013358778464	-7.902754028838007	-2.1371751484308468	-0.05224103139013493	1	-1	0.5810389029253481	0.4189610970746519	0.7442731052370714	0.5959311819374495	1.1460025029882033	1.1700836259196659	1.3588059971750979	0.9174277959712087	In	NA	Sub_train
Cpd31583	0.9506109631109659	-0.04838502618876617	-1.1046853069049227	-2.9720720790113258	0.4870498271199141	-0.022659907357217	1	1	0.006833200295659592	0.9931667997043404	1.2959224338338007	0.6256006441401446	0.40522249629021917	0.526609359661605	0.4424507510101452	0.44705340145559985	In	NA	Sub_train
Cpd29100	-3.101540517961572	-0.04425486513609163	-36.81659841665811	-4.40555459599857	-1.8198127624965272	0.020004055446058763	-1	-1	0.9975495007747325	0.0024504992252675486	1.775424434773516	0.5943777913057057	1.158595801315516	0.7136847216902893	1.1409698190233422	0.2313533977213194	In	NA	Sub_train
Cpd01020	-0.5128579599111337	0.0688268062012564	38.065403489640254	5.962590955760898	1.1720487605783108	-0.037775211571530035	1	1	0.06718855064185947	0.9328114493581405	0.18667942674899576	0.2604877544705402	2.1204736896559866	0.6394008999871981	0.9126310758249695	0.6874043786468272	In	NA	Sub_train
Cpd02996	-0.011044553121872459	0.04095585288333578	22.463179473198647	4.790794489649446	0.9284751931698646	-0.0182643029616126	1	1	0.07605033149617857	0.9239496685038214	0.5670312084547047	0.04979120711981683	1.4372550862373012	0.486476643483215	0.7454432256743032	0.377158161713805	In	NA	Sub_train
Cpd15214	0.49455499897069893	-0.03849491629865627	-5.478861131080742	-1.7759182328574794	0.034302574372661016	-0.00955747596524277	1	1	0.03134604134460961	0.9686539586553904	0.9502527164220628	0.5508342024258767	0.21367811809440007	0.37050636492014555	0.13168698196166145	0.23870945124519094	In	NA	Sub_train
Cpd20610	-1.2845342806881292	0.2896379282247243	-1.9841076341512551	10.795940872154892	-0.096896139626583	-0.03263439904216585	-1	-1	0.949554931664465	0.050445068335534984	0.3982161928909487	1.9297575672497675	0.36671274962825046	1.2701729357153209	0.04163274837036439	0.6056594598896136	In	NA	Sub_train
Cpd09358	-0.23961598169330076	0.052494314421797264	-17.342315032295858	0.5100252588802154	0.7669367316314029	-0.021561006258315897	-1	-1	0.6600442006334509	0.33995579936654907	0.3937844419714972	0.13701872245312904	0.30582040965194945	0.07218134091306919	0.6345639197273926	0.42957959152015107	In	NA	Sub_train
Cpd11934	0.6694870428079398	0.020845743042003127	81.05135864913902	17.99111473417549	-0.03218094211085523	0.20688562509743627	1	1	0.015460753746088574	0.9845392462539114	1.0828432643243784	0.10223555214026842	4.002820989614133	2.2091727066548414	0.08605298189507604	3.202988453680424	Outlier	3.8702354328993476	Sub_train
Cpd24212	-1.2510168352273647	0.0016097965180438293	-30.75043300312428	-3.142396701261728	-0.04612855197021181	0.03191345217428123	-1	-1	0.9669843488666177	0.033015651133382354	0.37281149081095927	0.24765388323895335	0.8929595011589594	0.5488374231310225	0.0764794024137862	0.4207267044574001	In	NA	Sub_train
Cpd41550	-0.4227865495500353	-0.014319092122832071	-2.4651248673444788	-1.727566584505831	-0.11899412892404225	-0.0315759133641022	1	1	0.11214115246322764	0.8878588475367724	0.2549494668636812	0.36807178934655477	0.3456490908872739	0.3641962760192505	0.026464783461022028	0.5888283023119439	In	NA	Sub_train
Cpd17502	-0.6217367683258106	0.07213477619281618	-24.931223502681924	-0.3813317171433177	0.6243839739535667	0.004093903302100778	-1	-1	0.9065024992230573	0.09349750077694276	0.10415423270230072	0.2854950747444864	0.6381373563350363	0.18850709097303975	0.5367163193379757	0.021636589171590614	In	NA	Sub_train
Cpd38908	0.3686899038461521	-0.04717525858846252	-27.917624117667746	-2.9974657212517024	0.33881814608770233	0.13220076579299894	-1	-1	0.7724103829014155	0.22758961709858444	0.8548526881695604	0.6164551422416913	0.7689113059507567	0.5299233343763643	0.34070516202988765	2.0154120304276906	In	NA	Sub_train
Cpd28273	-3.7060488888888905	-0.10285897063100168	-46.390075894155295	-5.6253876126780975	-1.8513509741203813	0.006444891391794036	-1	-1	0.9996576221057336	0.00034237789426642723	2.23361433728997	1.0374083022289082	1.577816670413614	0.8728779455389309	1.1626175119774262	0.015746865154630668	In	NA	Sub_train
Cpd35362	-0.8650993949870358	0.05722034580714198	4.363694563650945	2.8937430699570883	0.5234335307030871	-0.01999703640480321	-1	-1	0.5873364500428527	0.41266354995714727	0.08030359046233763	0.17274618696447133	0.6446818742729309	0.2389036337531387	0.46742436882635674	0.4047106456319536	In	NA	Sub_train
Cpd34531	-1.2074070872947285	-0.016955478368682213	-10.461580161623782	-2.501861325647307	-1.1161269088573524	-0.028788245196012	1	1	0.3410145105496235	0.6589854894503765	0.3397572816138725	0.3880021258925385	0.004514258433964779	0.46524492314219057	0.6579628724851416	0.5445011251155432	In	NA	Sub_train
Cpd19391	-0.07849032464417324	-0.020252181665385637	-15.869821919865544	-2.4090041827901643	0.12398298125253795	0.0157172493094825	1	1	0.3215414489342612	0.6784585510657388	0.515910375451938	0.4129242731306288	0.24134019921796807	0.4531266842302445	0.19324322793042553	0.16318817727012908	In	NA	Sub_train
Cpd31326	-1.112575850075847	-0.04069271849645847	-5.35303695525657	-1.3841599910992377	-0.978884238814152	-0.022110456807766448	1	1	0.31166640363541276	0.6883335963645872	0.26787950882111455	0.5674489672512696	0.21918793628392919	0.3193803037117576	0.5637600934332456	0.43831649648787546	In	NA	Sub_train
Cpd37874	-1.3255389554265964	0.03359397218076826	-29.691799941843566	-3.2194437432297245	-0.26557745830790186	0.037145820738053933	-1	-1	0.9604335711951401	0.03956642880485997	0.42929587486841475	0.005862534908502809	0.8466021484572633	0.5588923788759279	0.07414938402998092	0.5039274710113787	In	NA	Sub_train
Cpd14127	-0.5803833848671639	0.01875131754619967	-16.535734780877412	-4.473061040451588	-0.5899017403321477	0.004214581761848243	1	1	0.24739006608537895	0.752609933914621	0.13549822005946008	0.11806881825124042	0.27050040448227075	0.7224945902346644	0.29676417774594244	0.019717660824864407	In	NA	Sub_train
Cpd23897	-2.023852390852395	-0.0038589706310017116	-52.85907589415529	-5.214387612678099	-0.5523509741203814	0.06060539374325818	-1	-1	0.9988466286472262	0.0011533713527737837	0.9585857578403517	0.28899622066908615	1.8610930251729072	0.8192407557702097	0.27098949315577125	0.8769620600837258	In	NA	Sub_train
Cpd34427	-0.16949499938264045	-0.016406027819231717	-8.923668073711696	-0.7551580289440099	-0.5315115242419678	0.048134831727064925	1	1	0.260850140370228	0.739149859629772	0.4469329633062702	0.3838484346861907	0.06283063725377518	0.23729296159735835	0.25668538429632315	0.6786655703658657	In	NA	Sub_train
Cpd03241	-0.14071488279220198	-0.017285905358422515	29.83845419847337	4.435849434704392	-0.4050412903466191	0.1361313014339918	1	1	0.09981753139090832	0.9001824686090917	0.4687469851613466	0.39050006075309496	1.7602170493728972	0.44015485450619035	0.16987675913233466	2.0779121342167373	In	NA	Sub_train
Cpd32597	-0.6733411532287944	0.05667089525769135	8.86589236584874	1.4311057073197264	0.6245324318019878	-0.025491541899308703	1	1	0.2778875977688894	0.7221124022311106	0.0650404516113147	0.16859249575812255	0.8418323120240351	0.0480234445010648	0.53681822016728	0.49207969530919704	In	NA	Sub_train
Cpd26957	-2.866954051796158	-0.07282629370752006	-34.158703679816014	-2.8942764005098485	-1.1168052436995346	0.07401871533217598	-1	-1	0.9992742749957451	0.0007257250042549955	1.5976185428565393	0.810369734035812	1.04220706543879	0.5164567037711666	0.6584284786063369	1.0902495272472241	In	NA	Sub_train
Cpd26993	-2.7917660818713457	-0.06605937641428705	-20.08126007079345	0.1824153288134601	-1.193496973022843	0.00033450480586018377	-1	-1	0.9951613180611728	0.00483868193882718	1.5406294749344316	0.7592137475997346	0.425758323764123	0.11493578370895265	0.7110693521063739	0.08141541263496763	In	NA	Sub_train
Cpd43704	-0.6381711649346509	0.4148017869980471	9.317842165622551	22.426829019889773	-0.4739391838690971	-0.00959789138608022	-1	-1	0.961819865433171	0.03818013456682903	0.09169770613911997	2.8759610428114057	0.8616231130464679	2.7880516577562657	0.21716797722504627	0.23935210360297	In	NA	Sub_train
Cpd44352	-0.9996026467526798	0.3345407912304101	-11.034982901178157	19.03972091443563	-0.9861423418359072	0.011678073441604512	-1	-1	0.9939964016503955	0.006003598349604497	0.18225094930553912	2.2692105487657357	0.029623462000196922	2.346020124375686	0.5687420241628	0.09896056708598165	In	NA	Sub_train
Cpd43801	-4.505471520181064	-0.13806074766355425	-29.409527258566953	-3.1961711838006126	-3.946569314641757	-0.047468162322666006	-1	-1	0.9969902914468215	0.003009708553178525	2.839540400711261	1.303523809537367	0.834241478065128	0.5558552141885723	2.6007663787656243	0.8415336076633305	In	NA	Sub_train
Cpd40488	-0.17388545064893648	-0.029154256957996862	2.9568531546335404	-0.26657757351682043	0.02166521173529854	-0.01948800127619011	1	1	0.08007261002726485	0.9199273899727352	0.4436052005581357	0.4802214519179564	0.5830765402072517	0.17353120343425255	0.1230127505440461	0.39661639302200824	In	NA	Sub_train
Cpd24259	-0.611457357611206	-0.02959284100604492	-26.99564609568972	-2.8227404465264283	-0.31612690885735223	0.08110186469409789	-1	-1	0.8830526156400436	0.11694738435995643	0.11194555937330483	0.4835370236385481	0.7285380530161273	0.5071209676663121	0.10884630970044254	1.2028798684293267	In	NA	Sub_train
Cpd37204	-1.740480898876406	0.02753965224767096	-63.211013358778466	-5.761754028838007	-1.4851751484308462	-0.003161904761904727	-1	-1	0.9931252716101064	0.00687472838989355	0.7438030310350164	0.05163148625757831	2.3144025180890635	0.8906743234991488	0.911275998505568	0.13701240521665126	In	NA	Sub_train
Cpd43694	-0.9936656704291562	-0.07146194926568926	-21.89204794426756	-1.8891050460442929	-1.0475655574954708	0.09150100971282088	-1	-1	0.8907296294738489	0.10927037052615109	0.1777509907710611	0.80005567480677	0.505052401371184	0.38527770939269523	0.6109026554855035	1.3682384104583103	In	NA	Sub_train
Cpd17402	-0.6713790669633668	0.06864794084420077	-14.0838061860258	-2.3165775735168204	1.1799069699770566	-0.02439264080040761	-1	-1	0.7180885524713858	0.28191144752861425	0.0665276239283929	0.25913558281202553	0.16313088918166158	0.4410646317210625	0.9180249169933217	0.4746058853737484	In	NA	Sub_train
Cpd45354	-1.6013579781214635	-0.05387953168327167	-19.23215783437745	-1.354489661428908	-1.6442688541987671	0.011830680042491213	-1	-1	0.8300618249841387	0.16993817501586134	0.6383541728153582	0.6671375562036269	0.38857628846502135	0.3155082037043902	1.020477234595519	0.10138719013827972	In	NA	Sub_train
Cpd15393	0.06048906490476491	-0.003879531683271685	-14.738751240970855	-3.203940210879457	-0.12778533771525105	-0.005799510224288984	1	1	0.11428375720061124	0.8857162427993888	0.621250443533279	0.289151656425939	0.1918108161769406	0.5568691041636242	0.020430535518333022	0.1789534102629587	In	NA	Sub_train
Cpd06710	-2.8539016959790158	0.09974706167454443	13.049443209462376	-0.12404067518571807	0.08342024811491895	-0.05397858867589831	-1	-1	0.9074656533745602	0.09253434662543981	1.5877254496801911	0.49423616619907534	1.025029256363042	0.1549295521816241	0.1654011421833226	0.9450569846158876	In	NA	Sub_train
Cpd08046	-1.7159896080669277	-0.019483707556224715	-30.84945788943872	-3.485029686174728	-1.3325138178191465	-0.025407160104469747	-1	-1	0.8989550989155232	0.10104490108447686	0.7252397444236451	0.4071148255784878	0.8972957832467023	0.593552436349519	0.806489917086024	0.4907379262942216	In	NA	Sub_train
Cpd33184	0.051384121496480265	0.2511763897631858	7.404353904310281	15.269567245781266	-0.2760170187474624	0.010772194364427551	1	-1	0.6369205582418398	0.36307944175816015	0.6143493097636006	1.638999182805392	0.7778318037963151	1.8539995701594931	0.08131505346192415	0.08455603256060985	In	NA	Sub_train
Cpd10759	-0.6771010866818079	-0.09246034775232892	-71.94701335877846	-7.902754028838007	-0.8881751484308475	0.24075896860986504	-1	-1	0.9991974719235879	0.0008025280764121244	0.062190592742260686	0.9587976457240287	2.6969503980051535	1.1700836259196659	0.5014977635274872	3.741614147117477	Outlier	3.3248578635531683	Sub_train
Cpd42916	0.19204861528512965	-0.015967443771183785	17.366193813974196	3.216389459450212	0.1090278490979358	0.035457053668864834	1	1	0.05031070016632111	0.9496892998336789	0.7209666103605789	0.3805328629655999	1.21405899444483	0.28101031409726396	0.18297808947451796	0.47707410375042664	In	NA	Sub_train
Cpd12293	-0.3475459242250274	0.004911677107937114	-7.910729262948875	-0.14624790318714995	0.4227641128341999	0.047544965756776934	-1	-1	0.6149253160697038	0.3850746839302962	0.31197844518875945	0.2226925971243674	0.10718704688541923	0.157827686737707	0.3983253129292319	0.6692860130403625	In	NA	Sub_train
Cpd04728	-0.339173749384818	-0.04696266748295405	-15.556401021637948	1.0347714068887162	-0.6527632694968775	0.07199922451869553	1	-1	0.696750514421907	0.303249485578093	0.3183241736490647	0.6148480134356842	0.2276155540556096	0.0036998111779413833	0.33991206127885054	1.058137266483785	In	NA	Sub_train
Cpd37616	-1.6403741202617612	-0.020801632214836118	-22.492898842942466	-1.7430701168560983	-1.8727203154507588	-0.043073959481726286	-1	-1	0.6882812500553709	0.3117187499446291	0.6679266373561022	0.4170779643369765	0.5313635549235837	0.36621955073155416	1.1772853360528135	0.7716606542763762	In	NA	Sub_train
Cpd35953	-0.4205939004815417	0.035242323829119966	-24.52092082096444	-3.2194437432297245	-0.10294009567053908	0.028904062496295693	-1	-1	0.6345771493378478	0.36542285066215213	0.25661139531870775	0.006598538710542279	0.6201702751749048	0.5588923788759279	0.03748420290976568	0.37287389649551356	In	NA	Sub_train
Cpd00768	0.003898913318192143	-0.08146034775232902	-3.38601335877847	-5.672754028838008	-0.7821751484308468	0.0077589686098650515	1	1	0.015247787935068202	0.9847522120649318	0.5783576776331676	0.8756407477729381	0.3053235483005981	0.8790594575881605	0.4287398189585141	0.036642226504289915	In	NA	Sub_train
Cpd05127	-0.2231324652097846	-0.0343188723913895	-20.87033701031784	-4.1960186971637405	-0.43141491672024507	-0.032000566697876334	1	1	0.15755388876625265	0.8424461112337474	0.40627819916980523	0.5192644881498895	0.4603118620317205	0.6863394254149526	0.18797950296040136	0.5955807859069137	In	NA	Sub_train
Cpd42448	0.5832574064939207	-0.035747663551403464	12.285424583204966	3.820785063845817	-0.22888423881415226	-0.00849899028717912	1	1	0.015594209101872702	0.9844057908981273	1.0174851145337611	0.5300657463941351	0.9915730171584661	0.3598864253584516	0.04896331582259055	0.22187829366752126	In	NA	Sub_train
Cpd27939	-1.3338713450292403	-0.0096683989706779	-29.78501946928969	-3.828110986976014	-0.16642930384991048	0.0696281155964347	-1	-1	0.9760922306494257	0.02390776935057426	0.43561144792476136	0.33291386063241624	0.8506842149168895	0.6383259566346245	0.006094516801957593	1.0204338674378974	In	NA	Sub_train
Cpd30334	0.9506109631109659	-0.04563777344151336	3.3139960117763967	-2.9720720790113258	0.5974893875594743	-0.022110456807766448	1	1	0.004925677197550438	0.9950743228024496	1.2959224338338007	0.6048321881084031	0.5987157621425968	0.526609359661605	0.5182559907901756	0.43831649648787546	In	NA	Sub_train
Cpd09915	-2.123681915759235	-0.050252938325455514	-35.79011723009805	-4.342172543317586	-1.7643819496872784	-0.04848408318139282	-1	-1	0.9353782721266656	0.06462172787333442	1.0342520057951354	0.6397215331339884	1.1136463734661222	0.7054131032290216	1.102922347270621	0.8576879349386443	In	NA	Sub_train
Cpd34365	0.22391159402395253	-0.020801632214836118	-10.308283458327082	-2.5177953915813727	-0.2144785572090008	-0.002414618822385629	1	1	0.06233836243135871	0.9376616375686413	0.7451173017725601	0.4170779643369765	0.0021985768275139873	0.4673243842572582	0.03907531786310113	0.12512968666477442	In	NA	Sub_train
Cpd46064	-1.7117975385610245	0.04557101776727781	9.286523484303867	2.9180378110985643	-0.31130182123173433	-0.0293781111663	-1	-1	0.6977693980463837	0.30223060195361634	0.7220623460440238	0.08468055214540117	0.8602516735844452	0.24207419735651414	0.10553439028529968	0.5538806824410465	In	NA	Sub_train
Cpd32614	0.9980874181997772	0.022604961191757263	10.402705552661926	2.164622190836209	1.4827741900437466	0.023409557001790197	1	1	0.04025792530305239	0.9597420746969476	1.331907431519771	0.08893635903546729	0.9091290870288972	0.14375036134986965	1.125911675572294	0.28550484681827004	In	NA	Sub_train
Cpd12914	-0.7874608483304119	-0.03025315805689796	-4.736553438773054	-1.7110830680223146	-0.4634996234295366	0.004263169565859919	1	1	0.31107411595580625	0.6889258840441937	0.021457096625456206	0.4885288343306528	0.24618363937847876	0.3620451093484908	0.21000230779310303	0.01894505803710683	In	NA	Sub_train
Cpd07754	-0.5989566410339605	-0.039263927336444515	-28.907150197131024	-3.932282433427477	-0.4781182134235422	-0.030901665598975236	-1	-1	0.5248206921559601	0.47517930784403994	0.12142053504837715	0.5566477090070239	0.8122424762598636	0.6519207586827981	0.22003644515593698	0.5781069759714651	In	NA	Sub_train
Cpd08782	-1.259396201473521	-0.0519012899738071	-26.30165569163652	-0.3185461696912131	-1.053942389247718	0.0020653673680577343	-1	-1	0.9095262408045304	0.09047375919546964	0.3791626700305066	0.6521826067530326	0.6981483371561612	0.18031331889658817	0.6152796854020665	0.05389267790800401	In	NA	Sub_train
Cpd12867	0.5471545362849729	-0.04069271849645847	-15.707982010201626	1.4070488001095534	0.4886981787682654	0.03063679593948629	1	1	0.3776959629487734	0.6223040370512266	0.9901207778642348	0.5674489672512696	0.23425325847532344	0.04488391920354515	0.4435821724993991	0.40042638041366185	In	NA	Sub_train
Cpd32147	-1.6642242017241984	0.001065523261783325	-12.404135856355472	-1.8402039471431937	-0.6673457772756902	-0.03694562164293128	-1	-1	0.7633541457510113	0.23664585424898862	0.6860039163911638	0.2517684355688045	0.08957842540266157	0.37889591493610825	0.34992143196420405	0.6742129306164328	In	NA	Sub_train
Cpd36196	-1.547480898876406	-0.017858970631001725	-22.81207589415529	-1.0553876126780992	-0.1003509741203814	-0.025394606256741843	-1	-1	0.9537328709120996	0.04626712908790041	0.597517792585758	0.3948322726068389	0.5453402609972253	0.2764741566263841	0.039261364817583654	0.4905383054644897	In	NA	Sub_train
Cpd36759	-0.6310334609211019	0.03798957657637266	-8.168723018766643	1.0514353776493963	0.1921148493844059	-0.00955747596524277	-1	-1	0.59201296857222	0.40798703142778	0.09710776175363935	0.02736699474228299	0.09588954639095075	0.0015250944820994698	0.24000864948626519	0.23870945124519094	In	NA	Sub_train
Cpd34817	0.6997357698481287	-0.03948295089615482	-3.895096645140267	3.722863949077968	0.3602467175162741	-0.00845857486634167	1	1	0.10704965421753787	0.8929503457824621	1.1057704262303918	0.5583034653528162	0.2830308821034345	0.3471073172923498	0.35541364139019227	0.22123564130974221	In	NA	Sub_train
Cpd40778	-2.166193142956629	-0.004428982232722175	12.993116890897277	3.657598250659004	-1.812950172880086	-0.12498250677069557	1	1	0.23298134596702103	0.767018654032979	1.0664735861440546	0.2933053476322867	1.0225627369318888	0.338589875317931	1.1362593669958645	2.0741021468250826	In	NA	Sub_train
Cpd07060	0.4149615889610467	0.06657116710351213	-19.00527320208907	6.050560880572926	2.212650264337709	-0.033263933376041305	-1	-1	0.9071023165351613	0.09289768346483873	0.8899245249078059	0.24343575899184813	0.3786410509344054	0.6508813368511468	1.6268954770411568	0.6156697904907745	In	NA	Sub_train
Cpd19204	-1.8323364784903269	0.017659906246702373	1.084573684530064	1.1437430699570887	-1.1139291066595502	-0.10516187156963837	1	1	0.3849926709401429	0.6150073290598571	0.8134253904480593	0.12631957989260084	0.5010897565650235	0.010521438874154652	0.6564543104994695	1.7589309156292277	In	NA	Sub_train
Cpd03272	0.1748989133181924	0.04353965224767098	12.821986641221542	5.446245971161994	1.6638248515691538	0.028758968609865068	1	1	0.4327416088767484	0.5672583911232516	0.7079679148084176	0.069324001671282	1.0150689738592051	0.572015756617225	1.2501840717557033	0.3705667343707148	In	NA	Sub_train
Cpd04027	-2.195101086681808	-0.059460347752329	-30.042013358778465	-7.349754028838007	-2.6511751484308466	-0.08024103139013494	1	1	0.48990736883371244	0.5100926311662876	1.0883844951643424	0.7093269518707552	0.8619379314433686	1.0979148523379068	1.7116133887642668	1.3626604731264418	In	NA	Sub_train
Cpd19736	0.752828356674508	0.025021786949269768	-18.297809537790364	-3.2383263894714323	0.8713323360270079	0.028354611946845142	1	1	0.1416853347864877	0.8583146652135123	1.1460121968199506	0.07066583786428215	0.34766134341435745	0.5613566418438162	0.7062206140468248	0.36413699152778917	In	NA	Sub_train
Cpd16084	1.7148846693003694	-0.039593817397557365	-6.979410581630198	-1.954489661428908	0.9540827941528814	0.11453016010538132	1	1	0.03117712516751303	0.968822874832487	1.87520720767015	0.559141584838573	0.14796932562451134	0.3938106705200418	0.7630201729654984	1.7344287776686733	In	NA	Sub_train
Cpd45061	-2.475533802297288	-0.08684656465030452	-31.380509482729092	-3.2687753757146223	-2.662950172880086	-0.02882866061684945	-1	-1	0.9384100581834939	0.0615899418165061	1.3009397628989725	0.9163590285845192	0.9205504376811452	0.5653303597352789	1.7196957149546073	0.5451437774733222	In	NA	Sub_train
Cpd12863	0.04495673408717056	-0.03739601519975517	6.700809198589589	1.3586971517579054	-0.06679632672624017	0.16415327945596975	1	1	0.41907793728445863	0.5809220627155414	0.6094776418891102	0.5425268200131801	0.7470237067725468	0.03857383030265019	0.06229313062073789	2.523494287570678	In	NA	Sub_train
Cpd40854	-0.0656436924071782	-0.015967443771183785	-4.101938054157669	2.785070778131531	-0.03712599705591036	0.03216035037216153	1	1	0.3901937637061972	0.6098062362938028	0.5256475394936932	0.3805328629655999	0.2739733337405151	0.22472145287905282	0.08265871742731336	0.4246526739440804	In	NA	Sub_train
Cpd24233	-0.9312375773914258	0.013264301851097974	5.004903354859729	2.6712155974296152	-0.2100829528133964	0.03824472183695503	-1	-1	0.6199068030336348	0.3800931969663652	0.13043333027387513	0.1595491095433866	0.6727602927322348	0.2098628836978832	0.03605819389175662	0.5214012809468274	In	NA	Sub_train
Cpd23692	-0.6081606543145026	-0.0642082256214295	-30.415975766019386	-3.2194437432297245	-0.3831598758903197	-0.02164538805315486	-1	-1	0.6838627347738183	0.3161372652261817	0.11444431081296656	0.7452195696384857	0.8783136784738553	0.5588923788759279	0.15485745026344647	0.43092136053512664	In	NA	Sub_train
Cpd04776	2.787898913318192	0.2595396522476709	51.56098664122153	9.971245971161997	5.291824851569152	-0.04424103139013494	1	1	0.0012937359430462703	0.9987062640569537	2.6885032933986373	1.7022230887108936	2.711442865808542	1.1625468605185985	3.7404276839843122	0.7902184596411423	Outlier	3.553004348432924	Sub_train
Cpd05324	-3.3692863113636307	0.0008459627734455724	-35.414842504823326	-1.803711004856048	-2.150096235401564	-0.04903353373084337	-1	-1	0.9969863606439872	0.003013639356012887	1.9783635914139621	0.253428250943604	1.0972131602632906	0.3741334359320337	1.367674975756101	0.8664248399063685	In	NA	Sub_train
Cpd19677	1.3522789061250575	0.3783184902459731	3.163179473198651	19.26551976437472	0.6449587096533811	-0.041975058382825184	1	1	0.27810506787127875	0.7218949321287212	1.600368500265094	2.6001576078176236	0.5921115328512507	2.375487802632966	0.5508387295225828	0.7541868443409274	In	NA	Sub_train
Cpd10755	-0.4313742234515426	0.289307501234984	-18.23901832899916	14.478157127012086	-0.2572390925444213	-0.022659907357217	-1	-1	0.9731766200509503	0.02682337994904967	0.24844039989784458	1.9272596323892113	0.34508688688038536	1.7507172958886685	0.06842596559587584	0.44705340145559985	In	NA	Sub_train
Cpd38731	1.5879206730769215	0.015462104048900171	-19.03905268909631	-3.216696490482472	2.067389574659131	0.054178787771020975	1	1	0.12006211263573507	0.8799378873642649	1.778974262271094	0.14293434471799374	0.3801202486380766	0.558533851097468	1.5271891637611121	0.7747715250108337	In	NA	Sub_train
Cpd20489	-0.6718969180507665	0.11930825789505392	-19.047843897887518	-3.2194437432297245	0.014642321911878226	-0.034282750690517484	-1	1	0.4113909687335162	0.5886090312664838	0.06613511631284126	0.6421132932818191	0.3805052141011005	0.5588923788759279	0.11819226914323086	0.6318701747927864	In	NA	Sub_train
Cpd22701	-2.8438523908523954	-0.01246034775232907	-35.19701335877846	-5.603754028838008	-0.974175148430846	0.05444489139179405	-1	-1	0.9980817446069934	0.0019182553930065613	1.5801085325988595	0.35402020607972895	1.0876744608581401	0.8700546739043605	0.5605277940268413	0.7790028831350301	In	NA	Sub_train
Cpd26311	-4.04214202172097	0.07980528523984824	-15.103816461770892	-4.40555459599857	0.9824428766012171	-0.033500081660305235	-1	-1	0.999705352648133	0.0002946473518670559	2.4883576744790843	0.3434819600223926	0.20779695700204975	0.7136847216902893	0.7824864117083995	0.6194248238053618	In	NA	Sub_train
Cpd17772	-0.4977526933369934	-0.01981359761733757	-27.11622376844338	-3.2687753757146223	-0.3948183047482179	0.012969996562229752	-1	-1	0.6334985295254254	0.3665014704745746	0.19812853308390627	0.409608701410037	0.7338181277731245	0.5653303597352789	0.16285974574084522	0.11950365243150729	In	NA	Sub_train
Cpd19111	-1.1647540609079092	-0.007065368478572313	1.1472110471674208	2.7431936194076383	-0.9738192165496602	0.0058271394193726185	1	-1	0.5471781733346819	0.4528218266653181	0.30742822391657526	0.3132356841782704	0.5038326354890684	0.21925631149353386	0.5602834839128635	0.00592388785109091	In	NA	Sub_train
Cpd41570	-0.9541052308687168	-0.043989421793161766	-11.288751240970855	-2.1869072438464903	-0.8613018212317343	0.005237273449084613	1	1	0.43517166301424015	0.5648283369857598	0.1477659734951214	0.5923711144893588	0.04073593228150674	0.4241421205777531	0.4830520271997802	0.00345566947441258	In	NA	Sub_train
Cpd09092	-0.9868687289460482	0.02392288585036867	-16.146710636691466	2.4990362478912043	-0.5786676639729926	-0.04903353373084337	-1	-1	0.7432307657137095	0.2567692342862905	0.17259921768514339	0.07897322027697859	0.25346510668070193	0.18739277069193	0.28905315600044235	0.8664248399063685	In	NA	Sub_train
Cpd18311	0.009294607126979444	-0.04146172953424671	-32.485721625702446	-3.2817329828780264	-1.5599863452916742	-0.0007662671740339794	1	1	0.17220696977512406	0.8277930302248759	0.5824473685938808	0.5732624738324167	0.9689474800520215	0.5670213807434833	0.9626260826031021	0.09891897176160135	In	NA	Sub_train
Cpd31146	0.5615999740999774	-0.047835575639315564	-10.848641350860962	-0.1484457053849524	0.6821047721748594	-0.0006818853791950154	1	1	0.15432974899334795	0.845670251006652	1.0010697639537265	0.621446952933796	0.021463598788873623	0.15811450896047496	0.5763356272385575	0.0975772027466258	In	NA	Sub_train
Cpd23330	-0.8988523908523951	0.07314102936899823	-43.021075894155295	-4.664387612678097	1.6556490258796188	0.06460539374325815	-1	-1	0.9962487887807246	0.003751211219275366	0.1058868290558139	0.293102064988553	1.4302887620531166	0.7474634945225288	1.244572220129998	0.9405667282487585	In	NA	Sub_train
Cpd10075	-2.5500555421328617	-0.015088103160620312	-29.815391955372785	2.788596687451644	-1.786909422214751	-0.0204621051594148	-1	-1	0.9956564687986843	0.0043435312013157396	1.3574238586580423	0.37388529592770203	0.8520142206585184	0.2251815985416081	1.1183851076237619	0.4121057815847024	In	NA	Sub_train
Cpd01198	-0.3038354035201565	0.04927793402080526	19.92705762497859	6.137778925685708	0.3179134222324461	-0.0024368657068683784	1	1	0.16533163746193824	0.8346683625380618	0.34510903557245526	0.11270379365520339	1.3261987634070058	0.6622636503230961	0.3263562493931857	0.12548343809108217	In	NA	Sub_train
Cpd36546	-1.25905543894308	0.3187588073456035	-10.208832908876534	17.920666146880166	-0.9304126231430666	-0.03593110233886914	-1	-1	0.9912821418379778	0.008717858162022174	0.37890438750190486	2.1499032011862242	0.006553498627971575	2.1999788763733386	0.5304893846958365	0.6580808896959597	In	NA	Sub_train
Cpd08635	-2.274231366308685	0.06787892980641266	-0.09945788943872083	6.144640643495599	-0.4555907408960695	-0.04793463263194227	-1	-1	0.9734927121776674	0.026507287822332568	1.1483616548730171	0.2533220762308793	0.44924122538651284	0.6631591327082751	0.20457368480279628	0.8489510299709198	In	NA	Sub_train
Cpd01906	-0.7871010866818082	-0.04546034775232899	-27.961013358778477	-7.659754028838007	-1.2491751484308464	-0.04724103139013493	1	1	0.15412420467822652	0.8458757953217735	0.02118441362778325	0.6034908999330024	0.7708113130705001	1.1383711268593268	0.7492866124840819	0.8379219607649171	In	NA	Sub_train
Cpd19134	-0.2740947202485688	-0.018054379467583308	-13.407184557228177	-1.8974657212517023	-0.4650280077584511	-0.028788245196012	1	1	0.1563075834172487	0.8436924165827513	0.36765112336534683	0.3963095083052349	0.13350174888840352	0.3863688118810029	0.21105138422973746	0.5445011251155432	In	NA	Sub_train
Cpd09718	-1.6582973003746198	0.07282398475146755	11.878564088583255	13.531453830308788	1.6735301382248096	-0.03914342384073348	-1	-1	0.9959862414599748	0.004013758540025197	0.6815115942295661	0.29070529708801285	0.9737566687565491	1.6271686234313718	1.2568457388171959	0.7091605504873303	In	NA	Sub_train
Cpd22047	-1.003765049918898	0.02809946668626276	-10.156635106678733	-3.2194437432297245	0.4080489153184717	-0.01724978365755047	-1	-1	0.5964034319956784	0.4035965680043217	0.18540586194643113	0.047399446971985074	0.008839231064675815	0.5588923788759279	0.3882248645785636	0.36102612079333196	In	NA	Sub_train
Cpd11704	-2.7000555421328616	0.09809871002619296	7.928014638033806	1.939146138001095	-0.17592041122573965	-0.1473851820824917	-1	-1	0.8034367787223066	0.1965632212776934	1.4711170491626473	0.481775092580032	0.8007628138101933	0.11432480944179356	0.012609172126002367	2.430330829129027	In	NA	Sub_train
Cpd18270	2.081822079654452	0.02831849024597307	7.594498154517331	-2.3504143015593453	1.355947720642391	-0.01944758585535266	1	1	0.0005295782576623109	0.9994704217423377	2.1533291069945046	0.04574369062619279	0.7861581865567252	0.44548046384556256	1.0388585318875552	0.3959737406642292	In	NA	Sub_train
Cpd13289	-1.2550432659128294	-0.003879531683271685	-20.818421570641185	-3.2165775735168203	-1.1321809421108553	0.00041701571970607687	-1	-1	0.6660503505632431	0.3339496494367569	0.3758633424841335	0.289151656425939	0.45803849419939263	0.55851833194454	0.668982291933885	0.0801033928111772	In	NA	Sub_train
Cpd17012	0.9478517022674025	0.3900765122727722	20.434325682106067	22.6597960528568	2.3496871897572764	0.05244224801746925	-1	-1	0.9203423857915549	0.07965761420844514	1.2938310393755397	2.689044938525734	1.348411941040164	2.8184548133696685	1.7209570338673768	0.7471585163158222	In	NA	Sub_train
Cpd29108	-1.4467301587301593	-0.044428005841209706	-22.69564609568972	-2.771641545427527	-0.5765664692969128	0.06846450205673524	-1	-1	0.9589223179033529	0.04107768209664707	0.5211533052995767	0.5956866862099497	0.540241820914572	0.5004523509869571	0.2876109050026042	1.0019310541716664	In	NA	Sub_train
Cpd15510	0.36323631765201775	-0.023110300914040868	12.400809198589585	-3.2687753757146223	-0.3948183047482179	-0.02823879464656145	1	1	0.0020977723910510226	0.997902227608949	0.8507191174088737	0.43453084864812636	0.9966256888606548	0.5653303597352789	0.16285974574084522	0.5357642201478189	In	NA	Sub_train
Cpd14309	0.6414211264110319	-0.10982011102522893	-25.54099793877215	-2.854264047970385	-0.01997692830207255	-0.0026730139911323	1	1	0.1366048756921482	0.8633951243078518	1.061570573793712	1.090032560536724	0.6648392699972783	0.5112349272596042	0.09442976453864574	0.12923847140566935	In	NA	Sub_train
Cpd08078	-2.6896159816933007	0.2156811276086104	-9.137369977350808	7.038596687451644	4.179024643719315	-0.05068188537919502	-1	-1	0.999975438422131	2.456157786901012e-05	1.463204336270385	1.37066501073855	0.05347266905652529	0.7798240718191409	2.976606402483561	0.8926355548095416	In	NA	Sub_train
Cpd40370	0.9794112526477664	-0.051132278936018856	-18.858531460751074	-3.2687753757146223	1.2810058710759582	0.0206218888337	1	1	0.14269942842610317	0.8573005715738968	1.3177517458664358	0.6463691001718852	0.3722152562865063	0.5653303597352789	0.9874187683342456	0.2411776696218692	In	NA	Sub_train
Cpd12726	0.3601463834672802	-0.04234107014481005	-19.326113878333487	-0.6044896614289079	0.06397290404299133	0.09479771300952416	-1	-1	0.5480671121127956	0.45193288788720437	0.8483770875694601	0.5799100408703136	0.39269060685108875	0.21763012018482555	0.15205256876823725	1.4206598402646562	In	NA	Sub_train
Cpd42544	-1.240368967132453	0.012603984800244812	23.680479528259912	8.579576272637027	-1.3261369860668992	-0.07992756171575055	1	1	0.12621895646023906	0.8737810435397609	0.36474089017240785	0.16454092023549227	1.4905604382617315	0.9809282432067662	0.8021128871694612	1.3576759394716866	In	NA	Sub_train
Cpd29144	-0.9796971916971924	-0.03179064320384712	-19.691799941843566	-0.989223963009944	0.08002693729649349	0.08494801854025172	-1	-1	0.9600824440013409	0.039917555998659066	0.16716351801417653	0.5001517884639409	0.40870393426759993	0.2678395283221455	0.1630719882169802	1.2640382032033968	In	NA	Sub_train
Cpd43719	-1.4557535825170684	0.1340325562288163	-14.386553438773053	-1.7006435075827544	1.7529838930539796	0.008533976745787913	-1	-1	0.9819932066025978	0.018006793397402156	0.527992650896969	0.7534248363674648	0.17638813731454642	0.3606827037903431	1.311382454757361	0.04896576033193356	In	NA	Sub_train
Cpd22013	-0.40321559936944784	-0.02959284100604492	-14.93850323854686	-1.5914217652077465	-0.3067862495166932	0.054728238320471516	-1	-1	0.5667000296630256	0.43329997033697437	0.26978335864526565	0.4835370236385481	0.20055792047887566	0.34642881736056524	0.10243492126133569	0.783508429978558	In	NA	Sub_train
Cpd01767	-1.7391010866818082	-0.0724603477523289	-34.525013358778466	-7.564754028838007	-2.115175148430846	-0.04224103139013494	1	-1	0.607926442332715	0.392073557667285	0.7427571960303433	0.8076032858129534	1.0582477008645947	1.125973236280182	1.3437052916985184	0.7584161255586257	In	NA	Sub_train
Cpd41966	-0.3266327033961892	-0.03739601519975517	-17.59589409811371	-2.92646768340693	-0.503609513539427	-0.006301188089376928	1	1	0.2486608070582672	0.7513391929417328	0.32782971718714593	0.5425268200131801	0.31692459165970155	0.5206577985391699	0.23753356403162176	0.18693067379662395	In	NA	Sub_train
Cpd04019	-1.4981010866818083	-0.07946034775232902	-23.674013358778467	-7.480754028838008	-1.8361751484308468	-0.040241031390134935	1	1	0.2939556789682135	0.7060443210317865	0.5600901366196113	0.8605213117818306	0.583084348647391	1.1150108909259908	1.152200890427355	0.7266137914761089	In	NA	Sub_train
Cpd26358	-2.0698070818070824	-0.0686038300170339	-24.54949224953587	-2.2776855014714825	-1.1688741616046052	0.04483812843036161	-1	-1	0.9824163527296517	0.01758364727034828	0.9934173273956285	0.7784490992892715	0.6214214129297324	0.43598905641985913	0.6941683601412757	0.6262441405595194	In	NA	Sub_train
Cpd25008	-1.3839848301386783	0.07590166448846067	-15.869272469316096	0.6063804325944511	0.3816752889448453	-0.023293739701506503	-1	-1	0.9413066635230497	0.05869333647695033	0.47359519465407485	0.3139716879803109	0.2413161388765292	0.05960659459261036	0.37012212075049666	0.4571320754382996	In	NA	Sub_train
Cpd17485	-1.2917087372930371	-0.021461949265689284	-19.434905087124697	-0.7588852658245122	-1.5519611618910751	-0.03483220123996805	-1	-1	0.5996432099634998	0.4003567900365001	0.40365410530127416	0.42206977502908216	0.39745455445600936	0.23777938133427437	0.9571176311972849	0.6406070797605111	In	NA	Sub_train
Cpd25195	-1.5477210938749422	0.10392364251043863	33.077980277936646	3.3344024106164287	1.4025544098239657	0.014618348210581403	-1	-1	0.6319209730939931	0.3680790269060069	0.5976998494906035	0.5258099395040697	1.9020753178746783	0.2964114894181136	1.0708491630952564	0.14571436733468038	In	NA	Sub_train
Cpd40288	-0.6623469891104751	-0.03904436684810688	-7.451388603608216	-1.6847094416486883	-0.8113018212317344	-0.020037451825640658	1	1	0.17848928501623418	0.8215107149837658	0.07337352891493452	0.5549878936322253	0.12730149232841692	0.3586032426752754	0.44873224202573664	0.4053532979897326	In	NA	Sub_train
Cpd04942	-0.2280775201548393	-0.03486832294084012	-10.106051296032131	0.5803549292098859	-0.4665797518850802	0.04657086187355222	1	1	0.4236471806185148	0.5763528193814852	0.40253007201031293	0.5234181793562381	0.01105428709958132	0.06300302978449461	0.21211649473115735	0.653796624477668	In	NA	Sub_train
Cpd02004	-0.7941010866818088	-0.04746034775232899	-17.75201335877847	-7.644754028838007	-0.9311751484308468	-0.05424103139013493	1	1	0.07770853347351114	0.9222914665264889	0.026490095851331913	0.61861033592411	0.3237610262042724	1.1364135651889358	0.5310127787771644	0.9492301300537254	In	NA	Sub_train
Cpd10688	-1.2121434542207734	-0.0793738174463346	-30.66264470262553	-4.342172543317586	-1.6995467848521135	-0.013868698566008206	-1	-1	0.644034328709146	0.355965671290854	0.3433472327286894	0.8598671670704437	0.8891152671574447	0.7054131032290216	1.0584197686932897	0.3072629219720102	In	NA	Sub_train
Cpd39218	-1.1021892170329688	-0.04662580803901191	-18.535755985799607	-0.9144986882846692	-1.3018411945716382	0.018464502056735246	-1	-1	0.7128529360998962	0.2871470639001038	0.2600069124928121	0.6123014510353426	0.3580809758799596	0.2580875727480351	0.7854363602744467	0.20687270210875078	In	NA	Sub_train
Cpd10946	-1.5544511465284658	0.11568112760861045	-20.05879854877937	-3.4487659499109933	0.4163872810819523	0.03173569703838739	-1	-1	0.9606566208107157	0.039343379189284274	0.6028009238802241	0.6146932111831743	0.42477473772632823	0.5888198696738479	0.3939482830126687	0.41790019034911063	In	NA	Sub_train
Cpd32639	-1.1172971971848384	0.031396169982966064	0.0010572010135796862	1.1080287842428032	-0.7501928429232863	-0.015601432009198812	1	1	0.39805668410229766	0.6019433158977023	0.27145807559645413	0.022477299733895683	0.4536427632473304	0.005860577754175401	0.4067873018707119	0.33481540589015873	In	NA	Sub_train
Cpd26186	-2.2296971916971926	0.011066499653295774	-0.549492249535876	-2.501861325647307	-0.19469833742878126	-0.00955747596524277	-1	-1	0.8822567147448068	0.11774328525519318	1.1146067722192188	0.17616387436877953	0.42953430112545965	0.46524492314219057	0.025498259992051044	0.23870945124519094	In	NA	Sub_train
Cpd03789	-0.14620938828670738	-0.02442876250127972	7.671970681989846	4.296288995143953	-0.4121841474894761	0.029537894840585208	1	1	0.18701094524435546	0.8129890547556445	0.46458239942857726	0.44449804643562224	0.7895506946996226	0.4219416433604253	0.1747795855857694	0.38295257047821346	In	NA	Sub_train
Cpd06315	-2.6473082893856086	0.11897783090531375	-21.8763809663618	2.37540987426483	2.4674861821808536	-0.04024232493963458	-1	-1	0.9998663724320627	0.00013362756793734178	1.4311370261280607	0.6396153584212637	0.504366347206516	0.17125902066123247	1.8018137561412961	0.726634360422779	In	NA	Sub_train
Cpd37600	-0.8150993949870362	-0.05981262122582511	-20.44839334843697	-0.9348283586143395	-0.96392910665955	0.0157172493094825	-1	-1	0.6852257391423606	0.3147742608576393	0.042405860294136254	0.7119900399877	0.44183502442909245	0.2607406783086387	0.5534949549773381	0.16318817727012908	In	NA	Sub_train
Cpd32751	0.5722632423756011	0.23524232382912005	-10.714876864920486	11.947039773253794	0.1289280361975926	0.030002963595196774	1	-1	0.7281566809942672	0.2718433190057328	1.0091520372301412	1.518542137821295	0.01560607583734032	1.4203960748900373	0.19663749239818792	0.39034770643096195	In	NA	Sub_train
Cpd32721	-1.7823164653206058	-0.02395411325639228	-11.257951800116755	-2.1205921899835327	-2.100263890316076	-0.01909368891484349	1	1	0.49096345194467383	0.5090365480553262	0.7755124912057396	0.4409098319974707	0.039387230266701684	0.4154877334036158	1.3334702681950457	0.3903463662978026	In	NA	Sub_train
Cpd02861	3.955898913318191	0.10153965224767103	49.442986641221545	-1.213754028838007	3.829824851569152	-0.01324103139013494	1	1	1.6635078573523643e-06	0.9999983364921426	3.573794270127828	0.5077876454134005	2.618696024043172	0.2971416250365089	2.7369171654952744	0.2972822813621345	Outlier	3.5516266884297276	Sub_train
Cpd36056	-0.1513631312507726	-0.02464778606098991	-23.950041700085322	-2.6447184685044496	-0.346896139626583	0.05692604051827373	-1	-1	0.5663513959907105	0.43364860400928956	0.460676096224409	0.44615380278141364	0.5951715804197917	0.48388836762210763	0.12996617749985404	0.8184560498494555	In	NA	Sub_train
Cpd00821	-1.4691010866818075	-0.08046034775232891	-35.506013358778475	-7.856754028838007	-2.0181751484308466	-0.03524103139013493	1	-1	0.508675087341882	0.49132491265811795	0.5381094531220536	0.8680810297773834	1.1012055156766012	1.1640804367971327	1.2771249084608738	0.6471079562698173	In	NA	Sub_train
Cpd17709	-0.172477968062268	0.24941717161343166	-10.972267724487338	16.75265319571395	-0.5371259970559099	-0.01175527816304497	-1	-1	0.9429024883082492	0.05709751169175077	0.44467200846385574	1.6256999897005908	0.02687717561264703	2.0475483841250983	0.2605391343131232	0.2736570711160884	In	NA	Sub_train
Cpd38797	-0.29174965659340835	-0.03783459924780323	-6.545646095689716	-2.6568063805923616	-0.5457972385276819	-0.04417286058062739	1	1	0.055248442855441615	0.9447515571445584	0.35426948309067674	0.5458423917337719	0.16696379500173478	0.48546588984733136	0.26649103720319267	0.789134464211825	In	NA	Sub_train
Cpd00615	-0.7031010866818086	-0.063460347752329	-13.728013358778467	-7.438754028838008	-0.410175148430846	-0.026241031390134936	1	1	0.11605639087542752	0.8839436091245725	0.042483773054795296	0.7395658238529703	0.14755078481435172	1.1095297182488955	0.17340061726362854	0.5039974528984926	In	NA	Sub_train
Cpd17834	-1.7279724735567734	-0.016516894320634273	0.1596004073807925	-0.8061380130772596	-0.7607523706822835	-0.04252450893227574	-1	-1	0.5448043874402304	0.45519561255976965	0.7343222124831658	0.3846865541719477	0.46058534194134093	0.24394605912378542	0.41403531635527463	0.7629237493086519	In	NA	Sub_train
Cpd35796	-0.31894554883319004	0.3011763897631859	-12.250591150634772	14.41407274028676	-0.2633796561100999	-0.022194838602605408	-1	-1	0.9348181214595752	0.06518187854042475	0.333656231374942	2.016985082583081	0.08285473015932439	1.7423540199470666	0.07264082204430883	0.439658265502851	In	NA	Sub_train
Cpd18441	-0.8588372610048887	0.278318490245973	6.261531121550298	16.878157127012084	-1.8654808507861795	-0.07219483860260541	1	-1	0.5743195027207402	0.4256804972792598	0.07555717718368686	1.8441858082622469	0.7277877982257294	2.0639271631512752	1.1723161986115447	1.2347166175657667	In	NA	Sub_train
Cpd36077	-0.7667477466353878	-0.03398844540164932	-22.39619554623917	-2.254059127845109	-1.0782148209452644	0.027255710847944044	-1	-1	0.6150649044536842	0.38493509554631583	0.00575750584576536	0.5167665532893339	0.527128934830321	0.43290571752510365	0.6319401782322953	0.34666318159234044	In	NA	Sub_train
Cpd36678	-0.8711433510309922	0.3110664996532957	16.160947310903694	15.491545267759287	0.4113456186151752	-0.040326706734473534	-1	-1	0.8632332651638412	0.13676673483615875	0.08488463476838423	2.091751524297348	1.161281465309539	1.8829686146590563	0.39048770755707213	0.7279761294377544	In	NA	Sub_train
Cpd09090	-0.2418137838911032	0.06787892980641266	-20.26594140592223	0.28694833580329304	1.1784751931698647	-0.0182643029616126	-1	-1	0.7990820479434895	0.2009179520565105	0.3921186076783893	0.2533220762308793	0.43384548644882853	0.10129379652401652	0.9170421515445216	0.377158161713805	In	NA	Sub_train
Cpd06907	-3.0973082893856088	-0.04750568557820282	-30.656051296032125	-0.3982164993615425	-2.8022940375993657	-0.04079177548908513	-1	-1	0.9895941778288321	0.010405822171167891	1.772216597641876	0.6189530771022476	0.8888265430601768	0.1907106244719265	1.8153407450043408	0.7353712653905033	In	NA	Sub_train
Cpd25700	-0.9980488888888912	-0.05885897063100187	-53.02307589415529	-5.8593876126780975	1.9746490258796188	0.31244489139179404	-1	-1	0.9999772365656923	2.2763434307683725e-05	0.18107327138016746	0.7047807104245442	1.8682745558856177	0.903415907597035	1.4635324495403967	4.8815039797796755	Outlier	3.819008748798664	Sub_train
Cpd43844	-1.0826766594401451	0.24502156721782736	7.3760839238643054	14.136169679230433	-0.5717413816712948	-0.0024550342432230784	-1	-1	0.9201694104956005	0.0798305895043995	0.24521727964192555	1.5924704600498059	0.7765938664010683	1.706086527919848	0.28429898558746136	0.12577233902255347	In	NA	Sub_train
Cpd11505	-3.2352203772976966	-0.08267052074303789	-38.31649085647168	-3.8954692466142897	-2.9033929386982678	-0.04793463263194227	-1	-1	0.9892653009873592	0.01073469901264077	1.8767476995343884	0.884789314308533	1.22427582340261	0.6471164864514348	1.8847345963452649	0.8489510299709198	In	NA	Sub_train
Cpd20639	-1.9378523908523948	0.00014102936899829108	-24.574075894155282	-4.012387612678099	-1.869350974120381	-0.02055510860820596	-1	-1	0.7940622464468674	0.20593775355313265	0.8934016619510446	0.25875734868687106	0.6224979263374438	0.6623748139161875	1.1749726346400817	0.4135846449593438	In	NA	Sub_train
Cpd28817	-1.0989279609279616	0.042385180971977056	-22.250591150634765	-2.779333853119834	0.5750818823514384	0.040442524034757225	-1	-1	0.9514499099974458	0.048550090002554114	0.25753502841527287	0.060596524393068736	0.5207529443489876	0.5014562287666449	0.5028755754896544	0.5563489008177248	In	NA	Sub_train
Cpd28276	-1.0280488888888906	-0.04385897063100175	-24.77207589415529	-4.749387612678097	0.8596490258796186	0.059605393743258135	-1	-1	0.963291659100113	0.03670834089988692	0.20381190948108796	0.5913849404912368	0.6311683109783994	0.7585563439880795	0.6982012401592224	0.8610608930424668	In	NA	Sub_train
Cpd05530	-2.037418179495498	-0.0277254657979829	-10.940117230098064	-1.8152494663945091	-1.0891072244125533	-0.0006818853791950154	-1	-1	0.8838743227848458	0.11612567721515425	0.9688680097906552	0.4694201936737107	0.02546931120480924	0.37563925260156544	0.6394166771728225	0.0975772027466258	In	NA	Sub_train
Cpd28506	-1.1698070818070827	0.046780785367581464	-30.31927246931609	-3.2194437432297245	1.5629939702635267	0.11022274381497704	-1	-1	0.9973862977892651	0.0026137022107349086	0.31125818436799846	0.09382605404385459	0.8740790583805926	0.5588923788759279	1.180974188049331	1.6659358317187176	In	NA	Sub_train
Cpd30958	1.3088527213527248	0.353812776009036	20.65850150628189	18.29331253637329	1.8612256512957372	-0.0182643029616126	1	1	0.23458250528968394	0.7654174947103161	1.5674534236103672	2.414901318906752	1.358228560347273	2.2486107622854346	1.3856791325517188	0.377158161713805	In	NA	Sub_train
Cpd29545	-3.6068036758563085	0.08055716493909644	17.13904068108625	0.7801596897157157	0.4305631773530967	-0.0747327866592044	-1	-1	0.9829089624349784	0.017091037565021606	2.15839097121008	0.34916595851529075	1.204111999320908	0.03692768706929966	0.4036785573061728	1.275072953555784	In	NA	Sub_train
Cpd12474	-2.571829760969586	-0.01132387042372517	-3.5673137282458303	-0.03922645398542291	-2.364337830557712	-0.03719410700952331	-1	-1	0.7464214249033323	0.2535785750966677	1.3739277280599935	0.3454287579671432	0.2973844374984298	0.14386094761323837	1.5147294861781697	0.678164137937921	In	NA	Sub_train
Cpd26995	-1.4470488888888908	-0.07785897063100178	-51.74507589415529	-5.8593876126780975	0.2636490258796185	0.22460539374325816	-1	-1	0.9997967815818283	0.00020321841817177134	0.5213948882906183	0.8484153523400649	1.8123111641121787	0.903415907597035	0.2891094008846216	3.484753454850089	In	2.8270489562479386	Sub_train
Cpd01367	-0.7191010866818086	-0.015460347752328962	-20.36501335877847	-7.656754028838008	0.2098248515691532	-0.03924103139013493	1	1	0.2759404205980033	0.7240595794019967	0.030356499400970745	0.37669936006638943	0.43818382957203145	1.1379796145252488	0.25216471889451264	0.7107126244348505	In	NA	Sub_train
Cpd07063	-1.693462135539455	0.05084596277344555	3.0966959567151293	2.2342010830560404	-0.032513817819146175	-0.05068188537919502	-1	-1	0.7733596303518526	0.2266403696481474	0.7081649429192904	0.12455764883408389	0.5892002315371324	0.15283069284839154	0.085824497439112	0.8926355548095416	In	NA	Sub_train
Cpd05723	-0.9676379597152788	0.01458222650970926	-36.25165569163652	0.1995856984406553	-0.3121841474894765	-0.025407160104469747	-1	-1	0.9560670719959204	0.04393292800407957	0.15802316762045032	0.14958597078489885	1.1338570602748765	0.11269497987904277	0.10614001523768225	0.4907379262942216	In	NA	Sub_train
Cpd17023	-0.8202801658644658	-0.05387953168327167	-22.005784208003828	-2.317676474615721	-1.0563567662866793	0.004728238320471511	-1	-1	0.5694565147070272	0.4305434852929728	0.04633264942965837	0.6671375562036269	0.5100328920490557	0.4412080428324464	0.6169369034281923	0.011549922084357919	In	NA	Sub_train
Cpd43763	-1.0315777583412442	-0.03135205915579906	-5.295344647564262	2.9064993495601037	-0.4695435794734927	-0.00849899028717912	-1	-1	0.728513809016191	0.271486190983809	0.20648663232717013	0.4968362167433492	0.22171427213502343	0.2405683806869825	0.21415085325370176	0.22187829366752126	In	NA	Sub_train
Cpd33659	0.4376478577602169	0.025021786949269768	-9.534622724603556	0.2484867973417544	-0.15668964199497032	-0.037030003437770236	1	1	0.04599062733538828	0.9540093726646117	0.9071196867772908	0.07066583786428215	0.03607704219613366	0.10631318542245576	0.0005907452486298875	0.6755546996314082	In	NA	Sub_train
Cpd30770	-0.03235606985606677	-0.052231180034919965	-12.835454537674154	-0.23141273835198525	-0.09866445859437148	0.008109323412013775	1	1	0.30252997677494475	0.6974700232250552	0.5508780462413525	0.6546764825845819	0.10846579343227072	0.16894204786996525	0.040418981828490644	0.04221327673696378	In	NA	Sub_train
Cpd10093	-1.4780775201548395	0.024472336399819283	-16.94890843888927	5.030354929209887	0.15265101734568834	-0.03529726999457963	-1	-1	0.9830597192770546	0.01694028072294541	0.5449131821947293	0.07481952907062989	0.28859320518163106	0.5177402657649223	0.21292084473199857	0.6480022157132598	In	NA	Sub_train
Cpd03787	-0.039925629084066334	-0.039443870490472835	-20.79775440509659	-5.913348893863162	-0.16855274318108726	-0.017474459691830778	1	1	0.10870899296439096	0.891291007035609	0.5451406639790535	0.5580080285067085	0.4571334827109586	0.9104580766459077	0.007552036435479638	0.3645987319445906	In	NA	Sub_train
Cpd38268	-0.8969675268551679	-0.02409833551153942	-24.034107634151262	-2.349114072900054	-0.5919510846815284	0.030552414144647343	-1	-1	0.816245407896931	0.18375459210306902	0.10445818771240041	0.44200011157506586	0.5988528126599577	0.4453107786598177	0.2981708389023101	0.3990846113986866	In	NA	Sub_train
Cpd39890	-0.3826766594401455	0.002713874910134914	-0.5239160761356909	-1.324819331758578	-0.4964666563965693	-0.0282792100673989	1	1	0.06552885601411151	0.9344711439858885	0.2853509427128977	0.23930736194976027	0.4306542771912342	0.3116361036970227	0.23263073757818659	0.5364068725055979	In	NA	Sub_train
Cpd34941	-0.3048728562980496	-0.03673606814361042	-20.163966837710745	-3.1145771523895482	-0.6649255444514144	0.020635256685559416	1	1	0.32255753369871687	0.6774424663012831	0.34432269346367833	0.5375378063767299	0.4293800383175714	0.5452068576270389	0.34826019455219775	0.2413902340672686	In	NA	Sub_train
Cpd03436	0.8555630927204447	0.3131877084568955	27.09773431670792	20.482139827941342	1.7900938733602665	-0.030256414579048818	1	1	0.42560290103632537	0.5743970989636746	1.223880462931357	2.107787264662248	1.6402014151909776	2.5342617228907685	1.336854585795856	0.5678467317200727	In	NA	Sub_train
Cpd28346	-1.9159609279609289	-0.041131302544506414	-27.17641532645895	-2.8573558311418124	-0.8809620736925171	0.037145820738053933	-1	-1	0.9804148820004142	0.01958511799958584	0.8768089268780851	0.5707645389718604	0.7364539053495557	0.5116384176749073	0.4965467400182108	0.5039274710113787	In	NA	Sub_train
Cpd17289	-0.21918126476556468	0.26095563315189313	-3.97336662558624	17.205400448461205	-0.5876754476053607	-0.0057113221190889215	-1	-1	0.9115541873250104	0.08844581267498969	0.40927302973531576	1.712927505033903	0.2796034536372394	2.1066337620152975	0.2952360599835851	0.17755111647112043	In	NA	Sub_train
Cpd14102	-0.6461043416886417	-0.03563679705000091	4.256551706508084	-2.1414217652077463	-1.3567862495166931	-0.0492061036308824	1	1	0.019145302627748162	0.9808546973722518	0.08568471829913206	0.5292276269083782	0.6399901076923272	0.41820607860824593	0.823150409916253	0.8691689027131825	In	NA	Sub_train
Cpd03937	0.59170269962538	-0.042560630633147814	13.4225201325393	-1.509205510350553	0.0059477206423919566	-0.01716540186271151	1	1	0.003455297511900768	0.9965447024880992	1.0238862633395094	0.5815698562451133	1.0413662282001181	0.33569925808112766	0.11222433218837613	0.35968435177835645	In	NA	Sub_train
Cpd42885	4.56806652617965	0.07890169348604917	41.67779905370905	-2.8226851006019644	5.069496755908453	0.007918674945363906	1	1	3.0462218871818436e-06	0.9999969537781128	4.037789530326542	0.33665106118056376	2.2786598463012258	0.5071137447956225	3.5878226343597235	0.03918174362260444	Outlier	4.040357115452915	Sub_train
Cpd25967	-1.972217209690895	0.017399270202254284	-24.554192401620522	-0.25743429524669026	1.095976711187683	0.017748416348314398	-1	-1	0.998227330658239	0.001772669341761039	0.9194486345834569	0.128289914888105	0.6216272317501613	0.1723379680286973	0.8604155479682578	0.19548610364329308	In	NA	Sub_train
Cpd21796	-1.0015672477210962	0.319308257895054	16.06809016804654	12.773413399627414	0.8179390252085819	-0.0265904429982098	-1	-1	0.8824797572863387	0.11752024271366136	0.1837400276533237	2.154056892392572	1.1572152676063485	1.5282412306507875	0.6695716749064384	0.5095535052446457	In	NA	Sub_train
Cpd10923	-2.356648948726268	0.04645035837784128	-4.965941405922237	-0.25700770815275154	-0.7264698617751906	-0.03419836889567853	-1	-1	0.916718596137208	0.08328140386279204	1.2108304408645587	0.0913281191832991	0.23613878126135632	0.17228229665908543	0.3905039495369012	0.6305284057778111	In	NA	Sub_train
Cpd35091	0.2991863192986781	0.3083192469060429	12.487320937277314	18.78989691611093	-0.1238192165496601	-0.043073959481726286	1	1	0.4350003046799158	0.5649996953200842	0.8021721263115013	2.0709830682656065	1.0004140224484348	2.313417065478064	0.023152864045879202	0.7716606542763762	In	NA	Sub_train
Cpd36206	-0.6349480442679741	0.01815114990150249	-12.64892924372578	-3.5145771523895477	0.5666534029170065	0.007222100558840715	-1	-1	0.5568804407181426	0.4431195592818574	0.09414068528562536	0.12260591639520681	0.1002978841201512	0.5974085021708064	0.49709030341898347	0.028105397945837156	In	NA	Sub_train
Cpd11588	-2.2256399147983523	-0.03418071259573608	-30.206025081788322	-3.7968075404797053	-1.8114098860382304	-0.03476769277453755	-1	-1	0.9315210519163342	0.06847894808366581	1.1115315405166202	0.5182200390564261	0.8691199755045872	0.6342407281671366	1.1352021207254865	0.6395813198761254	In	NA	Sub_train
Cpd27278	-2.0868400488400494	-0.04058185199505592	-17.22751422755785	-2.8551580289440097	-1.0617313044617482	0.0013433469185681493	-1	-1	0.9296714672014367	0.0703285327985633	1.0063275431672136	0.5666108477655126	0.30079330291371853	0.5113515954521393	0.6206259633397536	0.06537364568254232	In	NA	Sub_train
Cpd25128	-1.5477210938749422	0.03798957657637266	21.238969288925663	3.822863949077968	-0.12876427149471525	0.022860106452339643	-1	-1	0.609187659600571	0.390812340399429	0.5976998494906035	0.02736699474228299	1.3836471408887072	0.36015772842829175	0.0197585995781165	0.2767679418505456	In	NA	Sub_train
Cpd03249	0.4521422600649407	-0.035417773490290724	22.301091561110724	-0.8542604554054986	0.09880486349953507	-0.01771485241216205	1	1	0.002535851825799962	0.9974641481742	0.9181057857271665	0.5275718705625868	1.4301572855127977	0.25022623569627717	0.17596107608302888	0.36842125674608067	In	NA	Sub_train
Cpd03534	0.13489891331819234	0.11653965224767092	70.24598664122153	8.531245971161994	2.8328248515691525	-0.03624103139013494	1	1	0.006856092106187539	0.9931439078938125	0.6776497306738563	0.6211834153467061	3.5296556790219284	0.9746209401610341	2.052580649124844	0.6630091233110758	In	2.913757082400804	Sub_train
Cpd41566	-0.6321272088906947	0.005461127657387725	5.756303704084089	-1.1204237273629738	-0.31130182123173433	-0.00959789138608022	1	1	0.10166237806313727	0.8983376219368627	0.0962787504451664	0.21853890591801872	0.7056639798389185	0.284961636979603	0.10553439028529968	0.23935210360297	In	NA	Sub_train
Cpd13390	-2.1550432659128296	-0.004978432782172785	3.6019080996884845	0.10594989901065252	-1.0255875355174489	-0.04683573153304117	-1	-1	0.6745023624977553	0.3254976375022447	1.058022485511764	0.2974590388386354	0.611323381056629	0.12491483667508411	0.5958170356287811	0.8314772200354712	In	NA	Sub_train
Cpd19126	-0.8565123026661512	0.016011554598350783	3.3950132449696238	-0.485927259713241	0.18662034388990054	-0.01065637706414387	1	1	0.33232127853143356	0.6676787214685664	0.0737949643082112	0.13878065351164506	0.602263492315987	0.20215723930828391	0.23623724452208467	0.25618326118063967	In	NA	Sub_train
Cpd15435	1.634664889080589	-0.02365975146349136	-12.277212779432393	-2.88635779329704	0.7804564205265074	-0.00735967376744057	1	1	0.007072048627444261	0.9929279513725557	1.8144042559717164	0.43868453985447414	0.08402048653025421	0.5154232929736547	0.6438437760973905	0.2037618313742935	In	NA	Sub_train
Cpd19966	-1.2642046103584588	0.06381375240054844	31.242815442771825	6.621765047979065	0.2684884757580324	0.03494801854025173	1	-1	0.5263331824036452	0.4736668175963548	0.38280722567970177	0.22259048144064902	1.821713777468444	0.725425829123282	0.29243117848837596	0.46897985114048124	In	NA	Sub_train
Cpd22733	-1.9018523908523948	-0.0938589706310018	-52.40107589415529	-5.670387612678097	-1.8253509741203808	0.12160539374325816	-1	-1	0.9973574887781274	0.0026425112218725903	0.8661152962299394	0.9693708402689252	1.8410372869630207	0.8787506305501048	1.1447712236869232	1.8469332496004827	In	NA	Sub_train
Cpd37268	-1.0387257686134097	0.33524232382911984	-0.0011406011842251974	18.62945735567137	-0.3353576780881215	-0.036480552888319695	-1	-1	0.9816975693740917	0.01830243062590834	0.21190449961785138	2.2745139373766694	0.45354652188157424	2.2924790432160034	0.12204622707507476	0.6668177946636841	In	NA	Sub_train
Cpd05242	1.8078989133181924	0.15253965224767094	29.367986641221517	4.8122459711619925	5.671824851569152	-0.04224103139013494	1	1	0.05554410307358837	0.9444558969264116	1.9457077821018844	0.8933332631866416	1.7396153590574215	0.48927615001535285	4.001258051307044	0.7584161255586257	Outlier	3.2908463047113825	Sub_train
Cpd14979	-2.117909901873328	-0.049060747663554505	19.27947274143304	0.23082881619938697	-2.7015693146417563	-0.05939460625674185	1	1	0.05224789021317222	0.9477521097868278	1.0298770812996312	0.6307089079330842	1.2978411370029241	0.1086176245598418	1.7462037279319365	1.0311779848672726	In	NA	Sub_train
Cpd38877	0.07803056318681148	0.25886869745549346	11.569189069145446	12.95747933369335	0.7860708933404501	0.07066230425453747	-1	-1	0.8075307073363533	0.19246929266364662	0.6345461029060584	1.6971508596942668	0.9602091919038782	1.5522625918076038	0.6476975261141908	1.0368786740425644	In	NA	Sub_train
Cpd14250	-0.4796315051679155	0.023262595741688395	-16.13423102147891	-4.323436980301213	-0.5214806877005687	0.013237138152825685	1	1	0.23954733702265474	0.7604526629773453	0.21186357107508474	0.083964827293855	0.25291862655916675	0.7029680352267513	0.24980026119198784	0.12375151548724067	In	NA	Sub_train
Cpd26256	-1.481345543345544	-0.042230203643407516	-31.041799941843568	-3.213949237735219	-0.6216214143518579	0.10134334691856813	-1	-1	0.9876589275045027	0.012341072495497355	0.5473901954160242	0.5790719213845569	0.905718407372868	0.558175323319008	0.3185364257088854	1.5247430584432888	In	NA	Sub_train
Cpd08731	-1.5319236740009934	0.060186622114104964	-17.149457889438715	-0.02349122463626761	-0.9253709606762894	-0.044637929335238975	-1	-1	0.7935743824404137	0.2064256175595863	0.5857261223758695	0.19517039934200417	0.2973752298068631	0.14180743548999017	0.5270288092402399	0.7965296001645737	In	NA	Sub_train
Cpd13753	-1.04515315602272	0.013702885899145912	2.3574026051829904	0.7136422067029596	0.31232455239463913	-0.008923643620953266	-1	-1	0.5927544344464005	0.4072455655535995	0.2167761674923422	0.1562335378227958	0.5568267076973109	0.04560849207974466	0.3225200731492011	0.22863077726249117	In	NA	Sub_train
Cpd31580	-2.0202681577681543	-0.044538872342612376	-1.5816083838280008	-2.345149002088249	-1.862950172880086	-0.03035221504952469	1	1	0.4055839429802742	0.5944160570197258	0.9558690718746218	0.5965248056957075	0.38433811992117356	0.44479332061704585	1.170579152169908	0.5693700710037407	In	NA	Sub_train
Cpd23936	0.1055756094217608	0.2874401260269222	-10.054437304480926	13.799237575451595	1.3107961680657247	0.048134831727064925	-1	-1	0.9826941289637399	0.017305871036260082	0.6554239974997134	1.9131428024243757	0.013314454572328637	1.6621155031277313	1.0078667001934405	0.6786655703658657	In	NA	Sub_train
Cpd26574	-5.112048888888889	0.13714102936899808	30.961924105844716	1.223612387321901	0.1736490258796186	-0.2543946062567418	-1	-1	0.9669209862437795	0.033079013756220424	3.2992985096198004	0.7769240167039926	1.8094135959862712	0.020944713161732915	0.22733378757134307	4.131905557912644	Outlier	3.877402557533858	Sub_train
Cpd00546	0.981898913318192	0.025539652247670963	45.946986641221535	7.290245971161992	2.029824851569153	-0.05924103139013494	1	1	0.0027347908748621697	0.9972652091251378	1.3196372797231923	0.06675092224868581	2.465606808362465	0.8126653379639943	1.5014048992297027	1.028735965260017	In	NA	Sub_train
Cpd36214	0.16896653907889786	-0.015307126720330622	-22.3258658759095	-3.1974657212517017	0.3085983658679223	0.07890406249629567	-1	-1	0.5504310923353984	0.44956890766460156	0.7034714444448661	0.37554105227349427	0.5240492111261299	0.5560241566482481	0.31996243472689434	1.167932248558429	In	NA	Sub_train
Cpd28242	-1.3428840048840056	-0.045526906940110815	-18.821470271513885	-0.8738393476253287	-0.3617313044617479	0.060684006259227485	-1	-1	0.9600498583446808	0.03995014165531917	0.4424426349502349	0.6039940686226462	0.3705923534282353	0.25278136162682796	0.14014897090314177	0.8782120908316873	In	NA	Sub_train
Cpd04288	0.049898913318192406	0.13753965224767084	64.91798664122153	9.334245971161996	2.7728248515691543	-0.05124103139013494	1	1	0.013147325260844944	0.9868526747391551	0.6132235893879133	0.7799374932533345	3.2963435105016754	1.0794157415826482	2.0113969069159925	0.9015266289299505	In	2.76623492117469	Sub_train
Cpd45735	0.3805101537466676	-0.058275136078876064	-30.49039959261921	-3.228665485604732	0.6189179589880461	0.25853397674578793	-1	-1	0.9718559829465323	0.02814401705346775	0.8638119009945694	0.7003670858544127	0.8815726845499776	0.5600958541697637	0.5329644701504803	4.024257520646513	Outlier	3.003655963832472	Sub_train
Cpd30689	0.34951206201206525	0.0296369518332118	-11.683806186025802	-3.1347094416486883	1.3299069699770572	0.058109323412013775	1	1	0.36408193286239554	0.6359180671376045	0.840316754668827	0.035776492838697785	0.058035317776142396	0.5478342041464337	1.0209842725154532	0.8372716287998795	In	NA	Sub_train
Cpd30465	-0.3015868390868359	-0.020363048166788186	-9.889850142069756	-3.028665485604732	0.20078609085617796	-0.002879687576997215	1	1	0.23363719000457706	0.7663628099954229	0.3468133453356512	0.41376239261638575	0.020521697022168175	0.5339950318978798	0.24596055237633466	0.1325248226175232	In	NA	Sub_train
Cpd27259	-1.6582686202686208	-0.06530712672033061	-19.90553620557983	-3.133180006965988	-0.7062367989672423	0.04483812843036161	-1	-1	0.9439504548533056	0.056049545146694364	0.6814898560111992	0.7535269520511821	0.41806340708736794	0.5476346066322856	0.3766160621572669	0.6262441405595194	In	NA	Sub_train
Cpd32645	0.2706148907272493	-0.03563679705000091	-9.396195546239168	-2.51504813883412	0.1168401241096804	0.05747549106772426	1	1	0.16038335023768235	0.8396166497623176	0.7805162805011002	0.5292276269083782	0.042138743616241627	0.4669658564787983	0.18834040147699044	0.8271929548171796	In	NA	Sub_train
Cpd00822	-1.4691010866818075	-0.08046034775232891	-35.506013358778475	-7.856754028838007	-2.0181751484308466	-0.03524103139013493	1	-1	0.508675087341882	0.49132491265811795	0.5381094531220536	0.8680810297773834	1.1012055156766012	1.1640804367971327	1.2771249084608738	0.6471079562698173	In	NA	Sub_train
Cpd09007	-2.3384218696855696	-0.07553409605438265	-33.00602508178832	-5.321619570554891	-2.304642968744997	-0.06258724164671799	-1	-1	0.8657722694784806	0.13422773052151943	1.1970151423997812	0.8308399561657919	0.991731475477693	0.8332349671422512	1.4737551895100376	1.0819446135051158	In	NA	Sub_train
Cpd32065	-2.1493890368890334	-0.036846564650304565	-12.314575416795027	-2.678665485604732	-1.4140490739789868	-0.04793463263194227	-1	-1	0.7627614200540657	0.23723857994593436	1.053736836594703	0.5383731288068315	0.08565658974810553	0.488318592922083	0.8624553665963509	0.8489510299709198	In	NA	Sub_train
Cpd02664	0.59170269962538	-0.042560630633147814	13.4225201325393	-1.509205510350553	0.0059477206423919566	-0.01716540186271151	1	1	0.003455297511900768	0.9965447024880992	1.0238862633395094	0.5815698562451133	1.0413662282001181	0.33569925808112766	0.11222433218837613	0.35968435177835645	In	NA	Sub_train
Cpd30651	0.4028087653087688	0.19666991886617885	3.254655352435739	9.945510338571092	0.4480388381089253	-0.005626940324249965	1	1	0.3318413793538182	0.6681586206461818	0.8807132362766905	1.2269456338911613	0.5961172452671857	1.15918825465705	0.41567377576446285	0.176209347456145	In	NA	Sub_train
Cpd06945	-2.2412643333416526	0.21623057815806104	-19.630776570757398	11.381453830308786	-2.431414916720245	-0.042989577686887326	-1	-1	0.990097995860677	0.009902004139322906	1.123374140476401	1.374818701944899	0.4060317317453533	1.3465847840086196	1.5607709099221485	0.7703188852614007	In	NA	Sub_train
Cpd06810	-1.2643412564185756	0.05304376497124776	-21.062095252076087	0.36002525888021564	-0.3066896419949711	-0.04848408318139282	-1	-1	0.8663473868472501	0.13365261315274987	0.3829107971899989	0.1411724136594769	0.4687089211939291	0.09175695761698208	0.10236861027350172	0.8576879349386443	In	NA	Sub_train
Cpd01644	-0.7091010866818088	0.1075396522476708	65.45798664122152	8.118245971161993	1.587824851569153	-0.05824103139013494	1	1	0.01379875912163564	0.9862012408783644	0.03793604543461092	0.5531459533867213	3.319990014067917	0.9207227421695938	1.1980179982911565	1.0128347982187587	In	2.618766398893642	Sub_train
Cpd24853	-1.1416771378309862	-0.0026697640829680355	-13.822569172612797	-2.6112019849879657	0.43771924498880105	0.008024941617174803	-1	-1	0.849630164758242	0.150369835241758	0.2899369638389438	0.28000615452748556	0.15169136701628202	0.47951432872489624	0.4085904513851388	0.040871507721988096	In	NA	Sub_train
Cpd11790	-2.4187368608141804	-0.0639892020617192	-28.0829743729552	-2.1690956202406637	-2.1066896419949708	-0.02870386340117304	-1	-1	0.958535600994275	0.04146439900572499	1.2578902596448533	0.7435638132926935	0.7761519641013749	0.4218176304672062	1.3378808765390742	0.5431593561005675	In	NA	Sub_train
Cpd06104	-4.479775253144216	-0.1108724419190444	-33.48722808930712	-5.9419203224345924	-4.5324625176171764	-0.0663466401429586	-1	-1	0.9877603269326333	0.012239673067366756	2.820063796821411	1.097987885331978	1.0128032692432107	0.9141867655418914	3.0029209559866	1.1417234369684932	In	2.907089525483847	Sub_train
Cpd20831	-1.5504683466221951	0.014912653499449563	-9.325316425360047	1.0816551578691764	-0.4523906451210886	-0.015051981459748266	-1	-1	0.8753177854437062	0.12468221455629375	0.5997821423569883	0.14708803592434241	0.04524252766187169	0.0024187110809598964	0.20237715281212212	0.32607850092243446	In	NA	Sub_train
Cpd39777	-0.2650942418577279	0.005461127657387725	23.09861139639178	3.8356202286809817	-0.4047084146383277	0.0629295811413923	1	1	0.07739212871594625	0.9226078712840537	0.3744730773941632	0.21853890591801872	1.4650805366778388	0.3618224753621353	0.16964827467637028	0.913919352136644	In	NA	Sub_train
Cpd32840	-0.7249895048771461	-0.0675049289181328	-23.72971202975565	-3.2194437432297245	-1.1979950407254842	-0.0331838495916164	1	1	0.3306661180188051	0.6693338819811949	0.02589334572328217	0.7701417168765751	0.5855233835027556	0.5588923788759279	0.7141568064514329	0.6143963648573381	In	NA	Sub_train
Cpd01630	-0.13466247118932975	-0.05222582537769098	-7.763167938931174	-4.085529344990984	-0.06404146498559904	-0.017474459691830778	1	1	0.07240956191096326	0.9275904380890367	0.4733344383971975	0.6546360028859678	0.11364873091250059	0.6719201106949692	0.0641840558831978	0.3645987319445906	In	NA	Sub_train
Cpd08201	-0.3445610366383561	0.10469211661959944	23.513728923748094	14.001234050089007	1.8466070613017325	-0.04353902823633788	-1	-1	0.7979576249978874	0.2020423750021126	0.31424085447560113	0.5316193870562098	1.4832584590686544	1.688476873548022	1.3756449951888852	0.7790557902291252	In	NA	Sub_train
Cpd29002	-1.8130488888888907	-0.01885897063100184	-53.165075894155294	-5.8593876126780975	-0.08035097412038095	0.1256053937432582	-1	-1	0.999498019362438	0.0005019806375619646	0.7988062731218545	0.4023919906023935	1.8744927105271112	0.903415907597035	0.05298927888720143	1.9105379177655164	In	NA	Sub_train
Cpd18506	0.2653385631709351	-0.019483707556224715	-20.798908438889264	1.6737615226164804	-0.895151180456509	0.004178787771020962	1	1	0.23294241076919397	0.767057589230806	0.7765170637409352	0.4071148255784878	0.4571840176446512	0.0796910260425631	0.5062860819372462	0.020286827052082266	In	NA	Sub_train
Cpd26575	-1.3910142021720977	-0.02996915085037725	-0.09704954447766337	2.3305356295653388	0.18695415479670585	0.0433123261227505	-1	-1	0.9321523347597116	0.06784766524028843	0.4789231395455634	0.48638181994065127	0.4493466863822728	0.1654027472338002	0.23646637089429087	0.6019821031942577	In	NA	Sub_train
Cpd22943	-1.5607912713175902	0.09108348072857013	-31.222613454252095	-3.5769831674271413	0.8501120495335484	0.0583499201077129	-1	-1	0.9947221059766533	0.005277894023346666	0.6076064506500434	0.4287419374158567	0.9136361987913735	0.6055527437067701	0.691655100571081	0.8410973970477661	In	NA	Sub_train
Cpd33626	-0.4947697246573661	0.03084671943351545	9.93237588233226	-0.9980151718011528	0.31903792630748323	0.020112853705086902	1	1	0.13897450993289995	0.8610254900671	0.20038948792632053	0.026630990940244386	0.8885334347571197	0.2689868172132174	0.3271281041588379	0.23308341701192395	In	NA	Sub_train
Cpd39999	-0.9689403957038816	-0.008275136078876085	12.48157842935881	-0.4182259251651721	-0.5602029201328329	0.025017493229304397	1	1	0.16581031807967905	0.834189681920321	0.1590103549735988	0.3223811860767248	1.0001625590521865	0.19332193680524143	0.27637903516268175	0.31107290936366405	In	NA	Sub_train
Cpd12815	0.5246270637575003	-0.03794546574920578	-16.3349050871247	1.7021037451644987	0.5491377392078259	0.038878554181244536	1	1	0.47107737440422004	0.52892262559578	0.9730459763598803	0.5466805112195289	0.2617061080572137	0.08338980261014313	0.48506762710538603	0.5314799549295272	In	NA	Sub_train
Cpd31948	-0.1971912346912315	0.28128530348156355	-8.733806186025799	20.445510338571086	-0.15415896408887744	0.01964778495047531	-1	-1	0.9891073271880808	0.010892672811919175	0.42594047425827014	1.8666140796687878	0.07114465540980845	2.529481423930954	0.002327791690266012	0.22568828105917507	In	NA	Sub_train
Cpd23547	-1.4026661488199972	0.06985770844450444	-27.17751422755785	-3.052960226746208	0.10914781641737306	0.022310655902889102	-1	-1	0.9642230138875105	0.03577698611248953	0.487754786145491	0.26828108471047907	0.7365020260324336	0.5371655955012553	0.1830604345271378	0.26803103688282137	In	NA	Sub_train
Cpd43603	-2.2738854506489363	-0.015417993221733171	-16.096443548663164	-1.7803138372530838	-2.101961161891075	-0.027180308968497803	-1	-1	0.8320572923690457	0.16794270763095426	1.1480994665063349	0.37637917175925123	0.25126391987269114	0.3710800093656814	1.3346352681117652	0.5189330625701492	In	NA	Sub_train
Cpd45182	-1.3722370990005848	0.0186479408442008	-0.14589409811371154	0.8779279209886747	0.3304564205265075	-0.02992756171575055	-1	-1	0.7633633827922474	0.23663661720775261	0.4646909477588738	0.11885031696566226	0.44720779210126116	0.024168530927839937	0.3349657095309973	0.5626175874087709	In	NA	Sub_train
Cpd11883	0.16203236995505085	0.07062618255366547	-6.0533040432848715	12.989146138001097	0.7696839843786559	-0.024308259005568645	-1	-1	0.8867110072629762	0.11328899273702381	0.6982156590369415	0.27409053226262087	0.18852336555359028	1.5563952399633791	0.6364496222094831	0.47326411635877286	In	NA	Sub_train
Cpd13039	-1.1363619472315107	0.003812776009036136	-13.16512486734448	-2.2522918592311054	-0.490972150902064	0.01360382890651927	-1	-1	0.6868298181842094	0.31317018181579065	0.28590829065631407	0.23099997953706292	0.12290199829566602	0.4326750817050997	0.2288593326140061	0.12958232641420728	In	NA	Sub_train
Cpd43304	-0.7046546814181671	0.07963695183321177	-5.814025966245578	9.969686162746918	0.6502366403067271	-0.053004484792673626	-1	-1	0.9354676284353018	0.06453237156469811	0.04130621877261022	0.34220940693899005	0.19900130981661462	1.1623432991074978	0.5544614784463096	0.9295675960531935	In	NA	Sub_train
Cpd26695	-1.725301587301588	-0.022449983863187712	-30.7291625792062	-3.212300886086868	-0.07546756819801173	0.062420546012779216	-1	-1	0.9929258554671954	0.007074144532804672	0.7322978019509863	0.4295390379560207	0.892028073094081	0.557960206651932	0.056341227730668714	0.9058250995266989	In	NA	Sub_train
Cpd31733	-0.3603780478780445	-0.04124216904590896	-1.6634765156961293	-3.2143797713190176	0.15188499195507882	0.007010422313112668	1	1	0.13977544886861148	0.8602245511313885	0.30225227799501864	0.5716026584576174	0.3807531290467639	0.5582315097217719	0.21239504819512697	0.024739466801514953	In	NA	Sub_train
Cpd25669	-0.7044224664224675	-0.0790433904565944	-32.65773400777764	-3.2194437432297245	0.2728840801536363	-0.015140169564948331	-1	-1	0.8897587827245779	0.11024121727542209	0.04148222719757088	0.8573692322098881	0.9764798715449453	0.5588923788759279	0.2954483024597201	0.32748079471427277	In	NA	Sub_train
Cpd33869	0.017867637979996773	-0.014208225621429522	-10.171470271513892	-2.1315316553176364	-0.4414016341320773	0.07615680974904293	1	1	0.22118153084318104	0.778818469156819	0.5889453367937072	0.3672336698607978	0.008189601845823293	0.41691537860579014	0.19483434288376064	1.1242477237198074	In	NA	Sub_train
Cpd29871	-0.04081142072213411	-0.016516894320634273	-9.12501497723459	-2.6270171339563806	0.2282586183287053	0.017325185536996704	1	1	0.18817703599964775	0.8118229640003523	0.5444692741293587	0.3846865541719477	0.05401369230524577	0.48157827068703607	0.26481757719723775	0.18875623981552314	In	NA	Sub_train
Cpd17715	-1.810390055974356	-0.030802608606348567	-4.8914984937181085	-0.515478672417919	-1.336027095957009	-0.043162147586926346	-1	-1	0.5886782360588176	0.4113217639411823	0.796790998474707	0.4926825255370014	0.2393986230926829	0.20601382016272338	0.8089014161049862	0.7730629480682144	In	NA	Sub_train
Cpd17471	2.1030752617493778	0.35333778371161306	-20.14776485606538	15.872803621202548	1.729647131848303	0.06800367773819099	-1	-1	0.8196350026360932	0.18036499736390674	2.1694380541994875	2.4113105110881747	0.4286705564346874	1.9327243972735246	1.2953642021326253	0.9946034097058203	In	NA	Sub_train
Cpd32832	0.8239115940239529	-0.03234009375329773	-21.50388785393148	-2.709004182790164	0.4036533109228673	0.056376589968823165	1	1	0.18371891909009475	0.8162810809099053	1.1998900637909806	0.5043054796702897	0.48805494033339725	0.49227791763807033	0.38520774060721913	0.809719144881731	In	NA	Sub_train
Cpd37073	-0.9557587356463768	0.31711045569725177	-1.8297120297556555	17.388248564462582	-0.24744559017603354	-0.03593110233886914	-1	-1	0.9771979639930019	0.0228020360069982	0.14901925505303326	2.1374421275671787	0.3734737055726072	2.1304961929078012	0.061703747648184724	0.6580808896959597	In	NA	Sub_train
Cpd42176	4.900528479818937	-0.0500607476635544	81.67847274143305	-3.6331711838006133	3.5104306853582434	0.058531837677334005	1	1	8.391428107934473e-09	0.9999999916085719	4.2897805985308395	0.6382686259286371	4.0302822037250055	0.6128855108526386	2.517686382091251	0.843990098710051	Outlier	4.3429606444024556	Sub_train
Cpd00453	-0.3491010866818085	-0.06946034775232901	-40.08101335877847	-7.650754028838008	-0.7901751484308468	-0.040241031390134935	1	1	0.30176288626843595	0.698237113731564	0.31079970264566326	0.7849241318262928	1.301543948668372	1.1371965898570924	0.4342309845863611	0.7266137914761089	In	NA	Sub_train
Cpd22911	-1.7499188960727443	0.020407158993955062	-10.722019722063346	-2.6815316553176363	0.1360708933404497	-0.0265904429982098	-1	-1	0.8772516651554383	0.12274833484456177	0.7509566044565179	0.10555112386086019	0.015918860276047338	0.48869263985347083	0.20154031885162269	0.5095535052446457	In	NA	Sub_train
Cpd01918	0.4614829194056002	-0.026626564699081926	14.321421231440404	2.2545307533857093	0.05924442393909499	0.11030712560981594	1	1	0.07554498935343779	0.9244550106465622	0.9251855814728746	0.46111281126101517	1.0807289467943102	0.15548379840899496	0.14880696034092802	1.6672776007336922	In	NA	Sub_train
Cpd08810	-1.7077478498251697	-0.062340850413367614	-41.95660074658157	-2.5207439718890154	-2.0863599716653005	0.02129613659882696	-1	-1	0.9707949339028731	0.02920506609712696	0.7189928658244912	0.7311027396736494	1.3836755854359353	0.467709186110079	1.323926678171606	0.2518989959623481	In	NA	Sub_train
Cpd12725	-0.4436997703788735	0.25601057820683826	-2.1662237684433814	14.301004844065595	-0.2970161069460201	0.009083427295238462	-1	-1	0.9164636727003829	0.08353632729961709	0.2390981948652947	1.6755442841767696	0.3587379166300858	1.7275981946274444	0.09572873737843009	0.05770266529965791	In	NA	Sub_train
Cpd27293	-1.2030488888888904	-0.06685897063100166	-42.156075894155286	-4.344387612678099	0.48864902587961895	0.09960539374325816	-1	-1	0.9969793420858593	0.0030206579141407266	0.33645396506979375	0.7652584543889727	1.3924105665257103	0.7057021788875147	0.44354843416781853	1.4971075746927998	In	NA	Sub_train
Cpd44472	-1.7019074286709144	0.027439149635409717	5.2508091985895815	-0.9775665845058312	-0.32174138167129485	-0.034872616660805496	-1	-1	0.513509308624125	0.486490691375875	0.7145660917250387	0.052391257664089794	0.6835284657150453	0.2663181924996859	0.11270005971724292	0.6412497321182901	In	NA	Sub_train
Cpd28055	-1.7373894993895005	-0.03618624759945152	-23.890701040744663	-2.778234952020933	-0.5941488868793303	0.014618348210581403	-1	-1	0.9591796278059883	0.0408203721940117	0.7414598905630793	0.5333813181147268	0.5925730635443804	0.5013128176552609	0.2996794008879822	0.14571436733468038	In	NA	Sub_train
Cpd32101	-0.7081802456802423	-0.04838502618876617	-21.742597394817015	0.0993564924172457	-0.8585545684844815	0.07349393879662916	-1	-1	0.867267541637626	0.13273245836237402	0.03863400111071462	0.6256006441401446	0.49850798849977823	0.12577530334338802	0.4811663247176899	1.0819049678961614	In	NA	Sub_train
Cpd29710	-1.663213675213676	-0.03179064320384712	-21.631909831953454	-1.852960226746208	-0.4249181176485613	0.025057908650141843	-1	-1	0.9658739462420053	0.034126053757994754	0.6852379831706918	0.5001517884639409	0.49366099988868234	0.38056066186995186	0.1835201279912191	0.31171556172144305	In	NA	Sub_train
Cpd34674	0.15303247314483193	-0.012559873973077812	-12.041250491294113	-0.7864767102626914	-0.3897532824837261	0.03769527128750448	1	1	0.1822767345449371	0.8177232654550629	0.6913941458198347	0.35477259624175267	0.07368774007106824	0.24138017827180172	0.15938313622046307	0.5126643759791031	In	NA	Sub_train
Cpd06241	-0.8324731245504439	-0.051351839424356616	-28.38901832899916	-4.1767879279329705	-1.003942389247718	-0.007275291972601614	-1	-1	0.5773167100500712	0.42268328994992876	0.055574358594322894	0.6480289155466848	0.7895535742828939	0.683829730965733	0.5809599002280227	0.20242006235931806	In	NA	Sub_train
Cpd22279	-0.406512302666151	-0.07464778606098989	-32.631360381404015	-3.2128503366363184	-0.4122807550111983	0.09584884142406264	-1	-1	0.8998573943196608	0.1001426056803392	0.2672846072056041	0.8241397025591015	0.9753249751558737	0.558031912207624	0.17484589657360342	1.4373740087660454	In	NA	Sub_train
Cpd40355	-0.6986107253742112	-0.03300041080415077	-7.499190801410417	-1.5489951559344026	-0.7008622607921738	-0.01893855072673956	1	1	0.21938968957344507	0.7806103104265549	0.045887263078656475	0.5092972903623944	0.12520824262322447	0.3408919704193542	0.37292700224570596	0.3878794880542839	In	NA	Sub_train
Cpd16284	0.1176319220476221	-0.016516894320634273	-19.310179812399426	-1.0715226284618753	-0.4986644585943718	0.055189500764722	1	1	0.35152172154846206	0.6484782784515379	0.6645621351540809	0.3846865541719477	0.39199285694935815	0.27857984252301604	0.23413929956385907	0.790843041154444	In	NA	Sub_train
Cpd11794	-4.0684970576554935	-0.09207544943784132	-52.315047638179294	-5.229138367547374	-4.001635449948005	-0.061083482248221764	-1	-1	0.9979318500374391	0.0020681499625609047	2.508333595287481	0.9558879230095385	1.8372701249968466	0.8211657899263051	2.63856353744713	1.0580330841197654	In	NA	Sub_train
Cpd18925	-2.1779408740947224	-0.04332910474230873	-5.448393348436968	-2.12493824872423	-2.0403027330331764	-0.04527176167952848	1	-1	0.5104038959455433	0.4895961040544567	1.0753778330392554	0.5873793037972541	0.2150122968554028	0.4160549119374863	1.2923131874603226	0.8066082741472735	In	NA	Sub_train
Cpd35524	-0.6024620323496735	0.03634122492802095	-5.692349392393018	1.3997870260010448	0.16519177246132927	-0.00955747596524277	-1	-1	0.5306181579584939	0.4693818420415061	0.11876360756404014	0.01490592112323785	0.2043295052564899	0.0439362278266214	0.22152876516178033	0.23870945124519094	In	NA	Sub_train
Cpd34608	0.4755782715214994	-0.06305185761729458	-30.767726236206986	-4.401043317803081	-0.025075920391264092	0.005718341160344475	1	1	0.20837930100360225	0.7916206989963978	0.9358692184951573	0.7364777536281444	0.8937167687474077	0.7130959813382919	0.09092983827654168	0.004193868560486305	In	NA	Sub_train
Cpd32483	0.5838017039140626	-0.02299943441263832	-8.933008733052352	-2.067245941031922	0.3662906735602297	0.0052776888699220615	1	1	0.0562109794657919	0.9437890205342081	1.0178976672689568	0.4336927291623694	0.06242161144931242	0.40852582858982744	0.3595621868507907	0.00281301711663356	In	NA	Sub_train
Cpd03062	-0.4060910426179003	-0.010872441919044415	75.17818544452747	11.86935787305413	-0.9527632694968776	0.16523230722546242	1	1	0.01341223772110467	0.9865877622788953	0.26760390319838906	0.34201608577660214	3.745635783821535	1.4102582675357689	0.5458307723231128	2.5406520883755372	Outlier	3.2764893458553512	Sub_train
Cpd11275	-1.985769827847147	-0.015637553710070924	-27.737369977350806	-1.007007708152751	-1.1572390925444211	-0.02485770955501919	-1	-1	0.9683036161616875	0.03169638383831252	0.9297209039026231	0.3780389871340507	0.7610180093362486	0.27016038017865	0.6861820987286621	0.48200102132649714	In	NA	Sub_train
Cpd25298	0.5219511599511594	0.01952728145476427	21.03295969297886	2.8550802039351613	0.6658378305325016	-0.01615088255864936	1	1	0.012115692564397706	0.9878843074356023	0.9710177627517049	0.11220274992776438	1.3746260174716032	0.23385797078033882	0.565170068386469	0.34355231085788307	In	NA	Sub_train
Cpd21600	-0.042776038929887315	-0.027944489357693208	-22.285755985799607	-3.213949237735219	-0.029313722044165283	0.07222246779768904	-1	-1	0.5628978242752296	0.43710217572477034	0.5429801827149393	0.471075950019503	0.5222928062010833	0.558175323319008	0.08802102942978618	1.0616870951538988	In	NA	Sub_train
Cpd37987	-0.12718730707494816	0.2107360726635555	-27.369238109218937	12.919365918220874	-1.4467995321048608	0.014068897661130859	-1	-1	0.9379356892581165	0.06206431074188345	0.47900027344859464	1.3332817898814164	0.7448975805721236	1.5472886343904961	0.8849351403409811	0.13697746236695613	In	NA	Sub_train
Cpd15696	0.3933008256591518	-0.027865223807183828	-25.965058089148087	-3.3888505141357985	0.4717523950061974	-0.0034248936903804213	1	1	0.2709527642055882	0.7290472357944118	0.8735066496507559	0.4704767248108897	0.6834087882531406	0.5810006589712938	0.4319506593329997	0.1411942360983448	In	NA	Sub_train
Cpd31114	0.4225889850889879	0.05051607271233282	11.771688319468698	3.246059789120543	1.3365003765704633	0.02459283989553026	1	1	0.13854276884291117	0.8614572311570888	0.8957057449146599	0.12206377300253564	0.969076597913008	0.2848824141046315	1.0255099584724696	0.3043204257686943	In	NA	Sub_train
Cpd01292	-1.389615981693301	0.04645035837784128	-2.7923150322958614	2.032552731407689	-0.7413050266103549	-0.04518737988468953	1	-1	0.5855497129639902	0.4144502870360099	0.4778633518971416	0.0913281191832991	0.33132149199401073	0.12651475390943173	0.4006867429401886	0.8052665051322982	In	NA	Sub_train
Cpd01678	-0.2865421704374493	0.06055612950952699	16.293223038512426	5.3648465948586415	1.4547555274956037	-0.0219857378873195	1	1	0.3671882586153068	0.6328117413846932	0.35821652119454034	0.19796377104866628	1.1670737957995891	0.561392803347545	1.1066797859819681	0.43633332010064313	In	NA	Sub_train
Cpd41893	0.5508398240763377	-0.026956454760194783	-9.248641350860963	-2.318775375714622	0.4843025743726614	0.027764745976557145	1	1	0.08955780280129544	0.9104421971987046	0.9929140587104212	0.4636066870925644	0.048600115481472514	0.44135145394383035	0.4405650485280549	0.3547574342022858	In	NA	Sub_train
Cpd18323	-0.7434526456202734	-0.011791399863917015	-28.0318754718563	-3.860853861998905	-2.04570063100596	-0.0320849484927153	1	1	0.19053891734848483	0.8094610826515152	0.01189912320447081	0.3489631486896127	0.7739143523475486	0.6425990364428394	1.2960182814366694	0.5969225549218893	In	NA	Sub_train
Cpd27220	-2.8928840048840057	0.07095660954340566	-26.609382359425982	-2.482081105867087	0.25475221202176845	-0.03263439904216585	-1	-1	0.9982317483808589	0.0017682516191411058	1.617272270164487	0.2765884671231764	0.7116236329845154	0.462663523137279	0.28300266607792424	0.6056594598896136	In	NA	Sub_train
Cpd19206	2.8021476091476045	0.005141029368998185	-2.6480758941552835	3.6576123873219033	2.7776490258796187	0.14344489139179406	1	1	0.0751479796442569	0.9248520203557431	2.6993031579944744	0.2209587587091031	0.33763769809481226	0.3385917202105603	2.0147081994355385	2.1942067498070204	In	NA	Sub_train
Cpd17549	-2.699909901873328	0.15414102936899846	-34.14007589415529	-5.169387612678099	0.1266490258796189	-0.09416190476190474	-1	-1	0.9908030418352516	0.009196958164748381	1.4710066604574987	0.9054392226284094	1.0413913580312761	0.8133680707590358	0.1950731895077422	1.584018605971158	In	NA	Sub_train
Cpd28107	-2.866954051796158	-0.07282629370752006	-34.158703679816014	-2.8942764005098485	-1.1168052436995346	0.07401871533217598	-1	-1	0.9992742749957451	0.0007257250042549955	1.5976185428565393	0.810369734035812	1.04220706543879	0.5164567037711666	0.6584284786063369	1.0902495272472241	In	NA	Sub_train
Cpd17651	-0.8400603856446857	-0.07585755366129354	-21.706883109102726	-3.2687753757146223	-1.1437194036493168	0.020662304254537446	-1	-1	0.549548595858377	0.450451404141623	0.061325158067628296	0.8332852044575549	0.4969440663062436	0.5653303597352789	0.6769022423586644	0.2418203219796482	In	NA	Sub_train
Cpd37773	-0.3172971971848383	-0.05047196188516582	-24.54784389788752	-3.137026160812141	-0.6617313044617481	0.04145323702845826	-1	-1	0.5157556219347484	0.48424437806525156	0.3349056070947729	0.6413772894797806	0.6213492319054156	0.5481365455221294	0.346067681947404	0.5724204169613352	In	NA	Sub_train
Cpd36363	-1.8584808988764057	-0.024858970631001842	-49.463075894155295	-5.8593876126780975	-2.454350974120381	-0.03916190476190474	-1	-1	0.9105894257457834	0.08941057425421656	0.8332416742319722	0.4477502985757161	1.7123827916340977	0.903415907597035	1.576514121176393	0.7094544187019508	In	NA	Sub_train
Cpd33708	-0.9255389554265968	-0.002120313533517424	4.78567258562896	-0.13977341355939446	-0.9848082275386713	-0.051865168272935074	1	1	0.08031970156968649	0.9196802984303135	0.12611403352280162	0.2758524633211369	0.6631602164980769	0.15698273922233097	0.5678262938412248	0.9114511337599658	In	NA	Sub_train
Cpd27657	-1.1527741147741153	0.046780785367581464	-26.270920820964445	-3.2194437432297245	1.5135434208129774	0.1124205460127792	-1	-1	0.9957786834138453	0.004221316586154683	0.298347968596413	0.09382605404385459	0.6968024626580961	0.5588923788759279	1.1470315433717055	1.7008834515896145	In	NA	Sub_train
Cpd29375	-1.0967301587301597	0.007769796356592473	-0.7291625792062048	-0.710103083889065	0.96629067356023	0.03211257768779893	-1	-1	0.8504365367398125	0.14956346326018757	0.25586919412216524	0.2010860216068689	0.4216665694749091	0.2314131060306153	0.7713996089393153	0.4238930325100215	In	NA	Sub_train
Cpd37916	-1.1804840103716516	-0.1008023888749061	-45.34671063669146	-4.342172543317586	-2.5182281035334317	0.00967329326552646	-1	-1	0.8171128597800322	0.1828871402199678	0.3193508115233024	1.021861124118025	1.5321278921145192	0.7054131032290216	1.6203591083562026	0.06708222262516127	In	NA	Sub_train
Cpd12117	1.224981548302445	-0.04179161959535957	-17.738201790421407	-3.1770171339563804	0.9084783985484852	0.05084166905348021	1	1	0.07798368780082254	0.9220163121991775	1.5038828819073662	0.5757563496639659	0.32315622009240075	0.5533555319347168	0.7317175117627989	0.7217074428467083	In	NA	Sub_train
Cpd38339	-1.3694949993826404	0.39458298316977936	8.643914343870719	21.580006806220823	0.4838730911426479	-0.038128904536671344	-1	-1	0.9959378248837424	0.0040621751162576315	0.46261256073057017	2.723112587662279	0.8321119340826821	2.677537877281983	0.4402702530842565	0.6930285095668571	In	NA	Sub_train
Cpd24907	-2.295377737483004	-0.06380373731654261	-26.143666085831047	-2.7078102350963142	-1.8122939655040464	-0.029620004704317183	-1	-1	0.9429878279847539	0.057012172015246096	1.164389644249037	0.7421617521210412	0.6912300005318867	0.49212210255527483	1.1358089490723584	0.5577270719952586	In	NA	Sub_train
Cpd36737	-0.3442202741079152	0.2682093567961529	-11.416525216568846	13.623413399627418	-0.8150280077584513	-0.02164538805315486	-1	-1	0.8664626410270214	0.13353735897297855	0.31449913700420273	1.7677636102021872	0.046331131854934135	1.6391697253062947	0.4512898804480434	0.43092136053512664	In	NA	Sub_train
Cpd40404	-1.3508085275720136	0.02359299578925581	63.07773227551266	2.112543305604059	0.16232455239463933	-0.0282792100673989	1	1	0.005455883158931973	0.994544116841068	0.4484490634010733	0.08146709610852781	3.2157591004618107	0.1369538527120587	0.2195607176270702	0.5364068725055979	In	2.3215766748734254	Sub_train
Cpd21521	-1.7164303690619511	0.04521881907443484	3.2503188765749664	2.053843900242032	0.15462332772903656	-0.03939444079454274	-1	-1	0.8316057169692683	0.1683942830307317	0.7255738212488064	0.08201802934910567	0.5959273517636547	0.12929333897796103	0.2142746301050595	0.7131520130000392	In	NA	Sub_train
Cpd40021	-1.4617975385610245	0.009856732052992123	17.235974033754427	13.013092756153512	-1.1107523706822835	-0.09531217710036592	1	-1	0.6361350987769758	0.3638649012230242	0.5325736952030153	0.18530937626723293	1.208356693523789	1.5595203720854234	0.6542738125735804	1.6023092785679682	In	NA	Sub_train
Cpd18965	0.6237074775536287	-0.041131302544506414	-7.279162579206201	-3.2194437432297245	0.36189506916462577	-0.0309860473938142	1	1	0.019709105410352534	0.9802908945896475	1.048144432099869	0.5707645389718604	0.13484323918067975	0.5588923788759279	0.35654506287944654	0.5794487449864405	In	NA	Sub_train
Cpd35982	-0.903011482899124	0.08853902712582314	-9.229162579206204	-0.3166964904824719	0.9651917724613284	-0.01724978365755047	-1	-1	0.8001694953744076	0.19983050462559238	0.10903923201844684	0.40950658572631865	0.04945308741369524	0.1800719281551514	0.7706453279464787	0.36102612079333196	In	NA	Sub_train
Cpd18684	-0.7258702280378557	-0.0015708629840668134	35.16149676145313	0.3668199930340119	-0.7848082275386709	-0.02274428915205596	1	1	0.005190161267506377	0.9948098387324936	0.025225797549332976	0.2716987721147882	1.9933121326113379	0.0908702168743174	0.4305471531450498	0.4483951704705753	In	NA	Sub_train
Cpd12741	0.009047482368378941	0.0950215672178273	24.07828172606211	3.5911147341754868	2.3386981787682664	0.043698811910623074	-1	1	0.33101902360062985	0.6689809763993702	0.5822600592454943	0.4585127607167413	1.5079801254635623	0.32991350307920025	1.7134142239390162	0.6081276782662919	In	NA	Sub_train
Cpd02474	0.07989891331819265	0.02053965224767107	-6.673013358778476	0.2072459711619921	0.2568248515691529	0.011758968609865056	1	1	0.21225994056107023	0.7877400594389298	0.6359622274888346	0.10454951222645381	0.16138640529645545	0.11169528279477392	0.28442531695811346	0.10024689466932325	In	NA	Sub_train
Cpd30102	0.2350127551020416	0.303812776009036	10.90905095683134	17.68507077813153	1.3013355414056278	0.024468042679853842	-1	-1	0.9093816929904398	0.09061830700956015	0.7535314779143832	2.0369154191290644	0.93130186185379	2.169232712134403	1.0013729667017133	0.3023360043959396	In	NA	Sub_train
Cpd05168	0.23565874358142416	-0.013439751512268724	19.307135517154688	4.899036247891206	-0.1006456859510151	0.028988444291134643	1	1	0.043524807838995816	0.9564751921610042	0.7540211078560514	0.36142422230865784	1.299052485011728	0.500602637954537	0.0390590758832717	0.37421566551048885	In	NA	Sub_train
Cpd40533	-0.8519074286709145	-0.047286125089865065	14.437072934853315	-1.675368782308029	-0.7689941289240418	-0.01289459468278352	1	1	0.04083759392937636	0.9591624060706236	0.07030467886561023	0.6172932617274483	1.0857933142335607	0.35738424822851156	0.4196924238015456	0.2917735334093161	In	NA	Sub_train
Cpd34189	0.2156698357821945	-0.041131302544506414	-15.090151590195212	-2.8716415454275266	-0.03920383193427555	-0.002414618822385629	1	1	0.11267448141614023	0.8873255185838598	0.738870423173406	0.5707645389718604	0.20719857471603764	0.5135027621228989	0.08123250049426078	0.12512968666477442	In	NA	Sub_train
Cpd26267	-1.4373894993895	-0.014757676170880134	-8.062679062722685	-2.8875756113615925	0.6036533109228672	0.06022274381497701	-1	-1	0.9385724220443428	0.061427577955657245	0.5140735095538688	0.37138736106714654	0.10053319228867641	0.5155822232379667	0.5224868813033938	0.8708774796558014	In	NA	Sub_train
Cpd34669	-1.3194949993826404	-0.019702731115935027	1.651606651563029	-2.472740446526428	-1.2474455901760335	-0.03263439904216585	1	1	0.1388313831959408	0.8611686168040592	0.4247148305623684	0.4087705819242801	0.5259200289300637	0.4614445286905152	0.7480994511290584	0.6056594598896136	In	NA	Sub_train
Cpd12958	0.5927589318893682	0.2768896990859591	-12.320069922289536	13.144960888021641	0.4425443326144194	0.07569174099443134	-1	-1	0.9142991046800206	0.08570089531997942	1.024686839446221	1.8333845500180017	0.08589719316249561	1.5767297054515004	0.41190237080028197	1.1168525877670583	In	NA	Sub_train
Cpd40301	1.988751911988426	-0.07915425695799698	-4.926113878333493	-3.2687753757146223	1.5425443326144193	0.19424826246007365	1	1	0.05739954463918118	0.9426004553608188	2.0827861449761773	0.8582073516956453	0.23788282158202637	0.5653303597352789	1.166937644629243	3.002039639422764	In	2.64763429287742	Sub_train
Cpd32197	-0.9499384874384844	-0.03739601519975517	-20.770069922289537	-3.0808632878025346	-0.7222908322207452	0.005911521214211576	-1	-1	0.6454643498926244	0.35453565010737564	0.14460777113113993	0.5425268200131801	0.4559211841527613	0.5408070596886188	0.38763548160601036	0.00726565686606636	In	NA	Sub_train
Cpd45069	-1.3359733627368486	-0.03300041080415077	-24.53105893327855	-3.081962188901436	-0.3816314915614048	0.04259991081172198	-1	-1	0.9430853437325382	0.05691465626746178	0.43720468192259576	0.5092972903623944	0.6206142213026651	0.5409504708000028	0.15380837382681178	0.5906538683308432	In	NA	Sub_train
Cpd19065	-0.8058523908523951	-0.006858970631001826	62.23992410584471	-0.4743876126780986	1.9796490258796189	0.03960539374325815	1	1	0.016262649962921927	0.9837373500370781	0.035397050942958794	0.3116753746557483	3.1790716303287003	0.2006512679265613	1.466964428057801	0.5430375522173008	In	2.4928671850160042	Sub_train
Cpd26784	-5.2110488888888895	0.10414102936899837	38.56492410584471	2.0076123873219025	0.5186490258796184	-0.09139460625674184	-1	-1	0.9971252128943456	0.002874787105654325	3.37433601535284	0.5274533228507207	2.142347608234672	0.123259936467518	0.4641403052722443	1.5400153301875383	In	2.953169319572778	Sub_train
Cpd29552	-0.7203375104427753	0.018903029600750527	-3.4662224768084915	-4.294276400509848	2.1531195683305406	0.07928187322691281	-1	-1	0.8876598065891131	0.11234019341088688	0.02941934631963739	0.11692191790230987	0.3018112053458907	0.6991624596743539	1.5860338630766104	1.173939880095952	In	NA	Sub_train
Cpd13488	-0.7259223867919503	0.007658929855189802	3.1650949128753014	-3.01657757351682	0.8925443326144193	0.017999433302123658	1	1	0.3779523294353109	0.6220476705646891	0.02518626358156125	0.20192414109262674	0.59219540961263	0.532417509672656	0.7207804373666751	0.19947756615600196	In	NA	Sub_train
Cpd42376	-0.7348744616379473	-0.03519821300195297	2.1172927150731016	-1.6072369141761609	-0.8250380849679984	-0.020037451825640658	1	1	0.08796354265300577	0.9120364573469942	0.018400997242378432	0.5259120551877873	0.5463123384884713	0.348492759322705	0.4581607544361883	0.4053532979897326	In	NA	Sub_train
Cpd16468	0.3126868671025674	-0.03519821300195297	-15.782707284926898	-3.024269881209128	-0.18547764540755848	0.029914775489996725	1	1	0.12138713482537955	0.8786128651746204	0.8124049286673952	0.5259120551877873	0.23752546491102633	0.533421387452344	0.01916921660556336	0.3889454126391239	In	NA	Sub_train
Cpd30234	-0.32796046546046226	-0.036846564650304565	-11.328311680531295	-2.3605336174728646	-0.4810820410119542	0.049318114620804966	1	1	0.31824785571562153	0.6817521442843785	0.32682333381835804	0.5383731288068315	0.042468276865114195	0.4468010761764216	0.22207080367848103	0.6974811493162897	In	NA	Sub_train
Cpd38616	-0.6796617445054964	-0.02409833551153942	-5.633558183601807	-2.0084547322407134	-0.8639291066595501	0.011871095463328662	1	1	0.19840628421117423	0.8015937157888258	0.06024973035715584	0.44200011157506586	0.20690396179046217	0.40085333413078467	0.48485538462925093	0.10202984249605873	In	NA	Sub_train
Cpd10426	-2.5511544432317628	-0.029923267995785218	-23.53627107625191	-1.541623092768136	-1.7418544771598057	-0.024308259005568645	-1	-1	0.9726317088453913	0.02736829115460874	1.3582567758045963	0.4860349584991045	0.5770526386937123	0.33992988586695505	1.0874595869174806	0.47326411635877286	In	NA	Sub_train
Cpd14348	-1.3158845614688617	0.0071094793057393125	-0.15963036184997842	0.15430154736230092	-0.7343787443086577	-0.049667366075132884	1	1	0.3501370820978297	0.6498629179021703	0.4219782825254598	0.20607783229897453	0.44660628356528614	0.11860474777418911	0.395932572527208	0.8765035138890684	In	NA	Sub_train
Cpd12240	-0.3898536165327197	-0.04289052069426067	-11.927212779432391	-0.2418522987915457	-1.0387743487042618	-0.013444045232234069	1	1	0.18938245030031864	0.8106175496996814	0.27991113504643494	0.5840637320766624	0.06869404903361592	0.17030445342811304	0.6048684075428143	0.30051043837704045	In	NA	Sub_train
Cpd08972	-3.0368687289460485	-0.009593597666114815	0.9351574951766692	-0.9888758400208832	-1.7308654661707945	-0.05013243482974447	-1	-1	0.8779319881562857	0.12206801184371431	1.7264061545814127	0.3323483838642197	0.494546848316136	0.2677940968408144	1.0799167769891191	0.8838986498418173	In	NA	Sub_train
Cpd37229	-0.551912581800223	0.29403353262032866	-5.788503238546863	14.76517164138566	0.3871697944393512	-0.018898135305902116	-1	-1	0.969059270254168	0.030940729745831976	0.1570777963055188	1.9629870969005532	0.20011894550466627	1.788173870034247	0.3738935257146775	0.38723683569650497	In	NA	Sub_train
Cpd44669	-1.3859733627368485	0.0675490397452998	-10.146992999212609	1.272433415494169	0.7167201567902434	-0.00959789138608022	-1	-1	0.9512007535400997	0.04879924645990025	0.47510241209079734	0.25082820039933007	0.009261457228719884	0.027316058059007945	0.600095478512895	0.23935210360297	In	NA	Sub_train
Cpd32353	0.9601753302876892	-0.013989202061719214	-10.04726008724092	5.265519764374722	-0.6907555760609051	-0.022283026707805468	1	1	0.04349715083714334	0.9565028491628567	1.3031717899636621	0.36557791351500557	0.013628743633553625	0.5484302436010934	0.36598981726972735	0.4410605592946892	In	NA	Sub_train
Cpd23018	-1.551567247721096	0.03634122492802095	-14.319821919865543	-3.2194437432297245	0.3553016625712189	0.006376589968823162	-1	-1	0.9163119860795298	0.08368801392047025	0.6006150595035421	0.01490592112323785	0.1734659760185702	0.5588923788759279	0.35201937692242957	0.014660792818815159	In	NA	Sub_train
Cpd29436	-1.0807960927960938	0.04568188426868036	-26.60333840338203	-2.9985646223506035	1.4921148493844059	0.1179150515072847	-1	-1	0.9957058351209258	0.004294164879074228	0.243791895497134	0.08551867163115813	0.7113589692286866	0.5300667454877483	1.132323064011401	1.788252501266858	In	NA	Sub_train
Cpd05626	-1.994561036638356	-0.0277254657979829	-16.916490856471686	-4.342172543317586	-1.2643819496872786	-0.04573683043414007	-1	-1	0.7256012281313104	0.2743987718686896	0.9363842410750542	0.4694201936737107	0.28717364503673043	0.7054131032290216	0.7597244955301845	0.8140034101000224	In	NA	Sub_train
Cpd42654	-0.7299294066928925	-0.016516894320634273	-12.054135856355472	-2.679214936154183	-0.5228402827701962	-0.007400089188278024	1	1	0.3274005943672458	0.6725994056327542	0.022149124401870807	0.3846865541719477	0.07425198790602336	0.48839029847777504	0.250733481406254	0.2044044837320726	In	NA	Sub_train
Cpd05176	-0.4407148827922021	-0.032121070193587425	-8.418688658669485	2.216618665473623	-0.6632830485883773	0.01964778495047531	1	1	0.4715769553397062	0.5284230446602938	0.24136060415213642	0.5026497233244974	0.08494359565872768	0.15053611506624792	0.34713279244882395	0.22568828105917507	In	NA	Sub_train
Cpd46146	-1.4041052308687163	-0.06926414706788707	-7.3057842080038204	-3.1874566943959413	-1.0948183047482178	0.0019405701523813133	-1	1	0.4654930166090566	0.5345069833909434	0.4888455450089362	0.7834409099813772	0.13367748280974995	0.5547179374928646	0.6433367381774567	0.05587709928075872	In	NA	Sub_train
Cpd10711	-2.1423632344405537	-0.051351839424356616	-34.82033701031784	0.7034318522868089	-1.984162169467498	-0.04958298428029392	-1	-1	0.9783350157170433	0.021664984282956715	1.0484115972865515	0.6480289155466848	1.0711798708263012	0.04694098530948914	1.253778545837846	0.8751617448740928	In	NA	Sub_train
Cpd07965	-0.3665390586163781	-0.023329861402378502	-22.50824909822993	-2.1438208949659376	-0.509986345291674	0.08393349923618958	-1	-1	0.7272681386448343	0.2727318613551657	0.2975825115445234	0.4361906640229249	0.5320357398613571	0.41851917490537466	0.24191059394818454	1.2479061622829235	In	NA	Sub_train
Cpd31360	-0.3224659599659569	-0.04343997124371128	-11.838201790421405	-1.2533907603300072	-0.5662468761767895	0.07184558714827753	1	1	0.45960370466404543	0.5403962953359546	0.33098791955112733	0.5882174232830111	0.06479627372049923	0.3023143814570643	0.2805275806232808	1.0556942529929887	In	NA	Sub_train
Cpd36535	1.4035819236942824	-0.018603830017033918	-32.59949224953587	-3.2194437432297245	1.7283785856481422	0.10967329326552644	-1	-1	0.5823538496649447	0.4176461503350552	1.6392538585981538	0.4004631995115836	0.9739294753524115	0.5588923788759279	1.2944934774711678	1.6571989267509926	In	NA	Sub_train
Cpd18860	-1.003765049918898	-0.0026697640829680355	32.843364893321265	3.0437430699570887	-0.6529400956705389	-0.02439264080040761	1	1	0.03057492691876995	0.96942507308123	0.18540586194643113	0.28000615452748556	1.8918015520802287	0.25847925045705167	0.34003343400471475	0.4746058853737484	In	NA	Sub_train
Cpd33132	-1.200813680701322	-0.008164269577473534	-10.470920820964444	-0.9644986882846692	-1.3892038319342754	-0.03043659684436365	1	1	0.35948748273009723	0.6405125172699028	0.3347597787345494	0.3215430665909678	0.004923284238427767	0.26461277831600605	0.8454016992049187	0.5707118400187162	In	NA	Sub_train
Cpd09622	-2.3022533443306634	-0.04750568557820282	-28.668688658669485	-4.342172543317586	-2.362733598038927	-0.02870386340117304	-1	-1	0.8784311666178076	0.12156883338219233	1.1696010421101415	0.6189530771022476	0.8018002880753409	0.7054131032290216	1.5136283478698913	0.5431593561005675	In	NA	Sub_train
Cpd15719	1.519090098126672	0.015939252336445664	-15.018527258566964	0.21882881619938652	1.8394306853582432	0.13783809523809526	1	1	0.4240649117310624	0.5759350882689376	1.7268038111353592	0.13932723822208842	0.20406215802478384	0.11018367389615488	1.3707191615747107	2.105052147600771	In	NA	Sub_train
Cpd32635	0.8964390665514257	-0.045526906940110815	-17.542349392393017	-3.0826305564165377	0.29046649773605443	-0.007909124316891121	1	1	0.03905738875606268	0.9609426112439373	1.254862595463537	0.6039940686226462	0.3145798785582613	0.5410376955086227	0.3075167983450985	0.21249873634201788	In	NA	Sub_train
Cpd10992	-2.49785773993506	-0.03486832294084012	-26.747260087240914	-4.342172543317586	-2.422074257379586	-0.04573683043414007	-1	-1	0.8711545208151033	0.12884547918489672	1.3178602941967335	0.5234181793562381	0.7176612740631841	0.7054131032290216	1.554359521483042	0.8140034101000224	In	NA	Sub_train
Cpd40592	-0.9013579781214638	-0.05278063058437057	-0.9475424497620609	-2.5226215295607757	-0.7321809421108553	-0.01014734193553077	1	1	0.16702960363242514	0.8329703963675749	0.10778595046053484	0.6588301737909305	0.4121037539417712	0.4679542151055582	0.3944240105415356	0.24808900857069432	In	NA	Sub_train
Cpd15499	1.5104890649047644	-0.0005828283865683858	-16.280509482729098	-1.7017424086816553	0.8925443326144193	0.0025304361226693127	1	1	0.024732645234353923	0.9752673547656461	1.7202846184111273	0.26422950918784965	0.25932413425475365	0.360826114901727	0.7207804373666751	0.04649754195525533	In	NA	Sub_train
Cpd06044	-3.6263917944976	-0.07703785545287889	-6.160912299833432	-3.2516947585248173	-3.197876051451765	-0.056572204052733034	-1	-1	0.8665847543950083	0.1334152456049917	2.173237875905488	0.842207953151587	0.18381121921612253	0.5631012689674529	2.0868665396869392	0.9862984959637127	In	NA	Sub_train
Cpd38792	-0.35898437500000346	-0.04885897063100186	-23.355075894155288	-0.4123876126780983	-1.0383509741203811	0.03083809523809526	1	-1	0.5616658929383679	0.4383341070616321	0.3033086187685134	0.6291835304690065	0.569118134027724	0.19256001302227727	0.6045778050474757	0.40362727418613126	In	NA	Sub_train
Cpd07312	-2.201579764422412	0.10867643026140672	-14.199258164495086	7.560335316663151	1.0637780838865811	-0.061083482248221764	-1	-1	0.9987841071275594	0.001215892872440633	1.0932950387815454	0.5617396745941107	0.16818651070129795	0.8479131079862703	0.8383145485307996	1.0580330841197654	In	NA	Sub_train
Cpd17297	-0.7428076383919384	0.09282376502002497	-25.6382017904214	-3.081962188901436	0.7568300469001332	0.022310655902889102	-1	-1	0.9024123684661308	0.0975876315338692	0.012388009402390352	0.44189799589134743	0.6690958093022347	0.5409504708000028	0.6276267347514134	0.26803103688282137	In	NA	Sub_train
Cpd22294	-1.2757430718969205	-0.042230203643407516	-16.694547194590818	-1.6969162707022516	-0.9815115242419676	-0.0029640693718361788	-1	-1	0.7212184103600543	0.27878158963994576	0.39155285571851767	0.5790719213845569	0.2774547717178958	0.360196284053427	0.5655634508627162	0.13386659163249878	In	NA	Sub_train
Cpd43408	-1.335423912187398	0.018098490294750316	0.4931168908972756	0.4532026462633996	-0.03108204101195425	0.012380130591941754	-1	-1	0.7503850102377462	0.2496149897622538	0.4367882233493188	0.12300400817201	0.4751899691948094	0.07959692547774727	0.08680726288791209	0.11012409510600392	In	NA	Sub_train
Cpd26727	-2.590686202686204	-0.06585657726978121	1.013145113101491	-3.2194437432297245	-0.9754675681980116	-0.0002168166245834372	-1	-1	0.8732987343477103	0.1267012656522897	1.3882200548621697	0.7576806432575308	0.4979619121779545	0.5588923788759279	0.5614149054021176	0.09018206679387711	In	NA	Sub_train
Cpd05358	-1.922583014660334	0.04315365508113785	-31.302754592735425	-4.1234912246362665	-0.3951511804565089	-0.029253313950623586	-1	-1	0.9678793951666789	0.032120604833321104	0.8818281679757749	0.06640597194520875	0.9171455649338711	0.6768742920636099	0.1630882301968093	0.5518962610682919	In	NA	Sub_train
Cpd41110	-0.6557535825170685	0.044472116668376714	22.81454546232585	-0.1528413097805563	1.0793575194276062	-0.0282792100673989	1	1	0.08348030687326136	0.9165196931267386	0.0783710317942578	0.07637316973270475	1.4526413401538798	0.15868815340601083	0.8490082061488163	0.5364068725055979	In	NA	Sub_train
Cpd17213	-0.1752252208095207	0.015900688096948112	-19.80523475745437	-2.08635779329704	0.05847839854848545	0.030552414144647343	-1	-1	0.5121970871502739	0.4878029128497261	0.4425897155974711	0.1396187729974029	0.41367122458589045	0.4110200038861192	0.14828116380405637	0.3990846113986866	In	NA	Sub_train
Cpd16064	1.011587966003666	-0.03739601519975517	8.289270737051119	4.2284773715381245	0.27166521173529856	0.004640050215271457	1	1	0.02002072615375805	0.979979273846242	1.3421402338756647	0.5425268200131801	0.8165821538726737	0.4130919476819072	0.29461167641426456	0.012952215876196051	In	NA	Sub_train
Cpd43999	-0.445314022077508	0.030186402382662413	-9.347542449762065	0.8246312176919711	0.5606762007462874	-0.007949539737728573	-1	-1	0.6068931382451273	0.39310686175487275	0.23787466535932647	0.03162280163234908	0.04426925402245373	0.031123969829962878	0.4929875775301653	0.21314138869979693	In	NA	Sub_train
Cpd34746	-0.8167477466353876	0.011066499653295774	1.8312769812333576	-3.2194437432297245	-0.4842587769892204	-0.039777256185022994	1	1	0.07076053670215343	0.9292394632978466	0.043655236013966904	0.17616387436877953	0.5337877605806143	0.5588923788759279	0.22425130160436968	0.7192392244700302	In	NA	Sub_train
Cpd06580	-1.6017038937812131	-0.0442089822814994	-35.630776570757405	-1.249315400460444	-1.8303160156213445	-0.01771485241216205	-1	-1	0.9342019721628296	0.06579802783717034	0.6386163611820411	0.5940309298641574	1.1066688744488151	0.3017825302388171	1.1481792068407888	0.36842125674608067	In	NA	Sub_train
Cpd13191	-0.9352630461326098	0.3120545342507943	0.4903696381500254	18.3521037451645	-0.9574556673855804	-0.007275291972601614	-1	-1	0.9669818222831741	0.03301817771682591	0.1334844528369536	2.0992207872242883	0.4750696674876145	2.2562832567444775	0.5490516140729411	0.20242006235931806	In	NA	Sub_train
Cpd31966	-0.05268574018573705	0.2856809078771678	-7.928311680531294	20.61199385505461	-0.19591720584711897	0.01964778495047531	-1	-1	0.9832493643884259	0.01675063561157411	0.5354690790301058	1.8998436093195727	0.1064171159593714	2.5512082073056273	0.026334886037506576	0.22568828105917507	In	NA	Sub_train
Cpd06827	-1.1474444260765473	-0.016135599813781182	-37.619558916374785	-4.304326337472186	-1.29562041235402	0.006585690684109072	-1	-1	0.8557452351702516	0.1442547648297484	0.2943083065135941	0.38180407522688453	1.1937572982045932	0.7004740177668419	0.7811664420879835	0.01798573822102302	In	NA	Sub_train
Cpd43388	-0.9887206154841012	0.29776881996508003	-4.3761138783334905	16.268037811098562	-0.6618512717811849	-0.00025723204542087873	-1	-1	0.9794886748757575	0.020511325124242506	0.17400286361156855	1.9912248158592345	0.261967223362458	1.984304084004764	0.3461500270000235	0.09082471915165602	In	NA	Sub_train
Cpd03155	-0.38654217043745004	-0.008616802821299969	74.43457642197106	11.397929301625554	-0.945996352203644	0.17575862301493608	1	1	0.014066379642582727	0.9859336203574173	0.28242106085813645	0.3249640902979088	3.7130732775182573	1.3487349007520422	0.5411859893672268	2.708032794072993	Outlier	3.311139817172534	Sub_train
Cpd31305	-0.7356527731527699	-0.04563777344151336	6.255754253534643	-1.3121819691212155	-0.4629501728800859	-0.0012313359286455726	1	1	0.12105460948390312	0.8789453905160969	0.017811072446867447	0.6048321881084031	0.7275348302069629	0.309986875916107	0.20962516729668487	0.10631410771435026	In	NA	Sub_train
Cpd40125	1.1827079559444698	-0.03245096025470028	-4.523916076135691	-0.3440501009893479	0.9057311458012326	-0.00025723204542087873	1	1	0.024843526441943542	0.9751564735580565	1.471841417978904	0.5051435991560467	0.25549499151536886	0.18364168678682297	0.7298318092807087	0.09082471915165602	In	NA	Sub_train
Cpd21312	-2.0588523908523952	-0.12646034775232895	-84.89501335877847	-7.608754028838008	-3.678175148430847	0.07560539374325816	-1	-1	0.9983966112284984	0.0016033887715015654	0.985114168958093	1.2158280575728568	3.2639410057379297	1.1317154171799966	2.4165417762391246	1.1154795657026002	In	2.8845562617582776	Sub_train
Cpd24905	-0.17357322620480856	0.009880473209773076	-36.44065856703405	-3.9604418140436826	1.2606383653230209	0.17413939379192342	-1	-1	0.9903764311059229	0.009623568894077122	0.4438418525128452	0.1851298998170807	1.1421334624362054	0.6555956736265477	0.9734385998948074	2.6822851597197817	In	NA	Sub_train
Cpd36657	-0.2684808988764056	0.15353965224767108	-39.407013358778464	7.3312459711619935	-0.18917514843084596	-0.055394606256741835	-1	-1	0.9610894321342617	0.03891056786573832	0.37190614511684134	0.9008929811821964	1.2720296090319885	0.8180160065297307	0.02170716679435542	0.967573316702239	In	NA	Sub_train
Cpd00300	-0.7001010866818076	-0.01246034775232907	-17.90101335877847	-7.389754028838007	0.09882485156915344	-0.05124103139013494	1	1	0.18403287382107258	0.8159671261789274	0.04475763686488815	0.35402020607972895	0.3302857095956984	1.1031350167922835	0.1759747958081358	0.9015266289299505	In	NA	Sub_train
Cpd36254	-0.7524808988764059	-0.06085897063100165	-42.85107589415529	-5.183387612678097	-1.1483509741203817	0.044605393743258163	-1	-1	0.8724407285920665	0.12755927140793352	0.005056117088648821	0.71990014641565	1.422844492411892	0.8151951283180675	0.6800813324303722	0.6225433874235925	In	NA	Sub_train
Cpd31568	-0.0900483775483742	-0.02970370750744747	-16.07391607613569	-2.2649292218684685	-0.19591720584711897	0.012504927807618159	1	1	0.26108125202136034	0.7389187479786397	0.5071498960472738	0.484375143124305	0.25027744587369233	0.4343243094860155	0.026334886037506576	0.11210851647875839	In	NA	Sub_train
Cpd28487	-1.078048840048841	-0.01915328056648441	-22.478063678107294	-3.214498688284669	0.4827741900437465	0.07395900755124073	-1	-1	0.965368345576126	0.03463165442387398	0.2417096026307493	0.4046168907179314	0.5307139257047305	0.5582470288746999	0.43951597209142024	1.0893001038489099	In	NA	Sub_train
Cpd04488	-0.3721010866818082	-0.06946034775232901	-24.918013358778467	-7.517754028838008	-0.6231751484308471	-0.028241031390134938	1	1	0.12483250219059616	0.8751674978094038	0.2933667467682907	0.7849241318262928	0.6375588864925851	1.1198395430462893	0.3196029021050554	0.5357997869810093	In	NA	Sub_train
Cpd06694	-2.120385212462532	0.048648160575643466	17.16427837429754	9.407827456682412	0.8268268415215126	-0.044637929335238975	-1	-1	0.980447833360396	0.01955216663960405	1.0317532543554742	0.10794288400869186	1.2052171533996572	1.0890184279629962	0.6756722338369614	0.7965296001645737	In	NA	Sub_train
Cpd21231	-2.4658523908523957	-0.0028589706310016005	-39.69107589415529	-4.578387612678099	-0.700350974120381	0.005444891391794035	-1	-1	0.9966305068045136	0.003369493195486395	1.293601692527255	0.28143650267353154	1.2844686567279584	0.7362401409456188	0.37257605727094034	0.00015430188662766156	In	NA	Sub_train
Cpd37003	-1.697480898876406	-0.00985897063100172	-17.93207589415529	-0.1433876126780982	-0.3653509741203811	-0.02639460625674185	-1	-1	0.943673343132779	0.05632665686722102	0.7112109830903631	0.3343545286424087	0.33164593247266966	0.15745440706659342	0.14263349660484767	0.5064394725057482	In	NA	Sub_train
Cpd25880	-2.5540488888888904	-0.08985897063100179	-54.37007589415529	-5.849387612678099	-1.0013509741203812	0.1936053937432582	-1	-1	0.9999316166235245	6.838337647557647e-05	1.3604506342146032	0.9391319682867102	1.9272594453369656	0.9021108664834411	0.5791811640186835	2.9918172765710818	In	NA	Sub_train
Cpd20133	-1.551567247721096	-0.04607635748956142	-16.19619554623917	-1.3584547322407134	-1.1683247110551545	-0.0057113221190889215	-1	-1	0.8047818477810947	0.19521815221890523	0.6006150595035421	0.6081477598289948	0.25563204203272966	0.316025661747162	0.6937912196448575	0.17755111647112043	In	NA	Sub_train
Cpd12653	-0.2535898802689833	-0.05387953168327167	-15.380509482729096	-1.8539402108794572	-0.3816314915614048	0.07227024048205165	-1	-1	0.524592607159144	0.47540739284085604	0.3831928612191165	0.6671375562036269	0.2199132949776838	0.3806885538284079	0.15380837382681178	1.062446736587958	In	NA	Sub_train
Cpd42636	0.308532131768646	-0.06706634487008488	-6.682707284926897	-2.7731709801102267	-0.2673457772756904	-0.02498250677069561	1	1	0.02536756967777909	0.9746324303222209	0.8092558278952904	0.7668261451559844	0.16096191000156748	0.5006519485011051	0.07536315057185472	0.4839854426992518	In	NA	Sub_train
Cpd33613	-1.4431213730090142	-0.008164269577473534	-4.041799941843565	-0.9754876992736806	-1.6540389967694404	-0.051865168272935074	1	1	0.21994309871403062	0.7800569012859694	0.5184180095496804	0.3215430665909678	0.2766067709392235	0.2660468894298459	1.027183418478425	0.9114511337599658	In	NA	Sub_train
Cpd40520	-1.3508085275720136	-0.046736674540414455	42.19476524254564	-0.19240174934099588	-1.3755875355174487	-0.02772975951794835	1	1	0.0050468388087479	0.9949531611912521	0.4484490634010733	0.6131395705210995	2.3012977033900235	0.16385095341583403	0.8360555318470868	0.5276699675378734	In	NA	Sub_train
Cpd27372	-3.0301119465329998	-0.06154809821879832	-36.404568341470146	-4.40555459599857	-1.7551511083611888	0.03504164943102117	-1	-1	0.9978045557954813	0.0021954442045186732	1.721284820247513	0.7251097566423491	1.1405530779037918	0.7136847216902893	1.0965863374448797	0.47046869157482796	In	NA	Sub_train
Cpd35632	0.04204346215582097	0.341286279873076	-9.682459282502904	15.839896916110936	-0.458984051714495	-0.002414618822385629	-1	-1	0.8731888540466178	0.12681114595338214	0.6072695140178926	2.320204540646501	0.02960330572652654	1.9284299369677773	0.20690283876913873	0.12512968666477442	In	NA	Sub_train
Cpd38582	1.2308388157894707	-0.01869095536165552	4.3879128615373775	-4.0093139944948115	0.8049992675786608	-0.01533429041860289	1	1	0.0022070861099995343	0.9977929138900005	1.5083224247622917	0.40112184254718836	0.6457423892124491	0.6619736941065194	0.6606898808651768	0.3305675428344255	In	NA	Sub_train
Cpd32288	-1.8680703555703524	-0.025308103111843068	-8.68325673547635	-2.5984457053849517	-0.6805325904625037	-0.03584672054403018	-1	-1	0.7526274282654524	0.24737257173454766	0.8405100470769091	0.4511456134735192	0.07335820682219567	0.47784958179105264	0.35897280387823777	0.6567391206809842	In	NA	Sub_train
Cpd03353	0.0442848972317232	-0.0379401110919766	-23.75564914193869	-3.148687239727825	-0.14524447250439645	-0.015218820594086413	1	1	0.24043050064419236	0.7595694993558076	0.6089684200518143	0.5466400315209133	0.5866591650133746	0.5496583642635128	0.008446660412570167	0.3287314378665642	In	NA	Sub_train
Cpd20386	-1.003765049918898	0.08139616998296616	-10.156635106678733	-3.2194437432297245	1.0025544098239667	-0.02054648695425376	-1	-1	0.7104651202110388	0.28953487978896114	0.18540586194643113	0.35550860004379303	0.008839231064675815	0.5588923788759279	0.7962908817029076	0.4134475505996779	In	NA	Sub_train
Cpd32440	-0.12224225212989327	-0.02684558825879223	4.971936321892703	-2.6293338531198343	-0.3952477879782314	-0.026040992448759254	1	1	0.017704685148886345	0.9822953148511137	0.4827484006080871	0.4627685676068074	0.6713166722458955	0.4818806120627319	0.16315454118464356	0.5008166002769213	In	NA	Sub_train
Cpd27752	-1.6800488888888898	-0.04585897063100175	-0.9460758941552854	-1.2493876126780978	0.2486490258796188	0.08060539374325816	-1	-1	0.9528508896782585	0.047149110321741516	0.6979983108744373	0.6065043764823443	0.41216797414989287	0.30179195423011135	0.2788134653324087	1.1949854009088918	In	NA	Sub_train
Cpd41511	-0.2123469891104751	-0.011022388826128774	-1.6354545376741505	-1.17646768340693	-0.2030600629899761	-0.02663085841904725	1	1	0.07386070049567128	0.9261392995043287	0.4144531004287496	0.3431496421084654	0.38198020646015257	0.2922756036601858	0.03123771249094137	0.5101961576024248	In	NA	Sub_train
Cpd26478	-3.098927960927962	-0.037285148698352616	-19.997843897887517	-2.7804327542187357	-1.6870060297364733	-0.03263439904216585	-1	-1	0.9839709488029631	0.016029051197036886	1.7734442351433404	0.5416887005274232	0.42210554444911846	0.5015996398780289	1.0498118482635086	0.6056594598896136	In	NA	Sub_train
Cpd24369	-1.0839848301386783	0.04293463152142755	-16.3291625792062	0.09923757545159433	0.25145550872506506	0.008574392166625361	-1	-1	0.9120094945772277	0.08799050542277234	0.24620881364486472	0.06475021559941653	0.26145464466096574	0.1257908224963159	0.2807398230994158	0.04960841268971258	In	NA	Sub_train
Cpd19695	-0.9653035114573596	0.027769039696522575	-24.59835898833981	-4.342172543317586	-1.9325138178191468	-0.036480552888319695	1	1	0.19384774786413994	0.8061522521358601	0.15625376181704534	0.0498973818325406	0.6235612786952842	0.7054131032290216	1.2183273391745484	0.6668177946636841	In	NA	Sub_train
Cpd19643	0.4309380519906804	0.19785039802180326	46.651070756274216	-2.534877904269247	4.021540620962119	-0.052297074141508235	1	1	0.004030667179195313	0.9959693328208047	0.9020339586065921	1.2358697234073113	2.4964385260245527	0.46955372239537524	2.8685100458961372	0.9183189411222473	In	NA	Sub_train
Cpd14620	0.23089481062155806	-0.019594547115454414	-7.626712224486438	-3.790354273534295	-0.9981724170238772	-0.03049256286331275	1	1	0.009473075993358449	0.9905269240066416	0.7504102629390033	0.4079527413890158	0.11962410227963306	0.6333985502990607	0.5769994160843744	0.5716017650346601	In	NA	Sub_train
Cpd17895	-0.6757746713589713	0.2411754133716733	-4.4162237684433805	15.105949899010653	-1.408005117935031	-0.01120582761359442	-1	-1	0.871344955775359	0.12865504422464105	0.0631959553421773	1.5633946216053667	0.2602108184374115	1.8326468337162083	0.8583068211357524	0.264920166148364	In	NA	Sub_train
Cpd30343	1.1791823916823947	-0.03519821300195297	9.426083923864311	-2.874269881209128	0.8315553216254085	-0.011670896368206006	1	1	0.0023143845138899888	0.99768561548611	1.4691692003170085	0.5259120551877873	0.8663630003099495	0.513845770748431	0.6789178422642702	0.2723153021011128	In	NA	Sub_train
Cpd42485	1.0530376262741408	-0.059923487727227664	-11.12501497723459	-3.2000940570333034	0.7980388381089245	0.15249002070183187	1	1	0.20229872259004467	0.7977012774099553	1.3735571946855465	0.7128281594734569	0.03356595053268692	0.5563671652737803	0.6559122719827681	2.338034861875713	In	NA	Sub_train
Cpd26134	-2.49727960927961	-0.030142291555495405	-23.301140601184226	-1.337026160812142	-1.6342587769892205	0.0058271394193726185	-1	-1	0.9825321716385618	0.017467828361438245	1.3174220974050892	0.4876907148448958	0.5667563171803417	0.31322914507517446	1.0136063606073746	0.00592388785109091	In	NA	Sub_train
Cpd32713	0.03929620940856828	-0.0037686651818691352	-11.095096645140268	-1.0672459410319222	-0.21722580995625348	-0.036480552888319695	1	1	0.09128745210425848	0.9087125478957415	0.6051872211515079	0.288313536940182	0.032255832113123224	0.278021717230408	0.0409610203451914	0.6668177946636841	In	NA	Sub_train
Cpd38825	-0.9229843750000032	0.007141029368998186	-44.11707589415529	-5.549387612678099	-1.5543509741203816	0.016838095238095263	1	-1	0.7965658372842382	0.20343416271576173	0.12417777752880134	0.20583932271799554	1.4782824063283035	0.8629596330756152	0.9587579880436069	0.1810109356085149	In	NA	Sub_train
Cpd05448	-2.3934621355394547	0.09205475398223674	22.625816835836	10.11771756657252	1.341112555807227	-0.044637929335238975	-1	-1	0.9909471969722994	0.009052803027700588	1.2387331652741138	0.4360844893102002	1.4443769473032426	1.1816620059170453	1.028675738484268	0.7965296001645737	In	NA	Sub_train
Cpd28261	-1.4720048840048847	-0.04387855529175922	-18.03795378799741	-0.8112019849879661	-0.4903027330331765	0.05299169856691981	-1	-1	0.9596253471910635	0.040374652808936526	0.5403103996703161	0.5915329950036019	0.33628230653623237	0.24460692827794123	0.2283998470649684	0.7558954212835467	In	NA	Sub_train
Cpd38291	0.31017533028768884	0.26018662211410504	-25.079128219109048	15.240245039099994	-0.9215248068301358	0.010772194364427551	-1	-1	0.9268258048035085	0.07317419519649154	0.8105012977770398	1.7071139984527568	0.644614077454403	1.8501729016334565	0.5243888257653135	0.08455603256060985	In	NA	Sub_train
Cpd26561	-1.6104664224664234	0.03194562053241667	-6.1758658759095	5.130006806220825	0.5531038603734164	0.02450845810069129	-1	-1	0.9899321479181684	0.010067852081831535	0.6452579601361056	0.01832360852754706	0.18315640479017653	0.5307452454195328	0.48778995563293187	0.3029786567537186	In	NA	Sub_train
Cpd29956	1.0575402276295145	0.3856809078771679	-0.22391607613569126	20.08616967923043	2.110126750196837	-0.00025723204542087873	-1	-1	0.927901631203175	0.07209836879682498	1.3769699621099651	2.6558154088749495	0.4437912236169242	2.482585990508394	1.5565237774291014	0.09082471915165602	In	NA	Sub_train
Cpd17215	-3.4589099018733283	-0.1770607476635544	-57.11252725856696	-5.949171183800613	-4.329569314641756	-0.09616190476190474	-1	-1	0.9867565599835465	0.013243440016453478	2.0462942044108003	1.5983528113639647	2.0473509008347532	0.9151330327610542	2.8636559331987987	1.6158209400536747	In	NA	Sub_train
Cpd07793	1.2708235787462594	-0.09091227898479608	-36.49726008724092	-4.342172543317586	0.9553982700929412	0.16140602670871704	-1	-1	0.6805952023460873	0.3194047976539127	1.5386290599098094	0.947094682403756	1.1446120328981062	0.7054131032290216	0.7639231099987879	2.4798097627320566	In	NA	Sub_train
Cpd09519	-1.6187368608141801	0.005241567169049972	-12.443413933394758	-1.1240406751857182	-1.2577885430938716	-0.07650606120337085	-1	-1	0.5092112891188145	0.49078871088118553	0.6515265769536263	0.2201987212928182	0.09129840538189232	0.28543366354104355	0.7551988095731674	1.303270088292586	In	NA	Sub_train
Cpd14647	1.2669850361854678	-0.04440657719064249	-10.087614480125527	-3.407647506617002	0.6514516431264994	-0.01620684857759846	1	1	0.009295913076164175	0.9907040869238358	1.5357196189056488	0.5955246916546363	0.011861631975665867	0.5834537437712829	0.5552954511615185	0.34444223587382694	In	NA	Sub_train
Cpd08158	-0.12639179449760032	-0.005609284024307485	-32.246626585547716	-3.1810180667954944	0.4073871064429722	0.07275110421794367	-1	-1	0.8740020341465897	0.12599796585341022	0.47960323586862946	0.3022280963263186	0.9584775509414852	0.5538776701194941	0.38777060180989525	1.0700930311764607	In	NA	Sub_train
Cpd32876	0.42336214347450224	-0.020801632214836118	-1.456085656129282	-1.3397734135593946	0.3096972669668232	0.013519447111680304	1	1	0.049907576397522524	0.9500924236024775	0.8962917638720901	0.4170779643369765	0.38983473775112204	0.3135876728536344	0.32071671571973037	0.12824055739923168	In	NA	Sub_train
Cpd37568	0.2552302753426341	0.2610664996532957	-8.298942798986419	15.082204608418625	-0.02656646929691259	0.038794172386405576	-1	-1	0.90864522167616	0.09135477832384001	0.7688554404493458	1.7137656245196602	0.09018724546990975	1.8295479756685245	0.08990673191187644	0.5301381859145518	In	NA	Sub_train
Cpd40889	2.7277629009994158	0.124691896888157	21.266193813974205	1.258147701208454	4.057379497449586	0.0206218888337	1	1	0.0023190825993305575	0.9976809174006694	2.6429229260336644	0.6828120858595454	1.384839297978799	0.02545171361101616	2.893109696734716	0.2411776696218692	In	NA	Sub_train
Cpd08775	-1.9533522454295649	-0.022230960303477404	-41.51868865866949	-2.216897818042861	-1.1435028288081572	0.00865877396146432	-1	-1	0.9927700105038646	0.007229989496135356	0.9051498480792838	0.4278832816102285	1.3644994933090586	0.42805601381240915	0.6767535863182104	0.05095018170468805	In	NA	Sub_train
Cpd23644	-0.8438523908523954	-0.18646034775232898	-81.08401335877846	-7.902754028838007	-2.7341751484308467	0.20744489139179398	-1	-1	0.9978062904982017	0.0021937095017982786	0.06419932587079227	1.6694111373060827	3.097057996310249	1.1700836259196659	1.7685842321531795	3.2118814404475513	Outlier	3.355298584707336	Sub_train
Cpd17468	-1.301049396633697	-0.0005828283865683858	-6.385454537674147	-1.0456984526376991	-0.3222908322207456	-0.026678631103409862	-1	-1	0.609989884342103	0.390010115657897	0.41073390104698243	0.26422950918784965	0.17397855472006252	0.2752096814054925	0.11307720021366113	0.5109557990364839	In	NA	Sub_train
Cpd33284	0.6947907149030735	0.03359397218076826	-5.69949224953587	-2.061751435537417	1.4459610032305592	0.033299666891900094	1	1	0.12720239348881668	0.8727976065111833	1.102022299070899	0.005862534908502809	0.2040167208177832	0.40780877303290763	1.1006432623122835	0.4427691362373084	In	NA	Sub_train
Cpd37371	-1.5442202741079152	0.014363202949999073	-8.429712029755656	0.9085782347922536	-0.9633796561100996	-0.041425607833374636	-1	-1	0.6993194473658522	0.30068055263414784	0.5950463870326376	0.1512417271306902	0.08446088420742924	0.020168538962016515	0.5531178144809202	0.7454499393732031	In	NA	Sub_train
Cpd45758	-0.4376217143852004	-0.07201139981513975	-29.2871028893225	-2.9902039471431943	-0.5580051179350309	0.14644606465787582	-1	-1	0.9274925724820668	0.07250742751793317	0.24370508538520355	0.8042093660131178	0.8288805367985839	0.5289756429994407	0.2748704731770097	2.2419289072307453	In	NA	Sub_train
Cpd33783	-0.6282862081738492	0.0039236425104385644	12.25160665156303	-0.2776855014714826	0.16189506916462584	0.011871095463328662	1	1	0.14497029712815246	0.8550297028718475	0.09919005462002405	0.2301618600513069	0.990092135971107	0.17498083370102016	0.21926592218327184	0.10202984249605873	In	NA	Sub_train
Cpd04705	-1.6128579599111337	-0.04470702838520977	-22.5571529013372	-5.353950397622562	-1.8136655251359748	-0.061083482248221764	1	1	0.38936379990026104	0.610636200099739	0.6470706369514412	0.5977960179569921	0.5341772286661328	0.8374542729982326	1.1367503817107818	1.0580330841197654	In	NA	Sub_train
Cpd02753	2.5422521501748307	0.03820860013608297	27.44504760506678	-1.2152494663945097	2.479574094268766	0.008109323412013775	1	1	0.00016139282125071652	0.9998386071787493	2.5023141984726522	0.029022751088075224	1.655410202064646	0.29733678578591377	1.8101108470624938	0.04221327673696378	In	NA	Sub_train
Cpd21289	-2.745852390852395	-0.061858970631001764	2.410924105844714	1.9896123873219016	-2.4813509741203807	0.013605393743258157	-1	-1	0.8972214888170943	0.10277851118290568	1.505828981469184	0.7274598644112047	0.5591704046533629	0.12091086246304833	1.5950468051703761	0.12960720914458462	In	NA	Sub_train
Cpd34870	0.17830719841955686	-0.028493939907143818	-21.65553620557983	-3.2013118750978564	-0.15184119457163822	0.00967329326552646	1	1	0.20240811540373604	0.797591884596264	0.7105512401905738	0.4752296412258516	0.494695594570559	0.5565260955380922	0.003918698728557952	0.06708222262516127	In	NA	Sub_train
Cpd01551	-2.231101086681808	-0.0464603477523291	-19.056013358778472	-7.013754028838007	-2.5611751484308467	-0.07224103139013494	1	1	0.31014914225850965	0.6898508577414904	1.1156708608854478	0.6110506179285571	0.3808629533346046	1.0540654709211421	1.6498377754509883	1.2354511367963752	In	NA	Sub_train
Cpd09741	0.615878523801204	0.19590090782839065	-13.718688658669489	15.174310973165932	0.41473892943360063	0.09162580692849727	-1	-1	0.9677968681876999	0.03220313181230007	1.0422104405636947	1.2211321273100144	0.14714245786179414	1.8415682349504183	0.3928168615234145	1.3702228318310645	In	NA	Sub_train
Cpd13340	-1.4550432659128294	0.008208380404640413	-0.4947951970148132	-0.978665485604732	0.012874002944089741	-0.0012313359286455726	-1	-1	0.7211713443089126	0.2788286556910874	0.5274542631569402	0.19777044988627807	0.4319294752875008	0.26646160361106985	0.11697850260135711	0.10631410771435026	In	NA	Sub_train
Cpd41385	0.01402663726315172	-0.02970370750744747	-7.9629270651466815	-2.7528413097805564	-0.045367755297668434	-0.00904844083662967	1	1	0.08270770570285801	0.917292294297142	0.5860340326188499	0.484375143124305	0.10490131444871476	0.4979988429405015	0.07700160998104254	0.2306151986352456	In	NA	Sub_train
Cpd25805	-1.3456312576312583	-0.03508734650055042	-20.105536205579828	-3.13482835861434	-0.4315115242419676	0.0562884018636231	-1	-1	0.9245113774980696	0.07548862250193045	0.4445249278166196	0.5250739357020304	0.42682137137116116	0.5478497232993617	0.18804581394823564	0.8083168510898926	In	NA	Sub_train
Cpd18848	-1.014754060907909	0.001944863872346672	26.963179473198643	6.101783500638458	-1.615480850786179	-0.01010692651469332	1	1	0.05607300442270857	0.9439269955772914	0.1937350334119701	0.24512086853090753	1.6343092826226493	0.6575660993643002	1.000717272741326	0.24744635621291527	In	NA	Sub_train
Cpd11511	-2.3421010866818084	-0.09446034775232892	-67.15801335877848	-4.795754028838008	-2.0251751484308462	0.06875896860986506	-1	-1	0.9995805575479879	0.0004194424520120813	1.1998038218588556	0.9739170817151362	2.487240943229724	0.7646073519259496	1.2819296783852396	1.0066134160210474	In	NA	Sub_train
Cpd37584	-0.13213236202000328	0.025901664488460558	-11.16817356821719	0.7893474655614845	0.3838730911426478	0.051980985573218765	-1	-1	0.6305542710842281	0.3694457289157719	0.4752521462891021	0.06401421179737797	0.03545585752450918	0.03572864454717806	0.37163068273616906	0.7398239051399361	In	NA	Sub_train
Cpd26731	-3.3440488888888904	0.07114102936899824	-39.73207589415529	-2.9503876126780986	0.2756490258796189	0.06160539374325817	-1	-1	0.9999549574713703	4.5042528629704084e-05	1.9592347708721898	0.2779826289974456	1.286264039406136	0.523779447652484	0.29734614932639236	0.892863227124984	In	NA	Sub_train
Cpd22739	-1.4976333765807477	0.02491806719473549	-5.079004431695706	0.7388063062570692	-0.4904894542258511	0.020004055446058763	-1	-1	0.8490799028357636	0.15092009716423643	0.5597356335954725	0.07144992995912934	0.2311877715536481	0.04232447362927563	0.2285280116893691	0.2313533977213194	In	NA	Sub_train
Cpd09756	-3.1253302674075867	-0.061791399863917	-21.35989744987828	-2.7487659499109927	-2.905590740896069	-0.04683573153304117	-1	-1	0.9435389700185057	0.056461029981494285	1.793455984879	0.7269490484673006	0.48174962625386275	0.4974669917222542	1.8862431583309365	0.8314772200354712	In	NA	Sub_train
Cpd35121	-0.17553895542659656	-0.02519723661044052	-17.51432741437104	-3.0535096772956587	-0.3435994363298796	0.007475491067724263	1	1	0.23854482654389597	0.761455173456104	0.44235191900022375	0.45030749398776226	0.31335280114487263	0.5372373010569472	0.1277033345213456	0.03213460275426389	In	NA	Sub_train
Cpd24347	-1.7938739780845077	0.006121074713532555	-29.30005706327465	-2.7273591072767656	-0.3581586271581817	0.0018382642043564157	-1	-1	0.979300518404235	0.02069948159576494	0.7842725612085776	0.2135498922815679	0.8294477977625787	0.4946733107472635	0.1376967005520503	0.057503883249616916	In	NA	Sub_train
Cpd13453	-0.4275707384403021	-0.03135205915579906	15.108501506281893	-1.2660281229673696	-0.2656974256273387	0.02514229044498081	1	1	0.04532133797931237	0.9546786620206876	0.2513232688709404	0.4968362167433492	1.11519505147201	0.30396360923798	0.07423172908260049	0.3130573307364186	In	NA	Sub_train
Cpd02748	-0.9609782606630134	0.02672154304336163	39.336080181369574	8.66484659485864	-0.2655452243840958	0.014104487676590284	1	1	0.15647713144462239	0.8435228685553776	0.15297541806676668	0.05781616113172372	2.176116395068057	0.9920563708336291	0.07412725880317408	0.13754338514777742	In	NA	Sub_train
Cpd41171	-1.3117975385610243	-0.012670740474480365	23.713446561226945	0.5559498990106525	-0.7470161069460198	-0.013993495781684614	1	1	0.0808496552032989	0.9191503447967011	0.41888050469841026	0.35561071572750963	1.4920040587480712	0.06618798656334536	0.40460680394482307	0.3092473433447647	In	NA	Sub_train
Cpd04041	0.18291149083417133	-0.025527663600180824	-6.977479867460692	2.969365918220875	-0.06603030133563015	0.04876866407135444	1	1	0.3854803976733192	0.6145196023266808	0.714041084821465	0.45280542884831876	0.14805387125320504	0.24877272636427242	0.06281892715760987	0.6887442443485657	In	NA	Sub_train
Cpd07563	-2.2519557042720364	-0.04470702838520977	-32.740611547953726	3.0565759181669114	-2.177575299572065	-0.037775211571530035	-1	-1	0.988744396366546	0.01125560363345405	1.1314777142893577	0.5977960179569921	0.9801090642288992	0.2601539899088849	1.386536487338408	0.6874043786468272	In	NA	Sub_train
Cpd07226	-1.7077478498251697	-0.062340850413367614	-41.95660074658157	-2.52568902683407	-2.0863599716653005	0.02129613659882696	-1	-1	0.970754570537354	0.029245429462645963	0.7189928658244912	0.7311027396736494	1.3836755854359353	0.46835453611130684	1.323926678171606	0.2518989959623481	In	NA	Sub_train
Cpd30612	-0.6120263995263963	-0.006626784430524374	-10.32336662558624	-0.4165775735168202	-0.4640490739789869	0.003164268466958827	1	1	0.41774279496733535	0.5822572050326646	0.1115142514341793	0.30992011245767964	0.001538087626803047	0.19310682013816544	0.21037944828952096	0.03641886797255541	In	NA	Sub_train
Cpd36048	-0.06729719718483852	0.2068899188174016	-28.010446900427734	12.859475808330766	-1.4050412903466192	0.012969996562229752	-1	-1	0.9346028236739525	0.06539717632604752	0.5243942579357811	1.3042059514369784	0.7729759990314281	1.5394727288200696	0.8562724626132084	0.11950365243150729	In	NA	Sub_train
Cpd16581	0.3363132407289411	-0.04948392728766727	1.542017989798374	-1.4424017493409957	-0.3772358871658003	0.008574392166625361	1	1	0.02073238214974993	0.9792676178502501	0.8303126473183039	0.6339080265528411	0.521121161001846	0.3269810926151083	0.1507912498554672	0.04960841268971258	In	NA	Sub_train
Cpd13490	1.1136380527684888	-0.039593817397557365	-15.026663328882945	1.7257301187908718	0.9238630139331008	0.003164268466958827	1	1	0.1487526885917202	0.8512473114082798	1.4194895669127612	0.559141584838573	0.2044184350909728	0.08647314150489858	0.7422774456625048	0.03641886797255541	In	NA	Sub_train
Cpd20750	-1.057611203765052	0.2901873787741749	-22.998942798986427	-2.883180006965988	6.270136827406383	-0.01230472871249552	-1	-1	0.9996693642249969	0.00033063577500313287	0.2262188021275716	1.9339112584561162	0.5535231293888959	0.5150085787924308	4.411936820862872	0.2823939760838127	Outlier	3.4194989774726663	Sub_train
Cpd17825	0.3852143396300397	0.3521644243606844	-13.33435563657525	17.647708140768895	-0.2525106124405254	0.004178787771020962	-1	-1	0.9094758355727027	0.09052416442729727	0.8673774603399513	2.402440245287708	0.13031258345887575	2.164356734347348	0.06518035716856692	0.020286827052082266	In	NA	Sub_train
Cpd40484	-1.9491601759236616	-0.03739601519975517	24.387622385402764	-0.5929511998904464	-1.7931699530998662	-0.004103385891574728	1	1	0.09274361802700182	0.9072563819729982	0.9019724496996624	0.5425268200131801	1.5215260976937148	0.2161243035152938	1.1226823091248141	0.15198305392572653	In	NA	Sub_train
Cpd05409	-3.146209388286708	0.10029651222399492	-30.62253481251564	-4.342172543317586	-0.7270193123246412	-0.044088478785788435	-1	-1	0.9959303948331539	0.004069605166846074	1.809281410663524	0.49838985740542313	0.8873588622323981	0.7054131032290216	0.3908810900333194	0.7877926951968496	In	NA	Sub_train
Cpd18704	-0.6203757225433504	-0.014208225621429522	18.81204621200259	-0.10625693004291101	-0.6738192165496599	-0.019535773960552723	1	1	0.022622201991457924	0.9773777980085421	0.10518584361850564	0.3672336698607978	1.2773726127526774	0.15260870032511967	0.35436477286860124	0.39737603445606745	In	NA	Sub_train
Cpd05407	-2.6632423553196745	-0.05080238887490599	-31.00440294438377	-0.8811835323285757	-1.9649314002367289	-0.04793463263194227	-1	-1	0.9859603259910957	0.01403967400890426	1.443214324753092	0.643875224340336	0.9040807995324979	0.25373980792518464	1.2405786284632139	0.8489510299709198	In	NA	Sub_train
Cpd04254	-0.6039016959790151	-0.03267052074303791	3.631860791879967	3.027607676462633	-0.8533929386982674	0.01525218055487091	1	1	0.2680771025300067	0.7319228974699933	0.11767240788888493	0.5068034145308452	0.6126350040987112	0.2563735152676232	0.4776234042094736	0.1557930413173802	In	NA	Sub_train
Cpd02866	-0.6751010866818072	-0.04746034775232899	-34.279013358778464	-5.786754028838008	-1.0311751484308465	-0.06024103139013494	1	1	0.3271911236502243	0.6728088763497757	0.06370650194898926	0.61861033592411	1.047475404795529	0.8939369262831343	0.5996523491252514	1.0446371323012753	In	NA	Sub_train
Cpd08642	-1.7077478498251697	-0.029923267995785218	-41.95660074658157	-2.5207439718890154	-1.0297665650718937	0.02074668604937641	-1	-1	0.9901321542191	0.009867845780900057	0.7189928658244912	0.4860349584991045	1.3836755854359353	0.467709186110079	0.5986855035596715	0.24316209099462377	In	NA	Sub_train
Cpd13462	0.30264904177947843	-0.004428982232722175	9.203007000787384	6.755949899010652	0.17331356338365056	-0.0204621051594148	1	1	0.10917807371208954	0.8908219262879105	0.8047967127559961	0.2933053476322867	0.8565945016857184	0.7429375038650554	0.22710352755543162	0.4121057815847024	In	NA	Sub_train
Cpd25278	-0.3274993894993902	0.02337343530091818	10.717575077594251	1.992442841297799	-0.036359971665300334	-0.0265904429982098	1	1	0.07609532693265386	0.9239046730673461	0.3271728084655531	0.08312691148332635	0.9229171672959584	0.12128024834391656	0.08318451396418533	0.5095535052446457	In	NA	Sub_train
Cpd14797	0.3467528011685011	-0.04289052069426067	-5.6634765156961295	-0.9116325185717652	-0.30745566738558017	-0.002502806927585692	1	1	0.04391683732867735	0.9560831626713227	0.8382253602105654	0.5840637320766624	0.20559384337089848	0.25771352581664725	0.10289440681037303	0.12653198045661268	In	NA	Sub_train
Cpd41793	1.0832574064939209	-0.033549861353601385	-7.506333658553272	-2.0764676834069298	1.1007860908561773	0.0074350756468868125	1	1	0.035805835582675805	0.9641941644173242	1.3964624162157782	0.5134509815687431	0.12489545818451765	0.40972930388366335	0.8637166855091206	0.03149195039648484	In	NA	Sub_train
Cpd14846	-0.9669834625677624	-0.03783459924780323	-20.74839334843697	-3.2194437432297245	-1.577665370395814	-0.023843190250957057	1	1	0.31366625753171307	0.6863337424682869	0.15752708849460162	0.5458423917337719	0.45497197085478236	0.5588923788759279	0.9747608894763141	0.46586898040602404	In	NA	Sub_train
Cpd36452	-1.3486158785035194	0.4006269392137354	10.029079179035556	21.656380432594446	0.428378585648142	-0.0375794539872208	-1	-1	0.9948575511300211	0.005142448869978921	0.44678713494604627	2.768803190932109	0.8927680548503824	2.687504949523169	0.40217906294603195	0.6842916045991329	In	NA	Sub_train
Cpd21534	-1.7262048051521766	0.09108348072857013	-29.382011950492696	-4.186757603517367	0.7268037788568555	0.05308676221297605	-1	-1	0.9936733626002868	0.006326637399713223	0.7329824000786804	0.4287419374158567	0.8330365876382685	0.6851308146184163	0.6070168333749425	0.757407044199038	In	NA	Sub_train
Cpd25531	-2.2428840048840053	-0.07739503880824271	4.280178080134453	-3.2194437432297245	-1.0265664692969128	0.006926040518273712	-1	-1	0.6966222729541207	0.30337772704587923	1.124601777977865	0.8449081585908431	0.6410247023742036	0.5588923788759279	0.5964889715689974	0.02339769778653952	In	NA	Sub_train
Cpd41899	-0.6947645715280573	-3.337783711777485e-05	17.479930077710463	-0.1352588921981392	-0.3640490739789871	0.1788636470754582	1	1	0.4273729439313788	0.5726270560686212	0.04880247309159514	0.2600758179815009	1.2190394851227015	0.15639357562386724	0.1417398779414337	2.757406300326481	In	NA	Sub_train
Cpd05503	-1.8055500476273671	0.011285523213006082	-37.95660074658157	-0.041073642218685695	-1.2077885430938715	-0.032000566697876334	-1	-1	0.9837588972557655	0.016241102744234463	0.7931224918677865	0.17450811802298727	1.20851629976007	0.14410201327213387	0.7208790243991237	0.5955807859069137	In	NA	Sub_train
Cpd10905	-1.9385170805943999	-0.031022169094686323	-11.96264470262553	-0.24876594991099296	-2.007788543093872	0.012504927807618159	-1	-1	0.8205548180097421	0.17944518199025797	0.8939054666008062	0.494342340911801	0.070245606622774	0.17120671332370554	1.2699955871838229	0.11210851647875839	In	NA	Sub_train
Cpd08513	-1.413242355319675	0.09095585288333577	-39.241216131196964	-3.3916230927681355	-1.930865466170795	-0.044088478785788435	-1	-1	0.7668297781384579	0.23317022186154218	0.4957710705480503	0.42777710689750476	1.2647693780444347	0.581362491881881	1.2171959176852942	0.7877926951968496	In	NA	Sub_train
Cpd29099	-1.3100488888888906	-0.042858970631001636	-53.44707589415529	-5.8593876126780975	0.392649025879618	0.1966053937432581	-1	-1	0.9996708572400694	0.00032914275993051325	0.41755510762974546	0.5838252224956823	1.8868414401672595	0.903415907597035	0.377654446633654	3.0395207776948556	In	2.5575055061728085	Sub_train
Cpd45703	-0.5293799561434421	-0.07475865256239256	-29.44479519701481	-3.017676474615721	-0.7321809421108553	0.1338087020205132	-1	-1	0.9173135323477962	0.08268646765220378	0.17415650364795435	0.8249778220448594	0.8357858547915747	0.53256092078404	0.3944240105415356	2.0409800929730855	In	NA	Sub_train
Cpd23449	-2.7198523908523953	-0.05285897063100165	-39.00907589415529	-4.286387612678098	-1.9893509741203816	-0.011555108608205966	-1	-1	0.9912579913605833	0.008742008639416678	1.4861221617817193	0.6594224024512199	1.2546039985202233	0.6981329404286684	1.2573401190577869	0.270474141588019	In	NA	Sub_train
Cpd18835	1.037443741289893	0.03304452163131777	76.14446379442016	7.609677135891154	0.7344225416920978	0.0052776888699220615	1	1	6.898363383656125e-05	0.9999310163661634	1.3617377377774065	0.010016226114850596	3.787948940204349	0.8543524182574779	0.6122463194508926	0.00281301711663356	In	2.9135576795225697	Sub_train
Cpd30483	0.3077538202538232	-0.015417993221733171	-22.46787212009173	-2.8649292218684685	1.0178190578891446	-0.007824742522052166	1	1	0.38374758247251584	0.6162524175274842	0.8086659030997793	0.37637917175925123	0.5302676391992479	0.5126267763016672	0.8067684705499933	0.21115696732704245	In	NA	Sub_train
Cpd20585	-1.0444243905782389	0.2627148513016474	-2.3907010407446627	10.995940872154891	-0.2946983374287809	-0.026040992448759254	-1	-1	0.9159865729230713	0.08401342707692873	0.21622379636892503	1.726226698138705	0.348908096963396	1.2962737579872046	0.09413783034013816	0.5008166002769213	In	NA	Sub_train
Cpd14699	-0.5285219241062241	-0.015967443771183785	-11.671718273937891	-2.173170980110227	-0.8134996234295366	-0.012392916817695585	1	1	0.1835131493932315	0.8164868506067685	0.17480685298039758	0.3805328629655999	0.05750599026448464	0.42234948168545344	0.45024080401140887	0.283796269875651	In	NA	Sub_train
Cpd20859	-2.442776038929888	0.035242323829119966	9.016991266947645	0.13660021281423146	-0.557885150615594	-0.04535994978472855	-1	-1	0.7907479525963834	0.20925204740361653	1.2761108653587419	0.006598538710542279	0.8484489059197582	0.12091484470926071	0.27478812812439	0.8080105679391119	In	NA	Sub_train
Cpd09365	-2.2912643333416534	0.054142666070148976	14.935157495176673	8.617717566572521	0.5075960722907438	-0.039692874390184034	-1	-1	0.9825273265164087	0.017472673483591283	1.1612718706446032	0.14947979607217418	1.107604348181665	0.9859058388779163	0.4565536054180673	0.7178974554550547	In	NA	Sub_train
Cpd19493	-0.06365515980900834	0.14458298316977936	-7.269821919865542	-1.561751435537417	2.751455508725065	-0.017887422312201074	1	-1	0.6656945918981245	0.3343054081018755	0.5271547569304155	0.8331830887738385	0.13525226498514256	0.34255671735319787	1.9967290818016001	0.3711653195528944	In	NA	Sub_train
Cpd30007	-1.8100421899529031	-0.06322019102393095	-13.866773218992831	-2.9583358152750616	-1.6717413816712947	-0.0019055836937725285	-1	-1	0.7032492438393048	0.2967507561606953	0.796527331822393	0.7377503067115462	0.15362705431325946	0.5248167207693052	1.0393342594164223	0.1170354340548291	In	NA	Sub_train
Cpd03876	-0.4931010866818086	-0.061460347752328996	-42.285013358778464	-7.391754028838007	-0.7181751484308467	-0.033241031390134936	1	1	0.49287307679842207	0.5071269232015779	0.20165423976124236	0.7244463878618628	1.3980567150757734	1.1033960250150026	0.38481049393573813	0.6153056221873008	In	NA	Sub_train
Cpd16450	0.7505989550146551	-0.03300041080415077	-12.60303695525657	-1.455588562527809	-0.02119193112184448	0.052530436122669326	1	1	0.0832265799794778	0.9167734200205222	1.1443224115691175	0.5092972903623944	0.09828826900357682	0.32870202595171605	0.09359579182343714	0.7485608101076606	In	NA	Sub_train
Cpd16692	1.4360900981266718	-0.03685897063100185	-2.454075894155288	-5.8593876126780975	0.4256490258796193	0.02444489139179404	1	1	0.001931008890027175	0.9980689911099728	1.6638935790561442	0.5384669145223613	0.3461329234500915	0.903415907597035	0.4003055048485237	0.3019678718972804	In	NA	Sub_train
Cpd00624	-0.5609782606630134	0.042511016727572085	32.430065143775586	7.0798841888436055	0.6509961289993638	-0.0295045348798007	1	1	0.11681113574560542	0.8831888642543946	0.15020642327884678	0.06154780721912458	1.8737032298551197	0.7852122604985496	0.5549827882217777	0.5558909670273974	In	NA	Sub_train
Cpd03775	-0.22310108668180814	-0.051460347752328994	-6.407013358778472	-3.246754028838007	-0.4361751484308467	-0.018241031390134943	1	1	0.06508939580226669	0.9349106041977333	0.40630198266953177	0.648849207906325	0.1730344977939007	0.5624564834302087	0.19124690555413174	0.3767881165684262	In	NA	Sub_train
Cpd27873	-1.6044224664224669	-0.019702731115935027	-24.02861312865675	-3.213399787185768	0.052004959274515865	0.10244224801746923	-1	-1	0.9907754446875293	0.00922455531247067	0.6406769158300589	0.4087705819242801	0.5986122092455676	0.558103617763316	0.1438378228996593	1.5422168683787376	In	NA	Sub_train
Cpd23004	0.27041077425692606	0.03744012602692205	-24.73960213964577	-3.214498688284669	1.5558511131206691	0.1080249416171748	-1	-1	0.870505588753892	0.12949441124610808	0.7803615694827962	0.023213303535934312	0.6297462910676241	0.5582470288746999	1.176071361595896	1.6309882118478196	In	NA	Sub_train
Cpd07171	-2.419835761913081	0.01623057815806097	-34.72802931801015	-4.120194521339564	-1.2154808507861794	-0.04958298428029392	-1	-1	0.9780416211312918	0.021958378868708172	1.2587231767914069	0.13712489716585372	1.0671377334645504	0.6764440587294581	0.7261589913489767	0.8751617448740928	In	NA	Sub_train
Cpd08163	-1.7654401575174772	-0.022230960303477404	-13.646161186142018	-1.972941774086817	-1.5154808507861794	-0.024308259005568645	-1	-1	0.686920845798943	0.31307915420105703	0.7627210160185699	0.4278832816102285	0.14396649279184723	0.3962187470851662	0.9320777023932388	0.47326411635877286	In	NA	Sub_train
Cpd07473	-0.8220335641108835	-0.088714476786994	-48.5274798674607	-4.342172543317586	-0.7951511804565092	0.16690053220322254	-1	-1	0.994077156787268	0.005922843212731962	0.04766164570206103	0.9304799175783639	1.671413208704847	0.7054131032290216	0.437646511589159	2.5671788124093	In	NA	Sub_train
Cpd18894	-1.350852390852395	0.04414102936899833	104.86792410584472	26.205612387321896	-0.7743509741203818	-0.02955510860820596	1	1	0.024599379677251343	0.9754006203227487	0.44848230977635706	0.0738702431174947	5.045744137776398	3.28119842314275	0.4233693393285255	0.5566951483306687	Outlier	4.250105596770435	Sub_train
Cpd36611	-0.6782862081738493	-0.0026697640829680355	-13.822569172612797	-2.6112019849879657	0.43771924498880105	0.008024941617174803	-1	-1	0.650915242303667	0.34908475769633296	0.06129232445182224	0.28000615452748556	0.15169136701628202	0.47951432872489624	0.4085904513851388	0.040871507721988096	In	NA	Sub_train
Cpd28959	-2.7335433455433464	-0.033438994852198714	-11.690701040744665	-1.9447184685044496	-1.2095335022639455	-0.04252450893227574	-1	-1	0.9530832152793629	0.04691678472063709	1.4964992839141742	0.5126128620829853	0.05833724223299116	0.39253548967051394	0.7220767568762121	0.7629237493086519	In	NA	Sub_train
Cpd41551	0.6299607031972174	-0.043989421793161766	-19.861828164047783	-1.5275665845058313	0.1282586183287051	0.0013911196029307673	1	1	0.12677677836241463	0.8732232216375854	1.0528840932623011	0.5923711144893588	0.41614943975410684	0.33809545374736666	0.1961780068491502	0.06461400424848301	In	NA	Sub_train
Cpd15658	-0.4351153306996308	-0.055966467379671314	-25.448942798986426	-1.349114072900054	-1.0957972385276822	-0.01340362981139662	1	1	0.4233478200627625	0.5766521799372375	0.24560481043747756	0.6829142015432628	0.6608081918653634	0.3148066673003982	0.6440086741176734	0.29986778601926145	In	NA	Sub_train
Cpd17746	-1.982639023964908	0.08732408223232943	-27.796297664778407	-3.8025470772015777	0.18169099690196855	-0.0604470723734901	-1	-1	0.9672668437406615	0.032733156259338474	0.9273478966878501	0.4003219449513682	0.763598442245336	0.6349897613066393	0.23285376192860174	1.0479134243949508	In	NA	Sub_train
Cpd11622	-1.7011544432317625	-0.050252938325455514	-25.684073274054104	-3.7399747411197835	-1.5237226090279377	-0.033099467796777436	-1	-1	0.7831648328720643	0.21683516712793569	0.7139953629451674	0.6397215331339884	0.6711045133787338	0.6268238141906018	0.9377348098395097	0.6130545958423624	In	NA	Sub_train
Cpd43100	-2.0236627971286203	0.037548310027402776	31.897347925889502	15.107390087367962	-1.3312551237907944	-0.1695249340771925	1	1	0.4080349463423343	0.5919650536576657	0.9584420544046477	0.02403114407119944	1.8503756380170797	1.832834784217969	0.8056259549129661	2.782378723848796	In	NA	Sub_train
Cpd35902	-0.3997147796024209	0.241286279873076	-6.5423493923930165	15.122314498528516	-0.5210719638024073	-0.018986323411102176	-1	-1	0.9132147049968733	0.08678529500312665	0.2724368211032315	1.5642327410911248	0.16710815705036858	1.8347824812340396	0.2495197148643799	0.38863912948834317	In	NA	Sub_train
Cpd43880	-0.3348744616379473	-0.06376964157338158	-13.195344647564259	-2.5956984526376994	-0.08767544760536071	0.03270980092161208	-1	1	0.409630969607614	0.590369030392386	0.3215828385879919	0.741903997917895	0.12422531707481056	0.47749105401259273	0.047961791756851745	0.4333895789118048	In	NA	Sub_train
Cpd44687	-2.475533802297288	0.10546112765738767	12.686523484303871	5.814191657252411	0.21067620074628726	-0.02992756171575055	-1	-1	0.9733883252127469	0.02661167478725309	1.3009397628989725	0.537432893637357	1.009137066408931	0.6200341814089868	0.2527490813118594	0.5626175874087709	In	NA	Sub_train
Cpd31426	0.42753404003404333	-0.04508832289206287	-22.253036955256572	-0.5467973537366005	0.05133554140562836	-0.010022544719854365	1	1	0.23780663688625325	0.7621933631137467	0.8994538720741527	0.6006784969020553	0.5208600456966022	0.2101010368371668	0.14337833735062158	0.24610458719793987	In	NA	Sub_train
Cpd06561	-3.2028027948801143	-0.06014304821556541	-37.458798548779384	-4.0284362795813236	-2.8621841474894762	-0.016615951313260952	-1	-1	0.9915848868511035	0.008415113148896489	1.852176643711049	0.7144879748482563	1.1867176304163431	0.6644692309288962	1.85644905911391	0.35094744681063195	In	NA	Sub_train
Cpd37953	-0.617846647734289	0.03304452163131777	-23.292898842942467	-2.0716415454275263	0.7031038603734168	-0.025491541899308703	-1	-1	0.7941422824486714	0.20585771755132865	0.10710276751228574	0.010016226114850596	0.5663954120587568	0.40909947303536337	0.5907493111550632	0.49207969530919704	In	NA	Sub_train
Cpd15174	-1.2781277457694191	0.04506710701988399	36.84321258754363	2.5171645234581863	-0.2680972290539523	-0.04616135808777582	1	1	0.03409065941896172	0.9659093405810383	0.39336033025769995	0.08087112900017518	2.0669541683132904	0.18975858518527766	0.07587894384382672	0.8207538952341179	In	NA	Sub_train
Cpd06099	-2.224780816858136	-0.028824366896883998	-23.278578768559594	-0.2850296861747296	-2.0946017299070587	-0.044088478785788435	-1	-1	0.9201836105215747	0.07981638947842526	1.1108803832780925	0.47772757608640715	0.5657683385588244	0.1759392799993769	1.3295837856178767	0.7877926951968496	In	NA	Sub_train
Cpd01835	1.7858989133181913	0.037539652247670974	-11.738013358778474	-3.638754028838008	2.123824851569153	0.04875896860986508	1	1	0.032349517458397425	0.9676504825416026	1.9290327808278749	0.02396569369795939	0.060409040190608984	0.6136140950831013	1.5659260953569047	0.6885900751958813	In	NA	Sub_train
Cpd36381	-1.5774808988764055	0.1471410293689981	-28.43407589415529	-4.126387612678098	2.3666490258796182	-0.058161904761904734	-1	-1	0.9913175715994914	0.00868242840050858	0.6202564306866787	0.8525211966595302	0.7915266370146542	0.6772522826111612	1.732599565304899	1.0115765924858586	In	NA	Sub_train
Cpd05072	-0.422101086681808	-0.013460347752328959	88.28698664122152	13.091245971161992	-1.0431751484308471	0.2457589686098651	1	1	0.014829525686786194	0.9851704743132138	0.2554690166000892	0.3615799240752819	4.319667847241499	1.5697196879599868	0.6078890975670224	3.82111998232377	Outlier	4.137880219787845	Sub_train
Cpd24595	-0.042776038929887315	-0.0026697640829680355	-22.285755985799607	-3.213949237735219	0.8162906735602301	0.07222246779768904	-1	-1	0.7585572924020045	0.24144270759799547	0.5429801827149393	0.28000615452748556	0.5222928062010833	0.558175323319008	0.6684402534171842	1.0616870951538988	In	NA	Sub_train
Cpd20178	-1.540578236732085	0.02755001613681227	-0.5692724693160928	2.6113254875395064	-0.4177752605057041	-0.07384319025095706	-1	-1	0.6530349899322159	0.3469650100677841	0.5922858880380033	0.05155313817833283	0.428668128833656	0.20204697812745656	0.17861730153778427	1.2609273324689398	In	NA	Sub_train
Cpd20853	-1.2021166982705465	-0.02519723661044052	-24.687404337447962	-2.1133997871857684	-0.4809620736925169	0.048684282276515466	-1	-1	0.9395027040786402	0.06049729592135981	0.3357474068994072	0.45030749398776226	0.6274605586309197	0.4145490952679545	0.2219884586258612	0.68740247533359	In	NA	Sub_train
Cpd16666	-0.6015988471831472	0.27139519359145364	11.728281726062109	13.26309275615351	-0.750862260792174	-0.0320849484927153	1	1	0.47883533148569424	0.5211646685143058	0.11941786273456437	1.7918476379545196	0.9671758309393278	1.592146399925278	0.40724678741974973	0.5969225549218893	In	NA	Sub_train
Cpd22550	-1.6070617532156015	-0.002120313533517424	3.4944637944201715	1.740446366660386	-1.0150280077584517	0.013519447111680304	-1	-1	0.6839188263709932	0.31608117362900684	0.6426773754045132	0.2758524633211369	0.6066184141164446	0.08839367235565448	0.5885690211442184	0.12824055739923168	In	NA	Sub_train
Cpd41534	-0.5282810550445411	0.03128530348156351	10.472787220567607	-1.7676764746157214	0.34309378316387	-0.043114374902563736	1	1	0.052005042843375815	0.9479949571566242	0.17498942079450816	0.023315419219652647	0.9121979507512302	0.3694307815847658	0.3436399409486127	0.7723033066341553	In	NA	Sub_train
Cpd20968	-0.3114573576112059	-0.005966467379671213	-25.489052689096308	-3.2194437432297245	0.7860708933404501	0.12615680974904295	-1	-1	0.9460097684768202	0.05399023152317981	0.339331940382515	0.304928301765574	0.6625645967904095	0.5588923788759279	0.6476975261141908	1.9193060757827234	In	NA	Sub_train
Cpd38642	-0.4576837225274743	-0.030691742104946018	2.2356725856289645	0.4800068062208249	-0.21228075501119836	0.031101864694097894	1	1	0.26804963020826156	0.7319503697917384	0.22849899396104034	0.4918444060512445	0.5514961718797129	0.07609887240176774	0.03756675587742871	0.40782151636641095	In	NA	Sub_train
Cpd02207	-0.2865421704374493	0.10190951296817373	16.293223038512426	5.3648465948586415	2.161522444788837	-0.0219857378873195	1	-1	0.5398732132119416	0.4601267867880584	0.35821652119454034	0.5105836881580332	1.1670737957995891	0.561392803347545	1.5918015613744656	0.43633332010064313	In	NA	Sub_train
Cpd18133	0.21973416756653988	0.3956818842686803	46.057650607606995	25.799787026001038	-0.06722580995625366	-0.00955747596524277	1	1	0.24171237386143696	0.758287626138563	0.7419510021589494	2.731419970074974	2.470452763687999	3.228236544996456	0.06199833517693954	0.23870945124519094	Outlier	3.3562040399905584	Sub_train
Cpd33336	0.4431423632547223	-0.008164269577473534	-11.809931809975431	-0.0013118750978561384	0.08662034388990032	0.06406889766113084	1	1	0.2513147948574219	0.7486852051425781	0.9112842725100601	0.3215430665909678	0.06355833632525239	0.13891293918794986	0.16759767417399712	0.9320358144298716	In	NA	Sub_train
Cpd37132	-1.0260884059760471	0.291286279873076	11.357101157057535	16.275061751275768	-0.5012917440221877	-0.040326706734473534	-1	-1	0.8759969209808691	0.12400307901913085	0.20232595243248175	1.9422186408688127	0.9509219001084273	1.985220737075832	0.23594265699332978	0.7279761294377544	In	NA	Sub_train
Cpd23744	-1.7938523908523951	-0.03685897063100185	-50.29807589415529	-5.241387612678097	-1.7793509741203817	0.06460539374325815	-1	-1	0.9909702525778786	0.00902974742212134	0.784256199066624	0.5384669145223613	1.7489472925189344	0.8227643667769138	1.1131970213268034	0.9405667282487585	In	NA	Sub_train
Cpd11844	-0.5041010866818088	-0.06446034775232913	-48.82501335877847	-5.308754028838008	-0.9501751484308459	-0.032241031390134935	-1	-1	0.7372649656283592	0.26273503437164086	0.19331673912423786	0.747125541848525	1.6844421471558138	0.8315559610533318	0.5440542971433003	0.5994044551460425	In	NA	Sub_train
Cpd28864	-1.7742026862026872	-0.03234009375329773	-21.273668073711697	-1.2375756113615926	-0.4216214143518578	0.0179150515072847	-1	-1	0.9746889943235538	0.025311005676446167	0.7693626149726343	0.5043054796702897	0.47797365727045926	0.30025043949492447	0.18125728501271057	0.1981357971410265	In	NA	Sub_train
Cpd37938	-1.1925719224595634	0.002275290862086975	-14.722019722063349	-2.209553633339614	-0.5622807550111986	-0.01999703640480321	-1	-1	0.6302418756795083	0.36975812432049165	0.3285129001353949	0.2426229336703511	0.1910781459519129	0.42709756751405253	0.27780525209573464	0.4047106456319536	In	NA	Sub_train
Cpd25561	-2.1225931495405197	0.1249180671947355	-25.760207439214497	-0.5777350471263896	2.209510545774149	0.011733378754329442	-1	-1	0.9995297249846592	0.00047027501534078976	1.033426770427673	0.6845218695962468	0.6744384148749895	0.2141385330205114	1.6247403877089899	0.09983998610188978	In	NA	Sub_train
Cpd03697	-0.08052713284346437	-0.04169950958821729	-8.790235608104117	-2.55470227732181	-0.2309587582186821	-0.009955662699349577	1	1	0.09679442792309789	0.9032055720769021	0.5143665673011157	0.5750600239854019	0.0686736210942234	0.47214088458385767	0.05038725702864752	0.24504108501783636	In	NA	Sub_train
Cpd34802	0.43270280281516177	-0.026296137709341617	-5.447294447338071	-1.1150481388341202	-0.03535767808812188	-0.01999703640480321	1	1	0.03394293357381095	0.966057066426189	0.9033715596177981	0.4586148764004587	0.21506041753828065	0.284260100575611	0.0838724839691871	0.4047106456319536	In	NA	Sub_train
Cpd43647	-1.8716876484511344	-0.05607733388107387	-16.237652339871953	-2.809434716373963	-1.832180942110855	-0.020037451825640658	-1	-1	0.6991171947079081	0.3008828052920919	0.8432517908676138	0.6837523210290197	0.25744742762251216	0.5053845151767763	1.1494592843704965	0.4053532979897326	In	NA	Sub_train
Cpd18973	1.0901909940371457	-0.03398844540164932	1.7345736845300637	-3.2194437432297245	0.6646423219118786	-0.03153549794326475	1	1	0.0035574053819891205	0.9964425946180109	1.4017177608119928	0.5167665532893339	0.5295531404873517	0.5588923788759279	0.564349476405799	0.5881856499541649	In	NA	Sub_train
Cpd02740	0.0988989133181919	0.0545396522476711	12.713986641221526	6.156245971161994	1.860824851569153	0.013758968609865072	1	-1	0.5270740710551935	0.4729259289448065	0.6503633649527506	0.15248089962237427	1.010339673145956	0.6646736756824129	1.385404025341435	0.13204922875184014	In	NA	Sub_train
Cpd13658	-0.9781201889897524	-0.04508832289206287	-14.199190801410415	1.5581477012084546	-0.5365765465064597	-0.0001324348297444654	-1	-1	0.8116953441363539	0.1883046558636461	0.16596822155255483	0.6006784969020553	0.16818356088384998	0.06460294701884207	0.26016199381670535	0.08884029777890144	In	NA	Sub_train
Cpd36505	-1.2315829114705523	-0.015856577269781232	-13.08740433744796	0.7190177952318136	-1.012830205560649	-0.036480552888319695	-1	-1	0.6453031198484703	0.35469688015152967	0.3580814588380577	0.379694743479843	0.11949863017091002	0.04490695567575269	0.5870604591585459	0.6668177946636841	In	NA	Sub_train
Cpd14734	0.985090098126672	0.02193925233644567	-9.451527258566957	-3.3841711838006128	-0.1495693146417567	-0.03031707317073172	1	1	0.00504166995972144	0.9949583300402786	1.3220560529389653	0.09396893024876583	0.03971577781460214	0.5803899871241431	0.005478107351253049	0.5688112741189101	In	NA	Sub_train
Cpd23594	-1.2323364784903268	0.05007748866428476	18.19666159661798	3.6767101029241207	0.4805763878459445	0.028354611946845142	-1	-1	0.6669696259734175	0.3330303740265826	0.3586526284296391	0.11874820128194392	1.250425030341006	0.34108405061422253	0.43800741010574806	0.36413699152778917	In	NA	Sub_train
Cpd22629	-1.8239491660544325	0.01439175140526197	4.0209955683042935	1.7891822461066922	-0.6619180256544216	0.007973980258088847	-1	-1	0.822176988273085	0.17782301172691495	0.8070681883774207	0.151025908859694	0.6296751464662419	0.09475390499411447	0.3461958465718039	0.04006116263851277	In	NA	Sub_train
Cpd08677	-1.0692863113636308	-0.05080238887490599	-24.88682052680136	-4.342172543317586	-1.1028434881488172	-0.022659907357217	-1	-1	0.534409126872418	0.465590873127582	0.23506800367668482	0.643875224340336	0.6361929579507557	0.7054131032290216	0.6488451895832742	0.44705340145559985	In	NA	Sub_train
Cpd23085	-2.179852390852395	0.10314102936899827	15.65992410584471	6.745612387321903	0.5296490258796185	-0.04339460625674185	-1	-1	0.953520781363322	0.046479218636678005	1.0768266759651408	0.5198936048551661	1.1393417486332478	0.7415884160884476	0.471690658010534	0.7767593122071395	In	NA	Sub_train
Cpd33240	-1.0683960982837393	0.022604961191757263	13.48677148672786	-0.9243887981747796	0.2217851790547357	-0.00735967376744057	1	1	0.21714150820614875	0.7828584917938513	0.23439326257480614	0.08893635903546729	1.044179783525962	0.25937827275049097	0.2603742362928407	0.2037618313742935	In	NA	Sub_train
Cpd20230	-2.32629252244637	-0.033438994852198714	-15.980810930854554	-2.5947184685044493	-1.9221708649013085	-0.039777256185022994	-1	-1	0.8228655375188267	0.17713446248117326	1.1878216478240293	0.5126128620829853	0.24620038818864454	0.4773631620541366	1.2112279807304394	0.7192392244700302	In	NA	Sub_train
Cpd30424	0.4528087653087684	0.1301864023826625	-4.221168823388438	9.387818030878783	0.2832036732737601	0.02349393879662916	1	-1	0.5398070127295609	0.46019298727043906	0.9186109664448919	0.7243489979230275	0.26875223964825373	1.0864071156296813	0.3025316268390439	0.28684661583324556	In	NA	Sub_train
Cpd45779	-1.4266327033961894	-0.03629711410085407	-17.399740251959866	-3.13635779329704	-1.4613018212317344	-0.02333415512234396	-1	-1	0.5324362775213833	0.4675637224786166	0.5059203465132912	0.5342194376004837	0.3083350497659813	0.5480493208135097	0.8948894492883045	0.45777472779607875	In	NA	Sub_train
Cpd10513	-2.475879717957037	0.446450358377841	27.72856408858326	20.811124159979123	0.9493543140489856	-0.04848408318139282	-1	-1	0.9980311257603922	0.0019688742396077445	1.3012019512656547	3.115215317404801	1.6678253382471657	2.577195530794531	0.7597745645381895	0.8576879349386443	In	2.9308139674844558	Sub_train
Cpd11564	-0.4885170805944003	-0.02442876250127972	-27.324732614713444	1.0704648193197766	-0.3660303013356298	0.033933499236189595	-1	-1	0.8945131415803579	0.10548685841964216	0.20512870827704222	0.44449804643562224	0.7429486929155653	0.0009583258927594095	0.143099783886652	0.4528478102200081	In	NA	Sub_train
Cpd08607	-1.961101086681808	0.3795396522476711	0.4239866412215321	25.32024597116199	-0.5761751484308464	-0.08924103139013494	-1	-1	0.9990453112590146	0.0009546887409854028	0.9110231179771585	2.6093892481773464	0.47216276790685996	3.1656544657743275	0.28734230404145383	1.5057709764977665	In	2.9932240663248524	Sub_train
Cpd05849	-2.896758838836158	0.053593215520698234	-25.218688658669485	-0.0059088070538500116	-0.9511951365004652	-0.052879687576997216	-1	-1	0.9951003133057003	0.004899686694299747	1.6202092183957921	0.1453261048658245	0.650725404179907	0.13951285770784652	0.5447544125718887	0.9275831746804389	In	NA	Sub_train
Cpd28960	-1.7967301587301594	-0.053219214632418514	-27.17641532645895	-2.830432754218735	-0.7095335022639457	0.045387578979812174	-1	-1	0.9814767084061569	0.018523291593843152	0.7864374164769886	0.6621457455115214	0.7364539053495557	0.5081248454459998	0.3788789051357753	0.634981045527244	In	NA	Sub_train
Cpd03813	0.8563149724196931	-0.024406276505510596	9.689463640016196	7.094169903129318	0.50437958764598	0.07049546512019929	1	1	0.159788754331481	0.840211245668519	1.2244503536105784	0.44432805864875846	0.8778963510456186	0.7870766049465411	0.45434582417758923	1.034225737098434	In	NA	Sub_train
Cpd44863	-2.2738854506489363	0.08018640238266253	-4.101938054157669	1.9586971517579048	-0.18767544760536087	-0.02663085841904725	-1	-1	0.9673931666448483	0.03260683335515172	1.1480994665063349	0.34636309814533983	0.2739733337405151	0.11687629711830182	0.02067777859123574	0.5101961576024248	In	NA	Sub_train
Cpd22494	-1.590578236732085	-0.03618624759945152	-16.656085656129278	-3.0458173696033506	-1.1771159198463634	-0.023293739701506503	-1	-1	0.6876372978652364	0.3123627021347636	0.6301836182062049	0.5333813181147268	0.27577054781716626	0.5362334232772593	0.6998254675875466	0.4571320754382996	In	NA	Sub_train
Cpd31462	0.7769845894845925	-0.04289052069426067	-16.3349050871247	1.0361696792304325	0.4848520249221117	0.03997745528014564	1	1	0.27747817223746674	0.7225218277625333	1.1643215246782872	0.5840637320766624	0.2617061080572137	0.003517330888547243	0.4409421890244728	0.5489537648649759	In	NA	Sub_train
Cpd23504	-1.3554134015672499	0.017659906246702373	-5.409931809975432	1.3536331798471988	-0.20623679896724226	-0.02164538805315486	-1	-1	0.7911328478086611	0.20886715219133892	0.451939348843674	0.12631957989260084	0.2166965207561322	0.037912961148494365	0.033418210416829984	0.43092136053512664	In	NA	Sub_train
Cpd06688	-1.914341256418576	0.2426042045316873	-14.526380966361794	16.45508020393516	-1.5616346969400257	-0.022659907357217	-1	-1	0.9974418092229785	0.0025581907770214646	0.875581289376621	1.5741958798496125	0.182511159777113	2.0087138852684436	0.9637575040923562	0.44705340145559985	In	NA	Sub_train
Cpd36564	-0.7928427811100797	-0.013427797466918587	-19.715094657259616	0.07790405061797052	-0.6040232888123164	-0.025108726508828453	-1	-1	0.6594730792417631	0.3405269207582368	0.02553635735080121	0.3613338530969047	0.40972400569567435	0.1285749351968921	0.30645714794922707	0.48599248383920607	In	NA	Sub_train
Cpd21291	-0.7867320828859311	0.10282474141153744	-0.6407010407446616	2.560226586440605	1.358598365867922	-0.016700333108099912	-1	-1	0.813151547002543	0.18684845299745698	0.020904725502039385	0.5175025570913725	0.42554028444658715	0.19537836144810158	1.0406779233818115	0.35228921582560746	In	NA	Sub_train
Cpd05446	-2.9209346630119826	0.014032775960258773	6.891750901770072	-0.5723923235373664	-1.1841621694674975	-0.05068188537919502	-1	-1	0.8527403437026052	0.14725965629739482	1.638533395619978	0.1537396619912466	0.7553850098562536	0.21344128562628692	0.7046619830531468	0.8926355548095416	In	NA	Sub_train
Cpd29095	-1.5887585630743537	-0.011172158369174309	-23.491034506883672	-4.105554595998569	1.122292500661367	0.06135743890470536	-1	-1	0.9927082156938103	0.007291784306189697	0.6288043881807072	0.3442818576182126	0.5750717373994704	0.6745334882824633	0.8784785927967018	0.8889204558184675	In	NA	Sub_train
Cpd02394	3.8018989133181913	0.2435396522476712	90.04098664122152	1.5382459711619934	5.615824851569153	-0.06624103139013493	1	1	2.0854190885266632e-07	0.9999997914580911	3.457069261209767	1.5812676007820359	4.396475194010367	0.06200568942461359	3.962819891912116	1.140044134548825	Outlier	4.669663979345536	Sub_train
Cpd12625	0.4661903395112365	0.3746918968881569	3.338171835952223	21.06638945945021	1.5288080688781551	0.031061449273260437	-1	-1	0.9760796808280123	0.02392031917198764	0.92875359221191	2.572741584747985	0.5997744171659126	2.6105087018629014	1.1575091322187911	0.4071788640086318	In	NA	Sub_train
Cpd25001	-1.8466221927760411	0.007769796356592473	-22.942349392393012	-3.2194437432297245	-0.2595335022639458	-0.0375794539872208	-1	-1	0.9386293644209253	0.0613706355790747	0.8242533133532597	0.2010860216068689	0.5510449142206794	0.5588923788759279	0.0700008385693822	0.6842916045991329	In	NA	Sub_train
Cpd06009	-1.320376756903615	-0.04169950958821729	-12.760912299833436	12.013718775309771	-1.3602820664893585	-0.03927897097002626	-1	-1	0.9747085940855205	0.025291405914479592	0.42538316273444193	0.5750600239854019	0.10520160214905554	1.4290979587996855	0.8255499236664461	0.7113159080321778	In	NA	Sub_train
Cpd45591	-0.6634458902093759	0.003812776009036136	-16.699740251959867	-1.1325116394508858	0.2282586183287053	-0.01948800127619011	-1	-1	0.6608173257821508	0.33918267421784914	0.07254061176838081	0.23099997953706292	0.27768217477270485	0.28653915920482675	0.26481757719723775	0.39661639302200824	In	NA	Sub_train
Cpd06794	-1.8055500476273671	0.01073607266355547	-37.95660074658157	-0.007557158702202213	-1.2077885430938715	-0.03145111614842579	-1	-1	0.9840543120219003	0.015945687978099657	0.7931224918677865	0.17866180922933597	1.20851629976007	0.1397279743749226	0.7208790243991237	0.5868438809391894	In	NA	Sub_train
Cpd03338	0.20689891331819155	0.04353965224767098	10.178986641221528	5.798245971161991	1.9338248515691532	0.02175896860986506	1	-1	0.5564417670142691	0.44355823298573094	0.732222462116066	0.069324001671282	0.8993324758488765	0.6179532038157404	1.4355109116955391	0.2592585650819065	In	NA	Sub_train
Cpd21372	-0.4229958191496676	0.3594181480049442	-14.525316425360048	15.88824856446258	-0.47766537039581397	0.0014315350237682205	-1	-1	0.9721247946170329	0.027875205382967026	0.25479085000729573	2.4572763504559925	0.18246454371675336	1.9347400258686718	0.21972561564735305	0.06397135189070392	In	NA	Sub_train
Cpd34364	0.7250104951228536	-0.0048675662807702354	-10.350591150634774	-2.6243887981747798	0.5783785856481418	0.006926040518273712	1	1	0.049749290022159776	0.9502507099778402	1.1249275206011307	0.2966209193528785	0.0003459305367116105	0.4812352620615041	0.5051384184681629	0.02339769778653952	In	NA	Sub_train
Cpd32495	-0.571692801580443	-0.04036282843534561	-29.13627107625191	-2.2773373784824216	-1.8594368947422235	0.00967329326552646	1	1	0.39598727372808284	0.6040127262719172	0.14208528766754872	0.5649550914197203	0.8222756386399237	0.43594362493852795	1.168167653150946	0.06708222262516127	In	NA	Sub_train
Cpd29724	-3.7090488888888906	0.027141029368998204	-9.857075894155292	-3.5693876126780983	0.04664902587961883	0.06360539374325815	-1	-1	0.9994424768777493	0.0005575231222506816	2.235888201100062	0.054644962806920196	0.021956875485483484	0.6045614925839646	0.14016153322927224	0.9246655612075002	In	NA	Sub_train
Cpd02403	-0.6060910426179004	-0.024406276505510596	-21.913543878780803	-5.4795143073969985	-0.9467482319028918	-0.03702333187228191	1	1	0.1558309609158286	0.8441690390841714	0.11601298252558229	0.44432805864875846	0.5059937045047528	0.8538408794621598	0.541702076362325	0.6754486139541518	In	NA	Sub_train
Cpd20166	-1.1081606543145026	0.2478796864664825	-3.3214702715138946	10.618468344682363	-0.6985444912749347	-0.024942091349858152	-1	-1	0.8932328481231677	0.10676715187683228	0.26453299086905024	1.6140770355673026	0.3081498785657426	1.2470120412268082	0.37133609520741406	0.48334279034147265	In	NA	Sub_train
Cpd30756	-0.4114769489769456	-0.03464876245250236	-10.972267724487338	-1.575368782308029	-0.05580731573722894	-0.014967599664909306	1	1	0.3044427280918439	0.6955572719081561	0.2635216306802631	0.5217583639814387	0.02687717561264703	0.34433383709256965	0.06983594054909929	0.32473673190745894	In	NA	Sub_train
Cpd32159	-1.4059824434824404	0.2834831056793657	-8.575564427784041	15.397158690219445	-1.2058073157372289	-0.027604962302271944	-1	-1	0.9832981152036991	0.016701884796300904	0.4902683869510014	1.8832288444941803	0.07807403374423826	1.8706507782329624	0.7195191184539055	0.525685546165119	In	NA	Sub_train
Cpd37322	-0.8244400543276955	0.2764511150379112	10.12907917903555	16.124512300726312	-0.2271159198463633	-0.038128904536671344	-1	-1	0.8725224912680158	0.1274775087319842	0.049485656039844235	1.830068978297411	0.8971470369922787	1.9655734148162265	0.04774954928071648	0.6930285095668571	In	NA	Sub_train
Cpd41803	-0.3826766594401455	-0.03409931190305187	-15.817872120091732	-2.294599551538798	-0.2959172058471192	-0.015641847430036264	1	1	0.29274991522528704	0.707250084774713	0.2853509427128977	0.5176046727750909	0.23906532676312178	0.4381964094933829	0.09497445638559412	0.3354580582479378	In	NA	Sub_train
Cpd45764	-0.652456879220365	-0.06431909212283206	-19.266223768443385	-2.8259182328574792	-0.7327303926603059	0.017325185536996704	-1	-1	0.5033239345621894	0.4966760654378107	0.0808697832339196	0.7460576891242426	0.3900680296342389	0.507535681847536	0.3948011510379537	0.18875623981552314	In	NA	Sub_train
Cpd08268	1.1495480551264603	0.2891275580809556	-24.578957412615384	23.62875636929473	0.7908457530595133	0.18628493880440986	-1	-1	0.9993010947496046	0.0006989052503953954	1.4467077185067991	1.925899312889526	0.6227116871590651	2.9449081184089425	0.6509749693100798	2.87541349977045	In	NA	Sub_train
Cpd03047	-0.2471010866818082	-0.0024603477523290613	-12.908013358778474	-0.542754028838007	-0.4801751484308463	0.02175896860986506	1	1	0.3241425162217114	0.6758574837782886	0.3881110721887949	0.2784230261241913	0.11164313125079961	0.20957336631433843	0.2214483165072899	0.2592585650819065	In	NA	Sub_train
Cpd43764	-1.5749843517478377	-0.02970370750744747	-7.01402596624558	-0.13800614494539187	-1.1195435794734927	-0.020037451825640658	-1	-1	0.6668160836564775	0.3331839163435225	0.6183641612980654	0.484375143124305	0.14645352411385493	0.1567521034023272	0.6603080605162697	0.4053532979897326	In	NA	Sub_train
Cpd43353	-1.7486107253742111	-0.021461949265689284	-20.670619372838985	-1.9726215295607759	-1.695917205847119	-0.0024550342432230784	-1	-1	0.8291412552359104	0.17085874476408958	0.7499650704535787	0.42206977502908216	0.4515662623523035	0.39617695385787743	1.0559284412588172	0.12577233902255347	In	NA	Sub_train
Cpd40527	2.176114549351064	-0.047286125089865065	-18.69424574646536	-0.8226215295607762	1.9073794974495843	0.13600650421831534	1	1	0.16509811727221635	0.8349018827277837	2.224798518463615	0.6172932617274483	0.36502121419624756	0.2460972257945451	1.4173589342508366	2.0759277128439817	In	NA	Sub_train
Cpd46128	-0.11014918691267292	0.0972193694156295	1.7716883194687032	-2.5088852658245124	2.776610266680353	-0.01124624303443187	-1	1	0.45441527316944075	0.5455847268305593	0.49191439505826073	0.4751275255421342	0.5311783837233448	0.4661615762132585	2.0139951995842114	0.26556281850614305	In	NA	Sub_train
Cpd24873	-1.1416771378309862	-0.0026697640829680355	-13.822569172612797	-2.6112019849879657	0.43771924498880105	0.008024941617174803	-1	-1	0.849630164758242	0.150369835241758	0.2899369638389438	0.28000615452748556	0.15169136701628202	0.47951432872489624	0.4085904513851388	0.040871507721988096	In	NA	Sub_train
Cpd22591	-2.295377737483004	0.11363987170601375	-26.143666085831047	-2.698035799006089	0.31702934276663003	-0.03488316259905402	-1	-1	0.9913925360608122	0.008607463939187727	1.164389644249037	0.5992618922027837	0.6912300005318867	0.4908464984592805	0.3257494210463138	0.6414174248439866	In	NA	Sub_train
Cpd28151	-5.234048888888889	0.08114102936899825	25.953924105844703	4.859612387321903	-1.4503509741203808	-0.23739460625674186	-1	-1	0.9775811650323128	0.022418834967687123	3.3917689712302126	0.35357980895298324	1.5901141703200872	0.4954576620645824	0.8873728348815955	3.8615857182112525	Outlier	3.7000247719047534	Sub_train
Cpd29588	-1.235191697191698	-0.04827415968736362	-17.22751422755785	-0.5820811058670871	0.0789280361975925	0.0518927974680187	-1	-1	0.9613046649479292	0.03869533505207077	0.3608167545879545	0.6247625246543878	0.30079330291371853	0.21470571155438195	0.16231770722414415	0.7384216113480978	In	NA	Sub_train
Cpd02156	-0.546692546377299	-0.04320326898671353	-17.13685214945749	-5.747183480329328	-0.6805828183690572	-0.02800077548130446	1	1	0.1261591595027448	0.8738408404972552	0.1610343461840473	0.5864280209711971	0.2968232267042313	0.8887728070140043	0.35900728009749094	0.5319794376420465	In	NA	Sub_train
Cpd14981	0.7407088451245448	-0.03519821300195297	-13.40193805415767	-1.5242698812091282	0.06177510184518838	0.050332633924867115	1	1	0.09554898044961524	0.9044510195503848	1.1368261572501324	0.5259120551877873	0.13327200545587195	0.33766522041321473	0.15054400678256447	0.7136131902367631	In	NA	Sub_train
Cpd05620	-3.817101086681808	-0.10746034775232904	-69.15001335877847	-7.154754028838007	-3.5281751484308463	-0.02924103139013494	-1	-1	0.9995793244136256	0.0004206755863743366	2.317786861820805	1.072193415657336	2.5744702674963045	1.07246655062282	2.313582420716993	0.5517009540222676	In	NA	Sub_train
Cpd23806	-0.99552329167714	-0.0048675662807702354	-23.100041700085324	-2.20515802894401	-0.1914016341320778	-0.01230472871249552	-1	-1	0.8121736992975787	0.18782630070242134	0.17915898334727728	0.2966209193528785	0.5579502322136703	0.4265239230685166	0.023235417013542564	0.2823939760838127	In	NA	Sub_train
Cpd36622	-0.9112532411408822	0.2918357304225265	10.419738519694898	14.513523289737305	-0.24030273303317645	-0.040326706734473534	-1	-1	0.8263620799998896	0.1736379200001104	0.11528611061760094	1.9463723320751605	0.909874957613506	1.755332725527316	0.05680092119474995	0.7279761294377544	In	NA	Sub_train
Cpd36812	-1.6854808988764058	-0.12846034775232915	-64.32201335877846	-7.902754028838007	-3.487175148430847	-0.06816190476190474	-1	-1	0.8162106593125181	0.1837893406874819	0.7021155278499945	1.2309474935639657	2.363053009685535	1.1700836259196659	2.2854401968742777	1.170588262898442	In	NA	Sub_train
Cpd00585	-0.7961010866818077	-0.054460347752329115	-16.491013358778474	-7.447754028838007	-0.6271751484308465	-0.031241031390134937	1	1	0.13489471504330175	0.8651052849566983	0.02800600505805914	0.6715283618929873	0.268542061394956	1.11070425525113	0.3223484849189785	0.5835032881047842	In	NA	Sub_train
Cpd37658	-0.8002642301518713	0.2737038622906584	18.560947310903682	14.689896916110936	0.17343353070308734	-0.040326706734473534	-1	-1	0.7322424744310558	0.2677575255689441	0.03116147881565879	1.8093005222656697	1.2663770367150575	1.778350208904445	0.22718587260805112	0.7279761294377544	In	NA	Sub_train
Cpd27236	-1.2467301587301596	0.09458298316977924	-19.28740433744796	-2.672190995976977	1.5476093548789112	0.038794172386405576	-1	-1	0.982184186043884	0.017815813956115954	0.3695623846267702	0.4551971889961496	0.3909955229685013	0.487473645406707	1.1704142541496252	0.5301381859145518	In	NA	Sub_train
Cpd27825	-2.7978290598290605	-0.0004719618851657137	-19.753887853931477	-3.2194437432297245	-0.21502800775845152	-0.02439264080040761	-1	-1	0.9928322017248173	0.007167798275182656	1.5452249369875761	0.26339138970209175	0.411422752850206	0.5588923788759279	0.039452458359519306	0.4746058853737484	In	NA	Sub_train
Cpd41237	2.7354552086917225	-0.033549861353601385	-9.59369629591591	-3.127566584505831	2.1095772996473867	0.005237273449084613	1	1	0.0019468203241448379	0.9980531796758552	2.648753346059541	0.5134509815687431	0.033490221057785124	0.5469020319224378	1.5561466369326837	0.00345566947441258	In	NA	Sub_train
Cpd10530	-2.444436907279554	0.3628117686072713	-9.969182976525158	22.482891707640597	-1.8091542469404858	-0.08063235442867288	-1	-1	0.9992118277559986	0.0007881722440014055	1.277369728169953	2.482931165193487	0.01704772636870572	2.795368069001608	1.1336538597401913	1.3688829661293263	In	NA	Sub_train
Cpd03905	0.11289891331819213	-0.005460347752328953	-34.964013358778466	-0.6247540288380078	0.026824851569152486	-0.03724103139013493	1	-1	0.5925490274966814	0.4074509725033187	0.6609747293998472	0.30110218011085177	1.077471432467521	0.2202747034458109	0.12655430515751223	0.678910290352334	In	NA	Sub_train
Cpd44961	-2.3639953407588266	-0.07311030091404086	-16.10468530690492	-2.9621819691212163	-1.7244886344185475	-0.02113635292454176	-1	-1	0.89113877847687	0.10886122152313003	1.2163986725237534	0.8125167484258143	0.2516248249942759	0.5253186596591493	1.0755397470725563	0.4228271079251813	In	NA	Sub_train
Cpd14228	-0.23690990187332786	-0.10506074766355432	-29.08652725856696	-5.949171183800613	-1.4505693146417564	0.012605393743258156	1	1	0.16052836746621157	0.8394716325337884	0.39583552762811625	1.0540531156840935	0.8200973657468023	0.9151330327610542	0.8875227028773635	0.11370604210332629	In	NA	Sub_train
Cpd21526	-3.206852390852396	0.10514102936899827	-17.439075894155287	0.4606123873219019	0.17764902587961814	-0.19239460625674185	-1	-1	0.9894315982844661	0.010568401715533835	1.8552460536200042	0.5350130408462737	0.3100575505131192	0.07862992380550403	0.23007937038526624	3.146033201354628	In	2.590046254864775	Sub_train
Cpd38723	1.5729440789473654	-0.0006458425797004503	-25.692538266282174	-3.0499154982542094	0.6786834781049764	-0.012326771621610408	1	1	0.024242032682749493	0.9757579673172505	1.7676226838078823	0.2647058787176454	0.6714751938767138	0.5367682459150763	0.5739872656886452	0.2827444840637238	In	NA	Sub_train
Cpd06283	-2.754451146528466	-0.03267052074303791	-19.353304043284872	-2.258656059801103	-2.1852610705663995	-0.04353902823633788	-1	-1	0.9343100027729295	0.06568999722707045	1.5123464479170645	0.5068034145308452	0.39388125931866214	0.43350563604500036	1.3918119675268572	0.7790557902291252	In	NA	Sub_train
Cpd41629	-0.2656436924071781	-0.014868542672282685	-12.086553438773052	-1.8330610900003368	0.07770916777925475	0.007984526196337362	1	1	0.3326331934361859	0.6673668065638141	0.37405661882088653	0.3722254805529035	0.0756715480509238	0.37796374271211236	0.1614810811786886	0.04022885536420919	In	NA	Sub_train
Cpd38466	-0.8705939004815416	0.3187588073456035	5.154353904310281	17.728907905121922	0.6151917724613293	-0.025491541899308703	-1	-1	0.9827471112581239	0.017252888741876134	0.08446817619510728	2.1499032011862242	0.6793047056036409	2.1749536374368343	0.5304068317281735	0.49207969530919704	In	NA	Sub_train
Cpd37995	-1.2799345598222007	0.3643632029499991	4.976331926288305	20.298138674352693	-0.2425005352309789	-0.038128904536671344	-1	-1	0.9895186803177912	0.01048131968220873	0.3947298132864286	2.494659571313126	0.6715091549774074	2.5102488158525738	0.05830948318042237	0.6930285095668571	In	NA	Sub_train
Cpd02919	0.4609334688561495	-0.018384806457323613	20.40438826440744	3.686398885253842	-0.005590740896069531	0.09602141132410168	1	1	0.04690363442222589	0.9530963655777741	0.9247691228995975	0.39880744316579136	1.3471009868653963	0.34234847654231765	0.10430438176359685	1.4401180715728594	In	NA	Sub_train
Cpd34360	-0.28268181256945385	-0.007395795468312615	-24.84561173559256	-3.7427219938670366	-1.0094368947422234	0.037145820738053933	1	1	0.3315611686893638	0.6684388313106362	0.36114249721122005	0.31573361903882685	0.6343884323428309	0.6271823419690618	0.5847313051922033	0.5039274710113787	In	NA	Sub_train
Cpd07100	-3.2280775201548395	-0.0689342570067742	-48.5274798674607	-4.342172543317586	-3.04570063100596	-0.023758808456118097	-1	-1	0.9962759641309511	0.0037240358690488863	1.871333738081788	0.7809470341498279	1.671413208704847	0.7054131032290216	1.982413984917543	0.4645272113910485	In	NA	Sub_train
Cpd12294	-0.2447986714777748	-0.0022311800349199746	-13.356333658553273	-0.5632808702201172	0.4848520249221117	0.06457793278974397	-1	-1	0.7293315499343749	0.27066845006562507	0.3898561983915474	0.27669058280689385	0.13127499711643553	0.21225220350792645	0.4409421890244728	0.9401300670398174	In	NA	Sub_train
Cpd36838	-1.1804840103716516	0.341286279873076	-0.9417999418435636	17.83550131171533	-0.4990939418243853	-0.038678355086121885	-1	-1	0.9813520607693579	0.018647939230642112	0.3193508115233024	2.320204540646501	0.4123552173380192	2.18886451524108	0.23443409500765744	0.7017654145345813	In	NA	Sub_train
Cpd21784	-2.2438749400287885	-0.03124119265439663	-18.424766974810602	-2.4139492377352187	-1.7573357000661436	-0.038678355086121885	-1	-1	0.8626457562280505	0.13735424377194955	1.1253528618324886	0.49599809725759325	0.3532207869092833	0.45377203423147233	1.0980858318050206	0.7017654145345813	In	NA	Sub_train
Cpd33598	0.4096258797382383	0.3116159502027463	1.62358467354105	15.220116696330715	0.06519177246132908	-0.01724978365755047	1	-1	0.5350520673701205	0.46494793262987955	0.8858802995401663	2.095905215503697	0.524692951516675	1.847546070147214	0.1528891948136928	0.36102612079333196	In	NA	Sub_train
Cpd19201	-2.0180507642046126	-0.003219214632418524	-5.00993180997543	0.32451230072631965	-1.539753282483726	-0.10076626717403396	1	1	0.4995247122144344	0.5004752877855656	0.9541883882156655	0.28415984573383335	0.23421244932371882	0.09639154466260053	0.9487381952234677	1.6890356758874325	In	NA	Sub_train
Cpd40078	-2.475533802297288	0.0417248639211239	45.968941066721456	7.940565283626037	-2.086027095957009	-0.21014734193553075	1	1	0.01426935901357973	0.9857306409864203	1.3009397628989725	0.05560471370096315	2.466568188734463	0.8975346819369832	1.3236981937156416	3.428322416822357	Outlier	3.107871273369698	Sub_train
Cpd00807	3.0868989133181914	0.05153965224767098	13.972986641221526	-1.672754028838007	2.9008248515691535	0.04075896860986507	1	1	0.0003826932373457437	0.9996173067626543	2.915131719804483	0.1298017456357121	1.0654710583124347	0.3570430121504824	2.099255556961544	0.5613807388658145	In	NA	Sub_train
Cpd04877	0.5698989133181929	0.030539652247671082	-6.042013358778477	-2.986754028838007	1.9058248515691532	-0.04424103139013494	1	1	0.07925271284785085	0.9207472871521492	1.0073599831372113	0.028952332270916113	0.1890177826118232	0.5285254144767596	1.4162918319980742	0.7902184596411423	In	NA	Sub_train
Cpd43929	-1.598061274824761	-0.04838502618876617	-20.232707284926892	-1.7885555954948422	-1.2464666563965694	0.0013911196029307673	-1	-1	0.8628214112511414	0.13717858874885863	0.6358554213756971	0.6256006441401446	0.4323901702254263	0.3721555927010613	0.747427515188842	0.06461400424848301	In	NA	Sub_train
Cpd26997	-1.5250488888888905	-0.017858970631001725	-25.20207589415529	-5.850387612678097	0.13264902587961824	0.08744489139179402	-1	-1	0.9763303420003181	0.023669657999681872	0.5805153473530126	0.3948322726068389	0.649997934188555	0.9022413705948003	0.19919156372862698	1.303741395496554	In	NA	Sub_train
Cpd05734	-1.5181874102647297	-0.04585733392985111	-15.138468878449707	-3.3883263894714326	-1.204491839797169	-0.005626940324249965	-1	-1	0.6466066013723024	0.3533933986276976	0.575314658043946	0.6064920034832025	0.2093143801401507	0.5809322585477291	0.7186161814206158	0.176209347456145	In	NA	Sub_train
Cpd13923	-1.5583399692095328	0.02579079798705801	14.559600407380795	-0.8336105405497874	0.8271597172298041	-0.03694562164293128	-1	-1	0.5123454308836434	0.48765456911635663	0.6057484749330052	0.0648523312831349	1.0911587703744565	0.24753133690838489	0.6759007182929258	0.6742129306164328	In	NA	Sub_train
Cpd11749	-2.7709346630119827	0.08161519354267648	-19.441765581746406	-0.4866780378230808	0.2856180503127218	-0.038044522741832384	-1	-1	0.9970282118839031	0.002971788116096911	1.5248402051153729	0.3571643563895854	0.39775497429033974	0.20225521893833667	0.30418884486517006	0.6916867405518816	In	NA	Sub_train
Cpd04387	-0.9321010866818078	-0.02246034775232908	0.07798664122152843	-7.270754028838008	0.1938248515691532	-0.06224103139013493	1	1	0.05830957885574051	0.9416904211442595	0.1310878311155678	0.42961738603526667	0.45701148969589744	1.087605027540513	0.24118238763881863	1.0764394663837917	In	NA	Sub_train
Cpd11970	0.8793771526980495	0.056010578206838316	-2.7283116805312955	-0.5138303207695678	2.0562805963506827	0.035457053668864834	1	1	0.17338663140448696	0.826613368595513	1.24193043931617	0.16360068506601785	0.33412418733799637	0.2057987034956475	1.5195640087801312	0.47707410375042664	In	NA	Sub_train
Cpd28902	-2.261015873015874	0.016561005147801268	-23.755536205579823	-1.535927259713241	-0.5534895462199898	0.0157172493094825	-1	-1	0.9910456508397835	0.008954349160216556	1.1383449108960042	0.13462696230529733	0.5866542195503881	0.3391865562356744	0.27177100415304567	0.16318817727012908	In	NA	Sub_train
Cpd29309	-1.9807960927960933	-0.0620104234236273	-32.370371370414986	-3.2194437432297245	-0.6705225132529566	-0.00735967376744057	-1	-1	0.9842771014569683	0.015722898543031667	0.9259510385247639	0.7286048048130929	0.9638963129723515	0.5588923788759279	0.35210192989009287	0.2037618313742935	In	NA	Sub_train
Cpd43267	-0.6123469891104749	-0.026956454760194783	-12.110179812399428	-2.1176764746157213	-0.01954357947349276	0.059632877844689014	-1	-1	0.6707997102157943	0.3292002897842056	0.11127125908313631	0.4636066870925644	0.07670614273280059	0.41510722056056254	0.09472721331269138	0.8614979223302981	In	NA	Sub_train
Cpd25282	0.9323907203907192	0.048098710026192745	36.784058594077756	5.104530753385709	2.1542993689940397	-0.01944758585535266	1	1	0.008147341096338412	0.9918526589036616	1.2821123169895798	0.10378919280234235	2.064363825503201	0.5274205157833405	1.586843673183	0.3959737406642292	In	NA	Sub_train
Cpd12812	0.8246270637575005	-0.06761579541953536	-5.686553438773051	-2.491852298791545	0.6727641128341999	-0.027604962302271944	1	1	0.01998544415766612	0.9800145558423339	1.2004323573690907	0.770979836362332	0.20458330903046087	0.4639387039868068	0.5699242387994503	0.525685546165119	In	NA	Sub_train
Cpd01889	0.2636807216034023	-0.017835355907873125	10.347794857814023	5.092992291847249	-0.03086546617079495	0.041076356379046726	1	1	0.12801373911272051	0.8719862608872795	0.7752604950931755	0.3946537519594436	0.906724557507516	0.525914699113809	0.08695591892836589	0.5664275748004245	In	NA	Sub_train
Cpd39334	-0.9263650412087929	-0.03838404979725372	-23.72586587590949	-1.871092094878076	-1.0749181176485612	0.00967329326552646	-1	-1	0.7021666857757243	0.2978333142242758	0.12674016904419075	0.5499960829401196	0.5853549611126825	0.3829269452077875	0.6296773352537869	0.06708222262516127	In	NA	Sub_train
Cpd14628	4.664335218750918	-0.06871469651843645	-8.735454537674153	-2.77701713395638	3.3079289479990353	0.048134831727064925	1	1	0.00014819732065018965	0.9998518026793498	4.110756829020771	0.7792872187750285	0.07107247438549136	0.5011538873909489	2.378690059620478	0.6786655703658657	Outlier	3.3849133775187843	Sub_train
Cpd19874	0.012718466564618159	-0.02354888496208881	-4.215975766019386	-2.3155975893835707	0.2053016625712191	0.05307988667211986	1	1	0.18194267091195793	0.8180573290880421	0.5850424986159104	0.4378464203687172	0.26897964270306296	0.4409367397626064	0.24906002140029868	0.7572977150753847	In	NA	Sub_train
Cpd04472	-1.784101086681808	-0.06746034775232901	-7.333013358778473	-7.791754028838008	-2.009175148430847	-0.05524103139013493	1	1	0.08346134109855974	0.9165386589014403	0.7768651531817246	0.7698046958351853	0.13248512315993782	1.1555976695587702	1.2709473471295463	0.9651312970949836	In	NA	Sub_train
Cpd35702	-1.0319405254709821	-0.038239827542106496	-33.179756311394954	-4.3852538441188695	-1.541617273774723	-0.011574891922362286	-1	-1	0.6303301335457503	0.36966986645424976	0.20676159334310415	0.5489058033625239	0.9993391349970648	0.7110353901063009	0.9500176308369338	0.27078871937104837	In	NA	Sub_train
Cpd06938	-2.8143412564185764	0.01568112760861036	5.7999926600118314	-0.2361285872736305	-1.357788543093872	-0.10342913812644776	-1	-1	0.6803883998415874	0.31961160015841267	1.5577404324042516	0.1412785883722024	0.7075771114169754	0.16955748554278985	0.8238383799212552	1.731378431711079	In	NA	Sub_train
Cpd04658	1.1675268754495558	0.04425255618003896	-22.031326021306853	-0.9575571587022016	2.3053982700929416	0.0020653673680577343	1	1	0.3612403796355571	0.6387596203644429	1.4603348481337441	0.07471335435790527	0.5111513634923117	0.263706880166371	1.6905573096979678	0.05389267790800401	In	NA	Sub_train
Cpd14283	-1.6312691768534768	0.06370288589914602	25.58487513265552	6.545510338571093	-0.4827303926603059	-0.04582121222897904	1	1	0.38836740416747895	0.611632595832521	0.6610255035864241	0.22175236195489303	1.5739535816892798	0.7154742760350239	0.22320222516773525	0.815345179114998	In	NA	Sub_train
Cpd33437	0.589296209408568	-0.03618624759945152	-16.063777963821586	-2.970542644328625	0.4811258383953953	0.059673293265526464	1	1	0.1941101233036603	0.8058898766963397	1.022062253001726	0.5333813181147268	0.24983349974593236	0.5264097621474569	0.43838455060216636	0.8621405746880771	In	NA	Sub_train
Cpd41634	1.7832574064939208	-0.04563777344151336	-1.0991908014104184	-0.029764386703633593	1.218917958988046	-0.006301188089376928	1	1	0.006185769697648724	0.9938142303023513	1.9270306385706018	0.6048321881084031	0.405463099704609	0.1426261089310054	0.9448018922390043	0.18693067379662395	In	NA	Sub_train
Cpd27552	-1.8960488888888898	0.11714102936899827	-52.297075894155284	-5.8593876126780975	3.0556490258796187	0.19844489139179405	-1	-1	0.9999936892881969	6.310711803159609e-06	0.8617165052010686	0.6257296567929188	1.836483145535448	0.903415907597035	2.2055262050032214	3.0687709370762275	In	2.805689575064455	Sub_train
Cpd39713	-1.0387206154841009	0.08403255622881631	29.85520480298519	11.3032026462634	0.5502366403067275	-0.027180308968497803	1	-1	0.6073638121592513	0.39263618784074866	0.21190059377977002	0.37543893658977684	1.7609505553531297	1.3363726827719542	0.48582190809822245	0.5189330625701492	In	NA	Sub_train
Cpd02197	0.1278989133181918	0.017539652247670956	-21.776013358778467	-6.465754028838007	1.6048248515691528	-0.05024103139013494	1	1	0.23645969277511125	0.7635403072248887	0.6723440484503076	0.12722866621311596	0.49997126759419286	0.98254921789618	1.2096867252503312	0.8856254618886922	In	NA	Sub_train
Cpd30134	-1.912789442700156	0.069746841943102	15.950809198589575	1.7136422067029595	0.4386981787682653	-0.02772975951794835	-1	-1	0.7495669554153437	0.25043304458465626	0.8744050850251811	0.267442965224723	1.152079554897985	0.0848956192796748	0.40926238732535536	0.5276699675378734	In	NA	Sub_train
Cpd12905	-0.4231751340446973	-0.04948392728766727	1.542017989798374	-1.4424017493409957	-0.3772358871658003	0.004812620115310477	1	1	0.1098661750575145	0.8901338249424855	0.2546549374571562	0.6339080265528411	0.521121161001846	0.3269810926151083	0.1507912498554672	0.010208153069382333	In	NA	Sub_train
Cpd12111	0.5348716581925551	0.004362226558486624	-4.2376523398719534	-2.9682259251651715	1.0766102666803534	0.015127383339194504	1	1	0.071225000407384	0.928774999592616	0.9808109138715275	0.22684628833071516	0.26803042940508404	0.5261074207717611	0.847122503666726	0.15380861994462572	In	NA	Sub_train
Cpd45557	-2.475533802297288	0.032384204580464614	15.092017989798375	1.801554294615048	-0.2656974256273387	-0.02443305622124505	-1	-1	0.8692156391408401	0.13078436085915984	1.3009397628989725	0.015008036806956183	1.11447324122884	0.09636850819039308	0.07423172908260049	0.4752485377315273	In	NA	Sub_train
Cpd05307	-1.6017038937812131	-0.018384806457323613	-35.630776570757405	-1.2833813345263776	-1.0951511804565088	-0.019363204060513697	-1	-1	0.9673001597720678	0.032699840227932174	0.6386163611820411	0.39880744316579136	1.1066688744488151	0.30622827469172037	0.6435652226334209	0.3946319716492537	In	NA	Sub_train
Cpd39329	-1.014273966165416	0.003113555916540071	-15.375245033199462	-1.4266072275775177	-0.07244434144389546	0.01098149905508131	-1	-1	0.8004278846704386	0.19957211532956143	0.19337114339184666	0.2362858862531582	0.219682765672912	0.3249198425880186	0.058416357585342554	0.08788422140921416	In	NA	Sub_train
Cpd24231	-2.131852390852395	0.1585396522476712	-72.08101335877846	-7.407754028838007	1.4968248515691522	-0.021555108608205958	-1	-1	0.9998931598151027	0.00010684018489731347	1.0404448550036673	0.938691571159966	2.702818234075295	1.1054840907967531	1.1355559892743965	0.42948581200060204	In	NA	Sub_train
Cpd25810	-2.3176092796092798	0.039088477675273764	-25.336854886898514	-3.03482835861434	0.6289280361975926	0.004178787771020962	-1	-1	0.9966015415017923	0.003398458498207719	1.1812401439435287	0.03567437715497945	0.655899882211809	0.5347993121634197	0.5398353441386248	0.020286827052082266	In	NA	Sub_train
Cpd17399	2.144428645208024	0.3127362799522149	-14.01242651020072	13.855510388119841	1.7379178085400326	0.10183826420435643	-1	-1	0.6859550956760007	0.31404490432399934	2.2007820415566464	2.104374592471709	0.16000518592433763	1.6694593365386956	1.3010411590787079	1.5326128208762149	In	NA	Sub_train
Cpd22195	-2.559259555413404	0.04293463152142755	8.773035222991599	0.20253427874829746	-0.751841194571638	-0.0459094003341791	-1	-1	0.8041131270441587	0.19588687295584128	1.3644000828934533	0.06475021559941653	0.8377661143208455	0.11231017802622205	0.40791872335996615	0.8167474729068362	In	NA	Sub_train
Cpd15851	-0.11313730872160865	-0.025308103111843068	-15.45303695525657	-3.128665485604732	-0.4953677552976684	0.025607359199592398	1	1	0.18963678247677807	0.8103632175232219	0.4896495343777654	0.4511456134735192	0.22308926004763088	0.5470454430338216	0.2318764565853506	0.32045246668916744	In	NA	Sub_train
Cpd19956	-0.025743071896919968	-0.04168075309395702	5.306551706508085	-2.476037149823131	-0.06942361215405561	0.03989307348530668	1	1	0.05233532762708282	0.9476646723729172	0.5558903984865248	0.5749182301782091	0.6859694201822418	0.4618747620246671	0.06048977319126746	0.5476119958500004	In	NA	Sub_train
Cpd06201	-2.6176379597152795	0.049747061674544464	-0.2511062410870704	-0.18557913672417967	-0.4220742573795865	-0.04024232493963458	-1	-1	0.9429111391606628	0.05708886083933714	1.4086482631711064	0.11625026642138754	0.44260057114935103	0.16296057441912684	0.18156811452129482	0.726634360422779	In	NA	Sub_train
Cpd27563	-1.050026862026863	0.14897858756538362	-17.84454719459082	-3.1342789080648887	5.388818146087703	0.059035654610875836	-1	-1	0.9995576884926829	0.0004423115073171602	0.22047021539362519	0.8664126184246232	0.3278130663497072	0.5477780177436696	3.8070034646083006	0.8520013759285142	In	2.83216296416499	Sub_train
Cpd30438	-0.3449934324934291	-0.024758652562392458	-4.3382017904214045	-1.4781160350552818	0.06891795898804595	-0.008374193071502707	1	1	0.1936633112702849	0.8063366887297151	0.31391311804677297	0.44699192226717055	0.26362738692174836	0.33164195373508765	0.1554468332359996	0.21989387229476667	In	NA	Sub_train
Cpd17457	-0.646909901873328	-0.11106074766355456	-54.21252725856696	-5.768171183800613	-2.0015693146417566	0.13260539374325814	-1	-1	0.9563035650067537	0.04369643499324622	0.08507414024886234	1.0994114236574177	1.9203604187197505	0.8915117886049992	1.265726735495325	2.021846087054324	In	NA	Sub_train
Cpd07185	-1.0519557042720356	-0.06200026146791648	-30.200010044194336	-4.308837615667675	-1.236221916113418	0.016360126774334634	-1	-1	0.7478834716808505	0.25211652831914955	0.22193219025251681	0.7285279832936357	0.8688565780825181	0.7010627581188393	0.7403955694752095	0.1734106792258035	In	NA	Sub_train
Cpd13296	-1.6957026065721699	-0.012121289925029873	-16.460729262948878	1.5532026462633994	-1.711851271781185	-0.013868698566008206	-1	-1	0.8621528633883369	0.1378471366116632	0.7098631182522405	0.35145702452116184	0.2672159262467431	0.06395759701761414	1.066865515654941	0.3072629219720102	In	NA	Sub_train
Cpd16368	-0.34115928674358664	-0.013220191023930973	-13.618421570641186	-2.1402039471431937	-0.6030600629899759	-0.03263439904216585	1	1	0.14273822846420736	0.8572617715357926	0.3168192264678347	0.35976440693385836	0.14275177998283495	0.4180471483439341	0.30579599388329076	0.6056594598896136	In	NA	Sub_train
Cpd29821	0.07677099686028369	0.0005160727123327142	2.7931168908972794	-1.76657757351682	0.8656212556913427	0.07446804267985385	1	1	0.22705035182641264	0.7729496481735874	0.6335914088106244	0.2559221267751532	0.5759065584584321	0.3692873704733817	0.7023005530421903	1.0973943564588555	In	NA	Sub_train
Cpd05799	-1.3302753223526416	0.22172508365256646	-0.5846227246035536	10.188047236902193	-0.6731731584784871	0.009757675060365418	-1	-1	0.9442886923885401	0.0557113076114599	0.4328858259832319	1.4163556140083806	0.4279959438958826	1.1908403170456203	0.35392132138434906	0.06842399164013674	In	NA	Sub_train
Cpd05810	-1.2692863113636306	-0.016187004259521413	-30.265391955372788	-3.3152494663945093	-1.5083379936433223	0.003713719016409376	-1	-1	0.7893656506319691	0.21063434936803097	0.38665892434949134	0.38219267834039844	0.8717196402970533	0.5713954196406946	0.9271748759398041	0.02768196300483107	In	NA	Sub_train
Cpd00708	-0.5291010866818082	-0.060460347752328884	-7.512013358778462	-6.887754028838008	-0.6281751484308469	-0.04524103139013493	1	1	0.030766289380459444	0.9692337106195406	0.17436787404013743	0.7168866698663081	0.12464674512594334	1.0376219528898551	0.3230348806224596	0.8061196266824006	In	NA	Sub_train
Cpd05983	-3.311354200512637	0.5101801896599031	-9.218807036675539	27.078380429445108	-0.6850940965645461	-0.026497016082808217	-1	-1	0.9999949438135841	5.056186415880648e-06	1.9344536813118558	3.596994869801411	0.04990655477180955	3.39509824090294	0.36210380206808146	0.5080679082566956	Outlier	3.660064737353868	Sub_train
Cpd17222	-0.7439065394908394	0.008757830954091023	-25.6382017904214	-3.0995446064838528	-0.7799831399130529	0.025057908650141843	-1	-1	0.6722379596875585	0.32776204031244144	0.011555092255836556	0.1936167586799294	0.6690958093022347	0.5432450485821464	0.4272352337299069	0.31171556172144305	In	NA	Sub_train
Cpd39261	-2.7014920112781984	-0.02470599295564032	-14.815846536958858	3.683919088211956	-2.505527048210813	-0.05593579417800139	-1	-1	0.96155049719093	0.03844950280907001	1.4722058275639458	0.4465938304903676	0.19518680542049763	0.34202485283301465	1.611641158553084	0.9761788362388986	In	NA	Sub_train
Cpd30903	-1.1982901357901323	-0.018714696518436474	7.15190809968848	-1.8550391119783587	-1.0596534695833828	-0.02595661065392029	1	1	0.0997564314153837	0.9002435685846163	0.3328470462523172	0.4013013189973406	0.7667772470939592	0.38083196493979193	0.6191997464067008	0.49947483126194586	In	NA	Sub_train
Cpd16121	-0.6285219241062241	-0.052231180034919965	-6.493146845366456	-1.6945995515387982	-1.1629501728800862	-0.01944758585535266	1	1	0.11245056743546955	0.8875494325645304	0.09901139264399422	0.6546764825845819	0.16926272779801993	0.35989394267773117	0.6901021597332967	0.3959737406642292	In	NA	Sub_train
Cpd30931	-1.9147736522736494	0.0406259628222228	14.265644363424752	-1.8495446064838532	-0.37998313991305305	-0.04683573153304117	1	1	0.29337161003513057	0.7066283899648694	0.8759090258054494	0.047297331288266686	1.0782864877045955	0.38011490938287207	0.15267695233755751	0.8314772200354712	In	NA	Sub_train
Cpd03812	0.8563149724196931	-0.024406276505510596	9.689463640016196	7.0926661437308205	0.50437958764598	0.07049546512019929	1	1	0.15973067939100583	0.8402693206089942	1.2244503536105784	0.44432805864875846	0.8778963510456186	0.7868803581625418	0.45434582417758923	1.034225737098434	In	NA	Sub_train
Cpd23749	-1.0059628521167006	0.004473093059889174	-15.623118623162243	-2.800212973998955	0.5585983658679223	0.004178787771020962	-1	-1	0.832434042316389	0.167565957683611	0.18707169623953923	0.22600816884495822	0.23053710591186027	0.5041810398829404	0.4915613605971128	0.020286827052082266	In	NA	Sub_train
Cpd23452	-2.5149266096634553	0.12341430779623926	-37.53238789034232	-4.40555459599857	-0.13259471738374512	-0.039515119254290194	-1	-1	0.9953416727193932	0.0046583272806067395	1.3307977225815915	0.6731538726104517	1.1899400945417236	0.7136847216902893	0.017129397977470425	0.7150709413467652	In	NA	Sub_train
Cpd36586	-0.27004444993209115	0.04128627987307596	-8.267624117667742	0.8316551578691763	0.8954115526811093	0.041541425133658334	-1	-1	0.7246334974915773	0.2753665025084227	0.37072104439658976	0.05228914198037233	0.09155868493193212	0.03020731675889499	0.7227484849013852	0.5738227107531736	In	NA	Sub_train
Cpd43313	-0.6008085275720134	0.3653512375474975	-4.07391607613569	21.737268580329328	-0.6541589640888773	-0.0008066825948714325	-1	-1	0.9871708179806759	0.012829182019324143	0.12001688912195206	2.5021288342400645	0.27520041115390376	2.6980611853628194	0.34087006005017073	0.09956162411938045	In	NA	Sub_train
Cpd13445	1.6433083824388193	-0.035747663551403464	0.7013586491390327	-0.7869072438464908	1.3903465304166174	0.07294448824717861	1	1	0.02107862054058085	0.9789213794594191	1.8209556315517337	0.5300657463941351	0.4843088386001875	0.24143636467456586	1.0624697271214398	1.073168062928437	In	NA	Sub_train
Cpd17113	-1.25782699388972	-0.06320356967184543	-15.363554329749588	-2.1813317171433177	-1.274112266647937	-0.0063117340276254395	-1	-1	0.5743376602012352	0.4256623397987648	0.3779732819187309	0.7376246539770748	0.21917083185657993	0.4234144914199948	0.7664033432854874	0.18709836652232031	In	NA	Sub_train
Cpd07568	-3.6722564561517346	0.1034132723666698	12.186456121219189	7.32875636929473	-0.3114098860382304	-0.0663466401429586	-1	-1	0.9971234032067959	0.0028765967932041056	2.2080012073379733	0.5219516851438272	0.9872392058819992	0.8176911032504047	0.10560856550417606	1.1417234369684932	In	NA	Sub_train
Cpd43617	-2.475533802297288	-0.04124216904590896	-24.856883109102725	-3.114379771319018	-1.6063567662866796	-0.01069679248498132	-1	-1	0.9690198924730898	0.030980107526910147	1.3009397628989725	0.5716026584576174	0.6348820037759876	0.5451810985858301	0.9944545403426731	0.2568259135384187	In	NA	Sub_train
Cpd20412	-1.3361826323364807	-0.04332910474230873	-7.874217524261148	-0.8040591278451089	-1.0353576780881215	0.0052776888699220615	-1	-1	0.6235844597641751	0.37641554023582496	0.43736329877898106	0.5873793037972541	0.10878588940225076	0.24367475605394537	0.6025232195116864	0.00281301711663356	In	NA	Sub_train
Cpd37753	0.6261093962217549	0.2665610051478012	-17.059931809975435	15.938248564462581	0.3371697944393511	0.013519447111680304	-1	-1	0.9301741752460627	0.06982582475393728	1.0499649774112814	1.755302536583142	0.2934548987748259	1.941265231436643	0.3395737405406338	0.12824055739923168	In	NA	Sub_train
Cpd03497	-0.6741010866818087	-0.055460347752329	-7.512013358778462	-7.405754028838007	-0.479175148430846	-0.04324103139013494	1	1	0.04447022184798499	0.955529778152015	0.06446445655235221	0.6790880798885401	0.12464674512594334	1.1052230825740343	0.22076192080380885	0.774317292599884	In	NA	Sub_train
Cpd11301	-1.709396201473521	0.4321646440921269	-15.28242492240575	23.06112415997912	-1.9539423892477181	-0.03694562164293128	-1	-1	0.9983805849300404	0.0016194150699595305	0.7202422415443217	3.007219346039749	0.2156181895971667	2.8708297813532244	1.233035818534853	0.6742129306164328	In	2.984053018867812	Sub_train
Cpd19193	1.4429382467843983	-0.01376964157338146	-3.2794105816301964	-0.5588852658245127	0.785401475471562	-0.014502530910297719	1	1	0.007694736473636166	0.9923052635263638	1.669084164855789	0.3639180981402061	0.3099916648746869	0.21167855906239053	0.6472380405651528	0.3173415959547101	In	NA	Sub_train
Cpd41376	0.449740922977437	-0.006077333881073885	-3.866773218992832	-1.287456694395941	0.2958410359111225	-0.003004484792673628	1	1	0.04612288274321563	0.9538771172567844	0.9162856812274642	0.30576642125133185	0.284271159876404	0.30676012590996754	0.31120585825665914	0.1345092439902778	In	NA	Sub_train
Cpd43352	-0.4617975385610244	0.3840325562288162	-1.7980919003115126	23.36474110780186	-0.5091040190339323	0.0008416690534802213	-1	-1	0.9877745098787387	0.01222549012126126	0.22538090816101827	2.6433543352559044	0.3748583453942108	2.9104530413224903	0.2413049689958023	0.07335090921620731	In	NA	Sub_train
Cpd05126	0.35653786446054536	-0.004648542721059927	-12.768688658669484	-2.2636011147461583	0.41473892943360063	0.07788954319223358	1	1	0.29335073362553965	0.7066492663744603	0.8456419939769787	0.2949651630070862	0.10554212751377591	0.4341509860462283	0.3928168615234145	1.1518002076379565	In	NA	Sub_train
Cpd38443	-0.7403741202617614	0.32809946668626266	0.8664418163981966	18.81517164138566	0.31574122301077984	-0.02439264080040761	-1	-1	0.9844383109329707	0.015561689067029249	0.014232505671527847	2.2205159516941424	0.4915378010137436	2.316715521039896	0.32486526118032943	0.4746058853737484	In	NA	Sub_train
Cpd13874	-1.5468015076710713	-0.06981359761733755	-28.03435563657525	-2.6726215295607756	-1.4102029201328334	0.013054378357068715	-1	-1	0.9083337876968922	0.09166621230310783	0.5970028448941895	0.7875946011877248	0.774022958317681	0.48752983180947107	0.8598153831214248	0.12084542144648283	In	NA	Sub_train
Cpd30516	2.087424149924153	0.2257907979870581	5.700259748040131	10.890565283626037	1.7892476293177164	0.031186246488936843	1	1	0.060411905959317336	0.9395880940406827	2.157575221943793	1.4470912678276178	0.7032098250121412	1.2825218104472706	1.3362737275209533	0.4091632853813863	In	NA	Sub_train
Cpd37477	-0.220480898876406	0.07214102936899837	-17.11507589415529	2.473612387321902	0.9996490258796192	-0.013317073170731705	-1	-1	0.8171571897789621	0.18284281022103785	0.40828796607831463	0.2855423469930003	0.29586964837337415	0.1840748523610074	0.7942966386465451	0.29849143441751846	In	NA	Sub_train
Cpd44677	-1.2881711649346508	0.04941717161343172	-0.7689710211906348	-0.6407533976926442	-0.1915216014515146	0.1772152954271066	-1	-1	0.9491968689785861	0.050803131021413865	0.4009727860475018	0.11375639058983918	0.4199233649094436	0.22236268686049682	0.02331776206616209	2.7311955854233085	In	NA	Sub_train
Cpd25053	-1.3043145004683487	-0.04717525858846252	-19.43520653525016	-2.1188942926802743	-0.917775260505704	0.0014315350237682205	-1	-1	0.7898251048355698	0.21017489516443025	0.41320870152891837	0.6164551422416913	0.39746775481559043	0.41526615082487445	0.521815153278221	0.06397135189070392	In	NA	Sub_train
Cpd06401	0.5248989133181919	-0.06446034775232913	-41.934013358778465	-4.7327540288380066	-0.08417514843084639	0.14475896860986506	-1	-1	0.8227749334395885	0.1772250665604115	0.973252025985829	0.747125541848525	1.3826864877577163	0.756385592910306	0.05036438207113602	2.2151021111566793	In	NA	Sub_train
Cpd35480	0.16786763797999685	0.08579177437857044	-28.181909831953448	-3.2194437432297245	1.687169794439351	0.11077219436442756	-1	-1	0.9302727482896875	0.06972725171031242	0.7026385272983122	0.38873812969457794	0.7804843301829116	0.5588923788759279	1.2662079402398132	1.6746727366864416	In	NA	Sub_train
Cpd20071	0.16986132370747506	-0.04332910474230873	-6.026415326458948	-2.743070116856098	0.2767302339997905	0.06736560095783414	1	1	0.18383551201063386	0.8161644879893661	0.7041496505731155	0.5873793037972541	0.18970081766158264	0.49672366209097363	0.2980882859346468	0.9844572442362177	In	NA	Sub_train
Cpd38175	-1.7508136807013217	-0.07409833551153941	-32.919821919865534	-3.2194437432297245	-1.3661269088573524	0.035497469089702284	-1	-1	0.9708956521554306	0.029104347844569372	0.7516348105847676	0.8199860113527538	0.9879566544113438	0.5588923788759279	0.82956179835536	0.4777167561082057	In	NA	Sub_train
Cpd25343	-1.993433455433456	-0.008164269577473534	22.35270555266193	0.07341339962741816	-0.9705225132529568	0.006376589968823162	1	1	0.3176008064962612	0.6823991935037388	0.9355295857101337	0.3215430665909678	1.4324174529855451	0.12916098361383943	0.5580206409343551	0.014660792818815159	In	NA	Sub_train
Cpd30563	-0.920817608317605	-0.031901509705249666	6.548061945842331	-1.5528413097805562	-0.5744886344185476	-0.03419836889567853	1	1	0.09407591129413906	0.9059240887058609	0.12253546674746178	0.5009899079496979	0.7403349318525068	0.3413939093091981	0.28618468806955166	0.6305284057778111	In	NA	Sub_train
Cpd10709	-1.9850384110389527	0.4402553776298278	3.0548771738507727	27.19567366252781	-1.0520113897976284	-0.08213611382716912	-1	-1	0.9988026683396353	0.0011973316603647761	0.9291665231658744	3.068383009961937	0.5873689945035437	3.4104054900548713	0.6139542556761011	1.3927944955146772	Outlier	3.275685695102205	Sub_train
Cpd46181	-0.7749843517478375	-0.017066344870084883	-10.965674317893932	-2.4588852658245117	-0.3942688541987672	0.012380130591941754	-1	1	0.4422348725555385	0.5577651274444615	0.012000478606838363	0.38884024537829637	0.02658845151537912	0.45963637064528745	0.16248260524442706	0.11012409510600392	In	NA	Sub_train
Cpd29872	-0.2897125196232332	-0.024209202012941973	-7.856883109102721	-2.5643797713190177	-0.3667963267262399	0.06457793278974397	1	1	0.2792192096952004	0.7207807903047996	0.35581354043490404	0.4428382310608228	0.1095449603464405	0.47340383733814934	0.14362558042352405	0.9401300670398174	In	NA	Sub_train
Cpd02944	-0.19620938828670748	-0.039813377885895	-24.978029318010147	-4.072392323537367	-0.3517445870499156	-0.0039785886758983225	1	1	0.31431883172297015	0.6856811682770299	0.42668466926037546	0.5608014002133717	0.6401869746296284	0.6702056753842552	0.13329413097978246	0.14999863255297205	In	NA	Sub_train
Cpd04683	0.4730213809440612	-0.00025293832545552746	-7.1747326147134425	-2.4245901257351687	0.5504532151478863	0.06580163110432145	1	1	0.14050933882670058	0.8594906611732994	0.93393121151169	0.2617356333563004	0.13941620867660662	0.45516071386398094	0.4859705641386759	0.9595882983480202	In	NA	Sub_train
Cpd41890	3.5515251727961914	0.0992024453657487	60.281558452205296	-2.2971211908275286	4.4206245754573255	0.030475065922807524	1	1	3.823344561504349e-06	0.9999961766554385	3.267297332019645	0.49011902048880013	3.093315148082793	0.43852549378792766	3.142439557589803	0.3978546844028673	Outlier	3.717489919744523	Sub_train
Cpd10339	-1.2736819157592354	0.002494314421797283	-5.0895677795486085	-3.0515132026582457	0.15100266569733714	-0.038044522741832384	-1	-1	0.507465105251266	0.49253489474873396	0.3899905929357072	0.24096717732455886	0.2307252044375831	0.5369767529085401	0.2117894232427447	0.6916867405518816	In	NA	Sub_train
Cpd38085	-1.2359785158661571	0.3835939721807684	3.1845736845300574	19.82341339962742	0.6377192449888015	-0.0375794539872208	-1	-1	0.9956835237270671	0.004316476272932874	0.3614131274242735	2.6400387635353146	0.5930483815448526	2.4482952157346958	0.5458695920813138	0.6842916045991329	In	NA	Sub_train
Cpd35864	-0.5294808988764057	-0.09585897063100156	-48.85507589415529	-5.775387612678099	-1.0903509741203812	0.06044489139179403	-1	-1	0.9002922902473696	0.09970770975263044	0.17407999363882848	0.984490276260031	1.6857585802113662	0.892453562242844	0.6402703816284812	0.8744098853825796	In	NA	Sub_train
Cpd31402	1.6242373367373402	0.11150508370134367	6.1612487590291485	-2.9110830680223145	2.078808068878156	-0.022659907357217	1	1	0.0028109826105793267	0.9971890173894207	1.8065006446713316	0.583123496907187	0.7233964514794562	0.5186500429797942	1.5350267691332722	0.44705340145559985	In	NA	Sub_train
Cpd36149	-0.4491653290529703	-0.005417016830220724	-18.472019722063344	-0.2177953915813732	-0.718874161604605	0.04648648007871326	-1	-1	0.624728450440931	0.375271549559069	0.2349555495083068	0.3007746105592262	0.35528997627303643	0.16716492813059347	0.38529029357488237	0.6524548554626924	In	NA	Sub_train
Cpd01153	-0.1248880350991036	0.09815011447193303	35.67968920392596	6.232515767790972	3.005131467345227	-0.0219857378873195	1	1	0.26433254190799926	0.7356674580920007	0.48074301722707197	0.48216369569354467	2.0160036871278812	0.6746271977150413	2.170851169874871	0.43633332010064313	In	NA	Sub_train
Cpd06747	0.9362081941308747	-0.0821210701935874	-35.592864482845314	-4.2701945213395645	0.6405631052577767	0.1350324003350907	-1	-1	0.6762580091295255	0.3237419908704745	1.285005788784152	0.8806356231021852	1.1050087108895246	0.6960196754333711	0.5478216055512384	2.0604383242812885	In	NA	Sub_train
Cpd36456	-0.2920224719101132	0.2846928732796694	13.693364893321268	13.010226586440606	0.8717851790547351	-0.0309860473938142	-1	-1	0.6678998437587315	0.33210015624126854	0.35406270146551205	1.8923743463926341	1.0532264719070232	1.5591463251540354	0.7065314435554081	0.5794487449864405	In	NA	Sub_train
Cpd23162	-0.4878309839848324	0.3533741919609881	-15.182459282502908	15.453083729297747	-0.5419510846815283	0.0003326339248671204	-1	-1	0.9727247949555116	0.027275205044488486	0.2056487383606167	2.411585747186162	0.21124071207778852	1.877949225760617	0.2638510537282664	0.08144516182615265	In	NA	Sub_train
Cpd46020	-1.6464129231764089	-0.03739601519975517	-6.303036955256567	-3.183061090000337	-0.6673457772756902	-0.016191297979486815	-1	-1	0.6203297586851519	0.3796702413148481	0.6725037758240676	0.5425268200131801	0.1775876059359113	0.5541442930473286	0.34992143196420405	0.3441949632156622	In	NA	Sub_train
Cpd06214	-3.269248937354743	0.4936388362764443	-7.01955891637479	28.225748850497734	-1.4271993597224408	-0.025745136383560102	-1	-1	0.9999889659203666	1.1034079633382296e-05	1.9025398032754761	3.4719469029576633	0.14621123721577675	3.5448345370942733	0.8714816662302035	0.4961121435640203	Outlier	3.6481770391907555	Sub_train
Cpd45593	-1.1585008352643211	-0.04838502618876617	-18.82446552668514	-2.500094057033304	-0.992071052000965	-0.006301188089376928	-1	-1	0.6481670420760008	0.3518329579239992	0.30268856275414363	0.6256006441401446	0.3707235151172889	0.46501428732218675	0.572811465347279	0.18693067379662395	In	NA	Sub_train
Cpd24618	-1.171347467501316	-0.03124119265439663	-19.738503238546862	-0.421092094878076	-0.6364565791870226	0.010772194364427551	-1	-1	0.8744560343162109	0.12554396568378906	0.3124257267958987	0.49599809725759325	0.41074906328991423	0.19369598373662922	0.328719219112173	0.08455603256060985	In	NA	Sub_train
Cpd15590	0.19510444952014933	-0.002780630584370585	-13.549190801410413	-0.4242698812091276	-0.13822489815481154	-0.038678355086121885	1	1	0.10168194507040385	0.8983180549295962	0.7232827939861294	0.2808442740132425	0.13972017696152175	0.19411069791785324	0.013264866086389803	0.7017654145345813	In	NA	Sub_train
Cpd43500	0.3519387251752393	-0.06267074047448047	-24.24369629591591	-2.747346804286051	0.12551136558145246	0.12611639432820548	-1	-1	0.6597417631223623	0.3402582368776376	0.8421560551841687	0.7335966155051985	0.6080306627300719	0.4972817873835816	0.19429230436706	1.918663423424944	In	NA	Sub_train
Cpd19798	0.14898220282835406	-0.0343188723913895	9.435706945726114	6.815519764374722	-0.2314149167202456	-0.04856846497623178	1	1	0.07360278377783114	0.9263972162221689	0.6883242247885917	0.5192644881498895	0.8667843907187887	0.7507116162081936	0.050700362264227	0.8590297039536197	In	NA	Sub_train
Cpd05656	-1.8412643333416523	-0.042560630633147814	-17.31319415317498	-0.14162309276813614	-1.9902061255114545	0.06470273000542036	-1	-1	0.9347407644218075	0.06525923557819249	0.8201922991307873	0.5815698562451133	0.30454521155568287	0.1572241299637678	1.257927091298445	0.9421144884125716	In	NA	Sub_train
Cpd20220	-2.1158529620068105	-0.03618624759945152	-16.070920820964446	-2.890872314658296	-1.5584346011650445	-0.04252450893227574	-1	-1	0.7905852902045996	0.2094147097954004	1.0283180142589612	0.5333813181147268	0.25014628418463936	0.5160124565721186	0.9615609721016818	0.7629237493086519	In	NA	Sub_train
Cpd27346	-3.5460488888888904	-0.10585897063100158	-51.90007589415529	-5.239387612678097	-1.9273509741203811	0.09660539374325816	-1	-1	0.9999244806481192	7.551935188077882e-05	2.1123416007517246	1.0600874562155687	1.8190985864321187	0.822503358554195	1.2147835854419724	1.4494040735690248	In	NA	Sub_train
Cpd14557	-0.1774230230073229	0.048867721063981115	4.937622385402765	-0.588555595494842	0.8474893875594739	-0.028788245196012	1	1	0.109012426166749	0.890987573833251	0.4409238813043633	0.10960269938349056	0.6698140710948194	0.21555065906975787	0.6898549166603937	0.5445011251155432	In	NA	Sub_train
Cpd20134	-0.7740947202485688	-0.04882361023681423	-29.713777963821588	-2.8166964904824714	-0.40239064512108896	0.03494801854025173	-1	-1	0.8778538939873018	0.12214610601269814	0.011326178316670018	0.6289162158607363	0.8475645621148231	0.5063322065537	0.16805736763807866	0.46897985114048124	In	NA	Sub_train
Cpd32399	0.3947907149030739	-0.006296894369411515	-16.382424922405754	-0.3987659499109928	-0.8264698617751902	-0.016700333108099912	1	1	0.05719002229787529	0.9428099777021247	0.8746359180616892	0.3074262366261304	0.26378699315802984	0.19078233002761846	0.45914351988498836	0.35228921582560746	In	NA	Sub_train
Cpd05391	-2.1617301403622617	-0.015383720114532972	-15.67369425472066	2.810711256512775	-1.8429888334066515	-0.11145942209784583	-1	-1	0.8438951264412898	0.15610487355871017	1.0630908327828283	0.3761200767339863	0.23275180378595478	0.2280676407250275	1.1568777745196195	1.859069318529019	In	NA	Sub_train
Cpd07923	-2.114341256418576	-0.0700331581056753	-40.57747986746069	-3.1190956202406634	-2.190206125511454	0.0020653673680577343	-1	-1	0.9778179922417033	0.02218200775829673	1.0271722100494278	0.7892544165625244	1.323284128424064	0.5457965362586548	1.3952062319946195	0.05389267790800401	In	NA	Sub_train
Cpd09660	-2.364341256418576	-0.0387144767869939	-24.796710636691465	-4.233381334526377	-2.3506456859510143	-0.03474781944512908	-1	-1	0.8412729537854395	0.15872704621456044	1.2166608608904363	0.5524940178006752	0.6322470619547608	0.6912154032020077	1.5053312569486936	0.6392653107455354	In	NA	Sub_train
Cpd24473	-2.131852390852395	-0.13446034775232896	-46.50301335877847	-6.140754028838008	-2.9301751484308465	-0.014555108608205957	-1	-1	0.9331189039950015	0.0668810960049985	1.0404448550036673	1.276305801537287	1.5827621818209738	0.9401353817043688	1.9031177900354306	0.31817764271179383	In	NA	Sub_train
Cpd06935	-0.7504519448735402	-0.0311731937987436	-32.34512282614922	-3.256206036720306	-0.5693046228803363	-0.0295045348798007	-1	-1	0.7133999867864196	0.28660001321358036	0.006593972115134787	0.49548404508483596	0.9627906837278647	0.5636900093194503	0.28262640482292817	0.5558909670273974	In	NA	Sub_train
Cpd02785	0.5748989133181928	0.03553965224767097	8.703986641221533	2.5532459711619917	1.8658248515691536	-0.05024103139013494	1	1	0.07383132866637176	0.9261686713336282	1.0111497561540312	0.008846257706851858	0.8347424892559013	0.19446736245442414	1.3888360038588399	0.8856254618886922	In	NA	Sub_train
Cpd43666	0.2508398240763381	-0.06212128992502985	-25.139300691520305	-3.2616325185717656	-0.0140490739789869	0.12391859213040332	-1	-1	0.6592217776639531	0.340778222336047	0.7655276777012113	0.7294429242988497	0.6472490192756296	0.5643981875112831	0.09849861827687223	1.8837158035540473	In	NA	Sub_train
Cpd28702	-1.5318949938949946	0.042385180971977056	-22.98795378799741	-3.1353778091637903	0.6921148493844059	0.040991974584207766	-1	-1	0.9840648167362988	0.015935183263701264	0.5857043841575028	0.060596524393068736	0.5530419225601158	0.5479214288550536	0.583206501226702	0.565085805785449	In	NA	Sub_train
Cpd19755	-0.92519362134747	0.2530437649712478	18.63460804462721	16.652332951187912	-0.9017445870499158	-0.06395308036084718	1	-1	0.5902813219475588	0.4097186780524412	0.12585228596782896	1.6531160127702293	1.2696026270904008	2.034456179761868	0.5108117678942631	1.1036630430499017	In	NA	Sub_train
Cpd15331	0.28851104292674296	-0.004978432782172785	-12.584905087124698	-0.3088852658245122	-0.13547764540755886	-0.03922780563557245	1	1	0.07809397918409067	0.9219060208159093	0.7940807514432098	0.2974590388386354	0.09749427773608987	0.17905253122253562	0.015150568568480072	0.710502319502306	In	NA	Sub_train
Cpd35859	-1.3744400543276951	0.09018737877417483	-27.42751422755785	-3.2194437432297245	-0.096896139626583	-0.027689344097110904	-1	-1	0.9015615078115835	0.09843849218841644	0.4663606878900624	0.42196765934536373	0.7474494813871753	0.5588923788759279	0.04163274837036439	0.5270273151800945	In	NA	Sub_train
Cpd02876	-0.5991010866818085	-0.06546034775232899	-14.83901335877846	-7.262754028838008	-0.8881751484308475	-0.06924103139013492	1	1	0.03693118383466376	0.9630688161653362	0.12131105180465486	0.7546852598440777	0.19620127641082305	1.0865609946496373	0.5014977635274872	1.1877476356725998	In	NA	Sub_train
Cpd35233	-0.7931213730090142	-0.005966467379671213	-14.745646095689722	-2.1699931937791748	-1.039753282483726	-0.012854179261946066	1	1	0.30536301453733306	0.694636985462667	0.025747517363058567	0.304928301765574	0.19211274063378952	0.42193476750422937	0.6055403434830309	0.291130881051537	In	NA	Sub_train
Cpd17559	-0.7378625834468834	0.13458200677826676	-10.571718273937886	-2.380313837253084	1.698588288658376	0.006926040518273712	-1	-1	0.833169754240214	0.16683024575978597	0.016136136561882897	0.7575785275738124	0.009337186703621445	0.44938247618133315	1.2740455456119733	0.02339769778653952	In	NA	Sub_train
Cpd28396	-2.75417209690894	-0.05553306062481336	-23.245921724928788	-4.167960611036164	-1.3934969730228428	0.0010863845051082943	-1	-1	0.9833176940006881	0.0166823059993119	1.512134940973378	0.6796377686991686	0.56433829245016	0.6826777298184272	0.8483484928025485	0.06945964794229234	In	NA	Sub_train
Cpd11096	-3.1731324652097843	0.003043764971247772	-15.569787559768386	2.1484867973417536	-1.8495467848521137	-0.04903353373084337	-1	-1	0.9914886921662515	0.008511307833748556	1.8296878807540937	0.23681348611821107	0.2282017481697597	0.14164462616044118	1.161379124215421	0.8664248399063685	In	NA	Sub_train
Cpd38925	0.3300156249999966	-0.06885897063100188	-38.23407589415529	-4.1843876126780986	-0.009350974120381215	0.10583809523809523	-1	-1	0.7878248991531142	0.21217510084688584	0.8255393404863326	0.7803778903800819	1.2206668869205244	0.6848215210700076	0.10172337383434328	1.5962148022805045	In	NA	Sub_train
Cpd30607	1.3940175565175597	-0.03464876245250236	-16.081058933278552	-2.5319621889014354	1.239797079867167	0.15151591681860715	1	1	0.2576534986004273	0.7423465013995727	1.632004502468293	0.5217583639814387	0.2505902303123995	0.469173209552322	0.9591332311028908	2.3225454733130184	In	NA	Sub_train
Cpd22594	-0.04662219277604099	0.07974781833461446	-32.312679062722694	-3.209553633339614	1.7954115526811092	0.07780516139739459	-1	-1	0.9605150712597952	0.03948492874020479	0.5400649727020009	0.343047526424748	0.9613699771212578	0.557601678873472	1.3405046180341715	1.1504584386229806	In	NA	Sub_train
Cpd12497	-0.3004011895410149	0.2405558288243951	0.5860697304007816	17.381074297894276	0.11686517696108566	0.04476078020852179	-1	-1	0.9749400175713727	0.025059982428627274	0.3477120138668827	1.5587107371535407	0.47926035743705375	2.129559921624649	0.188357597646555	0.6250142135637001	In	NA	Sub_train
Cpd39189	-1.3175738324175839	-0.05431811573131961	-24.901140601184224	-3.0079052816912633	-1.6051378978683413	-0.01175527816304497	-1	-1	0.6727426445729823	0.3272573554270177	0.4232586732173729	0.6704531279242177	0.6368200314506877	0.5312857399345122	0.9936179142972171	0.2736570711160884	In	NA	Sub_train
Cpd03573	-0.5131010866818082	-0.057460347752329	-35.696013358778465	-5.967754028838008	-0.8961751484308467	-0.06224103139013493	1	1	0.294748875970853	0.705251124029147	0.18649514769396197	0.6942075158796477	1.1095255817462044	0.9175581704391892	0.5069889291553337	1.0764394663837917	In	NA	Sub_train
Cpd03472	0.5578989133181924	0.03353965224767097	8.47798664122152	2.9372459711619925	1.8918248515691536	-0.057241031390134936	1	1	0.08148583889831318	0.9185141611016868	0.9982645278968425	0.006273178284255677	0.8248459896152144	0.24458094121644133	1.4066822921493425	0.9969336311775003	In	NA	Sub_train
Cpd29934	-0.43696526687598	0.009856732052992123	-5.273366625586238	-2.4231709801102266	0.38155532162540856	0.06183068004249121	-1	1	0.47617719516665746	0.5238228048333425	0.24420264279668405	0.18530937626723293	0.2226766857925832	0.45497550952530824	0.37003977569787716	0.8964455422011954	In	NA	Sub_train
Cpd38770	-0.6714168233082731	0.026421826593231737	1.6939278991313629	-3.767208731336916	0.20048798938317186	-0.023604967110332217	1	1	0.10897310127749316	0.8910268987225068	0.06649900633296495	0.060081932973334175	0.527773268803309	0.6303779618826599	0.24575593680606198	0.4620809544538553	In	NA	Sub_train
Cpd33796	0.3112742313865903	0.2770005655873617	0.9741341240904992	11.547589223803241	-0.1600829528133963	-0.014502530910297719	1	1	0.3196843815386251	0.6803156184613749	0.8113342149235941	1.834222669503759	0.49625362793578587	1.368266135901961	0.00173840871771287	0.3173415959547101	In	NA	Sub_train
Cpd44816	-1.5705887473522333	-0.06761579541953536	-24.36237761459723	-3.185258892198138	-1.5063567662866792	0.010731778943590113	-1	-1	0.8428842224391371	0.15711577756086292	0.6150324927118499	0.770979836362332	0.6132276964808943	0.5544311152700966	0.9258149699945855	0.083913380202831	In	NA	Sub_train
Cpd38669	0.7340156249999965	-0.06085897063100165	-9.377075894155288	-0.2733876126780981	-0.04035097412038091	0.09983809523809528	1	1	0.1629491771466407	0.8370508228533593	1.1317530002454022	0.71990014641565	0.0429759897665875	0.1744199415433179	0.08044510702643641	1.5008078000329554	In	NA	Sub_train
Cpd19362	-0.20431450046834865	0.06820935679615296	28.68951873947511	0.8107760369900557	1.9888181460877028	-0.04582121222897904	1	1	0.043556524684486564	0.9564434753155134	0.4205413621715187	0.2558200110914357	1.7099053708014451	0.03293212787519052	1.4732580727733298	0.815345179114998	In	NA	Sub_train
Cpd12567	-0.3997437264228295	0.19557101776727787	1.429930077710465	11.408147701208456	-0.24426885419876734	0.019522987734798904	-1	-1	0.8053214995503966	0.1946785004496034	0.27241488072745	1.2186382514784657	0.5162128513482916	1.3500684439091242	0.05952324972229609	0.2237038596864206	In	NA	Sub_train
Cpd42124	4.6530289321946885	0.09093176867401928	46.96652085822032	-2.6512565291733927	5.33866968823928	0.004911156148371429	1	1	1.9121336448657544e-06	0.9999980878663551	4.102187177078525	0.42759503706692625	2.5102520296553674	0.484741611419722	3.7725817786049514	0.008641315148097193	Outlier	4.207827298114251	Sub_train
Cpd12893	-0.6891091999787636	-0.03245096025470028	1.7634465612269443	1.6614444045051573	-0.16185127178118475	0.01909833440102476	1	1	0.456376148289499	0.543623851710501	0.053088987991116235	0.5051435991560467	0.5308174786017599	0.07808359148893587	0.0029521752595865966	0.21695137609145068	In	NA	Sub_train
Cpd30587	1.4220395345395382	-0.03409931190305187	-15.60303695525657	-2.552841309780556	1.221115761185848	0.15371371901640934	1	1	0.2367034945678379	0.7632965054321621	1.6532438897054174	0.5176046727750909	0.22965773326047587	0.4718980206686175	0.9463104542246765	2.3574930931839155	In	NA	Sub_train
Cpd02804	-1.128647433595344	-0.058992742670924164	-4.729333352465011	-4.443424081833088	-1.2084023672412385	-0.013715061195590182	1	1	0.14229597427557372	0.8577040257244263	0.28006103953306694	0.7057919893220467	0.24649980566853746	0.7186268452867612	0.7213003506565692	0.3048199084812136	In	NA	Sub_train
Cpd28449	-1.6769499389499398	-0.0526697640829679	-27.415975766019386	-2.8551580289440097	-0.6353576780881217	0.054728238320471516	-1	-1	0.98048408439666	0.01951591560333995	0.6956494475026155	0.6579920543051725	0.7469442142169562	0.5113515954521393	0.327964938119337	0.783508429978558	In	NA	Sub_train
Cpd36723	-0.8546598345474757	0.2676599062467023	8.898859398815775	15.671215597429613	-0.15953350226394555	-0.038128904536671344	-1	-1	0.8894653978328497	0.11053460216715033	0.07239087757007602	1.7636099189958385	0.8432759325103747	1.9064163313703362	0.0013612682212946754	0.6930285095668571	In	NA	Sub_train
Cpd07233	-2.7077478498251693	0.06952728145476425	-30.44066668064751	-4.342172543317586	-0.6775687628740918	-0.05178078647809612	-1	-1	0.9883404618571519	0.0116595381428482	1.4769474691885245	0.2657831498499235	0.8793948892160918	0.7054131032290216	0.3569384453556938	0.9101093647449904	In	NA	Sub_train
Cpd41521	0.42666399990051396	-0.03464876245250236	-1.4387512409708552	-1.9896544965937433	0.3826542227243101	-0.003004484792673628	1	1	0.036588819693042396	0.9634111803069576	0.8987944211498327	0.5217583639814387	0.39059380869531174	0.39839982608432917	0.3707940566907136	0.1345092439902778	In	NA	Sub_train
Cpd35087	-1.2315829114705523	-0.04168075309395702	-5.4165252165688385	-3.2194437432297245	-1.2925005352309786	-0.0470083014330802	1	1	0.1499952012503134	0.8500047987496866	0.3580814588380577	0.5749182301782091	0.21640779665886428	0.5588923788759279	0.7790249718353396	0.834221282842285	In	NA	Sub_train
Cpd33221	-0.8425719224595636	-0.016406027819231717	-2.563228513272139	-1.309004182790164	-0.5183247110551545	-0.025491541899308703	1	1	0.2161746783153653	0.7838253216846347	0.06322878895798326	0.3838484346861907	0.3413531497515522	0.30957216173488306	0.2476340123822896	0.49207969530919704	In	NA	Sub_train
Cpd22140	0.5143668182129695	0.05337419196098805	-2.2566351066787327	-2.087026160812142	2.9278291350986922	0.1580249416171748	-1	-1	0.824731765151947	0.17526823484805293	0.9652691760177579	0.14367034852003316	0.35477882027450997	0.4111072285947391	2.117791181151799	2.4260465639107354	In	NA	Sub_train
Cpd26156	-3.24504888888889	-0.05846034775232911	-9.737013358778471	-0.6037540288380079	-3.039175148430847	0.027605393743258155	-1	-1	0.9688390847307374	0.031160915269262585	1.8841972651391503	0.7017672338752022	0.027214392468742802	0.21753411710726311	1.977934921714846	0.352223547722201	In	NA	Sub_train
Cpd08752	-2.2549632230690286	-0.07177469755814213	-34.10151380359283	-5.268987991607523	-2.103139209346501	-0.061083482248221764	-1	-1	0.8840183487749159	0.11598165122508408	1.1337572770062418	0.8024199637013046	1.0397027309720042	0.8263663297022819	1.3354438748236663	1.0580330841197654	In	NA	Sub_train
Cpd20246	-0.8038523908523953	-0.01685897063100184	-50.26607589415529	-5.8593876126780975	1.4026490258796187	0.19744489139179397	-1	-1	0.9994825688284107	0.0005174311715892896	0.0338811417362309	0.38727255461128596	1.7475460182335276	0.903415907597035	1.0709141071493369	3.0528697700349676	In	2.5847845398364386	Sub_train
Cpd23130	-2.023852390852395	-0.007858970631001716	-52.85907589415529	-5.200387612678099	-0.5523509741203814	0.06960539374325815	-1	-1	0.9989986337397029	0.0010013662602970839	0.9585857578403517	0.31923509265130123	1.8610930251729072	0.8174136982111778	0.27098949315577125	1.0200725634550503	In	NA	Sub_train
Cpd22325	-0.7394793356331841	0.05776979635659245	-17.429162579206203	0.2360507622647809	0.7915653988349555	0.022860106452339643	-1	-1	0.9201445219374481	0.0798554780625519	0.014910711799777376	0.17689987817081895	0.30962344822182875	0.10793613912901075	0.6514689310783714	0.2767679418505456	In	NA	Sub_train
Cpd23328	-1.3389298850837337	-0.05486756628077022	-18.150591150634774	-1.7941690179549992	-0.9760170187474624	-0.0062607726685394785	-1	-1	0.7699672597906309	0.23003274020936915	0.43944559164536595	0.6746068191305664	0.34121467653122595	0.37288816741090913	0.5617920458985357	0.1862880214388449	In	NA	Sub_train
Cpd01055	-0.3995060915834108	-0.02497821305073021	-25.80879854877938	-4.1998648510098935	-0.6176786529839815	-0.022659907357217	1	1	0.3015043958465169	0.6984956041534831	0.2725949971479071	0.44865173764197	0.676566210885385	0.6868413643047965	0.3158301312461247	0.44705340145559985	In	NA	Sub_train
Cpd36001	-0.627736757624399	-0.02519723661044052	-18.393448293491915	0.9574793336933528	-0.41337965611009975	0.0036293372215704203	-1	-1	0.7374038911009896	0.2625961088990104	0.09960651319330073	0.45030749398776226	0.3518493474472605	0.013786744505429485	0.17560017756643978	0.029023732019806493	In	NA	Sub_train
Cpd13480	0.3641875033179395	-0.029154256957996862	1.1332267810071652	-2.955039111978359	0.3908959809660681	0.007010422313112668	1	1	0.028696505182882137	0.9713034948171179	0.8514400729630132	0.4802214519179564	0.5032202669712356	0.5243864874351533	0.3764511641369844	0.024739466801514953	In	NA	Sub_train
Cpd30898	0.7555560180560212	0.004911677107937114	-3.000289702509316	-3.0599841669234134	1.0299069699770569	-0.011670896368206006	1	1	0.02441303989487109	0.9755869601051289	1.1480796403204867	0.2226925971243674	0.32221431832569514	0.5380822485723232	0.8150655614711908	0.2723153021011128	In	NA	Sub_train
Cpd03232	-0.5581010866818081	-0.061460347752328996	-40.51501335877847	-7.270754028838008	-0.8001751484308466	-0.03824103139013494	1	1	0.45421304279317576	0.5457869572068242	0.15238719054258051	0.7244463878618628	1.3205487311642032	1.087605027540513	0.4410949416211697	0.6948114573935924	In	NA	Sub_train
Cpd40584	1.2673233405598547	0.10710947930573927	9.65740260518299	0.29386198692274024	3.065071805141893	-0.01729019907838791	1	1	0.03665844012753994	0.9633415598724601	1.5359760382635534	0.5498939672564013	0.8764924040557651	0.10039153662842401	2.211993960203695	0.3616687731511108	In	NA	Sub_train
Cpd36867	-0.7101543400419813	0.03469287327966936	-22.96103071107433	-2.049114072900054	0.6640928713624279	-0.027689344097110904	-1	-1	0.8122633762267639	0.18773662377323608	0.03713772720175955	0.002444847504193654	0.551862965829605	0.4061595452519918	0.5639723359093809	0.5270273151800945	In	NA	Sub_train
Cpd34526	0.8030324731448318	-0.02684558825879223	-1.6220197220633477	-2.5128503366363177	0.538268695538252	-0.034282750690517484	1	1	0.010006583633461075	0.9899934163665389	1.1840646380064566	0.4627685676068074	0.38256851463654634	0.4666790342560303	0.4776071622296445	0.6318701747927864	In	NA	Sub_train
Cpd11933	0.5975090208299177	-0.009923487727227674	6.704655352435736	1.937818030878785	0.22880806887815605	0.06897353718534835	1	1	0.07071207445420735	0.9292879255457926	1.028287191225099	0.334842259695769	0.7471921291626195	0.11415148600200636	0.26519471769365593	1.0100253067816118	In	NA	Sub_train
Cpd37179	-0.7749895048771461	0.29348408207087817	6.808200058156438	13.506929883143899	0.30090605817561444	-0.039777256185022994	-1	-1	0.8726400158234364	0.12735998417656352	0.012004384444919546	1.9588334056942054	0.7517263333350084	1.6239681474995926	0.3146824677770414	0.7192392244700302	In	NA	Sub_train
Cpd45579	-1.9282810550445408	0.15765892985518987	39.88102897880936	16.44825759131834	1.507379497449584	-0.10630118808937693	-1	-1	0.9423468506626256	0.05765314933737445	0.8861470239151387	0.9320335582404379	2.1999796055904253	2.0078235062717362	1.1428006528584869	1.7770473779224554	In	NA	Sub_train
Cpd40800	2.7508398240763383	0.113702885899146	18.467842165622546	1.8674883605491133	3.7870498271199136	0.012929581141392305	1	1	0.0023620866278234454	0.9976379133721766	2.6604141861112955	0.5997382617325809	1.2622999790300098	0.10497317487343164	2.707556572497028	0.1188610000737283	In	NA	Sub_train
Cpd00067	-0.6091010866818083	0.059539652247670986	27.093986641221534	7.651245971161993	1.5808248515691536	-0.028241031390134938	1	1	0.4567353659517863	0.5432646340482137	0.11373150577101468	0.1902794896001422	1.6400373051506925	0.8597773221647449	1.1932132283667907	0.5357997869810093	In	NA	Sub_train
Cpd28270	-1.2873894993895	-0.03948295089615482	-23.950041700085322	-2.9430701168560978	-0.2760170187474624	0.03824472183695503	-1	-1	0.9393483575128062	0.06065164248719383	0.4003803190492638	0.5583034653528162	0.5951715804197917	0.5228244843628574	0.08131505346192415	0.5214012809468274	In	NA	Sub_train
Cpd44405	-1.7079513847148706	-0.05387953168327167	-14.5838061860258	-3.2687753757146223	-1.3706424805723936	-0.015641847430036264	-1	-1	0.673180613441343	0.3268193865586571	0.7191471360310853	0.6671375562036269	0.18502579989114473	0.5653303597352789	0.8326612673793241	0.3354580582479378	In	NA	Sub_train
Cpd31297	0.6846768971769006	-0.021461949265689284	-13.32611387833349	-1.9369072438464905	0.7667201567902435	0.1185488838515742	1	1	0.37712475334983453	0.6228752466501655	1.0943564843677616	0.42206977502908216	0.12995167833729085	0.3915160927378982	0.6344152636869388	1.7983311752495577	In	NA	Sub_train
Cpd45768	-2.475533802297288	0.03842816062442072	19.854105901886296	13.871334514395269	-0.8700930300229434	-0.02882866061684945	-1	-1	0.9841187915659602	0.015881208434039874	1.3009397628989725	0.030682566462874705	1.3230042204805883	1.6715244500763096	0.4890862751424694	0.5451437774733222	In	NA	Sub_train
Cpd18309	-0.2863097884774163	-0.012890300962818114	-16.277479867460695	2.2732120720670284	-1.3171292024345314	-0.05955747596524277	1	1	0.17297785314829184	0.8270221468517082	0.3583926561708861	0.3572705311023091	0.2591914679431821	0.15792178730252263	0.7959299831863185	1.0337678033081068	In	NA	Sub_train
Cpd12884	-1.251746562616126	0.009856732052992123	12.477182824963212	2.5894663825271356	0.3650718051418919	-0.044088478785788435	1	1	0.48235264446410264	0.5176473555358974	0.37336459104447167	0.18530937626723293	0.9999700763206748	0.19919427505270487	0.3587255608053352	0.7877926951968496	In	NA	Sub_train
Cpd12642	-1.0024909791700822	0.27084574304200304	7.230479528259909	16.715840008900766	0.017819057889144386	0.004687822899634063	-1	-1	0.9762847227906587	0.02371527720934133	0.1844401741573548	1.7876939467481712	0.7702178759197352	2.0427441118937355	0.12037276706911947	0.01219257444213694	In	NA	Sub_train
Cpd32241	-0.931806619306616	-0.060472938276678274	-21.720619372838982	-2.7748193317585783	-0.7349281948581079	0.032285147587837966	-1	-1	0.7601526386782902	0.23984736132170986	0.13086463821300068	0.7169818506798056	0.49754557484221806	0.500867065168181	0.39630971302362583	0.42663709531683536	In	NA	Sub_train
Cpd28713	0.31315995115995066	0.17040715899395512	-20.46652521656884	-3.152410776196757	4.322334629604185	0.04483812843036161	-1	-1	0.964040978855174	0.03595902114482601	0.812763504906467	1.0284065754722043	0.4426290156965793	0.550144301081505	3.07497376106084	0.6262441405595194	In	2.3623108685140783	Sub_train
Cpd27400	-2.1500268620268628	-0.010362071775275736	-26.60333840338203	-2.9996635234495037	-0.4974455901760336	0.037145820738053933	-1	-1	0.9913229461131983	0.00867705388680168	1.054220279094062	0.3381578314163607	0.7113589692286866	0.5302101565991323	0.2333026735184032	0.5039274710113787	In	NA	Sub_train
Cpd13919	-1.1308674417370053	0.032384204580464614	0.6898201876005746	0.2273784704392235	0.5601267501968372	0.0009664662691566268	-1	-1	0.7295939502788626	0.2704060497211373	0.28174370492354467	0.015008036806956183	0.48380357142996877	0.10906790886715469	0.4926104370337475	0.07136648784345284	In	NA	Sub_train
Cpd07996	-1.6648907069680263	-0.0551979932705104	-36.16813920812004	-1.3718428729879155	-1.523173158478487	-0.013868698566008206	-1	-1	0.9624818328072129	0.037518167192787166	0.6865090971088894	0.6771047539911218	1.1301998883761497	0.31777286915813047	0.9373576693430917	0.3072629219720102	In	NA	Sub_train
Cpd22823	-0.8642046103584587	-0.029043390456594313	-19.91432741437104	-2.883180006965988	-0.5512917440221876	0.031101864694097894	-1	-1	0.7106286875031658	0.28937131249683423	0.07962538433408828	0.4793833324321995	0.41844837255039197	0.5150085787924308	0.27026244216737344	0.40782151636641095	In	NA	Sub_train
Cpd16537	0.6677369158847155	-0.03312838170192059	-9.023704705689438	-1.7738129201508366	-0.08238294333966667	0.015372098790822582	1	1	0.03687122829105993	0.9631287717089401	1.081516747566449	0.510264714261172	0.05845005100411498	0.3702316129562314	0.05159454394547833	0.15769988121854076	In	NA	Sub_train
Cpd15713	-0.5142362098205097	-0.05607733388107387	-13.499740251959865	-2.735808342747589	-1.179983139913053	-0.031074235499014263	1	1	0.10948578821690191	0.8905142117830981	0.18563477588559818	0.6837523210290197	0.13755474623201253	0.4957759707140498	0.7017935151222564	0.5808510387782788	In	NA	Sub_train
Cpd14755	0.8857637901794905	-0.02860480640854637	-25.9272127794324	-3.2297643867036334	-0.15690621683613012	0.05747549106772426	1	1	0.12442444395178254	0.8755755560482175	1.2467712205952455	0.4760677607116086	0.6817515488991451	0.5602392652811478	0.00044208920817574417	0.8271929548171796	In	NA	Sub_train
Cpd12064	-0.4222711989503022	0.002164424360684425	0.26784216562255225	4.352653195713948	-0.5030600629899762	-0.042015473803662634	1	1	0.22892487677035112	0.7710751232296489	0.2553400792230953	0.24346105315610805	0.4653252292048225	0.42929740326829663	0.23715642353520355	0.7548294966987065	In	NA	Sub_train
Cpd24549	0.6308503346964863	0.13414342273021884	-8.963228513272133	-3.2194437432297245	3.329477486747042	0.08879417238640558	-1	-1	0.7157020366908666	0.2842979633091333	1.0535583935524697	0.7542629558532217	0.0610982926701678	0.5588923788759279	2.393480884033401	1.3251965379774675	In	NA	Sub_train
Cpd18359	-0.8588372610048887	0.278318490245973	6.261531121550298	16.868816467671422	-1.8654808507861795	-0.07109593750370431	1	-1	0.5775185356356523	0.4224814643643478	0.07555717718368686	1.8441858082622469	0.7277877982257294	2.062708168704511	1.1723161986115447	1.2172428076303181	In	NA	Sub_train
Cpd44600	-0.16399534075882669	0.20985673205299216	-0.04644354866316354	13.853752096812851	-0.4025106124405258	-0.0068506386388274745	-1	-1	0.7552578329900325	0.24474216700996757	0.4511014548771205	1.3266342228435195	0.45156271390171876	1.6692298722941659	0.16813971269069822	0.19566757876434826	In	NA	Sub_train
Cpd36459	-1.0260884059760471	0.291286279873076	11.357101157057535	16.259127685341703	-0.5012917440221877	-0.040326706734473534	-1	-1	0.8754980942038083	0.12450190579619173	0.20232595243248175	1.9422186408688127	0.9509219001084273	1.9831412759607645	0.23594265699332978	0.7279761294377544	In	NA	Sub_train
Cpd21905	0.7846964885426403	0.2885390271258232	-13.018173568217193	13.74374306995709	0.6893675966371533	0.09044252403475724	-1	-1	0.9318654540281697	0.06813454597183033	1.1701667940700136	1.9214501848370713	0.11646702714959706	1.6548732420028403	0.5813207987446118	1.3514072528806407	In	NA	Sub_train
Cpd00596	-0.6971010866818084	-0.08046034775232891	-22.570013358778468	-6.898754028838008	-0.5531751484308467	-0.033241031390134936	1	1	0.23063537906723275	0.7693646209327673	0.047031500674979666	0.8680810297773834	0.5347403858008521	1.0390574981148089	0.27155520286139395	0.6153056221873008	In	NA	Sub_train
Cpd42661	4.017872791109305	-0.059923487727227664	-9.262377614597227	-3.2687753757146223	2.9985882886583752	0.028863647075458236	1	1	0.00033624086476380377	0.9996637591352362	3.6207676560879225	0.7128281594734569	0.047998606945497665	0.5653303597352789	2.1663599601371084	0.3722312441377344	Outlier	3.005695826716876	Sub_train
Cpd45021	-0.4700392968027827	0.003263325459585525	-19.128861131080747	-2.8610830680223147	-0.1596534695833828	0.006885625097436262	-1	1	0.47603950188519983	0.5239604981148002	0.2191340295618641	0.2351536707434116	0.38405294427449077	0.5121248374118232	0.0014436132739145235	0.02275504542876047	In	NA	Sub_train
Cpd32560	1.0019335720459308	0.2956818842686804	4.656551706508081	12.049237575451595	0.5184884757580325	0.02450845810069129	1	1	0.20376824564185902	0.796231754358141	1.3348226415327094	1.9754481705195988	0.6575060362599136	1.4337333082487471	0.46403010435859443	0.3029786567537186	In	NA	Sub_train
Cpd19226	-0.8418523908523947	-0.06846034775232912	5.457986641221523	9.019245971161993	-2.3761751484308467	0.013605393743258157	1	1	0.36613357163673677	0.6338664283632632	0.0626834166640637	0.77736441383074	0.6926007289299362	1.0383069465044308	1.5228545703070266	0.12960720914458462	In	NA	Sub_train
Cpd06459	-2.475263974948728	-0.07403033665588657	-34.76467169832967	1.906951858016536	-2.8790790589705613	0.00433005158636471	-1	-1	0.9915859387078961	0.008414061292103916	1.300735246018018	0.8194719591799979	1.0687422967551081	0.11012332354155235	1.8680456537652166	0.017881555857003278	In	NA	Sub_train
Cpd12647	-0.6926008692799726	-0.014319092122832071	-0.7096303618499732	-0.6209731779124246	-0.02064248057239374	0.056336174547985715	-1	-1	0.5216687534984448	0.4783312465015553	0.05044246117084005	0.36807178934655477	0.42252188178485495	0.21978128685558523	0.09397293231985533	0.809076492523952	In	NA	Sub_train
Cpd19337	-1.4471716433254918	0.006121444708240763	23.031826431782807	-2.0661470399330213	-0.050192842923286296	-0.048019014426781234	1	1	0.07304106495528273	0.9269589350447173	0.5214879305809232	0.21354709522591403	1.4621560350041396	0.4083824174784435	0.0736896905658997	0.8502927989858954	In	NA	Sub_train
Cpd44442	-2.475533802297288	-0.057176234979974976	-13.361278713498326	1.9559498990106523	-2.60690621683613	-0.02882866061684945	-1	-1	0.9148490946374042	0.08515090536259588	1.3009397628989725	0.6920597034417163	0.13149154018938636	0.1165177693398419	1.6812273843199648	0.5451437774733222	In	NA	Sub_train
Cpd44397	-0.4894715201810644	-0.14906074766355434	-22.38752725856695	-5.434171183800613	-0.6045693146417568	0.127531837677334	-1	-1	0.7489971647689557	0.25100283523104433	0.20440528639869732	1.386680707488459	0.5267493520611463	0.8479234154109532	0.3068319377325445	1.9411706245568747	In	NA	Sub_train
Cpd11489	-3.2978203659261722	0.07634560319373761	-0.6518897434424653	4.231012008392475	-0.5068986078427415	-0.06559476044371047	-1	-1	0.99467734205227	0.005322657947729991	1.9241956490858776	0.3173277393995158	0.4250503331535404	0.41342272821220305	0.2397911842297603	1.1297676722758176	In	NA	Sub_train
Cpd18757	0.5790748269071991	-0.017504928918132826	2.2224857724421465	-1.5243887981747792	0.21299397026352646	-0.028326982751761518	1	1	0.011358608098864797	0.9886413919011352	1.0143149090820691	0.3921558170988872	0.5509187236851768	0.3376807395661426	0.2543399883501513	0.5371665139396571	In	NA	Sub_train
Cpd44356	-0.8304788572423432	-0.04234107014481005	-2.9013886036082166	2.957048800109553	-0.900862260792174	0.023369141580952744	-1	-1	0.5678604936372209	0.4321395063627791	0.05406279450780956	0.5799100408703136	0.3265451797847138	0.24716529181064534	0.5102061429418808	0.28486219446049094	In	NA	Sub_train
Cpd05047	1.262581820504501	0.07721958914707196	37.15823441825358	8.832003280858236	2.6213323360270078	-0.03529726999457963	1	1	0.013073442737627006	0.986926557262373	1.5323821813106548	0.3239348267387987	2.0807489180231546	1.013871005597792	1.9074130951383539	0.6480022157132598	In	NA	Sub_train
Cpd19370	-2.2251936213474703	-0.0048675662807702354	17.875233025189402	2.218468344682364	-1.935907128637572	-0.11019511461989337	1	1	0.13115847875178877	0.8688415212482112	1.111193270341073	0.2966209193528785	1.2363497305991953	0.15077750580768468	1.2206564931408908	1.8389653541305848	In	NA	Sub_train
Cpd24364	-1.9088523908523956	-0.02285897063100162	-52.52307589415529	-5.158387612678099	-0.3813509741203811	0.08260539374325816	-1	-1	0.9991033149312607	0.0008966850687392582	0.8714209784534882	0.43263086258460687	1.8463796451761345	0.8119325255340822	0.15361582786054165	1.2267877349914085	In	NA	Sub_train
Cpd30784	-1.6570813445813413	-0.04508832289206287	-5.721168823388437	-2.494599551538798	-1.7607523706822836	-0.04793463263194227	1	1	0.2678517433095474	0.7321482566904526	0.6805899549385636	0.6006784969020553	0.20306750751980426	0.46429723176526677	1.1004310198361484	0.8489510299709198	In	NA	Sub_train
Cpd28754	-2.281894993894994	-0.015307126720330622	-23.25553620557983	-2.6661470399330214	-0.4809620736925169	0.0073873029625241985	-1	-1	0.9879464230704533	0.012053576929546676	1.1541703366805276	0.37554105227349427	0.5647593088409052	0.48668488429409523	0.2219884586258612	0.030732308962425608	In	NA	Sub_train
Cpd42280	-0.4546546814181673	0.09996662216288217	45.61784216562255	-1.7792149361541827	2.7908959809660683	-0.02882866061684945	1	1	0.019773906529214846	0.9802260934707852	0.2307948696136185	0.4958959815738747	2.451193630554946	0.3709365982542975	2.0238008524910813	0.5451437774733222	In	NA	Sub_train
Cpd42049	1.6310596042961183	-0.0011322789360188744	-1.96292706514668	-2.329214936154183	1.2672696073396943	0.03325925147106264	1	1	0.008522718075285818	0.9914772819247142	1.8116716137728888	0.2683832003941974	0.3676402429625129	0.4427138595019782	0.9779902559237938	0.44212648387952924	In	NA	Sub_train
Cpd42306	-0.5381711649346507	-0.04838502618876617	27.127182824963214	-3.2687753757146223	-0.6354776454075587	-0.005751737539926374	1	1	0.004417826974871586	0.9955821730251284	0.16749316647552348	0.6256006441401446	1.641490960108532	0.5653303597352789	0.3280472831719567	0.17819376882889953	In	NA	Sub_train
Cpd07861	-2.269835761913081	-0.066736454808972	-21.7263809663618	-1.5350296861747292	-2.417129202434531	0.027889543192233558	-1	-1	0.9418465545911385	0.058153445408861484	1.1450299862868019	0.764332269324435	0.49779787399367087	0.3390694191986512	1.5509652570152792	0.3567418555750404	In	NA	Sub_train
Cpd10293	-1.5912643333416523	-0.009593597666114815	-18.722534812515644	0.9402450390999954	-0.6852610705663993	-0.0017807864780961227	-1	-1	0.950438526192702	0.04956147380729806	0.6307036482897789	0.3323483838642197	0.36625998734669885	0.016035890806242046	0.36221841230554647	0.11505101268207463	In	NA	Sub_train
Cpd44263	-0.7030063297698154	0.017549039745299824	-6.382707284926897	-0.8495446064838529	0.2381487282188151	-0.027180308968497803	-1	1	0.4142803745724497	0.5857196254275503	0.042555594492441125	0.12715769937835777	0.17409885642725736	0.24961079802345248	0.2716061061327628	0.5189330625701492	In	NA	Sub_train
Cpd17323	-1.7257746713589712	-0.07201139981513975	-14.546992999212616	-0.7770171339563805	-1.1827303926603057	-0.012392916817695585	-1	-1	0.8546659746111169	0.14533402538888301	0.732656378190058	0.8042093660131178	0.18341375701473236	0.24014566467211002	0.7036792176043467	0.283796269875651	In	NA	Sub_train
Cpd15001	-0.06918126476556463	-0.02640700421074417	-10.092047944267561	-2.753390760330007	-0.2382248981548113	-0.009096213520992285	1	1	0.09879651465048567	0.9012034853495143	0.5229662202399208	0.4594529958862157	0.011667491372618815	0.4980705484961935	0.0553747042616974	0.23137484006930487	In	NA	Sub_train
Cpd08329	-1.9209346630119823	0.02062618255366537	-3.1258315158123446	4.528157127012085	-0.9105357958411244	-0.03035221504952469	-1	-1	0.9202733470053225	0.07972665299467752	0.8805787922559442	0.10389536751506792	0.3167168647405423	0.4522013878624445	0.516846015836952	0.5693700710037407	In	NA	Sub_train
Cpd29751	-2.700026862026863	0.2028247414115375	-10.573668073711696	-1.842520666306648	4.2162906735602315	-0.04362341003117683	-1	-1	0.9997754410904282	0.00022455890957184113	1.4710953109442808	1.273474356646749	0.009422568087519309	0.37919825631180415	3.0021856452521556	0.7803975592441005	In	2.5048999089763897	Sub_train
Cpd15677	-0.09241346005513346	0.03228515213266585	9.623663715363183	-0.9189257021057236	0.6409253273370248	-0.023725645570079668	1	1	0.04717991702028068	0.9528200829797193	0.50535727087394	0.015756845379084162	0.8750149840956817	0.25866531625272765	0.5480702332301401	0.46399988280058124	In	NA	Sub_train
Cpd41154	-0.8997096264731121	-0.07036304816678804	-5.243146845366459	-3.2687753757146223	-0.9997633596932726	-0.012345144133332969	1	1	0.15741673767169684	0.8425832623283032	0.10653657474070401	0.7917482923940726	0.22400000457172775	0.5653303597352789	0.5780914322971318	0.2830366284415917	In	NA	Sub_train
Cpd45876	-2.3683909451544314	-0.04069271849645847	-13.399740251959866	-0.3572369141761611	-1.5580051179350312	-0.02498250677069561	-1	-1	0.9339076987173284	0.06609230128267167	1.2197303411099691	0.5674489672512696	0.1331757640901159	0.1853626201234307	0.9612661766578835	0.4839854426992518	In	NA	Sub_train
Cpd04781	0.3848989133181924	0.04753965224767098	12.743986641221525	7.032245971161992	2.249824851569154	0.0077589686098650515	1	-1	0.5088020460530538	0.49119795394694626	0.8671383815148647	0.09956287365349707	1.011653367788525	0.7789952772332641	1.6524119539954956	0.036642226504289915	In	NA	Sub_train
Cpd10600	-2.5923632344405534	-0.061791399863917	-36.49506228504311	-0.06799671914176234	-2.7099863452916737	-0.05013243482974447	-1	-1	0.9827201154518053	0.017279884548194756	1.3894911688003664	0.7269490484673006	1.14451579153235	0.14761558550104129	1.7519811416061064	0.8838986498418173	In	NA	Sub_train
Cpd11200	-2.0621434542207737	0.005241567169049972	-31.238468878449712	0.5929922918472493	-1.3435028288081572	0.0009664662691566268	-1	-1	0.9894729335559846	0.010527066444015378	0.9876086455881182	0.2201987212928182	0.914330504985509	0.06135380200357876	0.8140327270143851	0.07136648784345284	In	NA	Sub_train
Cpd19364	1.7363448401909916	0.2654621040489002	18.589518739475125	15.839347465561485	2.2080489153184715	-0.0375794539872208	1	1	0.0825200129603052	0.9174799870396948	1.8914730429856756	1.7469951541704465	1.2676281744698858	1.9283582314120853	1.6237371308441362	0.6842916045991329	In	NA	Sub_train
Cpd32566	0.05742807754043613	-0.020252181665385637	-14.529712029755654	-2.6293338531198343	-0.10239064512108884	0.03659637018860338	1	1	0.22691283499761916	0.7730871650023808	0.6189303540696468	0.4129242731306288	0.18265702644826537	0.4818806120627319	0.03786134340618353	0.4951905660436543	In	NA	Sub_train
Cpd45767	-1.9774715201810644	-0.08706074766355433	-33.96752725856696	-3.8841711838006128	-1.3265693146417568	0.06453183767733399	-1	-1	0.988500093209571	0.011499906790428973	0.9234311634069847	0.9179781917641258	1.033835484092777	0.6456420428038528	0.8024096356457353	0.9393971009576007	In	NA	Sub_train
Cpd17962	-1.874368347273179	-0.027113344107935623	-22.445509216967636	-3.9053918675192576	-1.5816310636404187	-0.04778579594601951	-1	-1	0.7300565552206171	0.269943444779383	0.845283638880015	0.4647927263179915	0.5292883716650342	0.6484114292749941	0.9774829242807339	0.8465843529661947	In	NA	Sub_train
Cpd25270	0.6532698412698407	0.01897783090531378	14.562080572099738	3.003981302836259	0.7773762920709633	-0.015601432009198812	1	1	0.020372590256884093	0.9796274097431159	1.0705513617648938	0.11635644113411214	1.0912673763445886	0.25329017637286766	0.6417295891593358	0.33481540589015873	In	NA	Sub_train
Cpd20700	-1.4988199949738434	0.3429346315214277	-0.7879537879974132	23.954732080946094	-1.1441488868793306	-0.03483220123996805	-1	-1	0.9969865641428111	0.003013435857188919	0.5606350364689558	2.332665614265546	0.41909211294093696	2.987449288982758	0.6771970378024629	0.6406070797605111	In	NA	Sub_train
Cpd35719	-0.1403741202617616	0.043484082070878165	-13.124217524261148	-2.3287844025703834	0.5750818823514384	0.047898133612419326	-1	1	0.49433230164082353	0.5056676983591765	0.4690052676899478	0.06890390680576526	0.12111067304732255	0.44265767309921406	0.5028755754896544	0.6749017941065352	In	NA	Sub_train
Cpd25132	-0.797721093874942	-0.008713720126924023	-24.98850323854686	-3.0260371498231318	0.473433530703087	0.053629337221570414	-1	-1	0.933757454813203	0.06624254518679698	0.029233896967578187	0.32569675779731555	0.6406456257394874	0.533652023272348	0.433104583652313	0.7660346200431092	In	NA	Sub_train
Cpd45898	-0.9321272088906948	-0.07146194926568926	-29.433256735476352	-3.2687753757146223	-0.6091040190339321	0.02007243828424945	-1	-1	0.8573325757815955	0.14266742421840445	0.13110763056404373	0.80005567480677	0.835280587621356	0.5653303597352789	0.3099445393438895	0.23244076465414484	In	NA	Sub_train
Cpd00957	-0.5271010866818076	-0.06446034775232913	-22.570013358778468	-7.453754028838007	-0.6851751484308464	-0.03524103139013493	1	1	0.12134215210862143	0.8786578478913786	0.17588378324686602	0.747125541848525	0.5347403858008521	1.1114872799192863	0.36215943572086906	0.6471079562698173	In	NA	Sub_train
Cpd25149	-1.0229958191496673	0.058868697455493564	16.092815442771812	2.7294573556713746	0.5976093548789111	0.018464502056735246	-1	-1	0.5270309038095216	0.4729690961904784	0.1999819120111242	0.18520726058351553	1.1582979829711033	0.21746367260123414	0.5183383358427951	0.20687270210875078	In	NA	Sub_train
Cpd05761	-2.4495060915834106	0.2541426660701488	-28.863743603724433	14.446288995143952	-2.602843488148817	-0.038044522741832384	-1	-1	0.9988159456383067	0.0011840543616933063	1.2812119397483617	1.661423395182925	0.8103417092861833	1.746558373658533	1.6784387448045845	0.6916867405518816	In	NA	Sub_train
Cpd14128	-0.2871503021603969	-0.03312838170192059	-17.222200946290947	-2.7459933712786557	-1.1493002365727494	0.0018382642043564157	1	1	0.14197799746063122	0.8580220025393688	0.35775558495568055	0.510264714261172	0.30056063527589205	0.497105158811667	0.680732902099153	0.057503883249616916	In	NA	Sub_train
Cpd10656	-3.700827884723164	0.11168394905839936	-6.342867187051478	1.7182300535052566	-1.021184322128457	-0.1926624296166428	-1	-1	0.9730422528906388	0.02695774710936118	2.2296570531483746	0.5844756685657021	0.1758434471985361	0.08549435214966174	0.5927946888770675	3.1502919053379643	In	2.74313675833747	Sub_train
Cpd07090	0.08291149083417115	-0.02827491634743352	-25.40165569163652	-2.9762384773835207	-0.045700631005959856	0.053713719016409374	-1	-1	0.5144493143536694	0.48555068564633064	0.6382456244850615	0.47357388488005947	0.6587374978790915	0.5271530917787376	0.07677312552507815	0.7673763890580847	In	NA	Sub_train
Cpd38803	-0.8681232829670349	-0.02684558825879223	-3.3731186231622474	-1.882630556416537	-1.0183247110551543	-0.034282750690517484	1	1	0.12223015412082039	0.8777698458791796	0.08259556027683511	0.4627685676068074	0.3058882064704773	0.3844327618773192	0.5908318641227263	0.6318701747927864	In	NA	Sub_train
Cpd04450	0.13189891331819134	0.023539652247670958	-8.973013358778474	0.12524597116199132	0.2948248515691532	0.013758968609865072	1	1	0.23909533513965064	0.7609046648603494	0.6753758668637634	0.08187035823979338	0.06066981603283299	0.12239661992624641	0.3105083536903869	0.13204922875184014	In	NA	Sub_train
Cpd46051	-2.20740193416542	-0.051132278936018856	-22.303586405806023	-2.2566874636267102	-1.933279843209756	-0.02278470457289341	-1	-1	0.9061263171475884	0.09387368285241163	1.097707979139825	0.6463691001718852	0.5230735971089895	0.4332487261506357	1.2188531357114198	0.44903782282835436	In	NA	Sub_train
Cpd01554	-1.2313742234515428	0.09864816057564346	8.802739912759089	1.9545307533857104	0.0042993689940402455	-0.1281544128517225	1	1	0.15248668807319077	0.8475133119268092	0.3579232827933825	0.4859287837863799	0.8390668773810696	0.11633256500116924	0.1110929106991219	2.1245391552586748	In	NA	Sub_train
Cpd27632	-1.2527741147741156	0.03689067547747156	-11.352239502283124	-3.213949237735219	1.0025544098239667	0.08000296359519678	-1	-1	0.9590359514876026	0.040964048512397426	0.3741434289328166	0.01905961232958653	0.043516071906571675	0.558175323319008	0.7962908817029076	1.1854060584938777	In	NA	Sub_train
Cpd34989	0.19314236325472225	-0.013658775071979034	-11.521470271513893	-3.2194437432297245	0.17068627795583466	0.002442248017469257	1	1	0.09715116037349802	0.902848839626502	0.7217956216690516	0.3630799786544501	0.050926657069781334	0.5588923788759279	0.22530017012596087	0.04789983574709347	In	NA	Sub_train
Cpd45765	-0.9497096264731124	-0.06267074047448047	-27.395344647564265	-3.1319621889014355	-1.138224898154811	-0.004103385891574728	-1	-1	0.670275282667654	0.329724717332346	0.1444343049089059	0.7335966155051985	0.746040781224133	0.5474756763679737	0.6731308373944836	0.15198305392572653	In	NA	Sub_train
Cpd15497	-1.9004999460842458	-0.08409931190305185	-12.642047944267556	-3.2687753757146223	-2.6766864366163494	-0.04527176167952848	1	1	0.3020248569646029	0.6979751430353971	0.8650902044921253	0.8955905725527787	0.09999655324574516	0.5653303597352789	1.7291242273650584	0.8066082741472735	In	NA	Sub_train
Cpd08828	-2.231374223451543	0.3546921166195995	-12.763194153174975	14.856728555583512	0.2180356327303036	-0.04738518208249172	-1	-1	0.9994386957054788	0.0005613042945212086	1.1158778861574161	2.42154888594465	0.10530152409938583	1.8001224237604485	0.25780056380574795	0.8402141250031955	In	NA	Sub_train
Cpd14603	0.0648846693003693	-0.04618722399096397	-14.283806186025801	-3.088006144945392	-0.548664458594372	0.02771697329219453	1	1	0.12201844701453113	0.8779815529854689	0.6245821121194944	0.6089858793147518	0.17188885346545488	0.5417392319126147	0.26845908473790286	0.35399779276822657	In	NA	Sub_train
Cpd01010	0.6741202820429626	0.05524156716904995	30.84889375891293	5.0309043797593365	1.9548488195434912	-0.025407160104469747	1	1	0.019511235043578434	0.9804887649564216	1.0863550493310508	0.1577871784848697	1.8044640172792044	0.5178119713206141	1.449941672983244	0.4907379262942216	In	NA	Sub_train
Cpd30317	-0.1032351907351874	0.04227431447057451	16.822237770018152	-0.7204237273629741	2.1189179589880456	0.002614817917508277	1	1	0.16025760057649208	0.8397423994235079	0.49715489028862725	0.05975840490731183	1.1902392564202273	0.2327599924358352	1.5625580253717906	0.04515577294027977	In	NA	Sub_train
Cpd31101	0.9940175565175592	-0.040143267947007864	2.0216883194687063	-1.825368782308029	0.8095772996473866	0.16799943330212366	1	1	0.11993976802339867	0.8800602319766013	1.328822661122679	0.5632952760449209	0.5421258390780866	0.37695986493242456	0.6638322224075478	2.5846526223447492	In	NA	Sub_train
Cpd18072	0.6764231308388311	0.29776881996508003	-2.3041358563554715	17.310345503406257	1.0238630139331006	0.02936532494054618	-1	-1	0.9068026457884583	0.0931973542115417	1.0881005041767307	1.9912248158592345	0.3526987709288985	2.120329523152467	0.810917016010592	0.38020850767139963	In	NA	Sub_train
Cpd35868	0.7375191011235938	0.4281410293689985	-25.108075894155288	28.129612387321906	0.5256490258796189	0.027444891391794027	-1	-1	0.9988176245763583	0.001182375423641734	1.1344084761010587	2.97680195341014	0.6458816909751721	3.532288333398274	0.4689450751966108	0.34967137302105517	Outlier	3.287800401942147	Sub_train
Cpd10474	-0.37313246520978494	0.05029651222399507	-17.342315032295858	0.4034318522868094	0.7729806876753584	-0.024308259005568645	-1	-1	0.7158608315628407	0.28413916843715925	0.29258500866519993	0.12040395762773616	0.30582040965194945	0.08609221871731491	0.638712465187991	0.47326411635877286	In	NA	Sub_train
Cpd28882	-2.3980488888888902	-0.09585897063100156	-53.53507589415529	-5.815387612678099	-0.3373509741203815	0.15160539374325815	-1	-1	0.9999077297597984	9.227024020160085e-05	1.2422097160898138	0.984490276260031	1.8906949444521286	0.8976737266972208	0.1234144169073835	2.323968260838232	In	NA	Sub_train
Cpd37482	-1.0524620323496734	0.2995280381148342	22.67248577244215	14.561325487539506	0.2580489153184719	-0.040326706734473534	-1	-1	0.7669121487036551	0.23308785129634488	0.22231596394977488	2.0045240089640357	1.4464205717030387	1.7615711088725192	0.2852655090564327	0.7279761294377544	In	NA	Sub_train
Cpd45837	-1.2552041319676177	0.0593072815035415	-5.4167732189928355	-0.2819621889014356	0.6095772996473866	-0.07882866061684947	-1	-1	0.6515674893082524	0.3484325106917477	0.37598527165088524	0.1885228323041063	0.216396936677006	0.1755389589936282	0.526553081711373	1.3402021295362383	In	NA	Sub_train
Cpd15615	-0.976324121908422	-0.02365975146349136	-4.328311680531295	-0.4352588921981389	-0.9926205025504158	-0.029337695745462557	1	1	0.24886201090522053	0.7511379890947795	0.16460688424030986	0.43868453985447414	0.26406047306765024	0.19554480903169305	0.5731886058436972	0.5532380300832676	In	NA	Sub_train
Cpd35109	-0.351912581800223	0.07809946668626275	-12.094547194590815	-3.083729457515439	0.7085983658679226	0.025607359199592398	1	1	0.4796007570890598	0.5203992429109402	0.3086687169783255	0.33058645280570287	0.07602159319065047	0.5411811066200066	0.5945207161192441	0.32045246668916744	In	NA	Sub_train
Cpd01244	-0.22939931329459184	0.06431552800576767	35.78946364001618	-0.38928874348722375	2.22392845982643	0.005081931285612832	1	1	0.04295779218920104	0.957042207810799	0.4015282128153425	0.22638376351315473	2.0208106900806393	0.1895455156251147	1.6346367819676324	0.005925791164327832	In	NA	Sub_train
Cpd29115	0.3571159951159946	0.043484082070878165	-19.63795378799741	-2.9331800069659884	2.35640056367012	0.047035930628163816	-1	-1	0.7787923533158063	0.22120764668419365	0.8460801907686224	0.06890390680576526	0.40634602080657856	0.5215337843604018	1.7255650648770133	0.6611917604304169	In	NA	Sub_train
Cpd02770	0.2858989133181913	0.0545396522476711	-8.873013358778465	-0.36075402883800667	1.0758248515691538	-0.07124103139013492	1	1	0.1101593970650877	0.8898406029349123	0.7921008757818244	0.15248089962237427	0.06504879817473	0.18582161804692401	0.8465833981089497	1.2195499697551166	In	NA	Sub_train
Cpd05450	-1.5654401575174768	0.053593215520698234	-14.106600746581574	5.650684599539558	0.4597938744885456	-0.044088478785788435	-1	-1	0.986782249610938	0.013217750389062078	0.6111300953457629	0.1453261048658245	0.1641290589177227	0.5986958381411775	0.42374238222969557	0.7877926951968496	In	NA	Sub_train
Cpd17088	-0.6543460999303997	-0.024209202012941973	-18.549190801410415	-0.1341599910992377	-0.7382248981548113	-0.003513519921286729	-1	-1	0.5820241965350917	0.41797580346490826	0.07943783969997813	0.4428382310608228	0.35866928405635357	0.15625016451248322	0.39857255600213426	0.14260349660022312	In	NA	Sub_train
Cpd41673	0.8728178460543599	0.1790875012837614	17.90025974804014	3.775730118790872	3.774412464482552	-0.013993495781684614	1	1	0.18547621095039646	0.8145237890496035	1.2369587826507091	1.0940275152880192	1.2374456463235308	0.3540065697917086	2.6988823410794134	0.3092473433447647	In	NA	Sub_train
Cpd25882	-1.429147741147742	-0.04607635748956142	-22.69564609568972	-2.7518613256473063	-0.5694236121540557	0.06351944711168031	-1	-1	0.9549665380083244	0.04503346199167558	0.5078266309547148	0.6081477598289948	0.540241820914572	0.49787095098204537	0.28270807854916946	0.9232989094621475	In	NA	Sub_train
Cpd27715	-1.1970488888888908	-0.1078589706310018	-51.29107589415529	-5.8593876126780975	0.5086490258796186	0.2796053937432582	-1	-1	0.9998742189099937	0.00012578109000629785	0.33190623744960984	1.075206892206678	1.792430585187968	0.903415907597035	0.45727634823743574	4.359317642119297	Outlier	3.40643967290692	Sub_train
Cpd24674	-1.6525205946258608	0.058000773961652825	-28.669229995605477	-4.171720009532405	0.6260518991576078	0.056846160709216664	-1	-1	0.9920013349440356	0.007998665055964345	0.6771331135150147	0.1786460037283638	0.8018239931230954	0.6831683467784251	0.537861176031757	0.8171858676624153	In	NA	Sub_train
Cpd12809	-0.0808674417370053	-0.029154256957996862	-6.392047944267559	-2.1402039471431937	0.17001686008694716	0.06799943330212366	1	1	0.30607428289157923	0.6939257171084208	0.5141086286086906	0.4802214519179564	0.1736898306227944	0.4180471483439341	0.22484068457692316	0.9945359182189177	In	NA	Sub_train
Cpd15254	-1.0076428032271032	0.012603984800244812	-1.6711688233884348	0.7867191297798832	-0.5728402827701958	-0.012854179261946066	1	1	0.4205407190719862	0.5794592809280138	0.18834502291709543	0.16454092023549227	0.38041628426661805	0.0360716531727101	0.2850532665802974	0.291130881051537	In	NA	Sub_train
Cpd23429	-2.266852390852395	-0.07185897063100177	-44.549075894155294	-5.352387612678099	-1.4863509741203815	0.04860539374325816	-1	-1	0.9953890625907476	0.004610937409252406	1.142768726457812	0.8030570443667423	1.4971996091812971	0.8372503231378096	0.9120830802069074	0.6861480555886257	In	NA	Sub_train
Cpd21381	-1.6169518631057116	0.039088477675273764	-28.94399774404136	-3.2194437432297245	0.3096972669668232	-0.0007662671740339794	-1	-1	0.9800750872816129	0.019924912718387165	0.6501736297234982	0.03567437715497945	0.8138560237587943	0.5588923788759279	0.32071671571973037	0.09891897176160135	In	NA	Sub_train
Cpd42675	-0.7639953407588265	-0.04838502618876617	-12.377762229981847	-1.251742408681655	-1.0200930300229434	-0.0008066825948714325	1	1	0.35675008806245656	0.6432499119375434	0.003671307141299477	0.6256006441401446	0.08842352901359	0.3020992647899882	0.5920456306646005	0.09956162411938045	In	NA	Sub_train
Cpd21492	-2.3675581886108232	0.03394062358571295	-8.263214958011496	-1.154426776449698	-0.040865394075474536	-0.03187564380206154	-1	-1	0.9654326945770285	0.034567305422971484	1.2190991494542598	0.0032419480443584255	0.09175176124588685	0.28939917468417664	0.08009201137947532	0.5935943660732849	In	NA	Sub_train
Cpd36630	-0.8711433510309922	0.2995280381148342	13.215892365848749	15.392644168858187	0.4113456186151752	-0.039777256185022994	-1	-1	0.8955280098960675	0.10447199010393249	0.08488463476838423	2.0045240089640357	1.032318035196539	1.8700616146344982	0.39048770755707213	0.7192392244700302	In	NA	Sub_train
Cpd19188	1.3731580270041783	0.012165400752196874	-20.200041700085325	-0.3826305564165379	2.4305763878459445	0.031651315243548445	1	1	0.38820826541385056	0.6117917345861494	1.6161939260496176	0.16785649195608307	0.430959750098668	0.18867659483819008	1.7764790318934518	0.41655842133413534	In	NA	Sub_train
Cpd43467	-1.8920173187808045	-0.051132278936018856	-20.253586405806026	-2.6825116394508854	-2.0464666563965697	-0.02113635292454176	-1	-1	0.7458489648672684	0.2541510351327317	0.8586607580788604	0.6463691001718852	0.43330446320010857	0.48882053181192686	1.296544077973541	0.4228271079251813	In	NA	Sub_train
Cpd45089	-1.8238854506489364	0.02798860018486021	16.671688319468707	2.538367481428235	0.08924762931771575	-0.027180308968497803	-1	-1	0.6791654738723244	0.3208345261276756	0.8070198949925197	0.04823756645774201	1.1836467228659435	0.19252565837335	0.16940103160346753	0.5189330625701492	In	NA	Sub_train
Cpd23638	-1.722445406655936	0.042211300277442194	5.575130906650154	2.511738637084136	0.07567595930798361	-0.04014632049379086	-1	-1	0.8039509034059767	0.19604909659402323	0.7301329466825751	0.05928203537751416	0.6977304553933119	0.18905048470569502	0.16008549561972715	0.7251077776927146	In	NA	Sub_train
Cpd03422	1.8888989133181928	0.15653965224767094	1.842986641221529	2.7762459711619933	2.3678248515691527	-0.03724103139013493	1	1	0.012094222109549024	0.987905777890451	2.0071021049743716	0.9235721351688566	0.5343005245003731	0.2235697792875749	1.7334066470062377	0.678910290352334	In	NA	Sub_train
Cpd00061	-0.3451104871878068	-0.0387144767869939	-16.013743603724432	-4.0284362795813236	-0.5105357958411242	0.007010422313112668	1	1	0.20501447664091554	0.7949855233590845	0.313824395902324	0.5524940178006752	0.2476425040524657	0.6644692309288962	0.24228773444460236	0.024739466801514953	In	NA	Sub_train
Cpd06021	-1.483572025649345	0.06128552321300607	-3.0417655817464158	5.189695588550545	-0.4588874441927729	-0.08804452274183237	-1	-1	0.7637850965015502	0.23621490349844979	0.5490777679274986	0.2034777817547007	0.32039809698070787	0.5385348769155988	0.20683652778130474	1.4867450926147971	In	NA	Sub_train
Cpd13566	-1.6440542549238184	0.3027138749101351	12.444765242545627	17.043861986922742	-1.2481150080449213	-0.0182643029616126	-1	-1	0.9527143528226745	0.04728564717732556	0.6707160123642081	2.0286080367163692	0.9985505161757742	2.0855523286418527	0.7485589366780963	0.377158161713805	In	NA	Sub_train
Cpd32130	-0.3438945313945281	0.03842816062442072	5.2123476601280405	5.536719129779884	1.1299069699770572	0.017999433302123658	-1	-1	0.7388256818753636	0.26117431812463643	0.31474603519332683	0.030682566462874705	0.6818442418143157	0.5838228757845326	0.8837051318192785	0.19947756615600196	In	NA	Sub_train
Cpd14955	-0.8515988471831472	-0.023110300914040868	3.4843256821060637	1.188916931977685	-1.2733897333196464	-0.004062970470737279	1	1	0.1556215871244161	0.8443784128755839	0.07007078810644403	0.43453084864812636	0.6061744679886844	0.01641681359382561	0.7659073995133271	0.15134040156794748	In	NA	Sub_train
Cpd17707	-0.7318186274029275	-0.029154256957996862	-21.45578420800382	-2.0539402108794573	-0.6618512717811849	-0.01120582761359442	-1	-1	0.5616987725565227	0.4383012274434773	0.020717180867929154	0.4802214519179564	0.4859484902686238	0.4067893761002918	0.3461500270000235	0.264920166148364	In	NA	Sub_train
Cpd04638	-0.6291764212537406	-0.026626564699081926	-4.1011062410870665	-1.5811835323285752	-0.6533929386982671	-0.02101155570886535	1	1	0.1437914454014565	0.8562085545985435	0.09851531351814544	0.46111281126101517	0.27400975868633076	0.3450926858767782	0.34034426351329866	0.4208426865524268	In	NA	Sub_train
Cpd11820	-0.3011010866818076	-0.051460347752328994	-47.97801335877847	-5.898754028838008	-0.5911751484308471	-0.02924103139013494	-1	-1	0.6695871340239393	0.3304128659760607	0.3471815236071376	0.648849207906325	1.6473521684139492	0.9085533867553893	0.2976382395936674	0.5517009540222676	In	NA	Sub_train
Cpd18540	0.2417121895445619	0.2409558528833357	-22.356051296032124	11.588596687451643	-0.9424039277092564	0.004728238320471511	-1	-1	0.7860085685043257	0.2139914314956744	0.7586093450900271	1.5617348062305685	0.5253710252827561	1.3736177785044994	0.5387201646291997	0.011549922084357919	In	NA	Sub_train
Cpd11360	-2.1354143508885777	0.11769898665238418	-34.36617545772817	-2.8817699464947415	0.45024424930011536	-0.017474459691830778	-1	-1	0.9961181733697626	0.003881826630237377	1.0431446590100906	0.6299476565088815	1.0512922175430388	0.5148245601036676	0.4171875605305043	0.3645987319445906	In	NA	Sub_train
Cpd29706	-2.197029239766083	-0.037487947842858464	-25.309831499364886	-2.880742565923382	-0.6686849429476549	0.03804916822801365	-1	-1	0.9903317824662564	0.009668217533743563	1.0898459476705593	0.543221804869627	0.6547165328975759	0.5146904827151745	0.3508406295276897	0.5182917503455297	In	NA	Sub_train
Cpd41400	0.677762900999415	-0.040143267947007864	-18.30578420800382	-1.4533907603300071	0.5788080688781558	-0.0024550342432230784	1	1	0.14888829890672173	0.8511117010932783	1.089115989137395	0.5632952760449209	0.3480105527988799	0.32841520372894817	0.5054332139119616	0.12577233902255347	In	NA	Sub_train
Cpd26347	-2.47504888888889	-0.010858970631001608	22.603924105844694	6.2626123873219015	-0.753350974120381	0.07360539374325815	-1	-1	0.9662918126660818	0.0337081873339182	1.3005722205488444	0.34191424663796166	1.4434182685665495	0.6785549303018478	0.4089550295554266	1.0836772316200836	In	NA	Sub_train
Cpd32418	0.2975379676503264	-0.014208225621429522	0.5532550032113833	2.488248564462584	0.09980715707671353	0.010222743814977005	1	1	0.11447511825872136	0.8855248817412786	0.8009227505916704	0.3672336698607978	0.47782340639351784	0.18598493365245114	0.17664904608803061	0.07581912759288556	In	NA	Sub_train
Cpd43670	-1.2881711649346508	0.04941717161343172	-0.7689710211906348	-0.6407533976926442	-0.1915216014515146	0.1772152954271066	-1	-1	0.9491968689785861	0.050803131021413865	0.4009727860475018	0.11375639058983918	0.4199233649094436	0.22236268686049682	0.02331776206616209	2.7311955854233085	In	NA	Sub_train
Cpd00233	-0.446101086681808	-0.06446034775232913	-25.72501335877847	-7.851754028838007	-0.8731751484308471	-0.026241031390134936	1	1	0.11467584216678961	0.8853241578332104	0.2372781061193524	0.747125541848525	0.672897272377691	1.1634279162403354	0.49120182797527384	0.5039974528984926	In	NA	Sub_train
Cpd25154	-1.5477210938749422	0.10447309305988914	33.077980277936646	3.3344024106164287	1.4025544098239657	0.014618348210581403	-1	-1	0.631660049878882	0.368339950121118	0.5976998494906035	0.5299636307104175	1.9020753178746783	0.2964114894181136	1.0708491630952564	0.14571436733468038	In	NA	Sub_train
Cpd18913	1.2154657193118708	0.023154411741207876	78.68237588233222	5.492644168858186	0.9651917724613284	0.021211754803987997	1	1	3.132092768720618e-05	0.9999686790723128	1.4966703155191354	0.08478266782911859	3.8990836573110546	0.5780709121762453	0.7706453279464787	0.2505572269473726	In	2.998014562706892	Sub_train
Cpd08348	-1.9775280696053892	-0.031022169094686323	-22.378578768559603	-4.204809905954948	-2.038008323313652	-0.01771485241216205	-1	-1	0.746387952786742	0.25361204721325803	0.9234740253034693	0.494342340911801	0.526357499281755	0.6874867143060244	1.2907383144868163	0.36842125674608067	In	NA	Sub_train
Cpd35603	-0.01894554883319013	0.061615950202746364	-20.226964777008398	-1.9304327542187352	0.9855214427909992	0.07395900755124073	-1	-1	0.790457609159019	0.20954239084098103	0.561042612384152	0.20597571661525704	0.43213870682917843	0.3906711452225223	0.7845995263139474	1.0893001038489099	In	NA	Sub_train
Cpd39579	0.48077781593406393	0.2440335326203287	-8.78190983195345	15.533303509517527	0.36189506916462577	0.03494801854025173	-1	-1	0.9129351049758032	0.08706489502419684	0.9398102371180563	1.5850011971228655	0.06903820534503538	1.8884182368916473	0.35654506287944654	0.46897985114048124	In	NA	Sub_train
Cpd10060	-3.2528027948801137	-0.059593597666114925	-20.365391955372782	-3.8081066092516527	-2.721524806830135	-0.042989577686887326	-1	-1	0.9512031776935371	0.04879682230646292	1.89007437387925	0.7103342836419086	0.43820040824928624	0.6357153030964086	1.7599010920308857	0.7703188852614007	In	NA	Sub_train
Cpd24617	-0.7931220983852592	-0.045758624534587705	-30.365470597109237	-4.40555459599857	0.10575114727790844	0.10947773965658507	-1	-1	0.9629960358829406	0.03700396411705941	0.025748067165322606	0.6057457882914995	0.8761020661465452	0.7136847216902893	0.18072897542366326	1.6540893961496947	In	NA	Sub_train
Cpd38413	-0.7387257686134097	0.2698577084445045	-0.2994922495358731	19.98495186116588	-1.1150280077584511	-0.03483220123996805	-1	-1	0.9513143572965845	0.048685642703415445	0.015481881391358752	1.780224683821232	0.4404817564802013	2.46937664910814	0.6572085914923054	0.6406070797605111	In	NA	Sub_train
Cpd44686	0.049740922977437166	0.25546112765738765	-8.13105893327855	10.875730118790871	0.12606081613090314	-0.005751737539926374	-1	-1	0.7508564343573516	0.24914356564264845	0.6131038398818509	1.671390592970421	0.09753884996838301	1.2805857604435869	0.19466944486347812	0.17819376882889953	In	NA	Sub_train
Cpd11332	-0.6736819157592349	-0.06014304821556541	-10.929128219109046	-4.342172543317586	0.8350685997632712	0.37734009264278295	-1	-1	0.9966049784661962	0.003395021533803823	0.06478216908271338	0.7144879748482563	0.02498810437602908	0.7054131032290216	0.6813293412832325	5.913413415047725	Outlier	4.241307195673278	Sub_train
Cpd05191	-0.9459406666780512	-0.012376201317540657	40.33683206106881	7.834771406888716	-1.3241918409254487	0.1532022320374925	1	1	0.2376361179311729	0.7623638820688271	0.1415776044823453	0.3533840827623973	2.2199391411647813	0.8837281460661112	0.8007777479017228	2.3493598532927304	In	NA	Sub_train
Cpd26012	-2.3077191697191703	0.03853902712582327	-25.39234939239301	-2.790872314658296	-0.6710719638024073	0.010772194364427551	-1	-1	0.9876134010805001	0.012386598919499867	1.1737438896245442	0.031520685948631666	0.6583299766971469	0.5029620454361766	0.352479070386511	0.08455603256060985	In	NA	Sub_train
Cpd05859	-1.4753302674075868	-0.04036282843534561	-40.020337010317846	-4.19491979606484	-1.0352610705663994	0.036131301433991785	-1	-1	0.9736030195952335	0.026396980404766495	0.5428308893283446	0.5649550914197203	1.2988869422049263	0.6861960143035688	0.6024569085238524	0.48779543009090537	In	NA	Sub_train
Cpd36111	-1.3266378565254977	0.3539236425104387	2.065892365848742	21.750885927099947	-0.6584346011650446	-0.03593110233886914	-1	-1	0.993074980189821	0.006925019810178997	0.4301287920149688	2.41573943839251	0.544061526375064	2.699838305102192	0.3438048389688955	0.6580808896959597	In	NA	Sub_train
Cpd09443	-1.3769786190559383	-0.04915403722655441	-14.866490856471682	0.4644208632758197	-1.3413050266103552	-0.03255001724732689	-1	-1	0.6929840882503161	0.3070159117496839	0.4682848047117719	0.6314141507212919	0.19740451112784926	0.07813290203550426	0.812524165028713	0.6043176908746382	In	NA	Sub_train
Cpd27993	-2.09304888888889	-0.14085897063100172	-59.414075894155296	-5.8593876126780975	-0.5313509741203815	0.19444489139179397	-1	-1	0.9999352023928331	6.479760716689503e-05	1.0110335620637834	1.3246775860599513	2.148135304574232	0.903415907597035	0.256575183382673	3.005166268911193	In	2.70045280614255	Sub_train
Cpd23954	-0.7883804345342827	-0.02959284100604492	-20.296744996788615	-2.888125061911043	-0.4809620736925169	0.031651315243548445	-1	-1	0.6989809804257293	0.3010190195742707	0.022154101221870205	0.4835370236385481	0.43519437019193036	0.5156539287936587	0.2219884586258612	0.41655842133413534	In	NA	Sub_train
Cpd21217	-0.7543145004683488	-0.0526697640829679	-26.84344829349192	-3.1732898970758785	-0.5990939418243852	0.034398567990801175	-1	-1	0.7870842764272541	0.21291572357274594	0.0036663303213000783	0.6579920543051725	0.7218733384375264	0.5528691121978009	0.30307366535574476	0.4602429461727568	In	NA	Sub_train
Cpd27460	-2.1324444444444453	-0.012559873973077812	-21.47147027151389	-3.2194437432297245	-1.0304126231430666	0.013519447111680304	-1	-1	0.9598969347663342	0.04010306523366584	1.0408936047492	0.35477259624175267	0.4866353801884964	0.5588923788759279	0.5991289550439238	0.12824055739923168	In	NA	Sub_train
Cpd43245	-1.7123469891104748	0.08348310567936569	-14.776113878333492	-1.875368782308029	0.2892476293177162	-0.004103385891574728	-1	-1	0.94740451482025	0.05259548517974996	0.7224788046173005	0.3712852453834281	0.19344691939479208	0.3834850705003955	0.30668017229964256	0.15198305392572653	In	NA	Sub_train
Cpd26273	-0.13189499389499468	-0.05981262122582511	-25.380261480305098	-3.1452679190538997	0.5338730911426471	0.13549746908970225	-1	-1	0.9173379593263208	0.08266204067367923	0.4754320605521442	0.7119900399877	0.657800649185489	0.5492121288575094	0.4745900382582997	2.067833460234037	In	NA	Sub_train
Cpd06411	-0.9495060915834109	-0.007395795468312615	-26.508798548779374	-2.300963752108795	-0.7138324991378275	-0.007275291972601614	-1	-1	0.7634849844893623	0.23651501551063764	0.14428003470231146	0.31573361903882685	0.7072190858786613	0.43902696383328343	0.3818297181192855	0.20242006235931806	In	NA	Sub_train
Cpd26508	-2.3269499389499395	0.3813961699829661	8.403255003211381	17.731655157869177	-0.93370932643977	-0.040326706734473534	-1	-1	0.9940828265978379	0.005917173402162187	1.1883199396892372	2.623423998709921	0.8215735045324036	2.1753121652152942	0.5327522276743449	0.7279761294377544	In	NA	Sub_train
Cpd23025	-1.2927760389298872	-0.005966467379671213	1.395013244969623	-2.9068063805923616	0.3662906735602297	-0.037030003437770236	-1	1	0.43090800719466016	0.5690919928053398	0.40446307149010263	0.304928301765574	0.5146838494780543	0.5180919176871862	0.3595621868507907	0.6755546996314082	In	NA	Sub_train
Cpd10303	-3.3692863113636307	0.3002965122239949	1.2758168358360122	-0.2388758400208832	0.992211456906128	-0.05068188537919502	-1	-1	0.9952586354294435	0.004741364570556464	1.9783635914139621	2.0103334565161752	0.5094642600083115	0.16991601332124978	0.7891915232587982	0.8926355548095416	In	NA	Sub_train
Cpd08185	-1.1467588388361585	-0.05080238887490599	-28.89561173559257	-2.8383263894714323	-1.1726237079290371	0.016351081653772016	-1	-1	0.8390205092407106	0.16097949075928938	0.2937886625087337	0.643875224340336	0.8117372090896451	0.5091549973000484	0.6967420326283682	0.173266851252829	In	NA	Sub_train
Cpd05835	-1.6006049926823118	-0.0332199712924884	-31.425831515812344	0.7232120720670285	-1.8055907408960696	-0.011121445818755456	-1	-1	0.9471039313988353	0.05289606860116466	0.637783444035487	0.510957105737193	0.9225350814162053	0.044359585304577565	1.131207884501976	0.26357839713338843	In	NA	Sub_train
Cpd02798	-0.26214345422077345	-0.030472718545235717	-25.097260087240915	-4.030084631229673	-0.3852610705663991	-0.01991265460996425	1	1	0.29252135576439475	0.7074786442356052	0.3767096404671425	0.4901886497054523	0.6454080687218897	0.6646843475959718	0.15629970126128423	0.40336887661697807	In	NA	Sub_train
Cpd09062	-3.3692863113636307	-0.0057474438199609035	17.235706945726108	3.221014269869227	-1.351195136500465	-0.04903353373084337	-1	-1	0.9389698199107432	0.06103018008925674	1.9783635914139621	0.3032725454197817	1.2083449977867258	0.28161387087120326	0.8193126939642381	0.8664248399063685	In	NA	Sub_train
Cpd41135	1.6656749889115037	0.02029629249255251	21.679930077710463	-2.3528413097805565	1.0260608161309026	0.015676833888645058	1	1	0.0003916566855090009	0.999608343314491	1.8379085038893366	0.10638924334661715	1.4029567350823602	0.4457971983967337	0.8124255779962641	0.16254552491235014	In	NA	Sub_train
Cpd18317	0.4697341675665394	0.12721958914707193	29.04669595671513	4.068267017121974	1.992211456906128	-0.09087615728392408	1	1	0.010300119872934554	0.9896998801270654	0.9314396529999575	0.7019207265164865	1.7255460973593089	0.39218383774824983	1.475587226739672	1.5317713864683944	In	NA	Sub_train
Cpd21805	-0.1268523908523944	0.09553965224767104	-72.43101335877847	-6.566754028838007	1.3798248515691531	0.07860539374325816	-1	-1	0.9976757641178423	0.0023242358821576386	0.4792541247412206	0.462429337440078	2.7181446715719333	0.9957301331434814	1.0552476919671347	1.1631830668263752	In	NA	Sub_train
Cpd08186	-2.385220377297697	0.11128552321300593	-0.3346227246035545	8.87376152261648	0.1433103580050293	-0.04518737988468953	-1	-1	0.9950204901892397	0.004979509810760373	1.23248628667496	0.5814636815323877	0.4389433992506241	1.0193206278303832	0.20650945629289177	0.8052665051322982	In	NA	Sub_train
Cpd11763	-1.421484113561433	0.03930750123498407	-5.794512834493662	1.9309043797593364	0.2735301382248096	-0.01771485241216205	-1	-1	0.9040493991011738	0.09595060089882623	0.5020179491472042	0.03733013350077169	0.1998557863713558	0.11324922610641368	0.2958917539439726	0.36842125674608067	In	NA	Sub_train
Cpd18136	0.556327958624889	0.6482263378714271	56.272123387853156	29.859107058136765	1.119284981864375	-0.05894331297499386	1	1	0.15019031917669023	0.8498096808233098	0.9970738155553769	4.6405848206529505	2.917742702623871	3.757994498513819	0.8764142448163085	1.0240018950096001	Outlier	4.457333711996348	Sub_train
Cpd23894	-1.0999188960727444	-0.08124119265439649	-29.13355818360181	-3.2194437432297245	-0.8007422934727372	0.012969996562229752	-1	-1	0.8678655170063005	0.13213448299369945	0.2582861122698962	0.8739839970352802	0.822156841555247	0.5588923788759279	0.4414842275411739	0.11950365243150729	In	NA	Sub_train
Cpd07927	-2.0481963057757957	-0.10034612612957072	-57.61429575848004	-5.799815059276698	-1.7129136454367264	-0.037775211571530035	-1	-1	0.990358705292163	0.00964129470783703	0.9770373402204456	1.0184119064314123	2.0693232538396096	0.8956414444539739	1.0675947243675958	0.6874043786468272	In	NA	Sub_train
Cpd10976	-1.5088467509240702	-0.06783535590787311	-46.91319415317497	-4.342172543317586	-0.3781182134235425	0.3004170157197061	-1	-1	0.9998690582575739	0.0001309417424260772	0.5682348622982379	0.7726396517371316	1.6007239255570864	0.7054131032290216	0.15139687480784983	4.690246719566318	Outlier	3.5559812343133856	Sub_train
Cpd35151	0.12830719841955726	-0.015307126720330622	-17.458832908876527	-1.599114072900054	-0.2661269088573526	0.00967329326552646	1	1	0.20147944876945245	0.7985205512305475	0.6726535100223725	0.37554105227349427	0.31092270665953414	0.3474326951402531	0.07452652452639909	0.06708222262516127	In	NA	Sub_train
Cpd10278	-1.7039016959790152	0.5838129957404784	41.459333319352496	28.340245039099997	0.09550816020283164	-0.03364891834622799	-1	-1	0.9839279369802925	0.016072063019707494	0.7160776558115521	4.153638118991856	2.2690932708075886	3.559776760441852	0.1736982331045204	0.6217915008100868	Outlier	4.056312723810347	Sub_train
Cpd18522	-0.6022438544114821	-0.022230960303477404	-14.72363371361454	-0.9070077081527508	-1.8495467848521137	-0.10735967376744056	1	1	0.041276854526036466	0.9587231454739635	0.11892897653664483	0.4278832816102285	0.19114882235371122	0.257109969042708	1.161379124215421	1.7938785355001248	In	NA	Sub_train
Cpd28744	-1.3516752136752144	0.016561005147801268	-15.361580161623786	-3.092520666306648	0.9706862779558344	0.019013952606185797	-1	-1	0.9510729871491543	0.04892701285084565	0.44910597212266595	0.13462696230529733	0.21908438338690003	0.5423283955110785	0.7744167329106597	0.21560960707647514	In	NA	Sub_train
Cpd15117	-0.14955631719799098	-0.0675631358127833	-5.3669743565077335	-4.40555459599857	-0.8160533640002866	-0.05894331297499386	1	1	0.013970940101717955	0.986029059898282	0.46204557925313766	0.7705817445855296	0.21857761997209627	0.7136847216902893	0.4519936805669764	1.0240018950096001	In	NA	Sub_train
Cpd09849	-0.34970006517429114	0.4071726708629105	-14.985724329908626	18.500936820422552	1.221672820728687	-0.02273761758656762	-1	-1	0.996412639588042	0.0035873604119579286	0.31034570413997	2.818287076274444	0.2026257236368161	2.2757065849719194	0.9466928175014643	0.4482890847933185	In	NA	Sub_train
Cpd08503	-1.5459406666780506	0.3334884603365948	68.7285613843771	27.649057121174437	3.886334474864024	-0.2505571664587481	-1	-1	0.9134008053816078	0.08659919461839219	0.596350366500765	2.2612552239704833	3.4632078980080814	3.4695738954306097	2.775705128130197	4.070885786673973	Outlier	4.355667917793634	Sub_train
Cpd40872	0.7057848790213932	-0.033549861353601385	-10.4327072849269	-3.2687753757146223	0.09858828865837528	-0.013993495781684614	1	1	0.02067510687587326	0.9793248931241267	1.110355376374519	0.5134509815687431	0.003249920319556482	0.5653303597352789	0.17581242004257472	0.3092473433447647	In	NA	Sub_train
Cpd28667	-0.2406862026862037	0.059418148004944035	-30.15278895283257	-3.085927259713241	2.220686277955834	0.09648648007871327	-1	-1	0.9859841925088868	0.014015807491113239	0.39297326304330965	0.18936095178986315	0.8667887749245777	0.5414679288427746	1.6324113622617515	1.4475132075256083	In	NA	Sub_train
Cpd29076	-2.026400488400489	0.03798957657637266	-20.268723018766643	-2.544169017954999	0.6646423219118786	0.047035930628163816	-1	-1	0.9948398732828925	0.005160126717107522	0.9605171001067502	0.02736699474228299	0.433967292778542	0.47076625093047364	0.564349476405799	0.6611917604304169	In	NA	Sub_train
Cpd17207	-0.5268735724578724	-0.056626784430524366	-26.77996003217965	-2.8456984526376985	-1.0536095135394266	0.010134555709776949	-1	-1	0.5008588604676296	0.4991411395323704	0.17605622870022847	0.6879060122353676	0.7190931988124613	0.5101170818524475	0.615051200946102	0.07441683380104741	In	NA	Sub_train
Cpd41384	-0.12113819790168368	-0.01376964157338146	3.3486113963917825	-1.4830610900003367	-0.07998313991305289	-0.0293781111663	1	1	0.03751632868524313	0.9624836713147569	0.4835852235927221	0.3639180981402061	0.6002315636532534	0.33228730373631554	0.0532417587067047	0.5538806824410465	In	NA	Sub_train
Cpd18943	1.1132679171140687	-0.02827491634743352	-10.50385349383432	-2.919645070790114	-0.1808654661707948	-0.03922780563557245	1	1	0.004451332331524727	0.9955486676684753	1.4192090208896244	0.47357388488005947	0.0063654001022488745	0.5197674195424627	0.016003436593765068	0.710502319502306	In	NA	Sub_train
Cpd26122	-0.828608187134504	-0.01944283506090356	-30.791786386582928	-1.3040508366000738	1.5478564104358032	0.11022961935583317	-1	-1	0.9971173320734572	0.0028826679265428427	0.05264491148819739	0.40680584104008527	0.8947703584356836	0.30892572969208976	1.170583832022397	1.6660451608423699	In	NA	Sub_train
Cpd41895	-0.9563030330665188	0.003812776009036136	21.388721286501674	0.4762795693403226	-0.5832798432097563	0.1717207899326011	1	1	0.4382534908282568	0.5617465091717432	0.149431807788229	0.23099997953706292	1.3902047541196942	0.07658529213868376	0.29221893601224064	2.643826535746065	In	NA	Sub_train
Cpd04106	1.5378989133181917	-0.063460347752329	-23.76501335877846	-4.906754028838007	0.7578248515691532	0.14475896860986506	1	1	0.13344422327021288	0.8665557767297871	1.741060039193595	0.7395658238529703	0.5870692223965166	0.7790933082868451	0.6283095644020315	2.2151021111566793	In	NA	Sub_train
Cpd22685	0.4071476091476054	-0.055858970631001766	-52.67807589415529	-5.8593876126780975	1.895649025879619	0.3036053937432582	-1	-1	0.9991519515765603	0.0008480484234396923	0.8840018829376144	0.6821015564378821	1.8531670674960745	0.903415907597035	1.4093071889654079	4.740945651109496	Outlier	3.701789995532125	Sub_train
Cpd16104	-0.6131373087216087	-0.03849491629865627	-6.881608383827998	-2.1220720790113257	-1.1211919311218443	0.022860106452339643	1	1	0.17372238487810698	0.826277615121893	0.11067223269574863	0.5508342024258767	0.15225206640065211	0.41568086500609847	0.6614394820055238	0.2767679418505456	In	NA	Sub_train
Cpd36397	-0.9392752191628604	0.024253312840108968	-27.17751422755785	-3.052960226746208	-0.6595335022639456	0.022310655902889102	-1	-1	0.8054712975512639	0.1945287024487361	0.13652549785472504	0.07647528541642219	0.7365020260324336	0.5371655955012553	0.34455911996173155	0.26803103688282137	In	NA	Sub_train
Cpd34687	1.5997357698481285	0.04183573042252645	-9.990151590195213	-2.6804327542187347	1.5811258383953946	-0.01175527816304497	1	1	0.012861167081097413	0.9871388329189026	1.7879295692580217	0.056442833186720116	0.01612951452069071	0.4885492287420868	1.193419824431127	0.2736570711160884	In	NA	Sub_train
Cpd39878	-0.15575358251706864	-0.006626784430524374	26.18927073705112	1.7180378110985646	-0.4964666563965693	0.017874636086447255	1	1	0.01222319124057425	0.9877768087594258	0.4573483334762745	0.30992011245767964	1.6004199572721713	0.0854692637252108	0.23263073757818659	0.19749314478324753	In	NA	Sub_train
Cpd23196	-0.75541340156725	-0.06475767617088013	-28.181909831953448	-2.7606525344385155	-0.6875554802859237	0.06956340315563632	-1	-1	0.8805496827086848	0.11945031729131518	0.002833413174746114	0.7493732608448345	0.7804843301829116	0.4990182398731172	0.3637932852790528	1.0194048641071147	In	NA	Sub_train
Cpd20987	-1.2322198427461621	-0.09011952679022693	-42.05043300312428	-4.397283919306839	-0.8198127624965271	0.09807886570811583	-1	-1	0.9879747114327609	0.012025288567239055	0.3585642238304327	0.9411016993724568	1.3877844831932793	0.7126053643782939	0.4545741155424684	1.4728339974128377	In	NA	Sub_train
Cpd17726	-0.7768735724578725	-0.013220191023930973	-27.11622376844338	-2.828665485604732	-0.6519611618910749	0.013519447111680304	-1	-1	0.7406199585948001	0.25938004140519993	0.013432422140780017	0.35976440693385836	0.7338181277731245	0.5078942096259959	0.33936149806449833	0.12824055739923168	In	NA	Sub_train
Cpd20362	-0.7350837312375798	-0.08069174210494601	-13.340701040744664	-3.2194437432297245	-0.6392038319342753	0.06626669985893306	-1	-1	0.5814508059282388	0.4185491940717611	0.018242380385992896	0.8698303058289325	0.13059044757428556	0.5588923788759279	0.3306049215942633	0.9669834343007694	In	NA	Sub_train
Cpd30235	-0.3092791467791434	-0.05278063058437057	-9.559080911300523	-2.3011929581322046	-0.3393237992537125	0.054812620115310455	1	1	0.33138569576514953	0.6686143042348505	0.34098292530977414	0.6588301737909305	0.035006022568441764	0.43905687616168676	0.12476855560262096	0.784850198993533	In	NA	Sub_train
Cpd08683	-1.655550047627367	-0.0656375537100709	-39.58956777954861	-2.5822824334274763	-1.8286676639729929	0.02129613659882696	-1	-1	0.9680719600789471	0.03192803992105291	0.6794293013631814	0.7560248869117386	1.280023634516756	0.4757402083475817	1.1470477853515346	0.2518989959623481	In	NA	Sub_train
Cpd11159	-3.700827884723164	0.11168394905839936	-6.342867187051478	1.7182300535052566	-1.021184322128457	-0.1926624296166428	-1	-1	0.9730422528906388	0.02695774710936118	2.2296570531483746	0.5844756685657021	0.1758434471985361	0.08549435214966174	0.5927946888770675	3.1502919053379643	In	2.74313675833747	Sub_train
Cpd22717	-1.4251936213474696	0.03634122492802095	-32.64509664514027	-3.2194437432297245	0.4602467175162738	0.015167798760031954	-1	-1	0.985517932380488	0.014482067619512009	0.5048295876498455	0.01490592112323785	0.9759264836918481	0.5588923788759279	0.4240532117382795	0.15445127230240477	In	NA	Sub_train
Cpd00412	1.8299991829460092	0.13724785883283516	40.10525311370039	2.9723653918511217	4.385582595164777	0.02087140496982335	1	1	0.006574646582301891	0.9934253534176981	1.9624587832018747	0.7777316173242171	2.209798340415126	0.24916417000493377	3.1183868928755367	0.24514526738185596	In	2.9379378400772644	Sub_train
Cpd23056	-1.4976333765807477	-0.00816463957218166	-15.5414104467333	0.8651220957307529	-1.048384191067956	-0.05906399143474132	-1	-1	0.7594713863064382	0.24052861369356185	0.5597356335954725	0.3215458636466211	0.22695911945756744	0.025839743773349022	0.6114645620523826	1.0259208233563262	In	NA	Sub_train
Cpd30157	-0.3600421899529033	0.011505083701343713	5.68762238540277	3.2526531957139504	0.991445431515518	0.043149361361172534	-1	-1	0.6534449875133199	0.3465550124866801	0.30250684305545567	0.17284830264818873	0.7026564371590444	0.28574288077293547	0.7886657267219263	0.5993907732985676	In	NA	Sub_train
Cpd00280	1.4568989133181915	0.11453965224767115	69.97498664122152	12.04324597116199	4.390824851569153	-0.03724103139013493	1	1	0.0046221260991590185	0.995377873900841	1.679665716321108	0.6060639793556003	3.5177886374173877	1.432951379255315	3.1219851551480455	0.678910290352334	Outlier	3.409383937937279	Sub_train
Cpd18962	-0.7488523908523952	-0.03746034775232898	42.446986641221535	14.690245971161994	-2.6321751484308478	0.00460539374325815	1	1	0.031531133092819186	0.9684688669071808	0.007806361448791074	0.5430131559685724	2.3123424333960827	1.7783957620236988	1.6985718703981312	0.013503294226740339	In	NA	Sub_train
Cpd19069	2.2808503346964857	-0.05794524601776321	-26.503853493834324	-4.342172543317586	1.010343325037996	0.07945351304574623	1	1	0.020399520301427776	0.9796004796985722	2.3041834891031248	0.6978732100228635	0.7070025428057106	0.7054131032290216	0.8016371596405941	1.1766691535261535	In	NA	Sub_train
Cpd30890	1.2978637103637136	-0.04124216904590896	-18.348091900311516	-3.1649292218684684	1.241445431515518	-0.007824742522052166	1	1	0.04519410964975723	0.9548058903502428	1.559124252144828	0.5716026584576174	0.34986319908968244	0.551778009709493	0.9602646525921446	0.21115696732704245	In	NA	Sub_train
Cpd44195	-1.5909184176819031	-0.05442898223272216	-12.716773218992829	-0.3429511998904464	-1.394818304748218	-0.00025723204542087873	-1	-1	0.7837012042497283	0.21629879575027164	0.6304414599230963	0.6712912474099747	0.10326875968144805	0.18349827567543892	0.849255449221719	0.09082471915165602	In	NA	Sub_train
Cpd13528	0.3257259648564014	-0.05003337783711788	-6.4321578343774455	-2.7467973537366004	0.43704982711991397	0.10206536736805773	1	1	0.24383324745689683	0.7561667525431032	0.8222879728336273	0.6380617177591897	0.17193342569774808	0.4972100818278896	0.40813096583610137	1.5362240262178275	In	NA	Sub_train
Cpd27082	-2.952668337510444	-0.07808945160225697	-35.94968112342503	-4.40555459599857	-1.6829706572333694	0.0433123261227505	-1	-1	0.9978067681049811	0.0021932318950188363	1.6625860802877428	0.8501577234860955	1.1206336478598258	0.7136847216902893	1.0470419859154332	0.6019821031942577	In	NA	Sub_train
Cpd04863	0.43089891331819175	0.0005396522476710518	-23.93701335877847	-2.3517540288380068	0.3678248515691527	-0.04324103139013494	1	1	0.14982450129920122	0.8501754987007988	0.9020042932696097	0.25574387213752914	0.5946010716805792	0.44565530376352824	0.3606152400444903	0.774317292599884	In	NA	Sub_train
Cpd21992	-0.9757430718969204	-0.030691742104946018	-21.50388785393148	-3.0458173696033506	-0.8364565791870228	-0.01999703640480321	-1	-1	0.5580543580226462	0.44194564197735375	0.16416647470930754	0.4918444060512445	0.48805494033339725	0.5362334232772593	0.46599835980834786	0.4047106456319536	In	NA	Sub_train
Cpd32017	-0.18730112480112174	-0.07805535585909586	-28.05523475745437	-3.096247903187149	-0.005257865187778101	0.003713719016409376	-1	-1	0.5917863643695068	0.4082136356304932	0.433436728577255	0.8498999692829486	0.7749372512923628	0.5428148152479944	0.10453286621956125	0.02768196300483107	In	NA	Sub_train
Cpd10714	-1.7769786190559382	-0.04146172953424671	-29.839567779548613	-3.1850296861747283	-1.8797665650718935	-0.030901665598975236	-1	-1	0.8414850214202512	0.1585149785797489	0.7714666460573854	0.5732624738324167	0.8530728756818342	0.5544012029416931	1.1821218515184142	0.5781069759714651	In	NA	Sub_train
Cpd27846	-0.5015405179615721	0.0610082927586453	-27.790282627184425	-4.40555459599857	2.5583827262252767	-0.014582410719354769	-1	-1	0.9540334412742367	0.04596655872576328	0.19525753397297121	0.201381997699954	0.7633350448232671	0.7136847216902893	1.8642047534346482	0.31861177814175007	In	NA	Sub_train
Cpd02880	-1.512101086681808	0.02953965224767097	-17.58801335877847	-2.0307540288380066	-1.2281751484308474	-0.027241031390134937	1	-1	0.6773127541889701	0.3226872458110299	0.5707015010667076	0.03651205026647072	0.31657949549156184	0.40376348401715456	0.7348723027109842	0.519898619939751	In	NA	Sub_train
Cpd09783	-1.4929126849900043	-0.04201118008369732	-31.533523823504648	-1.817447268592312	-0.8891072244125533	-0.0012313359286455726	-1	-1	0.9564830471523466	0.04351695284765341	0.5561575636732067	0.5774161650387655	0.9272509083382476	0.37592607482433343	0.5021375364766478	0.10631410771435026	In	NA	Sub_train
Cpd05923	-0.9632423553196751	0.005241567169049972	-17.112644702625534	-2.9773373784824217	-0.4588874441927729	-0.03529726999457963	-1	1	0.4748351475630974	0.5251648524369026	0.1546914990342353	0.2201987212928182	0.29576318693045084	0.5272965028901216	0.20683652778130474	0.6480022157132598	In	NA	Sub_train
Cpd32617	0.9980874181997772	0.023154411741207876	10.402705552661926	2.498688124902144	1.4827741900437466	0.023409557001790197	1	1	0.04409262073981901	0.955907379260181	1.331907431519771	0.08478266782911859	0.9091290870288972	0.18734733921059893	1.125911675572294	0.28550484681827004	In	NA	Sub_train
Cpd16404	0.8654812767869717	-0.0015494343334995127	1.0635133394233418	-3.7963693111282795	1.0273914927505594	-0.009439931284365377	1	1	0.010575632451436667	0.9894243675485633	1.231397996201593	0.2715367775594742	0.5001675278137784	0.6341835374350572	0.813338948710719	0.2368403536397481	In	NA	Sub_train
Cpd09254	1.1164279743506549	-0.0931100811825984	-28.085172175153	-4.2262384773835215	0.7174861821808535	0.23228514758783794	-1	-1	0.7409121518031592	0.2590878481968408	1.4216042008189886	0.9637094472291496	0.7762482054671308	0.6902832309780121	0.600621275049767	3.606870503568498	In	2.8108780054824747	Sub_train
Cpd42869	3.314576087812602	-0.06706634487008488	-11.754135856355472	-3.2687753757146223	2.3722146622847493	-0.013444045232234069	1	1	0.0006419779167785578	0.9993580220832214	3.0877006822934376	0.7668261451559844	0.06111504148033343	0.5653303597352789	1.7364197942205175	0.30051043837704045	In	2.5423926405472255	Sub_train
Cpd22699	-1.289479335633184	0.017659906246702373	-20.53740433744796	-0.2397734135593952	-0.43700602973647296	-0.0062607726685394785	-1	-1	0.9034348296633209	0.09656517033667915	0.40196432005044097	0.12631957989260084	0.44573279974220925	0.17003315035827302	0.19181721891241618	0.1862880214388449	In	NA	Sub_train
Cpd11126	-2.9707526967532387	-0.05974462237017219	-40.538355908855976	-5.117860172058653	-2.6550189085946214	-0.052812805556492426	-1	-1	0.9806965625146207	0.019303437485379292	1.6762932036247078	0.7114759878149436	1.3215708972635607	0.8066435279103698	1.714251729225893	0.9265196725003355	In	NA	Sub_train
Cpd37227	-0.5486158785035196	-0.02135108276428673	-17.48520653525016	1.2580287842428026	-0.5727203154507591	0.006926040518273712	-1	-1	0.667732766517604	0.3322672334823959	0.1595765477451805	0.4212316555433252	0.31207760304860604	0.025436194458088254	0.2849709215276779	0.02339769778653952	In	NA	Sub_train
Cpd40725	1.1151255383620526	-0.06322019102393095	-13.149740251959866	-3.151192958132204	0.7238630139331005	0.011281229493040655	1	1	0.03221598665635195	0.967784013343648	1.4206170134658407	0.7377503067115462	0.12222830873537431	0.5499853708171932	0.6049983049663298	0.09265028517055524	In	NA	Sub_train
Cpd32653	-0.13707741696505818	-0.006515917929121822	-4.887404337447962	1.5201166963307151	-0.009533502263945727	0.025607359199592398	1	1	0.3449465972408675	0.6550534027591325	0.47150401912960965	0.3090819929719227	0.23957790546461394	0.05963974452316693	0.10159808730083626	0.32045246668916744	In	NA	Sub_train
Cpd24857	-0.8186002147540631	-0.015856577269781232	-23.950041700085322	-2.6666964904824715	-0.4721708649013087	0.049783183375416575	-1	-1	0.8315518120974307	0.16844818790256935	0.04505932275210208	0.379694743479843	0.5951715804197917	0.48675658984978715	0.21595421068317258	0.7048762852690388	In	NA	Sub_train
Cpd18174	2.5950088928412653	0.6852423238291198	48.9774308273872	59.58605076226478	1.86684012410968	-0.054062970470737284	-1	-1	0.9712858005535472	0.02871419944645279	2.5423014144351677	4.920415235820485	2.5983094180948045	7.637482870052536	1.389532882568519	0.9463987536308633	Outlier	6.561326577356725	Sub_train
Cpd13412	-1.9226256834952469	0.011505083701343713	9.69036963815002	1.5526531957139489	-0.1904227003526136	-0.04134122603853568	-1	-1	0.7189520591461969	0.28104794085380314	0.8818605090156173	0.17284830264818873	0.8779360245421046	0.06388589146192215	0.022563481073326043	0.7441081703582277	In	NA	Sub_train
Cpd36936	-0.2744400543276955	0.2819456205324167	-18.59509664514027	18.751984828198847	-0.6051378978683414	-0.0013157177234845293	-1	-1	0.9880563381087284	0.01194366189127156	0.36738937581037423	1.8716058903608932	0.3606794927553709	2.3084693821353173	0.3072222108163435	0.10765587672932571	In	NA	Sub_train
Cpd21609	-0.05321559936944783	0.09623133481813097	-23.16267906272269	-2.3980151718011533	2.3844225416920977	0.04648648007871326	-1	-1	0.9353996309186023	0.06460036908139764	0.5350674698226774	0.46765826261519483	0.5606931111377157	0.4516925731164047	1.744799230194334	0.6524548554626924	In	NA	Sub_train
Cpd34940	0.10490157979217583	-0.04124734633909898	-22.943666085831047	-4.336381663667743	-0.5453766722709634	0.03191345217428123	1	1	0.18493782941984838	0.8150621705801516	0.6549131136391657	0.5716417973341142	0.5511025719911944	0.7046573696263295	0.26620236233155203	0.4207267044574001	In	NA	Sub_train
Cpd44399	-0.8595997363632221	-0.06431909212283206	-24.734355636575252	-3.2687753757146223	-1.0453677552976683	0.06787463608644725	-1	-1	0.7894381003545632	0.21056189964543684	0.0761350988914873	0.7460576891242426	0.6295165476350922	0.5653303597352789	0.6093940934998311	0.9925514968461633	In	NA	Sub_train
Cpd11806	-0.2852203772976969	-0.04146172953424671	-33.94176558174641	-4.097117598262641	-0.4858105211158496	-0.008374193071502707	-1	-1	0.5346923297528088	0.4653076702471912	0.3592183803895107	0.5732624738324167	1.0327073848653519	0.6734324253903946	0.22531641210578965	0.21989387229476667	In	NA	Sub_train
Cpd19007	0.839641543487695	-0.040032401445605305	-5.356085656129277	-3.2194437432297245	0.5074994647690212	-0.0298871462949131	1	1	0.011597497880821206	0.9884025021191788	1.2118126513977074	0.5624571565591638	0.21905443421715348	0.5588923788759279	0.456487294430233	0.5619749350509918	In	NA	Sub_train
Cpd03978	1.2559884139110942	-0.008494696567213716	4.4428498028689765	-1.920743971889015	1.2779257426204147	-0.02485770955501919	1	1	0.005438594017047382	0.9945614059829526	1.5273846784313316	0.3240410014515233	0.6481480680626641	0.3894067192944273	0.9853045813961913	0.48200102132649714	In	NA	Sub_train
Cpd22233	-1.2169518631057117	0.03304452163131777	-32.65773400777764	-3.2194437432297245	0.5701368274063837	0.011321644913878109	-1	-1	0.9780637704035231	0.021936229596476876	0.3469917883778849	0.010016226114850596	0.9764798715449453	0.5588923788759279	0.499481311021892	0.09329293752833434	In	NA	Sub_train
Cpd17577	0.5313681857838859	0.014252336448596525	-24.7860039882236	-2.6638303207695677	0.7370498271199142	0.08321147878670003	-1	-1	0.555189669426136	0.44481033057386404	0.9781554408316179	0.1520798466164471	0.6317782197303574	0.4863825429183994	0.6140496768803636	1.236425194508386	In	NA	Sub_train
Cpd30046	-1.2259762558869691	0.008757830954091023	-20.805784208003825	0.4306751737359269	-1.2047084146383276	0.014577932789743953	-1	-1	0.8539032373683231	0.14609676263167687	0.3538318684290041	0.1936167586799294	0.4574851063462959	0.08253685326111883	0.7187648374610691	0.14507171497690133	In	NA	Sub_train
Cpd41663	-0.6821272088906949	-0.04124216904590896	-7.451388603608216	-3.2687753757146223	-0.8113018212317344	-0.01729019907838791	1	1	0.13112152811437627	0.8688784718856237	0.058381020276964596	0.5716026584576174	0.12730149232841692	0.5653303597352789	0.44873224202573664	0.3616687731511108	In	NA	Sub_train
Cpd00052	0.4916533182843552	0.03875161823133157	-20.291739367502608	-0.07876242769775052	1.093101392157258	-0.04679776796250747	1	1	0.2844599798558145	0.7155400201441855	0.948053374188356	0.03312781475463739	0.43497517457940654	0.14902055472929504	0.8584419413396374	0.8308735549589321	In	NA	Sub_train
Cpd17140	-0.21313730872160855	-0.022449983863187712	-30.7291625792062	-3.212300886086868	-0.07546756819801173	0.062420546012779216	-1	-1	0.7902503755426542	0.20974962445734577	0.4138540740413622	0.4295390379560207	0.892028073094081	0.557960206651932	0.056341227730668714	0.9058250995266989	In	NA	Sub_train
Cpd18680	-2.10004605221368	0.06765990624670236	34.697211047167414	-0.2991140729000538	-0.1441488868793304	-0.04692011332788013	1	1	0.13172828786962165	0.8682717121303783	1.016337094216298	0.2516663198850871	1.972981144095389	0.1777773503730077	0.009198665678410923	0.8328189890504466	In	NA	Sub_train
Cpd10343	1.5888989133181917	-0.07746034775232903	-78.42501335877847	-7.902754028838007	2.0798248515691538	0.017758968609865058	-1	-1	0.9205474049397374	0.07945259506026263	1.7797157239651606	0.8454018757907231	2.9806208611572176	1.1700836259196659	1.5357246844037469	0.19565389691687315	In	NA	Sub_train
Cpd28008	-2.1033235653235662	-0.06036207177527572	-23.25553620557983	-2.9804327542187354	-1.031511524241968	0.020574116149337383	-1	-1	0.9722335824653817	0.027766417534618233	1.0188213003655222	0.7161437311940486	0.5647593088409052	0.5277004621499128	0.5998832360367601	0.24041802818780994	In	NA	Sub_train
Cpd06661	-3.146209388286708	0.09754925947674224	-30.62253481251564	-4.342172543317586	-0.7270193123246412	-0.04353902823633788	-1	-1	0.9959847494764424	0.004015250523557604	1.809281410663524	0.47762140137368253	0.8873588622323981	0.7054131032290216	0.3908810900333194	0.7790557902291252	In	NA	Sub_train
Cpd39909	-0.3513579781214639	0.021395193591453608	53.88102897880937	14.347158690219445	-0.42888423881415216	0.02666584487765604	1	1	0.04759803721799116	0.9524019627820088	0.30908908138968355	0.09808186093392071	2.8130371054559546	1.7336214613055718	0.18624245651876523	0.337283624266837	In	NA	Sub_train
Cpd33036	1.4425929127052717	-0.02135108276428673	-16.87311862316225	-2.862300886086867	0.8866203438899005	0.023409557001790197	1	1	0.030788439667483458	0.9692115603325165	1.6688224173008168	0.4212316555433252	0.28527438268556843	0.5122837676761351	0.7167142369586962	0.28550484681827004	In	NA	Sub_train
Cpd02746	1.5398989133181926	0.15053965224767096	-1.8160133587784768	2.404245971161993	2.1148248515691543	-0.03824103139013494	1	1	0.027047492126477057	0.9729525078735229	1.7425759484003236	0.8782138271955343	0.374073567928375	0.17502224986187082	1.559748534025578	0.6948114573935924	In	NA	Sub_train
Cpd14257	6.061090098126671	0.09014102936899836	-46.039075894155296	-5.8593876126780975	7.182649025879621	0.24944489139179396	1	1	0.08984098305053534	0.9101590169494647	5.169433619614799	0.4216172709129679	1.5624464430955571	0.903415907597035	5.0382812732687885	3.8797304561804	Outlier	5.548671407441189	Sub_train
Cpd30177	0.5619358320251183	0.30601057820683825	-6.90248750470712	18.277927920988677	0.3194674095374967	-0.0024550342432230784	-1	-1	0.8850259302622667	0.11497406973773328	1.0013243290141634	2.0535301839544573	0.15133777342597032	2.2466030067260596	0.3274228996026362	0.12577233902255347	In	NA	Sub_train
Cpd33342	-0.7101543400419813	0.022055510642306767	-4.290701040744666	0.09264416885818746	-0.6600829528133964	-0.004612421020187821	1	1	0.2767554024286609	0.7232445975713391	0.03713772720175955	0.0930900502418151	0.26570743626735976	0.12665128916461982	0.3449362604581498	0.16007730653567173	In	NA	Sub_train
Cpd43085	0.8920486152851291	-0.048934476738216666	-13.154135856355472	-3.162181969121216	0.4266102666803535	0.003588921800732967	1	1	0.03412963528520352	0.9658703647147965	1.251534832715402	0.6297543353464924	0.12242079146688632	0.5514194819310331	0.4009652964041582	0.02966638437758559	In	NA	Sub_train
Cpd26532	-1.4750488888888895	-0.04185897063100175	-20.306075894155285	-4.818387612678097	0.4006490258796189	0.05460539374325814	-1	-1	0.9633599233844488	0.036640076615551256	0.5426176171848102	0.5762655045001293	0.43560296852129554	0.7675611276718793	0.3831456122615016	0.7815550578361752	In	NA	Sub_train
Cpd24486	0.05114760914760464	-0.06885897063100188	-14.409075894155285	-5.621387612678097	1.0936490258796183	0.14660539374325815	-1	-1	0.7170513614655483	0.2829486385344517	0.6141700441400179	0.7803778903800819	0.17737439161365098	0.8723559290934932	0.8588178347737466	2.2444624256319403	In	NA	Sub_train
Cpd30223	0.1401714026714058	-0.05278063058437057	-16.05248750470712	-3.143500650439897	-0.08547764540755877	0.0015159168186071768	1	1	0.13780480035998277	0.8621951996400172	0.6816460382503122	0.6588301737909305	0.24933909255757172	0.5489814930375054	0.049470353742523815	0.06262958287572849	In	NA	Sub_train
Cpd44915	0.26567498891150304	0.17414244633870635	23.29201798979837	14.118587261648017	3.300236640306727	-0.011795693583882421	-1	-1	0.8705965068835355	0.12940349311646449	0.776772059179689	1.0566442944308845	1.4735497768643637	1.7037919501377046	2.3734100926706247	0.27429972347386744	In	NA	Sub_train
Cpd45460	-1.3975118242753102	-0.04234107014481005	-4.92556442778404	2.2103455034062574	-1.122840282770196	-0.01729019907838791	-1	-1	0.688151754023856	0.3118482459761441	0.48384804212961324	0.5799100408703136	0.23790688192346549	0.14971744162523276	0.6625709034947781	0.3616687731511108	In	NA	Sub_train
Cpd23045	-0.5131057092595578	0.3808467194335156	-6.9698219198655424	16.891545267759284	-0.5507422934727371	-0.005161871569638379	-1	-1	0.9551441288451475	0.0448558711548525	0.18649164398987728	2.619270307503573	0.14838921141083247	2.065674370562243	0.26988530167095537	0.16881421150339623	In	NA	Sub_train
Cpd08757	-1.8973082893856088	-0.0656375537100709	-28.9296776696585	-3.9399747411197836	-1.5171292024345313	-0.03145111614842579	-1	-1	0.8901640885342681	0.1098359114657319	0.8626710736050357	0.7560248869117386	0.8132289502588624	0.6529246364624858	0.9332091238824932	0.5868438809391894	In	NA	Sub_train
Cpd39003	-0.4126287774725293	0.05337419196098805	-3.624217524261145	-0.9952679190539	1.2267302339997903	0.016266699858933045	-1	-1	0.5712900168264069	0.4287099831735931	0.2626485969697495	0.14367034852003316	0.2948926304328579	0.2686282894347574	0.9501642042414766	0.17192508223785333	In	NA	Sub_train
Cpd40360	-0.5381711649346507	-0.033549861353601385	-0.11952047174008418	-3.027566584505831	-0.6349281948581079	-0.01069679248498132	1	1	0.06630618344029016	0.9336938165597098	0.16749316647552348	0.5134509815687431	0.4483626884903328	0.5338516207864958	0.32767014267553846	0.2568259135384187	In	NA	Sub_train
Cpd38281	-0.8200444499320909	0.32205551064230664	-0.7769647770084005	17.540995817209836	0.2717851790547358	-0.028788245196012	-1	-1	0.9827165746155143	0.017283425384485674	0.046153987453628545	2.1748253484243123	0.4195733197697169	2.1504303373901745	0.2946940214668844	0.5445011251155432	In	NA	Sub_train
Cpd09409	-2.7253302674075868	-0.0562968943694115	-31.73242492240575	-1.4097549609000035	-2.6726237079290365	-0.03859397329128293	-1	-1	0.9753721078089186	0.024627892191081448	1.4902741435333866	0.6854121364038184	0.9359607519391632	0.32272055250087767	1.7263355878496784	0.7004236455196059	In	NA	Sub_train
Cpd28020	-2.332444444444445	-0.03179064320384712	-17.839602139645766	0.7393474655614845	-0.935907128637572	0.004728238320471511	-1	-1	0.9883120766179261	0.011687923382073908	1.1924845254220064	0.5001517884639409	0.3275965232767563	0.04225385011514904	0.534260789660017	0.011549922084357919	In	NA	Sub_train
Cpd07022	-1.1445610366383565	-0.0008023888749060164	-18.35879854877938	1.8001351489901058	-1.1347116200169485	-0.044088478785788435	-1	-1	0.7246824914955969	0.27531750850440306	0.29212282821562613	0.2658893245626482	0.3503320413140858	0.09618330385172039	0.6707193383755214	0.7877926951968496	In	NA	Sub_train
Cpd38934	-0.4966947115384634	-0.03179064320384712	-21.268173568217193	-1.822740446526428	-0.501841194571638	0.021761205353438545	-1	-1	0.5963347139536044	0.40366528604639557	0.19893043525837745	0.5001517884639409	0.4777330538560694	0.3766168563068925	0.23631979748974768	0.2592941319150969	In	NA	Sub_train
Cpd29923	0.7388589089481958	-0.003879531683271685	2.1442157919961784	-2.8358083427475886	1.5634234534935405	0.10908342729523847	1	1	0.14614923899704513	0.8538507610029549	1.135423989609339	0.289151656425939	0.5474912952189819	0.5088263818499917	1.1812689834931296	1.6478193694254895	In	NA	Sub_train
Cpd18634	-1.0093867115543391	0.24590090782839055	-3.198908438889273	16.164420863275822	-1.9435028288081573	-0.08538165178941859	-1	-1	0.7716528971985397	0.22834710280146026	0.18966682626156878	1.5991180270877017	0.3135168393291561	1.970781646307382	1.2258701491029094	1.444402336791151	In	NA	Sub_train
Cpd08152	-2.184670926748246	0.03161519354267637	-11.76868865866948	7.227058225913181	0.10594772064239168	-0.04189067658798623	-1	-1	0.9966281819508537	0.0033718180491463744	1.0804789074288759	0.02082154338810345	0.06175230609480941	0.8044190774214929	0.1808639025364633	0.7528450753259521	In	NA	Sub_train
Cpd01696	0.3188989133181925	0.04253965224767109	18.48498664122154	3.4212459711619942	1.7798248515691537	-0.06324103139013493	1	1	0.0487678099002804	0.9512321900997196	0.8171133776928385	0.061764283675729066	1.2630507325548115	0.3077449311144006	1.3298059733594847	1.09234063342505	In	NA	Sub_train
Cpd08666	-1.4022533443306635	-0.04146172953424671	-21.10769964768048	-4.342172543317586	-1.3731731584784872	-0.03364891834622799	-1	-1	0.5167429189055444	0.4832570810944556	0.4874418990825112	0.5732624738324167	0.4707059295333654	0.7054131032290216	0.8343983138209607	0.6217915008100868	In	NA	Sub_train
Cpd07609	-2.045659937737257	0.06073607266355545	-30.535172175152997	-4.119095620240663	-0.3627335980389264	-0.032000566697876334	-1	-1	0.9729631682599484	0.027036831740051583	0.9751148883898096	0.1993240905483519	0.8835332679435982	0.6763006476180742	0.14083694090814358	0.5955807859069137	In	NA	Sub_train
Cpd30724	0.17368788618788927	0.018098490294750316	-20.944795197014813	-3.1072369141761613	-0.3255875355174485	-0.05178078647809612	1	1	0.07056278892404755	0.9294372110759525	0.7070500112202055	0.12300400817201	0.46357237273036095	0.5442489263618342	0.11534004319216923	0.9101093647449904	In	NA	Sub_train
Cpd14105	-1.2790713746556748	0.004911677107937114	-12.050289702509318	-0.08415999109923761	-1.965147975077888	-0.040876157283924096	1	1	0.31135606891794065	0.6886439310820593	0.39407555811590467	0.2226925971243674	0.07408356551595038	0.14972495894451224	1.2407272845036676	0.736713034405479	In	NA	Sub_train
Cpd19617	-0.09167713783098597	0.04425255618003896	12.264278374297547	10.855080203935161	0.910892775587447	-0.048019014426781234	1	-1	0.5090504733386918	0.4909495266613082	0.5059153696932918	0.07471335435790527	0.9906470284467223	1.2778908616556948	0.733374729788925	0.8502927989858954	In	NA	Sub_train
Cpd11213	-2.3181211178058705	-0.039443870490472835	-35.83083711186351	2.0874029858360847	-2.1903572544592835	-0.061083482248221764	-1	-1	0.9867869241492488	0.01321307585075115	1.1816280940608124	0.5580080285067085	1.1154294898168333	0.13367293762144758	1.3953099662550812	1.0580330841197654	In	NA	Sub_train
Cpd16287	-0.6345658801501799	-0.009263170676374636	-18.0291625792062	-2.0661470399330213	-0.6743686670991108	-0.015601432009198812	1	1	0.3873437794632689	0.6126562205367311	0.09443034833794806	0.3298504490036643	0.33589734107320846	0.4083824174784435	0.3547419133650195	0.33481540589015873	In	NA	Sub_train
Cpd24286	-0.2334353795892277	0.4022752908620869	1.287320937277313	23.904182630396647	0.911895069164626	0.0014315350237682205	-1	-1	0.9947271740953704	0.0052728259046296065	0.39846905778784086	2.7812642645511527	0.5099680225560117	2.9808523778590956	0.7340626997939272	0.06397135189070392	In	NA	Sub_train
Cpd11406	-0.491264333341653	0.5574393693668522	-2.4961611861420145	30.72595932481428	-0.8907555760609045	0.002614817917508277	-1	-1	0.9972619530152399	0.0027380469847600917	0.20304641541065757	3.9542609410871434	0.3442900160296277	3.871122283256467	0.5032689579659017	0.04515577294027977	Outlier	3.900082099302109	Sub_train
Cpd07666	-1.2220335641108837	0.06842838035586317	-19.354402944383775	0.21936591822087484	0.3301235448182165	-0.04518737988468953	-1	-1	0.9070432978105898	0.09295670218941021	0.35084348704767465	0.2574757674372272	0.3939293800015402	0.11011357987413121	0.33473722507503323	0.8052665051322982	In	NA	Sub_train
Cpd06861	-3.220101086681808	-0.031460347752328977	-88.32001335877848	-7.902754028838007	-2.8511751484308467	-0.02424103139013493	-1	-1	0.9998454217694561	0.00015457823054391322	1.8652879636124768	0.4976548479952497	3.4139211440978903	1.1700836259196659	1.8488925294604417	0.47219511881597587	In	2.955718566134799	Sub_train
Cpd18797	-4.0340838150288985	0.32014102936899835	-16.293075894155287	-5.8593876126780975	7.23064902587962	-0.08239460625674185	-1	-1	0.999998750173398	1.2498266019848307e-06	2.4822499196219696	2.160352409890333	0.2598744151669837	0.903415907597035	5.0712282670358695	1.3969048268162136	Outlier	4.208262185896896	Sub_train
Cpd19530	1.1346964885426398	0.01842838035586317	-31.582974372955203	-4.342172543317586	0.3147389294336004	-0.03593110233886914	1	1	0.039306403494666964	0.960693596505333	1.435450905247425	0.12051013234046083	0.9294163390677572	0.7054131032290216	0.324177291175327	0.6580808896959597	In	NA	Sub_train
Cpd40783	0.015674988911502943	-0.030802608606348567	-5.4294105816301945	6.099905942966696	-0.2624007223306352	0.0063361745479857115	1	1	0.46436834119716663	0.5356316588028334	0.5872834083386804	0.4926825255370014	0.21584354882390933	0.6573210703688209	0.07196888610409198	0.01401814046103611	In	NA	Sub_train
Cpd04704	-0.11324235531967462	-0.02442876250127972	-11.998358988339815	-1.6119527630978066	-0.3330632683685971	-0.016615951313260952	1	1	0.14202851785668258	0.8579714821433174	0.4895699138251936	0.44449804643562224	0.07180952881630848	0.3491081969955297	0.12047135410156846	0.35094744681063195	In	NA	Sub_train
Cpd10453	-2.797308289385609	0.004692116619599482	-16.15330404328487	1.5622230610780172	-1.1105357958411246	-0.04518737988468953	-1	-1	0.9903055858391548	0.009694414160845101	1.5448302166326662	0.22435241249916596	0.2537538307779697	0.06513479823708918	0.6541251565331269	0.8052665051322982	In	NA	Sub_train
Cpd32393	-1.8337807136683548	-0.04915403722655441	-11.719238109218939	-2.7333813345263778	-3.109436894742223	-0.04527176167952848	1	1	0.1835625242403095	0.8164374757596905	0.8145200551495858	0.6314141507212919	0.059586875365300405	0.4954592361628786	2.026162282502038	0.8066082741472735	In	NA	Sub_train
Cpd45014	-0.8585008352643211	0.03897761117387121	-1.697542449762062	-0.9819621889014356	0.4222146622847491	-0.004652836441025274	-1	1	0.49766553652405043	0.5023344634759496	0.07530218174493351	0.03483625766922249	0.3792613878775464	0.26689183694522184	0.39794817243281366	0.1607199588934508	In	NA	Sub_train
Cpd10079	2.152691710614392	-0.027176015248532408	-27.789567779548605	-0.6833813345263777	2.5647389294336005	0.10041701571970607	-1	1	0.3995150793581732	0.6004849206418268	2.2070450700193014	0.4652665024673629	0.7633037417729528	0.22792580787606867	1.8685676240072928	1.5100133113146543	In	NA	Sub_train
Cpd14094	-0.29993225704761484	0.011984400252966664	-18.4214490665917	-4.473061040451588	-0.3680972290539523	0.017748416348314398	1	1	0.243463896208298	0.756536103791702	0.34806744340892226	0.1692248046873179	0.353075496300893	0.7224945902346644	0.1445185141919141	0.19548610364329308	In	NA	Sub_train
Cpd45136	-1.2392700660335518	0.4422743144705745	12.461798209578598	19.8054004484612	0.026060816130902942	-0.05025723204542088	-1	-1	0.9708176187231266	0.029182381276873445	0.363907973025854	3.0836456031288164	0.999296386760383	2.4459444515497872	0.1260298745153906	0.8858830712145718	In	2.832956381646495	Sub_train
Cpd25976	-2.4296971916971923	-0.029043390456594313	-21.663777963821587	-2.6958173696033505	-0.7941488868793303	-0.025491541899308703	-1	-1	0.9779865024897896	0.022013497510210398	1.2661976928920253	0.4793833324321995	0.49505649969214394	0.49055698430146255	0.4369585415841569	0.49207969530919704	In	NA	Sub_train
Cpd24493	-1.3510177971716455	0.002275290862086975	-26.90443730448093	-3.0177953915813727	-0.5826104253408686	0.027805161397394598	-1	-1	0.9307036877438414	0.06929631225615858	0.44860768025745845	0.2426229336703511	0.7245440363372544	0.532576439936968	0.2917594504632028	0.3554000865600649	In	NA	Sub_train
Cpd22337	-1.3762925224463707	0.011066499653295774	-0.549492249535876	-2.501861325647307	-0.19469833742878126	-0.00955747596524277	-1	1	0.49306299222184535	0.5069370077781546	0.4677647746281977	0.17616387436877953	0.42953430112545965	0.46524492314219057	0.025498259992051044	0.23870945124519094	In	NA	Sub_train
Cpd14629	0.1297198341355341	-0.004318115731319625	22.214793464749842	1.6437430699570892	-0.5023906451210887	0.010684006259227498	1	1	0.008145967484555539	0.9918540325154445	0.6737242237661736	0.2924672281465298	1.426378307284358	0.07577349455386445	0.23669693798616584	0.08315373876877175	In	NA	Sub_train
Cpd05842	-1.0670885091658282	0.18106574299322584	-23.708798548779374	6.589695588550546	-0.8753709606762894	-0.04573683043414007	-1	-1	0.9312103555420223	0.06878964445797776	0.23340216938357672	1.1089824647386126	0.5846075859055555	0.7212406328187863	0.4927090240661961	0.8140034101000224	In	NA	Sub_train
Cpd34610	-0.8200444499320909	-0.012010423423627323	-10.2236680737117	-2.0787844025703834	-1.0271159198463635	-0.01340362981139662	1	1	0.23539852235750858	0.7646014776424914	0.046153987453628545	0.3506189050354049	0.0059038694091187414	0.4100316452593592	0.5968661120654156	0.29986778601926145	In	NA	Sub_train
Cpd24112	-0.969699115852964	0.05447309305988916	16.162046212002586	2.8816551578691767	0.6151917724613293	0.031651315243548445	-1	-1	0.5585790624233462	0.44142093757665374	0.15958543040326084	0.15197773093272973	1.1613295859924164	0.237326111527915	0.5304068317281735	0.41655842133413534	In	NA	Sub_train
Cpd19538	-1.1861826323364806	-0.019702731115935027	2.9384198383762152	1.4613254875395063	-0.9243686670991108	0.012420546012779204	1	1	0.4658252368619832	0.5341747631380168	0.3236701082743759	0.4087705819242801	0.5822693485801842	0.051967250064124136	0.5263408392352379	0.11076674746378297	In	NA	Sub_train
Cpd45644	-1.8716876484511344	-0.056626784430524366	-16.237652339871953	-3.2193248262640735	-1.832180942110855	-0.020037451825640658	-1	-1	0.6739914557092499	0.32600854429075016	0.8432517908676138	0.6879060122353676	0.25744742762251216	0.558876859723	1.1494592843704965	0.4053532979897326	In	NA	Sub_train
Cpd29605	-1.298378510378511	-0.03398844540164932	-14.985755985799608	-2.813949237735219	-0.16118185391229725	0.030464226039447283	-1	-1	0.8683045899338255	0.1316954100661745	0.4087094905148026	0.5167665532893339	0.20262710984262908	0.5059736787752401	0.002492689710548897	0.39768231760684836	In	NA	Sub_train
Cpd07886	-3.2797258718031914	-0.0634397515122687	-36.05605129603213	-1.3559088070538503	-3.242953378258707	-0.04738518208249172	-1	-1	0.9911437744889348	0.008856225511065251	1.9104808439698209	0.7394101220863457	1.1252915787225952	0.3156934080430629	2.1178074231316275	0.8402141250031955	In	NA	Sub_train
Cpd34457	-0.6282862081738492	0.0039236425104385644	12.25160665156303	-0.2776855014714826	0.16189506916462584	0.011871095463328662	1	1	0.14497029712815246	0.8550297028718475	0.09919005462002405	0.2301618600513069	0.990092135971107	0.17498083370102016	0.21926592218327184	0.10202984249605873	In	NA	Sub_train
Cpd34597	1.7777577478701063	0.01897783090531378	8.932959692978859	1.802332951187908	2.4185850832797544	-0.02439264080040761	1	1	0.009710225370549996	0.99028977462945	1.9228621469997509	0.11635644113411214	0.8447691783021104	0.09647012607448835	1.7682482519600884	0.4746058853737484	In	NA	Sub_train
Cpd43608	-1.841467868231354	-0.02860480640854637	-16.498091900311515	-3.2687753757146223	-1.1475655574954706	-0.003553935342124178	-1	-1	0.8334090053009329	0.16659099469906707	0.820346569337382	0.4760677607116086	0.26885202946459463	0.5653303597352789	0.6795422258335908	0.14324614895800214	In	NA	Sub_train
Cpd17605	-1.120280165864466	0.014801786998047012	3.951358649139036	1.3119938550546082	-0.11624687617678955	-0.026040992448759254	-1	1	0.45931807782488154	0.5406819221751185	0.27371903043886864	0.14792615541009937	0.6266257582118282	0.032478858068831086	0.028350485943112305	0.5008166002769213	In	NA	Sub_train
Cpd42655	-1.678281055044541	-0.004978432782172785	0.06399601177639717	0.460894953955707	-1.5656974256273386	-0.0936638254520143	1	1	0.22774926582097132	0.7722507341790287	0.6966583730741305	0.2974590388386354	0.45639884253095625	0.07859304769805947	0.9665461436077363	1.5760985636647955	In	NA	Sub_train
Cpd23509	-0.16530351145735978	-0.03618624759945152	-32.59949224953587	-3.2194437432297245	-0.07601701874746243	0.07670626029849348	-1	-1	0.8368624223490426	0.16313757765095738	0.45010992087418145	0.5333813181147268	0.9739294753524115	0.5588923788759279	0.05596408723425055	1.1329846286875316	In	NA	Sub_train
Cpd00896	-1.5354143508885774	-0.03493259229498428	-29.92557395396877	-5.63064212694587	-1.770056502579584	-0.049805286759499946	1	-1	0.5582760748126712	0.4417239251873289	0.5883718969916703	0.5239040375493242	0.8568390707006213	0.8735636812540719	1.1068173359950748	0.8786966137296338	In	NA	Sub_train
Cpd33950	-0.3650993949870362	-0.033438994852198714	4.716441816398195	-1.2628503366363175	-0.3425005352309786	0.0025304361226693127	1	1	0.07358534946912654	0.9264146505308735	0.2986737112196789	0.5126128620829853	0.660128613476764	0.3035488950567559	0.12694905352850955	0.04649754195525533	In	NA	Sub_train
Cpd37993	0.7711643412767001	0.58524232382912	-0.8786131286567533	34.505830982045005	0.3234335307030872	0.022310655902889102	-1	-1	0.9954102275486285	0.0045897724513715285	1.159910040756394	4.164443436265111	0.41512215660350327	4.364411074936019	0.3301452281301821	0.26803103688282137	Outlier	4.2788697826641755	Sub_train
Cpd20977	-0.7350837312375798	-0.08069174210494601	-13.340701040744664	-3.2194437432297245	-0.6392038319342753	0.06626669985893306	-1	-1	0.5814508059282388	0.4185491940717611	0.018242380385992896	0.8698303058289325	0.13059044757428556	0.5588923788759279	0.3306049215942633	0.9669834343007694	In	NA	Sub_train
Cpd16190	-0.8026977482820481	0.0241424463387063	1.4002597480401346	2.850455393516147	-0.014598524528437632	-0.012854179261946066	1	-1	0.5165052025286692	0.48349479747133084	0.033005975084796114	0.07731340490218003	0.514913592910586	0.23325441400639957	0.09812147778045406	0.291130881051537	In	NA	Sub_train
Cpd18074	-0.7081922537765537	0.35765892985518993	0.7942157919961778	14.133971877032632	0.9343025743726614	-0.040876157283924096	-1	-1	0.9578691393056114	0.04213086069438861	0.03862489951883775	2.4439771573511906	0.4883750363033773	1.7057997056970804	0.749443115094448	0.736713034405479	In	NA	Sub_train
Cpd10973	-2.875879717957037	0.3502965122239949	-1.6390183289991562	15.32705822591318	-0.4017445870499157	-0.04793463263194227	-1	-1	0.9993426747860967	0.0006573252139033193	1.604383792611268	2.388319356293863	0.381824148674456	1.8615023794327907	0.16761391615382623	0.8489510299709198	In	NA	Sub_train
Cpd33123	0.3678676379799968	-0.014538652611169826	-23.547809537790364	-0.7652494663945096	-1.0325138178191469	0.0019809855732187626	1	1	0.11397304094874838	0.8860269590512516	0.8542294479711189	0.36973160472135425	0.5775579058639307	0.238609935674175	0.6005712060417622	0.055234446922979685	In	NA	Sub_train
Cpd43609	-0.002456879220364898	-0.033549861353601385	-13.514025966245582	4.094411437472192	-0.15415896408887744	0.053588921800732964	-1	-1	0.723285292701543	0.27671470729845704	0.5735402754205415	0.5134509815687431	0.1381803151094264	0.39559579209306217	0.002327791690266012	0.7653919676853301	In	NA	Sub_train
Cpd23009	-0.8779408740947224	0.09293463152142764	-13.409382359425983	-0.4161470399330209	1.1750818823514386	0.027805161397394598	-1	-1	0.9309504283482424	0.06904957165175768	0.09003684866601178	0.4427361153771053	0.13359799025415967	0.19305063373540132	0.9147129975781788	0.3554000865600649	In	NA	Sub_train
Cpd33000	0.3096258797382386	-0.0076148190280229235	-2.592898842942466	0.962973839187858	-0.1738192165496602	0.06022274381497701	1	1	0.14303804770951334	0.8569619522904867	0.8100848392037631	0.31738937538461914	0.34005389131384667	0.013069688948509644	0.011166921128164552	0.8708774796558014	In	NA	Sub_train
Cpd45619	-1.688171164934651	0.010406182602442613	-0.4854545376741522	-3.2687753757146223	-0.1349281948581081	-0.0282792100673989	-1	-1	0.5720628885966401	0.4279371114033599	0.7041546273931154	0.18115568506088517	0.4323385010919637	0.5653303597352789	0.015527709064898266	0.5364068725055979	In	NA	Sub_train
Cpd02294	-1.287418179495499	-0.04146172953424671	-0.4785787685595987	-1.527337378482422	-1.1446017299070588	0.03338404868673904	1	1	0.42481247178453707	0.5751875282154629	0.40040205726763073	0.5732624738324167	0.43263958979360806	0.3380655414189634	0.6775078673110468	0.4441109052522837	In	NA	Sub_train
Cpd02055	-0.5361010866818079	-0.055460347752329	-42.010013358778465	-7.660754028838007	-0.9991751484308464	-0.04324103139013494	1	1	0.3773672869547433	0.6226327130452567	0.16906219181658944	0.6790880798885401	1.3860145141855578	1.1385016309706864	0.5776876866138635	0.774317292599884	In	NA	Sub_train
Cpd13924	-2.255043265912829	0.035131457327717296	15.048061945842333	1.908147701208455	-0.10800511793503098	-0.03859397329128293	-1	-1	0.797159114177683	0.202840885822317	1.133817945848167	0.005760419224784424	1.1125484139137207	0.11027938599463893	0.03400759338938347	0.7004236455196059	In	NA	Sub_train
Cpd33903	0.8475379676503265	0.010517049103845284	5.010397860354238	1.6019848281988471	1.2289280361975925	0.023409557001790197	1	1	0.06436625156544362	0.9356337484345564	1.2177977824418889	0.1803175655751273	0.673000896146625	0.07032387232127327	0.9516727662271489	0.28550484681827004	In	NA	Sub_train
Cpd13196	-1.2874608483304115	0.044472116668376714	-0.3112787134983241	-0.10064350758275424	0.5749619150320021	-0.03364891834622799	-1	-1	0.7048489769751903	0.29515102302480967	0.4004343983074728	0.07637316973270475	0.43996562932812455	0.15187612561527192	0.5027932304370352	0.6217915008100868	In	NA	Sub_train
Cpd41830	1.6975431207796348	-0.009923487727227674	-4.872817175036789	1.1317740748348284	1.5172696073396943	0.09644606465787582	1	1	0.08197719821209082	0.9180228017879092	1.8620631011393984	0.334842259695769	0.24021667470160868	0.008959435801858838	1.1495891817940123	1.4468705551678294	In	NA	Sub_train
Cpd33891	-0.19092357081121195	-0.031571619644136815	-21.788468878449702	-3.852062653207696	-1.394052279357608	-0.0019533563781351424	1	1	0.09901969345892314	0.9009803065410769	0.4306910789484694	0.4984960321181488	0.5005166925762766	0.6414517475517676	0.848729652684847	0.11779507548888833	In	NA	Sub_train
Cpd22721	-2.390852390852395	-0.037858970631001736	-37.660075894155284	-4.589387612678099	-1.6303509741203812	0.005444891391794035	-1	-1	0.9870270821331298	0.012972917866870127	1.2367550972749521	0.5460266325179143	1.1955315294260376	0.7376756861705726	1.010924061508153	0.00015430188662766156	In	NA	Sub_train
Cpd45114	-0.6876217143852005	-0.047286125089865065	-18.360179812399426	-1.380313837253084	-0.4442688541987673	0.043149361361172534	-1	-1	0.7461356463983254	0.2538643536016746	0.054216434544195106	0.6172932617274483	0.3503925266013402	0.3188783648219137	0.19680239041847084	0.5993907732985676	In	NA	Sub_train
Cpd00040	-0.2324731245504441	-0.012340850413367624	-14.134622724603556	-4.2031615543065985	0.15210156679623762	-0.0204621051594148	1	1	0.17114338094060022	0.8288566190593998	0.3991984034240971	0.3531168398959614	0.16535613633111151	0.6872715976389486	0.21254370423558044	0.4121057815847024	In	NA	Sub_train
Cpd07962	-1.3060994981768177	0.042054753982236764	-33.413743603724434	-2.7218428729879163	1.2861675008621722	0.02294448824717861	-1	-1	0.9943986511288336	0.005601348871166371	0.41456164875904666	0.0580985895325124	1.0095853967424802	0.49395341949334687	0.9909616888424617	0.2781097108655212	In	NA	Sub_train
Cpd18061	-1.7697307153150152	-0.028493939907143818	-28.73410763415125	-2.917245941031922	-1.7045884473188908	-0.04637066277842959	-1	-1	0.8266427757660655	0.17335722423393446	0.7659730640522133	0.4752296412258516	0.8046649733290991	0.519454323245334	1.0618803441488864	0.8240820840827224	In	NA	Sub_train
Cpd30762	-0.1032351907351874	0.04227431447057451	16.822237770018152	-0.7204237273629741	2.1189179589880456	0.002614817917508277	1	1	0.16025760057649208	0.8397423994235079	0.49715489028862725	0.05975840490731183	1.1902392564202273	0.2327599924358352	1.5625580253717906	0.04515577294027977	In	NA	Sub_train
Cpd04275	-0.5991010866818085	-0.06546034775232899	-14.83901335877846	-7.262754028838008	-0.8881751484308475	-0.06924103139013492	1	1	0.03693118383466376	0.9630688161653362	0.12131105180465486	0.7546852598440777	0.19620127641082305	1.0865609946496373	0.5014977635274872	1.1877476356725998	In	NA	Sub_train
Cpd25324	0.18403907203907136	0.03304452163131777	76.14446379442016	7.609677135891154	0.7344225416920978	0.0052776888699220615	1	1	0.0005311970861899828	0.99946880291381	0.7148957401863857	0.010016226114850596	3.787948940204349	0.8543524182574779	0.6122463194508926	0.00281301711663356	In	2.807230407874008	Sub_train
Cpd41805	-0.8299294066928925	-0.02860480640854637	-15.039850142069756	-2.198445705384952	-0.6695435794734926	-0.020037451825640658	1	1	0.41201032046958175	0.5879896795304183	0.05364633593453254	0.4760677607116086	0.20499588328550852	0.4256479372472849	0.35142999394987645	0.4053532979897326	In	NA	Sub_train
Cpd32894	2.4235191011235937	-0.0018589706310017109	-5.556075894155286	-0.8733876126780977	1.693649025879619	0.21583809523809527	1	1	0.05930963743438533	0.9406903625656147	2.4123199373728195	0.2738767846779786	0.21029689740845803	0.2527224083589696	1.2706552568622713	3.3453431768189197	In	2.988307033700203	Sub_train
Cpd12779	0.009047482368378941	0.16919739139365148	-8.08215783437745	9.948807041867793	-0.10470841463832756	0.0783141965260077	-1	-1	0.8864562906125097	0.11354370938749021	0.5822600592454943	1.019261073573751	0.09968022035645345	1.1596184879912017	0.036270436367891935	1.158552691232926	In	NA	Sub_train
Cpd17969	-1.7719099018733282	-0.09106074766355454	-40.89752725856695	-4.485171183800613	-1.9455693146417563	-0.033555108608205965	-1	-1	0.917654677438095	0.08234532256190494	0.7676247885356756	0.9482170637463424	1.3372989465262135	0.7240750137308641	1.2272885761003958	0.620299816495702	In	NA	Sub_train
Cpd30926	1.3198417323417355	-0.014868542672282685	-19.21402596624558	-3.227566584505831	1.7886981787682659	-0.007275291972601614	1	1	0.07817580866942364	0.9218241913305764	1.5757825950759057	0.3722254805529035	0.3877822971975345	0.5599524430583798	1.3358965870245352	0.20242006235931806	In	NA	Sub_train
Cpd35634	-1.5094808988764057	0.5801410293689984	-14.217075894155293	33.1816123873219	-1.893350974120381	-0.07216190476190472	-1	-1	0.9996671421310851	0.0003328578689148639	0.5687155176579245	4.125879088734311	0.16896674590120983	4.19159510398606	1.1914461315236227	1.234192931063475	Outlier	4.19739628577932	Sub_train
Cpd03563	0.21752687544955585	-0.023329861402378502	4.223069583088754	4.760574709429666	-0.04789843320376182	0.043823609126299484	1	1	0.22411530892061315	0.7758846910793868	0.7402779749379123	0.4361906640229249	0.638523931487067	0.48253283792015567	0.07526456353940605	0.6101120996390463	In	NA	Sub_train
Cpd30203	0.03192964442964751	-0.028055355859095882	0.9145454623258488	-1.850094057033304	0.2678190578891444	0.07184558714827753	1	1	0.16871317479638537	0.8312868252036146	0.5996036993147547	0.4719140695052608	0.49364425107851667	0.38018661493856404	0.2919716929393379	1.0556942529929887	In	NA	Sub_train
Cpd44554	-1.4997096264731125	-0.030802608606348567	-24.170619372838985	-3.0775665845058318	-0.4981150080449211	0.035457053668864834	-1	-1	0.9491385806470523	0.050861419352947745	0.5613093367591244	0.4926825255370014	0.6048306373186858	0.5403768263544668	0.23376215906744088	0.47707410375042664	In	NA	Sub_train
Cpd00426	-0.6811010866818075	0.0545396522476711	25.009986641221534	7.853245971161991	1.0828248515691534	-0.031241031390134937	1	1	0.421369275187613	0.578630724812387	0.05915877432880489	0.15248089962237427	1.5487793173135664	0.8861391526593474	0.8513881680333155	0.5835032881047842	In	NA	Sub_train
Cpd46125	-0.9271821539456396	0.002713874910134914	-18.140949043168654	-2.777566584505831	0.4112256512957379	-0.01124624303443187	-1	-1	0.7854523155724802	0.21454768442751976	0.1273595034045511	0.23930736194976027	0.34079245036718203	0.5012255929466409	0.3904053625044523	0.26556281850614305	In	NA	Sub_train
Cpd41348	-1.6931162198797054	0.017549039745299824	0.8359740337544158	1.5922136352743892	-1.5195435794734924	-0.02443305622124505	1	-1	0.5151083441398493	0.4848916558601507	0.7079027545526075	0.12715769937835777	0.49020362225274056	0.06904869147174544	0.934866341908619	0.4752485377315273	In	NA	Sub_train
Cpd43552	-0.7650942418577277	0.008757830954091023	12.35630370408409	9.755400448461204	0.005731145801232654	0.0002922185040296674	-1	-1	0.7461174545497724	0.2538825454502276	0.004504224287853441	0.1936167586799294	0.9946768012040965	1.134378132387622	0.11207567614792234	0.08208781418393173	In	NA	Sub_train
Cpd04768	0.03225482204375327	-0.026661915603254868	6.27367416633198	6.677628549745862	-0.33020687851943303	0.04944283354125192	1	1	0.3350243493683347	0.6649756506316653	0.599850169184277	0.4613800541274505	0.7283195399882016	0.7327162457787832	0.11851074038163585	0.699464325703522	In	NA	Sub_train
Cpd33279	0.17720829732065588	-0.02574668715989113	3.7016066515630337	3.4404463666603844	-0.18315987589031926	-0.0029640693718361788	1	1	0.0919887741738582	0.9080112258261418	0.70971832304402	0.454461185194111	0.6156891628389449	0.3102506616666674	0.017578309567271418	0.13386659163249878	In	NA	Sub_train
Cpd19578	-0.6886108201897706	0.01288799200676556	17.025506846499773	0.17489653182097906	0.3929691923906909	-0.04841699718552018	1	1	0.06799529597488596	0.932004704025114	0.053466737246407096	0.1623939058454904	1.1991403729793557	0.11591701762894827	0.37787420755125284	0.8566211893121441	In	NA	Sub_train
Cpd33232	0.6211643412767002	0.043484082070878165	-11.086305436349065	-2.390322864108845	1.438268695538252	0.018464502056735246	1	1	0.1777315770516048	0.8222684229483952	1.046216850251789	0.06890390680576526	0.03187086665009958	0.45068869533671685	1.0953632953624308	0.20687270210875078	In	NA	Sub_train
Cpd22929	-0.9482705444243928	-0.02135108276428673	-25.140151590195213	-3.063399787185769	0.09101594828550473	0.023409557001790197	-1	-1	0.8980701320277293	0.10192986797227063	0.14334354604546035	0.4212316555433252	0.6472862799766494	0.5385280010594031	0.17061479814534164	0.28550484681827004	In	NA	Sub_train
Cpd24204	-1.316951863105711	0.02864891723571337	-20.939052689096307	-2.899114072900054	0.26574122301077924	-0.01065637706414387	-1	-1	0.9069073121257198	0.09309268787428021	0.4227872487142878	0.0432457557656364	0.46332090933411263	0.5170880399074984	0.29054547600628533	0.25618326118063967	In	NA	Sub_train
Cpd25129	-1.5477210938749422	0.07315441174120785	21.238969288925663	4.328907905121923	0.3014555087250652	0.014068897661130859	-1	-1	0.7050412915176913	0.2949587084823087	0.5976998494906035	0.29320323194856923	1.3836471408887072	0.42619854522061323	0.3150596082734596	0.13697746236695613	In	NA	Sub_train
Cpd07565	0.15180369422420426	-0.04395514868596174	-35.76467169832967	-4.932897766043616	-0.14674823190289185	0.13590899895478575	-1	-1	0.8170620398864543	0.18293796011354563	0.6904627871804283	0.5921120194640952	1.1125321181740744	0.7825051734784773	0.0074144864223739445	2.074377265361196	In	NA	Sub_train
Cpd01114	0.5588989133181919	-0.03546034775232898	6.387986641221532	8.630245971161994	0.04682485156915295	0.08475896860986505	1	1	0.389459278597728	0.610540721402272	0.9990224825002061	0.5278937199774648	0.7333252628495752	0.9875408471856166	0.14028221922713002	1.26103208868118	In	NA	Sub_train
Cpd03105	-0.026391794497599663	-0.016887479513029383	-9.59399500660035	0.5129668956105213	-1.0768234198728173	-0.024993256684311984	1	1	0.06862595208360744	0.9313740479163926	0.5553986962050333	0.3874880737197827	0.03347714057025756	0.07179744522563838	0.6309851265143489	0.4841563788713449	In	NA	Sub_train
Cpd20561	-0.31750131365516204	0.006670895257691375	-19.047843897887518	-2.456806380592362	0.6904664977360537	0.07725571084794404	-1	-1	0.8319483916157997	0.16805160838420036	0.3347508960764686	0.20939340401956533	0.3805052141011005	0.4593650675754475	0.5820750797374475	1.1417215336552562	In	NA	Sub_train
Cpd45680	0.08105960429611869	-0.07036304816678804	-29.150289702509323	-2.9621819691212163	-0.11020292013283343	0.1931493613611725	-1	-1	0.9219394062091222	0.07806059379087776	0.6368419785586367	0.7917482923940726	0.8228895117802751	0.5253186596591493	0.03249903140371105	2.9845658294873143	In	NA	Sub_train
[truncated: 33,375 more rows]
