# Supplementary material for: QSAR-Co-X: an open source toolkit for multitarget QSAR modelling
Source: J Cheminform. 2021 Apr 15;13:29. doi: 10.1186/s13321-021-00508-0 (PMC8048082; doi:10.1186/s13321-021-00508-0)
Supplement: Supplementary file 3 — Additional file 3. Folder (CS_2) containing both the input files and the results (i.e., the output files from the current toolkit) of the SFS-LDA models for Case study-2. [file 13321_2021_508_MOESM3_ESM.zip › 13321_2021_508_MOESM3_ESM/CS_2/CS2_random_sfslda/CS2RN_strbj_sfslda.txt]

Sub-training set results 

Wilks lambda: 0.43283741757797956
Fvalue: 6055.719233633828
pvalue: 0.0
Selected features :['Pq1(AR)_me_p', 'Pq3(AW)_ai_p', 'Pq0(PSA)_ai_p', 'Pq5(PSA)_ai_p', 'Pq0(AR)_ai_p', 'Pq7(HYD)_tm_p']
intercept: [2.28011599]
coefficients: [[  2.39244787   2.0413433    0.10291608  -0.28769985  -1.1157101
  -14.36477053]]
True Positive: 11096
True Negative: 15633
False Positive 418
False Negative 589
Sensitivity: 97.39580088468009
Specificity: 94.95934959349593
Accuracy: 96.36933948658782
f1_score: 95.65929565929567
MCC: 0.9254675912841696
ROC_AUC: 0.9617757523908802

Test set results: 

True Positive: 2751
True Negative: 3948
False Positive 97
False Negative 139
Sensitivity: 97.60197775030902
Specificity: 95.19031141868513
Accuracy: 96.5969718817592
f1_score: 95.88706866504008
MCC: 0.9299246540680164
ROC_AUC: 0.9639614458449707
