# Supplementary material for: QSAR-Co-X: an open source toolkit for multitarget QSAR modelling
Source: J Cheminform. 2021 Apr 15;13:29. doi: 10.1186/s13321-021-00508-0 (PMC8048082; doi:10.1186/s13321-021-00508-0)
Supplement: Supplementary file 3 — Additional file 3. Folder (CS_2) containing both the input files and the results (i.e., the output files from the current toolkit) of the SFS-LDA models for Case study-2. [file 13321_2021_508_MOESM3_ESM.zip › 13321_2021_508_MOESM3_ESM/CS_2/CS2_random_sfslda/CS2RN_vdbj_pred.csv]

Cpd	Pq1(AR)_me_p	Pq3(AW)_ai_p	Pq0(PSA)_ai_p	Pq5(PSA)_ai_p	Pq0(AR)_ai_p	Pq7(HYD)_tm_p	BEi(cj)	Pred	%Prob(-1)	%Prob(+1)	stdPq1(AR)_me_p	stdPq3(AW)_ai_p	stdPq0(PSA)_ai_p	stdPq5(PSA)_ai_p	stdPq0(AR)_ai_p	stdPq7(HYD)_tm_p	Outlier_info(standardization_approach)	snew	Set
Cpd00001	2.5277435438482643	0.04476665582531653	5.845854617459798	-1.239664683336848	2.4750562793753024	0.033653359857041404	1	1	0.002166636250999887	0.9978333637490001	2.4913173335190346	0.07859980269781794	0.7095853983435462	0.30052307197662104	1.8070098383304984	0.44839326715733835	In	NA	Validation
Cpd00003	2.5277435438482643	0.04476665582531653	5.845854617459798	-1.239664683336848	2.4750562793753024	0.033653359857041404	1	1	0.002166636250999887	0.9978333637490001	2.4913173335190346	0.07859980269781794	0.7095853983435462	0.30052307197662104	1.8070098383304984	0.44839326715733835	In	NA	Validation
Cpd00012	-2.212101086681808	-0.051460347752328994	-23.674013358778467	-7.472754028838008	-2.2651751484308464	-0.05924103139013494	1	-1	0.5063827734760729	0.49361722652392714	1.101269723421531	0.648849207906325	0.583084348647391	1.1139668580351156	1.4466646472206495	1.028735965260017	In	NA	Validation
Cpd00014	-2.1001010866818084	-0.062460347752328886	-21.44501335877847	-7.459754028838008	-2.136175148430847	-0.05824103139013494	1	1	0.42865633820418225	0.5713436617958177	1.0163788078447595	0.7320061058574157	0.4854768367045152	1.1122703045874431	1.3581196014716173	1.0128347982187587	In	NA	Validation
Cpd00023	0.2252191831418641	0.031065742993225755	-7.368139208120039	-4.221842872987915	0.6933103580050289	-0.039692874390184034	1	1	0.04167337386649306	0.9583266261335069	0.7461083949637898	0.024975234594452153	0.13094696849008114	0.6897095865324759	0.584027093207372	0.7178974554550547	In	NA	Validation
Cpd00026	-0.6741010866818087	-0.055460347752329	-7.512013358778462	-7.405754028838007	-0.479175148430846	-0.04324103139013494	1	1	0.04447022184798499	0.955529778152015	0.06446445655235221	0.6790880798885401	0.12464674512594334	1.1052230825740343	0.22076192080380885	0.774317292599884	In	NA	Validation
Cpd00028	-0.1918137838911036	-0.03816502623754341	-22.02253481251564	-4.203711004856048	-0.4341621694674983	-0.022110456807766448	1	1	0.18418476116031812	0.8158152388396819	0.43001633784659066	0.5483403265943275	0.5107663980292877	0.6873433031946404	0.18986520544249202	0.43831649648787546	In	NA	Validation
Cpd00032	-0.7111010866818077	-0.052460347752328884	-17.75201335877847	-7.670754028838007	-0.9561751484308464	-0.04324103139013494	1	1	0.0731267119201483	0.9268732880798517	0.03642013622788369	0.656408925901878	0.3237610262042724	1.1398066720842805	0.5481726713641859	0.774317292599884	In	NA	Validation
Cpd00045	-1.3721010866818082	0.016539652247670844	-10.01101335877847	-0.8977540288380075	-1.1191751484308463	-0.02324103139013493	1	-1	0.5394887459960158	0.4605112540039842	0.4645878565957429	0.13478838420867056	0.015215981399946062	0.2559023258469324	0.6600551710315682	0.45629395177471754	In	NA	Validation
Cpd00049	-0.26214345422077345	-0.030472718545235717	-25.097260087240915	-4.030084631229673	-0.3852610705663991	-0.01991265460996425	1	1	0.29252135576439475	0.7074786442356052	0.3767096404671425	0.4901886497054523	0.6454080687218897	0.6646843475959718	0.15629970126128423	0.40336887661697807	In	NA	Validation
Cpd00050	-0.26214345422077345	-0.030472718545235717	-25.097260087240915	-4.030084631229673	-0.3852610705663991	-0.01991265460996425	1	1	0.29252135576439475	0.7074786442356052	0.3767096404671425	0.4901886497054523	0.6454080687218897	0.6646843475959718	0.15629970126128423	0.40336887661697807	In	NA	Validation
Cpd00051	0.35928511720779804	0.02831849024597307	-14.828578768559597	-0.05755715870220233	0.7988048634995346	-0.03419836889567853	1	1	0.21619630716469163	0.7838036928353084	0.8477242868433634	0.04574369062619279	0.19574434756855888	0.14625317994289355	0.6564380685196401	0.6305284057778111	In	NA	Validation
Cpd00053	-0.6011010866818074	-0.063460347752329	-10.745013358778463	-7.434754028838007	-0.4961751484308463	-0.028241031390134938	1	1	0.06268629282819738	0.9373137071718026	0.11979514259792763	0.7395658238529703	0.016925747521574924	1.1090077018034576	0.2324306477629839	0.5357997869810093	In	NA	Validation
Cpd00060	-0.7031010866818086	0.12353965224767105	58.469986641221524	11.069245971161996	2.7018248515691523	-0.03724103139013493	1	1	0.23084306822851697	0.769156931771483	0.042483773054795296	0.6741014413155834	3.01398674199218	1.305840374791241	1.9626628119688494	0.678910290352334	In	2.6503134249904288	Validation
Cpd00063	0.7175268754495558	-0.03816502623754341	-13.690117230098062	-1.97513957628462	0.5301235448182164	0.007559872862563226	1	1	0.08485738456962122	0.9151426154303788	1.119255276619929	0.5483403265943275	0.14589132010696662	0.39650556930793424	0.4720163657712079	0.03347637176923944	In	NA	Validation
Cpd00064	-0.8758797179570372	-0.017285905358422515	-4.8472600872409135	-1.6383263894714324	-0.929766565071894	-0.03639617109348073	1	1	0.1568320302525784	0.8431679697474216	0.08847458588320124	0.39050006075309496	0.2413358150121789	0.35255006366874503	0.5300459332115844	0.6654760256487084	In	NA	Validation
Cpd00065	5.1588989133181915	-0.09246034775232892	-20.718013358778464	-7.758754028838007	3.491824851569153	-0.022241031390134933	1	1	1.7428816154851923e-05	0.9999825711838451	4.485613657974761	0.9587976457240287	0.45364163653292633	1.1512910338839095	2.50491541771874	0.4403927847334593	Outlier	3.6807886104681318	Validation
Cpd00071	-0.3060994981768175	0.04425255618003896	21.042849802868968	6.469915368770327	0.8499037645984356	-0.016615951313260952	1	1	0.22568902640550903	0.774310973594491	0.34339295460498714	0.07471335435790527	1.375059103617505	0.7056088216779327	0.6915121346865198	0.35094744681063195	In	NA	Validation
Cpd00073	-0.5571010866818078	0.067539652247671	37.74198664122153	8.531245971161994	1.3068248515691527	-0.032241031390134935	1	1	0.17945141848309132	0.8205485815169087	0.1531451451459448	0.2507572335645724	2.106311323619846	0.9746209401610341	1.0051408056130307	0.5994044551460425	In	NA	Validation
Cpd00077	-0.5581010866818081	-0.05646034775232911	-27.586013358778477	-7.824754028838007	-0.7371751484308469	-0.026241031390134936	1	1	0.1913611732681113	0.8086388267318887	0.15238719054258051	0.6866477978840947	0.7543901300383877	1.1599043052336313	0.39785201230187484	0.5039974528984926	In	NA	Validation
Cpd00078	-0.8396159816933009	-0.016187004259521413	-14.346161186142016	-2.9300846312296738	-1.1715248068301358	-0.029802764500074137	1	1	0.20749994063375243	0.7925000593662476	0.06098832004692303	0.38219267834039844	0.17461936778512355	0.5211298251006105	0.695987751635532	0.5606331660360163	In	NA	Validation
Cpd00082	0.963833769412174	0.0259696633441136	9.541343339264314	-1.4103413750661709	0.8321991365181598	0.008841329781853424	1	1	0.006886602422016663	0.9931133975779833	1.3059447207391925	0.06350015962462062	0.8714101895271702	0.3227970819605219	0.6793597540404918	0.05385303229904915	In	NA	Validation
Cpd00085	-0.5361010866818079	-0.055460347752329	-42.010013358778465	-7.660754028838007	-0.9991751484308464	-0.04324103139013494	1	1	0.3773672869547433	0.6226327130452567	0.16906219181658944	0.6790880798885401	1.3860145141855578	1.1385016309706864	0.5776876866138635	0.774317292599884	In	NA	Validation
Cpd00088	-0.7111010866818077	-0.052460347752328884	-17.75201335877847	-7.670754028838007	-0.9561751484308464	-0.04324103139013494	1	1	0.0731267119201483	0.9268732880798517	0.03642013622788369	0.656408925901878	0.3237610262042724	1.1398066720842805	0.5481726713641859	0.774317292599884	In	NA	Validation
Cpd00090	0.6741202820429626	0.05524156716904995	30.84889375891293	5.0309043797593365	1.9548488195434912	-0.025407160104469747	1	1	0.019511235043578434	0.9804887649564216	1.0863550493310508	0.1577871784848697	1.8044640172792044	0.5178119713206141	1.449941672983244	0.4907379262942216	In	NA	Validation
Cpd00092	-0.4171010866818081	-0.061460347752328996	-7.512013358778462	-7.415754028838007	-0.6021751484308471	-0.033241031390134936	1	1	0.02492802024085994	0.9750719797591401	0.2592587896169093	0.7244463878618628	0.12464674512594334	1.1065281236876285	0.30518859233195705	0.6153056221873008	In	NA	Validation
Cpd00095	-0.13466247118932975	-0.05222582537769098	-35.62331831487103	-5.8810180667954945	-0.43622191611341865	-0.02424137698506386	1	1	0.3291554927236564	0.6708445072763436	0.4733344383971975	0.6546360028859678	1.1063422787554538	0.9062387707899267	0.19127900669051087	0.4722006141786694	In	NA	Validation
Cpd00103	-0.2846709267482462	-0.03267052074303791	-25.763194153174982	-4.0482164993615415	-0.4946017299070584	-0.007824742522052166	1	1	0.3296383704650775	0.6703616295349225	0.35963483896278775	0.5068034145308452	0.6745692025459487	0.6670506309338075	0.23135066004847868	0.21115696732704245	In	NA	Validation
Cpd00104	0.2889554468781272	-0.035417773490290724	-16.013743603724432	-4.1306340817791245	-0.04679953210486083	-0.014967599664909306	1	1	0.06258156492890488	0.9374184350710951	0.7944175894639146	0.5275718705625868	0.2476425040524657	0.6778064642876059	0.0760188445322421	0.32473673190745894	In	NA	Validation
Cpd00106	-0.7091010866818088	-0.018460347752329083	-20.718013358778464	-7.366754028838008	0.0848248515691532	-0.040241031390134935	1	1	0.2656989184953801	0.7343010815046199	0.03793604543461092	0.39937851405305164	0.45364163653292633	1.100133422231017	0.1663652559594034	0.7266137914761089	In	NA	Validation
Cpd00108	0.23289891331819226	-0.052460347752328884	-15.742013358778465	-5.1927540288380065	-0.08117514843084628	-0.012241031390134938	1	1	0.0536322440280238	0.9463677559719762	0.7519292818035314	0.656408925901878	0.23574348515214982	0.816417484135639	0.05242356918157872	0.2813811143208762	In	NA	Validation
Cpd00110	0.1175268754495561	-0.039813377885895	-15.191216131196963	-2.443271444416488	0.03836530305997446	0.02019723549992586	1	1	0.21642963038666085	0.7835703696133391	0.664482514601509	0.5608014002133717	0.2116241729182941	0.4575987027575086	0.13447562147704187	0.23442518602689938	In	NA	Validation
Cpd00118	-0.19620938828670748	-0.039813377885895	-24.978029318010147	-4.072392323537367	-0.3517445870499156	-0.0039785886758983225	1	1	0.31431883172297015	0.6856811682770299	0.42668466926037546	0.5608014002133717	0.6401869746296284	0.6702056753842552	0.13329413097978246	0.14999863255297205	In	NA	Validation
Cpd00119	0.5338989133181924	0.05153965224767098	-2.2530133587784604	0.07524597116199239	1.3708248515691546	-0.06824103139013493	1	1	0.05416898000936676	0.9458310199906332	0.9800736174161057	0.1298017456357121	0.35493741596828743	0.12892182549421724	1.049070130635808	1.1718464686313417	In	NA	Validation
Cpd00122	0.11089891331819146	-0.061460347752328996	-19.462013358778464	-5.3607540288380084	-0.4241751484308463	-0.02024103139013493	1	1	0.06161109205014392	0.9383889079498561	0.6594588201931187	0.7244463878618628	0.3986416208307046	0.8383421748440217	0.183010157112361	0.4085904506509426	In	NA	Validation
Cpd00124	1.4568989133181915	0.11453965224767115	69.97498664122152	12.04324597116199	4.390824851569153	-0.03724103139013493	1	1	0.0046221260991590185	0.995377873900841	1.679665716321108	0.6060639793556003	3.5177886374173877	1.432951379255315	3.1219851551480455	0.678910290352334	Outlier	3.409383937937279	Validation
Cpd00130	-0.6971010866818084	-0.08046034775232891	-22.570013358778468	-6.898754028838008	-0.5531751484308467	-0.033241031390134936	1	1	0.23063537906723275	0.7693646209327673	0.047031500674979666	0.8680810297773834	0.5347403858008521	1.0390574981148089	0.27155520286139395	0.6153056221873008	In	NA	Validation
Cpd00131	-0.1643412564185762	-0.0442089822814994	-12.401106241087069	-3.9663483674934095	-0.27262370792903645	-0.015517050214359856	1	1	0.10077844716886375	0.8992215528311363	0.45083926651043765	0.5940309298641574	0.08944575909109002	0.6563665031357012	0.07898589949558144	0.3334736368751833	In	NA	Validation
Cpd00143	0.2878565457792267	-0.017285905358422515	9.732410242429406	5.4506845995395565	-0.007788543093871487	0.043823609126299484	1	1	0.1485340504232303	0.8514659495767697	0.7935846723173612	0.39050006075309496	0.8797769750958444	0.5725950158692935	0.10279581977792478	0.6101120996390463	In	NA	Validation
Cpd00144	0.34390050182318194	-0.017835355907873125	14.09559705561622	5.049585698440655	0.0301235448182164	0.03942800473069509	1	1	0.07839279966807511	0.9216072003319249	0.8360634467916086	0.3946537519594436	1.0708401464628838	0.5202499602141417	0.12881851403077105	0.5402168598972517	In	NA	Validation
Cpd00146	-0.5361010866818079	-0.060460347752328884	-32.03701335877847	-7.467754028838008	-0.4271751484308473	-0.02924103139013494	1	1	0.3493053246548814	0.6506946753451186	0.16906219181658944	0.7168866698663081	0.9492986251742065	1.1133143374783185	0.1850693442228043	0.5517009540222676	In	NA	Validation
Cpd00152	0.2966477545704355	-0.017835355907873125	11.876366286385457	5.479256028110986	0.002101566796238289	0.04327415857684894	1	1	0.12181626436188175	0.8781837356381182	0.8002480094897922	0.3946537519594436	0.9736604273907933	0.5763237047652771	0.10958434871344983	0.601375194671322	In	NA	Validation
Cpd00154	-1.5790233734449683	-0.03718823139272857	-16.124070194570276	-5.605830096870681	-1.8151692845344711	-0.0483015273610037	1	1	0.2499489704486315	0.7500510295513685	0.6214255563864928	0.5409560330280164	0.2524736857633686	0.8703256093180863	1.1377825557009786	0.8547850843442829	In	NA	Validation
Cpd00158	2.5277435438482643	0.04476665582531653	5.845854617459798	-1.239664683336848	2.4750562793753024	0.033653359857041404	1	1	0.002166636250999887	0.9978333637490001	2.4913173335190346	0.07859980269781794	0.7095853983435462	0.30052307197662104	1.8070098383304984	0.44839326715733835	In	NA	Validation
Cpd00160	-0.7031010866818086	0.10553965224767103	58.469986641221524	7.225245971161993	2.7018248515691523	-0.03724103139013493	1	1	0.09340669249540379	0.9065933075045962	0.042483773054795296	0.5380265173956156	3.01398674199218	0.8041825707256322	1.9626628119688494	0.678910290352334	In	2.58418955742998	Validation
Cpd00163	-0.15810108668180778	0.12553965224767105	53.678986641221535	7.919245971161994	3.751824851569153	-0.022241031390134933	1	1	0.1768640335788796	0.8231359664211204	0.45556903188819425	0.6892208773066909	2.8041897075739133	0.8947524240090694	2.683378300623767	0.4403927847334593	In	NA	Validation
Cpd00170	-0.6091010866818083	0.059539652247670986	27.093986641221534	7.646245971161994	1.5808248515691536	-0.02924103139013494	1	1	0.4528168902154559	0.5471831097845441	0.11373150577101468	0.1902794896001422	1.6400373051506925	0.8591248016079479	1.1932132283667907	0.5517009540222676	In	NA	Validation
Cpd00172	-0.7991010866818087	0.0545396522476711	33.00798664122152	7.6472459711619925	0.9548248515691532	-0.032241031390134935	1	1	0.25456520200736643	0.7454347979926336	0.030279868868152	0.15248089962237427	1.8990103090224588	0.8592553057193071	0.7635295179877636	0.5994044551460425	In	NA	Validation
Cpd00173	-0.7991010866818087	0.05153965224767098	40.24498664122153	7.555245971161993	1.0558248515691542	-0.032241031390134935	1	1	0.15098812887262658	0.8490118711273734	0.030279868868152	0.1298017456357121	2.215917246631519	0.8472489274742405	0.8328554840393324	0.5994044551460425	In	NA	Validation
Cpd00177	-0.5571010866818078	0.11553965224767106	55.78098664122153	9.210245971161992	3.0418248515691517	-0.032241031390134935	1	1	0.2069431230997788	0.7930568769002212	0.1531451451459448	0.6136236973511534	2.89623591219658	1.0632332317740798	2.196037351152346	0.5994044551460425	In	NA	Validation
Cpd00183	-0.6811010866818075	0.06853965224767089	34.42098664122153	8.274245971161992	1.3998248515691527	-0.031241031390134937	1	1	0.3016453313594665	0.6983546686405335	0.05915877432880489	0.25831695156012535	1.9608853266874589	0.9410813835416632	1.068975606036752	0.5835032881047842	In	NA	Validation
Cpd00188	-0.6811010866818075	0.0545396522476711	25.009986641221534	7.853245971161991	1.0828248515691534	-0.031241031390134937	1	1	0.421369275187613	0.578630724812387	0.05915877432880489	0.15248089962237427	1.5487793173135664	0.8861391526593474	0.8513881680333155	0.5835032881047842	In	NA	Validation
Cpd00189	-0.3038354035201565	0.04927793402080526	19.92705762497859	6.137778925685708	0.3179134222324461	-0.0024368657068683784	1	1	0.16533163746193824	0.8346683625380618	0.34510903557245526	0.11270379365520339	1.3261987634070058	0.6622636503230961	0.3263562493931857	0.12548343809108217	In	NA	Validation
Cpd00190	0.5268675347902155	-0.03596722403974121	1.5455970556162242	-1.6844802356252788	0.10539827009294096	-0.012220346917656557	1	1	0.015234548492868871	0.9847654515071311	0.9747441516928305	0.5317255617689345	0.5212778876548564	0.35857333034687217	0.18048676204004513	0.28105220706883716	In	NA	Validation
Cpd00193	-0.2624820200615101	-0.05222582537769098	-30.13610026975825	-5.7524466382240655	-0.5941166529555238	-0.030256414579048818	1	1	0.23209703005884774	0.7679029699411523	0.37645302292961436	0.6546360028859678	0.8660579804730355	0.8894596707580013	0.2996572756611751	0.5678467317200727	In	NA	Validation
Cpd00194	3.878871363397136	-0.06951905846039769	-15.577453653216887	-5.833649645742862	2.6254322192249266	-0.016722579992582656	1	1	0.00015005392455924582	0.9998499460754408	3.5154108840793117	0.7853679682226113	0.22853744503285064	0.900056997093954	1.9102272373501787	0.35264296725191513	In	2.8755048984732454	Validation
Cpd00195	-0.172101086681808	0.057539652247670985	28.247986641221534	7.938245971161993	2.033824851569153	-0.014241031390134941	1	1	0.3671225085212937	0.6328774914787063	0.4449576674410976	0.1751600536090347	1.6905707590681796	0.8972320021248982	1.5041504820436262	0.31318344840339285	In	NA	Validation
Cpd00197	-0.5571010866818078	0.067539652247671	33.18098664122154	8.086245971161993	1.3818248515691522	-0.031241031390134937	1	1	0.25338269338826946	0.7466173066117305	0.1531451451459448	0.2507572335645724	1.9065859481279408	0.9165466106060924	1.056620483374096	0.5835032881047842	In	NA	Validation
Cpd00199	-0.5571010866818078	0.067539652247671	33.18098664122154	8.086245971161993	1.3818248515691522	-0.031241031390134937	1	1	0.25338269338826946	0.7466173066117305	0.1531451451459448	0.2507572335645724	1.9065859481279408	0.9165466106060924	1.056620483374096	0.5835032881047842	In	NA	Validation
Cpd00201	0.5114829194055999	-0.035417773490290724	2.829113539132707	-1.6553593565043998	0.08396969866436968	-0.013868698566008206	1	1	0.013328203311435471	0.9866717966885645	0.963083311641076	0.5275718705625868	0.5774828452563427	0.35477293589519676	0.1657782826797408	0.3072629219720102	In	NA	Validation
Cpd00205	-0.4171010866818081	-0.061460347752328996	-7.512013358778462	-7.415754028838007	-0.6021751484308471	-0.033241031390134936	1	1	0.02492802024085994	0.9750719797591401	0.2592587896169093	0.7244463878618628	0.12464674512594334	1.1065281236876285	0.30518859233195705	0.6153056221873008	In	NA	Validation
Cpd00208	-0.6423632344405538	-0.0387144767869939	-15.295611735592566	-2.9916230927681355	-0.6522940375993664	-0.009473094170403807	1	1	0.3069024190084144	0.6930975809915856	0.08852030775949887	0.5524940178006752	0.2161956377917026	0.5291608473381132	0.3395899825204628	0.23736768223021537	In	NA	Validation
Cpd00210	2.159898913318192	0.39453965224767096	36.07898664122153	22.18424597116199	3.0508248515691543	0.009758968609865068	1	1	0.115103966201612	0.884896033798388	2.212507802486024	2.7227850181106517	2.033488850600105	2.756393572551188	2.2022149124836754	0.06844456058680681	In	NA	Validation
Cpd00212	0.3504939084165888	0.04260420453168737	21.52526738528656	4.795739544594501	1.8751784898731607	0.02129613659882696	1	1	0.1620413773343713	0.8379586226656287	0.841060949670932	0.06225228073886103	1.396184083400941	0.4871219934844429	1.3952563010026244	0.2518989959623481	In	NA	Validation
Cpd00215	0.7043400622627427	0.01897783090531378	6.972520132539307	-1.0306340817791249	0.6081455228401937	0.006460971763662118	1	1	0.01410909123720705	0.985890908762793	1.1092602708612824	0.11635644113411214	0.7589218800477856	0.27324371907340556	0.5255703162625723	0.016002561833790594	In	NA	Validation
Cpd00222	0.3504939084165888	0.04260420453168737	21.52526738528656	4.795739544594501	1.8751784898731607	0.02129613659882696	1	1	0.1620413773343713	0.8379586226656287	0.841060949670932	0.06225228073886103	1.396184083400941	0.4871219934844429	1.3952563010026244	0.2518989959623481	In	NA	Validation
Cpd00223	-0.7111010866818077	-0.040460347752328873	-43.79201335877847	-7.670754028838007	-1.192175148430847	-0.04724103139013493	1	1	0.4489407775299755	0.5510592224700245	0.03642013622788369	0.5656923099552328	1.464047975954156	1.1398066720842805	0.7101620573856724	0.8379219607649171	In	NA	Validation
Cpd00235	-0.04785773993505937	-0.020033158105675325	-8.649457889438716	-2.8399747411197835	-0.3489973343026629	-0.016066500763810405	1	1	0.06465876258690095	0.935341237413099	0.5391284840451496	0.4112685167848365	0.07483825225435078	0.5093701139671243	0.13140842849769216	0.34221054184290767	In	NA	Validation
Cpd00236	-2.4471010866818084	-0.04246034775232888	-9.417013358778462	-7.448754028838008	-2.7951751484308462	-0.07624103139013494	1	1	0.1510343390825174	0.8489656609174826	1.2793890552120792	0.5808117459463403	0.041227135322812435	1.1108347593624894	1.8104543700655125	1.2990558049614085	In	NA	Validation
Cpd00237	-0.6011010866818074	-0.016460347752329074	-20.718013358778464	-7.639754028838007	0.1628248515691535	-0.04324103139013494	1	1	0.21187948080381347	0.7881205191961865	0.11979514259792763	0.38425907806194404	0.45364163653292633	1.1357610446321382	0.21990412083091174	0.774317292599884	In	NA	Validation
Cpd00239	-0.7741010866818083	-0.05046034775232888	-7.577013358778473	-7.650754028838008	-1.168175148430847	-0.04324103139013494	1	1	0.024821041935351063	0.9751789580646489	0.01133100378405089	0.6412894899107705	0.12180040673371004	1.1371965898570924	0.6936885605021315	0.774317292599884	In	NA	Validation
Cpd00241	2.088955446878127	0.2810657429932258	26.184608044627208	16.266069214924173	2.002651017345688	0.01744998275267311	1	1	0.03287506927766881	0.9671249307223312	2.158735875519175	1.8649542642939883	1.6002157788035969	1.9840471741103998	1.4827528961716148	0.19074066118827762	In	NA	Validation
Cpd00251	2.5066909122693186	0.03198470093809856	10.297734316707922	0.7024405798210469	2.2712968808790626	0.03741275835328201	1	1	0.002174649253571137	0.9978253507464289	2.4753603945008456	0.018028171681440098	0.9045324153523432	0.04707035044174847	1.6671502626588321	0.5081720906207156	In	NA	Validation
Cpd00260	-0.6011010866818074	-0.05846034775232911	-20.718013358778464	-7.639754028838007	-1.0681751484308473	-0.04324103139013494	1	1	0.06905248018714782	0.9309475198128522	0.11979514259792763	0.7017672338752022	0.45364163653292633	1.1357610446321382	0.6250489901540444	0.774317292599884	In	NA	Validation
Cpd00265	-0.16699329825699835	-0.04696266748295405	-34.34136342765298	-5.880266187096247	-0.4256956003239448	-0.036271452173033784	1	1	0.28126739007065404	0.718732609929346	0.44882913919069156	0.6148480134356842	1.0502057031770042	0.9061406473979272	0.18405378875913317	0.6634928492614762	In	NA	Validation
Cpd00270	0.3690969273069108	0.0259696633441136	14.932320782873335	1.8535683993699197	1.093101392157258	-0.03551957247378566	1	1	0.02901987948056095	0.970980120519439	0.8551611934753196	0.06350015962462062	1.1074801290564846	0.10315656270958336	0.8584419413396374	0.6515370845688008	In	NA	Validation
Cpd00275	0.31752687544955605	-0.021681509754026912	5.505487165506338	4.6776076764626335	0.035068599763271036	0.047120312423002776	1	1	0.18236880903257735	0.8176311909674226	0.8160734352743156	0.4237295904038807	0.6946807684056755	0.4717052990106654	0.1322127784985334	0.6625335294453923	In	NA	Validation
Cpd00276	-2.079101086681808	-0.0704603477523289	-27.961013358778477	-7.373754028838007	-2.5781751484308457	-0.06324103139013493	1	1	0.4524267427555564	0.5475732572444436	1.0004617611741147	0.7924838498218458	0.7708113130705001	1.101046951010533	1.6615065024101625	1.09234063342505	In	NA	Validation
Cpd00277	1.8471972051198853	0.03271409464157747	4.271970681989852	-0.9059088070538504	1.808694973389644	0.02459283989553026	1	1	0.0060884526694806596	0.9939115473305193	1.9754941032773206	0.012514160975406988	0.6406653018751373	0.2569665579313241	1.3496223009360386	0.3043204257686943	In	NA	Validation
Cpd00278	-0.313609839610382	-0.04621078778370601	-5.64813034494621	-5.575754908900757	-0.4527632694968775	-0.024993256684311984	1	1	0.034806510787517064	0.9651934892124829	0.33770045674258126	0.6091640149427874	0.2062658494475024	0.8664006736381038	0.20263292058267585	0.4841563788713449	In	NA	Validation
Cpd00279	2.984559842482523	-0.0562968943694115	-25.80879854877938	-4.303711004856048	2.131222445917117	-0.005626940324249965	1	1	0.0037187627210479857	0.996281237278952	2.8375633499605897	0.6854121364038184	0.676566210885385	0.7003937143305824	1.5710037723334418	0.176209347456145	In	NA	Validation
Cpd00282	-0.7151135990088778	0.01995462575012846	-9.175949893818396	-0.4065819765699303	-0.29562041235402065	-0.0588278431504774	1	1	0.27738418864841763	0.7226158113515824	0.03337883403852596	0.10897214756780248	0.051783261404050956	0.19180235364110465	0.09477073860711017	1.0221657900417391	In	NA	Validation
Cpd00283	-0.4060910426179003	-0.0311731937987436	-37.903769442690574	-5.885529344990983	-0.7384775552111631	-0.030256414579048818	1	1	0.426574456328069	0.573425543671931	0.26760390319838906	0.49548404508483596	1.206202826397352	0.9068275111419241	0.3987459787200683	0.5678467317200727	In	NA	Validation
Cpd00289	-0.326978619055938	0.035461347388830285	21.03295969297886	4.262772511627468	0.14221145690612833	-0.002330237027546665	1	1	0.0844579361804697	0.9155420638195303	0.32756752882046364	0.008254295056334618	1.3746260174716032	0.41756760446321384	0.20575517530005571	0.12378791764979886	In	NA	Validation
Cpd00292	-0.8781010866818084	-0.05646034775232911	2.721986641221534	-7.386754028838007	-1.0981751484308475	-0.03924103139013493	1	1	0.013949172360673723	0.9860508276393263	0.09015828253391046	0.6866477978840947	0.5727917775276448	1.1027435044582055	0.6456408612584706	0.7107126244348505	In	NA	Validation
Cpd00293	-0.7771010866818076	-0.057460347752329	-33.617013358778465	-7.439754028838007	-1.2051751484308468	-0.03624103139013494	1	1	0.299527038000991	0.700472961999009	0.013604867594142403	0.6942075158796477	1.0184865430161734	1.1096602223602545	0.7190852015309237	0.6630091233110758	In	NA	Validation
Cpd00296	0.4858989133181914	0.04553965224767098	-5.695013358778467	-0.0937540288380072	1.358824851569154	-0.07024103139013492	1	1	0.07803339314486735	0.9219666068551327	0.9436917964546313	0.08444343766238953	0.20421285064420497	0.1509770203139591	1.040833382194037	1.203648802713858	In	NA	Validation
Cpd00301	-0.9441010866818084	-0.049460347752328986	-4.348013358778458	-7.518754028838007	-1.2831751484308471	-0.05024103139013494	1	1	0.022108120353127148	0.9778918796468729	0.14018328635593663	0.6337297719152175	0.263197740095553	1.1199700471576488	0.7726240664024321	0.8856254618886922	In	NA	Validation
Cpd00305	-0.7091010866818088	-0.059460347752329	-20.718013358778464	-7.366754028838008	-1.146175148430847	-0.03924103139013493	1	1	0.09179313701159919	0.9082068629884008	0.03793604543461092	0.7093269518707552	0.45364163653292633	1.100133422231017	0.6785878550255522	0.7107126244348505	In	NA	Validation
Cpd00306	0.2555630927204454	-0.004105524625811243	-9.084972450209376	-1.3298902472466223	0.10062018914973953	-0.030256414579048818	1	1	0.06579576635400264	0.9342042336459974	0.7691077009129376	0.2908600993405234	0.05576714741284404	0.31229787901656864	0.17720710780974783	0.5678467317200727	In	NA	Validation
Cpd00311	-0.4211010866818077	-0.08846034775232914	-10.568013358778472	-7.093754028838007	-0.41617514843084624	-0.02924103139013494	1	1	0.0507047290277165	0.9492952709722835	0.25622697120345345	0.9285587737418153	0.009174949130418287	1.0645057998298955	0.17751899148451394	0.5517009540222676	In	NA	Validation
Cpd00315	-0.8251010866818076	-0.05846034775232911	-17.310013358778466	-6.847754028838008	-1.0031751484308469	-0.05524103139013493	1	1	0.09210800393910001	0.9078919960609	0.04998668855561605	0.7017672338752022	0.30440592513708914	1.0324017884354784	0.5804332694277873	0.9651312970949836	In	NA	Validation
Cpd00319	-0.7881010866818086	-0.051460347752328994	-17.90101335877847	-7.333754028838007	-1.1561751484308465	-0.05524103139013493	1	1	0.06656602453398186	0.9334339754660181	0.02194236823114754	0.648849207906325	0.3302857095956984	1.0958267865561564	0.6854518120603607	0.9651312970949836	In	NA	Validation
Cpd00332	-0.2865421704374493	0.04551853552456457	16.293223038512426	5.3648465948586415	0.8562592868941004	-0.0219857378873195	1	1	0.23480960406334184	0.7651903959366582	0.35821652119454034	0.08428380119071488	1.1670737957995891	0.561392803347545	0.6958745378836411	0.43633332010064313	In	NA	Validation
Cpd00337	-0.20684292231714868	0.04551853552456457	21.01202003099364	7.7889067452345815	0.967537482382822	-0.02048197848882326	1	1	0.2660983701639794	0.7339016298360206	0.4186249331919745	0.08428380119071488	1.3737090734126969	0.8777426191541379	0.7722554131582043	0.41242179071529234	In	NA	Validation
Cpd00338	-0.1918137838911036	-0.03816502623754341	-22.02253481251564	-4.203711004856048	-0.4341621694674983	-0.022110456807766448	1	1	0.18418476116031812	0.8158152388396819	0.43001633784659066	0.5483403265943275	0.5107663980292877	0.6873433031946404	0.18986520544249202	0.43831649648787546	In	NA	Validation
Cpd00343	-0.4171010866818081	-0.08846034775232914	-17.90101335877847	-7.630754028838007	-0.5271751484308469	-0.03624103139013494	1	1	0.07152616008703438	0.9284738399129656	0.2592587896169093	0.9285587737418153	0.3302857095956984	1.1345865076299038	0.2537089145708914	0.6630091233110758	In	NA	Validation
Cpd00345	0.17589891331819185	0.13953965224767104	82.13798664122153	11.963245971161992	3.139824851569153	-0.05524103139013493	1	1	0.005028066864090075	0.9949719331359099	0.7087258694117812	0.7950569292444435	4.050404235336276	1.4225110503465617	2.263304130093472	0.9651312970949836	Outlier	3.3460699852258045	Validation
Cpd00357	2.5422521501748307	0.03820860013608297	27.44504760506678	-1.2152494663945097	2.479574094268766	0.008109323412013775	1	1	0.00016139282125071652	0.9998386071787493	2.5023141984726522	0.029022751088075224	1.655410202064646	0.29733678578591377	1.8101108470624938	0.04221327673696378	In	NA	Validation
Cpd00363	-1.981101086681808	-0.0704603477523289	-27.961013358778477	-7.646754028838007	-2.5091751484308467	-0.06824103139013493	1	1	0.3778433525867054	0.6221566474132946	0.9261822100444392	0.7924838498218458	0.7708113130705001	1.1366745734116546	1.6141451988699829	1.1718464686313417	In	NA	Validation
Cpd00364	-1.4895496892344422	-0.05297770507693902	-21.023318314871034	-5.7494391194270715	-1.8865978559630427	-0.05130904615799619	1	1	0.2807560092202669	0.7192439907797331	0.5536085655591846	0.6603200013788648	0.46701088603854535	0.8890671771900028	1.186810820235327	0.9026081431149847	In	NA	Validation
Cpd00365	-1.981101086681808	-0.0704603477523289	-27.961013358778477	-7.646754028838007	-2.5091751484308467	-0.06824103139013493	1	1	0.3778433525867054	0.6221566474132946	0.9261822100444392	0.7924838498218458	0.7708113130705001	1.1366745734116546	1.6141451988699829	1.1718464686313417	In	NA	Validation
Cpd00367	-0.15335224542956494	-0.032121070193587425	-14.042864482845314	2.53420108305604	-0.4039423892477177	0.02514229044498081	1	-1	0.559010654551293	0.44098934544870705	0.45916843797597673	0.5026497233244974	0.16133805931079975	0.19198192625621738	0.16912247813949832	0.3130573307364186	In	NA	Validation
Cpd00372	-0.3137918058691253	-0.03486832294084012	-23.233523823504648	-3.992172543317586	-0.4281182134235416	-0.0182643029616126	1	1	0.2777459864137827	0.7222540135862173	0.33756253457910984	0.5234181793562381	0.563795390560827	0.6597366642532247	0.18571665998189288	0.377158161713805	In	NA	Validation
Cpd00374	1.7318125897352696	0.13875805068553346	47.259882769901935	5.259475808330767	3.3306729953676673	-0.044637929335238975	1	1	0.0009271760024923692	0.9990728239975076	1.8880378028891627	0.789148241849799	2.523098295379032	0.5476414824884817	2.3943014760140726	0.7965296001645737	In	NA	Validation
Cpd00381	1.4388989133181926	0.02153965224767096	31.74398664122152	0.7892459711619928	1.2478248515691537	0.01675896860986506	1	1	0.0007660264581922371	0.9992339735418078	1.6660225334605563	0.09698979423090089	1.8436599747488855	0.03574188998359168	0.9646434591076598	0.1797527298756149	In	NA	Validation
Cpd00382	-0.07910108668180804	0.09453965224767114	44.14598664122154	-2.894754028838008	2.091824851569153	0.010758968609865069	1	1	0.005643504951543199	0.9943564950484568	0.5154474455539527	0.454869619444525	2.386741339986907	0.5165190362316932	1.5439614328455167	0.08434572762806514	In	NA	Validation
Cpd00388	0.9224803859535278	0.07559372349448941	42.214275670091375	6.884395467039093	2.6750562793753034	-0.03476769277453755	1	1	0.010770178309062572	0.9892298216909374	1.2746007333820333	0.3116437409066177	2.302152061528059	0.759700178578663	1.9442889790266737	0.6395813198761254	In	NA	Validation
Cpd00390	-0.6811010866818075	0.11553965224767106	51.777986641221524	8.932245971161992	3.013824851569153	-0.033241031390134936	1	1	0.31855951970433083	0.6814404802956692	0.05915877432880489	0.6136236973511534	2.7209452570564574	1.026953088816161	2.1768182714548825	0.6153056221873008	In	NA	Validation
Cpd00397	-0.7991010866818087	0.0545396522476711	33.00798664122152	7.555245971161993	0.9548248515691532	-0.032241031390134935	1	1	0.24957522192896808	0.7504247780710319	0.030279868868152	0.15248089962237427	1.8990103090224588	0.8472489274742405	0.7635295179877636	0.5994044551460425	In	NA	Validation
Cpd00399	-0.7991010866818087	0.0545396522476711	33.00798664122152	7.611245971161994	0.9548248515691532	-0.032241031390134935	1	1	0.2526048033930771	0.7473951966069229	0.030279868868152	0.15248089962237427	1.8990103090224588	0.8545571577103682	0.7635295179877636	0.5994044551460425	In	NA	Validation
Cpd00401	-0.5011010866818078	-0.06546034775232899	-34.202013358778466	-7.378754028838007	-0.5321751484308468	-0.012241031390134938	1	1	0.4206384718188587	0.5793615281811413	0.19559060293433073	0.7546852598440777	1.0441035885462686	1.10169947156733	0.2571408930882957	0.2813811143208762	In	NA	Validation
Cpd00405	1.457898913318192	0.030539652247671082	7.12598664122153	-3.2797540288380067	1.2768248515691534	0.03175896860986506	1	1	0.0035879076519972353	0.9964120923480028	1.6804236709244724	0.028952332270916113	0.7656421510567724	0.5667631191050695	0.984548934508605	0.4182702354944896	In	NA	Validation
Cpd00406	1.5278989133181922	0.023539652247670958	9.045986641221532	-3.159754028838007	1.3938248515691525	0.03275896860986506	1	1	0.0030246046775088686	0.9969753953224911	1.733480493159955	0.08187035823979338	0.8497186081811878	0.5511026257419392	1.0648572318158667	0.43417140253574793	In	NA	Validation
Cpd00407	2.0098989133181933	0.42453965224767104	28.760986641221532	21.983245971161992	3.3078248515691535	0.0037589686098650774	1	1	0.3002418500229177	0.6997581499770823	2.0988146119814197	2.9495765579772653	1.7130349374561096	2.7301622461679447	2.3786186082782597	0.026962441660742933	In	NA	Validation
Cpd00409	1.5548989133181923	0.019539652247670958	-12.794013358778455	-3.711754028838008	1.4558248515691536	0.026758968609865052	1	1	0.022258655439742148	0.9777413445602579	1.7539452674507838	0.11210923022200842	0.10665109160903663	0.623140895212339	1.1074137654316816	0.33876440028819793	In	NA	Validation
Cpd00419	-0.4871010866818084	0.06453965224767111	30.299986641221533	7.949245971161993	1.5678248515691535	-0.031241031390134937	1	1	0.31488252547336837	0.6851174745266316	0.2062019673814267	0.22807807957791196	1.7804274726198988	0.8986675473498519	1.1842900842215394	0.5835032881047842	In	NA	Validation
Cpd00427	-0.04894818547504346	-0.015383720114532972	-18.084972450209374	-4.1810180667954935	0.3487404899016193	-0.009203783000101455	1	1	0.22857635567522805	0.771423644324772	0.5383019758284009	0.3761200767339863	0.338341245357853	0.6843817814789134	0.34751581619222033	0.23308532032516094	In	NA	Validation
Cpd00429	-0.454101086681808	-0.057460347752329	-32.03701335877847	-7.453754028838007	-0.4391751484308459	-0.032241031390134935	1	1	0.2938301483993836	0.7061698516006164	0.23121446929244013	0.6942075158796477	0.9492986251742065	1.1114872799192863	0.1933060926645738	0.5994044551460425	In	NA	Validation
Cpd00432	0.3428989133181917	-0.06746034775232901	-15.76501335877846	-3.5517540288380074	-0.13517514843084655	-0.01924103139013493	1	1	0.05790245087998813	0.9420975491200119	0.8353042881735747	0.7698046958351853	0.23675065104478588	0.6022602373948317	0.015358201193611353	0.3926892836096843	In	NA	Validation
Cpd00436	1.5708989133181914	0.019539652247670958	7.4669866412215375	-3.680754028838008	1.4548248515691542	0.02575896860986507	1	1	0.0026980136686619582	0.997301986331338	1.7660725411046079	0.11210923022200842	0.7805744801606402	0.6190952677601969	1.106727369728201	0.32286323324693983	In	NA	Validation
Cpd00439	-1.2519557042720362	-0.05824086297167595	-25.4150476381793	-5.741920322434591	-1.656522667993117	-0.03476769277453755	1	1	0.36587617271449224	0.6341238272855078	0.37352311092532403	0.7001079908291484	0.6593239288266521	0.8880859432700073	1.0288881997352157	0.6395813198761254	In	NA	Validation
Cpd00440	-1.6361010866818075	-0.07746034775232903	-33.80201335877847	-7.670754028838007	-2.192175148430847	-0.04324103139013494	1	1	0.4993025136469227	0.5006974863530773	0.6646878718838473	0.8454018757907231	1.026587659978682	1.1398066720842805	1.396557760866546	0.774317292599884	In	NA	Validation
Cpd00442	1.7528989133181918	0.041539652247670984	-1.6320133587784795	-2.5347540288380084	1.828824851569153	0.02575896860986507	1	1	0.008929193800647273	0.9910708061993527	1.904020278916862	0.05420456568017452	0.3821308950694647	0.4695375561423022	1.363439362830047	0.32286323324693983	In	NA	Validation
Cpd00444	1.6718989133181914	0.4185396522476712	32.308986641221516	22.14424597116199	2.4238248515691536	0.0027589686098650613	1	1	0.2067332746164524	0.7932667253835476	1.8426259560443752	2.904218250003944	1.8684012238506011	2.751173408096811	1.7718448064011674	0.0428636087020015	In	NA	Validation
Cpd00446	-0.2911010866818078	0.06853965224767089	31.675986641221538	8.612245971161993	2.062824851569153	-0.02324103139013493	1	1	0.368618348097149	0.631381651902851	0.35476106964077775	0.25831695156012535	1.8406822668923966	0.985191773181147	1.5240559574445713	0.45629395177471754	In	NA	Validation
Cpd00452	-0.3491010866818085	-0.06946034775232901	-40.08101335877847	-7.650754028838008	-0.7901751484308468	-0.040241031390134935	1	1	0.30176288626843606	0.6982371137315639	0.31079970264566326	0.7849241318262928	1.301543948668372	1.1371965898570924	0.4342309845863611	0.7266137914761089	In	NA	Validation
Cpd00468	0.7444499523726329	0.07502178694926975	17.084058594077767	5.802332951187909	1.4916620063566783	-0.027604962302271944	1	1	0.04584808645902905	0.954151913540971	1.1396617467104992	0.3073200619134058	1.2017043435495645	0.6184865715121663	1.1320122345028176	0.525685546165119	In	NA	Validation
Cpd00471	-0.2501010866818074	-0.08746034775232903	-3.818013358778458	-5.796754028838008	-1.0671751484308472	0.005758968609865064	1	1	0.020115427027579735	0.9798845729724203	0.38583720837870344	0.9209990557462607	0.2864063454476052	0.8952419673967286	0.6243625944505634	0.004839892421773491	In	NA	Validation
Cpd00478	-0.7301010866818078	-0.052460347752328884	-8.176013358778476	-7.088754028838007	-1.037175148430847	-0.03624103139013494	1	1	0.03550028550932238	0.9644997144906776	0.022018998763966957	0.656408925901878	0.09557030370374904	1.0638532792730984	0.603770723346137	0.6630091233110758	In	NA	Validation
Cpd00480	-0.5531010866818082	-0.059460347752329	-22.792013358778465	-7.874754028838008	-0.7691751484308459	-0.032241031390134935	1	1	0.11138375408221635	0.8886162459177837	0.1561769635594006	0.7093269518707552	0.5444617261558626	1.1664295108016023	0.4198166748132621	0.5994044551460425	In	NA	Validation
Cpd00484	-0.7271010866818077	-0.057460347752329	-22.792013358778465	-7.643754028838007	-0.905175148430846	-0.03724103139013493	1	1	0.1392440928871881	0.8607559071128119	0.024292862574059142	0.6942075158796477	0.5444617261558626	1.1362830610775763	0.5131664904866611	0.678910290352334	In	NA	Validation
Cpd00485	2.1558989133181923	0.4015396522476709	40.09198664122154	22.30624597116199	3.093824851569153	0.0067589686098650644	1	1	0.08185727955908972	0.9181427204409103	2.209475984072568	2.7757030440795276	2.2092174039544172	2.772315074137037	2.2317299277333524	0.020741059463031807	In	NA	Validation
Cpd00488	0.8968989133181919	0.025539652247670963	55.25398664122152	7.254245971161993	1.8788248515691537	-0.06024103139013494	1	1	0.001061894952925857	0.9989381050470741	1.2552111384372495	0.06675092224868581	2.8731586763087846	0.8079671899550552	1.3977591480040912	1.0446371323012753	In	NA	Validation
Cpd00490	3.361898913318192	0.059539652247670986	7.774986641221532	-1.6487540288380078	3.2918248515691517	0.04475896860986507	1	1	0.0006086443565403998	0.9993913556434596	3.123569235729592	0.1902794896001422	0.7940617451576816	0.35391091347785647	2.3676362770225645	0.6249854070308479	In	2.787291645330627	Validation
Cpd00496	-0.7111010866818077	-0.01246034775232907	-17.75201335877847	-7.670754028838007	0.22682485156915266	-0.04424103139013494	1	1	0.21152515008780948	0.7884748499121905	0.03642013622788369	0.35402020607972895	0.3237610262042724	1.1398066720842805	0.2638334458536871	0.7902184596411423	In	NA	Validation
Cpd00498	-0.4291010866818086	-0.021460347752328968	-23.31801335877847	-7.850754028838008	0.2858248515691537	-0.03524103139013493	1	1	0.22168047871782504	0.778319521282175	0.25016333437654054	0.42205766803971206	0.567495172222239	1.163297412128976	0.30433079235905935	0.6471079562698173	In	NA	Validation
Cpd00501	0.6741202820429626	0.05524156716904995	30.84889375891293	5.0309043797593365	1.9548488195434912	-0.025407160104469747	1	1	0.019511235043578434	0.9804887649564216	1.0863550493310508	0.1577871784848697	1.8044640172792044	0.5178119713206141	1.449941672983244	0.4907379262942216	In	NA	Validation
Cpd00502	0.6741202820429626	0.05524156716904995	30.84889375891293	5.0309043797593365	1.9548488195434912	-0.025407160104469747	1	1	0.019511235043578434	0.9804887649564216	1.0863550493310508	0.1577871784848697	1.8044640172792044	0.5178119713206141	1.449941672983244	0.4907379262942216	In	NA	Validation
Cpd00506	-0.3141010866818084	-0.08346034775232902	0.02298664122152161	-5.667754028838007	-1.1801751484308465	-0.005241031390134932	1	1	0.012330508732548151	0.9876694912674518	0.3373281137634045	0.8907601837640456	0.454603049517854	0.8784069370313633	0.7019253089439016	0.1700729450320679	In	NA	Validation
Cpd00508	-0.6021010866818077	-0.059460347752329	-0.6500133587784661	-7.852754028838007	-0.8601751484308462	-0.034241031390134936	1	1	0.012590384550650868	0.9874096154493491	0.11903718799456335	0.7093269518707552	0.4251324997028902	1.1635584203516949	0.48227868383002187	0.6312067892285591	In	NA	Validation
Cpd00510	0.9757686336913142	0.048098710026192745	36.784058594077756	5.104530753385709	2.1542993689940397	-0.023209357906667547	1	1	0.0069661688165472135	0.9930338311834528	1.3149908060600914	0.10378919280234235	2.064363825503201	0.5274205157833405	1.586843673183	0.4557903064233242	In	NA	Validation
Cpd00511	-0.4233842757006075	-0.045458908084457815	-34.16617545772817	-5.739664683336848	-0.7091542469404867	-0.02800077548130446	1	1	0.37686381898676513	0.6231361810132349	0.2544964175763039	0.6034800164498891	1.0425342532592456	0.8877915730940087	0.3786185859112308	0.5319794376420465	In	NA	Validation
Cpd00512	-0.41510108668180745	-0.06546034775232899	-25.72501335877847	-7.852754028838007	-0.8251751484308459	-0.02424103139013493	1	1	0.11568185585575841	0.8843181441442416	0.26077469882363785	0.7546852598440777	0.672897272377691	1.1635584203516949	0.4582548342081911	0.47219511881597587	In	NA	Validation
Cpd00518	-0.446101086681808	-0.07546034775232903	-0.6500133587784661	-7.851754028838007	-0.6471751484308471	-0.022241031390134933	1	1	0.013487658559689253	0.9865123414403107	0.2372781061193524	0.8302824397996156	0.4251324997028902	1.1634279162403354	0.33607639898859637	0.4403927847334593	In	NA	Validation
Cpd00520	-0.2955647268284271	0.007924550562158692	25.472922286632727	6.060335316663151	0.7051314673452278	0.008089450082605316	1	1	0.17303624907492143	0.8269637509250786	0.35137783304388714	0.19991612345416232	1.5690511865545966	0.652156940947141	0.5921410518688621	0.041897267606373925	In	NA	Validation
Cpd00521	-0.3948128471291788	-0.0311731937987436	-36.807528841186816	-5.884025585592487	-0.7482519913013885	-0.03927897097002626	1	1	0.35991704579280426	0.6400829542071957	0.276152263386705	0.49548404508483596	1.1581986462252822	0.906631264357925	0.4054551096563474	0.7113159080321778	In	NA	Validation
Cpd00526	-0.3594745012645173	-0.03643635169348053	-24.9729423750214	-5.614852653261661	-0.7655452243840958	-0.031008294278296943	1	1	0.15570464098188375	0.8442953590181163	0.30293712531009553	0.5352720345351195	0.6399642183045827	0.8715030900220813	0.41732511054361093	0.5798024964127483	In	NA	Validation
Cpd00529	-0.7111010866818077	-0.052460347752328884	-17.75201335877847	-7.670754028838007	-0.9561751484308464	-0.04324103139013494	1	1	0.0731267119201483	0.9268732880798517	0.03642013622788369	0.656408925901878	0.3237610262042724	1.1398066720842805	0.5481726713641859	0.774317292599884	In	NA	Validation
Cpd00538	-0.6221010866818082	-0.06446034775232913	-20.041013358778468	-7.256754028838007	-0.8661751484308464	-0.03724103139013493	1	1	0.10094488002777124	0.8990551199722288	0.10387809592728232	0.747125541848525	0.42399592743228626	1.0857779699814807	0.4863970580509072	0.678910290352334	In	NA	Validation
Cpd00543	-0.3891010866818085	-0.0744603477523289	-43.79201335877847	-7.622754028838007	-0.7481751484308471	-0.034241031390134936	1	1	0.44769531687247677	0.5523046831275232	0.2804815185111019	0.8227227218040609	1.464047975954156	1.1335424747390284	0.4054023650401646	0.6312067892285591	In	NA	Validation
Cpd00548	0.39466083708134736	0.0004057535696774826	-12.477453653216894	0.012215015911272348	0.2224247004279349	-0.025745136383560102	1	1	0.11312943803232822	0.8868705619676718	0.8745374765688367	0.256756108383138	0.0927889986340553	0.1371476242973478	0.2608132010156888	0.4961121435640203	In	NA	Validation
Cpd00557	-0.5361010866818079	-0.061460347752328996	-25.640013358778468	-7.660754028838007	-0.905175148430846	-0.040241031390134935	1	1	0.11657671526325597	0.883423284736744	0.16906219181658944	0.7244463878618628	0.6691751375570789	1.1385016309706864	0.5131664904866611	0.7266137914761089	In	NA	Validation
Cpd00559	-0.6011010866818074	-0.06446034775232913	-4.348013358778458	-7.639754028838007	-0.974175148430846	-0.040241031390134935	1	1	0.01589304241394429	0.9841069575860557	0.11979514259792763	0.747125541848525	0.263197740095553	1.1357610446321382	0.5605277940268413	0.7266137914761089	In	NA	Validation
Cpd00563	-0.6011010866818074	-0.07546034775232903	-20.718013358778464	-7.639754028838007	-0.7461751484308463	-0.034241031390134936	1	1	0.11124450025486166	0.8887554997451383	0.11979514259792763	0.8302824397996156	0.45364163653292633	1.1357610446321382	0.4040295736332023	0.6312067892285591	In	NA	Validation
Cpd00566	0.003790611713291961	-0.02497821305073021	-7.2741831641639925	-2.842721993867037	-0.24954678485211346	-0.010571995269304905	1	1	0.060784953214233606	0.9392150467857664	0.5782755899331818	0.44865173764197	0.13506128687614896	0.5097286417455844	0.06314599864602287	0.2548414921656641	In	NA	Validation
Cpd00567	-0.19620938828670748	-0.039813377885895	-24.978029318010147	-4.072392323537367	-0.3517445870499156	-0.0039785886758983225	1	1	0.31431883172297015	0.6856811682770299	0.42668466926037546	0.5608014002133717	0.6401869746296284	0.6702056753842552	0.13329413097978246	0.14999863255297205	In	NA	Validation
Cpd00568	0.34052549873548266	0.023714024246369148	12.127809504677847	1.7625909557608963	1.0660337229843255	-0.036271452173033784	1	1	0.03857137661295418	0.9614286233870458	0.833505347664919	0.080552155103314	0.9846710810168274	0.09128363227763607	0.8398628095160947	0.6634928492614762	In	NA	Validation
Cpd00570	-1.0111010866818075	-0.027460347752328973	-5.100013358778469	-6.576754028838008	-0.2821751484308468	-0.07424103139013494	1	1	0.07218552779194642	0.9278144722080536	0.19096624478132626	0.46741597601303464	0.23026779438848985	0.9970351742570757	0.08554196721807725	1.2672534708788918	In	NA	Validation
Cpd00572	-0.4171010866818081	-0.061460347752328996	-7.512013358778462	-7.415754028838007	-0.6021751484308471	-0.033241031390134936	1	1	0.02492802024085994	0.9750719797591401	0.2592587896169093	0.7244463878618628	0.12464674512594334	1.1065281236876285	0.30518859233195705	0.6153056221873008	In	NA	Validation
Cpd00574	-0.3491010866818085	-0.06946034775232901	-40.08101335877847	-7.650754028838008	-0.7901751484308468	-0.040241031390134935	1	1	0.30176288626843606	0.6982371137315639	0.31079970264566326	0.7849241318262928	1.301543948668372	1.1371965898570924	0.4342309845863611	0.7266137914761089	In	NA	Validation
Cpd00595	-0.8861010866818075	-0.00146034775232895	-20.718013358778464	-7.339754028838008	-0.12917514843084632	-0.056241031390134935	1	1	0.2518772294076118	0.7481227705923882	0.09622191936082206	0.2708633081286367	0.45364163653292633	1.0966098112243128	0.019476575414496752	0.981032464136242	In	NA	Validation
Cpd00600	-0.563101086681808	-0.08746034775232903	-20.36501335877847	-6.837754028838008	-0.4181751484308469	-0.032241031390134935	1	1	0.17430479771996565	0.8256952022800343	0.14859741752576044	0.9209990557462607	0.43818382957203145	1.0310967473218842	0.17889178289147614	0.5994044551460425	In	NA	Validation
Cpd00603	-0.3411010866818076	-0.09446034775232892	-25.72501335877847	-7.100754028838008	-0.21817514843084676	-0.028241031390134938	1	1	0.21153658643101847	0.7884634135689815	0.3168633394725762	0.9739170817151362	0.672897272377691	1.0654193286094116	0.04161264219530131	0.5357997869810093	In	NA	Validation
Cpd00604	-0.7715045764524873	0.0259696633441136	-14.718807036675539	-0.341168442735344	-0.4678008634818396	-0.05957972284972553	1	1	0.38972318389424987	0.6102768161057501	0.009362966903055192	0.06350015962462062	0.19093746303250536	0.18326561853714265	0.21295466048464365	1.0341215547344147	In	NA	Validation
Cpd00610	0.4628989133181918	-0.013460347752328959	4.885986641221535	-6.565754028838008	1.424824851569153	-0.048241031390134935	1	1	0.007727646708870384	0.9922723532911296	0.9262588405772588	0.3615799240752819	0.6675529510782879	0.9955996290321221	1.0861354986237741	0.8538231278061755	In	NA	Validation
Cpd00616	-0.452707583971284	-0.05748898327242793	-0.4887318487056135	-5.9043263374721855	-0.42268808152695264	-0.02273761758656762	1	1	0.02857379047718045	0.9714262095228196	0.23227068108668203	0.6944239923362516	0.4321949882271616	0.909280595941913	0.18198944077873977	0.4482890847933185	In	NA	Validation
Cpd00626	-0.3351010866818074	-0.08446034775232891	-7.577013358778473	-7.070754028838008	-0.5851751484308467	-0.026241031390134936	1	1	0.02684974473866497	0.973150255261335	0.32141106709276057	0.8983199017595985	0.12180040673371004	1.061504205268629	0.29351986537278196	0.5039974528984926	In	NA	Validation
Cpd00629	-0.5761010866818079	-0.08546034775232902	-7.577013358778473	-7.081754028838008	-0.5611751484308467	-0.033241031390134936	1	1	0.04357986936182168	0.9564201306381783	0.13874400768202808	0.9058796197551532	0.12180040673371004	1.0629397504935825	0.27704636848924097	0.6153056221873008	In	NA	Validation
Cpd00630	3.444898913318192	0.08353965224767101	55.01498664122154	-1.0267540288380073	3.227824851569154	0.0017589686098650607	1	1	2.2086436777257745e-06	0.9999977913563223	3.186479467808807	0.3717127214934327	2.862692908989652	0.27273735621229744	2.32370695199979	0.05876477574325983	Outlier	3.3440253643919324	Validation
Cpd00631	-0.3651010866818076	-0.08346034775232902	-22.91401335877847	-7.008754028838007	-0.2441751484308465	-0.028241031390134938	1	1	0.1718515745314113	0.8281484254685887	0.29867242899183943	0.8907601837640456	0.5498040843689767	1.0534129503643448	0.059458930485803856	0.5357997869810093	In	NA	Validation
Cpd00632	-0.3651010866818076	-0.08346034775232902	-22.91401335877847	-7.008754028838007	-0.2441751484308465	-0.028241031390134938	1	1	0.1718515745314113	0.8281484254685887	0.29867242899183943	0.8907601837640456	0.5498040843689767	1.0534129503643448	0.059458930485803856	0.5357997869810093	In	NA	Validation
Cpd00640	-0.3891010866818085	-0.08446034775232891	-17.75201335877847	-6.793754028838007	-0.5131751484308475	-0.033241031390134936	1	1	0.08671284469852614	0.9132871553014739	0.2804815185111019	0.8983199017595985	0.3237610262042724	1.0253545664220696	0.2440993747221596	0.6153056221873008	In	NA	Validation
Cpd00642	-0.40010108668180777	-0.09246034775232892	-23.31801335877847	-7.082754028838007	-0.2811751484308465	-0.032241031390134935	1	1	0.175244401913622	0.824755598086378	0.2721440178740981	0.9587976457240287	0.567495172222239	1.0630702546049418	0.08485557151459619	0.5994044551460425	In	NA	Validation
Cpd00643	-0.40010108668180777	-0.09246034775232892	-23.31801335877847	-7.081754028838008	-0.2811751484308465	-0.025241031390134932	1	1	0.1902996320753353	0.8097003679246647	0.2721440178740981	0.9587976457240287	0.567495172222239	1.0629397504935825	0.08485557151459619	0.48809628585723425	In	NA	Validation
Cpd00647	-0.40010108668180777	-0.09246034775232892	-23.31801335877847	-7.081754028838008	-0.2811751484308465	-0.025241031390134932	1	1	0.1902996320753353	0.8097003679246647	0.2721440178740981	0.9587976457240287	0.567495172222239	1.0629397504935825	0.08485557151459619	0.48809628585723425	In	NA	Validation
Cpd00654	-0.0038354035201558717	0.08987943778020377	30.306756873098887	5.767854113655634	2.901372068848988	-0.017474459691830778	1	1	0.28333410274994164	0.7166658972500584	0.5724954165816658	0.41963971227167196	1.7807239398647732	0.6139869414593111	2.099631164551293	0.3645987319445906	In	NA	Validation
Cpd00655	-0.7091010866818088	0.10253965224767092	42.345986641221536	8.345245971161994	1.7488248515691531	-0.05124103139013494	1	1	0.17726503890140666	0.8227349610985933	0.03793604543461092	0.5153473634089535	2.3079196614327673	0.950347175448182	1.3085277065515772	0.9015266289299505	In	NA	Validation
Cpd00660	-0.5820308922419611	-0.055233344174683466	2.046606497159048	-5.7524466382240655	-0.5362219161134186	-0.028752655180552582	1	1	0.025288606082978782	0.9747113939170212	0.1342494842606563	0.6773719968575581	0.5432170016292327	0.8894596707580013	0.2599185770385982	0.5439352023347219	In	NA	Validation
Cpd00663	0.5338989133181924	0.05153965224767098	-2.2530133587784604	0.07524597116199239	1.3708248515691546	-0.06824103139013493	1	1	0.05416898000936676	0.9458310199906332	0.9800736174161057	0.1298017456357121	0.35493741596828743	0.12892182549421724	1.049070130635808	1.1718464686313417	In	NA	Validation
Cpd00664	-0.475101086681808	-0.062460347752328886	-32.03701335877847	-7.400754028838008	-0.535175148430846	-0.02924103139013494	1	1	0.29625999185831	0.70374000814169	0.2152974226217954	0.7320061058574157	0.9492986251742065	1.1045705620172375	0.25920008019873775	0.5517009540222676	In	NA	Validation
Cpd00665	-0.475101086681808	-0.062460347752328886	-32.03701335877847	-7.400754028838008	-0.535175148430846	-0.02924103139013494	1	1	0.29625999185831	0.70374000814169	0.2152974226217954	0.7320061058574157	0.9492986251742065	1.1045705620172375	0.25920008019873775	0.5517009540222676	In	NA	Validation
Cpd00669	-0.1970684862269232	-0.05448146447543526	-31.586476209607863	-5.845679720930833	-0.5189286830307115	-0.028752655180552582	1	1	0.24592433455503016	0.7540756654449698	0.42603351202184847	0.6716879983646599	0.9295696838694156	0.9016269713659472	0.24804857615133474	0.5439352023347219	In	NA	Validation
Cpd00673	2.0157134686602936	0.3575486107125345	17.615027549790614	14.870861632452623	2.8329510162174096	0.04643531474425944	1	1	0.17664797409197264	0.8233520259080274	2.1032217809694798	2.4431431757432045	1.2249553792992451	1.8019668483980262	2.0526672479973387	0.6516412669328203	In	NA	Validation
Cpd00684	-0.5361010866818079	-0.08346034775232902	-14.929013358778462	-6.826754028838008	-0.4321751484308472	-0.03624103139013494	1	1	0.09470039222835214	0.9052996077716479	0.16906219181658944	0.8907601837640456	0.20014236033853008	1.0296612020969305	0.1885013227402086	0.6630091233110758	In	NA	Validation
Cpd00687	-0.5361010866818079	-0.08346034775232902	-14.929013358778462	-6.826754028838008	-0.4321751484308472	-0.03624103139013494	1	1	0.09470039222835214	0.9052996077716479	0.16906219181658944	0.8907601837640456	0.20014236033853008	1.0296612020969305	0.1885013227402086	0.6630091233110758	In	NA	Validation
Cpd00689	-0.5361010866818079	-0.08346034775232902	-14.929013358778462	-6.826754028838008	-0.4321751484308472	-0.03624103139013494	1	1	0.09470039222835214	0.9052996077716479	0.16906219181658944	0.8907601837640456	0.20014236033853008	1.0296612020969305	0.1885013227402086	0.6630091233110758	In	NA	Validation
Cpd00693	-0.4631010866818084	-0.08946034775232903	-20.718013358778464	-7.063754028838008	-0.3491751484308461	-0.03724103139013493	1	1	0.14014177033602404	0.859858229663976	0.22439287786216353	0.9361184917373683	0.45364163653292633	1.060590676489113	0.13153047935129533	0.678910290352334	In	NA	Validation
Cpd00695	-0.6038354035201565	0.04476665582531653	31.866907249038743	6.697177421926309	0.6825750763677839	-0.027248895782056345	1	1	0.12902987540902822	0.8709701245909718	0.11772265456324513	0.07859980269781794	1.8490426462139125	0.7352674539707713	0.5766584420159099	0.5200236729493711	In	NA	Validation
Cpd00699	2.0382698596377384	0.3635636483065197	22.89923807610642	17.431012008392475	2.863778083886581	0.03515711925553765	1	1	0.1764831466901291	0.8235168533098709	2.120318501346113	2.4886151636863865	1.4563500145868364	2.13607699815654	2.073826814796372	0.4723047965426892	In	NA	Validation
Cpd00702	-0.8945610366383563	-0.03267052074303791	-3.5423150322958588	-0.6355791367241796	-0.9094368947422232	-0.019363204060513697	1	1	0.23427196594586863	0.7657280340541314	0.10263417737461754	0.5068034145308452	0.2984791259297861	0.22168742453086562	0.5160917348441159	0.3946319716492537	In	NA	Validation
Cpd00707	-0.3491010866818085	-0.057460347752329	-29.692013358778468	-7.449754028838007	-0.5301751484308461	-0.034241031390134936	1	1	0.18264822989166207	0.8173517701083379	0.31079970264566326	0.6942075158796477	0.8466114939467305	1.110965263473849	0.25576810168133346	0.6312067892285591	In	NA	Validation
Cpd00713	-0.09010108668180727	0.11753965224767082	51.80698664122154	8.446245971161993	2.515824851569154	-0.05224103139013493	1	1	0.04109995091770413	0.9589000490822959	0.5071099449169489	0.6287431333422591	2.722215161877608	0.9635280906954833	1.834993211121408	0.9174277959712087	In	NA	Validation
Cpd00715	-0.4591010866818088	-0.0704603477523289	-40.08101335877847	-7.615754028838007	-0.8631751484308472	-0.03924103139013493	1	1	0.34734749091647654	0.6526525090835235	0.22742469627561931	0.7924838498218458	1.301543948668372	1.1326289459595125	0.48433787094046515	0.7107126244348505	In	NA	Validation
Cpd00720	-0.3491010866818085	-0.08046034775232891	-11.87101335877847	-6.780754028838008	-0.535175148430846	-0.03824103139013494	1	1	0.04084804954715626	0.9591519504528437	0.31079970264566326	0.8680810297773834	0.06623308643933132	1.0236580129743973	0.25920008019873775	0.6948114573935924	In	NA	Validation
Cpd00728	-0.1351010866818072	0.12753965224767086	58.92998664122153	10.009245971161992	2.5398248515691533	-0.05324103139013493	1	1	0.0344390788357094	0.9655609211642906	0.47300198776556746	0.704340313297797	3.0341300598449052	1.1675060167502558	1.8514667080049485	0.933328963012467	In	2.5722429339296773	Validation
Cpd00730	-1.972101086681808	-0.08346034775232902	-36.160013358778464	-7.896754028838007	-2.5651751484308463	-0.06224103139013493	1	-1	0.5749035075794455	0.4250964924205545	0.919360618614163	0.8907601837640456	1.1298440588846046	1.1693006012515093	1.6525833582649117	1.0764394663837917	In	NA	Validation
Cpd00736	0.0988989133181919	0.12853965224767114	74.02098664122154	9.170245971161993	2.921824851569153	-0.049241031390134936	1	1	0.0054524776811031295	0.9945475223188969	0.6503633649527506	0.7119000312933529	3.6949622548785266	1.058013067319703	2.113669866734642	0.8697242948474339	Outlier	3.044783736002878	Validation
Cpd00739	-0.5131010866818082	-0.06946034775232901	-14.83901335877846	-7.367754028838007	-0.974175148430846	-0.048241031390134935	1	1	0.03615368073499792	0.9638463192650021	0.18649514769396197	0.7849241318262928	0.19620127641082305	1.1002639263423764	0.5605277940268413	0.8538231278061755	In	NA	Validation
Cpd00746	2.1600743709159342	0.03048094153960232	7.430065143775598	0.2686059933548815	1.925432219224928	0.030645841060048917	1	1	0.003650790907081647	0.9963492090929184	2.2126407913799278	0.029396168667235247	0.7789576943809616	0.10368754762549663	1.429750244913568	0.40057020838663654	In	NA	Validation
Cpd00749	3.380898913318192	0.4375396522476709	28.032986641221534	20.466245971161992	3.0568248515691527	0.05575896860986505	1	1	0.017169149556438112	0.9828308504435619	3.137970373193509	3.047852891919463	1.681155947463102	2.5321875092357056	2.2063332867045595	0.799898244484689	Outlier	3.369252321817184	Validation
Cpd00750	1.2021796340738284	0.08837567838170739	5.796982437008673	-2.0396646833368477	1.8577630462925967	0.017112006473582745	1	1	0.014751457118249767	0.9852485428817502	1.4866000660522742	0.40827171528587575	0.7074452942892359	0.40492636106415664	1.3833024153547118	0.18536644391847878	In	NA	Validation
Cpd00754	-0.20684292231714868	0.03950349793057977	18.172922286632726	5.5061999783172855	0.967537482382822	-0.02048197848882326	1	1	0.20314126490921125	0.7968587350907888	0.4186249331919745	0.0388118132475356	1.2493854901961423	0.5798400010434626	0.7722554131582043	0.41242179071529234	In	NA	Validation
Cpd00755	0.17589891331819185	0.13953965224767104	82.13798664122153	11.963245971161992	3.139824851569153	-0.05524103139013493	1	1	0.005028066864090075	0.9949719331359099	0.7087258694117812	0.7950569292444435	4.050404235336276	1.4225110503465617	2.263304130093472	0.9651312970949836	Outlier	3.3460699852258045	Validation
Cpd00756	1.7284954235475134	0.08461627988546687	32.20074183550493	1.6302601286932272	2.614154023736205	0.020119525270575228	1	1	0.001970530412305993	0.998029469587694	1.8855235415070293	0.37985172282138857	1.8636612031387412	0.0740139152857129	1.902485932423703	0.2331895026891805	In	NA	Validation
Cpd00758	3.4698989133181923	0.4375396522476709	14.685986641221533	16.876245971161993	3.299824851569153	0.06975896860986508	1	1	0.030851035627471712	0.9691489643725283	3.2054283328929083	3.047852891919463	1.0966932009841581	2.0636777494553895	2.373127442650412	1.022514583062306	Outlier	3.3296941127369206	Validation
Cpd00759	0.06917522709790723	-0.018384806457323613	1.7549377149568834	4.140794489649446	-0.21273359803892705	0.03777965308234344	1	1	0.2512338152119442	0.7487661847880558	0.6278341601531378	0.39880744316579136	0.5304448777431126	0.4016489710995923	0.037877585386012956	0.5140061449940786	In	NA	Validation
Cpd00760	0.1068989133181919	-0.036460347752329085	13.529986641221528	8.45324597116199	-0.4071751484308468	0.07375896860986507	1	1	0.3064747549045498	0.6935252450954502	0.656427001779663	0.5354534379730194	1.0460721674238327	0.964441619474999	0.17134143015318645	1.086119251227339	In	NA	Validation
Cpd00766	0.4911532490759296	-0.039813377885895	1.0543882644074298	-1.202612103757147	0.2251784898731612	-0.012769797467107106	1	1	0.02274043028244721	0.9772595697175528	0.9476743444298292	0.5608014002133717	0.499767942408397	0.295687558004998	0.26270339025918304	0.2897891120365615	In	NA	Validation
Cpd00770	2.5277435438482643	0.04476665582531653	5.845854617459798	-1.239664683336848	2.4750562793753024	0.033653359857041404	1	1	0.002166636250999887	0.9978333637490001	2.4913173335190346	0.07859980269781794	0.7095853983435462	0.30052307197662104	1.8070098383304984	0.44839326715733835	In	NA	Validation
Cpd00772	0.38016423808691857	-0.020033158105675325	12.259882769901939	1.522662621517579	0.0581455228401945	0.042724708027398375	1	1	0.035784167920020926	0.9642158320799791	0.8635497126278869	0.4112685167848365	0.9904545457152101	0.059971998227266156	0.1480526793480923	0.5926382897035976	In	NA	Validation
Cpd00775	-0.8626929047702241	-0.017835355907873125	-5.912644702625532	-1.6092055103505534	-0.8467995321048606	-0.03639617109348073	1	1	0.18215311072401863	0.8178468892759814	0.07847958012455468	0.3946537519594436	0.19468281296197232	0.3487496692170696	0.47309771825245667	0.6654760256487084	In	NA	Validation
Cpd00781	3.0428989133181927	0.04953965224767098	6.343986641221534	-1.819754028838008	2.881824851569152	0.04975896860986508	1	1	0.0009991516218825769	0.9990008483781174	2.8817817172564664	0.11468230964460455	0.7313985107071408	0.3762271165203172	2.0862140385954064	0.7044912422371397	In	NA	Validation
Cpd00783	2.2653375288106696	0.03950349793057977	1.7751779257304734	1.7738691512496187	2.095357031255002	0.016360126774334634	1	1	0.007539808550941607	0.9924601914490584	2.292425486470878	0.0388118132475356	0.5313311929583703	0.0927554831576296	1.546385905805806	0.1734106792258035	In	NA	Validation
Cpd00784	1.7928989133181918	0.12053965224767095	46.021986641221545	14.888245971161993	3.1308248515691544	-0.03924103139013493	1	1	0.012878325701961457	0.9871216742980385	1.9343384630514235	0.6514222873289214	2.468891044968888	1.8042355760728637	2.2571265687621453	0.7107126244348505	In	NA	Validation
Cpd00787	-0.07910108668180804	0.09453965224767114	44.14598664122154	-2.900754028838008	2.091824851569153	0.009758968609865068	1	1	0.005553922500503905	0.9944460774994961	0.5154474455539527	0.454869619444525	2.386741339986907	0.5173020608998496	1.5439614328455167	0.06844456058680681	In	NA	Validation
Cpd00788	1.487898913318192	0.015539652247670952	-15.154013358778469	-3.7667540288380073	1.4028248515691528	0.030758968609865062	1	1	0.032651439443775465	0.9673485605562245	1.7031623090253936	0.1423481022042235	0.2099950701577978	0.6303186213371069	1.0710347931471946	0.40236906845323134	In	NA	Validation
Cpd00789	2.2068989133181924	0.466539652247671	36.07898664122153	22.38724597116199	4.733824851569153	0.0017589686098650607	1	1	0.3827643974503494	0.6172356025496506	2.2481316688441337	3.2670847137905232	2.033488850600105	2.78288590715715	3.357418881441985	0.05876477574325983	Outlier	3.8466896945681546	Validation
Cpd00791	1.52548790475052	0.0259696633441136	15.052621534753035	-0.468236111908276	1.6081389861422206	0.015608247075086512	1	1	0.0035114041809141128	0.9964885958190859	1.7316530581173375	0.06350015962462062	1.1127480774978644	0.19984847178506884	1.2119615329820423	0.16145491453312805	In	NA	Validation
Cpd00796	-0.015113599008878103	0.056044851314038434	30.739087700166568	6.555824038467662	1.2705450011798147	-0.024993256684311984	1	1	0.07061611746197183	0.9293838825380282	0.5639470563933493	0.16385978009128213	1.7996556295759805	0.7168202562748534	0.9802384721828602	0.4841563788713449	In	NA	Validation
Cpd00803	2.8848989133181933	0.057539652247670985	11.98898664122153	-1.672754028838007	2.7528248515691525	0.03575896860986506	1	1	0.00059305444930291	0.9994069455506971	2.7620248899249495	0.1751600536090347	0.9785920526172057	0.3570430121504824	1.997668992846374	0.4818749036595229	In	NA	Validation
Cpd00804	-0.7991010866818087	0.0545396522476711	33.00798664122152	7.611245971161994	0.9548248515691532	-0.032241031390134935	1	1	0.2526048033930771	0.7473951966069229	0.030279868868152	0.15248089962237427	1.8990103090224588	0.8545571577103682	0.7635295179877636	0.5994044551460425	In	NA	Validation
Cpd00808	2.4848864009911225	0.03574409943433908	5.539839579865805	0.09116238433232464	2.3036277079467324	0.03139772075929705	1	1	0.002956605326506878	0.9970433946734931	2.4588335648034336	0.010391820783047094	0.6961850544957869	0.12684466813739367	1.689342003448064	0.4125259730793122	In	NA	Validation
Cpd00809	-0.10910108668180828	0.12553965224767105	62.72698664122153	8.574245971161993	3.869824851569152	-0.02124103139013493	1	1	0.09520355018914739	0.9047964498108526	0.4927088074530315	0.6892208773066909	3.2004000117727203	0.980232616949489	2.76437299363451	0.4244916176922009	In	2.9986840580063365	Validation
Cpd00812	0.020898913318191603	0.11553965224767106	51.033986641221524	8.199245971161993	4.010824851569153	-0.015241031390134925	1	1	0.2308916020285149	0.7691083979714851	0.5912429058903558	0.6136236973511534	2.6883656299207463	0.9312935751897067	2.861154787825314	0.329084615444651	In	NA	Validation
Cpd00813	1.1669774249001057	0.02831849024597307	26.170322330341488	4.962223061078019	2.021881786576457	-0.014967599664909306	1	1	0.012682799631854036	0.987317200368146	1.4599183895604675	0.04574369062619279	1.599590209926183	0.5088487768591157	1.4959528135462468	0.32473673190745894	In	NA	Validation
Cpd00815	1.7570668521189408	0.021458385148624703	7.394726797910928	-1.7501909991263211	1.7652818432850774	0.0223751643683196	1	1	0.004065195979247704	0.9959348040207523	1.9071793873174294	0.09760415058200732	0.7774102345263061	0.36714885514432466	1.319823714957608	0.26905679676720695	In	NA	Validation
Cpd00824	-0.6811010866818075	0.059539652247670986	31.935986641221533	7.853245971161991	1.2558248515691544	-0.030241031390134933	1	1	0.30305847255062635	0.6969415274493737	0.05915877432880489	0.1902794896001422	1.8520676204613276	0.8861391526593474	0.9701346247355073	0.5676021210635258	In	NA	Validation
Cpd00830	-0.2624820200615101	-0.05222582537769098	-30.13610026975825	-5.7524466382240655	-0.5941166529555238	-0.030256414579048818	1	1	0.23209703005884774	0.7679029699411523	0.37645302292961436	0.6546360028859678	0.8660579804730355	0.8894596707580013	0.2996572756611751	0.5678467317200727	In	NA	Validation
Cpd00833	-0.03310108668180778	0.11853965224767116	55.13198664122153	8.286245971161993	4.078824851569153	-0.018241031390134943	1	1	0.19090172221138657	0.8090982777886134	0.5503133573086985	0.6363028513378154	2.8678163180956706	0.9426474328779761	2.907829695662013	0.3767881165684262	In	NA	Validation
Cpd00843	-0.5571010866818078	0.06253965224767111	32.99498664122153	7.9932459711619925	1.3068248515691527	-0.031241031390134937	1	1	0.23835180359435404	0.761648196405646	0.1531451451459448	0.2129586435868044	1.8984410413440127	0.9044097282496663	1.0051408056130307	0.5835032881047842	In	NA	Validation
Cpd00845	-1.2519557042720362	-0.05824086297167595	-25.4150476381793	-5.741920322434591	-1.656522667993117	-0.03476769277453755	1	1	0.36587617271449224	0.6341238272855078	0.37352311092532403	0.7001079908291484	0.6593239288266521	0.8880859432700073	1.0288881997352157	0.6395813198761254	In	NA	Validation
Cpd00847	-0.6593962014735211	-0.02937381744633461	-13.663743603724434	-2.8690956202406634	-0.8160303013356297	-0.012220346917656557	1	1	0.2408914897983887	0.7591085102016113	0.07561009198791348	0.48188126729275577	0.1447364237178949	0.5131705084187999	0.4519778504530451	0.28105220706883716	In	NA	Validation
Cpd00849	-0.14910108668180833	0.10353965224767103	35.312986641221535	8.887245971161992	2.751824851569153	-0.030241031390134933	1	1	0.35977502035831765	0.6402249796416823	0.46239062331847014	0.522907081404508	1.999945847393177	1.0210804038049872	1.9969825971428934	0.5676021210635258	In	NA	Validation
Cpd00858	2.4468989133181926	0.4435396522476711	56.08198664122154	23.06424597116199	4.286824851569153	0.00075896860986506	1	1	0.03286237549260673	0.9671376245073933	2.430040773651502	3.0932111998927874	2.9094166484436887	2.871237190547477	3.0506000019860346	0.07466594278451816	Outlier	3.8968534855734998	Validation
Cpd00872	1.8158989133181915	0.4135396522476711	32.308986641221516	22.14424597116199	2.6658248515691545	0.0037589686098650774	1	1	0.1986633849783339	0.8013366150216661	1.951771418928796	2.866419660026174	1.8684012238506011	2.751173408096811	1.9379525666435393	0.026962441660742933	In	NA	Validation
Cpd00873	1.7788989133181925	0.024539652247671077	-12.576013358778468	-3.539754028838007	1.4988248515691531	0.03675896860986506	1	1	0.016143582796432132	0.9838564172035679	1.9237270986043276	0.07431064024423872	0.09710491053970252	0.6006941880585186	1.1369287806813588	0.49777607070078117	In	NA	Validation
Cpd00877	2.1638989133181914	0.3885396522476712	32.308986641221516	22.05424597116199	3.0098248515691535	0.010758968609865069	1	1	0.15216212909240912	0.8478378709075909	2.2155396208994795	2.677426710137331	1.8684012238506011	2.7394280380744633	2.174072688640959	0.08434572762806514	In	NA	Validation
Cpd00879	-0.7820308922419611	0.0019095129681737247	11.579689203925964	3.967854113655633	0.16302620418733302	0.005081931285612832	1	1	0.448102535850489	0.551897464149511	0.017341436412150392	0.24538811139734287	0.9606689909307924	0.37907954101235586	0.22004232840291482	0.005925791164327832	In	NA	Validation
Cpd00880	2.009698431066309	0.023714024246369148	1.6766816851289694	-2.1614691946150426	1.9412216929091373	0.023127044067567708	1	1	0.004351040545964691	0.9956489594540353	2.0986626555357115	0.080552155103314	0.5270180601719908	0.4208223505680858	1.4405880718106336	0.2810125614598822	In	NA	Validation
Cpd00889	1.6188989133181924	0.40653965224767097	57.97398664122152	22.690245971162	2.4128248515691526	0.00075896860986506	1	1	0.02369077674956077	0.9763092232504392	1.802454362066082	2.813501634057297	2.992266990568373	2.822428652899055	1.764294453662877	0.07466594278451816	In	NA	Validation
Cpd00892	-0.4711010866818075	-0.061460347752328996	-25.052013358778467	-7.874754028838008	-0.6911751484308466	-0.027241031390134937	1	1	0.13269442290551448	0.8673055770944855	0.21832924103525192	0.7244463878618628	0.6434267225627266	1.1664295108016023	0.36627780994175446	0.519898619939751	In	NA	Validation
Cpd00897	-1.5790233734449683	-0.03718823139272857	-16.124070194570276	-5.605830096870681	-1.8151692845344711	-0.0483015273610037	1	1	0.2499489704486315	0.7500510295513685	0.6214255563864928	0.5409560330280164	0.2524736857633686	0.8703256093180863	1.1377825557009786	0.8547850843442829	In	NA	Validation
Cpd00898	-1.5354143508885774	-0.03493259229498428	-29.92557395396877	-5.63064212694587	-1.770056502579584	-0.049805286759499946	1	-1	0.5582760748126707	0.4417239251873293	0.5883718969916703	0.5239040375493242	0.8568390707006213	0.8735636812540719	1.1068173359950748	0.8786966137296338	In	NA	Validation
Cpd00901	1.5768989133181917	0.07553965224767101	45.946986641221535	7.290245971161992	4.5538248515691535	-0.06024103139013494	1	1	0.009729189120315174	0.9902708108796848	1.770620268724792	0.31123497752900253	2.465606808362465	0.8126653379639943	3.233867654815428	1.0446371323012753	Outlier	3.01291353759159	Validation
Cpd00902	0.11389891331819245	0.10853965224767116	32.599986641221534	-2.1787540288380067	2.6378248515691523	-0.007241031390134947	1	1	0.019511674554110847	0.9804883254458892	0.6617326840032116	0.5607056713822778	1.8811440618835211	0.42307809249834866	1.9187334869460733	0.20187527911458478	In	NA	Validation
Cpd00909	-0.37642916850648783	0.011285523213006082	-9.74066668064751	-0.0762384773835209	-0.00833799364332222	-0.029253313950623586	1	1	0.2991080232387314	0.7008919767612686	0.2900862572255386	0.17450811802298727	0.027054414156511546	0.14869116883642117	0.10241867928150658	0.5518962610682919	In	NA	Validation
Cpd00910	0.3504939084165888	0.04260420453168737	21.52526738528656	4.795739544594501	1.8751784898731607	0.02129613659882696	1	1	0.1620413773343713	0.8379586226656287	0.841060949670932	0.06225228073886103	1.396184083400941	0.4871219934844429	1.3952563010026244	0.2518989959623481	In	NA	Validation
Cpd00912	-1.4241361553998553	-0.04395514868596174	-29.92557395396877	-5.613348893863163	-1.6204324424292076	-0.04529400856401123	1	-1	0.5555386736597778	0.4444613263402221	0.5040280764669505	0.5921120194640952	0.8568390707006213	0.871306843238082	1.0041160239704925	0.8069620255735813	In	NA	Validation
Cpd00913	-1.957101086681808	-0.063460347752329	-21.44501335877847	-7.455754028838007	-2.2151751484308466	-0.056241031390134935	1	1	0.33499591951677776	0.6650040804832222	0.9079912995637024	0.7395658238529703	0.4854768367045152	1.1117482881420055	1.412344862046606	0.981032464136242	In	NA	Validation
Cpd00916	-1.7251010866818082	-0.061460347752328996	-30.317013358778468	-7.714754028838008	-1.912175148430847	-0.056241031390134935	1	1	0.48295957982422044	0.5170404201757796	0.7321458315832468	0.7244463878618628	0.8739801323335844	1.1455488529840951	1.2043669638919015	0.981032464136242	In	NA	Validation
Cpd00917	-0.3033522454295648	0.01897783090531378	-7.075282065262894	0.5314538303087867	0.04385980855447984	-0.029802764500074137	1	1	0.25138910139836224	0.7486108986016378	0.3454752474713718	0.11635644113411214	0.14377113047706422	0.06938482424108165	0.13824702644122244	0.5606331660360163	In	NA	Validation
Cpd00923	0.3495480551264605	0.033488460336594805	-17.70677696148757	-5.036657164539856	0.9118983846384612	-0.04604588826325935	1	1	0.07903648520702977	0.9209635147929702	0.8403440358155723	0.006660174695644948	0.3217801324452665	0.796046201574417	0.7340649755209228	0.8189177902662568	In	NA	Validation
Cpd00926	-0.5831010866818085	-0.06846034775232912	-27.961013358778477	-7.854754028838007	-0.7231751484308475	-0.02024103139013493	1	1	0.22703819767669087	0.7729618023233091	0.13343832545847942	0.77736441383074	0.7708113130705001	1.1638194285744137	0.38824247245314303	0.4085904506509426	In	NA	Validation
Cpd00930	-0.6951010866818077	-0.062460347752328886	-0.7380133587784599	-7.063754028838008	-0.7471751484308466	-0.03624103139013494	1	1	0.021878437618257585	0.9781215623817424	0.04854740988170824	0.7320061058574157	0.42127899541802144	1.060590676489113	0.4047159693366834	0.6630091233110758	In	NA	Validation
Cpd00935	-0.4211286366028631	0.06732304680276016	36.418035068587606	6.8159744144075125	1.089341993661018	-0.049805286759499946	1	1	0.06314379494667688	0.9368562050533231	0.2562060896139672	0.24911975748474502	2.048335720686847	0.7507709499067025	0.8558615063641457	0.8786966137296338	In	NA	Validation
Cpd00938	-1.4895496892344422	-0.04470702838520977	-14.32782959306652	-5.596055660780458	-1.718176803331463	-0.0483015273610037	1	1	0.20238865094488845	0.7976113490551116	0.5536085655591846	0.5977960179569921	0.1738166305980224	0.8690500052220922	1.0712073333332846	0.8547850843442829	In	NA	Validation
Cpd00951	-0.4291010866818086	-0.021460347752328968	-23.31801335877847	-7.850754028838008	0.2858248515691537	-0.03524103139013493	1	1	0.22168047871782504	0.778319521282175	0.25016333437654054	0.42205766803971206	0.567495172222239	1.163297412128976	0.30433079235905935	0.6471079562698173	In	NA	Validation
Cpd00958	-0.3451010866818072	-0.06446034775232913	-25.72501335877847	-7.897754028838007	-0.8011751484308469	-0.033241031390134936	1	1	0.08956660810395078	0.9104333918960492	0.3138315210591204	0.747125541848525	0.672897272377691	1.1694311053628688	0.4417813373246508	0.6153056221873008	In	NA	Validation
Cpd00959	-0.41510108668180745	-0.06546034775232899	-25.72501335877847	-7.852754028838007	-0.8251751484308459	-0.02424103139013493	1	1	0.11568185585575841	0.8843181441442416	0.26077469882363785	0.7546852598440777	0.672897272377691	1.1635584203516949	0.4582548342081911	0.47219511881597587	In	NA	Validation
Cpd00965	0.2966477545704355	-0.017835355907873125	11.876366286385457	5.479256028110986	0.002101566796238289	0.04327415857684894	1	1	0.12181626436188175	0.8781837356381182	0.8002480094897922	0.3946537519594436	0.9736604273907933	0.5763237047652771	0.10958434871344983	0.601375194671322	In	NA	Validation
Cpd00973	-0.29010108668180745	-0.08246034775232891	-25.72501335877847	-7.851754028838007	-0.6111751484308465	-0.011241031390134937	1	1	0.13324872542763366	0.8667512745723663	0.35551902424414206	0.883200465768491	0.672897272377691	1.1634279162403354	0.3113661536632845	0.2654799472796179	In	NA	Validation
Cpd00977	-0.14610108668180732	-0.08546034775232902	-25.72501335877847	-7.655754028838007	-0.6231751484308471	0.0027589686098650613	1	1	0.12273133611990006	0.8772686638800999	0.464664487128563	0.9058796197551532	0.672897272377691	1.1378491104138893	0.3196029021050554	0.0428636087020015	In	NA	Validation
Cpd00980	1.3284954235475128	0.3252177836448652	36.802997474602655	17.570861632452623	2.1149059034354534	0.0028262921878684784	1	1	0.07910149640228681	0.9208985035977132	1.5823417001614155	2.1987312405486077	2.0651931556992613	2.154327949068459	1.5598041676783645	0.041793085242353985	In	NA	Validation
Cpd00982	-0.4594745012645173	0.007172670862910488	17.02329822648235	4.679884188843603	0.41640966283395	0.008089450082605316	1	1	0.2649762546656165	0.7350237453343835	0.2271416649736922	0.2056001219470605	1.1990436579032104	0.47200239323594256	0.39396364575107634	0.041897267606373925	In	NA	Validation
Cpd00986	-0.5041010866818088	-0.057460347752329	-23.31801335877847	-7.853754028838008	-0.8721751484308466	-0.041241031390134936	1	1	0.0845539110413045	0.9154460889586955	0.19331673912423786	0.6942075158796477	0.567495172222239	1.1636889244630544	0.4905154322717926	0.7425149585173674	In	NA	Validation
Cpd00993	-0.3226323960013598	-0.04621078778370601	-17.532340871262008	-5.90282257807369	-0.6745677807750728	-0.026497016082808217	1	1	0.08009700030487998	0.91990299969512	0.33086176859192806	0.6091640149427874	0.3141416072052664	0.909084349157914	0.35487858413670414	0.5080679082566956	In	NA	Validation
Cpd01000	1.1718989133181914	0.017539652247670956	41.470986641221536	7.216245971161994	2.2848248515691543	-0.057241031390134936	1	1	0.0037412101132467956	0.9962587898867532	1.4636486543623584	0.12722866621311596	2.269603567691172	0.8030080337233976	1.6764358036173264	0.9969336311775003	In	NA	Validation
Cpd01005	-0.3891010866818085	-0.0744603477523289	-43.79201335877847	-7.622754028838007	-0.7481751484308471	-0.034241031390134936	1	1	0.44769531687247677	0.5523046831275232	0.2804815185111019	0.8227227218040609	1.464047975954156	1.1335424747390284	0.4054023650401646	0.6312067892285591	In	NA	Validation
Cpd01018	-0.8561010866818082	-0.053460347752329	-20.718013358778464	-7.637754028838008	-0.9501751484308459	-0.05224103139013493	1	1	0.1193581518229333	0.8806418481770667	0.07348328125990153	0.6639686438974326	0.45364163653292633	1.1355000364094197	0.5440542971433003	0.9174277959712087	In	NA	Validation
Cpd01027	-0.2451010866818075	-0.07646034775232913	-20.718013358778464	-7.848754028838007	-0.6931751484308473	-0.031241031390134937	1	1	0.052866804533250655	0.9471331954667493	0.3896269813955235	0.8378421577951701	0.45364163653292633	1.1630364039062573	0.3676506013487167	0.5835032881047842	In	NA	Validation
Cpd01028	-0.17910108668180855	-0.06946034775232901	-47.379013358778465	-7.821754028838008	-0.5801751484308468	-0.032241031390134935	1	1	0.45151999020798106	0.5484800097920189	0.43965198521754895	0.7849241318262928	1.6211220653839882	1.159512792899553	0.2900878868553776	0.5994044551460425	In	NA	Validation
Cpd01035	-0.5233842757006075	-0.042451389287465495	-15.083468690810875	-5.403574457772938	-0.656522667993118	-0.018978219090327014	1	1	0.12469829647779296	0.875301703522207	0.17870095723990057	0.5807440224783001	0.2069059317454366	0.8439304168702038	0.3424924962543425	0.3885102613299414	In	NA	Validation
Cpd01038	-2.195101086681808	-0.049460347752328986	-21.44501335877847	-6.963754028838007	-2.4361751484308467	-0.07424103139013494	1	1	0.3755591768181703	0.6244408231818297	1.0883844951643424	0.6337297719152175	0.4854768367045152	1.047540265353171	1.5640383125158792	1.2672534708788918	In	NA	Validation
Cpd01052	-0.4171010866818081	-0.0724603477523289	-17.90101335877847	-7.628754028838007	-0.8621751484308469	-0.03924103139013493	1	1	0.04686782259740352	0.9531321774025965	0.2592587896169093	0.8076032858129534	0.3302857095956984	1.1343254994071847	0.48365147523698404	0.7107126244348505	In	NA	Validation
Cpd01053	-0.2624820200615101	-0.05222582537769098	-30.13610026975825	-5.7524466382240655	-0.5941166529555238	-0.030256414579048818	1	1	0.23209703005884774	0.7679029699411523	0.37645302292961436	0.6546360028859678	0.8660579804730355	0.8894596707580013	0.2996572756611751	0.5678467317200727	In	NA	Validation
Cpd01054	-0.6436850275803069	0.016947106953136143	-11.220310796074042	-0.4509428788255695	-0.23922943491041146	-0.05732408375198116	1	1	0.30151965656603585	0.6984803434339641	0.087518448564528	0.13170814153939148	0.037738937421640674	0.1975916337690789	0.05606421397472997	0.9982542606563883	In	NA	Validation
Cpd01057	0.3736082055023997	-0.06200026146791648	-22.654145382540197	-5.744175961532337	0.1246803395256794	-0.0219857378873195	1	1	0.07274785411892948	0.9272521458810705	0.8585805375506463	0.7285279832936357	0.5384245120969945	0.8883803134460061	0.1937218916528967	0.43633332010064313	In	NA	Validation
Cpd01061	-0.5617301403622618	0.06807492650200819	33.215779429489885	5.797929301625558	1.3269359786234232	-0.03702333187228191	1	1	0.13274531890760133	0.8672546810923987	0.1496365325996255	0.25480375597764193	1.9081095181128798	0.6179118771392935	1.01894499681524	0.6754486139541518	In	NA	Validation
Cpd01065	-0.7151135990088778	0.024465903945617352	-2.2330927509612586	0.2573277978661593	-0.12193620182770425	-0.0588278431504774	1	1	0.21476697753599538	0.7852330224640046	0.03337883403852596	0.07486815661041579	0.3558097358271599	0.10515939850549014	0.024445357260620935	1.0221657900417391	In	NA	Validation
Cpd01066	0.4348989133181922	0.04253965224767109	9.08798664122152	2.9792459711619923	1.4238248515691536	-0.05424103139013493	1	1	0.06439348693861757	0.9356065130613824	0.9050361116830662	0.061764283675729066	0.8515577806807838	0.25006211389353694	1.0854491029202935	0.9492301300537254	In	NA	Validation
Cpd01072	1.8471972051198853	0.03271409464157747	4.271970681989852	-0.9059088070538504	1.808694973389644	0.02459283989553026	1	1	0.0060884526694806596	0.9939115473305193	1.9754941032773206	0.012514160975406988	0.6406653018751373	0.2569665579313241	1.3496223009360386	0.3043204257686943	In	NA	Validation
Cpd01077	4.114209709261799	-0.06350402086641271	-11.157152901337184	-5.825378969051133	2.7735525199768074	-0.028752655180552582	1	1	5.328674065441241e-05	0.9999467132593456	3.6937866666755097	0.7398959802794307	0.03497326448991581	0.898977639781959	2.0118963753845645	0.5439352023347219	Outlier	3.0264802052309	Validation
Cpd01079	-0.406101086681808	-0.062460347752328886	-37.98401335877846	-7.636754028838007	-0.7851751484308459	-0.05824103139013494	1	1	0.2347625511793684	0.7652374488206316	0.26759629025391374	0.7320061058574157	1.2097166931527992	1.1353695322980604	0.4307990060689561	1.0128347982187587	In	NA	Validation
Cpd01080	-0.3053391629186526	-0.04696266748295405	-28.559408540434926	-5.741920322434591	-0.5903572544592827	-0.04379024916551499	1	1	0.18936019322138808	0.8106398067786119	0.3439692542140132	0.6148480134356842	0.797014931213206	0.8880859432700073	0.2970768406856827	0.7830504961882304	In	NA	Validation
Cpd01084	-0.3851010866818072	-0.060460347752328884	-45.44101335877847	-7.897754028838007	-0.8091751484308459	-0.03824103139013494	1	1	0.42970329610170477	0.5702967038982952	0.28351333692455905	0.7168866698663081	1.5362573914740316	1.1694311053628688	0.4472725029524971	0.6948114573935924	In	NA	Validation
Cpd01087	-1.1827827719412087	0.02672154304336163	-11.627077713367262	-0.8065819765699302	-0.9362219161134188	-0.021233858188071383	1	-1	0.5274898107806103	0.47251018921938964	0.32109316843698454	0.05781616113172372	0.05555118808905424	0.24400399818487242	0.5344768584309478	0.4243775554079678	In	NA	Validation
Cpd01090	-0.1643412564185762	-0.0442089822814994	-12.401106241087069	-3.9663483674934095	-0.27262370792903645	-0.015517050214359856	1	1	0.10077844716886375	0.8992215528311363	0.45083926651043765	0.5940309298641574	0.08944575909109002	0.6563665031357012	0.07898589949558144	0.3334736368751833	In	NA	Validation
Cpd01094	-0.5106023208133899	0.04100725732907602	29.579689203925962	6.3265007301969876	0.7848307154655291	-0.025745136383560102	1	1	0.13464384113184158	0.8653561588681584	0.1883890987866586	0.0501798102333308	1.7488857764721866	0.6868926217149868	0.646846273349293	0.4961121435640203	In	NA	Validation
Cpd01095	-0.7715045764524873	0.02296214454712111	-6.975198014119144	-0.341168442735344	-0.35877830709086245	-0.05957972284972553	1	1	0.24644914170526744	0.7535508582947326	0.009362966903055192	0.08623615359621094	0.14815379320353572	0.18326561853714265	0.1381220461953757	1.0341215547344147	In	NA	Validation
Cpd01099	-0.8111010866818074	-0.05846034775232911	-23.31801335877847	-7.328754028838007	-0.9851751484308462	-0.05224103139013493	1	1	0.14448293961194336	0.8555170603880566	0.039375324108519405	0.7017672338752022	0.567495172222239	1.0951742659993589	0.568078146765131	0.9174277959712087	In	NA	Validation
Cpd01100	-0.8101010866818079	-0.059460347752329	-23.31801335877847	-7.369754028838007	-1.0351751484308458	-0.03724103139013493	1	1	0.16369268556034478	0.8363073144396552	0.03861736950515579	0.7093269518707552	0.567495172222239	1.1005249345650951	0.6023979319391745	0.678910290352334	In	NA	Validation
Cpd01102	0.3480442957279637	-0.010120562219796209	3.6736741663319816	-4.936657164539856	1.0712968808790624	-0.036271452173033784	1	1	0.014539151299463815	0.9854608487005362	0.8392042544571297	0.33633208728370395	0.6144660042988893	0.782995790438475	0.8434754184817835	0.6634928492614762	In	NA	Validation
Cpd01103	-0.5491010866818087	-0.057460347752329	-43.79201335877847	-7.629754028838008	-0.9701751484308464	-0.040241031390134935	1	1	0.45071349690719575	0.5492865030928042	0.1592087819728564	0.6942075158796477	1.464047975954156	1.1344560035185445	0.557782211212918	0.7266137914761089	In	NA	Validation
Cpd01106	-0.4721010866818078	-0.0484603477523291	-12.111013358778465	-7.897754028838007	-1.0261751484308466	-0.04324103139013494	1	1	0.02096853659016973	0.9790314634098303	0.21757128643188767	0.6261700539196646	0.07674264357988302	1.1694311053628688	0.5962203706078472	0.774317292599884	In	NA	Validation
Cpd01109	0.03375858144225001	0.08837567838170739	27.827057624978593	5.709959376813528	2.8562592868941	-0.017474459691830778	1	1	0.30435533255358893	0.6956446674464111	0.6009899505427195	0.40827171528587575	1.67213835261684	0.6064314402753447	2.0686659448453883	0.3645987319445906	In	NA	Validation
Cpd01111	-0.3651010866818076	-0.06646034775232912	-22.91401335877847	-7.008754028838007	-0.5531751484308467	-0.033241031390134936	1	1	0.11672226885971648	0.8832777311402835	0.29867242899183943	0.7622449778396324	0.5498040843689767	1.0534129503643448	0.27155520286139395	0.6153056221873008	In	NA	Validation
Cpd01112	-0.20610108668180785	-0.0744603477523289	-43.79201335877847	-7.897754028838007	-0.6091751484308459	-0.03524103139013493	1	1	0.357506435394348	0.642493564605652	0.4191872109267206	0.8227227218040609	1.464047975954156	1.1694311053628688	0.3099933622563223	0.6471079562698173	In	NA	Validation
Cpd01116	3.478871363397137	0.052285452817797735	37.55638093324928	-1.6629729540135394	3.3931013921572584	0.011096968879597798	1	1	1.4986639546910041e-05	0.9999850133604531	3.2122290427336986	0.13543978762679357	2.0981836828134	0.35576654167237526	2.4371520593456473	0.08972032637707562	Outlier	3.1293369603313193	Validation
Cpd01120	-0.5278955538960964	0.033488460336594805	8.864651609941003	4.094169903129317	-0.003139209346500993	-0.03702333187228191	1	1	0.20500979461033642	0.7949902053896636	0.17528161316457394	0.006660174695644948	0.8417779795444108	0.3955642708682825	0.10598710248616851	0.6754486139541518	In	NA	Validation
Cpd01123	-0.24310108668180866	-0.09046034775232893	-33.617013358778465	-7.897754028838007	-0.4361751484308467	-0.028241031390134938	1	1	0.228179182939502	0.771820817060498	0.3911428906022507	0.9436782097329213	1.0184865430161734	1.1694311053628688	0.19124690555413174	0.5357997869810093	In	NA	Validation
Cpd01124	0.5748989133181928	-0.03546034775232898	12.072986641221519	9.670245971161993	0.055824851569154184	0.08375896860986508	1	1	0.3147385235431328	0.6852614764568672	1.0111497561540312	0.5278937199774648	0.9822703976163983	1.1232651229994128	0.14645978055845874	1.2451309216399222	In	NA	Validation
Cpd01127	-0.31511359900887875	-0.035684471994232324	-35.62331831487103	-5.883273705893237	-0.5896053747600349	-0.03852709127077815	1	1	0.3338006015030187	0.6661993984969813	0.3365606753841387	0.5295880360422214	1.1063422787554538	0.9065331409659252	0.29656075369058454	0.6993601433395026	In	NA	Validation
Cpd01128	-0.9441010866818084	-0.049460347752328986	-4.348013358778458	-7.518754028838007	-1.2831751484308471	-0.05024103139013494	1	1	0.022108120353127148	0.9778918796468729	0.14018328635593663	0.6337297719152175	0.263197740095553	1.1199700471576488	0.7726240664024321	0.8856254618886922	In	NA	Validation
Cpd01149	-0.6038354035201565	0.042511016727572085	18.470666647534994	6.201688700121799	0.7209209410294388	-0.027248895782056345	1	1	0.34840903903726295	0.651590960962737	0.11772265456324513	0.06154780721912458	1.262423662588557	0.6706041386430591	0.6029788787659289	0.5200236729493711	In	NA	Validation
Cpd01150	-0.7061010866818078	-0.0464603477523291	-7.512013358778462	-6.829754028838008	-0.8511751484308467	-0.06324103139013493	1	1	0.028034501937471257	0.9719654980625287	0.04020990924470378	0.6110506179285571	0.12464674512594334	1.0300527144310088	0.47610112249869435	1.09234063342505	In	NA	Validation
Cpd01152	-0.7051010866818075	-0.04746034775232899	-7.512013358778462	-6.874754028838008	-0.9061751484308465	-0.04624103139013494	1	1	0.033042980339799244	0.9669570196602008	0.04096786384806807	0.61861033592411	0.12464674512594334	1.0359253994421826	0.5138528861901422	0.822020793723659	In	NA	Validation
Cpd01155	0.06093346885614915	-0.02827491634743352	-5.801106241087068	-2.8548099059549488	-0.11053579584112437	-0.008374193071502707	1	1	0.055404399597545284	0.9445956004024547	0.6215872815539838	0.47357388488005947	0.19956706227408788	0.5113061639708081	0.032270546947746996	0.21989387229476667	In	NA	Validation
Cpd01158	-0.3491010866818085	-0.057460347752329	-29.692013358778468	-7.449754028838007	-0.5301751484308461	-0.034241031390134936	1	1	0.18264822989166207	0.8173517701083379	0.31079970264566326	0.6942075158796477	0.8466114939467305	1.110965263473849	0.25576810168133346	0.6312067892285591	In	NA	Validation
Cpd01161	-0.5291010866818082	-0.0724603477523289	-17.90101335877847	-7.301754028838007	-0.8891751484308461	-0.05224103139013493	1	1	0.05379613559564256	0.9462038644043574	0.17436787404013743	0.8076032858129534	0.3302857095956984	1.0916506549926548	0.5021841592309672	0.9174277959712087	In	NA	Validation
Cpd01165	-0.8031010866818082	0.09853965224767114	53.72898664122154	7.850245971161993	1.7158248515691534	-0.05424103139013493	1	1	0.06322457554375616	0.9367754244562438	0.0333116872816078	0.48510849142674006	2.806379198644861	0.8857476403252693	1.2858766483367086	0.9492301300537254	In	NA	Validation
Cpd01170	-1.8541010866818075	0.018539652247671068	-13.748013358778465	-2.7327540288380074	-1.6511751484308466	-0.049241031390134936	1	-1	0.5490884041391664	0.4509115958608337	0.8299219754172066	0.11966894821756136	0.14842658124273095	0.49537737019146716	1.0252176852833932	0.8697242948474339	In	NA	Validation
Cpd01172	-0.5981010866818082	-0.06646034775232912	-14.83901335877846	-7.308754028838007	-0.9451751484308462	-0.05224103139013493	1	1	0.04335342709516976	0.9566465729048302	0.12206900640801915	0.7622449778396324	0.19620127641082305	1.0925641837721705	0.540622318625896	0.9174277959712087	In	NA	Validation
Cpd01177	-0.035101086681807565	0.11553965224767106	33.88098664122154	8.250245971161991	2.563824851569154	-0.05224103139013493	1	1	0.19228302170493772	0.8077169782950623	0.5487974481019705	0.6136236973511534	1.9372388231212174	0.937949284869037	1.86794020488849	0.9174277959712087	In	NA	Validation
Cpd01181	0.7299991829460089	0.07183432499824889	7.8849523618207025	1.5265007301969866	1.555507407194852	0.015608247075086512	1	1	0.07005468650089597	0.929945313499104	1.1287087195014374	0.28322374844213044	0.7988771244249272	0.06047288718977313	1.175835443325154	0.16145491453312805	In	NA	Validation
Cpd01183	-0.24610108668180786	0.12453965224767095	70.97098664122153	10.116245971161996	2.483824851569154	-0.05224103139013493	1	1	0.013146382274967228	0.9868536177250328	0.38886902679215923	0.6816611593111365	3.561403299550679	1.1814699566657143	1.8130285486100202	0.9174277959712087	In	2.901014036584859	Validation
Cpd01184	-0.24610108668180786	0.12053965224767095	61.10798664122153	8.558245971161991	2.3988248515691533	-0.05324103139013493	1	1	0.020783670612388283	0.9792163293876117	0.38886902679215923	0.6514222873289214	3.129504290895414	0.9781445511677381	1.7546849138141452	0.933328963012467	In	2.591415748631508	Validation
Cpd01188	-0.09010108668180727	0.11753965224767082	51.80698664122154	8.446245971161993	2.515824851569154	-0.05224103139013493	1	1	0.04109995091770413	0.9589000490822959	0.5071099449169489	0.6287431333422591	2.722215161877608	0.9635280906954833	1.834993211121408	0.9174277959712087	In	NA	Validation
Cpd01190	1.7112021904648056	0.08687191898321131	20.072170406933488	2.618981933204505	2.6276878583226697	0.01936764557132712	1	1	0.009436095783802223	0.9905639042161978	1.872416055884944	0.39690371830008186	1.3325532262144202	0.2030461757651389	1.9117754983354731	0.22123373799650528	In	NA	Validation
Cpd01191	-2.103083523820908	-0.04320326898671353	10.83382454227183	5.382139827941347	-1.7437407131058995	-0.04679776796250747	1	-1	0.6582065558905417	0.3417934441094584	1.0186393598035839	0.5864280209711971	0.9280077105942399	0.5636496413635348	1.0887542911666306	0.8308735549589321	In	NA	Validation
Cpd01196	0.5188989133181918	0.11353965224767106	70.24598664122153	8.208245971161993	3.2218248515691537	-0.028241031390134938	1	1	0.004353936010740744	0.9956460639892593	0.9687042983656448	0.5985042613600459	3.5296556790219284	0.9324681121919416	2.3195885777789047	0.5357997869810093	Outlier	3.009918835324238	Validation
Cpd01197	0.01989891331819216	0.11753965224767082	70.24598664122153	10.676245971161993	3.0398248515691533	-0.04424103139013494	1	1	0.018532957774889613	0.9814670422251104	0.5904849512869922	0.6287431333422591	3.5296556790219284	1.2545522590269889	2.194664559745385	0.7902184596411423	In	2.9855408228942366	Validation
Cpd01199	2.5422521501748307	0.03820860013608297	27.44504760506678	-1.2152494663945097	2.479574094268766	0.008109323412013775	1	1	0.00016139282125071652	0.9998386071787493	2.5023141984726522	0.029022751088075224	1.655410202064646	0.29733678578591377	1.8101108470624938	0.04221327673696378	In	NA	Validation
Cpd01202	1.354898913318192	0.13653965224767095	31.092986641221533	10.560245971161994	2.7148248515691544	-0.05024103139013494	1	1	0.025212105256227302	0.9747878947437727	1.602354346777977	0.7723777752577815	1.8151528010051388	1.2394137821092963	1.971585956114102	0.8856254618886922	In	NA	Validation
Cpd01203	0.6502999348257088	0.08987943778020377	60.73758394076807	8.951312760272174	3.6675374823828224	-0.04153461006777062	1	1	0.014778275850049982	0.98522172414995	1.0683003075040036	0.41963971227167196	3.113284422789454	1.0294413831854627	2.6255238125565636	0.7471832021102041	In	2.9040388136810362	Validation
Cpd01214	0.049898913318192406	0.12753965224767086	44.95398664122153	9.334245971161996	3.0508248515691543	-0.04724103139013493	1	1	0.13288978914567406	0.8671102108543259	0.6132235893879133	0.704340313297797	2.4221235156934315	1.0794157415826482	2.2022149124836754	0.8379219607649171	In	NA	Validation
Cpd01219	0.17589891331819185	0.13953965224767104	82.13798664122153	11.963245971161992	3.139824851569153	-0.05524103139013493	1	1	0.005028066864090075	0.9949719331359099	0.7087258694117812	0.7950569292444435	4.050404235336276	1.4225110503465617	2.263304130093472	0.9651312970949836	Outlier	3.3460699852258045	Validation
Cpd01225	0.4911532490759296	-0.039813377885895	1.0543882644074298	-1.202612103757147	0.2251784898731612	-0.012769797467107106	1	1	0.02274043028244721	0.9772595697175528	0.9476743444298292	0.5608014002133717	0.499767942408397	0.295687558004998	0.26270339025918304	0.2897891120365615	In	NA	Validation
Cpd01226	1.6278989133181918	0.039539652247670976	2.9779866412215203	-4.030754028838008	1.7888248515691538	0.04475896860986507	1	1	0.006163909503179021	0.993836090496821	1.809275953496358	0.039085129689066925	0.5840019718108995	0.6647717067359937	1.3359835346908127	0.6249854070308479	In	NA	Validation
Cpd01230	-1.0835720256493448	0.007988819916302783	0.4296629896821627	-2.921293422438465	0.12353013822480975	-0.03859397329128293	1	1	0.2679047730530868	0.7320952269469132	0.24589592658188508	0.1994302652610766	0.47241133419226283	0.5199825362095387	0.19293239842184165	0.7004236455196059	In	NA	Validation
Cpd01234	0.33071368863636924	-0.020582608655125813	9.70219046220963	1.7814538303087868	0.027925742620413956	0.04602141132410169	1	1	0.05609078765979669	0.9439092123402033	0.8260684410329624	0.4154222079911843	0.8784536563166999	0.09374531495819273	0.12730995204509865	0.6450597195099439	In	NA	Validation
Cpd01235	2.3698488070061585	0.18987943778020366	64.67141852723422	7.197177421926312	4.557763046292597	-0.061083482248221764	1	1	0.00016409932934235982	0.9998359006706576	2.3716402908826075	1.1756115118270472	3.28554633682256	0.8005195096504815	3.2365708147530707	1.0580330841197654	Outlier	3.4275925035382864	Validation
Cpd01238	-1.8611010866818083	-0.06746034775232901	-16.590013358778464	-7.682754028838008	-2.2381751484308463	-0.04324103139013494	1	1	0.21230798649858984	0.7876920135014102	0.8352276576407555	0.7698046958351853	0.27287725371543325	1.1413727214205938	1.4281319632266658	0.774317292599884	In	NA	Validation
Cpd01242	-0.39675883883615815	0.004142666070148872	-7.607150197131028	-0.8916230927681358	0.2702334349281061	-0.038044522741832384	1	1	0.2576979242544021	0.7423020757455979	0.27467729001429175	0.22850610370551463	0.1204807199641194	0.2551022134833324	0.29362891096546406	0.6916867405518816	In	NA	Validation
Cpd01243	1.728898913318193	0.04253965224767109	1.8829866412215208	-3.087754028838007	1.908824851569153	0.05375896860986508	1	1	0.00916224006654398	0.990837759933456	1.885829368436126	0.061764283675729066	0.5360521173571314	0.541706329724061	1.418351019108517	0.7680959104021728	In	NA	Validation
Cpd01245	1.4978989133181917	0.03353965224767097	-3.4770133587784784	-3.7987540288380073	1.9258248515691545	0.05775896860986505	1	1	0.024389021278897638	0.9756109787211024	1.7107418550590336	0.006273178284255677	0.3013386745514718	0.6344947529006083	1.4300197460676927	0.8317005785672056	In	NA	Validation
Cpd01252	0.5669774249001053	-0.03651667458919182	1.5455970556162242	-1.6531615543065974	0.12957409426876587	-0.013319248016557657	1	1	0.014154336214295737	0.9858456637857043	1.0051456275420472	0.5358792529752832	0.5212778876548564	0.35448611367242877	0.19708094388244038	0.2985260170042859	In	NA	Validation
Cpd01254	-0.052101086681807914	0.08953965224767102	44.477986641221534	-3.0087540288380072	2.174824851569153	-0.014241031390134941	1	1	0.003836078920149699	0.9961639210798503	0.5359122198447817	0.4170710294667553	2.4012795606980033	0.5313965049266669	1.6009322762344294	0.31318344840339285	In	NA	Validation
Cpd01257	-1.7511010866818078	-0.0704603477523289	-35.506013358778475	-7.674754028838008	-2.3111751484308467	-0.04424103139013494	1	-1	0.5708049491957725	0.42919505080422754	0.7518526512707113	0.7924838498218458	1.1012055156766012	1.1403286885297184	1.47823884958077	0.7902184596411423	In	NA	Validation
Cpd01260	-1.7511010866818078	-0.0744603477523289	-22.717013358778463	-7.674754028838008	-2.2381751484308463	-0.04324103139013494	1	1	0.28351736375797987	0.7164826362420201	0.7518526512707113	0.8227227218040609	0.54117748954944	1.1403286885297184	1.4281319632266658	0.774317292599884	In	NA	Validation
Cpd01275	0.06589891331819152	0.05653965224767087	21.946986641221546	8.169245971161992	2.0168248515691536	-0.018241031390134943	1	1	0.3838033582619418	0.6161966417380582	0.6253508630417373	0.1676003356134801	1.4146510943072732	0.927378451848924	1.4924817550844516	0.3767881165684262	In	NA	Validation
Cpd01277	-0.7028027948801144	-0.027176015248532408	-15.45165569163652	-2.9141505652956083	-0.79570063100596	-0.012769797467107106	1	1	0.29679543174936607	0.7032045682506339	0.042709864699035135	0.4652665024673629	0.22302877476037636	0.5190503639855429	0.43802365208557725	0.2897891120365615	In	NA	Validation
Cpd01280	-1.880101086681808	-0.055460347752329	-25.75901335877846	-7.858754028838008	-2.157175148430847	-0.04724103139013493	1	1	0.4099449332254119	0.5900550667745881	0.8496287951046718	0.6790880798885401	0.6743861263059355	1.1643414450198513	1.3725339112447155	0.8379219607649171	In	NA	Validation
Cpd01281	-2.1231010866818085	-0.057460347752329	-29.13401335877846	-7.668754028838007	-2.4081751484308462	-0.06424103139013493	1	-1	0.5247335185624662	0.47526648143753375	1.0338117637221325	0.6942075158796477	0.822176773594947	1.1395456638615618	1.5448192328184145	1.1082418004663084	In	NA	Validation
Cpd01283	-1.9531010866818088	-0.06546034775232899	-33.80201335877847	-7.664754028838008	-2.4121751484308467	-0.056241031390134935	1	-1	0.5746008856491022	0.42539911435089783	0.9049594811502469	0.7546852598440777	1.026587659978682	1.1390236474161242	1.5475648156323383	0.981032464136242	In	NA	Validation
Cpd01290	-0.26159400367132274	-0.011791399863917015	-5.3335238235046525	-0.7625022136472569	0.4685850832797544	-0.038044522741832384	1	1	0.21009417602847136	0.7899058239715286	0.37712609904041955	0.3489631486896127	0.22004241283867043	0.23825140789571503	0.42977663017238465	0.6916867405518816	In	NA	Validation
Cpd01291	-1.6361010866818075	-0.07746034775232903	-12.558013358778467	-7.481754028838007	-1.9141751484308465	-0.03524103139013493	1	1	0.15320545538542762	0.8467945446145724	0.6646878718838473	0.8454018757907231	0.09631669375416109	1.1151413950373503	1.205739755298863	0.6471079562698173	In	NA	Validation
Cpd01296	1.7858989133181913	0.04553965224767098	-6.008013358778457	-3.0297540288380067	2.123824851569153	0.04975896860986508	1	1	0.021568059661416727	0.9784319403385833	1.9290327808278749	0.08444343766238953	0.19050663654006894	0.5341370912652146	1.5659260953569047	0.7044912422371397	In	NA	Validation
Cpd01300	-1.663233899760758	-0.035684471994232324	-24.048882224645467	-5.762221074314292	-2.0617858258878545	-0.052812805556492426	1	1	0.38465316674355554	0.6153468332564445	0.6852533124592537	0.5295880360422214	0.5994997893392374	0.8907352748539957	1.3070590900932544	0.9265196725003355	In	NA	Validation
Cpd01302	-0.6811010866818075	0.063539652247671	34.24098664122154	7.943245971161991	1.0828248515691534	-0.032241031390134935	1	1	0.21857036971097266	0.7814296302890273	0.05915877432880489	0.22051836158235735	1.9530031588320453	0.897884522681695	0.8513881680333155	0.5994044551460425	In	NA	Validation
Cpd01307	-0.38210108668180803	-0.049460347752328986	-17.448013358778468	-3.4907540288380075	-0.8301751484308468	-0.027241031390134937	1	1	0.1429320546161068	0.8570679453838932	0.2857872007346505	0.6337297719152175	0.31044892049290657	0.5942994866019071	0.4616868127255961	0.519898619939751	In	NA	Validation
Cpd01312	-0.5263917944975997	-0.05673710357317971	-7.080461172013881	-5.696807540479705	-0.5820865777675532	-0.0009331063083721262	1	1	0.07741118939696934	0.9225888106030307	0.1764213945230165	0.6887399938433533	0.14354433831732874	0.8821985397500336	0.29139988373960024	0.10157190870573116	In	NA	Validation
Cpd01313	-1.905101086681808	-0.052460347752328884	-23.674013358778467	-7.857754028838007	-2.221175148430847	-0.056241031390134935	1	1	0.32618595147112095	0.673814048528879	0.8685776601887728	0.656408925901878	0.583084348647391	1.164210940908492	1.4164632362674914	0.981032464136242	In	NA	Validation
Cpd01314	-0.05610108668180746	0.1075396522476708	43.440986641221535	8.434245971161992	1.810824851569154	-0.02424103139013493	1	1	0.0607948837309662	0.9392051162690338	0.5328804014313259	0.5531459533867213	2.3558695158865355	0.9619620413591702	1.351084240167392	0.47219511881597587	In	NA	Validation
Cpd01318	-1.9761010866818076	-0.062460347752328886	-31.985013358778467	-7.902754028838007	-2.4851751484308457	-0.06424103139013493	1	1	0.4744507867654927	0.5255492132345073	0.9223924370276188	0.7320061058574157	0.9470215544604202	1.1700836259196659	1.5976717019864413	1.1082418004663084	In	NA	Validation
Cpd01319	-2.212101086681808	-0.062460347752328886	-31.985013358778467	-7.662754028838007	-2.4741751484308465	-0.06324103139013493	1	-1	0.6359936585271688	0.36400634147283123	1.101269723421531	0.7320061058574157	0.9470215544604202	1.1387626391934051	1.5901213492481523	1.09234063342505	In	NA	Validation
Cpd01321	2.009698431066309	0.022210264847872908	1.6766816851289694	-2.1637248337127866	1.9412216929091373	0.023127044067567708	1	1	0.004361540057327917	0.9956384599426721	2.0986626555357115	0.09192015208910911	0.5270180601719908	0.42111672074408446	1.4405880718106336	0.2810125614598822	In	NA	Validation
Cpd01330	-0.4621010866818081	-0.03046034775232886	-27.961013358778477	-7.853754028838008	0.2948248515691532	-0.01624103139013494	1	1	0.40164179821399015	0.5983582017860098	0.22515083246552778	0.4900951299996951	0.7708113130705001	1.1636889244630544	0.3105083536903869	0.34498578248590955	In	NA	Validation
Cpd01339	-0.6021010866818077	-0.06846034775232912	-3.758013358778456	-7.284754028838007	-0.6211751484308463	-0.01924103139013493	1	1	0.0329781290038732	0.9670218709961268	0.11903718799456335	0.77736441383074	0.28903373473274324	1.0894320850995447	0.3182301106980931	0.3926892836096843	In	NA	Validation
Cpd01342	1.6718989133181914	0.4185396522476712	32.308986641221516	22.14424597116199	2.4238248515691536	0.0027589686098650613	1	1	0.2067332746164524	0.7932667253835476	1.8426259560443752	2.904218250003944	1.8684012238506011	2.751173408096811	1.7718448064011674	0.0428636087020015	In	NA	Validation
Cpd01345	1.7618989133181922	0.02753965224767096	-9.871013358778471	-3.513754028838008	1.4918248515691532	0.03175896860986506	1	1	0.011821407289682062	0.9881785927103179	1.9108418703471388	0.05163148625757831	0.021346556398601297	0.5973010811631738	1.1321240107569928	0.4182702354944896	In	NA	Validation
Cpd01346	0.11389891331819245	0.10353965224767103	23.36598664122154	-2.3807540288380067	2.4068248515691524	-0.007241031390134947	1	1	0.03653208066356883	0.9634679193364312	0.6617326840032116	0.522907081404508	1.4767888509007863	0.4494399229929514	1.7601760794419916	0.20187527911458478	In	NA	Validation
Cpd01350	-1.0060910426179008	-0.05448146447543526	-16.396250645698093	-5.685529344990983	-1.382086577767554	-0.044542128864763116	1	1	0.13101502283310817	0.8689849771668918	0.18716885882003154	0.6716879983646599	0.26439241911198935	0.8807266888700401	0.8405164465242997	0.795006260880906	In	NA	Validation
Cpd01352	4.489898913318191	0.17153965224767087	30.607986641221533	-4.456754028838008	6.5728248515691545	0.05275896860986505	1	1	6.047861672786592e-05	0.9999395213832721	3.9785420283242217	1.0369679051021625	1.79391473761694	0.7203664581751064	4.619700580143313	0.7521947433609141	Outlier	4.3529476218505225	Validation
Cpd01354	1.4292473032467603	0.1049170317651662	19.92705762497859	4.110711256512777	1.841973572608386	-0.030256414579048818	1	1	0.0057011561361811625	0.9942988438638188	1.6587070511770394	0.5333196821296234	1.3261987634070058	0.39772298549227303	1.372464588457645	0.5678467317200727	In	NA	Validation
Cpd01358	-0.7871010866818082	-0.04546034775232899	-27.961013358778477	-7.659754028838007	-1.2491751484308464	-0.04724103139013493	1	1	0.15412420467822652	0.8458757953217735	0.02118441362778325	0.6034908999330024	0.7708113130705001	1.1383711268593268	0.7492866124840819	0.8379219607649171	In	NA	Validation
Cpd01359	-0.7871010866818082	-0.04546034775232899	-27.961013358778477	-7.659754028838007	-1.2491751484308464	-0.04724103139013493	1	1	0.15412420467822652	0.8458757953217735	0.02118441362778325	0.6034908999330024	0.7708113130705001	1.1383711268593268	0.7492866124840819	0.8379219607649171	In	NA	Validation
Cpd01362	-0.454101086681808	-0.05046034775232888	-46.97201335877847	-7.877754028838007	-0.9111751484308463	-0.04324103139013494	1	1	0.45991021713084523	0.5400897828691548	0.23121446929244013	0.6412894899107705	1.603299608066469	1.1668210231356804	0.5172848647075465	0.774317292599884	In	NA	Validation
Cpd01363	2.482898913318192	0.3815396522476709	32.308986641221516	20.621245971161994	3.341824851569153	0.004758968609865064	1	1	0.06948087699224814	0.9305191230077519	2.4573271393726066	2.6245086841684526	1.8684012238506011	2.552415646496416	2.401956062196609	0.011061274619484824	In	NA	Validation
Cpd01368	1.9928989133181918	0.43853965224767105	40.09198664122154	23.05324597116199	3.469824851569153	0.0037589686098650774	1	1	0.18070004238849946	0.8192999576115005	2.0859293837242303	3.055412609915018	2.2092174039544172	2.8698016453225232	2.4898147122421608	0.026962441660742933	Outlier	3.5207945231897075	Validation
Cpd01369	-0.3451010866818072	-0.02346034775232897	-25.72501335877847	-7.897754028838007	0.33882485156915365	-0.034241031390134936	1	1	0.24138733147946145	0.7586126685205385	0.3138315210591204	0.43717710403081955	0.672897272377691	1.1694311053628688	0.34070976464354563	0.6312067892285591	In	NA	Validation
Cpd01371	1.7172172280587912	0.05529297161479023	7.781944843023711	-2.8223714502541406	1.6630262041873325	0.021623284669071482	1	1	0.0026038548341100753	0.9973961451658899	1.876975181318713	0.15817578159838394	0.794366443571996	0.5070728121357022	1.249635883624225	0.25710103207453155	In	NA	Validation
Cpd01375	-0.5752639749487272	-0.0492183065806985	-2.8428671870514783	-5.905830096870682	-0.6287031191209376	-0.025745136383560102	1	1	0.03622324734911209	0.9637767526508879	0.13937850037364669	0.6319000089143776	0.3291078221649183	0.9094768427259122	0.3233972774357017	0.4961121435640203	In	NA	Validation
Cpd01383	-0.6971010866818084	-0.063460347752329	-0.7380133587784599	-7.026754028838007	-0.7401751484308461	-0.03524103139013493	1	1	0.022743127701835175	0.9772568722981648	0.047031500674979666	0.7395658238529703	0.42127899541802144	1.0557620243688142	0.3999111994123169	0.6471079562698173	In	NA	Validation
Cpd01388	-0.3721010866818082	-0.0704603477523289	-24.918013358778467	-7.435754028838008	-0.6231751484308471	-0.02324103139013493	1	1	0.13587455793418812	0.8641254420658119	0.2933667467682907	0.7924838498218458	0.6375588864925851	1.1091382059148172	0.3196029021050554	0.45629395177471754	In	NA	Validation
Cpd01389	-0.4391010866818084	-0.07146034775232901	-24.918013358778467	-7.484754028838007	-0.6471751484308471	-0.01924103139013493	1	1	0.15828213753247433	0.8417178624675257	0.24258378834290031	0.8000435678174004	0.6375588864925851	1.1155329073714286	0.33607639898859637	0.3926892836096843	In	NA	Validation
Cpd01410	0.5004939084165886	-0.02497821305073021	16.225816835836007	2.468816467671424	0.0652883799830511	0.11360382890651928	1	1	0.06407890868929844	0.9359210913107016	0.9547541401755371	0.44865173764197	1.164122090221858	0.18344896512887063	0.15295550580152675	1.719699030540039	In	NA	Validation
Cpd01411	-0.3521010866818077	-0.05646034775232911	-45.44101335877847	-7.876754028838008	-0.7121751484308465	-0.04224103139013494	1	1	0.4222920188771405	0.5777079811228595	0.3085258388355718	0.6866477978840947	1.5362573914740316	1.166690519024321	0.38069211971485273	0.7584161255586257	In	NA	Validation
Cpd01416	-0.3752639749487284	-0.0379401110919766	-26.50752884118682	-5.596055660780458	-0.7444925928051473	-0.026497016082808217	1	1	0.1981237120412207	0.8018762879587793	0.2909694210464525	0.5466400315209133	0.707163485609929	0.8690500052220922	0.40287467468085497	0.5080679082566956	In	NA	Validation
Cpd01423	-0.563101086681808	-0.060460347752328884	-45.44101335877847	-7.633754028838007	-0.9431751484308472	-0.03724103139013493	1	-1	0.5208894087451134	0.47911059125488664	0.14859741752576044	0.7168866698663081	1.5362573914740316	1.134978019963982	0.539249527218935	0.678910290352334	In	NA	Validation
Cpd01425	-0.05610108668180746	-0.052460347752328884	-29.985013358778467	-4.181754028838007	-0.7481751484308471	-0.03624103139013494	1	1	0.1807464717531494	0.8192535282468506	0.5328804014313259	0.656408925901878	0.8594419116224876	0.684477827551266	0.4054023650401646	0.6630091233110758	In	NA	Validation
Cpd01428	2.1558989133181923	0.4015396522476709	40.09198664122154	22.30624597116199	3.093824851569153	0.0067589686098650644	1	1	0.08185727955908972	0.9181427204409103	2.209475984072568	2.7757030440795276	2.2092174039544172	2.772315074137037	2.2317299277333524	0.020741059463031807	In	NA	Validation
Cpd01431	-0.9721010866818078	0.18753965224767088	93.75698664122152	16.156245971161994	3.5398248515691533	-0.06124103139013494	1	1	0.09376608309215595	0.906233916907844	0.16140601525012918	1.1579233930310229	4.559198170403246	1.9697147892766076	2.537862411485822	1.0605382993425336	Outlier	3.8708768928827477	Validation
Cpd01437	-0.12810108668180842	-0.06646034775232912	-36.20701335877847	-7.872754028838007	-0.2921751484308466	-0.018241031390134943	1	1	0.2759401899460716	0.7240598100539284	0.4783076699891148	0.7622449778396324	1.1319021804912963	1.166168502578883	0.09240592425288584	0.3767881165684262	In	NA	Validation
Cpd01450	-1.3489481854750434	-0.04846642688145046	-27.223318314871026	-5.613348893863163	-1.5662971040833435	-0.04905340706025183	1	1	0.4453916573813249	0.5546083426186751	0.4470390085448428	0.6262160104214807	0.7385077788361364	0.871306843238082	0.9669577603234081	0.8667408490369585	In	NA	Validation
Cpd01451	1.3337585814422501	0.3207065054493767	33.36239597084326	17.058831557264654	2.081823196668536	0.0020744124886203467	1	1	0.09121162844223196	0.908788371557768	1.5863309349159636	2.164627249591224	1.9145298302758105	2.087505919116756	1.537096339894035	0.05374884993502959	In	NA	Validation
Cpd01454	-0.5041010866818088	-0.057460347752329	-23.31801335877847	-7.853754028838008	-0.8721751484308466	-0.041241031390134936	1	1	0.0845539110413045	0.9154460889586955	0.19331673912423786	0.6942075158796477	0.567495172222239	1.1636889244630544	0.4905154322717926	0.7425149585173674	In	NA	Validation
Cpd01458	-0.5091010866818086	-0.061460347752328996	-23.31801335877847	-7.897754028838007	-0.9611751484308472	-0.03824103139013494	1	1	0.08085717387513935	0.9191428261248606	0.1895269661074178	0.7244463878618628	0.567495172222239	1.1694311053628688	0.5516046498815907	0.6948114573935924	In	NA	Validation
Cpd01459	-0.5091010866818086	-0.061460347752328996	-23.31801335877847	-7.897754028838007	-0.9611751484308472	-0.03824103139013494	1	1	0.08085717387513935	0.9191428261248606	0.1895269661074178	0.7244463878618628	0.567495172222239	1.1694311053628688	0.5516046498815907	0.6948114573935924	In	NA	Validation
Cpd01462	-0.16510108668180745	-0.0704603477523289	-43.79201335877847	-7.875754028838007	-0.5091751484308462	-0.03924103139013493	1	1	0.34705313766284784	0.6529468623371522	0.45026334966464626	0.7924838498218458	1.464047975954156	1.1665600149129614	0.2413537919082352	0.7107126244348505	In	NA	Validation
Cpd01463	-0.12413615539985523	-0.05297770507693902	-32.92632583366802	-5.921619570554893	-0.3828384574668016	-0.0295045348798007	1	1	0.2609678016875009	0.7390321983124991	0.4813129079062932	0.6603200013788648	0.9882414596352789	0.9115374339579031	0.15463683003852405	0.5558909670273974	In	NA	Validation
Cpd01469	-0.2361010866818081	-0.06846034775232912	-13.728013358778467	-7.850754028838008	-0.3861751484308469	-0.014241031390134941	1	1	0.04492645379290805	0.955073546207092	0.3964485728257994	0.77736441383074	0.14755078481435172	1.163297412128976	0.1569271203800882	0.31318344840339285	In	NA	Validation
Cpd01472	-0.2361010866818081	-0.07946034775232902	-23.31801335877847	-7.850754028838008	-0.6261751484308471	-0.02024103139013493	1	1	0.0830735688554779	0.9169264311445221	0.3964485728257994	0.8605213117818306	0.567495172222239	1.163297412128976	0.321662089215498	0.4085904506509426	In	NA	Validation
Cpd01484	-0.8561010866818082	-0.04746034775232899	6.363986641221531	-7.637754028838008	-1.0281751484308472	-0.05824103139013494	1	1	0.0068873506251494465	0.9931126493748506	0.07348328125990153	0.61861033592411	0.73227430713552	1.1355000364094197	0.5975931620148094	1.0128347982187587	In	NA	Validation
Cpd01490	-0.616101086681808	-0.049460347752328986	-42.010013358778465	-7.633754028838007	-0.9721751484308472	-0.05524103139013493	1	1	0.387917293644346	0.612082706355654	0.1084258235474667	0.6337297719152175	1.3860145141855578	1.134978019963982	0.5591550026198804	0.9651312970949836	In	NA	Validation
Cpd01491	-0.3669932982569984	-0.04094762988896925	-15.577453653216887	-5.9043263374721855	-0.6745677807750728	-0.037775211571530035	1	1	0.062428376165541866	0.9375716238344581	0.29723821851788484	0.5693760254925049	0.22853744503285064	0.909280595941913	0.35487858413670414	0.6874043786468272	In	NA	Validation
Cpd01494	-0.3071983992757189	-0.023329861402378502	-11.429677669658494	0.8303549292098859	-0.3330632683685971	0.04876866407135444	1	-1	0.5613403572454552	0.4386596427545449	0.342560037458433	0.4361906640229249	0.04690707542695113	0.030377001944639742	0.12047135410156846	0.6887442443485657	In	NA	Validation
Cpd01495	-0.3071983992757189	-0.023879311951829112	-11.429677669658494	1.495190094045051	-0.3330632683685971	0.04876866407135444	1	-1	0.6080202971737327	0.3919797028262672	0.342560037458433	0.4403443552292736	0.04690707542695113	0.056386720442666675	0.12047135410156846	0.6887442443485657	In	NA	Validation
Cpd01496	-0.5361010866818079	-0.055460347752329	-42.010013358778465	-7.660754028838007	-0.9991751484308464	-0.04324103139013494	1	1	0.3773672869547433	0.6226327130452567	0.16906219181658944	0.6790880798885401	1.3860145141855578	1.1385016309706864	0.5776876866138635	0.774317292599884	In	NA	Validation
Cpd01498	-0.09456103663835604	0.3030437649712478	37.413179473198646	20.903981302836254	0.8746290393237104	-0.01771485241216205	1	-1	0.5529302879826685	0.4470697120173315	0.5037295053166095	2.0311019125479173	2.091912916450848	2.5893137697064756	0.7084834570253328	0.36842125674608067	In	NA	Validation
Cpd01501	-0.6511010866818081	-0.054460347752329115	-38.60301335877847	-7.160754028838007	-0.9081751484308472	-0.04424103139013494	1	1	0.41404508382453575	0.5859549161754642	0.08189741242972541	0.6715283618929873	1.2368225926111396	1.0732495752909765	0.5152256775971045	0.7902184596411423	In	NA	Validation
Cpd01502	-0.5361010866818079	-0.061460347752328996	-25.640013358778468	-7.660754028838007	-0.905175148430846	-0.040241031390134935	1	1	0.11657671526325597	0.883423284736744	0.16906219181658944	0.7244463878618628	0.6691751375570789	1.1385016309706864	0.5131664904866611	0.7266137914761089	In	NA	Validation
Cpd01506	-0.3281010866818086	-0.07546034775232903	-20.718013358778464	-7.592754028838008	-0.7591751484308462	-0.03824103139013494	1	1	0.05788487409436338	0.9421151259056366	0.3267167493163079	0.8302824397996156	0.45364163653292633	1.129627351398246	0.4129527177784536	0.6948114573935924	In	NA	Validation
Cpd01514	-0.6041010866818084	-0.0464603477523291	-40.08101335877847	-7.648754028838008	-1.0031751484308469	-0.06024103139013494	1	1	0.30999126494584195	0.690008735054158	0.11752127878783478	0.6110506179285571	1.301543948668372	1.1369355816343734	0.5804332694277873	1.0446371323012753	In	NA	Validation
Cpd01516	-0.6041010866818084	-0.0464603477523291	-40.08101335877847	-7.648754028838008	-1.0031751484308469	-0.06024103139013494	1	1	0.30999126494584195	0.690008735054158	0.11752127878783478	0.6110506179285571	1.301543948668372	1.1369355816343734	0.5804332694277873	1.0446371323012753	In	NA	Validation
Cpd01518	-0.6741010866818087	-0.05046034775232888	-17.90101335877847	-7.626754028838008	-1.0751751484308458	-0.05924103139013494	1	1	0.04894666311531293	0.9510533368846871	0.06446445655235221	0.6412894899107705	0.3302857095956984	1.1340644911844662	0.6298537600784094	1.028735965260017	In	NA	Validation
Cpd01519	0.001592809515490005	-0.027176015248532408	-8.649457889438716	-2.9147000158450584	-0.2220742573795856	-0.005077489774799415	1	1	0.07603017619067254	0.9239698238093275	0.5766097556400742	0.4652665024673629	0.07483825225435078	0.5191220695412349	0.04428897382511948	0.16747244248842064	In	NA	Validation
Cpd01526	1.5348989133181927	0.01353965224767095	45.946986641221535	6.887245971161993	2.688824851569154	-0.05524103139013493	1	1	0.0014704425779821229	0.9985295574220179	1.7387861753835037	0.15746753819533102	2.465606808362465	0.7600721810861484	1.9537396678235992	0.9651312970949836	In	NA	Validation
Cpd01527	-0.6041010866818084	-0.06446034775232913	-40.08101335877847	-7.647754028838007	-0.6671751484308466	-0.05024103139013494	1	1	0.4391525836543181	0.5608474163456819	0.11752127878783478	0.747125541848525	1.301543948668372	1.1368050775230139	0.34980431305821347	0.8856254618886922	In	NA	Validation
Cpd01530	-0.3491010866818085	-0.057460347752329	-29.692013358778468	-7.449754028838007	-0.5301751484308461	-0.034241031390134936	1	1	0.18264822989166207	0.8173517701083379	0.31079970264566326	0.6942075158796477	0.8466114939467305	1.110965263473849	0.25576810168133346	0.6312067892285591	In	NA	Validation
Cpd01534	-0.4171010866818081	-0.0724603477523289	-17.90101335877847	-7.628754028838007	-0.8621751484308469	-0.03924103139013493	1	1	0.04686782259740352	0.9531321774025965	0.2592587896169093	0.8076032858129534	0.3302857095956984	1.1343254994071847	0.48365147523698404	0.7107126244348505	In	NA	Validation
Cpd01537	0.7169774249001056	-0.013989202061719214	-10.702754592735415	1.7166186654736229	0.5323213470160184	0.05701042231311267	1	1	0.2771433697241188	0.7228566302758812	1.1188388180466524	0.36557791351500557	0.015075243703163972	0.08528405938653817	0.47352492775688004	0.8197978188644308	In	NA	Validation
Cpd01541	0.31045031076555785	-0.07327845695663837	-13.787979969006367	-5.938160923938352	-0.12569560032394478	-0.0295045348798007	1	1	0.023505500884410835	0.9764944991155892	0.8107097204960759	0.8137879606870998	0.1501767119673322	0.9136961485818936	0.021864922285128978	0.5558909670273974	In	NA	Validation
Cpd01553	0.4348989133181922	0.04253965224767109	9.08798664122152	2.9792459711619923	1.4238248515691536	-0.05424103139013493	1	1	0.06439348693861757	0.9356065130613824	0.9050361116830662	0.061764283675729066	0.8515577806807838	0.25006211389353694	1.0854491029202935	0.9492301300537254	In	NA	Validation
Cpd01559	-0.3053391629186526	-0.04696266748295405	-28.559408540434926	-5.741920322434591	-0.5903572544592827	-0.04379024916551499	1	1	0.18936019322138808	0.8106398067786119	0.3439692542140132	0.6148480134356842	0.797014931213206	0.8880859432700073	0.2970768406856827	0.7830504961882304	In	NA	Validation
Cpd01570	-0.12610108668180775	-0.10146034775232904	-30.042013358778465	-7.144754028838007	-0.10917514843084586	0.005758968609865064	1	1	0.31558629212083533	0.6844137078791647	0.47982357919584334	1.0268351076840134	0.8619379314433686	1.071161509509226	0.033204489484114544	0.004839892421773491	In	NA	Validation
Cpd01571	-0.6978203659261716	0.021458385148624703	-3.3954987659988465	-0.8780105479985015	-0.3287031191209376	-0.05957972284972553	1	1	0.14428342658381677	0.8557165734161832	0.04648631966061036	0.09760415058200732	0.30490818401233166	0.2533257204248309	0.1174785663914396	1.0341215547344147	In	NA	Validation
Cpd01577	0.3157134686602951	0.08010500168997814	25.471418527234235	5.3302601286932285	3.026184098924175	-0.013715061195590182	1	1	0.2483300252569044	0.7516699747430956	0.8146989552506239	0.3457477318640031	1.5689853371990796	0.5568791273155652	2.1853016057376267	0.3048199084812136	In	NA	Validation
Cpd01579	-0.4542113433697808	-0.024406276505510596	-36.807528841186816	-5.885529344990983	-0.7407331943089068	-0.04153461006777062	1	1	0.3841724163958017	0.6158275836041983	0.23113089972823947	0.44432805864875846	1.1581986462252822	0.9068275111419241	0.40029423970536304	0.7471832021102041	In	NA	Validation
Cpd01581	1.8471972051198853	0.03271409464157747	4.271970681989852	-0.9059088070538504	1.808694973389644	0.02459283989553026	1	1	0.0060884526694806596	0.9939115473305193	1.9754941032773206	0.012514160975406988	0.6406653018751373	0.2569665579313241	1.3496223009360386	0.3043204257686943	In	NA	Validation
Cpd01588	-0.6751010866818072	-0.05646034775232911	-33.617013358778465	-7.461754028838007	-1.1301751484308469	-0.04224103139013494	1	1	0.24890480927400283	0.7510951907259972	0.06370650194898926	0.6866477978840947	1.0184865430161734	1.1125313128101617	0.6676055237698583	0.7584161255586257	In	NA	Validation
Cpd01591	-0.5371010866818082	-0.063460347752329	-23.31801335877847	-7.897754028838007	-0.9721751484308472	-0.030241031390134933	1	1	0.0947438822363772	0.9052561177636228	0.16830423721322516	0.7395658238529703	0.567495172222239	1.1694311053628688	0.5591550026198804	0.5676021210635258	In	NA	Validation
Cpd01594	-0.5542113433697807	0.04100725732907602	19.253373414452287	5.9558240384676635	0.8126502643377095	-0.026497016082808217	1	1	0.31435490352707474	0.6856450964729253	0.15533543939183617	0.0501798102333308	1.2966982521352817	0.6385177894592019	0.6659414921679339	0.5080679082566956	In	NA	Validation
Cpd01595	-0.3137918058691253	-0.03486832294084012	-23.233523823504648	-3.992172543317586	-0.4281182134235416	-0.0182643029616126	1	1	0.2777459864137827	0.7222540135862173	0.33756253457910984	0.5234181793562381	0.563795390560827	0.6597366642532247	0.18571665998189288	0.377158161713805	In	NA	Validation
Cpd01605	0.2834609413836218	-0.019483707556224715	4.956036616055789	4.871014269869227	-0.0006456859510148872	0.044922510225200586	1	1	0.20059284724204762	0.7994071527579524	0.7902530037311452	0.4071148255784878	0.670620426966683	0.49694565461424545	0.10769864623135922	0.6275859095744951	In	NA	Validation
Cpd01618	1.575863844600144	-0.05297770507693902	6.65938845204627	-3.3381609239383514	0.7126502643377088	0.04192403654877072	1	1	0.0020445137625307863	0.9979554862374692	1.7698357336251498	0.6603200013788648	0.7452098996783746	0.5743854590474029	0.5973019218198461	0.5799066787767679	In	NA	Validation
Cpd01620	-0.7091010866818088	-0.06446034775232913	-10.745013358778463	-6.966754028838007	-0.5741751484308466	-0.025241031390134932	1	1	0.08676918992375227	0.9132308100762477	0.03793604543461092	0.747125541848525	0.016925747521574924	1.0479317776872492	0.2859695126344922	0.48809628585723425	In	NA	Validation
Cpd01625	-0.31910108668180825	-0.07646034775232913	-20.718013358778464	-7.897754028838007	-0.7191751484308462	-0.040241031390134935	1	1	0.05310024686484338	0.9468997531351566	0.33353834074658445	0.8378421577951701	0.45364163653292633	1.1694311053628688	0.38549688963921863	0.7266137914761089	In	NA	Validation
Cpd01629	1.5736082055023997	-0.05673710357317971	6.65938845204627	-3.441920322434592	0.6878382342625212	0.0486909538420038	1	1	0.002154999762717824	0.9978450002372822	1.7681260615874865	0.6887399938433533	0.7452098996783746	0.5879264871433426	0.580271050981599	0.6875085610108467	In	NA	Validation
Cpd01631	-0.8031010866818082	0.09853965224767114	53.72898664122154	7.782245971161992	1.7158248515691534	-0.05224103139013493	1	1	0.06376962769701622	0.9362303723029838	0.0333116872816078	0.48510849142674006	2.806379198644861	0.8768733607528287	1.2858766483367086	0.9174277959712087	In	NA	Validation
Cpd01632	0.59170269962538	-0.042560630633147814	13.4225201325393	-1.509205510350553	0.0059477206423919566	-0.01716540186271151	1	1	0.003455297511900768	0.9965447024880992	1.0238862633395094	0.5815698562451133	1.0413662282001181	0.33569925808112766	0.11222433218837613	0.35968435177835645	In	NA	Validation
Cpd01633	2.4660894085099194	0.06431552800576767	29.59322303851243	-1.4043263374721855	2.4457329711046256	0.033653359857041404	1	1	0.00019372299754794042	0.9998062770024521	2.444586297822907	0.22638376351315473	1.749478420671842	0.32201209482452536	1.7868824455216608	0.44839326715733835	In	NA	Validation
Cpd01637	2.7578187318181904	0.08762379868245934	23.01126815129438	-0.2689879916075244	2.902123948548234	-0.00018122660912400527	1	1	0.00025673347590582374	0.9997432665240942	2.6657038813606855	0.4025877167929787	1.4612557915728706	0.17384577290518452	2.10014725154639	0.08961614401305572	In	NA	Validation
Cpd01643	-0.5346624711893291	-0.03718823139272857	4.784952361820699	-4.219363931457148	-0.8392294349104108	-0.040782730368522514	1	1	0.015465150064683741	0.9845348499353163	0.1701525970515846	0.5409560330280164	0.6631286780261314	0.6893860744708913	0.46790163606325375	0.7352274374175288	In	NA	Validation
Cpd01650	0.32961478753746826	-0.007945246017763226	6.1675750775942495	4.528706577561534	0.1372664019610732	0.03942800473069509	1	1	0.15911952646114647	0.8408804735388535	0.8252355238864085	0.3198873102451755	0.7236734798396615	0.4522730934181364	0.20236091083229302	0.5402168598972517	In	NA	Validation
Cpd01651	0.5918989133181922	-0.014460347752329072	11.224986641221532	8.195245971161993	0.2458248515691537	0.07275896860986507	1	1	0.2414566299807378	0.7585433700192622	1.0240349844112195	0.3691396420708365	0.9451366290531156	0.9307715587442691	0.2768749642198244	1.0702180841860807	In	NA	Validation
Cpd01652	-0.21049510257242213	0.036560248487731255	1.1313113413305071	1.511124159979116	0.2922114569061281	-0.0006818853791950154	1	1	0.22853512414007682	0.7714648758599232	0.4158567463551748	0.016561677469030082	0.5031363902098559	0.058466181557734226	0.3087145308221866	0.0975772027466258	In	NA	Validation
Cpd01653	-0.5166173584073742	0.04551853552456457	20.764651609941012	6.3460496023774375	0.698364550051995	-0.027248895782056345	1	1	0.2572013952289691	0.7427986047710309	0.18382997335289042	0.08428380119071488	1.3628768544301106	0.6894438299069753	0.5874962689129768	0.5200236729493711	In	NA	Validation
Cpd01654	-0.2963166065276755	0.0613080092087752	21.184952361820702	5.458079677565408	1.3592668056910928	-0.0219857378873195	1	1	0.24869200461467988	0.7513079953853201	0.35080794236466584	0.20364776954156452	1.3812817492971796	0.5735601039554908	1.0411367376044716	0.43633332010064313	In	NA	Validation
Cpd01679	0.2691752270979081	-0.018934257006774226	4.956036616055789	4.886948335803293	-0.01108524639057491	0.043823609126299484	1	1	0.2022346704323792	0.7977653295676208	0.7794250808259452	0.4029611343721401	0.670620426966683	0.49902511572931313	0.10053297679941632	0.6101120996390463	In	NA	Validation
Cpd01683	-0.5981010866818082	-0.053460347752329	-3.9990133587784698	-6.862754028838007	-0.6731751484308468	-0.04624103139013494	1	1	0.023701730397640786	0.9762982696023592	0.12206900640801915	0.6639686438974326	0.2784803877707718	1.0343593501058697	0.35392268727909887	0.822020793723659	In	NA	Validation
Cpd01692	-0.3491010866818085	-0.06946034775232901	-40.08101335877847	-7.650754028838008	-0.7901751484308468	-0.040241031390134935	1	1	0.30176288626843606	0.6982371137315639	0.31079970264566326	0.7849241318262928	1.301543948668372	1.1371965898570924	0.4342309845863611	0.7266137914761089	In	NA	Validation
Cpd01700	0.5188989133181918	0.11353965224767106	70.24598664122153	8.208245971161993	3.2218248515691537	-0.028241031390134938	1	1	0.004353936010740744	0.9956460639892593	0.9687042983656448	0.5985042613600459	3.5296556790219284	0.9324681121919416	2.3195885777789047	0.5357997869810093	Outlier	3.009918835324238	Validation
Cpd01706	-0.406101086681808	-0.062460347752328886	-37.98401335877846	-7.636754028838007	-0.7851751484308459	-0.05824103139013494	1	1	0.2347625511793684	0.7652374488206316	0.26759629025391374	0.7320061058574157	1.2097166931527992	1.1353695322980604	0.4307990060689561	1.0128347982187587	In	NA	Validation
Cpd01708	-0.3053391629186526	-0.04696266748295405	-28.559408540434926	-5.741920322434591	-0.5903572544592827	-0.04379024916551499	1	1	0.18936019322138808	0.8106398067786119	0.3439692542140132	0.6148480134356842	0.797014931213206	0.8880859432700073	0.2970768406856827	0.7830504961882304	In	NA	Validation
Cpd01710	-0.4611010866818077	-0.07146034775232901	-42.27401335877846	-7.896754028838007	-0.9221751484308464	-0.049241031390134936	1	1	0.33436323004012725	0.6656367699598728	0.2259087870688921	0.8000435678174004	1.3975750270401648	1.1693006012515093	0.5248352174458362	0.8697242948474339	In	NA	Validation
Cpd01711	0.2834609413836218	-0.019483707556224715	4.956036616055789	4.871014269869227	-0.0006456859510148872	0.044922510225200586	1	1	0.20059284724204762	0.7994071527579524	0.7902530037311452	0.4071148255784878	0.670620426966683	0.49694565461424545	0.10769864623135922	0.6275859095744951	In	NA	Validation
Cpd01713	4.6268989133181915	0.06953965224767099	49.94998664122154	-2.2117540288380075	4.512824851569153	0.014758968609865072	1	1	8.137195746105164e-07	0.9999991862804254	4.082381808985095	0.26587666955567985	2.6408974635025877	0.4273847281732096	3.2057254309727123	0.14795039579309846	Outlier	4.0016288500416115	Validation
Cpd01716	-1.2313742234515428	0.09864816057564346	8.802739912759089	1.9545307533857104	0.0042993689940402455	-0.1281544128517225	1	1	0.15248668807319077	0.8475133119268092	0.3579232827933825	0.4859287837863799	0.8390668773810696	0.11633256500116924	0.1110929106991219	2.1245391552586748	In	NA	Validation
Cpd01720	-0.23027532235264214	-0.010143048215565428	50.58350914352832	6.66442086327582	-0.6121841474894761	0.13558185088454125	1	1	0.023375584135513217	0.9766244158644868	0.4008642377172047	0.33650207507056845	2.668639300743498	0.7309925883928966	0.31205872628194414	2.0691752292490126	In	NA	Validation
Cpd01724	0.17589891331819185	0.13253965224767095	86.29198664122153	9.682245971161992	2.972824851569153	-0.06024103139013494	1	1	0.0013379287775288073	0.9986620712224712	0.7087258694117812	0.7421389032755664	4.232307153510662	1.1248311723357256	2.1486760476121667	1.0446371323012753	Outlier	3.409544110150202	Validation
Cpd01726	0.0238989133181926	-0.09046034775232893	2.4979866412215297	-5.899754028838007	-0.8081751484308475	-0.0022410313901349427	1	1	0.006426010072433819	0.9935739899275662	0.5935167697004486	0.9436782097329213	0.5629828575297962	0.9086838908667486	0.4465861072490173	0.12236944390829314	In	NA	Validation
Cpd01739	-0.6891010866818084	0.12553965224767105	47.39398664122153	7.976245971161994	2.5518248515691537	-0.028241031390134938	1	1	0.2632460914699368	0.7367539085300632	0.05309513750189194	0.6892208773066909	2.5289706799557092	0.9021911583565563	1.8597034564467192	0.5357997869810093	In	NA	Validation
Cpd01742	-1.997101086681808	-0.08946034775232903	-31.418013358778467	-7.902754028838007	-2.4841751484308467	-0.08124103139013494	1	1	0.4259567150787793	0.5740432849212207	0.9383094836982637	0.9361184917373683	0.9221927257158663	1.1700836259196659	1.596985306282961	1.3785616401677	In	NA	Validation
Cpd01746	0.6721044461039036	-0.05448146447543526	1.4428470986627988	-1.645679720930833	0.3081389861422206	-0.017474459691830778	1	1	0.013307216190094673	0.9866927838099053	1.0848271372014144	0.6716879983646599	0.5167784853890595	0.35350970365638534	0.31964711845690646	0.3645987319445906	In	NA	Validation
Cpd01755	-0.5731010866818078	0.13853965224767115	40.595986641221536	4.900245971161992	2.871824851569152	-0.025241031390134932	1	1	0.2462996931139645	0.7537003068860355	0.14101787149212025	0.7874972112488905	2.231287473949576	0.5007605118149817	2.0793500815605976	0.48809628585723425	In	NA	Validation
Cpd01756	0.5493950073176882	-0.027176015248532408	0.9675750775942502	-1.3229417740868172	0.7553982700929418	-0.013319248016557657	1	1	0.03331867061275129	0.9666813293872487	0.9918189531971854	0.4652665024673629	0.4959664084610365	0.31139107470154354	0.6266439693026137	0.2985260170042859	In	NA	Validation
Cpd01762	0.1916533182843552	-0.03267695319723984	-11.813543878780797	-1.1832737058932388	-0.6392294349104108	-0.02048197848882326	1	1	0.057110051946354656	0.9428899480536453	0.7206669931791458	0.5068520420706311	0.06371650817319235	0.2931638175766538	0.33062249536707905	0.41242179071529234	In	NA	Validation
Cpd01765	-1.1571983992757189	0.011285523213006082	-1.6104469004277318	-2.9526121037571467	-0.01877755408288273	-0.03859397329128293	1	1	0.31137779418436773	0.6886222058156323	0.30170137540099556	0.17450811802298727	0.38307528642928346	0.5240697528839822	0.09525300984956335	0.7004236455196059	In	NA	Validation
Cpd01769	-1.5851010866818085	-0.08046034775232891	-16.590013358778464	-7.857754028838007	-1.9541751484308465	-0.03524103139013493	1	1	0.1731571669325357	0.8268428330674643	0.6260321871122823	0.8680810297773834	0.27287725371543325	1.164210940908492	1.2331955834380979	0.6471079562698173	In	NA	Validation
Cpd01770	-0.6985722456254201	-0.04094762988896925	-10.787979969006368	-5.7110932547654185	-0.8730640213765761	-0.015970700293334538	1	1	0.09435731343947629	0.9056426865605237	0.045916428981389	0.5693760254925049	0.018807247710433232	0.8840628841980253	0.4911255508426817	0.34068720255923973	In	NA	Validation
Cpd01772	-0.7081010866818085	0.07453965224767113	16.99698664122154	-2.866754028838007	1.4238248515691536	-0.012241031390134938	1	1	0.1301680401078713	0.8698319598921287	0.038694000037975206	0.3036752595334497	1.1978914782833896	0.5128649211136292	1.0854491029202935	0.2813811143208762	In	NA	Validation
Cpd01777	-0.4521010866818082	0.14753965224767085	56.972986641221546	9.380245971161994	2.8868248515691532	-0.028241031390134938	1	1	0.1359640413833446	0.8640359586166554	0.23273037849916803	0.8555346732088721	2.9484333793279887	1.0854189307051814	2.0896460171128117	0.5357997869810093	In	NA	Validation
Cpd01782	-1.4241010866818078	-0.08046034775232891	-29.233013358778468	-7.494754028838007	-1.498175148430847	-0.03624103139013494	1	1	0.4878531301428247	0.5121468698571753	0.5040014959706723	0.8680810297773834	0.826511965915425	1.1168379484850226	0.9201991426508198	0.6630091233110758	In	NA	Validation
Cpd01784	-0.4521010866818082	0.14353965224767107	52.48198664122154	8.766245971161993	2.8868248515691532	-0.028241031390134938	1	1	0.17429185191200425	0.8257081480879958	0.23273037849916803	0.8252958012266587	2.7517732913354105	1.0052894063304976	2.0896460171128117	0.5357997869810093	In	NA	Validation
Cpd01785	-0.4521010866818082	0.13753965224767084	47.991986641221544	8.096245971161993	2.8868248515691532	-0.028241031390134938	1	1	0.21858561302210067	0.7814143869778993	0.23273037849916803	0.7799374932533345	2.5551569931642515	0.9178516517196865	2.0896460171128117	0.5357997869810093	In	NA	Validation
Cpd01788	1.857898913318192	0.06653965224767089	26.794986641221534	4.852245971161993	3.202824851569153	-0.049241031390134936	1	1	0.004695570302753471	0.9953044296972465	1.983605512270086	0.2431975155690178	1.6269441485464216	0.49449631446972975	2.3065470594127677	0.8697242948474339	In	NA	Validation
Cpd01794	-0.12810108668180842	-0.06946034775232901	-23.738013358778478	-7.694754028838007	-0.5561751484308468	0.005758968609865064	1	1	0.1052308930251048	0.8947691069748952	0.4783076699891148	0.7849241318262928	0.5858868972182053	1.1429387707569065	0.2736143899718367	0.004839892421773491	In	NA	Validation
Cpd01797	1.1645856491114226	0.05529297161479023	-21.065423578028923	-4.8960556607804575	1.9517480086986119	-0.05582032435348491	1	1	0.04547360177927018	0.9545263982207298	1.4581055320912206	0.15817578159838394	0.4688546679930279	0.7776971272704986	1.447813289742012	0.9743427312710372	In	NA	Validation
Cpd01799	-1.4691010866818075	-0.08346034775232902	-6.557013358778463	-7.855754028838008	-1.632175148430847	-0.027241031390134937	1	1	0.08373721745836615	0.9162627825416338	0.5381094531220536	0.8907601837640456	0.1664660245810561	1.1639499326857732	1.0121761669172569	0.519898619939751	In	NA	Validation
Cpd01800	-0.02010108668180788	0.07453965224767113	40.882986641221535	8.719245971161993	1.6898248515691536	-0.033241031390134936	1	1	0.06444534125018797	0.935554658749812	0.5601667671524309	0.3036752595334497	2.2438551526968196	0.9991557130966048	1.268030360046206	0.6153056221873008	In	NA	Validation
Cpd01802	-0.4521010866818082	0.08853965224767113	31.103986641221525	7.278245971161993	1.315824851569153	-0.026241031390134936	1	1	0.1985717712135311	0.8014282287864689	0.23273037849916803	0.40951131147120234	1.8156344890407472	0.8110992886276813	1.0113183669443588	0.5039974528984926	In	NA	Validation
Cpd01803	1.186898913318192	0.0545396522476711	53.515986641221545	8.818245971161993	2.5988248515691525	-0.04524103139013493	1	1	0.0025938026287073424	0.9974061973712927	1.4750179734128193	0.15248089962237427	2.7970519666826217	1.0120756201211873	1.8919640545103196	0.8061196266824006	In	NA	Validation
Cpd01805	-0.06818741026473014	-0.026626564699081926	-19.91319415317498	-2.7092055103505537	-0.2358105211158495	0.04657086187355222	1	1	0.4044893506253726	0.5955106493746274	0.5237195168339024	0.46111281126101517	0.41839874724499543	0.4923041917124311	0.05371748623557115	0.653796624477668	In	NA	Validation
Cpd01813	-2.1231010866818085	-0.057460347752329	-29.13401335877846	-7.668754028838007	-2.4081751484308462	-0.06424103139013493	1	-1	0.5247335185624662	0.47526648143753375	1.0338117637221325	0.6942075158796477	0.822176773594947	1.1395456638615618	1.5448192328184145	1.1082418004663084	In	NA	Validation
Cpd01814	-1.880101086681808	-0.055460347752329	-25.75901335877846	-7.858754028838008	-2.157175148430847	-0.04724103139013493	1	1	0.4099449332254119	0.5900550667745881	0.8496287951046718	0.6790880798885401	0.6743861263059355	1.1643414450198513	1.3725339112447155	0.8379219607649171	In	NA	Validation
Cpd01815	1.4958989133181912	0.4175396522476709	25.415986641221533	21.49724597116199	1.9978248515691532	-0.001241031390134928	1	1	0.2826994139873017	0.7173005860126983	1.7092259458523051	2.896658532008388	1.5665579848096671	2.6667372480472666	1.479440236718315	0.1064682768670346	In	NA	Validation
Cpd01816	-0.02410108668180833	0.09253965224767093	39.00898664122153	-2.5517540288380074	2.3058248515691533	-0.008241031390134934	1	1	0.008960750438360088	0.9910392495616399	0.5571349487389743	0.4397501834534159	2.1617930273576764	0.4717561260354122	1.690850113390424	0.2177764461558429	In	NA	Validation
Cpd01817	0.2081862161088968	-0.017285905358422515	6.561531121550293	5.0852999841549416	-0.09789843320376193	0.040526905829596185	1	1	0.18509267703748034	0.8149073229625197	0.7331981791922044	0.39050006075309496	0.740924744651419	0.524910821334121	0.0409447783653623	0.5576906698327002	In	NA	Validation
Cpd01824	-1.6361010866818075	-0.0724603477523289	-25.75901335877846	-7.481754028838007	-1.990175148430846	-0.03624103139013494	1	1	0.38687941828057915	0.6131205817194209	0.6646878718838473	0.8076032858129534	0.6743861263059355	1.1151413950373503	1.257905828763409	0.6630091233110758	In	NA	Validation
Cpd01825	0.925898913318192	-0.06746034775232901	-38.660013358778464	-3.958754028838008	0.3468248515691528	0.06875896860986506	1	1	0.46428482632095003	0.53571517367905	1.2771918219348064	0.7698046958351853	1.2393186124320206	0.6553754107181156	0.34620093027139204	1.0066134160210474	In	NA	Validation
Cpd01832	-0.9841214761987954	-0.05684634491886211	-11.368688658669493	0.19628899514395187	-1.4044918397971686	-0.02595661065392029	1	1	0.3721540154102021	0.6278459845897979	0.17051692481875869	0.689565827610167	0.0442363775272234	0.11312521321319471	0.8558953221167903	0.49947483126194586	In	NA	Validation
Cpd01836	1.7858989133181913	0.037539652247670974	-11.738013358778474	-3.682754028838008	2.123824851569153	0.05175896860986505	1	1	0.03331592168613162	0.9666840783138684	1.9290327808278749	0.02396569369795939	0.060409040190608984	0.6193562759829158	1.5659260953569047	0.7362935763196558	In	NA	Validation
Cpd01841	-0.6445610366383562	-0.031022169094686323	-14.58132602130685	-2.982831883976927	-0.7297665650718941	-0.011670896368206006	1	1	0.2661830212217393	0.7338169787782607	0.08685447346639096	0.494342340911801	0.1849171939210123	0.5280135584470413	0.39276679251540975	0.2723153021011128	In	NA	Validation
Cpd01842	-0.38210108668180803	-0.049460347752328986	-17.448013358778468	-3.4907540288380075	-0.8301751484308468	-0.027241031390134937	1	1	0.1429320546161068	0.8570679453838932	0.2857872007346505	0.6337297719152175	0.31044892049290657	0.5942994866019071	0.4616868127255961	0.519898619939751	In	NA	Validation
Cpd01843	0.7296147875374681	0.13820860013608294	12.468124528143699	7.0852999841549416	0.2680356327303037	-0.011121445818755456	1	1	0.03188392052956346	0.9681160794704365	1.128417365232022	0.784994550643451	0.9995734151205883	0.7859190440529601	0.29212034897979167	0.26357839713338843	In	NA	Validation
Cpd01844	-0.31214345422077355	-0.03761557568809292	-16.013743603724432	-3.9740406751857185	-0.4984478837532125	-0.0006818853791950154	1	1	0.17979743645174984	0.8202025635482502	0.33881191029894075	0.5441866353879797	0.2476425040524657	0.6573703809153891	0.23399064352340523	0.0975772027466258	In	NA	Validation
Cpd01848	-0.5191010866818084	-0.06946034775232901	-6.577013358778473	-7.290754028838007	-0.5501751484308466	-0.018241031390134943	1	1	0.039432498344998734	0.9605675016550013	0.1819474200737776	0.7849241318262928	0.16559022815267638	1.090215109767701	0.2694960157509513	0.3767881165684262	In	NA	Validation
Cpd01851	-1.0484071904845098	-0.03267052074303791	-13.007699647680475	-4.1355791367241785	-1.2737226090279374	-0.016066500763810405	1	1	0.2300257920364671	0.7699742079635329	0.21924257789216092	0.5068034145308452	0.11600837603973772	0.6784518142888337	0.7661358839692912	0.34221054184290767	In	NA	Validation
Cpd01852	-1.434662471189329	-0.04470702838520977	-17.800010044194337	-5.659213555517298	-1.7429888334066512	-0.0219857378873195	1	1	0.30720125149146704	0.692798748508533	0.5120065459760457	0.5977960179569921	0.3258627924873356	0.8772923701500553	1.088238204171532	0.43633332010064313	In	NA	Validation
Cpd01854	-0.5907148827922024	-0.018384806457323613	-12.65989744987828	-1.3388758400208831	-0.8605357958411245	-0.02595661065392029	1	1	0.22363832279685736	0.7763616772031426	0.12766741364753117	0.39880744316579136	0.10077817990885557	0.31347053581661116	0.4825262306629084	0.49947483126194586	In	NA	Validation
Cpd01856	-0.6971010866818084	-0.04746034775232899	-30.042013358778465	-7.627754028838007	-1.147175148430847	-0.04524103139013493	1	1	0.17538332523929423	0.8246166747607058	0.047031500674979666	0.61861033592411	0.8619379314433686	1.1341949952958255	0.6792742507290331	0.8061196266824006	In	NA	Validation
Cpd01857	-0.4060910426179003	-0.010872441919044415	75.17818544452747	11.86935787305413	-0.9527632694968776	0.16523230722546242	1	1	0.01341223772110467	0.9865877622788953	0.26760390319838906	0.34201608577660214	3.745635783821535	1.4102582675357689	0.5458307723231128	2.5406520883755372	Outlier	3.2764893458553512	Validation
Cpd01867	1.493157077682851	0.09213507687794807	-2.2541453825401994	-3.8960556607804566	3.0389660538113925	-0.05807596345122928	1	1	0.012455670615629688	0.9875443293843703	1.7071477589108317	0.4366917077503642	0.3548878448499188	0.6471930159110789	2.1940750846542993	1.0102100253490638	In	NA	Validation
Cpd01871	-0.608101086681808	-0.06446034775232913	-3.758013358778456	-7.035754028838007	-0.6621751484308467	-0.034241031390134936	1	1	0.027604988247960316	0.9723950117520397	0.11448946037437897	0.747125541848525	0.28903373473274324	1.056936561371049	0.3463723345408092	0.6312067892285591	In	NA	Validation
Cpd01874	-0.608101086681808	-0.06446034775232913	-3.758013358778456	-7.035754028838007	-0.6621751484308467	-0.034241031390134936	1	1	0.027604988247960316	0.9723950117520397	0.11448946037437897	0.747125541848525	0.28903373473274324	1.056936561371049	0.3463723345408092	0.6312067892285591	In	NA	Validation
Cpd01881	-0.358101086681808	-0.0724603477523289	-27.104013358778467	-7.488754028838008	-0.5731751484308472	-0.018241031390134943	1	1	0.1762357744226366	0.8237642255773634	0.3039781112153873	0.8076032858129534	0.7332834361144456	1.1160549238168662	0.28528311693101177	0.3767881165684262	In	NA	Validation
Cpd01882	-0.4841010866818083	-0.0744603477523289	-27.104013358778467	-7.490754028838007	-0.6321751484308473	-0.011241031390134937	1	1	0.23105220259501535	0.7689477974049846	0.20847583119151888	0.8227227218040609	0.7332834361144456	1.116315932039585	0.3257804634363834	0.2654799472796179	In	NA	Validation
Cpd01884	-0.3231010866818078	-0.07746034775232903	-25.052013358778467	-7.874754028838008	-0.4921751484308468	-0.012241031390134938	1	1	0.14663193082328452	0.8533680691767155	0.33050652233312866	0.8454018757907231	0.6434267225627266	1.1664295108016023	0.22968506494906074	0.2813811143208762	In	NA	Validation
Cpd01885	0.14005434797702884	-0.029923267995785218	-12.284622724603553	-1.1020626532076965	-0.07097535628068477	-0.006725841423151064	1	1	0.14397175483714586	0.8560282451628541	0.6815573161058638	0.4860349584991045	0.08434496670602364	0.2825654413133641	0.05942466268984752	0.19368315739159372	In	NA	Validation
Cpd01893	-0.15721886216677355	0.010180189659902972	-0.9428671870514777	0.3716135121518743	-0.3362219161134187	-0.025745136383560102	1	1	0.07829372486847574	0.9217062751315243	0.456237718020565	0.18286412797547022	0.4123084828609544	0.09024464292155637	0.12263943634242352	0.4961121435640203	In	NA	Validation
Cpd01911	0.772856325803152	-0.03718823139272857	-27.530837111863512	-5.438160923938352	0.29986830945049114	-0.0107075423985977	1	1	0.06890335760369493	0.9310966423963051	1.161192488217039	0.5409560330280164	0.7519739720394126	0.8484440929021839	0.31397016151082396	0.25699684971051184	In	NA	Validation
Cpd01912	0.772856325803152	-0.03718823139272857	-27.530837111863512	-5.438160923938352	0.29986830945049114	-0.0107075423985977	1	1	0.06890335760369493	0.9310966423963051	1.161192488217039	0.5409560330280164	0.7519739720394126	0.8484440929021839	0.31397016151082396	0.25699684971051184	In	NA	Validation
Cpd01913	-1.7911010866818078	-0.08346034775232902	-15.930013358778467	-7.457754028838007	-2.3251751484308456	-0.031241031390134937	1	1	0.2020129259786343	0.7979870740213657	0.7821708354052727	0.8907601837640456	0.2439759715789156	1.1120092963647241	1.4878483894295014	0.5835032881047842	In	NA	Validation
Cpd01914	-0.5271010866818076	-0.053460347752329	-22.792013358778465	-7.877754028838007	-0.6831751484308475	-0.04224103139013494	1	1	0.09977784286681513	0.9002221571331849	0.17588378324686602	0.6639686438974326	0.5444617261558626	1.1668210231356804	0.36078664431390806	0.7584161255586257	In	NA	Validation
Cpd01916	-0.5831010866818085	-0.063460347752329	-3.781013358778466	-7.854754028838007	-0.7921751484308466	-0.02424103139013493	1	1	0.020668247249357452	0.9793317527506425	0.13343832545847942	0.7395658238529703	0.2880265688401066	1.1638194285744137	0.4356037759933227	0.47219511881597587	In	NA	Validation
Cpd01919	1.4918989133181917	0.03453965224767108	7.273986641221527	0.020245971161991786	1.1698248515691532	0.033758968609865075	1	1	0.00759550757744587	0.9924044924225541	1.7061941274388492	0.00128653971129893	0.7721230446267792	0.1360995516189854	0.9111045942361513	0.4500725695770065	In	NA	Validation
Cpd01924	-0.6971010866818084	-0.063460347752329	-0.7380133587784599	-7.026754028838007	-0.7401751484308461	-0.03524103139013493	1	1	0.022743127701835175	0.9772568722981648	0.047031500674979666	0.7395658238529703	0.42127899541802144	1.0557620243688142	0.3999111994123169	0.6471079562698173	In	NA	Validation
Cpd01925	-0.6961010866818079	-0.06446034775232913	-0.7380133587784599	-7.301754028838007	-0.7401751484308461	-0.032241031390134935	1	1	0.02194855920548977	0.9780514407945102	0.04778945527834404	0.747125541848525	0.42127899541802144	1.0916506549926548	0.3999111994123169	0.5994044551460425	In	NA	Validation
Cpd01929	-0.3721010866818082	-0.06946034775232901	-24.918013358778467	-7.517754028838008	-0.6231751484308471	-0.028241031390134938	1	1	0.12483250219059616	0.8751674978094038	0.2933667467682907	0.7849241318262928	0.6375588864925851	1.1198395430462893	0.3196029021050554	0.5357997869810093	In	NA	Validation
Cpd01945	-2.0441010866818083	-0.06746034775232901	-37.525013358778466	-7.702754028838007	-2.6431751484308466	-0.06924103139013492	1	-1	0.6106858854694359	0.3893141145305641	0.9739333500563736	0.7698046958351853	1.1896171651214937	1.1439828036477822	1.70612222313642	1.1877476356725998	In	NA	Validation
Cpd01946	-2.0441010866818083	-0.06746034775232901	-37.525013358778466	-7.702754028838007	-2.6431751484308466	-0.06924103139013492	1	-1	0.6106858854694359	0.3893141145305641	0.9739333500563736	0.7698046958351853	1.1896171651214937	1.1439828036477822	1.70612222313642	1.1877476356725998	In	NA	Validation
Cpd01947	1.1721044461039036	0.06281176860727143	30.224050106181604	6.982891707640596	2.750996128999363	-0.02273761758656762	1	1	0.02734740377479039	0.9726525962252096	1.4638044388834313	0.21501576652735957	1.7771022253113251	0.7725543429306057	1.9964137655316119	0.4482890847933185	In	NA	Validation
Cpd01948	-0.9907148827922024	0.04425255618003896	14.79999266001183	12.0946406434956	-0.7874588727642019	-0.0660665007638104	1	-1	0.5321172897121604	0.4678827102878395	0.17551442769808231	0.07471335435790527	1.1016855041876725	1.439658595296821	0.4323665446393064	1.1372688939058233	In	NA	Validation
Cpd01952	-0.5891010866818087	-0.04146034775232898	-42.285013358778464	-6.543754028838007	-0.9221751484308464	-0.04424103139013494	1	-1	0.5046725253976068	0.4953274746023932	0.12889059783829504	0.5732520279507874	1.3980567150757734	0.9927285385822148	0.5248352174458362	0.7902184596411423	In	NA	Validation
Cpd01955	-0.4261010866818076	-0.0484603477523291	-40.08101335877847	-6.138754028838007	-0.7871751484308467	-0.04324103139013494	1	1	0.4249924148508579	0.5750075851491421	0.2524371981866334	0.6261700539196646	1.301543948668372	0.9398743734816499	0.4321717974759184	0.774317292599884	In	NA	Validation
Cpd01958	-0.2647376591592539	-0.042451389287465495	-34.16617545772817	-5.922371450254141	-0.5354700364141702	-0.03176017397754506	1	1	0.3097345269280267	0.6902654730719733	0.37474335089195154	0.5807440224783001	1.0425342532592456	0.9116355573499026	0.25940249004349963	0.5917582611054236	In	NA	Validation
Cpd01959	-0.7191010866818086	-0.05046034775232888	-30.28301335877847	-7.656754028838008	-1.0691751484308458	-0.03924103139013493	1	1	0.2142469457534728	0.7857530542465272	0.030356499400970745	0.6412894899107705	0.8724912784053397	1.1379796145252488	0.6257353858575242	0.7107126244348505	In	NA	Validation
Cpd01960	-0.2812790125427134	-0.053729584776187216	-34.458656660735684	-5.9419203224345924	-0.5550189085946219	-0.025745136383560102	1	1	0.34305869173143344	0.6569413082685666	0.36220575594908716	0.666003999871763	1.0553419529073491	0.9141867655418914	0.2728207519160584	0.4961121435640203	In	NA	Validation
Cpd01963	-0.03210108668180833	-0.061460347752328996	-45.44101335877847	-7.878754028838007	-0.4961751484308463	-0.03524103139013493	1	1	0.3256828090565709	0.6743171909434291	0.551071311912062	0.7244463878618628	1.5362573914740316	1.1669515272470397	0.2324306477629839	0.6471079562698173	In	NA	Validation
Cpd01966	-0.3841010866818087	-0.062460347752328886	-45.44101335877847	-7.873754028838007	-0.8011751484308469	-0.032241031390134935	1	1	0.45528169358746373	0.5447183064125363	0.28427129152792197	0.7320061058574157	1.5362573914740316	1.1662990066902428	0.4417813373246508	0.5994044551460425	In	NA	Validation
Cpd01975	-0.4931010866818086	-0.061460347752328996	-42.285013358778464	-7.391754028838007	-0.7181751484308467	-0.033241031390134936	1	1	0.49287307679842196	0.507126923201578	0.20165423976124236	0.7244463878618628	1.3980567150757734	1.1033960250150026	0.38481049393573813	0.6153056221873008	In	NA	Validation
Cpd01982	-0.04810108668180835	-0.06446034775232913	-41.178013358778465	-7.886754028838007	-0.18217514843084714	-0.02124103139013493	1	1	0.36055258900839615	0.6394474109916038	0.5389440382582376	0.747125541848525	1.3495813827649779	1.167995560137915	0.01690239686999012	0.4244916176922009	In	NA	Validation
Cpd01987	-0.12810108668180842	-0.07746034775232903	-45.44101335877847	-7.872754028838007	-0.5231751484308473	-0.02424103139013493	1	1	0.41682382178285327	0.5831761782171467	0.4783076699891148	0.8454018757907231	1.5362573914740316	1.166168502578883	0.25096333175696817	0.47219511881597587	In	NA	Validation
Cpd01989	-0.446101086681808	-0.059460347752329	-43.79201335877847	-7.654754028838007	-0.8921751484308471	-0.03624103139013494	1	1	0.42486440407258985	0.5751355959274101	0.2372781061193524	0.7093269518707552	1.464047975954156	1.1377186063025297	0.5042433463414104	0.6630091233110758	In	NA	Validation
Cpd02001	0.3262397844497683	0.03649597913358712	35.9240501061816	7.548305241475183	1.5532517680971074	-0.018978219090327014	1	1	0.03915505414533482	0.9608449458546652	0.8226774247597186	0.016075819275944037	2.0267042073994332	0.8463431337142775	1.1742871823398588	0.3885102613299414	In	NA	Validation
Cpd02010	-0.366101086681808	-0.04746034775232899	-39.36501335877847	-7.772754028838007	-0.6331751484308468	-0.031241031390134937	1	1	0.3435547069016629	0.6564452930983371	0.29791447438847507	0.61861033592411	1.270190436532392	1.1531180914429413	0.3264668591398639	0.5835032881047842	In	NA	Validation
Cpd02018	2.0738989133181915	-0.09546034775232903	-24.59701335877847	-6.137754028838008	1.7018248515691523	0.15975896860986505	1	1	0.11029783981792318	0.8897021601820768	2.147323706596717	0.9814767997106908	0.623502353817097	0.9397438693702905	1.2762671084879755	2.453619616775554	In	NA	Validation
Cpd02027	-0.2051010866818075	-0.07646034775232913	-43.79201335877847	-7.872754028838007	-0.6011751484308467	-0.028241031390134938	1	1	0.38512722839846436	0.6148727716015356	0.4199451655300849	0.8378421577951701	1.464047975954156	1.166168502578883	0.30450219662847594	0.5357997869810093	In	NA	Validation
Cpd02030	-0.2361010866818081	-0.07946034775232902	-23.31801335877847	-7.850754028838008	-0.6261751484308471	-0.02024103139013493	1	1	0.0830735688554779	0.9169264311445221	0.3964485728257994	0.8605213117818306	0.567495172222239	1.163297412128976	0.321662089215498	0.4085904506509426	In	NA	Validation
Cpd02031	-0.2051010866818075	-0.07646034775232913	-43.79201335877847	-7.872754028838007	-0.6011751484308467	-0.028241031390134938	1	1	0.38512722839846436	0.6148727716015356	0.4199451655300849	0.8378421577951701	1.464047975954156	1.166168502578883	0.30450219662847594	0.5357997869810093	In	NA	Validation
Cpd02033	0.4746697325924134	-0.023329861402378502	29.83845419847337	3.1094758083307656	0.012541127235798309	0.10810932341201378	1	1	0.01838945316188101	0.981610546838119	0.9351805872315212	0.4361906640229249	1.7602170493728972	0.2670576430657296	0.11675001814539272	1.6323299808627953	In	NA	Validation
Cpd02036	0.5191752270979082	-0.03761557568809292	12.139003649022818	-1.3284362795813225	0.15814552284019426	-0.016615951313260952	1	1	0.00582845002464194	0.9941715499753581	0.9689137316669536	0.5441866353879797	0.9851612705986318	0.3121081302584634	0.21669224969617948	0.35094744681063195	In	NA	Validation
Cpd02038	0.5785158864385668	-0.042560630633147814	13.4225201325393	-1.5844802356252787	-9.623540156415441e-05	-0.0182643029616126	1	1	0.003412057302560889	0.9965879426974391	1.0138912575808627	0.5815698562451133	1.0413662282001181	0.34552291921093015	0.1080757867277774	0.377158161713805	In	NA	Validation
Cpd02041	0.8048989133181923	0.208539652247671	18.205986641221546	0.9562459711619926	4.669824851569152	-0.04624103139013494	1	1	0.15654756121445224	0.8434524387855478	1.1854793149277587	1.3166774709376525	1.2508333723789202	0.013947703386568651	3.3134895564192086	0.822020793723659	In	2.7134597880862414	Validation
Cpd02043	-0.2890665311438506	-0.028824366896883998	-25.335721625702448	-4.342172543317586	-0.5033929386982672	-0.033099467796777436	1	1	0.2299497178368093	0.7700502821631907	0.35630317037657216	0.47772757608640715	0.6558502569064122	0.7054131032290216	0.23738490799116765	0.6130545958423624	In	NA	Validation
Cpd02052	-0.6931010866818079	-0.057460347752329	-17.310013358778466	-7.214754028838008	-0.8651751484308461	-0.05324103139013493	1	1	0.07385710299630932	0.9261428970036907	0.05006331908843614	0.6942075158796477	0.30440592513708914	1.0802967973043853	0.48571066234742616	0.933328963012467	In	NA	Validation
Cpd02056	-0.5361010866818079	-0.055460347752329	-42.010013358778465	-7.660754028838007	-0.9991751484308464	-0.04324103139013494	1	1	0.3773672869547433	0.6226327130452567	0.16906219181658944	0.6790880798885401	1.3860145141855578	1.1385016309706864	0.5776876866138635	0.774317292599884	In	NA	Validation
Cpd02057	-2.408101086681808	-0.04546034775232899	-11.962013358778465	-7.388754028838007	-2.6711751484308466	-0.07824103139013494	1	1	0.1938959682413146	0.8061040317586854	1.2498288256808814	0.6034908999330024	0.07021796018845707	1.1030045126809243	1.7253413028338844	1.3308581390439251	In	NA	Validation
Cpd02064	-0.5221010866818077	-0.07346034775232901	-20.718013358778464	-7.633754028838007	-0.7581751484308468	-0.03724103139013493	1	1	0.088997741208931	0.911002258791069	0.17967355626368609	0.8151630038085079	0.45364163653292633	1.134978019963982	0.4122663220749731	0.678910290352334	In	NA	Validation
Cpd02068	-0.4895496892344421	-0.04094762988896925	-29.02482207426952	-5.384025585592487	-0.6828384574668023	-0.033263933376041305	1	1	0.30431220720434315	0.6956877927956568	0.20434603780484908	0.5693760254925049	0.8173953067457929	0.8413792086782151	0.3605555410827866	0.6156697904907745	In	NA	Validation
Cpd02070	-1.6218805163021108	-0.027413795302503083	-21.763919818630427	-4.323123329953388	-1.59562041235402	-0.06183536194746987	1	1	0.4959261516165776	0.5040738483834224	0.653909325102094	0.4670640526203488	0.4994416936307871	0.7029271025668309	0.9870851531322457	1.0699888488124405	In	NA	Validation
Cpd02075	-0.3281010866818086	-0.07546034775232903	-20.718013358778464	-7.592754028838008	-0.7591751484308462	-0.03824103139013494	1	1	0.05788487409436338	0.9421151259056366	0.3267167493163079	0.8302824397996156	0.45364163653292633	1.129627351398246	0.4129527177784536	0.6948114573935924	In	NA	Validation
Cpd02088	-0.034121476198795436	-0.027176015248532408	-13.215941405922234	-2.8322824334274763	-0.3308654661707951	-0.01771485241216205	1	1	0.0978503891362813	0.9021496108637187	0.5495399483770732	0.4652665024673629	0.1251272454451159	0.5083662361874366	0.11896279211589633	0.36842125674608067	In	NA	Validation
Cpd02091	-0.08741817949549896	-0.027176015248532408	-11.655501845482677	-2.610853861998905	-0.28910722441255304	-0.018813753511063156	1	1	0.10340825439622792	0.8965917456037721	0.5091434667692097	0.4652665024673629	0.056795875758377364	0.47946889724356506	0.09030011438812338	0.38589506668152945	In	NA	Validation
Cpd02094	-2.212101086681808	-0.051460347752328994	-23.674013358778467	-7.472754028838008	-2.2651751484308464	-0.05924103139013494	1	-1	0.5063827734760729	0.49361722652392714	1.101269723421531	0.648849207906325	0.583084348647391	1.1139668580351156	1.4466646472206495	1.028735965260017	In	NA	Validation
Cpd02098	-0.2286474335953448	-0.04094762988896925	-29.80677696148757	-4.477258668299253	-0.4888534950607866	-0.03702333187228191	1	1	0.27943592294942043	0.7205640770505796	0.40209810349456276	0.5693760254925049	0.8516369716147594	0.7230423979267415	0.22740509634739867	0.6754486139541518	In	NA	Validation
Cpd02100	0.07302138094406138	-0.02827491634743352	-18.39890843888927	-2.788875840020883	-0.07537096067628968	-0.009473094170403807	1	1	0.17856741012488186	0.8214325898751181	0.6307493701660766	0.47357388488005947	0.3520884462391322	0.5027014972877695	0.05640753871850267	0.23736768223021537	In	NA	Validation
Cpd02104	-0.4261010866818076	-0.06446034775232913	-40.08101335877847	-7.621754028838008	-0.7621751484308472	-0.05224103139013493	1	1	0.31051783648758513	0.6894821635124149	0.2524371981866334	0.747125541848525	1.301543948668372	1.133411970627669	0.41501190488889694	0.9174277959712087	In	NA	Validation
Cpd02108	-0.3491010866818085	-0.057460347752329	-29.692013358778468	-7.449754028838007	-0.5301751484308461	-0.034241031390134936	1	1	0.18264822989166207	0.8173517701083379	0.31079970264566326	0.6942075158796477	0.8466114939467305	1.110965263473849	0.25576810168133346	0.6312067892285591	In	NA	Validation
Cpd02113	-0.3491010866818085	-0.06946034775232901	-40.08101335877847	-7.650754028838008	-0.7901751484308468	-0.040241031390134935	1	1	0.30176288626843606	0.6982371137315639	0.31079970264566326	0.7849241318262928	1.301543948668372	1.1371965898570924	0.4342309845863611	0.7266137914761089	In	NA	Validation
Cpd02114	-1.6534594636705322	-0.04320326898671353	-19.376701773517645	-5.731394006645117	-1.9008835702487563	-0.0588278431504774	1	1	0.29802126128291506	0.7019787387170849	0.6778447336293795	0.5864280209711971	0.3949058417471644	0.8867122157820134	1.1966164731421962	1.0221657900417391	In	NA	Validation
Cpd02116	2.908946551367061	0.1748418437952412	39.54435085806129	1.1858992264375887	4.397612670352746	-0.0295045348798007	1	1	0.0001444456784428505	0.9998555543215571	2.780251907884121	1.0619315419690956	2.1852365308071944	0.016022990613970934	3.1266442847971105	0.5558909670273974	Outlier	3.2352340590610202	Validation
Cpd02119	0.3736082055023997	-0.06200026146791648	-22.654145382540197	-5.744175961532337	0.1246803395256794	-0.0219857378873195	1	1	0.07274785411892948	0.9272521458810705	0.8585805375506463	0.7285279832936357	0.5384245120969945	0.8883803134460061	0.1937218916528967	0.43633332010064313	In	NA	Validation
Cpd02123	-1.848101086681808	-0.08546034775232902	-17.99301335877847	-6.989754028838007	-1.7841751484308466	-0.05824103139013494	1	1	0.3383627853135124	0.6616372146864876	0.8253742477970227	0.9058796197551532	0.3343143731662433	1.050933372248516	1.1165083138463494	1.0128347982187587	In	NA	Validation
Cpd02128	-2.1001010866818084	-0.049460347752328986	-21.44501335877847	-7.455754028838007	-2.4141751484308465	-0.06424103139013493	1	1	0.32980258703585685	0.6701974129641431	1.0163788078447595	0.6337297719152175	0.4854768367045152	1.1117482881420055	1.5489376070392997	1.1082418004663084	In	NA	Validation
Cpd02132	-2.195101086681808	-0.057460347752329	-30.042013358778465	-7.354754028838007	-2.6511751484308466	-0.08024103139013494	1	1	0.48852771514348126	0.5114722848565187	1.0883844951643424	0.6942075158796477	0.8619379314433686	1.098567372894704	1.7116133887642668	1.3626604731264418	In	NA	Validation
Cpd02138	-0.3053391629186526	-0.03718823139272857	-20.408280720886065	-5.579514307396997	-0.3858459762637951	-0.03852709127077815	1	1	0.12319627300640734	0.8768037269935927	0.3439692542140132	0.5409560330280164	0.4400784996319928	0.8668912905981015	0.15670117801891834	0.6993601433395026	In	NA	Validation
Cpd02142	-0.4791010866818084	-0.06546034775232899	-14.83901335877846	-7.613754028838008	-0.8601751484308462	-0.057241031390134936	1	1	0.030902508708159915	0.9690974912918401	0.21226560420833898	0.7546852598440777	0.19620127641082305	1.1323679377367937	0.48227868383002187	0.9969336311775003	In	NA	Validation
Cpd02145	0.6081862161088967	-0.014538652611169826	14.515377275396444	4.607278006132963	0.35649717119184243	0.038878554181244536	1	1	0.051289633937906975	0.948710366062093	1.0363800205378177	0.36973160472135425	1.0892222473222744	0.46252698788209073	0.35283996890309993	0.5314799549295272	In	NA	Validation
Cpd02149	-0.023101086681807992	-0.07946034775232902	-21.612013358778466	-5.730754028838008	-0.8191751484308458	0.06875896860986506	1	1	0.19569666343950665	0.8043033365604934	0.5578929033423387	0.8605213117818306	0.4927897368814823	0.8866286960470068	0.4541364599873058	1.0066134160210474	In	NA	Validation
Cpd02152	0.19089891331819156	0.05153965224767098	14.868986641221525	6.428245971161992	1.9668248515691529	0.011758968609865056	1	1	0.4601912079412468	0.5398087920587532	0.7200951884622414	0.1298017456357121	1.1047067383038285	0.7001707939721747	1.4581619699104076	0.10024689466932325	In	NA	Validation
Cpd02154	-0.5151135990088781	0.04025537762982781	22.500741835504922	5.894169903129318	0.7306953771196637	-0.024993256684311984	1	1	0.21524020546115907	0.7847597945388409	0.18496975471133248	0.04449581174043254	1.4388999353747673	0.6304716713152377	0.6096880097022077	0.4841563788713449	In	NA	Validation
Cpd02162	0.8066909122693173	0.016947106953136143	42.02480198588084	5.596425542227062	1.7720487605783108	-0.04529400856401123	1	1	0.0035645055084235766	0.9964354944915764	1.1868375687819874	0.13170814153939148	2.293855042732886	0.5916148080834106	1.3244684979134937	0.8069620255735813	In	NA	Validation
Cpd02164	1.072898913318192	0.022539652247671068	55.89298664122153	7.443245971161991	2.356824851569153	-0.06024103139013494	1	1	0.0011816474973797009	0.9988183525026203	1.3886111486293196	0.08943007623534631	2.9011403721955045	0.8326324670019853	1.7258562942679483	1.0446371323012753	In	NA	Validation
Cpd02168	2.1781194836978885	0.06732304680276016	25.863147850542497	-0.7652285931112839	2.114154023736205	0.015608247075086512	1	1	0.0003605639033024133	0.9996394360966976	2.2263181676812334	0.24911975748474502	1.586139094311321	0.23860721162489645	1.559288080683266	0.16145491453312805	In	NA	Validation
Cpd02173	2.5277435438482643	0.04476665582531653	5.845854617459798	-1.239664683336848	2.4750562793753024	0.033653359857041404	1	1	0.002166636250999887	0.9978333637490001	2.4913173335190346	0.07859980269781794	0.7095853983435462	0.30052307197662104	1.8070098383304984	0.44839326715733835	In	NA	Validation
Cpd02180	0.3848989133181924	0.04753965224767098	12.743986641221525	7.032245971161992	2.249824851569154	0.0077589686098650515	1	-1	0.5088020460530536	0.4911979539469465	0.8671383815148647	0.09956287365349707	1.011653367788525	0.7789952772332641	1.6524119539954956	0.036642226504289915	In	NA	Validation
Cpd02186	3.5558989133181913	0.09553965224767104	50.35598664122154	1.4632459711619925	3.3918248515691536	-0.010241031390134936	1	1	5.522194342355569e-06	0.9999944778056576	3.270612428782215	0.462429337440078	2.658676130998688	0.05221788107265701	2.436275847370653	0.24957878023835955	Outlier	3.339734902153035	Validation
Cpd02191	1.0498989133181924	0.059539652247670986	19.565986641221546	3.118245971161992	2.9578248515691525	-0.05824103139013494	1	1	0.027476452178036515	0.9725235478219635	1.371178192751947	0.1902794896001422	1.3103875295087144	0.26820218537249624	2.138380112059953	1.0128347982187587	In	NA	Validation
Cpd02193	-0.7101010866818074	-0.017460347752328964	-20.718013358778464	-7.325754028838007	0.13782485156915314	-0.05424103139013493	1	1	0.24115041620628852	0.7588495837937115	0.03717809083124798	0.391818796057497	0.45364163653292633	1.0947827536652808	0.20274422824388966	0.9492301300537254	In	NA	Validation
Cpd02200	-0.4721010866818078	-0.0484603477523291	-12.111013358778465	-7.897754028838007	-1.0261751484308466	-0.04324103139013494	1	1	0.02096853659016973	0.9790314634098303	0.21757128643188767	0.6261700539196646	0.07674264357988302	1.1694311053628688	0.5962203706078472	0.774317292599884	In	NA	Validation
Cpd02202	-1.2517038937812133	-0.008494696567213716	2.0758168358360063	2.4127725116274688	-1.1237226090279375	0.003713719016409376	1	-1	0.5029945498721169	0.49700545012788305	0.37333225000462944	0.3240410014515233	0.5444961171434842	0.17613499844828787	0.6631765284471602	0.02768196300483107	In	NA	Validation
Cpd02214	-0.5011010866818078	-0.06546034775232899	-34.202013358778466	-7.378754028838007	-0.5321751484308468	-0.012241031390134938	1	1	0.4206384718188587	0.5793615281811413	0.19559060293433073	0.7546852598440777	1.0441035885462686	1.10169947156733	0.2571408930882957	0.2813811143208762	In	NA	Validation
Cpd02229	0.4268675347902153	-0.017285905358422515	7.893948703967881	4.262223061078018	0.15814552284019426	0.040526905829596185	1	1	0.109714870932907	0.890285129067093	0.8989486913564271	0.39050006075309496	0.799271072640976	0.41749589890752187	0.21669224969617948	0.5576906698327002	In	NA	Validation
Cpd02236	-0.015113599008878103	0.056044851314038434	30.739087700166568	6.555824038467662	1.2705450011798147	-0.024993256684311984	1	1	0.07061611746197183	0.9293838825380282	0.5639470563933493	0.16385978009128213	1.7996556295759805	0.7168202562748534	0.9802384721828602	0.4841563788713449	In	NA	Validation
Cpd02237	-0.8751010866818074	-0.052460347752328884	6.363986641221531	-7.409754028838007	-1.132175148430847	-0.05024103139013494	1	1	0.0077597549296340995	0.9922402450703659	0.0878844187238176	0.656408925901878	0.73227430713552	1.105745099019472	0.6689783151768202	0.8856254618886922	In	NA	Validation
Cpd02242	-0.2111010866818077	0.01353965224767095	8.769986641221536	-6.023754028838008	1.331824851569153	-0.05424103139013493	1	1	0.02339540938534157	0.9766045906146584	0.4153974379099005	0.15746753819533102	0.8376326174695533	0.9248664006753167	1.0223006982000529	0.9492301300537254	In	NA	Validation
Cpd02246	-0.14210108668180774	0.019539652247670958	-19.44101335877848	-6.487754028838007	1.4908248515691538	-0.06324103139013493	1	1	0.25145235621639817	0.7485476437836018	0.4676963055420188	0.11210923022200842	0.39772203458090705	0.9854203083460873	1.1314376150535121	1.09234063342505	In	NA	Validation
Cpd02247	-0.5221010866818077	-0.061460347752328996	-10.745013358778463	-7.418754028838007	-0.5081751484308468	-0.031241031390134937	1	1	0.0497440306492376	0.9502559693507624	0.17967355626368609	0.7244463878618628	0.016925747521574924	1.1069196360217068	0.2406673962047547	0.5835032881047842	In	NA	Validation
Cpd02249	-0.8241010866818081	-0.05846034775232911	-17.310013358778466	-6.888754028838007	-1.0551751484308465	-0.040241031390134935	1	1	0.10480903453296686	0.8951909654670331	0.04922873395225244	0.7017672338752022	0.30440592513708914	1.0377524570012144	0.6161258460087924	0.7266137914761089	In	NA	Validation
Cpd02255	-0.4031010866818079	-0.06546034775232899	-32.03701335877847	-7.374754028838008	-0.6231751484308471	-0.014241031390134941	1	1	0.2877095062823075	0.7122904937176925	0.26987015406400594	0.7546852598440777	0.9492986251742065	1.1011774551218925	0.3196029021050554	0.31318344840339285	In	NA	Validation
Cpd02263	-0.035101086681807565	0.11553965224767106	33.88098664122154	8.250245971161991	2.563824851569154	-0.05224103139013493	1	1	0.19228302170493772	0.8077169782950623	0.5487974481019705	0.6136236973511534	1.9372388231212174	0.937949284869037	1.86794020488849	0.9174277959712087	In	NA	Validation
Cpd02264	-0.9661010866818076	-0.0444603477523291	10.308986641221523	-7.380754028838007	-1.1411751484308468	-0.06624103139013493	1	1	0.005030609399365171	0.9949693906006348	0.1568582876299448	0.5959311819374495	0.9050251526333419	1.1019604797900489	0.6751558765081478	1.140044134548825	In	NA	Validation
Cpd02266	3.8728989133181937	0.23953965224767115	105.47198664122152	7.529245971161992	5.5538248515691535	-0.06024103139013494	1	1	2.0663791266972709e-07	0.9999997933620873	3.510884038048615	1.5510287287998203	5.072195928326436	0.8438558205788955	3.920263358296302	1.0446371323012753	Outlier	4.893923698294149	Validation
Cpd02269	0.18389891331819186	0.12253965224767095	66.64198664122154	8.979245971161994	2.866824851569153	-0.04424103139013494	1	1	0.009171860774061624	0.9908281392259384	0.7147895062386934	0.6665417233200289	3.3718371626279735	1.033086782050054	2.0759181030431937	0.7902184596411423	In	2.8263985684407418	Validation
Cpd02271	-0.8191010866818083	-0.055460347752329	-14.351013358778474	-6.894754028838007	-1.0891751484308465	-0.05224103139013493	1	1	0.0641909257816462	0.9358090742183538	0.04543896093543235	0.6790880798885401	0.17483184355836803	1.038535481669371	0.6394632999271421	0.9174277959712087	In	NA	Validation
Cpd02278	-0.313609839610382	-0.05222582537769098	-13.45940854043494	-5.737409044239103	-0.6482519913013886	-0.030256414579048818	1	1	0.054859411220466	0.945140588779534	0.33770045674258126	0.6546360028859678	0.13578862778681472	0.8874972029180099	0.33681553930826	0.5678467317200727	In	NA	Validation
Cpd02283	0.3188989133181925	0.04253965224767109	18.48498664122154	3.4212459711619942	1.7798248515691537	-0.06324103139013493	1	1	0.0487678099002804	0.9512321900997196	0.8171133776928385	0.061764283675729066	1.2630507325548115	0.3077449311144006	1.3298059733594847	1.09234063342505	In	NA	Validation
Cpd02288	-0.8459406666780513	-0.0386919907912248	-19.99098748780336	-5.422371450254141	-1.1241918409254488	-0.0588278431504774	1	1	0.14440126029317946	0.8555987397068205	0.06578214414594204	0.5523240300138116	0.421805303475958	0.8463835016701929	0.6634986072055481	1.0221657900417391	In	NA	Validation
Cpd02292	0.06093346885614915	-0.02827491634743352	-5.801106241087068	-2.8548099059549488	-0.11053579584112437	-0.008374193071502707	1	1	0.055404399597545284	0.9445956004024547	0.6215872815539838	0.47357388488005947	0.19956706227408788	0.5113061639708081	0.032270546947746996	0.21989387229476667	In	NA	Validation
Cpd02300	-0.2231324652097846	-0.0343188723913895	-20.87033701031784	-4.1960186971637405	-0.43141491672024507	-0.032000566697876334	1	1	0.15755388876625265	0.8424461112337474	0.40627819916980523	0.5192644881498895	0.4603118620317205	0.6863394254149526	0.18797950296040136	0.5955807859069137	In	NA	Validation
Cpd02306	0.7465405363294676	0.08386440018621882	53.123298226482355	7.770109752753379	3.6840788357662797	-0.03852709127077815	1	1	0.019604014752505727	0.9803959852474943	1.141246314444301	0.37416772432849155	2.7798562111278957	0.8752895343541489	2.6368777264487275	0.6993601433395026	In	NA	Validation
Cpd02310	3.0224803859535285	0.08085688138922617	42.10750875279813	-0.8328977660436145	2.963026204187333	-0.014466940894838291	1	1	1.4354975808039683e-05	0.999985645024192	2.8663054004465045	0.3514317303569	2.297476757286334	0.24743831690485715	2.141950298149361	0.3167756731738888	In	NA	Validation
Cpd02312	-0.3641010866818082	-0.08546034775232902	-14.83901335877846	-7.014754028838008	-0.5421751484308466	-0.04224103139013494	1	1	0.05034340059387543	0.9496565994061246	0.299430383595203	0.9058796197551532	0.19620127641082305	1.0541959750325016	0.26400485012310426	0.7584161255586257	In	NA	Validation
Cpd02318	0.5588989133181919	-0.03546034775232898	6.387986641221532	8.630245971161994	0.04682485156915295	0.08475896860986505	1	1	0.3894592785977279	0.6105407214022721	0.9990224825002061	0.5278937199774648	0.7333252628495752	0.9875408471856166	0.14028221922713002	1.26103208868118	In	NA	Validation
Cpd02324	0.10589891331819157	0.13853965224767115	47.182986641221525	9.441245971161994	3.4238248515691536	-0.027241031390134937	1	1	0.17839807324567836	0.8216019267543216	0.6556690471762986	0.7874972112488905	2.519731027636307	1.0933796814981058	2.458240509882041	0.519898619939751	In	NA	Validation
Cpd02325	-0.35010108668180795	-0.09746034775232904	-25.72501335877847	-7.136754028838007	-0.3041751484308461	-0.008241031390134934	1	1	0.24842223431620392	0.7515777656837961	0.31004174804229967	0.9965962357017983	0.672897272377691	1.0701174766183505	0.10064267269465599	0.2177764461558429	In	NA	Validation
Cpd02326	-0.14368502758030688	-0.009368682520548174	58.380441083625186	9.68364358733984	-0.6234399612262004	0.1516984726389963	1	1	0.025184979684267694	0.9748150203157323	0.4664957502465448	0.3306480887908071	3.0100655580161746	1.1250135669930375	0.31978466847001263	2.32544832390738	In	2.7327851058221713	Validation
Cpd02329	0.17589891331819185	0.12853965224767114	52.43998664122152	9.682245971161992	3.068824851569153	-0.05924103139013494	1	1	0.04734730996745351	0.9526526900325465	0.7087258694117812	0.7119000312933529	2.749934118835813	1.1248311723357256	2.2145700351463304	1.028735965260017	In	NA	Validation
Cpd02331	-1.7191010866818075	-0.062460347752328886	-29.273013358778467	-7.699754028838007	-1.9941751484308463	-0.048241031390134935	1	1	0.460035339373858	0.539964660626142	0.727598103963062	0.7320061058574157	0.8282635587721836	1.1435912913137039	1.2606514115773326	0.8538231278061755	In	NA	Validation
Cpd02343	0.359322491216686	0.08160876108847455	22.141343339264303	6.825748850497737	1.473552519976807	-0.03927897097002626	1	1	0.07300115691968168	0.9269988430803183	0.8477526146454464	0.35711572884979953	1.4231619394061457	0.7520465540026967	1.1195819608594284	0.7113159080321778	In	NA	Validation
Cpd02349	-1.3111010866818074	0.015539652247670952	-15.103013358778467	-0.7387540288380077	-1.0801751484308468	-0.02124103139013493	1	-1	0.6584561440117931	0.34154385598820697	0.4183526257905362	0.1423481022042235	0.20776178926543043	0.2351521721407847	0.6332857385958145	0.4244916176922009	In	NA	Validation
Cpd02356	-1.6141010866818082	-0.06546034775232899	-20.204013358778468	-7.529754028838007	-1.692175148430847	-0.041241031390134936	1	1	0.2989668543248716	0.7010331456751284	0.648012870609839	0.7546852598440777	0.4311336683235778	1.1214055923826023	1.0533599091261092	0.7425149585173674	In	NA	Validation
Cpd02357	-1.6141010866818082	-0.06546034775232899	-20.204013358778468	-7.529754028838007	-1.692175148430847	-0.041241031390134936	1	1	0.2989668543248716	0.7010331456751284	0.648012870609839	0.7546852598440777	0.4311336683235778	1.1214055923826023	1.0533599091261092	0.7425149585173674	In	NA	Validation
Cpd02362	1.4978989133181917	0.03253965224767108	-3.4770133587784784	-3.776754028838007	1.9258248515691545	0.05675896860986505	1	1	0.024246804000988886	0.9757531959990111	1.7107418550590336	0.013832896279808604	0.3013386745514718	0.631623662450701	1.4300197460676927	0.8157994115259473	In	NA	Validation
Cpd02364	0.2944499523726325	-0.03596722403974121	-24.830227120207947	-3.2179967191417624	0.0652883799830511	0.02404338934607971	1	1	0.2966466579210002	0.7033533420789998	0.7985821751966838	0.5317255617689345	0.6337147427825393	0.5587035362832127	0.15295550580152675	0.2955835208009699	In	NA	Validation
Cpd02365	0.5493950073176882	-0.027176015248532408	0.9675750775942502	-1.3229417740868172	0.7553982700929418	-0.013319248016557657	1	1	0.03331867061275129	0.9666813293872487	0.9918189531971854	0.4652665024673629	0.4959664084610365	0.31139107470154354	0.6266439693026137	0.2985260170042859	In	NA	Validation
Cpd02368	0.5653290732517541	-0.015088103160620312	12.528564088583266	5.300684599539556	0.2762773909720623	0.04876866407135444	1	1	0.08647742761629129	0.9135225723837087	1.0038962518222165	0.37388529592770203	1.0022200526788778	0.5530193991653806	0.29777745642606285	0.6887442443485657	In	NA	Validation
Cpd02375	1.0518036942242048	0.033488460336594805	-23.73610026975825	-4.859965435216546	1.3773119184730471	-0.05055716645874807	1	1	0.046984685968800344	0.9530153140311997	1.3726219302080591	0.006660174695644948	0.585803123391651	0.7729872044545193	1.0535228254868327	0.8906523784223093	In	NA	Validation
Cpd02376	0.8458989133181918	0.037539652247670974	31.384986641221534	5.667245971161993	2.1998248515691534	-0.05124103139013494	1	1	0.013901368971720895	0.9860986310282791	1.2165554536656837	0.02396569369795939	1.827939428859477	0.6008571652276566	1.6180921688214513	0.9015266289299505	In	NA	Validation
Cpd02377	-0.8626929047702241	-0.017835355907873125	-5.912644702625532	-1.6092055103505534	-0.8467995321048606	-0.03639617109348073	1	1	0.18215311072401863	0.8178468892759814	0.07847958012455468	0.3946537519594436	0.19468281296197232	0.3487496692170696	0.47309771825245667	0.6654760256487084	In	NA	Validation
Cpd02379	-1.0572188621667729	0.014691467855391696	-9.607528841186816	-0.4509428788255695	-0.8783271792713134	-0.01973009878957514	1	1	0.4538543950999485	0.5461456049000515	0.2259214250070647	0.14876013701808483	0.03288449637060236	0.1975916337690789	0.4947381598083709	0.4004660260226169	In	NA	Validation
Cpd02386	-1.4241010866818078	-0.08046034775232891	-29.233013358778468	-7.494754028838007	-1.498175148430847	-0.03624103139013494	1	1	0.4878531301428247	0.5121468698571753	0.5040014959706723	0.8680810297773834	0.826511965915425	1.1168379484850226	0.9201991426508198	0.6630091233110758	In	NA	Validation
Cpd02387	-1.4451010866818077	-0.08746034775232903	-29.551013358778466	-7.494754028838007	-1.5311751484308465	-0.030241031390134933	1	-1	0.5244882091843095	0.4755117908156905	0.519918542641317	0.9209990557462607	0.8404371291266561	1.1168379484850226	0.9428502008656883	0.5676021210635258	In	NA	Validation
Cpd02392	0.16368072160340205	-0.032121070193587425	-23.484073274054108	-3.1910736422186847	-0.028667663972992995	0.02074668604937641	1	1	0.3012632461522211	0.6987367538477789	0.699465034756772	0.5026497233244974	0.574766906257008	0.5551899640543051	0.08846448091403795	0.24316209099462377	In	NA	Validation
Cpd02395	0.7884059963286769	-0.013439751512268724	17.09065200067117	4.770464819319776	0.5702334349281063	0.04327415857684894	1	1	0.036702997759636036	0.963297002240364	1.1729784325726547	0.36142422230865784	1.2019930676468322	0.48382353792261146	0.49954762200972636	0.601375194671322	In	NA	Validation
Cpd02398	0.08785654577922677	0.05688991881740167	27.81263002264919	8.933102181957137	1.271881786576458	-0.010571995269304905	1	1	0.1636157362004328	0.8363842637995672	0.6419937516445544	0.1702482521039149	1.6715065704873315	1.0270648278451178	0.9811560359355922	0.2548414921656641	In	NA	Validation
Cpd02400	-0.24142938848256246	0.15303733251704596	36.97141852723425	5.360335316663153	1.999868309450492	-0.11672257999258265	1	1	0.023588703998810745	0.9764112960011893	0.39240996194780475	0.897095585675068	2.0725682835171932	0.5608040629955476	1.48084285742831	1.9427596713777466	In	NA	Validation
Cpd02406	-1.6261010866818078	-0.07546034775232903	-25.052013358778467	-7.371754028838008	-1.7971751484308465	-0.034241031390134936	1	1	0.43160590289095213	0.5683940971090479	0.6571083258502071	0.8302824397996156	0.6434267225627266	1.1007859427878144	1.1254314579916007	0.6312067892285591	In	NA	Validation
Cpd02411	-0.9841214761987954	-0.05684634491886211	-11.368688658669493	0.19628899514395187	-1.4044918397971686	-0.02595661065392029	1	1	0.3721540154102021	0.6278459845897979	0.17051692481875869	0.689565827610167	0.0442363775272234	0.11312521321319471	0.8558953221167903	0.49947483126194586	In	NA	Validation
Cpd02412	-0.08052713284346437	-0.04169950958821729	-8.790235608104117	-2.55470227732181	-0.2309587582186821	-0.009955662699349577	1	1	0.09679442792309789	0.9032055720769021	0.5143665673011157	0.5750600239854019	0.0686736210942234	0.47214088458385767	0.05038725702864752	0.24504108501783636	In	NA	Validation
Cpd02418	-0.22210108668180786	0.10353965224767103	23.75198664122153	-2.390754028838007	2.325824851569154	0.0077589686098650515	1	1	0.08424732723385009	0.9157526727661499	0.407059937272896	0.522907081404508	1.493691721968507	0.45074496410654563	1.7045780274600422	0.036642226504289915	In	NA	Validation
Cpd02419	-0.22210108668180786	0.10353965224767103	23.75198664122153	-2.395754028838007	2.325824851569154	0.0077589686098650515	1	1	0.084136413776985	0.915863586223015	0.407059937272896	0.522907081404508	1.493691721968507	0.4513974846633427	1.7045780274600422	0.036642226504289915	In	NA	Validation
Cpd02420	1.0051871528708205	0.034240340035842844	-21.065423578028923	-4.8960556607804575	1.3607705650895885	-0.05130904615799619	1	1	0.03863070807104707	0.9613692919289529	1.3372887080963516	0.0009761762027480035	0.4688546679930279	0.7776971272704986	1.042168911594668	0.9026081431149847	In	NA	Validation
Cpd02421	0.9450367769309708	0.033488460336594805	-21.065423578028923	-4.89455190138196	1.3103946252399643	-0.05356468525574055	1	1	0.0408146331109106	0.9591853668890894	1.2916974537586652	0.006660174695644948	0.4688546679930279	0.7775008804864992	1.007591082923075	0.938475437193011	In	NA	Validation
Cpd02428	1.2209766265550317	0.03198470093809856	-23.00151380359283	-4.962221074314291	1.5712968808790633	-0.04905340706025183	1	1	0.03631741703082525	0.9636825829691748	1.5008473330328014	0.018028171681440098	0.5536357132214775	0.78633198576646	1.1866732702222211	0.8667408490369585	In	NA	Validation
Cpd02431	0.16148291940560008	-0.010692498765015915	14.296695956715126	7.491343940198896	-0.07482151012683895	0.01525218055487091	1	1	0.13882127669993816	0.8611787233000618	0.6977992004636644	0.3406557662769162	1.0796462314295554	0.8389094497093396	0.056784679214920857	0.1557930413173802	In	NA	Validation
Cpd02434	-0.4711010866818075	-0.02246034775232908	-25.052013358778467	-7.874754028838008	0.36982485156915335	-0.028241031390134938	1	1	0.31269471598618503	0.687305284013815	0.21832924103525192	0.42961738603526667	0.6434267225627266	1.1664295108016023	0.36198803145145253	0.5357997869810093	In	NA	Validation
Cpd02435	-0.5141010866818085	-0.0464603477523291	5.11998664122153	-4.0357540288380065	-0.8191751484308458	-0.032241031390134935	1	1	0.017628957642637277	0.9823710423573627	0.1857371930905977	0.6110506179285571	0.6777997692903258	0.6654242272927906	0.4541364599873058	0.5994044551460425	In	NA	Validation
Cpd02437	0.5999444578671386	0.08271409464157745	33.268124528143694	6.019915368770326	2.139464204158875	-0.03474781944512908	1	1	0.02440359796156899	0.975596402038431	1.030133141938664	0.36547173880228084	1.9104017006350882	0.646881971566194	1.5766608797797124	0.6392653107455354	In	NA	Validation
Cpd02445	2.0018989133181924	0.43053965224767105	32.308986641221516	22.14424597116199	3.356824851569153	0.0027589686098650613	1	1	0.24642395769938197	0.753576042300618	2.092750975154507	2.994934865950588	1.8684012238506011	2.751173408096811	2.412251997748822	0.0428636087020015	In	NA	Validation
Cpd02450	-1.5790233734449683	-0.03718823139272857	-16.124070194570276	-5.605830096870681	-1.8151692845344711	-0.0483015273610037	1	1	0.2499489704486315	0.7500510295513685	0.6214255563864928	0.5409560330280164	0.2524736857633686	0.8703256093180863	1.1377825557009786	0.8547850843442829	In	NA	Validation
Cpd02451	-0.6971010866818084	-0.0484603477523291	-30.042013358778465	-7.897754028838007	-1.147175148430847	-0.04224103139013494	1	1	0.1707263890520131	0.8292736109479869	0.047031500674979666	0.6261700539196646	0.8619379314433686	1.1694311053628688	0.6792742507290331	0.7584161255586257	In	NA	Validation
Cpd02456	-1.217101086681808	-0.06846034775232912	-17.919013358778454	-7.601754028838007	-1.4311751484308468	-0.025241031390134932	1	1	0.17788526676031702	0.822114733239683	0.3471048930743175	0.77736441383074	0.33107392638123906	1.1308018884004807	0.8742106305176012	0.48809628585723425	In	NA	Validation
Cpd02464	-0.2791010866818082	-0.00146034775232895	-11.846013358778476	-0.4477540288380073	-0.5101751484308465	0.018758968609865083	1	1	0.3060156935715399	0.6939843064284601	0.36385652488114584	0.2708633081286367	0.06513834090385745	0.1971754757351936	0.24204018761171628	0.2115550639581319	In	NA	Validation
Cpd02467	-1.7881010866818086	-0.055460347752329	-38.35001335877847	-7.116754028838008	-2.3971751484308466	-0.07024103139013492	1	-1	0.5809881685792102	0.4190118314207898	0.7798969715951811	0.6790880798885401	1.2257437677921412	1.0675073943911622	1.537268880080125	1.203648802713858	In	NA	Validation
Cpd02472	-0.3571010866818076	-0.0484603477523291	-15.004013358778465	-3.895754028838008	-0.8501751484308464	-0.032241031390134935	1	1	0.08987323212119558	0.9101267678788044	0.3047360658187517	0.6261700539196646	0.2034265969449527	0.6471536517024721	0.47541472679521324	0.5994044551460425	In	NA	Validation
Cpd02478	-0.2291010866818084	-0.06546034775232899	-48.39801335877847	-7.878754028838007	-0.6361751484308469	-0.02324103139013493	1	-1	0.5180425607434751	0.48195743925652496	0.40175425504934736	0.7546852598440777	1.6657438934099151	1.1669515272470397	0.3285260462503066	0.45629395177471754	In	NA	Validation
Cpd02485	-0.935101086681808	-0.009460347752328957	4.138986641221536	-7.902754028838007	-0.014175148430846109	-0.10024103139013492	1	1	0.015083316423828541	0.9849166835761715	0.13336169492566008	0.33134105209306686	0.6348419544783201	1.1700836259196659	0.09841208131479738	1.6806838139516076	In	NA	Validation
Cpd02486	-2.1001010866818084	-0.049460347752328986	-21.44501335877847	-7.455754028838007	-2.4141751484308465	-0.06424103139013493	1	1	0.32980258703585685	0.6701974129641431	1.0163788078447595	0.6337297719152175	0.4854768367045152	1.1117482881420055	1.5489376070392997	1.1082418004663084	In	NA	Validation
Cpd02497	-0.6301010866818073	-0.062460347752328886	-10.302013358778467	-6.045754028838007	-0.9061751484308465	-0.02924103139013494	1	1	0.05978699951667166	0.9402130004833283	0.09781445910037072	0.7320061058574157	0.002473143367026995	0.9277374911252239	0.5138528861901422	0.5517009540222676	In	NA	Validation
Cpd02498	-0.2351010866818077	0.014539652247671063	-14.88601335877847	-0.3437540288380072	-0.20317514843084705	0.009758968609865068	1	1	0.4011402205283354	0.5988597794716646	0.3972065274291637	0.14990782019977641	0.19825939801751488	0.18360304815381395	0.03131670664308841	0.06844456058680681	In	NA	Validation
Cpd02499	1.8158989133181915	0.4135396522476711	32.308986641221516	22.14424597116199	2.6658248515691545	0.0037589686098650774	1	1	0.1986633849783339	0.8013366150216661	1.951771418928796	2.866419660026174	1.8684012238506011	2.751173408096811	1.9379525666435393	0.026962441660742933	In	NA	Validation
Cpd02500	0.2746697325924135	-0.018384806457323613	9.65548716550633	5.059475808330765	-0.01987645518178371	0.042175257477947835	1	1	0.13538612077295564	0.8646138792270444	0.7835896665587144	0.39880744316579136	0.8764085272943855	0.5215406602165975	0.0944987288567273	0.5839013847358733	In	NA	Validation
Cpd02507	0.2471972051198861	-0.017285905358422515	7.247245407264581	5.063321962176918	-0.04240392770925644	0.040526905829596185	1	1	0.16930965061846492	0.8306903493815351	0.7627667378948675	0.39050006075309496	0.7709520507672817	0.5220425991064414	0.0790359685035866	0.5576906698327002	In	NA	Validation
Cpd02510	0.2993950073176882	-0.026077114149631316	7.671970681989846	4.157827456682414	-0.010535795841124176	0.05701042231311267	1	1	0.150671172821653	0.849328827178347	0.802330302356177	0.45695912005466655	0.7895506946996226	0.4038718433260441	0.10091011729583449	0.8197978188644308	In	NA	Validation
Cpd02512	0.7719224798451608	0.01073607266355547	4.53295969297886	-3.4262384773835204	0.12462903932371025	-0.004528039225348865	1	1	0.003961933178150967	0.996038066821849	1.1604846753743467	0.17866180922933597	0.6520939640586585	0.5858799418904764	0.19368667941467738	0.1587355375206963	In	NA	Validation
Cpd02525	0.2636807216034023	-0.017835355907873125	10.347794857814023	5.092992291847249	-0.03086546617079495	0.041076356379046726	1	1	0.12801373911272051	0.8719862608872795	0.7752604950931755	0.3946537519594436	0.906724557507516	0.525914699113809	0.08695591892836589	0.5664275748004245	In	NA	Validation
Cpd02526	0.25928511720779784	-0.018384806457323613	10.347794857814023	5.063871412726369	-0.0330632683685969	0.042175257477947835	1	1	0.12987743058585588	0.8701225694141441	0.7719288265069599	0.39880744316579136	0.906724557507516	0.5221143046621334	0.0854473569426938	0.5839013847358733	In	NA	Validation
Cpd02532	0.2993950073176882	-0.026077114149631316	7.671970681989846	4.157827456682414	-0.010535795841124176	0.05701042231311267	1	1	0.150671172821653	0.849328827178347	0.802330302356177	0.45695912005466655	0.7895506946996226	0.4038718433260441	0.10091011729583449	0.8197978188644308	In	NA	Validation
Cpd02534	-0.18686872894604795	-0.028824366896883998	4.650542110561277	3.907827456682414	-0.4396566749620036	0.031186246488936843	1	1	0.23665943667551548	0.7633405633244845	0.4337644650060836	0.47772757608640715	0.6572428771266029	0.3712458154861892	0.19363661040667252	0.4091632853813863	In	NA	Validation
Cpd02535	-0.05609949817681743	0.07337343530091818	1.6483443083634757	9.242442841297796	-0.2737226090279379	0.02019723549992586	1	-1	0.5444971326200537	0.4555028673799463	0.5328816054459955	0.2948589882943617	0.5257771715039479	1.0674350556997074	0.07974018048841779	0.23442518602689938	In	NA	Validation
Cpd02536	0.4032411611638421	-0.016736454808971905	25.505487165506338	4.841893390748346	0.04990376459843595	0.030087345390035762	1	1	0.018803655489527227	0.9811963445104728	0.881040972705519	0.3863463695467462	1.5704771967850024	0.4931452601625698	0.14239557190182117	0.3916894754459379	In	NA	Validation
Cpd02537	0.1642301721528528	-0.025527663600180824	3.4983443083634858	3.950684599539556	-0.058887444192773065	0.042175257477947835	1	1	0.21345812269950826	0.7865418773004917	0.699881493330049	0.45280542884831876	0.6067883411290361	0.3768388488301642	0.06772175361104464	0.5839013847358733	In	NA	Validation
Cpd02538	0.16972467764735816	-0.026626564699081926	0.309882769901941	3.8446406434956	-0.046250081555410105	0.04327415857684894	1	1	0.27138892068550413	0.7286110793144959	0.7040460790628185	0.46111281126101517	0.4671661797585624	0.3629996765816104	0.0763959850286603	0.601375194671322	In	NA	Validation
Cpd02544	-0.454101086681808	-0.05046034775232888	-46.97201335877847	-7.877754028838007	-0.9111751484308463	-0.04324103139013494	1	1	0.45991021713084523	0.5400897828691548	0.23121446929244013	0.6412894899107705	1.603299608066469	1.1668210231356804	0.5172848647075465	0.774317292599884	In	NA	Validation
Cpd02547	-0.5271010866818076	-0.0484603477523291	-32.35601335877847	-7.877754028838007	-0.8181751484308473	-0.04324103139013494	1	1	0.19931223868768821	0.8006877613123118	0.17588378324686602	0.6261700539196646	0.9632675782068569	1.1668210231356804	0.4534500642838259	0.774317292599884	In	NA	Validation
Cpd02548	0.4796147875374681	-0.023879311951829112	9.532410242429412	-1.1625022136472565	0.7240795887742603	-0.01716540186271151	1	1	0.015781219435186622	0.9842187805648134	0.9389287143910134	0.4403443552292736	0.8710190108120515	0.2904530524394828	0.6051469610067839	0.35968435177835645	In	NA	Validation
Cpd02550	-0.3521010866818077	-0.00146034775232895	-4.9290133587784615	0.2002459711619924	-0.5651751484308463	0.014758968609865072	1	1	0.21611893943081006	0.7838810605691899	0.3085258388355718	0.2708633081286367	0.2377558538511334	0.11260881157428981	0.27979195130316414	0.14795039579309846	In	NA	Validation
Cpd02554	0.4614829194056002	-0.026626564699081926	14.321421231440404	2.2545307533857093	0.05924442393909499	0.11030712560981594	1	1	0.07554498935343779	0.9244550106465622	0.9251855814728746	0.46111281126101517	1.0807289467943102	0.15548379840899496	0.14880696034092802	1.6672776007336922	In	NA	Validation
Cpd02556	-0.446101086681808	-0.06746034775232901	-24.918013358778467	-7.231754028838007	-0.6901751484308463	-0.03524103139013493	1	1	0.13383035493283946	0.8661696450671605	0.2372781061193524	0.7698046958351853	0.6375588864925851	1.0825153671974954	0.36559141423827335	0.6471079562698173	In	NA	Validation
Cpd02557	-0.4701010866818072	-0.0704603477523289	-24.918013358778467	-7.477754028838007	-0.6931751484308473	-0.02124103139013493	1	1	0.15749584423026342	0.8425041557697366	0.21908719563861617	0.7924838498218458	0.6375588864925851	1.1146193785919125	0.3676506013487167	0.4244916176922009	In	NA	Validation
Cpd02561	-0.2271010866818077	-0.07346034775232901	-27.586013358778477	-6.895754028838008	-0.3951751484308463	-0.02924103139013494	1	1	0.16901342751166815	0.8309865724883319	0.403270164256076	0.8151630038085079	0.7543901300383877	1.0386659857807305	0.16310468171141562	0.5517009540222676	In	NA	Validation
Cpd02571	0.3504939084165888	0.04260420453168737	21.52526738528656	4.795739544594501	1.8751784898731607	0.02129613659882696	1	1	0.1620413773343713	0.8379586226656287	0.841060949670932	0.06225228073886103	1.396184083400941	0.4871219934844429	1.3952563010026244	0.2518989959623481	In	NA	Validation
Cpd02573	-1.921101086681808	-0.0724603477523289	-32.35601335877847	-7.600754028838008	-2.3631751484308463	-0.06924103139013492	1	1	0.4939760066408708	0.5060239933591292	0.8807049338425972	0.8076032858129534	0.9632675782068569	1.1306713842891212	1.5139314261617751	1.1877476356725998	In	NA	Validation
Cpd02574	-1.981101086681808	-0.07546034775232903	-13.345013358778472	-7.581754028838008	-2.4241751484308467	-0.06824103139013493	1	1	0.13248182289092303	0.867518177109077	0.9261822100444392	0.8302824397996156	0.1307792832108878	1.1281918061732923	1.5558015640741087	1.1718464686313417	In	NA	Validation
Cpd02583	-0.4561010866818078	-0.061460347752328996	-45.44101335877847	-7.677754028838008	-0.8221751484308468	-0.02324103139013493	1	-1	0.5382015652642684	0.4617984347357315	0.22969856008571218	0.7244463878618628	1.5362573914740316	1.1407202008637964	0.45619564709774907	0.45629395177471754	In	NA	Validation
Cpd02586	-0.563101086681808	-0.060460347752328884	-45.44101335877847	-7.633754028838007	-0.9431751484308472	-0.03724103139013493	1	-1	0.5208894087451134	0.47911059125488664	0.14859741752576044	0.7168866698663081	1.5362573914740316	1.134978019963982	0.539249527218935	0.678910290352334	In	NA	Validation
Cpd02590	-0.648101086681808	-0.053460347752329	-22.181013358778472	-7.128754028838007	-0.6721751484308465	-0.03624103139013494	1	1	0.1598771616228385	0.8401228383771615	0.0841712762398176	0.6639686438974326	0.5177061452688745	1.0690734437274751	0.35323629157561776	0.6630091233110758	In	NA	Validation
Cpd02591	-1.0891010866818078	-0.036460347752329085	5.096986641221534	-4.6527540288380065	-1.2381751484308472	-0.10924103139013494	1	1	0.011963069390668712	0.9880369306093313	0.2500867038437211	0.5354534379730194	0.6767926033976898	0.7459452640015525	0.7417362597457928	1.8237943173229327	In	NA	Validation
Cpd02595	-0.01410108668180854	-0.06546034775232899	-41.178013358778465	-7.881754028838007	-0.1421751484308471	0.00075896860986506	1	1	0.4279606358784862	0.5720393641215138	0.5647144947726145	0.7546852598440777	1.3495813827649779	1.167343039581118	0.010553431269244852	0.07466594278451816	In	NA	Validation
Cpd02598	-0.31511359900887875	-0.013879960716036898	69.21953882798611	9.119733812903752	-0.8377256755119147	0.18553305910516169	1	1	0.01382349311835096	0.986176506881649	0.3365606753841387	0.36475207974819246	3.4847077125844605	1.051421022993365	0.466869462073057	2.8634577350777737	Outlier	3.2087634977125217	Validation
Cpd02610	0.4345598424825226	-0.02497821305073021	27.389553099572264	2.8583769072318637	0.008145522840194399	0.1042631695658599	1	1	0.022788327635648087	0.9772116723643519	0.9047791113823038	0.44865173764197	1.6529801075793076	0.23428820411449064	0.11373289417404855	1.5711716460887244	In	NA	Validation
Cpd02621	0.5841345212918735	-0.023654396806262388	10.802245594903416	5.832515767790973	0.21640966283395	0.05545787113523689	1	1	0.11660694584265008	0.8833930541573499	1.018149927732548	0.4386440601558602	0.9266248741283784	0.6224255531712736	0.2566845050549016	0.7951104432449256	In	NA	Validation
Cpd02623	0.01313127105395198	-0.019483707556224715	3.3192234292426024	4.882003280858238	-0.2484478837532125	0.036131301433991785	1	1	0.2754815207272756	0.7245184792727244	0.5853553856788903	0.4071148255784878	0.5989446698199243	0.49837976572808523	0.06239171765318684	0.48779543009090537	In	NA	Validation
Cpd02627	-0.2467588388361583	-0.02442876250127972	-15.067040307021134	1.09409119294615	-0.4632830485883773	0.040526905829596185	1	-1	0.5721894856061394	0.4278105143938607	0.38837048051889667	0.44449804643562224	0.2061865357530816	0.004041664787514914	0.20985365175264925	0.5576906698327002	In	NA	Validation
Cpd02636	-0.5411010866818078	-0.061460347752328996	-20.041013358778468	-7.364754028838007	-0.8101751484308464	-0.03624103139013494	1	1	0.0877910853727698	0.9122089146272302	0.16527241879976937	0.7244463878618628	0.42399592743228626	1.099872414008298	0.44795889865597827	0.6630091233110758	In	NA	Validation
Cpd02637	-0.35872262156526896	-0.04169950958821729	-34.34361906675073	-5.514852653261659	-0.5271993597224408	-0.027248895782056345	1	1	0.4089022258918188	0.5910977741081812	0.3035070159893168	0.5750600239854019	1.0503044772102805	0.8584526788861392	0.2537255330974172	0.5200236729493711	In	NA	Validation
Cpd02639	-0.164101086681808	-0.06646034775232912	-13.728013358778467	-7.897754028838007	-0.3601751484308462	-0.02424103139013493	1	1	0.03352831728930539	0.9664716827106946	0.45102130426800985	0.7622449778396324	0.14755078481435172	1.1694311053628688	0.139080832089585	0.47219511881597587	In	NA	Validation
Cpd02645	-0.2851010866818076	-0.0744603477523289	-43.79201335877847	-7.643754028838007	-0.6731751484308468	-0.031241031390134937	1	1	0.4162782134511208	0.5837217865488792	0.3593087972609621	0.8227227218040609	1.464047975954156	1.1362830610775763	0.35392268727909887	0.5835032881047842	In	NA	Validation
Cpd02647	-0.164101086681808	-0.07846034775232913	-23.31801335877847	-7.897754028838007	-0.6011751484308467	-0.030241031390134933	1	1	0.06268630030792932	0.9373136996920707	0.45102130426800985	0.8529615937862777	0.567495172222239	1.1694311053628688	0.30450219662847594	0.5676021210635258	In	NA	Validation
Cpd02650	1.9878989133181912	0.06653965224767089	10.214986641221527	-3.220754028838008	2.2558248515691544	0.04875896860986508	1	1	0.0026447522646906307	0.9973552477353094	2.0821396107074097	0.2431975155690178	0.9009089094199594	0.5590633765348639	1.656530328216381	0.6885900751958813	In	NA	Validation
Cpd02655	0.4746697325924134	-0.023329861402378502	29.83845419847337	3.1094758083307656	0.012541127235798309	0.10810932341201378	1	1	0.01838945316188101	0.981610546838119	0.9351805872315212	0.4361906640229249	1.7602170493728972	0.2670576430657296	0.11675001814539272	1.6323299808627953	In	NA	Validation
Cpd02662	1.871352566404656	0.06281176860727143	7.57442604603122	-2.853198517923313	1.8412216929091385	0.017112006473582745	1	1	0.0020542970410658556	0.9979457029589341	1.993802770559034	0.21501576652735957	0.7852792325106163	0.5110958712076843	1.3719485014625472	0.18536644391847878	In	NA	Validation
Cpd02667	-0.0068429223171493575	-0.03718823139272857	-15.32482207426952	-5.728386487848126	-0.10915424694048596	-0.0295045348798007	1	1	0.05709082857779446	0.9429091714222055	0.5702158538647807	0.5409560330280164	0.21747475330595395	0.8863197222140152	0.033218836177293924	0.5558909670273974	In	NA	Validation
Cpd02669	-0.7881010866818086	-0.03946034775232898	-25.640013358778468	-7.658754028838008	-1.109175148430846	-0.06024103139013494	1	1	0.12114918286176313	0.8788508171382369	0.02194236823114754	0.5581325919596799	0.6691751375570789	1.1382406227479676	0.6531912139967593	1.0446371323012753	In	NA	Validation
Cpd02673	-0.4881010866818079	-0.054460347752329115	-20.718013358778464	-7.852754028838007	-0.8971751484308471	-0.05024103139013494	1	1	0.05463506546596342	0.9453649345340366	0.20544401277806304	0.6715283618929873	0.45364163653292633	1.1635584203516949	0.5076753248588148	0.8856254618886922	In	NA	Validation
Cpd02674	-0.4881010866818079	-0.054460347752329115	-20.718013358778464	-7.852754028838007	-0.8971751484308471	-0.05024103139013494	1	1	0.05463506546596342	0.9453649345340366	0.20544401277806304	0.6715283618929873	0.45364163653292633	1.1635584203516949	0.5076753248588148	0.8856254618886922	In	NA	Validation
Cpd02675	-2.408101086681808	-0.04546034775232899	-11.962013358778465	-7.388754028838007	-2.6711751484308466	-0.07824103139013494	1	1	0.1938959682413146	0.8061040317586854	1.2498288256808814	0.6034908999330024	0.07021796018845707	1.1030045126809243	1.7253413028338844	1.3308581390439251	In	NA	Validation
Cpd02676	-2.4071010866818083	-0.0464603477523291	-11.962013358778465	-7.425754028838007	-2.713175148430847	-0.06524103139013493	1	1	0.2148381631049966	0.7851618368950034	1.2490708710775178	0.6110506179285571	0.07021796018845707	1.1078331648012227	1.7541699223800813	1.1241429675075667	In	NA	Validation
Cpd02679	-0.09456103663835604	0.3030437649712478	37.413179473198646	20.903981302836254	0.8746290393237104	-0.01771485241216205	1	-1	0.5529302879826685	0.4470697120173315	0.5037295053166095	2.0311019125479173	2.091912916450848	2.5893137697064756	0.7084834570253328	0.36842125674608067	In	NA	Validation
Cpd02688	-0.6011010866818074	-0.07146034775232901	6.363986641221531	-6.608754028838008	-0.8231751484308472	-0.040241031390134935	1	1	0.008586759717462922	0.9914132402825371	0.11979514259792763	0.8000435678174004	0.73227430713552	1.0012113058205772	0.4568820428012302	0.7266137914761089	In	NA	Validation
Cpd02689	-0.5361010866818079	-0.06746034775232901	-14.929013358778462	-6.613754028838008	-0.7541751484308463	-0.041241031390134936	1	1	0.06537461648968435	0.9346253835103157	0.16906219181658944	0.7698046958351853	0.20014236033853008	1.0018638263773743	0.4095207392610493	0.7425149585173674	In	NA	Validation
Cpd02690	-0.6011010866818074	-0.07146034775232901	6.363986641221531	-6.608754028838008	-0.8231751484308472	-0.040241031390134935	1	1	0.008586759717462922	0.9914132402825371	0.11979514259792763	0.8000435678174004	0.73227430713552	1.0012113058205772	0.4568820428012302	0.7266137914761089	In	NA	Validation
Cpd02691	-0.6011010866818074	-0.06946034775232901	6.363986641221531	-7.639754028838007	-0.8231751484308472	-0.03924103139013493	1	1	0.006462558490889836	0.9935374415091102	0.11979514259792763	0.7849241318262928	0.73227430713552	1.1357610446321382	0.4568820428012302	0.7107126244348505	In	NA	Validation
Cpd02692	-0.2621010866818079	-0.07146034775232901	-42.010013358778465	-7.657754028838007	-0.6901751484308463	-0.03624103139013494	1	1	0.3368337654304451	0.6631662345695549	0.37674175313833463	0.8000435678174004	1.3860145141855578	1.138110118636608	0.36559141423827335	0.6630091233110758	In	NA	Validation
Cpd02698	-0.006101086681807644	-0.06646034775232912	11.787986641221524	-5.959754028838008	-0.8251751484308459	0.05175896860986505	1	1	0.005299678691138898	0.9947003213088611	0.5707781315995275	0.7622449778396324	0.969790298511993	0.9165141375483139	0.4582548342081911	0.7362935763196558	In	NA	Validation
Cpd02703	0.5449994029220834	-0.010692498765015915	-16.714293054273885	-0.34491979606483897	0.4339696986643699	0.05426316956585992	1	1	0.33680316570786706	0.6631968342921329	0.9884872846109695	0.3406557662769162	0.27831943938718123	0.18375518556980355	0.40601677889804677	0.776113294025809	In	NA	Validation
Cpd02709	-0.08954968923444216	-0.020646878009269905	56.629313264076345	10.119733812903752	-0.5903572544592827	0.2163601267743346	1	1	0.076487964445909	0.923512035554091	0.5075278791504625	0.41590806618426995	2.933383983516347	1.1819251343527843	0.2970768406856827	3.3536440874774662	Outlier	3.182912698429332	Validation
Cpd02711	0.6308989133181919	0.006539652247670835	10.105986641221532	7.990245971161991	0.6168248515691532	0.06775896860986506	1	1	0.29264040943881575	0.7073595905611842	1.0535952139424165	0.21038556416420823	0.8961358188852923	0.9040182159155877	0.5315277702112282	0.990712248979789	In	NA	Validation
Cpd02714	2.4263180842407652	0.06678002870751144	15.939003649022816	3.7226626215175775	3.041662006356678	0.007559872862563226	1	1	0.005024271647286138	0.9949757283527139	2.4144414395112177	0.24501469381818194	1.1515625919907038	0.3470810432179888	2.1959255748981716	0.03347637176923944	In	NA	Validation
Cpd02716	-0.6041010866818084	-0.059460347752329	-11.87101335877847	-7.647754028838007	-0.7481751484308471	-0.056241031390134935	1	1	0.03440201870026849	0.9655979812997315	0.11752127878783478	0.7093269518707552	0.06623308643933132	1.1368050775230139	0.4054023650401646	0.981032464136242	In	NA	Validation
Cpd02727	-0.406101086681808	-0.062460347752328886	-37.98401335877846	-7.636754028838007	-0.7851751484308459	-0.05824103139013494	1	1	0.2347625511793684	0.7652374488206316	0.26759629025391374	0.7320061058574157	1.2097166931527992	1.1353695322980604	0.4307990060689561	1.0128347982187587	In	NA	Validation
Cpd02728	-0.3053391629186526	-0.04696266748295405	-28.559408540434926	-5.741920322434591	-0.5903572544592827	-0.04379024916551499	1	1	0.18936019322138808	0.8106398067786119	0.3439692542140132	0.6148480134356842	0.797014931213206	0.8880859432700073	0.2970768406856827	0.7830504961882304	In	NA	Validation
Cpd02738	0.4508989133181913	0.09853965224767114	21.36198664122153	2.6162459711619928	2.860824851569153	-0.022241031390134933	1	1	0.10588736773649565	0.8941126322635043	0.91716338533689	0.48510849142674006	1.3890340487771773	0.2026891214700677	2.0717997288223087	0.4403927847334593	In	NA	Validation
Cpd02742	-2.195101086681808	-0.057460347752329	-30.042013358778465	-7.393754028838007	-2.697175148430847	-0.06524103139013493	1	-1	0.5267323360857508	0.4732676639142492	1.0883844951643424	0.6942075158796477	0.8619379314433686	1.1036570332377214	1.7431875911243873	1.1241429675075667	In	NA	Validation
Cpd02752	0.07389891331819243	0.05553965224767099	18.314986641221534	6.428245971161992	1.8498248515691535	0.004758968609865064	1	1	0.38377347466266054	0.6162265253373395	0.6314144998686502	0.1600406176179272	1.255606462913587	0.7001707939721747	1.3778536726031458	0.011061274619484824	In	NA	Validation
Cpd02754	0.7058989133181912	0.03453965224767108	7.930986641221538	6.237245971161992	2.3658248515691542	0.011758968609865056	1	1	0.4371513391503177	0.5628486608496823	1.1104418091947186	0.00128653971129893	0.8008929572990405	0.6752445087025256	1.7320338555992771	0.10024689466932325	In	NA	Validation
Cpd02756	-0.02710108668180755	0.024539652247671077	-15.913013358778471	-6.450754028838007	1.4848248515691536	-0.048241031390134935	1	1	0.17947841492393224	0.8205215850760678	0.5548610849288829	0.07431064024423872	0.24323154461479335	0.9805916562257888	1.127319240832627	0.8538231278061755	In	NA	Validation
Cpd02758	4.2209766265550295	-0.06049650206942023	-8.645874705848472	-5.816356412660157	2.9209209410294377	-0.01221130179709394	1	1	4.747948620975606e-05	0.9999525205137902	3.7747111431249007	0.7171599863078405	0.07499515922387895	0.8978001590779643	2.11304942642385	0.2809083790958627	Outlier	3.104084515351272	Validation
Cpd02761	1.9976683558783397	0.06957868590050444	21.662395970843253	-0.7983112998782008	1.941973572608385	0.023127044067567708	1	1	0.0007751674600836589	0.9992248325399163	2.0895444046681746	0.26617175296343704	1.4021889196739037	0.24292464087287724	1.4411041588057318	0.2810125614598822	In	NA	Validation
Cpd02766	0.35928511720779804	-0.011241949314466405	18.27581683583601	5.9314538303087865	0.3191345338292053	0.040526905829596185	1	1	0.0868344417272463	0.9131655582727537	0.8477242868433634	0.34480945748326397	1.2538912241307392	0.6353373770997836	0.32719441514667186	0.5576906698327002	In	NA	Validation
Cpd02777	3.478871363397137	0.052285452817797735	37.55638093324928	-1.6629729540135394	3.3931013921572584	0.011096968879597798	1	1	1.4986639546910041e-05	0.9999850133604531	3.2122290427336986	0.13543978762679357	2.0981836828134	0.35576654167237526	2.4371520593456473	0.08972032637707562	Outlier	3.1293369603313193	Validation
Cpd02782	-0.05610108668180746	-0.08146034775232902	-0.2610133587784702	-6.779754028838007	-0.2601751484308465	-0.02124103139013493	1	1	0.01100126389202638	0.9889987361079736	0.5328804014313259	0.8756407477729381	0.44216674023486796	1.0235275088630378	0.07044126174149783	0.4244916176922009	In	NA	Validation
Cpd02789	-0.3871010866818079	-0.09446034775232892	-25.72501335877847	-7.108754028838008	-0.23217514843084694	-0.027241031390134937	1	1	0.22984401232919693	0.7701559876708031	0.28199742771783043	0.9739170817151362	0.672897272377691	1.0664633615002868	0.051222182044033664	0.519898619939751	In	NA	Validation
Cpd02794	-0.6801010866818071	-0.05646034775232911	-33.617013358778465	-7.491754028838008	-1.1811751484308468	-0.03824103139013494	1	1	0.249632593010629	0.750367406989371	0.05991672893216918	0.6866477978840947	1.0184865430161734	1.1164464361509445	0.7026117046473828	0.6948114573935924	In	NA	Validation
Cpd02797	-0.2481010866818085	-0.060460347752328884	-43.388013358778466	-6.027754028838007	-0.5521751484308473	-0.032241031390134935	1	-1	0.5221881645777087	0.4778118354222913	0.3873531175854307	0.7168866698663081	1.4463568881008935	0.9253884171207544	0.27086880715791345	0.5994044551460425	In	NA	Validation
Cpd02806	-0.5346624711893291	-0.03718823139272857	4.784952361820699	-4.219363931457148	-0.8392294349104108	-0.040782730368522514	1	1	0.015465150064683741	0.9845348499353163	0.1701525970515846	0.5409560330280164	0.6631286780261314	0.6893860744708913	0.46790163606325375	0.7352274374175288	In	NA	Validation
Cpd02807	-0.967101086681808	-0.0484603477523291	6.363986641221531	-7.356754028838007	-1.1061751484308466	-0.05424103139013493	1	1	0.009449704188097208	0.9905502958119028	0.15761624223330917	0.6261700539196646	0.73227430713552	1.0988283811174229	0.6511320268863171	0.9492301300537254	In	NA	Validation
Cpd02808	-0.2263917944975997	0.052285452817797735	12.773674166331975	4.764094715159394	1.4269359786234241	-0.018226339391078896	1	1	0.38722892542122245	0.6127710745787776	0.4038077755322266	0.13543978762679357	1.0129533792114829	0.4829922131398938	1.087584567163328	0.376554496637266	In	NA	Validation
Cpd02809	-0.7091010866818088	0.1075396522476708	65.45798664122152	8.118245971161993	1.587824851569153	-0.05824103139013494	1	1	0.01379875912163564	0.9862012408783644	0.03793604543461092	0.5531459533867213	3.319990014067917	0.9207227421695938	1.1980179982911565	1.0128347982187587	In	2.618766398893642	Validation
Cpd02812	0.8036833934723252	0.021458385148624703	-0.12557395396877902	1.4189819332045048	0.22167282072868655	-0.006196264203108972	1	1	0.024911191874133043	0.975088808125867	1.1845580060651035	0.09760415058200732	0.4480976075845754	0.04644124213383547	0.2602971140205902	0.18526226155445918	In	NA	Validation
Cpd02815	-0.7101010866818074	-0.05846034775232911	-20.718013358778464	-7.325754028838007	-1.0931751484308467	-0.05424103139013493	1	1	0.08045900960186325	0.9195409903981367	0.03717809083124798	0.7017672338752022	0.45364163653292633	1.0947827536652808	0.6422088827410658	0.9492301300537254	In	NA	Validation
Cpd02819	-0.21810108668180828	-0.05646034775232911	-41.59101335877847	-5.983754028838008	-0.5641751484308459	-0.04224103139013494	1	1	0.42056719328892933	0.5794328067110707	0.41009175568635187	0.6866477978840947	1.367666579011011	0.9196462362209399	0.27910555559968303	0.7584161255586257	In	NA	Validation
Cpd02825	-0.5361010866818079	-0.060460347752328884	-32.03701335877847	-7.467754028838008	-0.4271751484308473	-0.02924103139013494	1	1	0.3493053246548814	0.6506946753451186	0.16906219181658944	0.7168866698663081	0.9492986251742065	1.1133143374783185	0.1850693442228043	0.5517009540222676	In	NA	Validation
Cpd02828	-0.5041010866818088	-0.0704603477523289	-31.429013358778466	-7.474754028838007	-0.9881751484308472	-0.034241031390134936	1	1	0.19145816162390572	0.8085418383760943	0.19331673912423786	0.7924838498218458	0.922674413751475	1.1142278662578342	0.5701373338755744	0.6312067892285591	In	NA	Validation
Cpd02830	-0.2940609674299304	0.058300490411782716	14.495478677610164	5.169357873054127	1.4404698132098903	-0.023489497285815744	1	1	0.39401396708979675	0.6059860329102033	0.35251761440232965	0.18091177556997423	1.0883508912787254	0.5358807214276581	1.0968741330750993	0.46024484948599403	In	NA	Validation
Cpd02834	0.5873070952297761	-0.013989202061719214	15.389553099572264	4.700135148990107	0.3449587096533809	0.03942800473069509	1	1	0.050353728368212836	0.9496462716317872	1.0205545947532941	0.36557791351500557	1.1275022505517112	0.47464522679403703	0.3449200184783206	0.5402168598972517	In	NA	Validation
Cpd02836	0.05781873181818921	-0.026661915603254868	58.023298226482346	7.0249969707984885	-0.4843422168652977	0.17575862301493608	1	1	0.012994993085179596	0.9870050069148204	0.6192264522777936	0.4613800541274505	2.9944263360808305	0.778049252882581	0.22430857437680812	2.708032794072993	In	NA	Validation
Cpd02839	2.881878882194129	0.07634560319373761	10.881944843023698	-1.334401525442111	2.8570111665933484	0.006585690684109072	1	1	0.0005246027004048859	0.9994753972995951	2.759735843432162	0.3173277393995158	0.9301148899707912	0.31288661936856604	2.0691820318404868	0.01798573822102302	In	NA	Validation
Cpd02849	-0.7001010866818076	-0.055460347752329	-17.90101335877847	-7.389754028838007	-1.1841751484308458	-0.05124103139013494	1	1	0.05557000655403088	0.9444299934459691	0.04475763686488815	0.6790880798885401	0.3302857095956984	1.1031350167922835	0.7046708917578247	0.9015266289299505	In	NA	Validation
Cpd02852	-0.3491010866818085	-0.057460347752329	-29.692013358778468	-7.449754028838007	-0.5301751484308461	-0.034241031390134936	1	1	0.18264822989166207	0.8173517701083379	0.31079970264566326	0.6942075158796477	0.8466114939467305	1.110965263473849	0.25576810168133346	0.6312067892285591	In	NA	Validation
Cpd02863	-1.4136098396103818	-0.055985223873931504	0.647358376858293	-4.2073338562691776	-1.4715602619780799	-0.02273761758656762	1	1	0.11615344875194655	0.8838465512480534	0.49604960695785555	0.6830559953504551	0.4819441763204383	0.6878161001988982	0.9019307989410091	0.4482890847933185	In	NA	Validation
Cpd02864	-0.5571010866818078	-0.08746034775232903	-17.90101335877847	-7.051754028838007	-0.4351751484308464	-0.040241031390134935	1	1	0.11724177182406947	0.8827582281759305	0.1531451451459448	0.9209990557462607	0.3302857095956984	1.0590246271528	0.19056050985065068	0.7266137914761089	In	NA	Validation
Cpd02868	-0.6110445531218728	-0.03486832294084012	13.611531121550286	-0.13393078507582834	-0.6215248068301357	-0.01716540186271151	1	1	0.042029656501125556	0.9579703434988744	0.1122584464362843	0.5234181793562381	1.0496429856551315	0.15622025218407992	0.3184701147210513	0.35968435177835645	In	NA	Validation
Cpd02869	-1.3335720256493448	-0.03761557568809292	16.309882769901936	-0.12404067518571807	-1.3204259057312342	0.026790642093332456	1	1	0.13998255576838048	0.8600174442316195	0.4353845774228935	0.5441866353879797	1.1678033224620237	0.1549295521816241	0.7981928261648266	0.3392680456395916	In	NA	Validation
Cpd02871	0.07689891331819165	0.13453965224767095	77.46698664122154	10.916245971161995	2.873824851569153	-0.05424103139013493	1	1	0.005803147674705023	0.994196852325295	0.6336883636787417	0.757258339266674	3.8458619794882845	1.2858732457532498	2.0807228729675598	0.9492301300537254	Outlier	3.1535762773266534	Validation
Cpd02875	-0.406101086681808	-0.062460347752328886	-37.98401335877846	-7.636754028838007	-0.7851751484308459	-0.05824103139013494	1	1	0.2347625511793684	0.7652374488206316	0.26759629025391374	0.7320061058574157	1.2097166931527992	1.1353695322980604	0.4307990060689561	1.0128347982187587	In	NA	Validation
Cpd02888	-1.2517038937812133	-0.008494696567213716	2.0758168358360063	2.4127725116274688	-1.1237226090279375	0.003713719016409376	1	-1	0.5029945498721169	0.49700545012788305	0.37333225000462944	0.3240410014515233	0.5444961171434842	0.17613499844828787	0.6631765284471602	0.02768196300483107	In	NA	Validation
Cpd02890	-2.5436850275803065	-0.0379401110919766	9.927057624978591	-3.7968075404797053	-1.8738159010758249	-0.005444384503860862	1	1	0.40134337221159555	0.5986566277884044	1.3525952978271356	0.5466400315209133	0.8883005492173425	0.6342407281671366	1.1780373413186542	0.17330649686178395	In	NA	Validation
Cpd02893	0.17589891331819185	0.13953965224767104	82.13798664122153	11.963245971161992	3.139824851569153	-0.05524103139013493	1	1	0.005028066864090075	0.9949719331359099	0.7087258694117812	0.7950569292444435	4.050404235336276	1.4225110503465617	2.263304130093472	0.9651312970949836	Outlier	3.3460699852258045	Validation
Cpd02894	2.8096984310663093	0.32296214454712113	11.990215519715445	15.771613512151875	2.6291916177211667	0.040420277150274485	1	1	0.05499743984866878	0.9450025601513312	2.7050263382269386	2.1816792450699176	0.9786458649869998	1.9195186720135038	1.9128076723256704	0.5559951493914171	In	NA	Validation
Cpd02898	-0.4251010866818072	-0.06646034775232912	-42.27401335877846	-7.896754028838007	-0.8041751484308461	-0.06124103139013494	1	1	0.3045816293946281	0.6954183706053719	0.2531951527899977	0.7622449778396324	1.3975750270401648	1.1693006012515093	0.44384052443509286	1.0605382993425336	In	NA	Validation
Cpd02902	0.26972467764735786	-0.018934257006774226	9.65548716550633	5.01442086327582	-0.02152480683013542	0.043823609126299484	1	1	0.13796177476155047	0.8620382252384495	0.7798415393992215	0.4029611343721401	0.8764085272943855	0.5156608046498544	0.09336730736747308	0.6101120996390463	In	NA	Validation
Cpd02905	-1.188101086681808	-0.06746034775232901	-20.44901335877846	-3.6327540288380082	-1.5311751484308465	-0.02324103139013493	1	1	0.42978054057791204	0.570219459422088	0.3251242095767606	0.7698046958351853	0.4418621745712241	0.6128310704149448	0.9428502008656883	0.45629395177471754	In	NA	Validation
Cpd02908	2.5422521501748307	0.03820860013608297	27.44504760506678	-1.2152494663945097	2.479574094268766	0.008109323412013775	1	1	0.00016139282125071652	0.9998386071787493	2.5023141984726522	0.029022751088075224	1.655410202064646	0.29733678578591377	1.8101108470624938	0.04221327673696378	In	NA	Validation
Cpd02915	0.3078989133181924	0.13953965224767104	51.78898664122154	9.878245971161993	3.102824851569154	-0.05224103139013493	1	1	0.044018725076745646	0.9559812749232544	0.8087758770558341	0.7950569292444435	2.721426945092067	1.1504099781621722	2.2379074890646806	0.9174277959712087	In	NA	Validation
Cpd02918	0.3078989133181924	0.13653965224767095	73.40898664122152	9.933245971161993	3.045824851569153	-0.06024103139013494	1	1	0.004236657861247939	0.9957633421387521	0.8087758770558341	0.7723777752577815	3.668162884170118	1.15758770428694	2.1987829339662706	1.0446371323012753	Outlier	3.062251857771506	Validation
Cpd02923	-0.1791764212537406	-0.0019012899738072386	44.31702562704479	7.623761522616482	-0.6275687628740918	0.1031642684669588	1	1	0.031267853033830506	0.9687321469661695	0.43959488503196065	0.27419670697534554	2.3942311066317883	0.8561904886311092	0.3226186601816501	1.5536978361532756	In	NA	Validation
Cpd02925	-0.2451887869788029	-0.002601765227315168	60.644350858061294	10.432515767790973	-0.8587783070908624	0.14117215684952256	1	1	0.020667862675530224	0.9793321373244698	0.3895605085516995	0.27949210235472954	3.1092017627473845	1.2227444654246031	0.48131989793581254	2.158067618209923	In	2.7386245146083517	Validation
Cpd02927	-0.1791764212537406	-0.0019012899738072386	44.31702562704479	7.623761522616482	-0.6275687628740918	0.1031642684669588	1	1	0.031267853033830506	0.9687321469661695	0.43959488503196065	0.27419670697534554	2.3942311066317883	0.8561904886311092	0.3226186601816501	1.5536978361532756	In	NA	Validation
Cpd02934	2.116898913318193	-0.0724603477523289	-30.564013358778467	-5.650754028838008	1.2938248515691528	0.13375896860986508	1	1	0.09013298464161001	0.90986701535839	2.1799157545413714	0.8076032858129534	0.8847962182240692	0.8761883671382532	0.9962176614677795	2.040189273702838	In	NA	Validation
Cpd02936	0.3653375288106703	0.32747342274260965	-1.7571529013372014	16.702440579821044	-0.30013169054950817	-0.014466940894838291	1	-1	0.650400950688458	0.3495990493115419	0.8523117400792143	2.2157832360273013	0.3766510568483671	2.040995431308963	0.09786726057769976	0.3167756731738888	In	NA	Validation
Cpd02941	-0.1925572080314343	-0.023654396806262388	40.831568903174094	6.0701097527533765	-0.5542670288953736	0.18628493880440986	1	1	0.10252650251728623	0.8974734974827138	0.4294528560971751	0.4386440601558602	2.241603579129955	0.6534325450431354	0.27230466492095995	2.87541349977045	In	NA	Validation
Cpd02942	0.018076325999006625	-0.02497821305073021	-19.7829743729552	-2.112502213647257	-0.1522940375993664	0.041076356379046726	1	1	0.3955557769423801	0.6044442230576199	0.5891035128383826	0.44865173764197	0.41269644632395414	0.4144319582309314	0.0036078692199740525	0.5664275748004245	In	NA	Validation
Cpd02943	1.3540593333219486	0.110932069359151	11.697734316707908	-0.5441759615323368	2.253251768097107	-0.027248895782056345	1	1	0.006800229667389579	0.9931997703326104	1.601717983254932	0.5787916700728026	0.9658381653388953	0.20975893437702484	1.65476417477647	0.5200236729493711	In	NA	Validation
Cpd02945	-0.3474444260765474	0.028225302441857874	8.682696722722952	3.045297722678189	0.11791342223244608	-0.025745136383560102	1	1	0.14651326901087192	0.8534867309891281	0.31205537617763274	0.046448164145928575	0.8338102075268241	0.25868213902889137	0.1890771086970109	0.4961121435640203	In	NA	Validation
Cpd02947	2.1340103919330726	0.06403277596025875	13.273069583088756	-0.29601869716374035	2.1839696986643693	-0.005626940324249965	1	1	0.00134278347295691	0.9986572165270431	2.1928854785278844	0.22424623778644123	1.0348218153287125	0.17737339111321662	1.6072092599895753	0.176209347456145	In	NA	Validation
Cpd02952	-0.19330908773068267	-0.008616802821299969	61.17442604603124	10.96635035425714	-0.7324625176171775	0.14493155534576316	1	1	0.024694600710610914	0.9753053992893891	0.4288829654179538	0.3249640902979088	3.1324136605672135	1.2924120737442935	0.3946172827592806	2.2178464416733004	In	2.783486514393073	Validation
Cpd02953	-0.4376699899863219	-0.03267695319723984	-23.348882224645454	-5.644927841231585	-0.8264474800231925	-0.031008294278296943	1	1	0.14743263342787916	0.8525673665721208	0.24366849467110338	0.5068520420706311	0.5688469143459604	0.8754280257020638	0.45912815714658073	0.5798024964127483	In	NA	Validation
Cpd02957	-0.09675883883615802	-0.022230960303477404	-22.618688658669488	-3.0625022136472566	-0.2308654661707949	0.03338404868673904	1	1	0.41714027910007656	0.5828597208999234	0.502063671023502	0.4278832816102285	0.5368718684905945	0.5384108640223798	0.050323221767808825	0.4441109052522837	In	NA	Validation
Cpd02958	0.7175268754495558	-0.04201118008369732	-8.024183164163988	-2.3954692466142897	0.431771896466568	0.012504927807618159	1	1	0.042574256038781955	0.957425743961218	1.119255276619929	0.5774161650387655	0.1022189208119244	0.45136031941230553	0.4045082169123747	0.11210851647875839	In	NA	Validation
Cpd02977	1.061898913318192	0.03553965224767097	32.29298664122153	5.850245971161993	2.350824851569153	-0.05024103139013494	1	1	0.009637428026723072	0.9903625719732769	1.380273647992315	0.008846257706851858	1.8677005867078984	0.6247394176064304	1.7217379200470633	0.8856254618886922	In	NA	Validation
Cpd02978	1.262581820504501	0.07721958914707196	37.15823441825358	8.832003280858236	2.6213323360270078	-0.03529726999457963	1	1	0.013073442737627006	0.986926557262373	1.5323821813106548	0.3239348267387987	2.0807489180231546	1.013871005597792	1.9074130951383539	0.6480022157132598	In	NA	Validation
Cpd02981	-0.0571983992757189	-0.026626564699081926	-19.44121613119696	-2.7421725433175865	-0.22372260902793775	0.04602141132410169	1	1	0.3856701896832243	0.6143298103167757	0.5320486882994414	0.46111281126101517	0.3977309139489009	0.4966065250539504	0.04542039531437401	0.6450597195099439	In	NA	Validation
Cpd02987	1.52172850625428	0.023714024246369148	-24.448882224645462	-4.999815059276697	1.8412216929091385	-0.04679776796250747	1	1	0.029045581124248154	0.9709544188757518	1.7288036047212325	0.080552155103314	0.6170157179068237	0.7912381553664382	1.3719485014625472	0.8308735549589321	In	NA	Validation
Cpd02988	-1.1233842757006076	-0.061248381768668425	-26.696250645698104	-5.9080857359684265	-1.5264474800231924	-0.027248895782056345	1	1	0.37420296822720345	0.6257970317727966	0.27607180477851967	0.7228439848007386	0.7154275797273433	0.9097712129019109	0.9396051495831923	0.5200236729493711	In	NA	Validation
Cpd02997	-0.011044553121872459	0.04095585288333578	22.463179473198647	4.790794489649446	0.9284751931698646	-0.0182643029616126	1	1	0.07605033149617857	0.9239496685038214	0.5670312084547047	0.04979120711981683	1.4372550862373012	0.486476643483215	0.7454432256743032	0.377158161713805	In	NA	Validation
Cpd03003	0.4845598424825227	-0.03596722403974121	4.720322330341502	-1.1201945213395643	0.04495870965338082	-0.013319248016557657	1	1	0.013187344236309073	0.9868126557636909	0.9426768415505058	0.5317255617689345	0.6602985404893552	0.28493172465119965	0.13900130743405847	0.2985260170042859	In	NA	Validation
Cpd03010	-0.7767677343472239	0.004165152065918004	62.31277191069288	7.642290203881197	-0.9858459762637944	0.2577135102329813	1	1	0.11481593925228484	0.8851840607477152	0.013352201657602581	0.22833611591865077	3.182261622693765	0.8586085577142228	0.5685386001074422	4.011211145574616	Outlier	3.637127112991915	Validation
Cpd03015	1.1669774249001057	0.02831849024597307	26.170322330341488	4.962223061078019	2.021881786576457	-0.014967599664909306	1	1	0.012682799631854036	0.987317200368146	1.4599183895604675	0.04574369062619279	1.599590209926183	0.5088487768591157	1.4959528135462468	0.32473673190745894	In	NA	Validation
Cpd03018	0.12323226565277615	-0.05147394567844295	-18.084972450209374	-4.378762427697748	-0.2287031191209369	-0.005444384503860862	1	1	0.09959117201673695	0.900408827983263	0.6688069413700277	0.6489520043930709	0.338341245357853	0.7101882335747985	0.048838996043351755	0.17330649686178395	In	NA	Validation
Cpd03020	-1.6361010866818075	-0.07746034775232903	-33.80201335877847	-7.670754028838007	-2.192175148430847	-0.04324103139013494	1	1	0.4993025136469227	0.5006974863530773	0.6646878718838473	0.8454018757907231	1.026587659978682	1.1398066720842805	1.396557760866546	0.774317292599884	In	NA	Validation
Cpd03025	0.16148291940560008	-0.010692498765015915	14.296695956715126	7.491343940198896	-0.07482151012683895	0.01525218055487091	1	1	0.13882127669993816	0.8611787233000618	0.6977992004636644	0.3406557662769162	1.0796462314295554	0.8389094497093396	0.056784679214920857	0.1557930413173802	In	NA	Validation
Cpd03031	1.0068989133181914	0.04053965224767109	38.99398664122153	5.902245971161992	2.3858248515691534	-0.057241031390134936	1	1	0.005234567707248949	0.994765432292751	1.3385861448072929	0.046644847684621536	2.161136180036392	0.6315256313971201	1.7457617696688938	0.9969336311775003	In	NA	Validation
Cpd03036	0.8638989133181925	-0.06746034775232901	-35.434013358778465	-3.5057540288380067	0.2748248515691536	0.06375896860986506	1	1	0.41372029596994686	0.5862797040300531	1.2301986365262367	0.7698046958351853	1.098052648534435	0.5962570482722984	0.29678043962076966	0.9271075808147557	In	NA	Validation
Cpd03041	0.13189891331819134	0.023539652247670958	-8.973013358778474	0.12524597116199132	0.2948248515691532	0.013758968609865072	1	1	0.23909533513965064	0.7609046648603494	0.6753758668637634	0.08187035823979338	0.06066981603283299	0.12239661992624641	0.3105083536903869	0.13204922875184014	In	NA	Validation
Cpd03054	0.4465405363294677	0.021458385148624703	-13.909032600585315	-5.3058300968706815	1.0900938733602656	-0.044542128864763116	1	1	0.05161848222341325	0.9483815177765867	0.9138599334350911	0.09760415058200732	0.15547758508647025	0.8311743759102604	0.8563775933592438	0.795006260880906	In	NA	Validation
Cpd03057	-1.0111010866818075	-0.017460347752328964	-29.28001335877847	-7.406754028838008	-0.5011751484308471	-0.07524103139013494	1	1	0.35824463766070913	0.6417553623392909	0.19096624478132626	0.391818796057497	0.8285700875221164	1.105353586685394	0.2358626262803888	1.2831546379201502	In	NA	Validation
Cpd03063	-0.3691010866818081	-0.0024603477523290613	-16.789013358778462	-0.28475402883800793	-0.5511751484308469	0.02275896860986505	1	1	0.49146905320986445	0.5085309467901356	0.2956406105783829	0.2784230261241913	0.28159142817780747	0.1759033055836083	0.2701824114544324	0.2751597321231646	In	NA	Validation
Cpd03064	-0.3691010866818081	-0.0024603477523290613	-16.789013358778462	-0.28475402883800793	-0.5511751484308469	0.02275896860986505	1	1	0.49146905320986445	0.5085309467901356	0.2956406105783829	0.2784230261241913	0.28159142817780747	0.1759033055836083	0.2701824114544324	0.2751597321231646	In	NA	Validation
Cpd03065	2.5277435438482643	0.04476665582531653	5.845854617459798	-1.239664683336848	2.4750562793753024	0.033653359857041404	1	1	0.002166636250999887	0.9978333637490001	2.4913173335190346	0.07859980269781794	0.7095853983435462	0.30052307197662104	1.8070098383304984	0.44839326715733835	In	NA	Validation
Cpd03071	0.34578865663022	0.0327365806373466	28.34359897836206	7.283643587339843	1.472800640277559	-0.01973009878957514	1	1	0.06686136276482257	0.9331386372351774	0.837494582419467	0.012344173188543153	1.6947576062370133	0.811803699730431	1.1190658738643302	0.4004660260226169	In	NA	Validation
Cpd03072	-0.2154401575174768	-0.023879311951829112	-11.062644702625528	1.6759593248142812	-0.3902061255114542	0.050966466269156616	1	-1	0.5502104773529888	0.4497895226470113	0.4121086191956825	0.4403443552292736	0.030834767345704197	0.07997784826533089	0.15969396572904693	0.7236918642194627	In	NA	Validation
Cpd03073	-0.15310108668180789	-0.06546034775232899	-48.39801335877847	-7.878754028838007	-0.578175148430847	-0.02324103139013493	1	1	0.4887735722460552	0.5112264277539448	0.45935880490501435	0.7546852598440777	1.6657438934099151	1.1669515272470397	0.28871509544841606	0.45629395177471754	In	NA	Validation
Cpd03074	0.16608940850991866	0.2891275580809556	26.906756873098907	15.355824038467665	0.9419735726083852	-0.02424137698506386	1	1	0.2857314257067105	0.7142685742932895	0.7012907100856289	1.925899312889526	1.631838547040288	1.8652564362377453	0.7547084553248582	0.4722006141786694	In	NA	Validation
Cpd03078	0.4565378644605446	-0.0332199712924884	9.157684967704144	-1.7048099059549489	0.012541127235798309	-0.0204621051594148	1	1	0.006577943705998068	0.9934220562940019	0.9214374543133816	0.510957105737193	0.8546098579506587	0.36122643590747566	0.11675001814539272	0.4121057815847024	In	NA	Validation
Cpd03081	-0.29310108668180845	-0.0704603477523289	-27.104013358778467	-7.520754028838008	-0.5501751484308466	-0.028241031390134938	1	1	0.13837578153300734	0.8616242184669927	0.3532451604340492	0.7924838498218458	0.7332834361144456	1.1202310553803676	0.2694960157509513	0.5357997869810093	In	NA	Validation
Cpd03082	-0.16774517795624674	-0.0386919907912248	-4.817303277277046	-2.4411684427353437	-0.32795123942168924	-0.013715061195590182	1	1	0.07114260549612361	0.9288573945038764	0.4482592485114703	0.5523240300138116	0.24264761837077858	0.45732425239192354	0.11696247939634104	0.3048199084812136	In	NA	Validation
Cpd03087	-0.18686872894604795	-0.028824366896883998	4.650542110561277	3.907827456682414	-0.4396566749620036	0.031186246488936843	1	1	0.23665943667551548	0.7633405633244845	0.4337644650060836	0.47772757608640715	0.6572428771266029	0.3712458154861892	0.19363661040667252	0.4091632853813863	In	NA	Validation
Cpd03089	0.5642301721528526	-0.011791399863917015	15.699992660011823	5.668816467671424	0.2603433250379964	0.044922510225200586	1	1	0.06567955897761091	0.9343204410223891	1.0030633346756623	0.3489631486896127	1.1410963434647419	0.601062121479013	0.2868403820299391	0.6275859095744951	In	NA	Validation
Cpd03094	0.3180763259990068	-0.021681509754026912	7.040102550121717	4.68584943470439	0.017486182180853443	0.04821921352190387	1	1	0.15961550359158316	0.8403844964084168	0.816489893847593	0.4237295904038807	0.7618813020447812	0.472780882346045	0.1201442826131554	0.680007339380841	In	NA	Validation
Cpd03096	0.2471972051198861	-0.017285905358422515	7.247245407264581	5.063321962176918	-0.04240392770925644	0.040526905829596185	1	1	0.16930965061846492	0.8306903493815351	0.7627667378948675	0.39050006075309496	0.7709520507672817	0.5220425991064414	0.0790359685035866	0.5576906698327002	In	NA	Validation
Cpd03100	0.14115324907592933	-0.021132059204576423	17.51372892374809	3.273761522616479	-0.02537096067628957	0.02514229044498081	1	1	0.043008079726106874	0.9569919202738931	0.6823902332524172	0.4195758991975329	1.2205195305548562	0.2884976042176341	0.09072732389254642	0.3130573307364186	In	NA	Validation
Cpd03101	0.5862081941308747	-0.017835355907873125	11.05713551715469	5.101234050089007	0.2878158525105238	0.053713719016409374	1	1	0.09763272678356605	0.902367273216434	1.01972167760674	0.3946537519594436	0.9377864583052558	0.5269902824491888	0.3056974068508421	0.7673763890580847	In	NA	Validation
Cpd03103	-0.026391794497599663	-0.025158156204758628	-9.59399500660035	0.5129668956105213	-0.8602820664893579	-0.02424137698506386	1	1	0.0879674397259067	0.9120325602740933	0.5553986962050333	0.4500120571416554	0.03347714057025756	0.07179744522563838	0.4823520719260088	0.4722006141786694	In	NA	Validation
Cpd03109	0.2362081941308749	-0.018384806457323613	7.7571355171546825	4.94409119294615	-0.05778854309387159	0.041076356379046726	1	1	0.1600246682417824	0.8399753317582176	0.7544375664293285	0.39880744316579136	0.7932800476226665	0.5064824935212799	0.06847603460388102	0.5664275748004245	In	NA	Validation
Cpd03111	0.2785158864385667	-0.017835355907873125	9.041750901770078	5.009475808330765	-0.0039423892477183095	0.04162580692849729	1	1	0.1411450320024008	0.8588549679975992	0.7865048765716526	0.3946537519594436	0.8495331259070315	0.5150154546486265	0.10543580325285075	0.575164479768149	In	NA	Validation
Cpd03119	0.11862577654845707	-0.020033158105675325	9.892300352319523	4.72321207206703	-0.11877755408288293	0.03777965308234344	1	1	0.14528608536205223	0.8547139146379478	0.6653154317480628	0.4112685167848365	0.8867785344545915	0.47765686013310055	0.02661343950147584	0.5140061449940786	In	NA	Validation
Cpd03122	0.0076367655594461155	-0.023879311951829112	7.040102550121717	4.359475808330766	-0.3000962354015643	0.03777965308234344	1	1	0.18063011825438535	0.8193698817456146	0.5811907999461207	0.4403443552292736	0.7618813020447812	0.4301877822650039	0.09784292431648484	0.5140061449940786	In	NA	Validation
Cpd03123	0.3180763259990068	-0.021681509754026912	7.040102550121717	4.68584943470439	0.017486182180853443	0.04821921352190387	1	1	0.15961550359158316	0.8403844964084168	0.816489893847593	0.4237295904038807	0.7618813020447812	0.472780882346045	0.1201442826131554	0.680007339380841	In	NA	Validation
Cpd03125	-0.4220335641108836	-0.031571619644136815	2.9884541984733697	3.721563720418677	-0.6880083233136519	0.025691740994431358	1	1	0.30123944358623966	0.6987605564137603	0.25552019564355233	0.4984960321181488	0.5844603442736508	0.34693763210660494	0.3641041147876367	0.32179423570414295	In	NA	Validation
Cpd03126	0.14280160072428152	-0.025527663600180824	-1.0593479993288228	3.9517835006384576	-0.06877755408288283	0.04162580692849729	1	1	0.30949317378964625	0.6905068262103538	0.6836396089722484	0.45280542884831876	0.4072078088925933	0.37698225994154827	0.06093322467551959	0.575164479768149	In	NA	Validation
Cpd03127	0.1570873150099952	-0.025527663600180824	1.0554871655063365	3.9484867973417535	-0.05998634529167355	0.042175257477947835	1	1	0.26162001002252044	0.7383799899774796	0.6944675318774485	0.45280542884831876	0.4998160630912752	0.37655202660739623	0.06696747261820893	0.5839013847358733	In	NA	Validation
Cpd03132	-0.8396159816933009	-0.016187004259521413	-14.346161186142016	-2.9300846312296738	-1.1715248068301358	-0.029802764500074137	1	1	0.20749994063375243	0.7925000593662476	0.06098832004692303	0.38219267834039844	0.17461936778512355	0.5211298251006105	0.695987751635532	0.5606331660360163	In	NA	Validation
Cpd03139	-0.3771010866818081	-0.059460347752329	-46.97201335877847	-7.877754028838007	-0.6961751484308465	-0.033241031390134936	1	-1	0.514239868304743	0.485760131695257	0.2895769737514706	0.7093269518707552	1.603299608066469	1.1668210231356804	0.36970978845915875	0.6153056221873008	In	NA	Validation
Cpd03140	-0.7271010866818077	-0.057460347752329	-22.792013358778465	-7.643754028838007	-0.905175148430846	-0.03724103139013493	1	1	0.1392440928871881	0.8607559071128119	0.024292862574059142	0.6942075158796477	0.5444617261558626	1.1362830610775763	0.5131664904866611	0.678910290352334	In	NA	Validation
Cpd03142	-0.5831010866818085	-0.063460347752329	-3.781013358778466	-7.854754028838007	-0.7921751484308466	-0.02424103139013493	1	1	0.020668247249357452	0.9793317527506425	0.13343832545847942	0.7395658238529703	0.2880265688401066	1.1638194285744137	0.4356037759933227	0.47219511881597587	In	NA	Validation
Cpd03145	0.772856325803152	-0.03718823139272857	-27.530837111863512	-5.438160923938352	0.29986830945049114	-0.0107075423985977	1	1	0.06890335760369493	0.9310966423963051	1.161192488217039	0.5409560330280164	0.7519739720394126	0.8484440929021839	0.31397016151082396	0.25699684971051184	In	NA	Validation
Cpd03146	-0.7191010866818086	-0.05046034775232888	-30.28301335877847	-7.656754028838008	-1.0691751484308458	-0.03924103139013493	1	1	0.2142469457534728	0.7857530542465272	0.030356499400970745	0.6412894899107705	0.8724912784053397	1.1379796145252488	0.6257353858575242	0.7107126244348505	In	NA	Validation
Cpd03156	0.516898913318192	0.12653965224767094	32.300986641221535	-2.142754028838008	3.1408248515691537	-0.006241031390134932	1	1	0.013370518821422595	0.9866294811785774	0.9671883891589168	0.6967805953022439	1.8680509052792502	0.41837994448940974	2.2639905257969537	0.18597411207332623	In	NA	Validation
Cpd03158	1.3688989133181924	0.060539652247670876	-15.896013358778474	-6.036754028838008	1.7908248515691545	-0.07524103139013494	1	1	0.007673234688378883	0.9923267653116211	1.6129657112250737	0.19783920759569515	0.24248711765067102	0.9265629541229892	1.3373563260977748	1.2831546379201502	In	NA	Validation
Cpd03160	0.3504939084165888	0.04260420453168737	21.52526738528656	4.795739544594501	1.8751784898731607	0.02129613659882696	1	1	0.1620413773343713	0.8379586226656287	0.841060949670932	0.06225228073886103	1.396184083400941	0.4871219934844429	1.3952563010026244	0.2518989959623481	In	NA	Validation
Cpd03161	0.3504939084165888	0.04260420453168737	21.52526738528656	4.795739544594501	1.8751784898731607	0.02129613659882696	1	1	0.1620413773343713	0.8379586226656287	0.841060949670932	0.06225228073886103	1.396184083400941	0.4871219934844429	1.3952563010026244	0.2518989959623481	In	NA	Validation
Cpd03162	0.3504939084165888	0.04260420453168737	21.52526738528656	4.795739544594501	1.8751784898731607	0.02129613659882696	1	1	0.1620413773343713	0.8379586226656287	0.841060949670932	0.06225228073886103	1.396184083400941	0.4871219934844429	1.3952563010026244	0.2518989959623481	In	NA	Validation
Cpd03165	0.7886457994873625	-0.03418071259573608	-26.605273202089073	-5.421619570554892	0.3231765801271833	-0.015970700293334538	1	1	0.05799420782140119	0.9420057921785988	1.1731601924806816	0.5182200390564261	0.7114436937185497	0.8462853782781933	0.32996885835887474	0.34068720255923973	In	NA	Validation
Cpd03166	0.7886457994873625	-0.03418071259573608	-26.605273202089073	-5.421619570554892	0.3231765801271833	-0.015970700293334538	1	1	0.05799420782140119	0.9420057921785988	1.1731601924806816	0.5182200390564261	0.7114436937185497	0.8462853782781933	0.32996885835887474	0.34068720255923973	In	NA	Validation
Cpd03175	-0.8001010866818072	-0.05046034775232888	-20.36501335877847	-7.631754028838007	-0.905175148430846	-0.05124103139013494	1	1	0.10825845010179402	0.891741549898206	0.03103782347151494	0.6412894899107705	0.43818382957203145	1.134717011741263	0.5131664904866611	0.9015266289299505	In	NA	Validation
Cpd03182	-0.2481963057757951	0.04551853552456457	13.968411008437238	0.5806360685428521	0.2261840989241755	-0.01296318149634205	1	1	0.04817134856915106	0.9518286514308489	0.38728094583481537	0.08428380119071488	1.065270692169932	0.06296633994567767	0.26339363599118076	0.2928641437885379	In	NA	Validation
Cpd03186	1.2826307618933768	0.3094283099606548	29.88946364001617	16.24003456478345	2.0006201891497395	0.008089450082605316	1	1	0.11548200573611622	0.8845179942638838	1.5475783687289293	2.07936727219776	1.7624507437087378	1.9806495452292314	1.4813589444234079	0.041897267606373925	In	NA	Validation
Cpd03189	-0.7891010866818079	-0.061460347752328996	2.50598664122154	-7.055754028838008	-0.8301751484308468	-0.03624103139013494	1	1	0.017960692309819448	0.9820393076901806	0.02270032283451107	0.7244463878618628	0.5633331761011483	1.0595466435982377	0.4616868127255961	0.6630091233110758	In	NA	Validation
Cpd03192	-0.11379180586912535	-0.02497821305073021	-15.007699647680475	-3.0531615543065973	-0.42317315847848697	-0.011121445818755456	1	1	0.12756723027413175	0.8724327697258683	0.4891534552519165	0.44865173764197	0.20358801887767042	0.537191869575616	0.18232239551413051	0.26357839713338843	In	NA	Validation
Cpd03196	-0.31511359900887875	-0.013879960716036898	69.21953882798611	9.119733812903752	-0.8377256755119147	0.18553305910516169	1	1	0.01382349311835096	0.986176506881649	0.3365606753841387	0.36475207974819246	3.4847077125844605	1.051421022993365	0.466869462073057	2.8634577350777737	Outlier	3.2087634977125217	Validation
Cpd03199	-0.12810108668180842	-0.07846034775232913	-45.44101335877847	-7.877754028838007	-0.5161751484308468	-0.02424103139013493	1	1	0.4188702431891804	0.5811297568108196	0.4783076699891148	0.8529615937862777	1.5362573914740316	1.1668210231356804	0.24615856183260168	0.47219511881597587	In	NA	Validation
Cpd03200	0.2966477545704355	-0.017835355907873125	11.876366286385457	5.479256028110986	0.002101566796238289	0.04327415857684894	1	1	0.12181626436188175	0.8781837356381182	0.8002480094897922	0.3946537519594436	0.9736604273907933	0.5763237047652771	0.10958434871344983	0.601375194671322	In	NA	Validation
Cpd03204	-0.07110108668180802	-0.049460347752328986	97.76898664122156	9.507245971161993	-0.7441751484308465	0.30375896860986495	1	1	0.003010398524597724	0.9969896014754023	0.521511082380865	0.6337297719152175	4.73488293393614	1.1019929528478274	0.40265678222624074	4.74338767071675	Outlier	4.733069816313533	Validation
Cpd03206	-0.14610108668180732	-0.08546034775232902	-25.72501335877847	-7.655754028838007	-0.6231751484308471	0.0027589686098650613	1	1	0.12273133611990006	0.8772686638800999	0.464664487128563	0.9058796197551532	0.672897272377691	1.1378491104138893	0.3196029021050554	0.0428636087020015	In	NA	Validation
Cpd03208	0.2625818205045013	0.05963717156465447	16.180212440231603	4.988047236902194	1.0768268415215128	-0.02870386340117304	1	1	0.07790841399566995	0.92209158600433	0.7744275779466216	0.19101670813565638	1.1621250818824214	0.512218937976639	0.8472711597071798	0.5431593561005675	In	NA	Validation
Cpd03209	5.894898913318193	0.2055396522476709	63.91398664122154	-3.1667540288380067	7.309824851569152	-0.014241031390134941	1	1	8.004262497252057e-08	0.999999919957375	5.043468246050691	1.2939983169509905	3.2523785297970336	0.5520161545214551	5.125574213608715	0.31318344840339285	Outlier	5.395495334991534	Validation
Cpd03217	0.35928511720779804	-0.011241949314466405	18.27581683583601	5.9314538303087865	0.3191345338292053	0.040526905829596185	1	1	0.0868344417272463	0.9131655582727537	0.8477242868433634	0.34480945748326397	1.2538912241307392	0.6353373770997836	0.32719441514667186	0.5576906698327002	In	NA	Validation
Cpd03219	0.42631808424076456	-0.0409122789847961	4.906036616055784	-1.4185461696912125	0.07957409426876577	-0.022659907357217	1	1	0.012539013929735998	0.987460986070264	0.89853223278315	0.5691087826260681	0.6684309358957344	0.3238678413919495	0.16276115870839664	0.44705340145559985	In	NA	Validation
Cpd03222	-0.5041010866818088	-0.057460347752329	-23.31801335877847	-7.853754028838008	-0.8721751484308466	-0.041241031390134936	1	1	0.0845539110413045	0.9154460889586955	0.19331673912423786	0.6942075158796477	0.567495172222239	1.1636889244630544	0.4905154322717926	0.7425149585173674	In	NA	Validation
Cpd03230	2.0438989133181917	0.1075396522476708	9.133986641221526	5.353245971161991	3.9368248515691535	-0.04324103139013494	1	1	0.04660767949437883	0.9533923205056212	2.124585068495796	0.5531459533867213	0.8535721124660566	0.5598788742607986	2.8103615057677294	0.774317292599884	In	NA	Validation
Cpd03237	-0.2051010866818075	-0.06446034775232913	-34.202013358778466	-7.872754028838007	-0.3611751484308465	-0.022241031390134933	1	1	0.2450213957968116	0.7549786042031884	0.4199451655300849	0.747125541848525	1.0441035885462686	1.166168502578883	0.13976722779306608	0.4403927847334593	In	NA	Validation
Cpd03243	-0.2361010866818081	-0.07946034775232902	-23.31801335877847	-7.850754028838008	-0.6261751484308471	-0.02024103139013493	1	1	0.0830735688554779	0.9169264311445221	0.3964485728257994	0.8605213117818306	0.567495172222239	1.163297412128976	0.321662089215498	0.4085904506509426	In	NA	Validation
Cpd03244	-0.2051010866818075	-0.07646034775232913	-43.79201335877847	-7.872754028838007	-0.6011751484308467	-0.028241031390134938	1	1	0.38512722839846436	0.6148727716015356	0.4199451655300849	0.8378421577951701	1.464047975954156	1.166168502578883	0.30450219662847594	0.5357997869810093	In	NA	Validation
Cpd03247	-0.4369181102870735	-0.047714547182202256	-30.46241605923193	-5.423875209652637	-0.6444925928051479	-0.018226339391078896	1	1	0.36733419888907703	0.632665801110923	0.24423838535032466	0.6205320119285824	0.8803472906202771	0.846579748454192	0.334235104332768	0.376554496637266	In	NA	Validation
Cpd03261	0.5191752270979082	-0.03761557568809292	12.139003649022818	-1.3284362795813225	0.15814552284019426	-0.016615951313260952	1	1	0.00582845002464194	0.9941715499753581	0.9689137316669536	0.5441866353879797	0.9851612705986318	0.3121081302584634	0.21669224969617948	0.35094744681063195	In	NA	Validation
Cpd03263	-1.6218805163021108	-0.027413795302503083	-21.763919818630427	-4.323123329953388	-1.59562041235402	-0.06183536194746987	1	1	0.4959261516165776	0.5040738483834224	0.653909325102094	0.4670640526203488	0.4994416936307871	0.7029271025668309	0.9870851531322457	1.0699888488124405	In	NA	Validation
Cpd03264	0.28291149083417155	-0.017835355907873125	6.1675750775942495	4.5396955885505434	-0.007239092544421732	0.043823609126299484	1	1	0.16413300349842797	0.835866996501572	0.7898365451578684	0.3946537519594436	0.7236734798396615	0.45370720453197594	0.10317296027434229	0.6101120996390463	In	NA	Validation
Cpd03266	1.2638337694121742	0.3146914678553919	36.530817023474846	16.91371877530977	2.0555074071948525	0.008841329781853424	1	1	0.08170934341328184	0.9182906565867182	1.5333311017484024	2.119155261648045	2.053274422350641	2.068568104460841	1.5190332950655914	0.05385303229904915	In	NA	Validation
Cpd03268	-0.6741010866818087	-0.005460347752328953	-17.90101335877847	-7.626754028838008	0.20782485156915345	-0.05924103139013494	1	1	0.16420834599484502	0.835791654005155	0.06446445655235221	0.30110218011085177	0.3302857095956984	1.1340644911844662	0.250791927487551	1.028735965260017	In	NA	Validation
Cpd03269	-0.7881010866818086	-0.03946034775232898	-25.640013358778468	-7.658754028838008	-1.109175148430846	-0.06024103139013494	1	1	0.12114918286176313	0.8788508171382369	0.02194236823114754	0.5581325919596799	0.6691751375570789	1.1382406227479676	0.6531912139967593	1.0446371323012753	In	NA	Validation
Cpd03275	-0.7361010866818081	-0.026460347752329083	-29.692013358778468	-7.434754028838007	-1.1131751484308472	-0.06424103139013493	1	1	0.1527752102746177	0.8472247897253823	0.017471271143782583	0.4598562580174817	0.8466114939467305	1.1090077018034576	0.6559367968106836	1.1082418004663084	In	NA	Validation
Cpd03276	2.5066909122693186	0.03198470093809856	10.297734316707922	0.7024405798210469	2.2712968808790626	0.03741275835328201	1	1	0.002174649253571137	0.9978253507464289	2.4753603945008456	0.018028171681440098	0.9045324153523432	0.04707035044174847	1.6671502626588321	0.5081720906207156	In	NA	Validation
Cpd03280	-0.6931010866818079	-0.057460347752329	-17.310013358778466	-7.214754028838008	-0.8651751484308461	-0.05324103139013493	1	1	0.07385710299630932	0.9261428970036907	0.05006331908843614	0.6942075158796477	0.30440592513708914	1.0802967973043853	0.48571066234742616	0.933328963012467	In	NA	Validation
Cpd03282	0.03565874358142422	-0.02937381744633461	-14.354952394933227	-3.1679967191417617	-0.2605357958411242	-0.008923643620953266	1	1	0.10354786240545033	0.8964521375945497	0.6024301871832447	0.48188126729275577	0.17500433324814751	0.5521783307152416	0.07068880857438394	0.22863077726249117	In	NA	Validation
Cpd03290	-0.5028027948801139	-0.012340850413367624	23.23460804462721	5.791343940198896	-0.851195136500465	0.10151591681860717	1	1	0.21951847755514275	0.7804815224448572	0.19430078537184226	0.3531168398959614	1.471035805617646	0.6170524603983264	0.4761148422238012	1.5274871212501029	In	NA	Validation
Cpd03293	-0.2451010866818075	-0.07646034775232913	-20.718013358778464	-7.848754028838007	-0.6931751484308473	-0.031241031390134937	1	1	0.052866804533250655	0.9471331954667493	0.3896269813955235	0.8378421577951701	0.45364163653292633	1.1630364039062573	0.3676506013487167	0.5835032881047842	In	NA	Validation
Cpd03296	1.2559884139110942	-0.004099092171609316	-7.957150197131021	-2.22513957628462	1.1658378305325012	-0.025407160104469747	1	1	0.015335663040947023	0.984664336959053	1.5273846784313316	0.2908114718007375	0.10515428246748146	0.4291315971477891	0.9083679201269056	0.4907379262942216	In	NA	Validation
Cpd03302	-0.34810108668180817	-0.036460347752329085	-17.551013358778473	-6.561754028838007	-0.5331751484308471	-0.05424103139013493	1	1	0.05580668226341201	0.944193317736588	0.31155765724902756	0.5354534379730194	0.31495927209906033	0.9950776125866844	0.2578272887917768	0.9492301300537254	In	NA	Validation
Cpd03304	0.7833826415926252	0.08837567838170739	41.40901251219664	2.2137187753097702	2.5728006402775585	-0.04679776796250747	1	1	0.003137366306784184	0.9968626336932158	1.1691709577261338	0.40827171528587575	2.2668897316485754	0.1501576674773744	1.874101147693291	0.8308735549589321	In	NA	Validation
Cpd03306	1.6278989133181918	0.13353965224767106	-2.539013358778462	3.1932459711619914	2.3178248515691537	-0.04224103139013494	1	1	0.035980306284899344	0.9640196937151007	1.809275953496358	0.7496986212711211	0.342413527042463	0.2779899937244526	1.6990868618321948	0.7584161255586257	In	NA	Validation
Cpd03313	0.3406037985264795	-0.022230960303477404	1.5054871655063375	4.683102181957137	0.05979387448854572	0.04986756517025552	1	1	0.25461010446152255	0.7453898955384775	0.8335646953519474	0.4278832816102285	0.5195214827298101	0.472422354567585	0.1491841008373462	0.7062180542840141	In	NA	Validation
Cpd03317	0.059834567757248665	-0.018384806457323613	-2.9225348125156385	0.4880472369021939	-0.3297665650718936	-0.027604962302271944	1	1	0.062443593651793305	0.9375564063482067	0.6207543644074304	0.39880744316579136	0.32561919107296966	0.07504956314074866	0.11820851112305994	0.525685546165119	In	NA	Validation
Cpd03319	-0.08954968923444216	-0.020646878009269905	56.629313264076345	10.119733812903752	-0.5903572544592827	0.2163601267743346	1	1	0.076487964445909	0.923512035554091	0.5075278791504625	0.41590806618426995	2.933383983516347	1.1819251343527843	0.2970768406856827	3.3536440874774662	Outlier	3.182912698429332	Validation
Cpd03320	0.07589891331819132	0.04553965224767098	11.205986641221543	5.944245971161994	1.7778248515691528	0.0067589686098650644	1	-1	0.5207002725419003	0.4792997274580997	0.6329304090753775	0.08444343766238953	0.9443046224461557	0.637006804074216	1.3284331819525224	0.020741059463031807	In	NA	Validation
Cpd03321	-0.6041010866818084	-0.0464603477523291	-40.08101335877847	-7.648754028838008	-1.0031751484308469	-0.06024103139013494	1	1	0.30999126494584195	0.690008735054158	0.11752127878783478	0.6110506179285571	1.301543948668372	1.1369355816343734	0.5804332694277873	1.0446371323012753	In	NA	Validation
Cpd03323	0.004435273171572874	-0.03493259229498428	46.018786948286866	5.822741331700747	-0.4535151491961258	0.24192403654877076	1	1	0.09020806762809441	0.9097919323719056	0.5787642140530972	0.5239040375493242	2.468750930986683	0.6211499490752792	0.20314900757777438	3.7601400870284314	Outlier	3.1860439476939595	Validation
Cpd03324	0.004435273171572874	-0.03493259229498428	46.018786948286866	5.822741331700747	-0.4535151491961258	0.24192403654877076	1	1	0.09020806762809441	0.9097919323719056	0.5787642140530972	0.5239040375493242	2.468750930986683	0.6211499490752792	0.20314900757777438	3.7601400870284314	Outlier	3.1860439476939595	Validation
Cpd03325	1.7958989133181917	0.14953965224767107	55.27598664122154	-1.8817540288380077	5.028824851569153	-0.00024103139013492705	1	1	0.0005500825343267568	0.9994499174656732	1.9366123268615159	0.8706541091999813	2.874122052380003	0.3843183714246012	3.559905613968843	0.09056710982577626	Outlier	3.417195160602648	Validation
Cpd03327	-0.3041010866818086	-0.054460347752329115	-39.64301335877847	-5.954754028838008	-0.6501751484308462	-0.049241031390134936	1	1	0.3757986967578004	0.6242013032421996	0.34490765979704474	0.6715283618929873	1.2823640068868647	0.9158616169915168	0.3381355860990384	0.8697242948474339	In	NA	Validation
Cpd03328	0.14052549873548267	-0.039443870490472835	-28.541363427652982	-4.165228593111284	-0.028703119120937606	-0.006196264203108972	1	1	0.28540632398611776	0.7145936760138822	0.6819144269921124	0.5580080285067085	0.7962247389469995	0.6823211902469227	0.08844014465282252	0.18526226155445918	In	NA	Validation
Cpd03329	0.09165331828435457	-0.0386919907912248	-25.17745365321689	-3.139664683336848	-0.10313920934650166	-0.01296318149634205	1	1	0.26234591937340246	0.7376540806265975	0.644871532842742	0.5523240300138116	0.6489197306549277	0.5484808835595181	0.03734753213808068	0.2928641437885379	In	NA	Validation
Cpd03330	-0.5031010866818084	-0.06846034775232912	-17.90101335877847	-7.622754028838007	-0.8341751484308464	-0.04624103139013494	1	1	0.053029257708172906	0.9469707422918271	0.19407469372760217	0.77736441383074	0.3302857095956984	1.1335424747390284	0.46443239553951926	0.822020793723659	In	NA	Validation
Cpd03334	-0.4654401575174768	-0.031571619644136815	9.153289363308533	1.3918933907483475	-0.6935028288081578	0.011955477258167618	1	1	0.09572018117868364	0.9042798188213164	0.2226199683546741	0.4984960321181488	0.8544173752191465	0.04290607597257275	0.36787551975181765	0.10337161151103418	In	NA	Validation
Cpd03348	0.0029315137730768	-0.028165675001751118	50.03382454227182	6.77762854974586	-0.4542670288953729	0.2298939613608008	1	1	0.06701628165832585	0.9329837183416742	0.5776244326946551	0.47274805111324564	2.6445687102177207	0.745766656914725	0.20366509457287207	3.5688478519456246	Outlier	3.1464002007819647	Validation
Cpd03349	0.0029315137730768	-0.028165675001751118	50.03382454227182	6.77762854974586	-0.4542670288953729	0.2298939613608008	1	1	0.06701628165832585	0.9329837183416742	0.5776244326946551	0.47274805111324564	2.6445687102177207	0.745766656914725	0.20366509457287207	3.5688478519456246	Outlier	3.1464002007819647	Validation
Cpd03364	0.30873566665834723	-0.016736454808971905	11.300542110561281	3.702332951187907	-0.023173158478487128	0.032285147587837966	1	1	0.06632771162659723	0.9336722883734028	0.8094100981018846	0.3863463695467462	0.9484451895627293	0.3444279376573852	0.09223588587821883	0.42663709531683536	In	NA	Validation
Cpd03369	-0.7752639749487278	0.016947106953136143	40.99397491821168	9.27236539185112	-0.14223695370740294	0.030645841060048917	1	1	0.15062751415409248	0.8493724858459075	0.012212420299160517	0.13170814153939148	2.2487153095258168	1.0713400715692762	0.010511008392964483	0.40057020838663654	In	NA	Validation
Cpd03370	1.5108989133181918	0.14053965224767095	6.113986641221531	1.8892459711619924	2.3658248515691542	-0.041241031390134936	1	1	0.014481619551858893	0.9855183804481411	1.720595264902766	0.8026166472399966	0.7213268517807784	0.1078126325117697	1.7320338555992771	0.7425149585173674	In	NA	Validation
Cpd03374	-0.49857224562542	-0.03418071259573608	-9.276701773517647	-5.338160923938351	-0.6497557506998847	-0.04529400856401123	1	1	0.04860620885668909	0.9513937911433109	0.19750734965419578	0.5182200390564261	0.04737135458439558	0.8353936817662417	0.33784771329845675	0.8069620255735813	In	NA	Validation
Cpd03385	0.1984202355775879	0.07860124229148206	25.112771910692878	4.756575918166912	1.474304399676056	-0.03702333187228191	1	1	0.046607940307862306	0.9533920596921377	0.7257960092921353	0.3343797348782092	1.5532802659082172	0.4820109792198981	1.1200980478545275	0.6754486139541518	In	NA	Validation
Cpd03389	1.8471972051198853	0.03271409464157747	4.271970681989852	-0.9059088070538504	1.808694973389644	0.02459283989553026	1	1	0.0060884526694806596	0.9939115473305193	1.9754941032773206	0.012514160975406988	0.6406653018751373	0.2569665579313241	1.3496223009360386	0.3043204257686943	In	NA	Validation
Cpd03400	-0.5000760050239154	0.010932069359151177	-12.269182976525169	-1.4103413750661709	-0.1813346980683056	-0.06258724164671799	1	1	0.20579624312910128	0.7942037568708987	0.1963675682957543	0.17718012948257203	0.08366886289491737	0.3227970819605219	0.016325515352152663	1.0819446135051158	In	NA	Validation
Cpd03401	0.8323620402847209	0.03161519354267637	-14.490666680647509	0.0984867973417546	1.3279257426204132	0.016351081653772016	1	1	0.24975500648676974	0.7502449935132303	1.20629511843481	0.02082154338810345	0.18094723758357853	0.12588880212636866	1.019624366570234	0.173266851252829	In	NA	Validation
Cpd03407	2.0008989133181907	0.22353965224767114	73.39298664122153	3.668245971161992	5.587824851569155	-0.04224103139013494	1	1	0.00022620605503109736	0.9997737939449689	2.0919930205511417	1.4300732408709602	3.667462247027415	0.33997944662017693	3.943600812214653	0.7584161255586257	Outlier	3.9525670335385352	Validation
Cpd03410	0.01917522709790809	-0.004099092171609316	39.69779485781402	4.949585698440653	-0.43581052111585	0.043823609126299484	1	1	0.007877059278903698	0.9921229407210963	0.5899364299849368	0.2908114718007375	2.191955816154178	0.5071995490781994	0.19099662693174624	0.6101120996390463	In	NA	Validation
Cpd03417	-0.1643412564185762	-0.0442089822814994	-12.401106241087069	-3.9663483674934095	-0.27262370792903645	-0.015517050214359856	1	1	0.10077844716886375	0.8992215528311363	0.45083926651043765	0.5940309298641574	0.08944575909109002	0.6563665031357012	0.07898589949558144	0.3334736368751833	In	NA	Validation
Cpd03424	1.4292473032467603	0.1049170317651662	19.92705762497859	4.110711256512777	1.841973572608386	-0.030256414579048818	1	1	0.0057011561361811625	0.9942988438638188	1.6587070511770394	0.5333196821296234	1.3261987634070058	0.39772298549227303	1.372464588457645	0.5678467317200727	In	NA	Validation
Cpd03425	1.9008989133181915	0.13953965224767104	26.502986641221533	5.467245971161993	2.4498248515691534	-0.040241031390134935	1	1	0.0022108117618148126	0.9977891882381852	2.016197560214739	0.7950569292444435	1.6141575206920833	0.5747563429557727	1.78969109469167	0.7266137914761089	In	NA	Validation
Cpd03430	-0.6241010866818089	-0.051460347752328994	-13.728013358778467	-7.428754028838007	-0.7301751484308463	-0.03624103139013494	1	1	0.06056198192404849	0.9394380180759515	0.10236218672055375	0.648849207906325	0.14755078481435172	1.108224677135301	0.3930472423775083	0.6630091233110758	In	NA	Validation
Cpd03431	0.5949994029220834	-0.016736454808971905	7.7571355171546825	5.108376907231863	0.30539827009294185	0.050966466269156616	1	1	0.1272768964394777	0.8727231035605223	1.026385014779171	0.3863463695467462	0.7932800476226665	0.5279224546731843	0.31776590273622046	0.7236918642194627	In	NA	Validation
Cpd03434	-0.3775280696053888	-0.017285905358422515	17.509333319352493	1.8215637204186768	-0.6649314002367289	0.029537894840585208	1	1	0.050349412338051014	0.949650587661949	0.2892533400789848	0.39050006075309496	1.2203270478233446	0.09897982052370788	0.34826421393807816	0.38295257047821346	In	NA	Validation
Cpd03435	-0.2852203772976969	-0.029923267995785218	-24.061545801526627	-4.342172543317586	-0.4731731584784871	-0.026506061203370845	1	1	0.22824323911746047	0.7717567608825395	0.3592183803895107	0.4860349584991045	0.6000543251093887	0.7054131032290216	0.2166421806881743	0.5082117362296703	In	NA	Validation
Cpd03445	0.4628989133181918	-0.031460347752328977	4.885986641221535	-6.565754028838008	1.7468248515691522	-0.04224103139013494	1	1	0.012456207067807368	0.9875437929321926	0.9262588405772588	0.4976548479952497	0.6675529510782879	0.9955996290321221	1.307154915144615	0.7584161255586257	In	NA	Validation
Cpd03446	-0.07676773434722385	-0.053729584776187216	-36.807528841186816	-5.881769946494742	-0.376071540173569	-0.018978219090327014	1	1	0.358225310522971	0.641774689477029	0.5172160206972211	0.666003999871763	1.1581986462252822	0.9063368941819262	0.14999204708263875	0.3885102613299414	In	NA	Validation
Cpd03447	0.7998989133181924	-0.04746034775232899	12.068986641221528	1.6762459711619933	-0.3741751484308464	0.0037589686098650774	1	1	0.005376851837979757	0.9946231481620202	1.1816895419109386	0.61861033592411	0.9820952383307229	0.08001525679221347	0.14869037193831738	0.026962441660742933	In	NA	Validation
Cpd03448	-0.8031010866818082	0.09853965224767114	53.72898664122154	7.850245971161993	1.7158248515691534	-0.05424103139013493	1	1	0.06322457554375616	0.9367754244562438	0.0333116872816078	0.48510849142674006	2.806379198644861	0.8857476403252693	1.2858766483367086	0.9492301300537254	In	NA	Validation
Cpd03458	-0.8871010866818079	-0.0444603477523291	-20.718013358778464	-7.296754028838007	-1.3081751484308477	-0.07124103139013492	1	1	0.07467651256642238	0.9253234874335776	0.09697987396418635	0.5959311819374495	0.45364163653292633	1.0909981344358575	0.7897839589894543	1.2195499697551166	In	NA	Validation
Cpd03462	-0.7891010866818079	-0.0064603477523290645	-17.90101335877847	-7.289754028838008	0.18082485156915415	-0.07124103139013492	1	1	0.18913859985397952	0.8108614001460205	0.02270032283451107	0.3086618981064064	0.3302857095956984	1.0900846056563418	0.23225924349356794	1.2195499697551166	In	NA	Validation
Cpd03463	2.0008989133181907	0.14453965224767096	2.0589866412215234	1.058245971161993	2.6478248515691543	-0.040241031390134935	1	1	0.0074393012118710855	0.9925606987881289	2.0919930205511417	0.8328555192222117	0.5437591259268696	0.0006362840279078222	1.9255974439808834	0.7266137914761089	In	NA	Validation
Cpd03466	-0.5346624711893291	-0.03718823139272857	4.784952361820699	-4.219363931457148	-0.8392294349104108	-0.040782730368522514	1	1	0.015465150064683741	0.9845348499353163	0.1701525970515846	0.5409560330280164	0.6631286780261314	0.6893860744708913	0.46790163606325375	0.7352274374175288	In	NA	Validation
Cpd03469	-0.7091010866818088	0.1075396522476708	65.45798664122152	8.118245971161993	1.587824851569153	-0.05824103139013494	1	1	0.01379875912163564	0.9862012408783644	0.03793604543461092	0.5531459533867213	3.319990014067917	0.9207227421695938	1.1980179982911565	1.0128347982187587	In	2.618766398893642	Validation
Cpd03470	-0.4220335641108836	-0.018934257006774226	14.542300352319524	1.4374977863527432	-0.6803160156213446	0.03503240033509069	1	1	0.07105185069826636	0.9289481493017336	0.25552019564355233	0.4029611343721401	1.090401204052785	0.04885763709500782	0.3588241478377841	0.47032162015545675	In	NA	Validation
Cpd03477	-0.18410108668180847	-0.059460347752329	-25.16101335877847	-7.898754028838008	-0.8381751484308468	-0.056241031390134935	1	1	0.041315181015601166	0.9586848189843988	0.43586221220072885	0.7093269518707552	0.648199813097394	1.1695616094742283	0.46717797835344305	0.981032464136242	In	NA	Validation
Cpd03478	0.27360820550240034	-0.04019575018972105	-15.857152901337189	-2.49079250288572	-0.5023873296472533	0.009593209481101546	1	1	0.08627300588923092	0.9137269941107691	0.7827850772142434	0.5636920269996067	0.24078542515905785	0.46380039626389474	0.23669466225917024	0.0658087969917246	In	NA	Validation
Cpd03480	3.832898913318192	0.10153965224767103	14.472986641221526	-1.774754028838008	3.799824851569153	0.008758968609865067	1	1	9.213347824366114e-05	0.9999078665217563	3.4805658539140523	0.5077876454134005	1.087365969021918	0.3703544315091434	2.7163252943908494	0.05254339354554848	Outlier	3.1634734131967512	Validation
Cpd03492	-0.9661010866818076	-0.0444603477523291	10.308986641221523	-7.380754028838007	-1.1411751484308468	-0.06624103139013493	1	1	0.005030609399365171	0.9949693906006348	0.1568582876299448	0.5959311819374495	0.9050251526333419	1.1019604797900489	0.6751558765081478	1.140044134548825	In	NA	Validation
Cpd03493	0.08939767918661079	0.07183432499824889	35.24134333926431	3.32499697079849	1.198364550051995	-0.03927897097002626	1	1	0.010580147336259338	0.9894198526637407	0.6431618608050793	0.28322374844213044	1.996808599994605	0.29518404085272903	0.9306941206534136	0.7113159080321778	In	NA	Validation
Cpd03494	-0.7881010866818086	-0.051460347752328994	-17.90101335877847	-7.333754028838007	-1.1561751484308465	-0.05524103139013493	1	1	0.06656602453398186	0.9334339754660181	0.02194236823114754	0.648849207906325	0.3302857095956984	1.0958267865561564	0.6854518120603607	0.9651312970949836	In	NA	Validation
Cpd03500	-0.6251010866818074	-0.0024603477523290613	82.40298664122152	13.902245971161992	-1.3801751484308469	0.21975896860986505	1	1	0.02549175419381966	0.9745082458061803	0.10160423211719082	0.2784230261241913	4.062008538012301	1.675558522272476	0.8392044496400767	3.4076896392510525	Outlier	3.8545340717466	Validation
Cpd03503	-0.4948128471291788	-0.042451389287465495	-7.8774536532168895	2.2430420835804448	-0.8317106379179298	0.06598418692471056	1	-1	0.6145064716216649	0.38549352837833506	0.20035680305030165	0.5807440224783001	0.1086441798931901	0.15398447976535712	0.46274076611226983	0.9624911489423813	In	NA	Validation
Cpd03505	-0.3594745012645173	-0.04696266748295405	-14.961664179532676	1.1024405798210468	-0.6753196604743212	0.07124734481944743	1	-1	0.6905588994454477	0.30944110055455226	0.30293712531009553	0.6148480134356842	0.20157213394853976	0.005131294102019311	0.35539467113180273	1.0461815017911098	In	NA	Validation
Cpd03508	0.0628989133181923	0.11453965224767115	66.64198664122154	10.592245971161994	3.0098248515691535	-0.04224103139013494	1	1	0.023562643904271985	0.976437356095728	0.6230769992316457	0.6060639793556003	3.3718371626279735	1.2435899136727977	2.174072688640959	0.7584161255586257	In	2.880545843033426	Validation
Cpd03509	-0.24610108668180786	0.12453965224767095	70.97098664122153	10.116245971161996	2.483824851569154	-0.05224103139013493	1	1	0.013146382274967228	0.9868536177250328	0.38886902679215923	0.6816611593111365	3.561403299550679	1.1814699566657143	1.8130285486100202	0.9174277959712087	In	2.901014036584859	Validation
Cpd03512	0.5148989133181923	-0.017460347752328964	12.99098664122154	-6.061754028838007	1.6628248515691526	-0.05524103139013493	1	1	0.004088079103078401	0.9959119208969216	0.9656724799521889	0.391818796057497	1.0224694536790104	0.9298255569069745	1.2494976760522216	0.9651312970949836	In	NA	Validation
Cpd03517	-0.8017038937812131	-0.035417773490290724	-0.4489084388892757	2.9352999841549403	-1.0204259057312346	0.01360382890651927	1	1	0.4152800936548141	0.5847199063451859	0.03225267849081417	0.5275718705625868	0.43393884823131335	0.244326981911369	0.5922741151205647	0.12958232641420728	In	NA	Validation
Cpd03521	2.958570611517437	0.13198470093809855	96.18720800091845	32.32123757230225	4.208890865841471	0.03666087865403389	1	1	0.0066554892152455025	0.9933445107847545	2.817864692712712	0.7379436278739359	4.665617129752931	4.079312653315896	2.997106449027414	0.4962163259280401	Outlier	4.815648427469073	Validation
Cpd03528	0.11989891331819268	0.12753965224767086	57.86598664122154	9.074245971161993	2.892824851569153	-0.04724103139013493	1	1	0.026006608457584734	0.9739933915424153	0.6662804116233959	0.704340313297797	2.987537689855125	1.0454846726291989	2.0937643913336967	0.8379219607649171	In	NA	Validation
Cpd03529	0.14189891331819204	0.12553965224767105	70.24598664122153	9.064245971161993	2.8938248515691525	-0.04624103139013494	1	1	0.0071525893298642895	0.9928474106701357	0.6829554128974042	0.6892208773066909	3.5296556790219284	1.0441796315156047	2.0944507870371774	0.822020793723659	In	2.9322412279900893	Validation
Cpd03531	2.063898913318192	0.07053965224767089	-6.235013358778473	3.173245971161992	3.211824851569152	0.03275896860986506	1	1	0.14764200218634582	0.8523579978136542	2.139744160563077	0.2734363875512329	0.18056634707796285	0.27537991149726426	2.3127246207440946	0.43417140253574793	In	NA	Validation
Cpd03536	0.5188989133181918	0.11353965224767106	70.24598664122153	8.208245971161993	3.2218248515691537	-0.028241031390134938	1	1	0.004353936010740744	0.9956460639892593	0.9687042983656448	0.5985042613600459	3.5296556790219284	0.9324681121919416	2.3195885777789047	0.5357997869810093	Outlier	3.009918835324238	Validation
Cpd03537	0.06752687544955599	0.037109699037181865	30.45658606660524	5.8331021819571385	1.1092444239390948	-0.007824742522052166	1	1	0.05475790832601202	0.945242091673988	0.6265847844333072	0.02071536867537876	1.7872849334917638	0.6225020826309177	0.8695224489958453	0.21115696732704245	In	NA	Validation
Cpd03546	0.02489891331819205	0.13353965224767106	59.92998664122153	9.175245971161992	2.8398248515691535	-0.049241031390134936	1	1	0.024620609742205812	0.9753793902577942	0.5942747243038122	0.7496986212711211	3.0779198812638713	1.0586655878765001	2.057385419049211	0.8697242948474339	In	2.6445722755347525	Validation
Cpd03548	-0.06510108668180781	0.0025396522476710537	47.89298664122153	-3.5487540288380077	1.6618248515691532	-0.06024103139013494	1	1	0.0008321066802884358	0.9991678933197116	0.5260588100010494	0.24062443614642162	2.5508218008437735	0.6018687250607535	1.2488112803487412	1.0446371323012753	In	NA	Validation
Cpd03556	0.049898913318192406	0.13753965224767084	64.91798664122153	9.334245971161996	2.7728248515691543	-0.05124103139013494	1	1	0.013147325260844722	0.9868526747391553	0.6132235893879133	0.7799374932533345	3.2963435105016754	1.0794157415826482	2.0113969069159925	0.9015266289299505	In	2.76623492117469	Validation
Cpd03557	-0.2280775201548393	-0.03486832294084012	-10.106051296032131	0.6287065775615347	-0.4665797518850802	0.04602141132410169	1	1	0.425117275825563	0.574882724174437	0.40253007201031293	0.5234181793562381	0.01105428709958132	0.05669294088359954	0.21211649473115735	0.6450597195099439	In	NA	Validation
Cpd03559	-2.660226380963765	-0.07177469755814213	5.2488621362567915	-2.2389128036376	-2.6317106379179296	-0.011459422097845808	1	1	0.48642544773390783	0.5135745522660922	1.4409283531064028	0.8024199637013046	0.6834432042032008	0.430929059944041	1.6982530323778424	0.2689526144031871	In	NA	Validation
Cpd03569	0.17589891331819185	0.13653965224767095	72.90298664122152	9.682245971161992	2.783824851569153	-0.06024103139013494	1	1	0.00425081379385972	0.9957491862061403	0.7087258694117812	0.7723777752577815	3.646005234532121	1.1248311723357256	2.0189472596542815	1.0446371323012753	In	2.996403345175053	Validation
Cpd03571	2.583898913318193	0.12753965224767086	8.308986641221523	-4.744754028838008	4.0538248515691535	0.04975896860986508	1	1	0.003318774155541604	0.9966812258444584	2.533880554312375	0.704340313297797	0.8174455097954092	0.7579516422466193	2.8906698030749913	0.7044912422371397	In	NA	Validation
Cpd03575	0.17589891331819185	0.13253965224767095	86.29198664122153	9.682245971161992	2.972824851569153	-0.06024103139013494	1	1	0.0013379287775288073	0.9986620712224712	0.7087258694117812	0.7421389032755664	4.232307153510662	1.1248311723357256	2.1486760476121667	1.0446371323012753	Outlier	3.409544110150202	Validation
Cpd03576	0.038955446878127166	-0.023879311951829112	-19.94945788943872	-1.784480235625279	-0.11767865298398147	0.045471960774651134	1	1	0.4346399630685691	0.5653600369314309	0.6049289386229061	0.4403443552292736	0.41998672977996904	0.3716237414828141	0.02736772049431221	0.6363228145422194	In	NA	Validation
Cpd03584	1.8728989133181928	0.060539652247670876	18.16098664122154	4.6422459711619934	3.077824851569153	-0.04524103139013493	1	1	0.009623168061154153	0.9903768319388458	1.994974831320547	0.19783920759569515	1.2488628304150664	0.4670904510842517	2.220747596477658	0.8061196266824006	In	NA	Validation
Cpd03585	-2.363985779460006	0.007172670862910488	10.940591459565068	-3.686281224690232	-1.1753196604743212	0.0028262921878684784	1	1	0.47595171009130477	0.5240482899086952	1.2163914254932982	0.2056001219470605	0.9326830148359645	0.6198165895432008	0.6985925228722396	0.041793085242353985	In	NA	Validation
Cpd03588	2.0498989133181924	-0.0704603477523289	-22.195013358778468	-5.685754028838008	1.1698248515691532	0.13275896860986508	1	1	0.039929630887913015	0.960070369112087	2.1291327961159805	0.7924838498218458	0.5183192027687398	0.8807560110358329	0.9111045942361513	2.02428810666158	In	NA	Validation
Cpd03591	-0.010495102572422216	-0.015637553710070924	36.611531121550286	5.16442086327582	-0.4028434881488172	0.11799943330212365	1	1	0.03698277044160958	0.9630172295583904	0.5674476670279814	0.3780389871340507	2.0568088782913576	0.5352364213537674	0.1683681971466626	1.7895942702818333	In	NA	Validation
Cpd03592	-0.010495102572422216	-0.015637553710070924	36.611531121550286	5.16442086327582	-0.4028434881488172	0.11799943330212365	1	1	0.03698277044160958	0.9630172295583904	0.5674476670279814	0.3780389871340507	2.0568088782913576	0.5352364213537674	0.1683681971466626	1.7895942702818333	In	NA	Validation
Cpd03594	0.01697742490010516	-0.018384806457323613	34.67197068198985	4.816618665473622	-0.3748215101268391	0.11964778495047527	1	1	0.040494737970540595	0.9595052620294594	0.5882705956918284	0.39880744316579136	1.9718758730117139	0.4898468046007385	0.14913403182934137	1.815804985185006	In	NA	Validation
Cpd03597	0.5785158864385668	-0.042560630633147814	13.4225201325393	-1.5844802356252787	-9.623540156415441e-05	-0.0182643029616126	1	1	0.003412057302560889	0.9965879426974391	1.0138912575808627	0.5815698562451133	1.0413662282001181	0.34552291921093015	0.1080757867277774	0.377158161713805	In	NA	Validation
Cpd03602	-1.5091010866818078	-0.08346034775232902	-18.69901335877846	-7.858754028838008	-1.8441751484308468	-0.034241031390134936	1	1	0.20016526223926379	0.7998347377607362	0.5684276372566152	0.8907601837640456	0.36522998708803306	1.1643414450198513	1.157692056055202	0.6312067892285591	In	NA	Validation
Cpd03605	-0.2451887869788029	-0.002601765227315168	60.644350858061294	10.432515767790973	-0.8587783070908624	0.14117215684952256	1	1	0.020667862675530224	0.9793321373244698	0.3895605085516995	0.27949210235472954	3.1092017627473845	1.2227444654246031	0.48131989793581254	2.158067618209923	In	2.7386245146083517	Validation
Cpd03611	-0.17110108668180768	0.16153965224767086	54.313986641221526	11.225245971161993	3.5278248515691546	-0.031241031390134937	1	1	0.2547295736251849	0.7452704263748151	0.44571562204446186	0.9613707251466249	2.8319962441749564	1.3261990161633102	2.5296256630440523	0.5835032881047842	In	NA	Validation
Cpd03614	0.15928511720779814	0.049747061674544464	23.89779485781402	8.478157127012084	1.2455081602028315	-0.0039785886758983225	1	1	0.18991288015201557	0.8100871198479844	0.6961333661705568	0.11625026642138754	1.5000766377345098	0.9676926277321514	0.9630532921075251	0.14999863255297205	In	NA	Validation
Cpd03615	-0.17368191575923525	-0.0672859053584225	-2.06429305427389	-1.3960186971637405	-0.7978984332037619	-0.018813753511063156	1	1	0.044070166537875766	0.9559298334621242	0.4437594707647299	0.7684859605307828	0.36320144440067553	0.3209279136085781	0.43953221407124926	0.38589506668152945	In	NA	Validation
Cpd03619	-0.6136098396103821	-0.05748898327242793	-22.066175457728168	-5.9419203224345924	-0.8068986078427421	-0.05732408375198116	1	1	0.13505669192550007	0.8649433080744999	0.11031407573337113	0.6944239923362516	0.5126774140897526	0.9141867655418914	0.4457098952740228	0.9982542606563883	In	NA	Validation
Cpd03621	0.7736082055024003	-0.020646878009269905	17.144350858061312	7.253568399369921	0.3780637981722957	0.0667360666239587	1	1	0.08425370603116977	0.9157462939688302	1.16176237889626	0.41590806618426995	1.204344531022349	0.8078787640504487	0.3676432090010577	0.9744469136350571	In	NA	Validation
Cpd03624	-0.01818741026472955	-0.0277254657979829	-19.536820526801353	-2.5685461696912126	-0.1885577738631026	0.04876866407135444	1	1	0.39695977362006984	0.6030402263799302	0.5616172470021045	0.4694201936737107	0.40191741335928555	0.47394756945528194	0.02128340354361802	0.6887442443485657	In	NA	Validation
Cpd03625	0.5439005018231828	-0.016736454808971905	-22.189018328999158	-2.9136011147461582	0.3224312371259082	0.06799943330212366	1	1	0.3174956889778541	0.6825043110221459	0.9876543674644159	0.3863463695467462	0.5180566814853024	0.5189786584298509	0.32945725812517995	0.9945359182189177	In	NA	Validation
Cpd03626	0.048845556768237416	-0.030472718545235717	-20.447260087240913	-2.561952763097806	-0.11767865298398147	0.051515916818607184	1	1	0.41125643828265157	0.5887435617173484	0.6124251929418913	0.4901886497054523	0.4417853991236961	0.4730871027869781	0.02736772049431221	0.7324287691871874	In	NA	Validation
Cpd03629	0.5422521501748306	-0.03706612513864231	0.3241684841876532	-1.6965681477131906	0.1257279404226117	-0.011670896368206006	1	1	0.017113943188216685	0.9828860568117833	0.9864049917445848	0.540032944181631	0.4677917486359761	0.36015085257209584	0.19444096040751374	0.2723153021011128	In	NA	Validation
Cpd03639	-1.5851010866818085	-0.08046034775232891	-16.590013358778464	-7.857754028838007	-1.9541751484308465	-0.03524103139013493	1	1	0.1731571669325357	0.8268428330674643	0.6260321871122823	0.8680810297773834	0.27287725371543325	1.164210940908492	1.2331955834380979	0.6471079562698173	In	NA	Validation
Cpd03644	-0.6555500476273671	-0.050252938325455514	-12.10989744987828	-0.21030441144945486	-1.0182281035334322	-0.014967599664909306	1	1	0.3155241561144324	0.6844758438855676	0.07852530200085214	0.6397215331339884	0.07669377812842412	0.1661873244252664	0.5907655531348923	0.32473673190745894	In	NA	Validation
Cpd03653	0.5378565457792267	-0.0464067844793016	-2.4571501971310266	-2.054260455405499	0.27902464371931496	-0.012769797467107106	1	1	0.02454412682569085	0.9754558731743092	0.9830733231583696	0.6106456946895503	0.3459983002717961	0.40683116932758057	0.29966315890815315	0.2897891120365615	In	NA	Validation
Cpd03654	0.5378565457792267	-0.0464067844793016	-2.4571501971310266	-2.054260455405499	0.27902464371931496	-0.012769797467107106	1	1	0.02454412682569085	0.9754558731743092	0.9830733231583696	0.6106456946895503	0.3459983002717961	0.40683116932758057	0.29966315890815315	0.2897891120365615	In	NA	Validation
Cpd03663	0.23236204028472074	-0.018384806457323613	5.149443209462384	5.0127725116274675	-0.07152480683013553	0.042175257477947835	1	1	0.2041996766812243	0.7958003233187757	0.7515223564163896	0.39880744316579136	0.6790896671532084	0.5154456879827783	0.05904752219342932	0.5839013847358733	In	NA	Validation
Cpd03664	0.23236204028472074	-0.018384806457323613	5.149443209462384	5.0127725116274675	-0.07152480683013553	0.042175257477947835	1	1	0.2041996766812243	0.7958003233187757	0.7515223564163896	0.39880744316579136	0.6790896671532084	0.5154456879827783	0.05904752219342932	0.5839013847358733	In	NA	Validation
Cpd03668	-2.3136098396103817	-0.058992742670924164	20.56690724903874	-2.5110932547654192	-2.203891089045749	0.005081931285612832	1	1	0.13593044371347796	0.864069556286522	1.1782087499854859	0.7057919893220467	1.3542176641795924	0.46644972784788297	1.404599532166852	0.005925791164327832	In	NA	Validation
Cpd03676	0.8405254987354827	-0.022902517107014183	8.666155369339501	7.3415383241819505	0.4931013921572585	0.06974358542095117	1	1	0.18663943238285263	0.8133605676171474	1.2124826493469358	0.432960061662962	0.8330858646161348	0.8193592009143976	0.4466045192511134	1.0222699724057587	In	NA	Validation
Cpd03687	-1.5871010866818083	-0.0724603477523289	-29.729013358778467	-7.625754028838007	-1.8611751484308463	-0.030241031390134933	1	-1	0.5048960346559761	0.49510396534402384	0.6275480963190102	0.8076032858129534	0.8482317173392322	1.1339339870731064	1.1693607830143764	0.5676021210635258	In	NA	Validation
Cpd03690	-0.5824731245504439	-0.05245074052325771	-18.188468878449708	-0.12953518068022346	-0.9863599716653004	-0.013868698566008206	1	1	0.43915225505512834	0.5608477449448717	0.13391429224668552	0.6563362979593812	0.3428733354679981	0.15564660773854397	0.5688914043426447	0.3072629219720102	In	NA	Validation
Cpd03692	-2.1231010866818085	-0.057460347752329	-29.13401335877846	-7.668754028838007	-2.4081751484308462	-0.06424103139013493	1	-1	0.5247335185624662	0.47526648143753375	1.0338117637221325	0.6942075158796477	0.822176773594947	1.1395456638615618	1.5448192328184145	1.1082418004663084	In	NA	Validation
Cpd03694	-0.5506049926823121	-0.054099092171609416	-13.442315032295866	0.056728555583512565	-0.919876455181784	-0.013868698566008206	1	1	0.3366693175190534	0.6633306824809466	0.15806888949674805	0.6687973715784262	0.13504010611798106	0.13133842435895982	0.5232574042760592	0.3072629219720102	In	NA	Validation
Cpd03695	-0.5506049926823121	-0.054099092171609416	-13.442315032295866	0.056728555583512565	-0.919876455181784	-0.013868698566008206	1	1	0.3366693175190534	0.6633306824809466	0.15806888949674805	0.6687973715784262	0.13504010611798106	0.13133842435895982	0.5232574042760592	0.3072629219720102	In	NA	Validation
Cpd03704	-0.3684970576554945	0.0004057535696774826	-22.370686735923663	-5.743424081833089	-0.7174249236322153	-0.04303836946626687	1	1	0.10265304513881957	0.8973469548611804	0.2960984371594428	0.256756108383138	0.5260119085819946	0.8882821900540067	0.38429554285731277	0.7710947314955551	In	NA	Validation
Cpd03705	-0.2241010866818085	-0.005460347752328953	-14.947013358778465	-0.8427540288380078	-0.4331751484308475	0.027758968609865056	1	1	0.3724925988954121	0.6275074011045879	0.40554402806616746	0.30110218011085177	0.20093057712407159	0.24872459972216435	0.18918771844368965	0.3546655673294563	In	NA	Validation
Cpd03706	-1.6361010866818075	-0.0724603477523289	-25.75901335877846	-7.481754028838007	-1.990175148430846	-0.03624103139013494	1	1	0.38687941828057915	0.6131205817194209	0.6646878718838473	0.8076032858129534	0.6743861263059355	1.1151413950373503	1.257905828763409	0.6630091233110758	In	NA	Validation
Cpd03707	-0.17751961404647226	0.01243582875764725	66.38645612121921	10.985899226437589	-0.3422369537074036	0.15846538993222933	1	1	0.025138236773711853	0.9748617632262881	0.4408506696815963	0.16581213249677818	3.3606475267899762	1.294963281936282	0.1267681323032107	2.4330502061414583	Outlier	3.014387288630471	Validation
Cpd03710	-2.0761010866818084	-0.06746034775232901	-15.503013358778475	-7.226754028838007	-2.3241751484308466	-0.06524103139013493	1	1	0.23337564600260807	0.7666243539973919	0.9981878973640227	0.7698046958351853	0.2252777178330173	1.0818628466406983	1.4871619937260212	1.1241429675075667	In	NA	Validation
Cpd03715	-1.762101086681808	-0.08146034775232902	-18.343013358778464	-7.794754028838008	-2.1591751484308466	-0.05024103139013494	1	1	0.20043697351824186	0.7995630264817581	0.760190151907716	0.8756407477729381	0.3496408106628813	1.1559891818928485	1.3739067026516771	0.8856254618886922	In	NA	Validation
Cpd03718	-0.7751010866818078	-0.015460347752328962	-19.99401335877846	-6.062754028838008	-0.04417514843084636	-0.006241031390134932	1	1	0.4453065098182666	0.5546934901817334	0.012088958387414504	0.37669936006638943	0.42193780582559454	0.9299560610183342	0.077820210210371	0.18597411207332623	In	NA	Validation
Cpd03719	0.06917522709790723	0.060186622114104964	32.174717934737096	9.166618665473619	1.3251784898731611	-0.010022544719854365	1	1	0.129206486830853	0.870793513169147	0.6278341601531378	0.19517039934200417	1.8625216211714928	1.0575396890142128	1.017738664088144	0.24610458719793987	In	NA	Validation
Cpd03724	-0.5275280696053887	-0.05245074052325771	-0.17747986746068878	0.4929922918472491	-0.4995467848521135	0.014153279455969815	1	1	0.24882214963426674	0.7511778503657333	0.17556014957437985	0.6563362979593812	0.4458246569021764	0.07440421313952074	0.23474492451624132	0.13831923138193156	In	NA	Validation
Cpd03727	-0.1615940036713235	-0.008494696567213716	46.22746518748436	6.281453830308787	-0.5429533782587073	0.11140602670871703	1	1	0.021206712421675267	0.9787932875783247	0.4529215593768224	0.3240410014515233	2.4778889138151654	0.6810138160755804	0.2645390237332685	1.6847514106691408	In	NA	Validation
Cpd03729	-1.2023316441216598	0.0019095129681737247	10.350365895655283	-1.8073338562691783	0.0374622944128977	-0.009203783000101455	1	1	0.25291980131389746	0.7470801986861025	0.33591032609673255	0.24538811139734287	0.9068371427954462	0.3746062329362914	0.1338558002214823	0.23308532032516094	In	NA	Validation
Cpd03734	-0.2471010866818082	-0.0024603477523290613	-12.908013358778474	-0.542754028838007	-0.4801751484308463	0.02175896860986506	1	1	0.3241425162217113	0.6758574837782887	0.3881110721887949	0.2784230261241913	0.11164313125079961	0.20957336631433843	0.2214483165072899	0.2592585650819065	In	NA	Validation
Cpd03736	-0.8203767569036147	-0.021398757708518103	30.93532830167032	7.443042083580445	-1.2647933446848474	0.1607210290299737	1	1	0.39686912253728923	0.6031308774627108	0.04640586105242494	0.4215920646771681	1.8082489704709808	0.8326058588343385	0.7600068752889492	2.4689175002194848	In	NA	Validation
Cpd03739	0.08016423808691846	0.02831849024597307	-0.9302271202079441	3.7199153687703257	0.27792574262041403	-0.004528039225348865	1	1	0.24624920245397686	0.7537507975460231	0.6361633316186768	0.04574369062619279	0.41286198913075656	0.34672251543952903	0.2989088779153171	0.1587355375206963	In	NA	Validation
Cpd03740	0.10969843106630947	0.03875161823133157	-1.272942375021397	5.090410504633077	0.3803194372700402	-0.006196264203108972	1	1	0.33384752532904616	0.6661524746709538	0.658548909144048	0.03312781475463739	0.39785454932491987	0.5255777652677043	0.3691914699863531	0.18526226155445918	In	NA	Validation
Cpd03741	-0.48906653114384996	-0.023329861402378502	0.04559705561622191	3.7320032808582377	-0.7297665650718941	0.017999433302123658	1	1	0.3660798258743473	0.6339201741256527	0.20471224970376595	0.4361906640229249	0.4555931555264068	0.34830003766475276	0.39276679251540975	0.19947756615600196	In	NA	Validation
Cpd03745	0.10289891331819234	0.02153965224767096	-7.840013358778464	0.16524597116199224	0.2748248515691536	0.013758968609865072	1	1	0.22941945829427957	0.7705805417057204	0.653395183366207	0.09698979423090089	0.11028368370052229	0.11717645547186951	0.29678043962076966	0.13204922875184014	In	NA	Validation
Cpd03752	2.560898913318192	0.05653965224767087	5.9499866412215265	1.1552459711619925	2.4238248515691536	0.03175896860986506	1	1	0.003533808621978718	0.9964661913780213	2.5164475984350014	0.1676003356134801	0.7141453210680678	0.012022614773955807	1.7718448064011674	0.4182702354944896	In	NA	Validation
Cpd03754	-0.9030835238209082	0.12070650544937668	21.066907249038746	6.657327797866159	0.9088908658414688	-0.1107075423985977	1	1	0.23236943515959207	0.7676305648404079	0.10909383576674371	0.6526836504804719	1.376112574889076	0.7300669141947946	0.7320006275405291	1.8471135538363435	In	NA	Validation
Cpd03757	-1.784101086681808	-0.07846034775232913	-15.930013358778467	-7.791754028838008	-2.2251751484308464	-0.06024103139013494	1	1	0.14163043357981742	0.8583695664201826	0.7768651531817246	0.8529615937862777	0.2439759715789156	1.1555976695587702	1.4192088190814145	1.0446371323012753	In	NA	Validation
Cpd03761	-0.6330225750998942	-0.014538652611169826	23.94834430836348	5.519365918220875	-0.9594368947422232	0.116351081653772	1	1	0.2666258174735857	0.7333741825264143	0.09560010350520703	0.36973160472135425	1.5022901891468976	0.5815582103307921	0.5504115200181594	1.7633835553786603	In	NA	Validation
Cpd03766	0.07989891331819265	0.02053965224767107	-6.673013358778476	0.2072459711619921	0.2568248515691529	0.011758968609865056	1	1	0.21225994056107023	0.7877400594389298	0.6359622274888346	0.10454951222645381	0.16138640529645545	0.11169528279477392	0.28442531695811346	0.10024689466932325	In	NA	Validation
Cpd03774	-0.358101086681808	-0.0724603477523289	-27.104013358778467	-7.488754028838008	-0.5731751484308472	-0.018241031390134943	1	1	0.1762357744226366	0.8237642255773634	0.3039781112153873	0.8076032858129534	0.7332834361144456	1.1160549238168662	0.28528311693101177	0.3767881165684262	In	NA	Validation
Cpd03783	-0.07910108668180804	-0.05046034775232888	-43.642013358778456	-5.889754028838008	-0.6231751484308471	-0.027241031390134937	1	1	0.4310730598833882	0.5689269401166118	0.5154474455539527	0.6412894899107705	1.4574795027413106	0.9073788497531545	0.3196029021050554	0.519898619939751	In	NA	Validation
Cpd03792	0.6180763259990069	-0.018934257006774226	5.646695956715133	4.998486797341754	0.32902464371931506	0.05426316956585992	1	1	0.1522995747549547	0.8477004252450453	1.043876274856803	0.4029611343721401	0.7008642761554968	0.5135813435347868	0.33398294408219686	0.776113294025809	In	NA	Validation
Cpd03794	0.6076367655594459	-0.018934257006774226	8.97856408858326	4.9193659182208735	0.3108927755874472	0.05426316956585992	1	1	0.11129336948463486	0.8887066305153651	1.0359635619645406	0.4029611343721401	0.8467661866415471	0.5032557435151402	0.321537307700401	0.776113294025809	In	NA	Validation
Cpd03795	-0.2489566410339608	-0.022780410852928014	8.317575077594247	4.468816467671423	-0.5352610705663989	0.026790642093332456	1	1	0.19455395783778484	0.8054460421622152	0.3867046462257887	0.43203697281657716	0.817821595890439	0.44445718784770943	0.2592590567834152	0.3392680456395916	In	NA	Validation
Cpd03797	0.9179691077580387	-0.022150637407766145	12.654125294151532	7.5610871963624	0.531447256818912	0.07124734481944743	1	1	0.12546246544572215	0.8745375345542779	1.2711813893067068	0.42727606317006506	1.0077183554478624	0.84801123137827	0.4729249560011315	1.0461815017911098	In	NA	Validation
Cpd03799	-0.5253302674075867	-0.03267052074303791	-7.356600746581577	0.3144208632758199	-0.7973489826543112	0.041076356379046726	1	1	0.3992513344324413	0.6007486655675587	0.17722598386748745	0.5068034145308452	0.13145223566029998	0.09770851873941716	0.43915507357483113	0.5664275748004245	In	NA	Validation
Cpd03801	-0.026391794497599663	0.05303733251704578	-9.59399500660035	0.5129668956105213	0.8885901139617689	-0.024993256684311984	1	1	0.36403372708854964	0.6359662729114504	0.5553986962050333	0.14112378611969056	0.03347714057025756	0.07179744522563838	0.7180662786728719	0.4841563788713449	In	NA	Validation
Cpd03802	1.2455488534715335	-0.0343188723913895	3.081860791879964	-0.5097549609000043	0.6361675008621718	0.004263169565859919	1	1	0.007518948808190928	0.9924810511918091	1.5194719655390698	0.5192644881498895	0.5885506023182796	0.20526685227740024	0.5448044815798935	0.01894505803710683	In	NA	Validation
Cpd03816	1.300898913318192	0.05553965224767099	-18.578013358778463	-6.053754028838007	1.714824851569154	-0.07124103139013492	1	1	0.01159377003636497	0.988406229963635	1.561424798196319	0.1600406176179272	0.3599314186963383	0.9287815240160993	1.2851902526332282	1.2195499697551166	In	NA	Validation
Cpd03821	0.3318125897352707	-0.003000191072708216	-11.732424922405754	-2.244919796064839	0.39935431404898497	0.07569174099443134	1	1	0.27420617091567345	0.7257938290843265	0.8269013581795164	0.28250408938804106	0.0601643235598363	0.43171299715270056	0.3822569276237086	1.1168525877670583	In	NA	Validation
Cpd03834	-0.306091042617901	-0.026661915603254868	-9.14286718705148	-2.3231233299533893	0.3705450011798141	0.0223751643683196	1	1	0.3808451995007138	0.6191548004992862	0.3433993635347919	0.4613800541274505	0.05323194722543022	0.4419188798479921	0.3624823390500735	0.26905679676720695	In	NA	Validation
Cpd03839	-1.921101086681808	-0.0724603477523289	-32.35601335877847	-7.600754028838008	-2.3631751484308463	-0.06924103139013492	1	1	0.4939760066408708	0.5060239933591292	0.8807049338425972	0.8076032858129534	0.9632675782068569	1.1306713842891212	1.5139314261617751	1.1877476356725998	In	NA	Validation
Cpd03844	-0.6852203772976968	-0.025527663600180824	-14.346161186142016	-3.202062653207696	-0.9105357958411244	-0.018813753511063156	1	1	0.21088771144441587	0.7891122885555841	0.0560365390438973	0.45280542884831876	0.17461936778512355	0.5566240751681449	0.516846015836952	0.38589506668152945	In	NA	Validation
Cpd03848	-0.6971010866818084	-0.063460347752329	-0.7380133587784599	-7.026754028838007	-0.7401751484308461	-0.03524103139013493	1	1	0.022743127701835175	0.9772568722981648	0.047031500674979666	0.7395658238529703	0.42127899541802144	1.0557620243688142	0.3999111994123169	0.6471079562698173	In	NA	Validation
Cpd03849	-0.6961010866818079	-0.06446034775232913	-0.7380133587784599	-7.301754028838007	-0.7401751484308461	-0.032241031390134935	1	1	0.02194855920548977	0.9780514407945102	0.04778945527834404	0.747125541848525	0.42127899541802144	1.0916506549926548	0.3999111994123169	0.5994044551460425	In	NA	Validation
Cpd03851	-0.3721010866818082	-0.0704603477523289	-24.918013358778467	-7.435754028838008	-0.6231751484308471	-0.02324103139013493	1	1	0.13587455793418812	0.8641254420658119	0.2933667467682907	0.7924838498218458	0.6375588864925851	1.1091382059148172	0.3196029021050554	0.45629395177471754	In	NA	Validation
Cpd03852	-0.4391010866818084	-0.07146034775232901	-24.918013358778467	-7.484754028838007	-0.6471751484308471	-0.01924103139013493	1	1	0.15828213753247433	0.8417178624675257	0.24258378834290031	0.8000435678174004	0.6375588864925851	1.1155329073714286	0.33607639898859637	0.3926892836096843	In	NA	Validation
Cpd03855	-0.15210108668180755	-0.06946034775232901	-38.068013358778465	-7.873754028838007	-0.2901751484308468	-0.006241031390134932	1	1	0.36928176157698567	0.6307182384230143	0.4601167595083786	0.7849241318262928	1.2133950381519925	1.1662990066902428	0.09103313284592424	0.18597411207332623	In	NA	Validation
Cpd03856	-0.1921010866818076	-0.060460347752328884	-12.38601335877847	-3.746754028838007	-0.6661751484308462	-0.02924103139013494	1	1	0.06515427673495078	0.9348457232650492	0.4297985753738172	0.7168866698663081	0.088784844470099	0.6277085391099184	0.34911791735473235	0.5517009540222676	In	NA	Validation
Cpd03857	-0.5401010866818075	-0.053460347752329	-25.336013358778477	-7.827754028838007	-0.7551751484308467	-0.03524103139013493	1	1	0.133291083341335	0.866708916658665	0.16603037340313365	0.6639686438974326	0.6558630318457135	1.1602958175677096	0.41020713496453043	0.6471079562698173	In	NA	Validation
Cpd03859	4.7998989133181915	-0.13646034775232896	-78.99001335877847	-7.902754028838007	3.6708248515691535	0.10475896860986504	1	1	0.11619922326004262	0.8838007767399574	4.2135079553670725	1.2914252375283946	3.0053621102589334	1.1700836259196659	2.627780248641817	1.5790554295063464	Outlier	3.8375653461917025	Validation
Cpd03860	-0.06214345422077354	-0.017285905358422515	4.186805846825016	4.5078274566824135	-0.3204259057312346	0.029537894840585208	1	1	0.2380608802409364	0.7619391197590636	0.5283005611399492	0.39050006075309496	0.6369359489520934	0.44954828230184085	0.11179712268395309	0.38295257047821346	In	NA	Validation
Cpd03861	-0.8001010866818072	-0.04546034775232899	-30.28301335877847	-7.631754028838007	-1.0451751484308467	-0.05224103139013493	1	1	0.21947915607202806	0.7805208439279719	0.03103782347151494	0.6034908999330024	0.8724912784053397	1.134717011741263	0.6092618889739838	0.9174277959712087	In	NA	Validation
Cpd03866	-1.549506091583411	-0.0519012899738071	-10.168688658669486	-2.191073642218685	-1.7693270046323333	-0.04738518208249172	1	1	0.3305633091264836	0.6694366908735164	0.5990527967207316	0.6521826067530326	0.008311408175536496	0.42468585269488573	1.1063166117383838	0.8402141250031955	In	NA	Validation
Cpd03869	-0.03210108668180833	-0.061460347752328996	-45.44101335877847	-7.878754028838007	-0.4961751484308463	-0.03524103139013493	1	1	0.3256828090565709	0.6743171909434291	0.551071311912062	0.7244463878618628	1.5362573914740316	1.1669515272470397	0.2324306477629839	0.6471079562698173	In	NA	Validation
Cpd03873	0.9988989133181922	0.07453965224767113	7.2299866412215295	-5.996754028838008	3.7558248515691535	-0.06524103139013493	1	1	0.01732379927123895	0.982676200728761	1.332522507980381	0.3036752595334497	0.7701962924843448	0.9213427896686124	2.686123883437691	1.1241429675075667	In	NA	Validation
Cpd03877	-0.2011544432317626	-0.02442876250127972	-15.007699647680475	-1.683930785075828	-0.4616346969400256	-0.011670896368206006	1	1	0.20235657435613452	0.7976434256438655	0.42293654210088294	0.44449804643562224	0.20358801887767042	0.35850162479118014	0.20872223026339504	0.2723153021011128	In	NA	Validation
Cpd03883	-0.4971010866818082	-0.016460347752329074	92.06198664122154	14.410245971161995	-1.1751751484308466	0.23675896860986506	1	1	0.013436859966162173	0.9865631400338378	0.19862242134778652	0.38425907806194404	4.484974423098098	1.7418546108430615	0.6984933304264973	3.6780094789524442	Outlier	4.189363192553348	Validation
Cpd03884	0.4543400622627426	-0.010143048215565428	11.65548716550633	5.534201083056041	0.32737629207096386	0.04162580692849729	1	1	0.12019959417170378	0.8798004058282962	0.919771620020274	0.33650207507056845	0.9639881701323182	0.5834942603344759	0.332851522592943	0.575164479768149	In	NA	Validation
Cpd03899	-0.07110108668180802	-0.0484603477523291	97.76898664122156	9.330245971161993	-0.7441751484308465	0.30375896860986495	1	1	0.002855547402330294	0.9971444525976697	0.521511082380865	0.6261700539196646	4.73488293393614	1.0788937251372102	0.40265678222624074	4.74338767071675	Outlier	4.731825840550917	Validation
Cpd03902	0.08620819413087458	-0.021681509754026912	-12.463743603724428	-1.3388758400208831	-0.2440522793576076	-0.0182643029616126	1	1	0.11113160029074387	0.8888683997092561	0.6407443759247232	0.4237295904038807	0.09218863801513501	0.31347053581661116	0.05937459368184199	0.377158161713805	In	NA	Validation
Cpd03903	3.88563828069037	-0.06801529906190144	-17.532340871262008	-5.831394006645117	2.5931013921572585	-0.016722579992582656	1	1	0.00017372581906760498	0.9998262741809324	3.520539900192302	0.7739999712368162	0.3141416072052664	0.8997626269179553	1.8880354965609483	0.35264296725191513	In	2.867784157939729	Validation
Cpd03907	1.4068989133181915	0.059539652247670986	-18.78801335877847	-6.198754028838008	1.876824851569153	-0.07724103139013494	1	1	0.009632450992574704	0.9903675490074253	1.6417679861529064	0.1902794896001422	0.3691272811943216	0.9477046201632151	1.396386356597129	1.3149569720026668	In	NA	Validation
Cpd03908	2.906898913318192	0.15953965224767108	49.297986641221534	16.228245971161993	5.150824851569153	0.024758968609865067	1	1	0.02058077364826083	0.9794192263517392	2.7786998911989573	0.946251289155519	2.6123464999374213	1.9791110852944858	3.6436458897935093	0.3069620662056815	Outlier	3.627592247866678	Validation
Cpd03909	-0.5251010866818078	-0.04146034775232898	-48.95401335877847	-7.825754028838007	-0.9951751484308468	-0.05224103139013493	1	1	0.49668131912114455	0.5033186808788555	0.1773996924535939	0.5732520279507874	1.6900910341188602	1.1600348093449906	0.5749421037999402	0.9174277959712087	In	NA	Validation
Cpd03914	-0.4474444260765467	0.04852605432155722	28.7819448430237	5.833267647490219	0.19460515155575456	-0.003188745406116489	1	1	0.08156550741578195	0.918434492584218	0.23625991584122993	0.10701979516230639	1.713952693370289	0.6225236765632729	0.24171798219704796	0.13743920278375746	In	NA	Validation
Cpd03926	0.4521422600649407	-0.03816502623754341	18.020322330341504	-1.3795351806802236	-0.019327004632332976	-0.0182643029616126	1	1	0.0029607909470256155	0.9970392090529744	0.9181057857271665	0.5483403265943275	1.2427031653616076	0.3187767469378183	0.0948758693531455	0.377158161713805	In	NA	Validation
Cpd03928	-0.2621010866818079	-0.03846034775232909	-25.75101335877847	-7.659754028838007	-0.28417514843084657	-0.03924103139013493	1	1	0.11828161284926064	0.8817183871507394	0.37674175313833463	0.5505728739641269	0.6740358077345842	1.1383711268593268	0.08691475862503885	0.7107126244348505	In	NA	Validation
Cpd03930	0.2939005018231828	-0.03651667458919182	-6.034073274054098	1.982552731407688	0.008145522840194399	0.07294448824717861	1	1	0.34064697854468606	0.6593530214553139	0.7981657166234075	0.5358792529752832	0.18936547750395522	0.11998954834146063	0.11373289417404855	1.073168062928437	In	NA	Validation
Cpd03932	-0.22263239600135915	-0.04696266748295405	-23.315047638179287	-5.600566938975946	-0.6159211642337187	-0.028752655180552582	1	1	0.12307619325938268	0.8769238067406173	0.4066572289283319	0.6148480134356842	0.5673653038468224	0.8696387455740895	0.3146237985190283	0.5439352023347219	In	NA	Validation
Cpd03942	-0.535220377297697	-0.0277254657979829	-11.0796776696585	-0.8070077081527511	-0.5665797518850805	-0.021561006258315897	1	1	0.2735294495881755	0.7264705504118245	0.16972972954850218	0.4694201936737107	0.031580637930313155	0.24405955790676612	0.2807560650792449	0.42957959152015107	In	NA	Validation
Cpd03952	0.031502942344504896	-0.022150637407766145	49.163899730241745	8.812966895610524	-0.4587783070908618	0.2148563673758384	1	1	0.09448732024997586	0.9055126797500241	0.5992802785050558	0.42727606317006506	2.6064748580509955	1.0113866790575436	0.20676161654346262	3.329732558092116	Outlier	3.015987798114566	Validation
Cpd03953	-1.2517038937812133	-0.008494696567213716	2.0758168358360063	2.4127725116274688	-1.1237226090279375	0.003713719016409376	1	-1	0.5029945498721169	0.49700545012788305	0.37333225000462944	0.3240410014515233	0.5444961171434842	0.17613499844828787	0.6631765284471602	0.02768196300483107	In	NA	Validation
Cpd03958	-0.18654217043745	-0.05222582537769098	-31.586476209607863	-5.921619570554893	-0.4429888334066513	-0.033263933376041305	1	1	0.24009084738556452	0.7599091526144355	0.43401198153094317	0.6546360028859678	0.9295696838694156	0.9115374339579031	0.1959237896463962	0.6156697904907745	In	NA	Validation
Cpd03961	-0.6011010866818074	-0.07146034775232901	6.363986641221531	-6.608754028838008	-0.8231751484308472	-0.040241031390134935	1	1	0.008586759717462922	0.9914132402825371	0.11979514259792763	0.8000435678174004	0.73227430713552	1.0012113058205772	0.4568820428012302	0.7266137914761089	In	NA	Validation
Cpd03965	-0.06653905861637795	-0.03267052074303791	-23.71209525207608	-3.882831883976927	-0.20009623540156407	-0.006176390873700514	1	1	0.26058327114695057	0.7394167288530494	0.5249688925537336	0.5068034145308452	0.5847519479541895	0.645467258670519	0.029203353968397284	0.18494625242386936	In	NA	Validation
Cpd03966	-0.06653905861637795	-0.03267052074303791	-23.71209525207608	-3.882831883976927	-0.20009623540156407	-0.006176390873700514	1	1	0.26058327114695057	0.7394167288530494	0.5249688925537336	0.5068034145308452	0.5847519479541895	0.645467258670519	0.029203353968397284	0.18494625242386936	In	NA	Validation
Cpd03972	-0.03710108668180823	0.018539652247671068	-16.446013358778472	-6.492754028838007	1.5668248515691523	-0.06224103139013493	1	1	0.17500534174061555	0.8249946582593845	0.547281538895242	0.11966894821756136	0.26657151943110247	0.9860728289028844	1.1836036885180576	1.0764394663837917	In	NA	Validation
Cpd03980	-0.22210108668180786	-0.062460347752328886	-7.075013358778462	-5.2517540288380085	-0.05117514843084692	-0.03924103139013493	1	1	0.046316702484244465	0.9536832975157555	0.407059937272896	0.7320061058574157	0.1437828970860316	0.824117226705845	0.07301544028600448	0.7107126244348505	In	NA	Validation
Cpd03981	0.7587356666583471	0.03271409464157747	18.599443209462386	3.768816467671425	0.8707828854775567	-0.02870386340117304	1	1	0.011741564864856557	0.9882584351351434	1.1504896696156997	0.012514160975406988	1.2680627652383059	0.3531043098961161	0.7058434735504064	0.5431593561005675	In	NA	Validation
Cpd03982	0.7587356666583471	0.03271409464157747	18.599443209462386	3.768816467671425	0.8707828854775567	-0.02870386340117304	1	1	0.011741564864856557	0.9882584351351434	1.1504896696156997	0.012514160975406988	1.2680627652383059	0.3531043098961161	0.7058434735504064	0.5431593561005675	In	NA	Validation
Cpd03983	0.24609830402098465	-0.031022169094686323	-3.575831515812346	2.460574709429665	-0.029766565071893483	0.060307125609815965	1	1	0.28975756906938877	0.7102424309306112	0.7619338207483134	0.494342340911801	0.29701144510200733	0.1823733817934907	0.08771019992120226	0.8722192486707768	In	NA	Validation
Cpd03984	-0.08954968923444216	-0.020646878009269905	56.629313264076345	10.119733812903752	-0.5903572544592827	0.2163601267743346	1	1	0.076487964445909	0.923512035554091	0.5075278791504625	0.41590806618426995	2.933383983516347	1.1819251343527843	0.2970768406856827	3.3536440874774662	Outlier	3.182912698429332	Validation
Cpd03987	0.1175268754495561	-0.039813377885895	-15.191216131196963	-2.443271444416488	0.03836530305997446	0.02019723549992586	1	1	0.21642963038666085	0.7835703696133391	0.664482514601509	0.5608014002133717	0.2116241729182941	0.4575987027575086	0.13447562147704187	0.23442518602689938	In	NA	Validation
Cpd03992	-0.04610108668180768	-0.06546034775232899	-6.1110133587784645	-7.537754028838007	0.007824851569153246	-0.06424103139013493	1	1	0.011096564546067889	0.9889034354539321	0.5404599474649661	0.7546852598440777	0.18599628493391507	1.1224496252734777	0.11351278679137615	1.1082418004663084	In	NA	Validation
Cpd03994	0.06423017215285258	-0.02937381744633461	-17.420337010317837	-1.231183532328575	-0.21383249913782754	0.05591152121421157	1	1	0.4083915112341432	0.5916084887658568	0.6240860329936455	0.48188126729275577	0.3092369781362865	0.29941624690098134	0.03863186637884866	0.802324008928982	In	NA	Validation
Cpd03999	0.1631312710539513	-0.026077114149631316	-5.292864482845314	2.6979373467923033	-0.06493140023672916	0.04986756517025552	1	1	0.3424583254447202	0.6575416745552798	0.6990485761834949	0.45695912005466655	0.22182287810515577	0.21335018185242993	0.06357320815044591	0.7062180542840141	In	NA	Validation
Cpd04001	-0.4261010866818076	-0.06446034775232913	-40.08101335877847	-7.621754028838008	-0.7621751484308472	-0.05224103139013493	1	1	0.31051783648758513	0.6894821635124149	0.2524371981866334	0.747125541848525	1.301543948668372	1.133411970627669	0.41501190488889694	0.9174277959712087	In	NA	Validation
Cpd04003	-0.04368502758030687	-0.024406276505510596	53.38946364001618	8.64905712117443	-0.5234399612262003	0.2238789237668158	1	1	0.0758497830768371	0.9241502169231629	0.5422912105829482	0.44432805864875846	2.7915115470544474	0.9899957796016383	0.2511450981219252	3.4732017344042205	Outlier	3.167655928947698	Validation
Cpd04014	-0.4700008170539905	-0.0018498855280669638	61.9571328129485	10.45281651967067	-1.0377256755119146	0.16523230722546242	1	1	0.03539065628844362	0.9646093437115564	0.21916319546459745	0.2738081038618313	3.166688250113937	1.225393797008591	0.6041486027692318	2.5406520883755372	In	2.9294257638442067	Validation
Cpd04017	-0.3053391629186526	-0.04696266748295405	-28.559408540434926	-5.741920322434591	-0.5903572544592827	-0.04379024916551499	1	1	0.18936019322138808	0.8106398067786119	0.3439692542140132	0.6148480134356842	0.797014931213206	0.8880859432700073	0.2970768406856827	0.7830504961882304	In	NA	Validation
Cpd04018	-0.406101086681808	-0.062460347752328886	-37.98401335877846	-7.636754028838007	-0.7851751484308459	-0.05824103139013494	1	1	0.2347625511793684	0.7652374488206316	0.26759629025391374	0.7320061058574157	1.2097166931527992	1.1353695322980604	0.4307990060689561	1.0128347982187587	In	NA	Validation
Cpd04030	2.980898913318192	0.08353965224767101	62.95398664122153	-1.9417540288380069	2.831824851569153	-0.010241031390134936	1	1	1.2311895932759498e-06	0.9999987688104067	2.8347885318478956	0.3717127214934327	3.2103403012348255	0.3921486181061663	2.0518942534213633	0.24957878023835955	Outlier	3.242699104039657	Validation
Cpd04032	-1.4850384110389532	-0.05222582537769098	-5.034596510359753	-4.341168442735343	-1.876071540173569	-0.04754964766175558	1	1	0.10643995359187841	0.8935600464081216	0.550189221483858	0.6546360028859678	0.233132386498537	0.7052820639748205	1.1795856023039493	0.8428293196516075	In	NA	Validation
Cpd04033	0.6466477545704352	-0.012340850413367624	17.21592672594589	4.686398885253843	0.5021015667962379	0.03832910363179399	1	1	0.04250389608301719	0.9574961039169828	1.0655321206672037	0.3531168398959614	1.2074788254949222	0.47285258790173734	0.4527822004538864	0.5227430499618029	In	NA	Validation
Cpd04035	-0.4242313663086855	-0.03761557568809292	6.520322330341508	1.797937346792304	-0.6138324991378279	0.01470273000542036	1	1	0.1399367117403837	0.8600632882596163	0.25385436135044476	0.5441866353879797	0.7391202190434948	0.09589648162895249	0.3131901477711984	0.1470561363496558	In	NA	Validation
Cpd04036	0.15255557392345262	-0.018391238911525627	8.816531309189127	7.105448098618037	-0.1287031191209376	0.0441796756465151	1	1	0.2729621671040138	0.7270378328959862	0.6910326778596496	0.3988560707055779	0.8396708001678592	0.7885484558265342	0.01980057430473514	0.6157739728547945	In	NA	Validation
Cpd04039	0.5157134686602944	-0.028165675001751118	-11.49925816449508	-5.036657164539856	0.8472367305031225	0.021623284669071482	1	1	0.07826619689501235	0.9217338031049876	0.96628987592343	0.47274805111324564	0.049953992870088545	0.796046201574417	0.68968149394246	0.25710103207453155	In	NA	Validation
Cpd04040	-0.4599456520229714	-0.008494696567213716	-9.65605129603212	0.3660692149241713	-0.6649314002367289	0.045471960774651134	1	1	0.4620792503273168	0.5379207496726832	0.22678455408744344	0.3240410014515233	0.03075970673811669	0.09096819650437026	0.34826421393807816	0.6363228145422194	In	NA	Validation
Cpd04044	0.13730709522977613	-0.026626564699081926	-4.7302271202079496	2.58529998415494	-0.09295337825870678	0.05041701571970609	1	1	0.3311174325862495	0.6688825674137505	0.6794750232394792	0.46111281126101517	0.24646066773868416	0.19865054293557213	0.044339042833125	0.7149549592517388	In	NA	Validation
Cpd04054	1.9898989133181917	0.01153965224767095	28.90298664122153	3.480245971161992	1.968824851569153	-0.030241031390134933	1	1	0.0006918251646605977	0.9993081748353394	2.083655519914138	0.17258697418643856	1.7192530920976026	0.3154446736846061	1.4595347613173695	0.5676021210635258	In	NA	Validation
Cpd04057	0.0999444578671385	-0.030472718545235717	-5.801106241087068	-2.8015132026582457	-0.1402061255114542	-0.008923643620953266	1	1	0.049707880650945335	0.9502921193490547	0.6511558402566469	0.4901886497054523	0.19956706227408788	0.5043507250686852	0.011904960141171513	0.22863077726249117	In	NA	Validation
Cpd04064	-2.079101086681808	-0.060460347752328884	-19.056013358778472	-6.976754028838007	-2.3551751484308463	-0.05924103139013494	1	1	0.33020186028776133	0.6697981397122387	1.0004617611741147	0.7168866698663081	0.3808629533346046	1.0492368188008434	1.5084402605339282	1.028735965260017	In	NA	Validation
Cpd04065	-1.997101086681808	-0.05846034775232911	-34.09401335877846	-7.574754028838007	-2.3521751484308466	-0.08124103139013494	1	-1	0.5387705129497764	0.46122948705022354	0.9383094836982637	0.7017672338752022	1.03937428783302	1.1272782773937764	1.5063810734234857	1.3785616401677	In	NA	Validation
Cpd04076	-1.5758797179570374	-0.06453865261116981	22.109882769901944	-4.342172543317586	-1.3396566749620036	-0.03859397329128293	1	1	0.018855275728345555	0.9811447242716544	0.6190428082380249	0.7477175044990422	1.421784286692029	0.7054131032290216	0.8113927435394588	0.7004236455196059	In	NA	Validation
Cpd04077	-1.5758797179570374	-0.06453865261116981	22.109882769901944	-4.342172543317586	-1.3396566749620036	-0.03859397329128293	1	1	0.018855275728345555	0.9811447242716544	0.6190428082380249	0.7477175044990422	1.421784286692029	0.7054131032290216	0.8113927435394588	0.7004236455196059	In	NA	Validation
Cpd04085	-0.5000760050239154	0.010932069359151177	-12.269182976525169	-1.4629729540135388	-0.1813346980683056	-0.06258724164671799	1	1	0.2033323791192595	0.7966676208807405	0.1963675682957543	0.17718012948257203	0.08366886289491737	0.32966571940049133	0.016325515352152663	1.0819446135051158	In	NA	Validation
Cpd04091	-0.2752639749487278	-0.05448146447543526	-30.13610026975825	-5.359965435216546	-0.5407331943089069	-0.015970700293334538	1	1	0.3135370077064378	0.6864629922935622	0.3667648813828563	0.6716879983646599	0.8660579804730355	0.838239260134229	0.2630150990091883	0.34068720255923973	In	NA	Validation
Cpd04094	-1.3241361553998552	-0.06275214116716467	-3.9917393675026	1.6881548655353324	-1.5565226679931172	0.0028262921878684784	1	-1	0.5538840396298947	0.44611596037010526	0.4282326161305471	0.7342119817865338	0.2787989145497452	0.08156941646967929	0.9602486293871283	0.041793085242353985	In	NA	Validation
Cpd04096	0.7828989133181921	-0.049460347752328986	8.350986641221539	1.8332459711619933	-0.2971751484308465	0.018758968609865083	1	1	0.011585881744572757	0.9884141182554272	1.1688043136537498	0.6337297719152175	0.8192846822950065	0.10050440227564232	0.09583790277029017	0.2115550639581319	In	NA	Validation
Cpd04097	1.2358989133181917	-0.051460347752328994	8.350986641221539	1.3182459711619927	0.009824851569153914	0.009758968609865068	1	1	0.004231593597165739	0.9957684064028343	1.5121577489776568	0.648849207906325	0.8192846822950065	0.033294784925541214	0.11488557819833836	0.06844456058680681	In	NA	Validation
Cpd04112	1.729898913318192	0.13753965224767084	26.502986641221533	0.8682459711619934	2.5418248515691517	-0.040241031390134935	1	1	0.0009873705628072882	0.9990126294371927	1.8865873230394896	0.7799374932533345	1.6141575206920833	0.02543206518619746	1.852839499411909	0.7266137914761089	In	NA	Validation
Cpd04113	1.729898913318192	0.13753965224767084	26.502986641221533	0.8682459711619934	2.5418248515691517	-0.040241031390134935	1	1	0.0009873705628072882	0.9990126294371927	1.8865873230394896	0.7799374932533345	1.6141575206920833	0.02543206518619746	1.852839499411909	0.7266137914761089	In	NA	Validation
Cpd04119	-0.8101010866818079	-0.059460347752329	-23.31801335877847	-7.369754028838007	-1.0351751484308458	-0.03724103139013493	1	1	0.16369268556034478	0.8363073144396552	0.03861736950515579	0.7093269518707552	0.567495172222239	1.1005249345650951	0.6023979319391745	0.678910290352334	In	NA	Validation
Cpd04120	-0.6751010866818072	-0.05646034775232911	-33.617013358778465	-7.461754028838007	-1.1301751484308469	-0.04224103139013494	1	1	0.24890480927400283	0.7510951907259972	0.06370650194898926	0.6866477978840947	1.0184865430161734	1.1125313128101617	0.6676055237698583	0.7584161255586257	In	NA	Validation
Cpd04122	0.6593224912166853	-0.021398757708518103	14.689463640016198	6.9370270459864605	0.4344547756159049	0.056961630533733126	1	1	0.11641126338534213	0.8835887366146579	1.0751389956546558	0.4215920646771681	1.0968454581404505	0.7665688160186322	0.406349733633438	0.8190219726302764	In	NA	Validation
Cpd04124	-0.6521010866818076	-0.059460347752329	-43.79201335877847	-7.600754028838008	-0.9861751484308464	-0.03924103139013493	1	-1	0.5143893326319391	0.48561066736806086	0.0811394578263618	0.7093269518707552	1.464047975954156	1.1306713842891212	0.5687645424686121	0.7107126244348505	In	NA	Validation
Cpd04127	-0.6121010866818084	-0.061460347752328996	-23.31801335877847	-7.374754028838008	-1.0361751484308463	-0.03724103139013493	1	1	0.10878797620615621	0.8912120237938438	0.1114576419609225	0.7244463878618628	0.567495172222239	1.1011774551218925	0.6030843276426557	0.678910290352334	In	NA	Validation
Cpd04128	-0.7171010866818079	-0.063460347752329	-23.31801335877847	-7.351754028838007	-1.0611751484308467	-0.027241031390134937	1	1	0.1511615461141762	0.8488384538858238	0.03187240860769932	0.7395658238529703	0.567495172222239	1.0981758605606258	0.6202442202296778	0.519898619939751	In	NA	Validation
Cpd04130	0.2719224798451608	0.0013954133228961836	-6.715941405922238	-3.649315400460444	0.8553982700929409	-0.014967599664909306	1	1	0.07223299577895159	0.9277670042210484	0.7815073736923299	0.24927455973725532	0.15950659377816517	0.6149923975014239	0.6952835396507004	0.32473673190745894	In	NA	Validation
Cpd04132	-0.6412643333416528	-0.051351839424356616	-12.348358988339815	-3.169645070790114	-0.8638324991378279	-0.04628628098359062	1	1	0.1288867378227747	0.8711132621772253	0.08935322490605267	0.6480289155466848	0.08713596631294668	0.5523934473823177	0.4847890736414168	0.8227403150677467	In	NA	Validation
Cpd04135	-0.3651010866818076	-0.06646034775232912	-22.91401335877847	-7.008754028838007	-0.5531751484308467	-0.033241031390134936	1	1	0.11672226885971648	0.8832777311402835	0.29867242899183943	0.7622449778396324	0.5498040843689767	1.0534129503643448	0.27155520286139395	0.6153056221873008	In	NA	Validation
Cpd04137	0.5568989133181921	-0.02346034775232897	4.885986641221535	-6.498754028838008	1.6558248515691532	-0.040241031390134935	1	1	0.009305995722240223	0.9906940042777598	0.9975065732934781	0.43717710403081955	0.6675529510782879	0.986855853571041	1.244692906127856	0.7266137914761089	In	NA	Validation
Cpd04142	-0.5761010866818079	-0.08546034775232902	-7.577013358778473	-7.081754028838008	-0.5611751484308467	-0.033241031390134936	1	1	0.04357986936182168	0.9564201306381783	0.13874400768202808	0.9058796197551532	0.12180040673371004	1.0629397504935825	0.27704636848924097	0.6153056221873008	In	NA	Validation
Cpd04147	-0.3751010866818074	-0.09146034775232904	-23.31801335877847	-7.070754028838008	-0.27017514843084633	-0.034241031390134936	1	1	0.16468664437335656	0.8353133556266434	0.29109288295819924	0.9512379277284757	0.567495172222239	1.061504205268629	0.07730521877630644	0.6312067892285591	In	NA	Validation
Cpd04151	-0.3753302674075869	-0.017285905358422515	16.271970681989853	1.7627725116274675	-0.6522940375993664	0.029537894840585208	1	1	0.056367960777952586	0.9436320392220474	0.29091917437209236	0.39050006075309496	1.1661431589027333	0.09130732606466503	0.3395899825204628	0.38295257047821346	In	NA	Validation
Cpd04154	-0.967101086681808	-0.0484603477523291	6.363986641221531	-7.314754028838007	-1.0531751484308467	-0.06924103139013492	1	1	0.00819068986916971	0.9918093101308303	0.15761624223330917	0.6261700539196646	0.73227430713552	1.093347208440327	0.6147530546018308	1.1877476356725998	In	NA	Validation
Cpd04155	-0.9441010866818084	-0.049460347752328986	-4.348013358778458	-7.518754028838007	-1.2831751484308471	-0.05024103139013494	1	1	0.022108120353127148	0.9778918796468729	0.14018328635593663	0.6337297719152175	0.263197740095553	1.1199700471576488	0.7726240664024321	0.8856254618886922	In	NA	Validation
Cpd04156	0.8893976791866108	-0.04094762988896925	5.376681685128975	5.067102233956386	0.5487404899016193	0.08102178090967296	1	1	0.16194686551993054	0.8380531344800695	1.2495255434963062	0.5693760254925049	0.6890403994221667	0.5225359401157179	0.484794956888395	1.2016064427958897	In	NA	Validation
Cpd04164	-0.2220335641108836	0.03601079793828077	14.562080572099738	4.48529998415494	0.2323213470160183	-0.0017807864780961227	1	1	0.14221029854847256	0.8577897014515274	0.40711111631635905	0.012407986262682351	1.0912673763445886	0.4466083545184692	0.26760621671261786	0.11505101268207463	In	NA	Validation
Cpd04165	-0.2111010866818077	0.01353965224767095	8.769986641221536	-6.023754028838008	1.331824851569153	-0.05424103139013493	1	1	0.02339540938534157	0.9766045906146584	0.4153974379099005	0.15746753819533102	0.8376326174695533	0.9248664006753167	1.0223006982000529	0.9492301300537254	In	NA	Validation
Cpd04177	-0.632101086681808	-0.07346034775232901	-20.718013358778464	-7.347754028838008	-0.8361751484308471	-0.033241031390134936	1	1	0.11815184426710867	0.8818481557328913	0.09629854989364214	0.8151630038085079	0.45364163653292633	1.0976538441151882	0.4658051869464815	0.6153056221873008	In	NA	Validation
Cpd04180	-0.28910108668180795	-0.059460347752329	-37.406013358778466	-7.761754028838007	-0.3991751484308459	-0.022241031390134933	1	1	0.3508501987579359	0.6491498012420641	0.3562769788475057	0.7093269518707552	1.1844061763726368	1.1516825462179878	0.16585026452533885	0.4403927847334593	In	NA	Validation
Cpd04187	3.6448989133181935	0.09953965224767104	61.24698664122154	-1.204754028838008	3.4168248515691517	-0.007241031390134947	1	1	7.190903574816332e-07	0.9999992809096425	3.3380703884816154	0.49266820942229306	3.13559107607265	0.29596708803427424	2.4534357399576736	0.20187527911458478	Outlier	3.549055535458086	Validation
Cpd04188	-0.3691010866818081	-0.07146034775232901	-42.010013358778465	-7.618754028838008	-0.7681751484308474	-0.03724103139013493	1	1	0.3748152188798649	0.6251847811201351	0.2956406105783829	0.8000435678174004	1.3860145141855578	1.133020458293591	0.41913027910978234	0.678910290352334	In	NA	Validation
Cpd04192	-0.3561010866818082	-0.07746034775232903	-20.718013358778464	-7.897754028838007	-0.7711751484308467	-0.026241031390134936	1	1	0.06615191865655601	0.933848081343444	0.30549402042211526	0.8454018757907231	0.45364163653292633	1.1694311053628688	0.4211894662202244	0.5039974528984926	In	NA	Validation
Cpd04193	-0.5371010866818082	-0.057460347752329	-23.029013358778467	-6.036754028838008	-0.9941751484308464	-0.05324103139013493	1	1	0.10730618554620364	0.8926938144537964	0.16830423721322516	0.6942075158796477	0.5548399138321577	0.9265629541229892	0.5742557080964591	0.933328963012467	In	NA	Validation
Cpd04196	-0.6121010866818084	0.10553965224767103	45.18598664122153	8.331245971161994	1.749824851569154	-0.05324103139013493	1	1	0.10937872691154515	0.8906212730884548	0.1114576419609225	0.5380265173956156	2.4322827542626317	0.9485201178891502	1.3092141022550585	0.933328963012467	In	NA	Validation
Cpd04199	3.5818989133181924	0.08953965224767102	31.80998664122153	-1.7007540288380063	3.4468248515691533	-0.0022410313901349427	1	1	1.700469826371176e-05	0.9999829953017363	3.29031924846968	0.4170710294667553	1.8465501029625375	0.36069712726854614	2.474027611062101	0.12236944390829314	Outlier	3.0974866002685135	Validation
Cpd04200	-1.8541010866818075	0.018539652247671068	-13.748013358778465	-2.7327540288380074	-1.6511751484308466	-0.049241031390134936	1	-1	0.5490884041391664	0.4509115958608337	0.8299219754172066	0.11966894821756136	0.14842658124273095	0.49537737019146716	1.0252176852833932	0.8697242948474339	In	NA	Validation
Cpd04209	-0.7051010866818075	-0.059460347752329	-17.90101335877847	-7.314754028838007	-1.1671751484308466	-0.05224103139013493	1	1	0.05805092576886617	0.9419490742311338	0.04096786384806807	0.7093269518707552	0.3302857095956984	1.093347208440327	0.6930021647986503	0.9174277959712087	In	NA	Validation
Cpd04217	-0.02368191575923541	-0.026077114149631316	2.7357069457261125	4.022113170968127	-0.2204259057312344	0.032285147587837966	1	1	0.2541167222662345	0.7458832777337655	0.5574526612693348	0.45695912005466655	0.573392587211714	0.3861605710701227	0.04315755233586561	0.42663709531683536	In	NA	Validation
Cpd04218	-0.3297258718031912	-0.02827491634743352	0.7060366160557892	3.9215637204186766	-0.5858105211158497	0.025691740994431358	1	1	0.3401752864149311	0.6598247135850689	0.3254852359540786	0.47357388488005947	0.484513685936076	0.3730384543784888	0.2939559824538771	0.32179423570414295	In	NA	Validation
Cpd04219	-0.3297258718031912	-0.02827491634743352	0.7060366160557892	3.9215637204186766	-0.5858105211158497	0.025691740994431358	1	1	0.3401752864149311	0.6598247135850689	0.3254852359540786	0.47357388488005947	0.484513685936076	0.3730384543784888	0.2939559824538771	0.32179423570414295	In	NA	Validation
Cpd04224	0.8495480551264605	-0.023654396806262388	11.65788469264777	7.366350354257136	0.4938532718565062	0.07049546512019929	1	1	0.1441591861074144	0.8558408138925856	1.219321337497589	0.4386440601558602	0.964093157417689	0.8225972728503829	0.4471206062462115	1.034225737098434	In	NA	Validation
Cpd04225	0.2966477545704355	-0.022780410852928014	4.286256396275571	4.4484867973417535	0.06638728108195256	0.038878554181244536	1	1	0.186627754046786	0.813372245953214	0.8002480094897922	0.43203697281657716	0.6412908707525513	0.441804082287106	0.15370978679436312	0.5314799549295272	In	NA	Validation
Cpd04226	1.1609334688561492	-0.0442089822814994	-4.348358988339814	0.9962889951439524	0.7916620063566775	0.10206536736805773	1	1	0.13195484429639426	0.8680451557036057	1.455337345254421	0.5940309298641574	0.26318260503878416	0.008721924125659064	0.6515352420662054	1.5362240262178275	In	NA	Validation
Cpd04227	0.8495480551264605	-0.023654396806262388	11.65788469264777	7.366350354257136	0.4938532718565062	0.07049546512019929	1	1	0.1441591861074144	0.8558408138925856	1.219321337497589	0.4386440601558602	0.964093157417689	0.8225972728503829	0.4471206062462115	1.034225737098434	In	NA	Validation
Cpd04230	-0.6429331478810585	-0.03718823139272857	-4.075949893818397	3.467854113655634	-1.0497557506998847	0.034405239556289526	1	-1	0.5185325473551139	0.48146745264488605	0.08808833924374929	0.5409560330280164	0.2751113506407793	0.3138274853326462	0.6124059946908063	0.4603490318500138	In	NA	Validation
Cpd04231	0.0628989133181923	0.11453965224767115	66.64198664122154	10.592245971161994	3.0098248515691535	-0.04224103139013494	1	1	0.023562643904271985	0.976437356095728	0.6230769992316457	0.6060639793556003	3.3718371626279735	1.2435899136727977	2.174072688640959	0.7584161255586257	In	2.880545843033426	Validation
Cpd04233	-0.24610108668180786	0.12053965224767095	61.10798664122153	8.558245971161991	2.3988248515691533	-0.05324103139013493	1	1	0.020783670612388283	0.9792163293876117	0.38886902679215923	0.6514222873289214	3.129504290895414	0.9781445511677381	1.7546849138141452	0.933328963012467	In	2.591415748631508	Validation
Cpd04239	-0.09010108668180727	0.11753965224767082	51.80698664122154	8.446245971161993	2.515824851569154	-0.05224103139013493	1	1	0.04109995091770413	0.9589000490822959	0.5071099449169489	0.6287431333422591	2.722215161877608	0.9635280906954833	1.834993211121408	0.9174277959712087	In	NA	Validation
Cpd04242	-1.172583014660334	-0.002450740523257727	26.50328936330854	-1.5443703455153888	0.3147389294336004	-0.04848408318139282	1	1	0.04801643318958004	0.95198356681042	0.3133622154527497	0.2783503981816933	1.614170776838213	0.340288413645415	0.324177291175327	0.8576879349386443	In	NA	Validation
Cpd04243	-0.5736819157592351	-0.032121070193587425	5.138454198473376	2.8962889951439528	-0.8352610705663991	0.01360382890651927	1	1	0.2185557396093445	0.7814442603906555	0.14057762941911656	0.5026497233244974	0.6786084603244287	0.239235887457238	0.4651777678276774	0.12958232641420728	In	NA	Validation
Cpd04245	-0.6363192783965976	-0.016736454808971905	30.83790474792391	5.040794489649447	-0.8858105211158499	0.07019723549992586	1	1	0.08113600267635257	0.9188639973236474	0.0931013520655453	0.3863463695467462	1.8039828104504243	0.51910267132307	0.49987469349813934	1.0294835380898153	In	NA	Validation
Cpd04247	-0.24310108668180866	-0.054460347752329115	-14.38301335877847	-3.9357540288380073	-0.4611751484308471	-0.057241031390134936	1	1	0.07068583492903024	0.9293141650709698	0.3911428906022507	0.6715283618929873	0.1762331178437748	0.6523738161568488	0.20840679814115387	0.9969336311775003	In	NA	Validation
Cpd04252	0.10289891331819234	0.09953965224767104	31.944986641221533	9.034245971161994	1.658824851569153	-0.05224103139013493	1	1	0.08967128966630877	0.9103287103336912	0.653395183366207	0.49266820942229306	1.8524617288540983	1.040264508174822	1.2467520932382985	0.9174277959712087	In	NA	Validation
Cpd04256	-0.2861010866818079	0.0545396522476711	15.043986641221522	3.448245971161992	0.687824851569153	-0.0042410313901349314	1	1	0.17412288047784208	0.8258771195221579	0.35855084265759785	0.15248089962237427	1.1123699570521475	0.31126854212110466	0.5802618651583701	0.15417177799080958	In	NA	Validation
Cpd04258	-0.1351010866818072	0.12753965224767086	58.92998664122153	10.009245971161992	2.5398248515691533	-0.05324103139013493	1	1	0.0344390788357094	0.9655609211642906	0.47300198776556746	0.704340313297797	3.0341300598449052	1.1675060167502558	1.8514667080049485	0.933328963012467	In	2.5722429339296773	Validation
Cpd04271	0.4268675347902153	-0.017285905358422515	7.893948703967881	4.262223061078018	0.15814552284019426	0.040526905829596185	1	1	0.109714870932907	0.890285129067093	0.8989486913564271	0.39050006075309496	0.799271072640976	0.41749589890752187	0.21669224969617948	0.5576906698327002	In	NA	Validation
Cpd04277	-0.5981010866818082	-0.06646034775232912	-14.83901335877846	-7.308754028838007	-0.9451751484308462	-0.05224103139013493	1	1	0.04335342709516976	0.9566465729048302	0.12206900640801915	0.7622449778396324	0.19620127641082305	1.0925641837721705	0.540622318625896	0.9174277959712087	In	NA	Validation
Cpd04280	-0.587101086681808	-0.06646034775232912	-26.482013358778467	-7.485754028838008	-1.1371751484308472	-0.049241031390134936	1	1	0.10487837948225409	0.8951216205177459	0.1304065070450236	0.7622449778396324	0.7060461671918484	1.115663411482788	0.6724102936942246	0.8697242948474339	In	NA	Validation
Cpd04284	-0.9309030726930886	-0.018391238911525627	30.330065143775577	7.085899226437589	-1.2903572544592834	0.1524503523382444	1	1	0.4138613113859603	0.5861386886140397	0.13017979089792356	0.3988560707055779	1.78174460487529	0.7859972476345459	0.7775538331222948	2.337404088600055	In	NA	Validation
Cpd04294	0.049898913318192406	0.12753965224767086	44.95398664122153	9.334245971161996	3.0508248515691543	-0.04724103139013493	1	1	0.13288978914567406	0.8671102108543259	0.6132235893879133	0.704340313297797	2.4221235156934315	1.0794157415826482	2.2022149124836754	0.8379219607649171	In	NA	Validation
Cpd04299	-0.3159896080669272	-0.003000191072708216	49.93570694572612	7.777607676462635	-0.7539423892477181	0.1262411915438819	1	1	0.03084862205975003	0.96915137794025	0.33589670028600227	0.28250408938804106	2.6402721581869257	0.876268044224866	0.4093609743578044	1.9206478447976985	In	NA	Validation
Cpd04303	-1.188101086681808	-0.07646034775232913	-27.572013358778467	-3.709754028838007	-1.7101751484308467	-0.028241031390134938	1	-1	0.5436406366185331	0.45635936338146693	0.3251242095767606	0.8378421577951701	0.7537770725385218	0.6228798869896199	1.065715031788765	0.5357997869810093	In	NA	Validation
Cpd04307	0.4433510512737319	-0.014538652611169826	8.629113539132714	4.271014269869227	0.2301235448182163	0.03832910363179399	1	1	0.10311375209555862	0.8968862479044414	0.9114424485547354	0.36973160472135425	0.8314638094863479	0.41864318779859366	0.26609765472694574	0.5227430499618029	In	NA	Validation
Cpd04309	-0.14368502758030688	-0.009368682520548174	58.380441083625186	9.68364358733984	-0.6234399612262004	0.1516984726389963	1	1	0.025184979684267694	0.9748150203157323	0.4664957502465448	0.3306480887908071	3.0100655580161746	1.1250135669930375	0.31978466847001263	2.32544832390738	In	2.7327851058221713	Validation
Cpd04312	0.5889554468781273	-0.013989202061719214	16.297794857814036	4.618816467671425	0.3553982700929409	0.03777965308234344	1	1	0.04436779615069675	0.9556322038493033	1.0218039704731248	0.36557791351500557	1.1672739949503663	0.4640328045516226	0.3520856879102635	0.5140061449940786	In	NA	Validation
Cpd04314	-0.480527132843465	-0.002601765227315168	60.60525311370041	10.394169903129317	-1.0881016153615388	0.17049546512019928	1	1	0.04161056081744985	0.9583894391825502	0.21118472595550175	0.27949210235472954	3.1074896795039364	1.2177401724326253	0.6387264314408247	2.6243424412242655	In	2.932759917722618	Validation
Cpd04319	-1.6141010866818082	-0.06546034775232899	-20.204013358778468	-7.529754028838007	-1.692175148430847	-0.041241031390134936	1	1	0.2989668543248716	0.7010331456751284	0.648012870609839	0.7546852598440777	0.4311336683235778	1.1214055923826023	1.0533599091261092	0.7425149585173674	In	NA	Validation
Cpd04320	-2.5436850275803065	-0.06275214116716467	16.920290707685357	-2.9313940066451183	-2.35953018679011	-0.00394062510536461	1	1	0.20746518265065472	0.7925348173493453	1.3525952978271356	0.7342119817865338	1.1945329770502793	0.521300703975639	1.511429540152221	0.14939496747643288	In	NA	Validation
Cpd04326	-0.27478081685813593	-0.035417773490290724	-11.688468878449706	0.4737615226164798	-0.5132830485883769	0.045471960774651134	1	1	0.46737997335619763	0.5326200266438024	0.36713109328177296	0.5275718705625868	0.05823949624471675	0.07691390758874037	0.24417343692669266	0.6363228145422194	In	NA	Validation
Cpd04327	0.27887136339713625	-0.04320326898671353	-14.897754405096594	-1.6088376156676747	-0.5986279311510128	0.011848848578845907	1	1	0.0922521008301842	0.9077478991698158	0.7867743119687902	0.5864280209711971	0.1987735363390573	0.3487016574484067	0.30275379763176563	0.10167609106975088	In	NA	Validation
Cpd04329	-0.8161010866818081	-0.063460347752329	-14.682013358778462	-7.902754028838007	-0.7051751484308468	-0.07224103139013494	1	1	0.058129463457351815	0.9418705365426482	0.04316509712534016	0.7395658238529703	0.1893262744480454	1.1700836259196659	0.3758873497904869	1.2354511367963752	In	NA	Validation
Cpd04336	-0.4104951025724221	-0.025527663600180824	3.0104322204513867	3.8907944896494473	-0.6704259057312343	0.02239503769772806	1	1	0.2967840253486599	0.7032159746513401	0.26426582568236806	0.45280542884831876	0.5854227579312102	0.3690229432597376	0.3520356189022587	0.26937280589779683	In	NA	Validation
Cpd04345	-2.501579764422412	-0.06651153966340538	11.702245594903408	-3.7268827284496298	-2.3505076303991332	-0.0024368657068683784	1	1	0.2509584863702694	0.7490415136297306	1.3206814197907555	0.7626319742510225	0.9660357134054477	0.6251152527111771	1.5052364962110407	0.12548343809108217	In	NA	Validation
Cpd04346	-2.501579764422412	-0.06651153966340538	11.702245594903408	-2.627634608148877	-2.3505076303991332	-0.0024368657068683784	1	1	0.3149121534847854	0.6850878465152146	1.3206814197907555	0.7626319742510225	0.9660357134054477	0.4816588536078152	1.5052364962110407	0.12548343809108217	In	NA	Validation
Cpd04348	-1.3941010866818075	-0.08546034775232902	-9.034013358778466	-7.856754028838007	-1.5281751484308472	-0.025241031390134932	1	1	0.10260847085807412	0.8973915291419259	0.48126285786975115	0.9058796197551532	0.057998636926276353	1.1640804367971327	0.9407910137552462	0.48809628585723425	In	NA	Validation
Cpd04365	-0.8626929047702241	-0.018384806457323613	-5.912644702625532	-1.6355791367241796	-0.8467995321048606	-0.03529726999457963	1	1	0.18354556621551799	0.816454433784482	0.07847958012455468	0.39880744316579136	0.19468281296197232	0.35219153589028507	0.47309771825245667	0.6480022157132598	In	NA	Validation
Cpd04369	0.01917522709790809	-0.029923267995785218	-19.174183164163992	-2.4817329828780257	-0.14954678485211373	0.05041701571970609	1	1	0.38979058355622476	0.6102094164437752	0.5899364299849368	0.4860349584991045	0.38603758800955057	0.46261809165594775	0.00549357170206432	0.7149549592517388	In	NA	Validation
Cpd04372	-0.012143454220773436	-0.013439751512268724	35.21153112155029	6.055629654484612	-0.3484478837532122	0.1174499827526731	1	1	0.0569534221679765	0.9430465778320235	0.5661982913081509	0.36142422230865784	1.9955031283048046	0.6515428326861732	0.13103128800127398	1.7808573653141089	In	NA	Validation
Cpd04374	-1.5541010866818077	-0.08246034775232891	-6.557013358778463	-7.487754028838007	-1.6811751484308468	-0.033241031390134936	1	1	0.0974145469156662	0.9025854530843338	0.6025355944079966	0.883200465768491	0.1664660245810561	1.115924419705507	1.0458095563878196	0.6153056221873008	In	NA	Validation
Cpd04381	-0.7028027948801144	-0.009593597666114815	-15.45165569163652	-2.919645070790114	-0.36218414748947614	-0.013319248016557657	1	1	0.39549034801974525	0.6045096519802547	0.042709864699035135	0.3323483838642197	0.22302877476037636	0.5197674195424627	0.1404598004117257	0.2985260170042859	In	NA	Validation
Cpd04388	-0.9321010866818078	-0.02246034775232908	0.07798664122152843	-7.270754028838008	0.1938248515691532	-0.06224103139013493	1	1	0.05830957885574051	0.9416904211442595	0.1310878311155678	0.42961738603526667	0.45701148969589744	1.087605027540513	0.24118238763881863	1.0764394663837917	In	NA	Validation
Cpd04391	-0.2278955538960964	-0.003353644926563205	59.233072662572575	10.450560880572926	-0.8219362018277042	0.14042027715027447	1	1	0.023720949057644436	0.9762790509423556	0.40266799417378407	0.28517610084762646	3.0474021425944517	1.2250994268325925	0.45603163517599066	2.1461118535172483	In	2.6986795655058358	Validation
Cpd04394	-0.029176421253740786	-0.026077114149631316	-17.46264470262553	-2.811403312548356	-0.21438194968727825	0.04327415857684894	1	1	0.3129639456245008	0.6870360543754992	0.5532880755365656	0.45695912005466655	0.3110896244270888	0.5056414250711411	0.03900900687526684	0.601375194671322	In	NA	Validation
Cpd04400	-2.3136098396103817	-0.058992742670924164	20.56690724903874	-2.5110932547654192	-2.203891089045749	0.005081931285612832	1	1	0.13593044371347796	0.864069556286522	1.1782087499854859	0.7057919893220467	1.3542176641795924	0.46644972784788297	1.404599532166852	0.005925791164327832	In	NA	Validation
Cpd04401	-0.5519557042720363	-0.02891755470099932	-21.913543878780803	-5.4990631795774485	-0.938477555211163	-0.03551957247378566	1	1	0.1437258164550569	0.8562741835449431	0.15704511142949942	0.4784320496061439	0.5059937045047528	0.8563920876541483	0.536025119416243	0.6515370845688008	In	NA	Validation
Cpd04402	-0.044011586088905215	-0.025527663600180824	-17.059347999328832	-2.717447268592312	-0.2292171145224432	0.042724708027398375	1	1	0.311986812836874	0.688013187163126	0.5420436940580884	0.45280542884831876	0.2934293338108686	0.49337977504781094	0.049191800278554604	0.5926382897035976	In	NA	Validation
Cpd04403	0.8405254987354827	-0.022902517107014183	8.666155369339501	7.3415383241819505	0.4931013921572585	0.06974358542095117	1	1	0.18663943238285263	0.8133605676171474	1.2124826493469358	0.432960061662962	0.8330858646161348	0.8193592009143976	0.4466045192511134	1.0222699724057587	In	NA	Validation
Cpd04404	-0.011044553121872459	0.04095585288333578	22.463179473198647	4.790794489649446	0.9284751931698646	-0.0182643029616126	1	1	0.07605033149617857	0.9239496685038214	0.5670312084547047	0.04979120711981683	1.4372550862373012	0.486476643483215	0.7454432256743032	0.377158161713805	In	NA	Validation
Cpd04406	-0.044011586088905215	-0.026626564699081926	-16.026380966361796	-2.731183532328575	-0.22317315847848707	0.040526905829596185	1	1	0.28420615903127644	0.7157938409687236	0.5420436940580884	0.46111281126101517	0.24819589190556257	0.49517241394011063	0.045043254817955854	0.5576906698327002	In	NA	Validation
Cpd04413	-0.5191010866818084	-0.06946034775232901	-6.577013358778473	-7.290754028838007	-0.5501751484308466	-0.018241031390134943	1	1	0.039432498344998734	0.9605675016550013	0.1819474200737776	0.7849241318262928	0.16559022815267638	1.090215109767701	0.2694960157509513	0.3767881165684262	In	NA	Validation
Cpd04414	-0.5506049926823121	-0.054099092171609416	-13.442315032295866	0.056728555583512565	-0.919876455181784	-0.013868698566008206	1	1	0.3366693175190534	0.6633306824809466	0.15806888949674805	0.6687973715784262	0.13504010611798106	0.13133842435895982	0.5232574042760592	0.3072629219720102	In	NA	Validation
Cpd04417	-0.09932412532466764	-0.020646878009269905	56.629313264076345	9.85732779786616	-0.5993798108502605	0.21109696887959775	1	1	0.06730583676559809	0.9326941632344019	0.5001193003205886	0.41590806618426995	2.933383983516347	1.147680070544937	0.3032698846268638	3.269953734628738	Outlier	3.134954054532551	Validation
Cpd04418	0.5384059963286769	-0.023879311951829112	4.980761890781063	-1.174590125735169	0.7542993689940404	-0.015517050214359856	1	1	0.022947582330613003	0.977052417669387	0.9834897817316463	0.4403443552292736	0.6717031423314377	0.2920305746647066	0.6258896883097773	0.3334736368751833	In	NA	Validation
Cpd04419	-1.0910534486329382	-0.004105524625811243	8.33081702347484	-1.971243630705268	0.05174800869861142	-0.005444384503860862	1	1	0.2485389551230579	0.7514610448769421	0.25156650557201315	0.2908600993405234	0.8184014583357897	0.39599713239219625	0.14366145312835155	0.17330649686178395	In	NA	Validation
Cpd04420	1.3058989133181915	0.08953965224767102	51.201986641221545	19.402245971161992	1.9878248515691537	0.026758968609865052	1	1	0.06461849768546124	0.9353815023145388	1.5652145712131391	0.4170710294667553	2.695722319919134	2.393331134749283	1.4725762796835065	0.33876440028819793	In	NA	Validation
Cpd04431	-0.21510108668180727	-0.0034603477523291733	-13.941013358778473	-0.5887540288380073	-0.4501751484308461	0.02275896860986505	1	1	0.3388548084173072	0.6611451915826928	0.4123656194964447	0.2859827441197459	0.15687801677659183	0.21557655543687174	0.20085644540286357	0.2751597321231646	In	NA	Validation
Cpd04432	0.04444995237263253	0.08051629244377526	37.74449815451732	8.768267017121975	2.2317718964665683	-0.011121445818755456	1	1	0.17044812195789105	0.829551878042109	0.6090935243556754	0.34885697397688803	2.10642130233856	1.0055531611375215	1.6400204831779475	0.26357839713338843	In	NA	Validation
Cpd04435	-0.6445610366383562	-0.031022169094686323	-14.58132602130685	-2.982831883976927	-0.7297665650718941	-0.011670896368206006	1	1	0.2661830212217393	0.7338169787782607	0.08685447346639096	0.494342340911801	0.1849171939210123	0.5280135584470413	0.39276679251540975	0.2723153021011128	In	NA	Validation
Cpd04445	-0.7421010866818083	-0.063460347752329	-22.114013358778468	-7.065754028838008	-0.7301751484308463	-0.031241031390134937	1	1	0.1985317336507284	0.8014682663492716	0.012923543523598207	0.7395658238529703	0.5147722272338036	1.0608516847118319	0.3930472423775083	0.5835032881047842	In	NA	Validation
Cpd04455	-0.2581010866818083	-0.00146034775232895	-14.773013358778469	-0.7887540288380075	-0.4711751484308469	0.03175896860986506	1	1	0.3927732159420395	0.6072267840579605	0.3797735715517905	0.2708633081286367	0.19331114819717163	0.24167737770875566	0.21527075517596245	0.4182702354944896	In	NA	Validation
Cpd04458	0.10969843106630947	0.03875161823133157	-1.272942375021397	5.090410504633077	0.3803194372700402	-0.006196264203108972	1	1	0.33384752532904616	0.6661524746709538	0.658548909144048	0.03312781475463739	0.39785454932491987	0.5255777652677043	0.3691914699863531	0.18526226155445918	In	NA	Validation
Cpd04461	0.10969843106630947	0.03875161823133157	-1.272942375021397	5.090410504633077	0.3803194372700402	-0.006196264203108972	1	1	0.33384752532904616	0.6661524746709538	0.658548909144048	0.03312781475463739	0.39785454932491987	0.5255777652677043	0.3691914699863531	0.18526226155445918	In	NA	Validation
Cpd04465	0.09664775457043508	-0.008494696567213716	-13.265391955372786	-2.3756890268340696	0.1625411272357986	0.06744998275267311	1	1	0.34028798910064173	0.6597120108993583	0.6486570888169851	0.3240410014515233	0.12729267617462536	0.4487789194073939	0.219709373667524	0.9857990132511933	In	NA	Validation
Cpd04466	-0.6021010866818077	0.04053965224767109	-9.38701335877846	-0.3257540288380065	-0.7111751484308471	0.01575896860986506	1	1	0.35043856439331633	0.6495614356066837	0.11903718799456335	0.046644847684621536	0.04254082996538148	0.18125397414934433	0.3800057240113723	0.16385156283435656	In	NA	Validation
Cpd04467	-0.2801010866818077	0.0005396522476710518	-13.73701335877847	-0.5817540288380068	-0.4511751484308464	0.019758968609865063	1	1	0.35795548308521674	0.6420445169147833	0.3630985702777822	0.25574387213752914	0.1479448932071225	0.21466302665735573	0.20154284110634463	0.22745623099938989	In	NA	Validation
Cpd04469	1.316898913318192	0.10453965224767114	36.786986641221546	0.8002459711619921	3.8918248515691536	-0.034241031390134936	1	1	0.004727654304830908	0.9952723456951691	1.5735520718501437	0.5304667994000627	2.0644920441647336	0.034306344758638155	2.7794736991110898	0.6312067892285591	In	NA	Validation
Cpd04474	-1.957101086681808	-0.07846034775232913	-15.930013358778467	-7.590754028838007	-2.3491751484308465	-0.06024103139013494	1	1	0.1871797579356772	0.8128202420643228	0.9079912995637024	0.8529615937862777	0.2439759715789156	1.1293663431755268	1.504321886313043	1.0446371323012753	In	NA	Validation
Cpd04475	0.4982961062187866	-0.02442876250127972	7.873619033638207	-1.1778868290318725	0.7301235448182158	-0.016615951313260952	1	1	0.018062779799941198	0.9819372202000588	0.9530883058824292	0.44449804643562224	0.7983808400077331	0.29246080799885854	0.6092955064673823	0.35094744681063195	In	NA	Validation
Cpd04481	-0.07910108668180804	-0.05046034775232888	-43.642013358778456	-5.889754028838008	-0.6231751484308471	-0.027241031390134937	1	1	0.4310730598833882	0.5689269401166118	0.5154474455539527	0.6412894899107705	1.4574795027413106	0.9073788497531545	0.3196029021050554	0.519898619939751	In	NA	Validation
Cpd04485	0.5798989133181927	-0.04246034775232888	-31.94301335877847	-3.878754028838008	0.024824851569153598	0.061758968609865066	1	1	0.37884949945663104	0.621150500543369	1.0149395291708514	0.5808117459463403	0.9451823819608238	0.644935081809362	0.12518151375055125	0.8953052467322392	In	NA	Validation
Cpd04489	-0.1921010866818076	-0.05046034775232888	-3.481013358778469	-3.659754028838007	-0.4431751484308473	-0.02424103139013493	1	1	0.03715308691031438	0.9628469130896856	0.4297985753738172	0.6412894899107705	0.3011635152657964	0.616354681421649	0.19605167547849828	0.47219511881597587	In	NA	Validation
Cpd04498	-0.11544015751747658	-0.017285905358422515	9.989553099572273	5.014970313825272	-0.4297665650718938	0.027889543192233558	1	1	0.1634481952230017	0.8365518047769983	0.48790407953208603	0.39050006075309496	0.8910372148892933	0.5157325102055467	0.18684808147114745	0.3567418555750404	In	NA	Validation
Cpd04504	-0.5028027948801139	-0.04146172953424671	-5.841216131196964	-0.4284362795813231	-0.7770193123246408	0.036131301433991785	1	1	0.2968036506030086	0.7031963493969914	0.19430078537184226	0.5732624738324167	0.1978106573490412	0.19465443003498592	0.42520087520736277	0.48779543009090537	In	NA	Validation
Cpd04514	-0.4039016959790152	-0.012340850413367624	-11.825831515812347	-0.5811835323285756	-0.5055907408960696	0.043823609126299484	1	1	0.45677686028277986	0.5432231397172201	0.2692633285616916	0.3531168398959614	0.06425458160446501	0.21458857451735877	0.23889346997684005	0.6101120996390463	In	NA	Validation
Cpd04515	-0.5961010866818075	-0.02246034775232908	-9.26501335877846	-6.297754028838008	0.08082485156915364	-0.003241031390134944	1	1	0.16481225027766078	0.8351877497223392	0.12358491561474771	0.42961738603526667	0.047883188178495364	0.9606245271877977	0.1636196731454802	0.13827061094955148	In	NA	Validation
Cpd04516	-0.3341010866818088	-0.0024603477523290613	-13.853013358778467	-0.10575402883800678	-0.5331751484308471	0.01675896860986506	1	1	0.39302081067785166	0.6069791893221483	0.32216902169612355	0.2784230261241913	0.1530245124917225	0.15254306965027206	0.2578272887917768	0.1797527298756149	In	NA	Validation
Cpd04522	-0.5819236740009932	-0.03376942184193901	-13.995611735592565	-2.9778868290318723	-0.7424039277092565	-0.011670896368206006	1	1	0.22595740012542798	0.774042599874572	0.13433075081996254	0.5151107969435417	0.1592688699470463	0.5273682084458136	0.401441023933025	0.2723153021011128	In	NA	Validation
Cpd04527	0.41313127105395137	-0.03376942184193901	-5.295062285043111	2.8902450390999963	0.19935431404898504	0.05865877396146432	1	1	0.3190666367017261	0.6809333632982739	0.8885372270245033	0.5151107969435417	0.22172663673940005	0.2384471263446261	0.2449777869275339	0.8460085337676039	In	NA	Validation
Cpd04529	-0.7214841135614329	-0.03706612513864231	6.4824102424294106	2.1693659182208744	-0.8924039277092563	0.006460971763662118	1	1	0.19400246085900563	0.8059975391409944	0.028550273207619256	0.540032944181631	0.7374600554842039	0.14436943727673673	0.5044003794551559	0.016002561833790594	In	NA	Validation
Cpd04540	-0.38654217043745004	-0.008616802821299969	74.43457642197106	11.397929301625554	-0.945996352203644	0.17575862301493608	1	1	0.014066379642582727	0.9859336203574173	0.28242106085813645	0.3249640902979088	3.7130732775182573	1.3487349007520422	0.5411859893672268	2.708032794072993	Outlier	3.311139817172534	Validation
Cpd04545	-0.7431010866818086	-0.049460347752328986	-19.41501335877847	-6.640754028838008	-0.990175148430846	-0.03824103139013494	1	1	0.12262335642035949	0.8773766435796405	0.01216558892023392	0.6337297719152175	0.3965834992240135	1.0053874373840785	0.5715101252825353	0.6948114573935924	In	NA	Validation
Cpd04546	-0.05115444323176279	-0.017835355907873125	3.6939487039678713	4.48420108305604	-0.3088874441927731	0.03063679593948629	1	1	0.24676801506549195	0.753231984934508	0.5366297326054879	0.3946537519594436	0.615353822681317	0.4464649434070853	0.10387717225917381	0.40042638041366185	In	NA	Validation
Cpd04549	0.016898913318192044	-0.05646034775232911	-41.178013358778465	-7.768754028838007	-0.09017514843084662	-0.027241031390134937	1	1	0.33305473661564655	0.6669452633843534	0.5882110874769	0.6866477978840947	1.3495813827649779	1.1525960749975037	0.04624600785025062	0.519898619939751	In	NA	Validation
Cpd04553	-0.8137918058691254	-0.020582608655125813	-13.340666680647507	-2.934480235625279	-1.1105357958411246	-0.024308259005568645	1	1	0.20576504321697353	0.7942349567830265	0.041414767102907014	0.4154222079911843	0.13058894295176712	0.5217034695461465	0.6541251565331269	0.47326411635877286	In	NA	Validation
Cpd04557	0.6848864009911212	-0.03418071259573608	22.203749354301895	3.3783804294451065	0.08934199366101729	0.1554578711352369	1	1	0.05576317886640869	0.9442368211335913	1.0945152787481724	0.5182200390564261	1.4258946876601108	0.30215080168469804	0.16946580288327154	2.3852271473707574	In	NA	Validation
Cpd04558	0.963833769412174	0.0259696633441136	9.541343339264314	-1.4103413750661709	0.8321991365181598	0.008841329781853424	1	1	0.006886602422016663	0.9931133975779833	1.3059447207391925	0.06350015962462062	0.8714101895271702	0.3227970819605219	0.6793597540404918	0.05385303229904915	In	NA	Validation
Cpd04566	-0.7198357619130813	-0.021681509754026912	-9.665391955372783	-2.563051664196708	-0.7435028288081579	-0.018813753511063156	1	1	0.20486815879927844	0.7951318412007216	0.029799648927450077	0.4237295904038807	0.030350680933653625	0.4732305138983622	0.40219530492586136	0.38589506668152945	In	NA	Validation
Cpd04569	0.3367576446803253	-0.0409122789847961	-8.237369977350804	1.5402450390999955	0.04166200635667788	0.08173569703838741	1	1	0.3797070648254831	0.6202929351745169	0.8306494853390087	0.5691087826260681	0.09288350833359518	0.06226657600940967	0.13673846445555035	1.2129585424120268	In	NA	Validation
Cpd04573	-0.3121060802118853	-0.005609284024307485	53.7082606324974	9.315974414407512	-0.8106580063389827	0.17651050271418425	1	1	0.060760338689014315	0.9392396613109857	0.33884023810102376	0.3022280963263186	2.8054716104241035	1.077031228305251	0.4482903302495148	2.719988558765669	In	NA	Validation
Cpd04575	-0.3737602155502317	-0.012376201317540657	69.21953882798611	11.337778925685706	-0.8835903371660501	0.17801426211268048	1	1	0.025301297334042072	0.9746987026659579	0.29210920240489496	0.3533840827623973	3.4847077125844605	1.3408850293920773	0.49835076877405954	2.74390008815102	Outlier	3.1955624366639057	Validation
Cpd04581	0.2131312710539514	-0.025527663600180824	-0.4500073399881664	2.251783500638457	-0.08141491672024577	0.041076356379046726	1	1	0.17587583253379468	0.8241241674662053	0.7369463063516967	0.45280542884831876	0.43389072754843583	0.15512527063053505	0.05225899325790395	0.5664275748004245	In	NA	Validation
Cpd04593	0.08126313918581993	-0.02497821305073021	-5.650007339988173	0.3292560281109853	-0.21987645518178364	-0.01771485241216205	1	1	0.0955973664007087	0.9044026335992913	0.636996248765231	0.44865173764197	0.20618365616981058	0.09577246873573339	0.04278041183944739	0.36842125674608067	In	NA	Validation
Cpd04602	0.6741202820429626	0.05524156716904995	30.84889375891293	5.0309043797593365	1.9548488195434912	-0.025407160104469747	1	1	0.019511235043578434	0.9804887649564216	1.0863550493310508	0.1577871784848697	1.8044640172792044	0.5178119713206141	1.449941672983244	0.4907379262942216	In	NA	Validation
Cpd04603	0.0384059963286774	-0.016187004259521413	-5.772534812515645	0.432552731407688	-0.39075557606090494	-0.02595661065392029	1	1	0.08096882729892008	0.9190311727010799	0.6045124800496298	0.38219267834039844	0.20081820002891526	0.08229182426563958	0.1600711062254651	0.49947483126194586	In	NA	Validation
Cpd04609	-0.33851708059439994	-0.027176015248532408	-23.08242492240575	-4.194370345515388	-0.5341621694674984	-0.03035221504952469	1	1	0.21790861637603942	0.7820913836239606	0.3188218987816475	0.4652665024673629	0.5571787966651042	0.6861243087478766	0.25850477579057946	0.5693700710037407	In	NA	Validation
Cpd04613	1.3051871528708203	0.07333808439674498	1.056380933249268	7.20845561741503	1.5096427455407166	-0.04153461006777062	1	1	0.07588798970091615	0.9241120102990839	1.5646750891055614	0.29459174542792443	0.49985520102112824	0.8019913605304745	1.1443541366241516	0.7471832021102041	In	NA	Validation
Cpd04619	1.0112021904648063	0.0259696633441136	1.5481102565575358	0.7956736625278142	1.1788156778715442	-0.026497016082808217	1	1	0.023017931662387636	0.9769820683376124	1.3418478335301207	0.06350015962462062	0.5213879402752664	0.03490304983380254	0.9172758587808554	0.5080679082566956	In	NA	Validation
Cpd04620	-0.3281010866818086	-0.07546034775232903	-20.718013358778464	-7.897754028838007	-0.7591751484308462	-0.034241031390134936	1	1	0.05625501753174611	0.9437449824682539	0.3267167493163079	0.8302824397996156	0.45364163653292633	1.1694311053628688	0.4129527177784536	0.6312067892285591	In	NA	Validation
Cpd04621	0.2944499523726325	-0.03651667458919182	-6.034073274054098	1.9517835006384572	0.008145522840194399	0.07074668604937641	1	1	0.33133568320537876	0.6686643167946212	0.7985821751966838	0.5358792529752832	0.18936547750395522	0.11597403722270924	0.11373289417404855	1.0382204430575395	In	NA	Validation
Cpd04623	0.2944499523726325	-0.03651667458919182	-6.034073274054098	1.9517835006384572	0.008145522840194399	0.07074668604937641	1	1	0.33133568320537876	0.6686643167946212	0.7985821751966838	0.5358792529752832	0.18936547750395522	0.11597403722270924	0.11373289417404855	1.0382204430575395	In	NA	Validation
Cpd04624	-1.0258797179570376	0.022274534202017082	-4.165941405922236	-2.54601869716374	-0.469327004632333	-0.0792533139506236	1	1	0.1373996529615371	0.8626003470384629	0.20216777638780656	0.09143429389602278	0.27117063839652944	0.47100764167191045	0.2140021972132477	1.346954613131208	In	NA	Validation
Cpd04625	0.1828989133181924	0.03153965224767097	-12.891013358778466	0.4172459711619929	0.4888248515691531	-0.034241031390134936	1	1	0.21724075226670736	0.7827592477332926	0.7140315516353298	0.021392614275363212	0.11089870428667682	0.08428941940929571	0.44366912016567633	0.6312067892285591	In	NA	Validation
Cpd04628	-0.4555500476273671	-0.03651667458919182	7.6912014512206195	1.8199153687703256	-0.6467995321048611	0.013054378357068715	1	1	0.1281104808456166	0.8718895191543834	0.2301162226736589	0.5358792529752832	0.7903928066499876	0.09876470385663198	0.3358185775562823	0.12084542144648283	In	NA	Validation
Cpd04629	-0.4242313663086855	-0.03761557568809292	6.520322330341508	1.7792560281109842	-0.6138324991378279	0.01470273000542036	1	1	0.13929110423981927	0.8607088957601807	0.25385436135044476	0.5441866353879797	0.7391202190434948	0.09345849273542471	0.3131901477711984	0.1470561363496558	In	NA	Validation
Cpd04635	0.5785158864385668	-0.042560630633147814	13.4225201325393	-1.5844802356252787	-9.623540156415441e-05	-0.0182643029616126	1	1	0.003412057302560889	0.9965879426974391	1.0138912575808627	0.5815698562451133	1.0413662282001181	0.34552291921093015	0.1080757867277774	0.377158161713805	In	NA	Validation
Cpd04639	6.0048989133181925	0.1935396522476711	52.23098664122154	-4.239754028838007	7.780824851569152	-0.011241031390134937	1	1	2.720936508326943e-07	0.9999997279063492	5.126843252420734	1.203281701004347	2.74078204615925	0.6920470660101122	5.4488665899482065	0.2654799472796179	Outlier	5.473560656123123	Validation
Cpd04646	-0.07423136630868528	-0.030472718545235717	-12.845062285043115	-1.6031615543065971	-0.2462500815554105	-0.012769797467107106	1	1	0.1627699696733247	0.8372300303266753	0.5191384725278567	0.4901886497054523	0.10888651497379605	0.34796090810445773	0.060883155667514725	0.2897891120365615	In	NA	Validation
Cpd04650	0.4982961062187866	-0.002450740523257727	-8.553304043284871	-2.4449197960648386	0.5630905777852492	0.06799943330212366	1	1	0.15638845556963932	0.8436115444303607	0.9530883058824292	0.2783503981816933	0.07904881200617442	0.45781381942458443	0.49464479555629154	0.9945359182189177	In	NA	Validation
Cpd04654	-1.039173749384818	0.0004057535696774826	-27.951889743442454	-4.900566938975945	-1.534718156714922	0.01335260797734215	1	-1	0.5378121126268005	0.4621878873731995	0.21224404870575894	0.256756108383138	0.7704117915842403	0.7782858676224959	0.9452821065292748	0.12558762045510177	In	NA	Validation
Cpd04672	0.7525555739234521	0.022210264847872908	27.427809504677835	5.606951858016535	1.6893419936610166	-0.02048197848882326	1	1	0.023090989279513585	0.9769090107204864	1.1458054398780693	0.09192015208910911	1.6546553487270121	0.5929885355714043	1.267698928452669	0.41242179071529234	In	NA	Validation
Cpd04676	-0.0764291685064882	-0.025527663600180824	-9.613194153174984	2.884750533605489	-0.3182281035334321	0.04876866407135444	1	-1	0.5298749782526084	0.4701250217473916	0.5174726382347484	0.45280542884831876	0.03263641337035779	0.23773007078770597	0.11028856069828066	0.6887442443485657	In	NA	Validation
Cpd04678	-0.8962093882867075	-0.0639892020617192	-4.71758975757059	-4.342172543317586	-0.9759204112257398	-0.014967599664909306	1	1	0.11175538053021117	0.8882446194697888	0.10388355309444802	0.7435638132926935	0.24701405559178088	0.7054131032290216	0.5617257349107014	0.32473673190745894	In	NA	Validation
Cpd04681	0.39789891331819227	0.039539652247670976	5.670986641221533	2.8332459711619915	1.3878248515691525	-0.05424103139013493	1	1	0.09013043044076297	0.909869569559237	0.876991791358597	0.039085129689066925	0.7019279608921764	0.23100851363506159	1.0607388575949814	0.9492301300537254	In	NA	Validation
Cpd04684	-1.342101086681808	-0.06846034775232912	31.34498664122154	3.237245971161993	-1.7091751484308464	-0.001241031390134928	1	1	0.04113949519869564	0.9588605048013044	0.4418492184948217	0.77736441383074	1.8261878360027186	0.28373217462426725	1.0650286360852839	0.1064682768670346	In	NA	Validation
Cpd04688	-1.4722564561517355	-0.004105524625811243	-1.9112882396830648	-5.641920322434593	0.01791342223244606	-0.044542128864763116	1	1	0.3109317191763904	0.6890682808236096	0.5405010799371	0.2908600993405234	0.36990149790784976	0.8750355321340655	0.12043753834892354	0.795006260880906	In	NA	Validation
Cpd04689	0.2307136886363695	-0.016187004259521413	12.528564088583266	5.193541742396699	-0.06712920243453112	0.03832910363179399	1	1	0.10730587081609377	0.8926941291839062	0.7502729806965592	0.38219267834039844	1.0022200526788778	0.5390368158054428	0.06206464616477383	0.5227430499618029	In	NA	Validation
Cpd04691	-0.4522533443306636	-0.016187004259521413	17.95493771495688	4.682003280858237	-0.7698764551817838	0.10591152121421156	1	1	0.26825687313992486	0.7317431268600751	0.2326149741133207	0.38219267834039844	1.2398399847303672	0.4722789434562012	0.42029804875392807	1.5973823609918976	In	NA	Validation
Cpd04695	-0.5566489487262682	-0.0519012899738071	0.6862563962755686	0.5171681160230726	-0.5253709606762892	0.011955477258167618	1	1	0.23529039687328168	0.7647096031267183	0.1534878451907016	0.6521826067530326	0.48364751364427233	0.07124916868907333	0.25247052784789015	0.10337161151103418	In	NA	Validation
Cpd04696	-0.5566489487262682	-0.0519012899738071	0.6862563962755686	0.5171681160230726	-0.5253709606762892	0.011955477258167618	1	1	0.23529039687328168	0.7647096031267183	0.1534878451907016	0.6521826067530326	0.48364751364427233	0.07124916868907333	0.25247052784789015	0.10337161151103418	In	NA	Validation
Cpd04697	0.1175268754495561	-0.039813377885895	-15.191216131196963	-2.443271444416488	0.03836530305997446	0.02019723549992586	1	1	0.21642963038666085	0.7835703696133391	0.664482514601509	0.5608014002133717	0.2116241729182941	0.4575987027575086	0.13447562147704187	0.23442518602689938	In	NA	Validation
Cpd04700	-0.5241361553998559	-0.03267695319723984	-22.35489726223945	-5.645679720930833	-0.5617858258878546	-0.037775211571530035	1	1	0.18962510716583558	0.8103748928341644	0.17813106656067926	0.5068520420706311	0.5253204903490635	0.8755261490940632	0.2774655348719438	0.6874043786468272	In	NA	Validation
Cpd04707	3.678898913318192	0.10953965224767104	74.99098664122154	2.432245971161993	3.5328248515691536	-0.02024103139013493	1	1	4.244511083717484e-07	0.9999995755488916	3.363840844995991	0.5682653893778307	3.7374383816549237	0.17867636497993455	2.5330576415614563	0.4085904506509426	Outlier	3.847791224493128	Validation
Cpd04708	1.2044352731715728	-0.04320326898671353	-29.55113786374321	-3.727634608148877	0.6893419936610173	0.11711200647358272	1	1	0.3422616434711052	0.6577383565288948	1.4883097380899375	0.5864280209711971	0.8404425811768281	0.6252133761031766	0.5813032249717958	1.7754831480443098	In	NA	Validation
Cpd04711	6.328898913318191	0.2865396522476709	66.28898664122154	2.143245971161992	9.071824851569154	-0.017241031390134928	1	1	5.928462181170602e-07	0.9999994071537819	5.37242054391068	1.9063354745908454	3.356379355667079	0.1409606767970622	6.335003443142016	0.36088694952716766	Outlier	6.2086522254261585	Validation
Cpd04712	0.04353301753247549	-0.0386919907912248	-23.75564914193869	-3.349439119427073	-0.14524447250439645	-0.009203783000101455	1	1	0.2463195621609091	0.7536804378390909	0.6083985293725935	0.5523240300138116	0.5866591650133746	0.5758573099273963	0.008446660412570167	0.23308532032516094	In	NA	Validation
Cpd04714	-0.015101086681807097	-0.06846034775232912	-42.97901335877847	-7.384754028838008	-0.3411751484308469	-0.008241031390134934	1	1	0.4244258685984291	0.5755741314015709	0.5639565401692516	0.77736441383074	1.4284468511405364	1.1024824962354864	0.12603931372344887	0.2177764461558429	In	NA	Validation
Cpd04715	-0.8517038937812133	-0.027176015248532408	7.984058594077764	0.948486797341754	-1.0989973343026629	0.01690053220322256	1	1	0.15197657252304309	0.8480234274769569	0.07015040865901596	0.4652665024673629	0.8032169686369706	0.014960307470862163	0.6462052061083474	0.18200375622055326	In	NA	Validation
Cpd04718	0.15255557392345262	-0.018391238911525627	8.816531309189127	7.105448098618037	-0.1287031191209376	0.0441796756465151	1	1	0.2729621671040138	0.7270378328959862	0.6910326778596496	0.3988560707055779	0.8396708001678592	0.7885484558265342	0.01980057430473514	0.6157739728547945	In	NA	Validation
Cpd04719	0.19884555676823726	0.0008459627734455724	-8.469787559768388	-3.6625022136472567	0.09385980855447994	0.09382360912629947	1	1	0.18435445072059808	0.8156455492794019	0.7261183834464963	0.253428250943604	0.08270598390490128	0.6167133308380315	0.17256681161526619	1.4051704517019619	In	NA	Validation
Cpd04722	-0.22258301466033387	-0.025527663600180824	8.751641011660176	2.5627725116274687	-0.4462500815554105	0.01744998275267311	1	1	0.10850698913954171	0.8914930108604583	0.40669465774308233	0.45280542884831876	0.8368292656272428	0.19571061515220078	0.19816229636368948	0.19074066118827762	In	NA	Validation
Cpd04723	-0.2280775201548393	-0.03486832294084012	-10.106051296032131	0.6287065775615347	-0.4665797518850802	0.04602141132410169	1	1	0.425117275825563	0.574882724174437	0.40253007201031293	0.5234181793562381	0.01105428709958132	0.05669294088359954	0.21211649473115735	0.6450597195099439	In	NA	Validation
Cpd04727	-0.2579707418660213	-0.047714547182202256	-11.218807036675539	2.5340195271894683	-0.6753196604743212	0.07651050271418426	1	-1	0.6600898917274782	0.3399101082725217	0.37987236700494087	0.6205320119285824	0.03767308806612314	0.1919582324691883	0.35539467113180273	1.1298718546398376	In	NA	Validation
Cpd04736	3.3427811378332266	0.0620598889080234	27.05938845204626	-0.7734992698030133	3.2156577831347017	0.025382683165312087	1	1	7.795860908244023e-05	0.9999220413909176	3.1090788297946825	0.20933176803446268	1.6385222566252877	0.2396865689368917	2.3153555285024243	0.31687985553790876	In	2.8930945539913586	Validation
Cpd04737	1.2230213809440609	-0.011791399863917015	10.223069583088755	-2.214700015845059	0.6004532151478864	0.01909833440102476	1	1	0.0026591852740049937	0.997340814725995	1.502397164034715	0.3489631486896127	0.9012628600008651	0.4277691915896413	0.5202903493127197	0.21695137609145068	In	NA	Validation
Cpd04745	-0.12610108668180775	-0.10146034775232904	-30.042013358778465	-7.144754028838007	-0.10917514843084586	0.005758968609865064	1	1	0.31558629212083533	0.6844137078791647	0.47982357919584334	1.0268351076840134	0.8619379314433686	1.071161509509226	0.033204489484114544	0.004839892421773491	In	NA	Validation
Cpd04749	0.19089891331819156	0.05153965224767098	14.868986641221525	6.428245971161992	1.9668248515691529	0.011758968609865056	1	1	0.4601912079412468	0.5398087920587532	0.7200951884622414	0.1298017456357121	1.1047067383038285	0.7001707939721747	1.4581619699104076	0.10024689466932325	In	NA	Validation
Cpd04751	0.13730709522977613	-0.026626564699081926	-4.7302271202079496	2.58529998415494	-0.09295337825870678	0.05041701571970609	1	1	0.3311174325862495	0.6688825674137505	0.6794750232394792	0.46111281126101517	0.24646066773868416	0.19865054293557213	0.044339042833125	0.7149549592517388	In	NA	Validation
Cpd04754	-0.5945610366383561	-0.021681509754026912	10.590102550121717	1.2374977863527428	-0.8737226090279376	0.02514229044498081	1	1	0.10331499772325792	0.8966850022767421	0.12475220363459266	0.4237295904038807	0.9173351680821118	0.022756814823123875	0.49157760257694183	0.3130573307364186	In	NA	Validation
Cpd04757	0.06093346885614915	-0.02827491634743352	-5.801106241087068	-2.8548099059549488	-0.11053579584112437	-0.008374193071502707	1	1	0.055404399597545284	0.9445956004024547	0.6215872815539838	0.47357388488005947	0.19956706227408788	0.5113061639708081	0.032270546947746996	0.21989387229476667	In	NA	Validation
Cpd04761	-0.8591010866818083	-0.0484603477523291	-22.044013358778454	-4.856754028838007	-0.6851751484308464	-0.09924103139013493	1	1	0.19085367115050833	0.8091463288494917	0.07575714506999372	0.6261700539196646	0.5117069397344752	0.7725681027188741	0.36215943572086906	1.6647826469103495	In	NA	Validation
Cpd04762	0.05932249121668595	0.042511016727572085	19.207508752798145	6.4152225347082625	1.3427254523076344	-0.007700023601605216	1	1	0.2222778562115998	0.7777221437884002	0.6203662336362361	0.06154780721912458	1.2946898467920056	0.6984711819709348	1.0297828237123068	0.2091737909398101	In	NA	Validation
Cpd04778	1.5768989133181917	0.018539652247671068	33.41098664122154	3.922245971161992	1.6598248515691545	-0.026241031390134936	1	1	0.0009811816029631215	0.9990188183970369	1.770620268724792	0.11966894821756136	1.9166576070543033	0.37312749090546943	1.2474384889417804	0.5039974528984926	In	NA	Validation
Cpd04779	-0.5401010866818075	-0.06546034775232899	-0.2610133587784702	-5.432754028838006	-0.5291751484308458	-0.033241031390134936	1	1	0.03052019129974526	0.9694798087002547	0.16603037340313365	0.7546852598440777	0.44216674023486796	0.8477384708618996	0.25508170597785235	0.6153056221873008	In	NA	Validation
Cpd04783	-0.2752639749487278	-0.05448146447543526	-30.13610026975825	-5.359965435216546	-0.5407331943089069	-0.015970700293334538	1	1	0.3135370077064378	0.6864629922935622	0.3667648813828563	0.6716879983646599	0.8660579804730355	0.838239260134229	0.2630150990091883	0.34068720255923973	In	NA	Validation
Cpd04784	0.3158785238012048	-0.020033158105675325	-1.113743603724437	3.7105747094296655	0.0477059624006335	0.051515916818607184	1	1	0.2651150513518823	0.7348849486481177	0.8148240595544851	0.4112685167848365	0.40482583509013265	0.3455035209927651	0.14088700991614875	0.7324287691871874	In	NA	Validation
Cpd04785	0.23389891331819254	0.04553965224767098	26.892986641221533	5.449245971161994	2.0278248515691533	-0.009241031390134937	1	1	0.1188963631117449	0.8811036368882551	0.7526872364068957	0.08444343766238953	1.6312355510454803	0.5724072689513032	1.500032107822741	0.23367761319710126	In	NA	Validation
Cpd04786	0.9301642380869188	0.03930750123498407	-1.4384688784497006	1.8473878962428532	1.5433103580050294	0.09547196077465113	1	1	0.3072790448231638	0.6927209551768362	1.2804247444781056	0.03733013350077169	0.39060617329968855	0.10234998164123144	1.167463441166115	1.431381166605135	In	NA	Validation
Cpd04789	0.32989891331819265	-0.049460347752328986	8.350986641221539	1.6392459711619924	-0.7451751484308469	0.026758968609865052	1	1	0.02181140819913563	0.9781885918008644	0.825450878329843	0.6337297719152175	0.8192846822950065	0.07518660467191483	0.40334317792972185	0.33876440028819793	In	NA	Validation
Cpd04790	0.18338264159262585	0.01769898665238418	-16.68873184870562	-5.556957916419554	0.7344547756159042	-0.052812805556492426	1	1	0.07073972887199831	0.9292602711280017	0.714398195707714	0.12602414304649454	0.2772001187600934	0.8639475888381147	0.6122684446776996	0.9265196725003355	In	NA	Validation
Cpd04792	0.01917522709790809	-0.004099092171609316	39.69779485781402	4.949585698440653	-0.43581052111585	0.043823609126299484	1	1	0.007877059278903698	0.9921229407210963	0.5899364299849368	0.2908114718007375	2.191955816154178	0.5071995490781994	0.19099662693174624	0.6101120996390463	In	NA	Validation
Cpd04794	-0.6971010866818084	-0.08046034775232891	-22.570013358778468	-6.898754028838008	-0.5531751484308467	-0.033241031390134936	1	1	0.23063537906723275	0.7693646209327673	0.047031500674979666	0.8680810297773834	0.5347403858008521	1.0390574981148089	0.27155520286139395	0.6153056221873008	In	NA	Validation
Cpd04796	-0.22112863660286372	-0.008616802821299969	47.05562905355002	7.831012008392474	-0.7309587582186821	0.18929245760140231	1	1	0.08168407152118451	0.9183159284788155	0.40779701028677345	0.3249640902979088	2.5141540616158213	0.8832375291061131	0.39358510876908437	2.9232365585411513	In	NA	Validation
Cpd04808	-0.2220335641108836	0.03601079793828077	14.562080572099738	4.48529998415494	0.2323213470160183	-0.0017807864780961227	1	1	0.14221029854847256	0.8577897014515274	0.40711111631635905	0.012407986262682351	1.0912673763445886	0.4466083545184692	0.26760621671261786	0.11505101268207463	In	NA	Validation
Cpd04811	-0.5011010866818078	-0.062460347752328886	-23.31801335877847	-7.897754028838007	-0.9231751484308468	-0.04324103139013494	1	1	0.07746619870474802	0.922533801295252	0.19559060293433073	0.7320061058574157	0.567495172222239	1.1694311053628688	0.5255216131493173	0.774317292599884	In	NA	Validation
Cpd04812	-0.4721010866818078	-0.0484603477523291	-12.111013358778465	-7.897754028838007	-1.0261751484308466	-0.04324103139013494	1	1	0.02096853659016973	0.9790314634098303	0.21757128643188767	0.6261700539196646	0.07674264357988302	1.1694311053628688	0.5962203706078472	0.774317292599884	In	NA	Validation
Cpd04814	1.3774169853396656	0.11787892980641265	24.785157495176662	1.5407944896494468	2.4740795887742606	-0.012220346917656557	1	1	0.004778505915463693	0.9952214940845363	1.6194220231255356	0.6313079760085673	1.538934089158483	0.062338281565101746	1.8063394420983132	0.28105220706883716	In	NA	Validation
Cpd04816	-0.04443690727955524	-0.049970186279946704	-36.807528841186816	-5.881769946494742	-0.30013169054950817	-0.028752655180552582	1	1	0.3265611758595801	0.6734388241404199	0.541721319903727	0.6375840074072758	1.1581986462252822	0.9063368941819262	0.09786726057769976	0.5439352023347219	In	NA	Validation
Cpd04817	-0.04443690727955524	-0.049970186279946704	-36.807528841186816	-5.881769946494742	-0.30013169054950817	-0.028752655180552582	1	1	0.3265611758595801	0.6734388241404199	0.541721319903727	0.6375840074072758	1.1581986462252822	0.9063368941819262	0.09786726057769976	0.5439352023347219	In	NA	Validation
Cpd04824	-0.0071010866818079785	0.10853965224767116	28.017986641221533	7.860245971161992	2.3688248515691543	-0.04224103139013494	1	1	0.25527678216440486	0.7447232178355951	0.5700201769961631	0.5607056713822778	1.6804991001418175	0.8870526814388634	1.7340930427097196	0.7584161255586257	In	NA	Validation
Cpd04827	2.2908989133181916	0.22353965224767114	42.416986641221534	1.536245971161993	5.836824851569152	-0.041241031390134936	1	1	0.0019834759528276624	0.9980165240471723	2.3117998555267123	1.4300732408709602	2.311028738753514	0.06174468120189469	4.114513342381389	0.7425149585173674	Outlier	3.6524935746805376	Validation
Cpd04831	-0.2280775201548393	-0.0008023888749060164	41.355487165506354	7.5457395445945	-0.6544918397971684	0.10371371901640937	1	1	0.04485405486910521	0.9551459451308948	0.40253007201031293	0.2658893245626482	2.2645458662756197	0.8460082997228464	0.3410985445061349	1.5624347411210004	In	NA	Validation
Cpd04833	-0.8031010866818082	0.09853965224767114	53.72898664122154	7.782245971161992	1.7158248515691534	-0.05224103139013493	1	1	0.06376962769701622	0.9362303723029838	0.0333116872816078	0.48510849142674006	2.806379198644861	0.8768733607528287	1.2858766483367086	0.9174277959712087	In	NA	Validation
Cpd04836	0.4686257765484573	-0.010143048215565428	6.328564088583256	5.4072780061329615	0.4647389294336012	0.03942800473069509	1	1	0.19919662795445547	0.8008033720455445	0.9305995429254749	0.33650207507056845	0.730723159881286	0.5669302769696262	0.4271366466974586	0.5402168598972517	In	NA	Validation
Cpd04839	3.3788989133181935	0.08953965224767102	13.301986641221545	-1.985754028838007	3.3848248515691535	0.0037589686098650774	1	1	0.00017395393240560164	0.9998260460675944	3.1364544639867824	0.4170710294667553	1.0360880881403092	0.3978907990059807	2.431471077446287	0.026962441660742933	In	2.851506094886983	Validation
Cpd04844	3.754898913318193	0.0785396522476709	37.962986641221526	-2.5167540288380077	3.6128248515691537	0.009758968609865068	1	1	6.9008217413735196e-06	0.9999930991782586	3.4214453948516588	0.333914131515663	2.1159888741534374	0.46718848213783254	2.5879692978399262	0.06844456058680681	Outlier	3.2848272270853807	Validation
Cpd04850	2.0008989133181907	0.14453965224767096	2.0589866412215234	1.058245971161993	2.6478248515691543	-0.040241031390134935	1	1	0.0074393012118710855	0.9925606987881289	2.0919930205511417	0.8328555192222117	0.5437591259268696	0.0006362840279078222	1.9255974439808834	0.7266137914761089	In	NA	Validation
Cpd04856	-0.7091010866818088	0.10253965224767092	42.345986641221536	8.345245971161994	1.7488248515691531	-0.05124103139013494	1	1	0.17726503890140666	0.8227349610985933	0.03793604543461092	0.5153473634089535	2.3079196614327673	0.950347175448182	1.3085277065515772	0.9015266289299505	In	NA	Validation
Cpd04858	-0.3038354035201565	0.04927793402080526	19.92705762497859	6.137778925685708	0.3179134222324461	-0.0024368657068683784	1	1	0.16533163746193824	0.8346683625380618	0.34510903557245526	0.11270379365520339	1.3261987634070058	0.6622636503230961	0.3263562493931857	0.12548343809108217	In	NA	Validation
Cpd04860	-2.10829730037462	-0.02497821305073021	-8.068139208120032	-1.398216499361543	-2.247348982654312	-0.10123133592864557	1	1	0.3276978602945596	0.6723021397054404	1.0225911657433815	0.44865173764197	0.100294093496805	0.3212147358313461	1.4344288436220984	1.6964308118401816	In	NA	Validation
Cpd04867	-0.5371010866818082	-0.05646034775232911	-23.029013358778467	-5.783754028838008	-0.9941751484308464	-0.057241031390134936	1	1	0.1085856867731757	0.8914143132268243	0.16830423721322516	0.6866477978840947	0.5548399138321577	0.8935454139490561	0.5742557080964591	0.9969336311775003	In	NA	Validation
Cpd04869	-0.3931010866818081	-0.05646034775232911	-34.05101335877847	-5.876754028838008	-0.7651751484308464	-0.056241031390134935	1	1	0.2549593010209411	0.7450406989790589	0.2774497000976461	0.6866477978840947	1.0374913255120048	0.905682296305482	0.417071091999339	0.981032464136242	In	NA	Validation
Cpd04885	-0.6406775087833141	-0.04094762988896925	-8.173694254720653	3.4129668956105212	-0.994116652955524	0.042675916248018836	1	-1	0.6599918933777192	0.34000810662228076	0.08979801128141256	0.5693760254925049	0.09567185685629313	0.3066644777166781	0.5742155570535247	0.5918624434694433	In	NA	Validation
Cpd04886	0.006898913318191369	0.12853965224767114	47.29298664122153	8.166245971161995	3.4098248515691543	-0.048241031390134935	1	1	0.12288479918937156	0.8771152008106284	0.5806315414432591	0.7119000312933529	2.524547907992394	0.9269869395148462	2.4486309700333093	0.8538231278061755	In	NA	Validation
Cpd04889	-0.3874181794954986	-0.028824366896883998	-1.4186886586694882	4.212223061078018	-0.6242720595773884	0.02843899374168409	1	1	0.4441038762162256	0.5558961237837744	0.2817570857599999	0.47772757608640715	0.39147234559149197	0.41097069333955094	0.3203558172031416	0.3654787605427644	In	NA	Validation
Cpd04892	-0.3973082893856089	-0.030472718545235717	-5.946710636691465	3.7534318522868104	-0.6281182134235426	0.034482949785640135	1	-1	0.5545431918787924	0.4454568081212075	0.27426083144101465	0.4901886497054523	0.19319107179275483	0.3510965543367405	0.32299580067806827	0.4615847151877323	In	NA	Validation
Cpd04893	-0.3297258718031912	-0.02827491634743352	0.7060366160557892	3.9215637204186766	-0.5858105211158497	0.025691740994431358	1	1	0.3401752864149311	0.6598247135850689	0.3254852359540786	0.47357388488005947	0.484513685936076	0.3730384543784888	0.2939559824538771	0.32179423570414295	In	NA	Validation
Cpd04905	-0.43315871179083293	0.02070650544937666	18.004501234001157	1.8851473467383404	-0.006898607842741514	-0.021233858188071383	1	1	0.051691437039746546	0.9483085629602535	0.24708783874643003	0.1032881490749043	1.2420103623782117	0.10727774517356499	0.10340666751067655	0.4243775554079678	In	NA	Validation
Cpd04910	5.195412716780595	0.004165152065918004	-16.281964931412375	-2.0832737058932382	5.004379587645978	-0.01296318149634205	1	1	0.000262543699097062	0.9997374563009029	4.513289463395419	0.22833611591865077	0.2593878680926788	0.4106175178001312	3.54312648984152	0.2928641437885379	Outlier	4.039352745308222	Validation
Cpd04913	-0.9910534486329382	-0.017639359212277418	28.05938845204626	6.602440579821048	-1.2693046228803355	0.1464353147442594	1	1	0.45661647474506317	0.5433835252549368	0.1757710452356098	0.39317207221267964	1.6823120780442542	0.7229039065788266	0.7631033972595392	2.241757971058651	In	NA	Validation
Cpd04934	0.07689891331819165	0.13453965224767095	77.46698664122154	10.916245971161995	2.873824851569153	-0.05424103139013493	1	1	0.005803147674705023	0.994196852325295	0.6336883636787417	0.757258339266674	3.8458619794882845	1.2858732457532498	2.0807228729675598	0.9492301300537254	Outlier	3.1535762773266534	Validation
Cpd04936	-0.2231324652097846	-0.0343188723913895	-20.87033701031784	-4.1960186971637405	-0.43141491672024507	-0.032000566697876334	1	1	0.15755388876625265	0.8424461112337474	0.40627819916980523	0.5192644881498895	0.4603118620317205	0.6863394254149526	0.18797950296040136	0.5955807859069137	In	NA	Validation
Cpd04938	-0.7767677343472239	-0.022902517107014183	29.16540348964025	7.335523286587965	-1.2189286830307116	0.1644804275262143	1	1	0.4345292908294721	0.5654707091705279	0.013352201657602581	0.432960061662962	1.7307442790271863	0.818574213778401	0.7285255685879464	2.528696323682862	In	NA	Validation
Cpd04939	0.15689891331819172	0.07953965224767101	32.27098664122154	7.950245971161992	1.610824851569153	-0.04624103139013494	1	1	0.0618728994015979	0.9381271005984021	0.6943247319478645	0.3414738495112176	1.8667372106366815	0.8987980514612112	1.2138050994712166	0.822020793723659	In	NA	Validation
Cpd04940	0.7257686336913142	-0.011791399863917015	14.943948703967866	5.011673610528566	0.5015521162467876	0.04327415857684894	1	1	0.05179318815673495	0.948206811843265	1.1255021552190831	0.3489631486896127	1.1079893136446881	0.5153022768713944	0.45240505995746855	0.601375194671322	In	NA	Validation
Cpd04945	-2.660226380963765	-0.0672634193626534	9.324050106181604	-2.1449278412315844	-2.529454998820185	-0.011459422097845808	1	1	0.41537330472151635	0.5846266952784837	1.4409283531064028	0.7683159727439192	0.8618949576549283	0.4186636359440955	1.6280652010444598	0.2689526144031871	In	NA	Validation
Cpd04946	-2.660226380963765	-0.07177469755814213	5.2488621362567915	-2.2389128036376	-2.6317106379179296	-0.011459422097845808	1	1	0.48642544773390783	0.5135745522660922	1.4409283531064028	0.8024199637013046	0.6834432042032008	0.430929059944041	1.6982530323778424	0.2689526144031871	In	NA	Validation
Cpd04951	-0.13247312455044394	0.002494314421797283	-4.1917655817464095	3.6072780061329626	-0.4967995321048603	0.015801631104321468	1	1	0.3044159717143383	0.6955840282856617	0.4749938637605006	0.24096717732455886	0.2700398023488969	0.33202287652267126	0.2328592220341507	0.16452994628510467	In	NA	Validation
Cpd04958	-0.14368502758030688	-0.009368682520548174	58.380441083625186	9.68364358733984	-0.6234399612262004	0.1516984726389963	1	1	0.025184979684267694	0.9748150203157323	0.4664957502465448	0.3306480887908071	3.0100655580161746	1.1250135669930375	0.31978466847001263	2.32544832390738	In	2.7327851058221713	Validation
Cpd04960	0.6109334688561493	-0.015637553710070924	15.842849802868972	4.616069214924173	0.3823213470160186	0.041076356379046726	1	1	0.04762277309590646	0.9523772269040935	1.0384623134042024	0.3780389871340507	1.1473520322388802	0.4636742767731628	0.3705655722347491	0.5664275748004245	In	NA	Validation
Cpd04962	-1.188101086681808	-0.06746034775232901	-20.44901335877846	-3.6327540288380082	-1.5311751484308465	-0.02324103139013493	1	1	0.42978054057791204	0.570219459422088	0.3251242095767606	0.7698046958351853	0.4418621745712241	0.6128310704149448	0.9428502008656883	0.45629395177471754	In	NA	Validation
Cpd04963	-0.358101086681808	0.008539652247671059	11.909986641221534	4.296245971161993	-0.09617514843084683	0.0077589686098650515	1	1	0.19366682961368076	0.8063331703863192	0.3039781112153873	0.19526612817309902	0.9751326567251076	0.4219360285538925	0.04212763362936523	0.036642226504289915	In	NA	Validation
Cpd04975	0.3078989133181924	0.13853965224767115	66.54298664122153	9.933245971161993	2.9498248515691534	-0.06024103139013494	1	1	0.007658098599267693	0.9923419014007323	0.8087758770558341	0.7874972112488905	3.367501970307496	1.15758770428694	2.132888946432107	1.0446371323012753	In	2.853062943881584	Validation
Cpd04979	0.3078989133181924	0.13953965224767104	51.78898664122154	9.878245971161993	3.102824851569154	-0.05224103139013493	1	1	0.044018725076745646	0.9559812749232544	0.8087758770558341	0.7950569292444435	2.721426945092067	1.1504099781621722	2.2379074890646806	0.9174277959712087	In	NA	Validation
Cpd04983	1.7558989133181917	0.06853965224767089	20.891986641221536	4.7462459711619935	2.9158248515691545	-0.049241031390134936	1	1	0.007693368327471695	0.9923066316725283	1.9062941427269544	0.25831695156012535	1.3684528327102634	0.48066287866563134	2.109551492513758	0.8697242948474339	In	NA	Validation
Cpd04985	-0.02710108668180755	0.05353965224767099	4.224986641221533	2.5782459711619925	0.424824851569154	-0.028241031390134938	1	1	0.12462714433658262	0.8753728556634174	0.5548610849288829	0.14492118162681966	0.6386078791203511	0.19772996523840974	0.399739795142901	0.5357997869810093	In	NA	Validation
Cpd04988	0.8495480551264605	-0.023654396806262388	9.91653130918912	7.246049602377437	0.4983645500519951	0.07049546512019929	1	1	0.16362084452980097	0.836379155470199	1.219321337497589	0.4386440601558602	0.8878396037287217	0.8068975301304527	0.45021712821680204	1.034225737098434	In	NA	Validation
Cpd04990	-0.26928631136363057	0.06787892980641266	0.5955970556162246	2.8951900940450512	1.1119916766863478	-0.07430825900556864	1	1	0.30374272007743697	0.696257279922563	0.3712956790145423	0.2533220762308793	0.47967755730683836	0.23909247634585398	0.8714081514779357	1.2683224684216885	In	NA	Validation
Cpd04999	0.17357083149351182	0.053593215520698234	23.89779485781402	8.857278006132965	1.2823213470160184	-0.007275291972601614	1	1	0.19943712931492086	0.8005628706850791	0.7069612890757568	0.1453261048658245	1.5000766377345098	1.0171694611596238	0.9883217053675353	0.20242006235931806	In	NA	Validation
Cpd05007	0.4488455567682373	-0.0332199712924884	0.3241684841876532	-1.7174472685923117	-0.007239092544421732	-0.012769797467107106	1	1	0.01789590067151936	0.9821040993284806	0.9156070342875047	0.510957105737193	0.4677917486359761	0.36287566368839147	0.10317296027434229	0.2897891120365615	In	NA	Validation
Cpd05009	-1.9621434542207732	-0.059593597666114925	-15.986820526801358	-4.342172543317586	-2.198997334302663	-0.04573683043414007	1	1	0.45548734425493465	0.5445126557450654	0.9118131852517145	0.7103342836419086	0.24646354732195522	0.7054131032290216	1.4012404799373088	0.8140034101000224	In	NA	Validation
Cpd05021	0.5785158864385668	-0.042560630633147814	13.4225201325393	-1.5844802356252787	-9.623540156415441e-05	-0.0182643029616126	1	1	0.003412057302560889	0.9965879426974391	1.0138912575808627	0.5815698562451133	1.0413662282001181	0.34552291921093015	0.1080757867277774	0.377158161713805	In	NA	Validation
Cpd05022	-0.19330908773068267	-0.008616802821299969	61.17442604603124	10.96635035425714	-0.7324625176171775	0.14493155534576316	1	1	0.024694600710610914	0.9753053992893891	0.4288829654179538	0.3249640902979088	3.1324136605672135	1.2924120737442935	0.3946172827592806	2.2178464416733004	In	2.783486514393073	Validation
Cpd05025	-1.505550047627367	-0.0019012899738072386	5.321421231440398	-4.342172543317586	-0.4308654661707948	-0.04573683043414007	1	1	0.1667404125944656	0.8332595874055344	0.5657361108585764	0.27419670697534554	0.6866205540236128	0.7054131032290216	0.18760236246398349	0.8140034101000224	In	NA	Validation
Cpd05027	1.4955488534715335	-0.0788243668968841	-28.00769964768048	-3.709205510350553	0.9053982700929416	0.055362070664761016	1	1	0.11140187190329598	0.888598128096704	1.7089606163800781	0.855713475864096	0.7728556973242331	0.6228083030718505	0.7296033248247447	0.7935871039612576	In	NA	Validation
Cpd05032	-0.6989566410339603	-0.02442876250127972	-16.278578768559598	-2.911952763097806	-0.8775687628740918	-0.012769797467107106	1	1	0.2925524248184529	0.7074475751815471	0.04562507471197397	0.44449804643562224	0.2592395886260601	0.518763541762775	0.4942175860518685	0.2897891120365615	In	NA	Validation
Cpd05039	0.22851588643856655	-0.03376942184193901	-21.53022712020795	-3.1394252905703337	-0.0006456859510148872	0.02074668604937641	1	1	0.24085493441755335	0.7591450655824467	0.7486071464034508	0.5151107969435417	0.48920833209995046	0.5484496418192583	0.10769864623135922	0.24316209099462377	In	NA	Validation
Cpd05042	-0.7022533443306637	-0.02827491634743352	-15.108249098229926	-2.7971175982626417	-0.7182281035334325	-0.011121445818755456	1	1	0.320117333588924	0.679882666411076	0.04312632327231224	0.47357388488005947	0.20799106136100606	0.5037770806231493	0.3848468420906304	0.26357839713338843	In	NA	Validation
[truncated: 10,259 more rows]
