# Supplementary material for: QSAR-Co-X: an open source toolkit for multitarget QSAR modelling
Source: J Cheminform. 2021 Apr 15;13:29. doi: 10.1186/s13321-021-00508-0 (PMC8048082; doi:10.1186/s13321-021-00508-0)
Supplement: Supplementary file 3 — Additional file 3. Folder (CS_2) containing both the input files and the results (i.e., the output files from the current toolkit) of the SFS-LDA models for Case study-2. [file 13321_2021_508_MOESM3_ESM.zip › 13321_2021_508_MOESM3_ESM/CS_2/CS2_random_sfslda/CS2RN_vdbj_pred.txt]

Validation set results: 

True Positive: 4663
True Negative: 6461
False Positive 156
False Negative 278
Sensitivity: 97.64243614931237
Specificity: 94.37360858125885
Accuracy: 96.24502509084617
f1_score: 95.55327868852459
MCC: 0.923262857255732
ROC_AUC: 0.9600802236528561
