# Supplementary material for: QSAR-Co-X: an open source toolkit for multitarget QSAR modelling
Source: J Cheminform. 2021 Apr 15;13:29. doi: 10.1186/s13321-021-00508-0 (PMC8048082; doi:10.1186/s13321-021-00508-0)
Supplement: Supplementary file 3 — Additional file 3. Folder (CS_2) containing both the input files and the results (i.e., the output files from the current toolkit) of the SFS-LDA models for Case study-2. [file 13321_2021_508_MOESM3_ESM.zip › 13321_2021_508_MOESM3_ESM/CS_2/CS2_random_sfslda/CS2RN_ycresult.txt]

The yc-randomized Wilks lambda value after 100 run is [0.9998642001146957]
The yc-randomized accuracy after 100 run is [58.08696279203923]
