# Supplementary material for: QSAR-Co-X: an open source toolkit for multitarget QSAR modelling
Source: J Cheminform. 2021 Apr 15;13:29. doi: 10.1186/s13321-021-00508-0 (PMC8048082; doi:10.1186/s13321-021-00508-0)
Supplement: Supplementary file 4 — Additional file 4. Folder (CS_3) containing both the input files and the results (i.e., the output files from the current toolkit) obtained from the RF model by applying Method1 for Case study-3. [file 13321_2021_508_MOESM4_ESM.zip]

Archive with 7 entries (6 files):
- CS_3/CS3M1.csv
- CS_3/M1/
- CS_3/M1/CS3M1_strbjg_RF.txt
- CS_3/M1/CS3M1_strbjg_RF_tspred.csv
- CS_3/M1/CS3M1_strbjg_RF_vd.txt
- CS_3/M1/CS3M1_strbjg_RF_vdpred.csv
- CS_3/M1/desktop.ini
