# Supplementary material for: QSAR-Co-X: an open source toolkit for multitarget QSAR modelling
Source: J Cheminform. 2021 Apr 15;13:29. doi: 10.1186/s13321-021-00508-0 (PMC8048082; doi:10.1186/s13321-021-00508-0)
Supplement: Supplementary file 4 — Additional file 4. Folder (CS_3) containing both the input files and the results (i.e., the output files from the current toolkit) obtained from the RF model by applying Method1 for Case study-3. [file 13321_2021_508_MOESM4_ESM.zip › CS_3/CS3M1.csv]

Cpd	TEi(cj)	me	bs	ag	ep	TssAq0(HYD)	TssAq1(HYD)	TssAq2(HYD)	TssAq3(HYD)	TssAq4(HYD)	TssAq5(HYD)	TssAq6(HYD)	TssAq0(E)	TssAq1(E)	TssAq2(E)	TssAq3(E)	TssAq4(E)	TssAq5(E)	TssAq6(E)	TssAq0(AW)	TssAq1(AW)	TssAq2(AW)	TssAq3(AW)	TssAq4(AW)	TssAq5(AW)	TssAq6(AW)	TssAq0(POL)	TssAq1(POL)	TssAq2(POL)	TssAq3(POL)	TssAq4(POL)	TssAq5(POL)	TssAq6(POL)	TssAq0(PSA)	TssAq1(PSA)	TssAq2(PSA)	TssAq3(PSA)	TssAq4(PSA)	TssAq5(PSA)	TssAq6(PSA)	LssAq0(HYD)A	LssAq1(HYD)A	LssAq2(HYD)A	LssAq3(HYD)A	LssAq4(HYD)A	LssAq5(HYD)A	LssAq6(HYD)A	LssAq0(E)A	LssAq1(E)A
Cpd0001	1	EC25 (mmol/ac)_TP	Glycine max	123-1a	14 D	2.689	0.53	1.252	0.39	0.919	0.358	0.759	58.919	54.81	57.011	55.481	56.873	55.639	56.796	8.909	8.319	8.631	8.418	8.612	8.441	8.602	162.478	171.405	166.451	170.288	166.472	169.677	166.54	748.065	141.146	417.256	172.271	349.732	166.155	317.929	0.042	-0.012	0.068	-0.023	0.034	-0.015	0.016	32.909	22.009
Cpd0002	1	EC25 (mmol/ac)_TP	Lycopersicon esculentum	123-1a	14 D	2.689	0.53	1.252	0.39	0.919	0.358	0.759	58.919	54.81	57.011	55.481	56.873	55.639	56.796	8.909	8.319	8.631	8.418	8.612	8.441	8.602	162.478	171.405	166.451	170.288	166.472	169.677	166.54	748.065	141.146	417.256	172.271	349.732	166.155	317.929	0.042	-0.012	0.068	-0.023	0.034	-0.015	0.016	32.909	22.009
Cpd0003	1	EC25 (mmol/ac)_TP	Zea mays	123-1a	14 D	2.689	0.53	1.252	0.39	0.919	0.358	0.759	58.919	54.81	57.011	55.481	56.873	55.639	56.796	8.909	8.319	8.631	8.418	8.612	8.441	8.602	162.478	171.405	166.451	170.288	166.472	169.677	166.54	748.065	141.146	417.256	172.271	349.732	166.155	317.929	0.042	-0.012	0.068	-0.023	0.034	-0.015	0.016	32.909	22.009
Cpd0004	1	EC25 (mmol/ac)_TP	Zea mays	123-1b	28 D	2.689	0.53	1.252	0.39	0.919	0.358	0.759	58.919	54.81	57.011	55.481	56.873	55.639	56.796	8.909	8.319	8.631	8.418	8.612	8.441	8.602	162.478	171.405	166.451	170.288	166.472	169.677	166.54	748.065	141.146	417.256	172.271	349.732	166.155	317.929	0.042	-0.012	0.068	-0.023	0.034	-0.015	0.016	32.909	22.009
Cpd0005	1	EC25 (mmol/ac)_TP	Allium cepa	123-1b	28 D	2.689	0.53	1.252	0.39	0.919	0.358	0.759	58.919	54.81	57.011	55.481	56.873	55.639	56.796	8.909	8.319	8.631	8.418	8.612	8.441	8.602	162.478	171.405	166.451	170.288	166.472	169.677	166.54	748.065	141.146	417.256	172.271	349.732	166.155	317.929	0.042	-0.012	0.068	-0.023	0.034	-0.015	0.016	32.909	22.009
Cpd0006	1	EC25 (mmol/ac)_TP	Allium cepa	123-1a	21 D	1.049	0.778	0.905	0.719	0.813	0.695	0.764	56.18	52.893	54.586	53.33	53.966	53.458	53.689	8.549	8.079	8.322	8.142	8.233	8.16	8.193	171.834	172.819	172.201	173.191	173.288	173.59	173.722	464.045	0	243.588	51.648	162.892	71.441	127.067	0.024	0.067	0.041	0.058	0.045	0.054	0.048	23.667	14.254
Cpd0007	1	EC25 (mmol/ac)_TP	Glycine max	123-1a	21 D	1.049	0.778	0.905	0.719	0.813	0.695	0.764	56.18	52.893	54.586	53.33	53.966	53.458	53.689	8.549	8.079	8.322	8.142	8.233	8.16	8.193	171.834	172.819	172.201	173.191	173.288	173.59	173.722	464.045	0	243.588	51.648	162.892	71.441	127.067	0.024	0.067	0.041	0.058	0.045	0.054	0.048	23.667	14.254
Cpd0008	1	EC25 (mmol/ac)_TP	Zea mays	123-1a	21 D	1.049	0.778	0.905	0.719	0.813	0.695	0.764	56.18	52.893	54.586	53.33	53.966	53.458	53.689	8.549	8.079	8.322	8.142	8.233	8.16	8.193	171.834	172.819	172.201	173.191	173.288	173.59	173.722	464.045	0	243.588	51.648	162.892	71.441	127.067	0.024	0.067	0.041	0.058	0.045	0.054	0.048	23.667	14.254
Cpd0009	1	EC25 (mmol/ac)_TP	Lycopersicon esculentum	123-1a	21 D	1.049	0.778	0.905	0.719	0.813	0.695	0.764	56.18	52.893	54.586	53.33	53.966	53.458	53.689	8.549	8.079	8.322	8.142	8.233	8.16	8.193	171.834	172.819	172.201	173.191	173.288	173.59	173.722	464.045	0	243.588	51.648	162.892	71.441	127.067	0.024	0.067	0.041	0.058	0.045	0.054	0.048	23.667	14.254
Cpd0010	1	EC25 (mmol/ac)_TP	Brassica oleracea	123-1a	21 D	1.049	0.778	0.905	0.719	0.813	0.695	0.764	56.18	52.893	54.586	53.33	53.966	53.458	53.689	8.549	8.079	8.322	8.142	8.233	8.16	8.193	171.834	172.819	172.201	173.191	173.288	173.59	173.722	464.045	0	243.588	51.648	162.892	71.441	127.067	0.024	0.067	0.041	0.058	0.045	0.054	0.048	23.667	14.254
Cpd0011	1	EC25 (mmol/ac)_TP	Brassica oleracea	123-1b	28 D	2.689	0.53	1.252	0.39	0.919	0.358	0.759	58.919	54.81	57.011	55.481	56.873	55.639	56.796	8.909	8.319	8.631	8.418	8.612	8.441	8.602	162.478	171.405	166.451	170.288	166.472	169.677	166.54	748.065	141.146	417.256	172.271	349.732	166.155	317.929	0.042	-0.012	0.068	-0.023	0.034	-0.015	0.016	32.909	22.009
Cpd0012	1	EC25 (mmol/ac)_TP	Lactuca sativa	123-1b	28 D	2.689	0.53	1.252	0.39	0.919	0.358	0.759	58.919	54.81	57.011	55.481	56.873	55.639	56.796	8.909	8.319	8.631	8.418	8.612	8.441	8.602	162.478	171.405	166.451	170.288	166.472	169.677	166.54	748.065	141.146	417.256	172.271	349.732	166.155	317.929	0.042	-0.012	0.068	-0.023	0.034	-0.015	0.016	32.909	22.009
Cpd0013	1	EC25 (mmol/ac)_TP	Glycine max	123-1b	28 D	2.689	0.53	1.252	0.39	0.919	0.358	0.759	58.919	54.81	57.011	55.481	56.873	55.639	56.796	8.909	8.319	8.631	8.418	8.612	8.441	8.602	162.478	171.405	166.451	170.288	166.472	169.677	166.54	748.065	141.146	417.256	172.271	349.732	166.155	317.929	0.042	-0.012	0.068	-0.023	0.034	-0.015	0.016	32.909	22.009
Cpd0014	1	EC25 (mmol/ac)_TP	Lactuca sativa	123-1a	21 D	1.049	0.778	0.905	0.719	0.813	0.695	0.764	56.18	52.893	54.586	53.33	53.966	53.458	53.689	8.549	8.079	8.322	8.142	8.233	8.16	8.193	171.834	172.819	172.201	173.191	173.288	173.59	173.722	464.045	0	243.588	51.648	162.892	71.441	127.067	0.024	0.067	0.041	0.058	0.045	0.054	0.048	23.667	14.254
Cpd0015	1	EC25 (mmol/ac)_TP	Lactuca sativa	123-1a	14 D	2.689	0.53	1.252	0.39	0.919	0.358	0.759	58.919	54.81	57.011	55.481	56.873	55.639	56.796	8.909	8.319	8.631	8.418	8.612	8.441	8.602	162.478	171.405	166.451	170.288	166.472	169.677	166.54	748.065	141.146	417.256	172.271	349.732	166.155	317.929	0.042	-0.012	0.068	-0.023	0.034	-0.015	0.016	32.909	22.009
Cpd0016	1	EC25 (mmol/ac)_TP	Lycopersicon esculentum	123-1b	28 D	2.689	0.53	1.252	0.39	0.919	0.358	0.759	58.919	54.81	57.011	55.481	56.873	55.639	56.796	8.909	8.319	8.631	8.418	8.612	8.441	8.602	162.478	171.405	166.451	170.288	166.472	169.677	166.54	748.065	141.146	417.256	172.271	349.732	166.155	317.929	0.042	-0.012	0.068	-0.023	0.034	-0.015	0.016	32.909	22.009
Cpd0017	1	EC25 (mmol/ac)_TP	Brassica oleracea	123-1a	14 D	2.689	0.53	1.252	0.39	0.919	0.358	0.759	58.919	54.81	57.011	55.481	56.873	55.639	56.796	8.909	8.319	8.631	8.418	8.612	8.441	8.602	162.478	171.405	166.451	170.288	166.472	169.677	166.54	748.065	141.146	417.256	172.271	349.732	166.155	317.929	0.042	-0.012	0.068	-0.023	0.034	-0.015	0.016	32.909	22.009
Cpd0018	1	EC25 (mmol/ac)_TP	Avena sativa	123-1b	21 D	1.986	-0.066	0.356	0.073	0.121	0.063	0.064	117.905	110.142	114.384	110.452	113.134	110.769	112.262	32.335	21.12	24.521	22.243	22.926	22.199	22.406	894.125	924.394	910.996	926.963	922.697	931.706	929.454	866.79	55.384	556.846	33.23	384.611	63.264	267.15	1.349	-0.223	0.144	-0.074	-0.038	-0.074	-0.076	52.88	30.06
Cpd0019	1	EC25 (mmol/ac)_TP	Brassica oleracea	123-1b	21 D	1.986	-0.066	0.356	0.073	0.121	0.063	0.064	117.905	110.142	114.384	110.452	113.134	110.769	112.262	32.335	21.12	24.521	22.243	22.926	22.199	22.406	894.125	924.394	910.996	926.963	922.697	931.706	929.454	866.79	55.384	556.846	33.23	384.611	63.264	267.15	1.349	-0.223	0.144	-0.074	-0.038	-0.074	-0.076	52.88	30.06
Cpd0020	1	EC25 (mmol/ac)_TP	Glycine max	123-1a	14 D	8.969	6.729	7.804	6.619	7.018	6.151	6.27	121.352	117.799	121.143	118.451	121.134	119.129	121.197	18.494	18.011	18.468	18.098	18.467	18.194	18.478	669.148	679.202	667.675	677.411	671.169	678.321	674.361	580.827	0	474.672	7.236	401.581	15.767	341.024	0.523	0.018	0.421	0.236	0.45	0.334	0.474	30.317	18.53
Cpd0021	1	EC25 (mmol/ac)_TP	Zea mays	123-1a	21 D	8.969	6.729	7.804	6.619	7.018	6.151	6.27	121.352	117.799	121.143	118.451	121.134	119.129	121.197	18.494	18.011	18.468	18.098	18.467	18.194	18.478	669.148	679.202	667.675	677.411	671.169	678.321	674.361	580.827	0	474.672	7.236	401.581	15.767	341.024	0.523	0.018	0.421	0.236	0.45	0.334	0.474	30.317	18.53
Cpd0022	1	EC25 (mmol/ac)_TP	Lycopersicon esculentum	123-1b	21 D	8.969	6.729	7.804	6.619	7.018	6.151	6.27	121.352	117.799	121.143	118.451	121.134	119.129	121.197	18.494	18.011	18.468	18.098	18.467	18.194	18.478	669.148	679.202	667.675	677.411	671.169	678.321	674.361	580.827	0	474.672	7.236	401.581	15.767	341.024	0.523	0.018	0.421	0.236	0.45	0.334	0.474	30.317	18.53
Cpd0023	1	EC25 (mmol/ac)_TP	Glycine max	123-1a	14 D	9.029	2.301	4.452	1.712	2.204	1.422	1.435	108.81	104.263	106.54	105.704	105.857	105.612	105.322	30.92	20.167	23.277	22.294	22.228	22.05	21.924	700.763	737.213	712.303	723.313	722.189	727.235	730.121	446.603	0	333.428	6.891	282.031	13.392	238.063	1.853	0.893	0.447	0.754	0.235	0.551	0.157	50.288	35.063
Cpd0024	1	EC25 (mmol/ac)_TP	Allium cepa	123-1b	21 D	1.986	-0.066	0.356	0.073	0.121	0.063	0.064	117.905	110.142	114.384	110.452	113.134	110.769	112.262	32.335	21.12	24.521	22.243	22.926	22.199	22.406	894.125	924.394	910.996	926.963	922.697	931.706	929.454	866.79	55.384	556.846	33.23	384.611	63.264	267.15	1.349	-0.223	0.144	-0.074	-0.038	-0.074	-0.076	52.88	30.06
Cpd0025	1	EC25 (mmol/ac)_TP	Lactuca sativa	123-1b	21 D	3.038	-0.225	1.636	-0.008	0.961	-0.001	0.685	96.975	95.791	97.373	96.342	97.52	96.568	97.497	33.103	22.931	28.513	22.682	26.638	22.703	25.803	1161.992	1162.062	1133.578	1133.436	1116.522	1116.969	1107.065	2809.794	0	2307.701	66.094	2035.679	131.917	1852.147	0.036	0.025	0.078	-0.029	0.076	-0.044	0.067	18.483	13.566
Cpd0026	1	EC25 (mmol/ac)_TP	Cucumis sativus	123-1b	21 D	8.969	6.729	7.804	6.619	7.018	6.151	6.27	121.352	117.799	121.143	118.451	121.134	119.129	121.197	18.494	18.011	18.468	18.098	18.467	18.194	18.478	669.148	679.202	667.675	677.411	671.169	678.321	674.361	580.827	0	474.672	7.236	401.581	15.767	341.024	0.523	0.018	0.421	0.236	0.45	0.334	0.474	30.317	18.53
Cpd0027	1	EC25 (mmol/ac)_TP	Glycine max	123-1b	21 D	8.969	6.729	7.804	6.619	7.018	6.151	6.27	121.352	117.799	121.143	118.451	121.134	119.129	121.197	18.494	18.011	18.468	18.098	18.467	18.194	18.478	669.148	679.202	667.675	677.411	671.169	678.321	674.361	580.827	0	474.672	7.236	401.581	15.767	341.024	0.523	0.018	0.421	0.236	0.45	0.334	0.474	30.317	18.53
Cpd0028	1	EC25 (mmol/ac)_TP	Glycine max	123-1a	21 D	8.547	2.65	6.266	2.629	4.659	2.266	3.855	102.588	99.063	102.433	100.501	102.038	100.587	101.601	22.847	17.73	20.27	18	18.501	17.948	18.019	621.557	637.193	629.658	646.196	640.52	649.135	644.037	301.883	0	172.438	0.389	134.756	1.752	110.791	0.816	-0.533	0.819	-0.197	0.569	-0.152	0.434	31.061	19.729
Cpd0029	1	EC25 (mmol/ac)_TP	Raphanus sativus	123-1a	21 D	8.547	2.65	6.266	2.629	4.659	2.266	3.855	102.588	99.063	102.433	100.501	102.038	100.587	101.601	22.847	17.73	20.27	18	18.501	17.948	18.019	621.557	637.193	629.658	646.196	640.52	649.135	644.037	301.883	0	172.438	0.389	134.756	1.752	110.791	0.816	-0.533	0.819	-0.197	0.569	-0.152	0.434	31.061	19.729
Cpd0030	1	EC25 (mmol/ac)_TP	Avena sativa	123-1b	28 D	18.528	10.245	14.234	8.143	11.508	6.055	9.376	99.259	97.384	99.52	99.493	100.716	101.191	101.428	21.262	17.794	20.187	18.131	20.088	18.707	20.1	575.367	599.234	580.644	612.259	598.754	621.71	612.216	941.973	0	666.479	0	612.201	0	581.032	0.262	0.462	0.184	0.803	0.224	0.884	0.252	21.075	15.3
Cpd0031	1	EC25 (mmol/ac)_TP	Zea mays	123-1a	14 D	9.029	2.301	4.452	1.712	2.204	1.422	1.435	108.81	104.263	106.54	105.704	105.857	105.612	105.322	30.92	20.167	23.277	22.294	22.228	22.05	21.924	700.763	737.213	712.303	723.313	722.189	727.235	730.121	446.603	0	333.428	6.891	282.031	13.392	238.063	1.853	0.893	0.447	0.754	0.235	0.551	0.157	50.288	35.063
Cpd0032	1	EC25 (mmol/ac)_TP	Zea mays	123-1a	14 D	5.668	2.649	2.461	1.654	1.481	1.35	1.246	99.569	93.7	97.443	95.612	96.888	95.685	96.45	29.56	18.627	21.939	20.809	20.907	20.589	20.62	645.504	674.79	657.291	666.862	665.38	671.3	671.786	436.106	0	284.549	7.236	236.021	13.852	195.872	1.592	-0.155	0.324	0.174	0.146	0.119	0.068	41.046	22.466
Cpd0033	1	EC25 (mmol/ac)_TP	Avena sativa	123-1a	14 D	5.668	2.649	2.461	1.654	1.481	1.35	1.246	99.569	93.7	97.443	95.612	96.888	95.685	96.45	29.56	18.627	21.939	20.809	20.907	20.589	20.62	645.504	674.79	657.291	666.862	665.38	671.3	671.786	436.106	0	284.549	7.236	236.021	13.852	195.872	1.592	-0.155	0.324	0.174	0.146	0.119	0.068	41.046	22.466
Cpd0034	1	EC25 (mmol/ac)_TP	Lactuca sativa	123-1b	21 D	17.039	9.041	9.77	5.19	5.11	3.333	3.32	143.467	135.502	143.081	136.829	143.332	137.274	143.395	33.822	33.894	33.221	34.746	34.201	35.072	34.05	736.562	774.157	756.536	793.881	784.571	808.918	797.038	1713.887	741.639	1172.159	639.138	1068.786	609.667	997.899	0.283	0.063	0.068	0.135	0.143	0.172	0.192	53.984	35.177
Cpd0035	1	EC25 (mmol/ac)_TP	Allium cepa	123-1b	21 D	17.039	9.041	9.77	5.19	5.11	3.333	3.32	143.467	135.502	143.081	136.829	143.332	137.274	143.395	33.822	33.894	33.221	34.746	34.201	35.072	34.05	736.562	774.157	756.536	793.881	784.571	808.918	797.038	1713.887	741.639	1172.159	639.138	1068.786	609.667	997.899	0.283	0.063	0.068	0.135	0.143	0.172	0.192	53.984	35.177
Cpd0036	1	EC25 (mmol/ac)_TP	Lycopersicon esculentum	123-1b	21 D	17.039	9.041	9.77	5.19	5.11	3.333	3.32	143.467	135.502	143.081	136.829	143.332	137.274	143.395	33.822	33.894	33.221	34.746	34.201	35.072	34.05	736.562	774.157	756.536	793.881	784.571	808.918	797.038	1713.887	741.639	1172.159	639.138	1068.786	609.667	997.899	0.283	0.063	0.068	0.135	0.143	0.172	0.192	53.984	35.177
Cpd0037	1	EC25 (mmol/ac)_TP	Cucumis sativus	123-1a	14 D	5.668	2.649	2.461	1.654	1.481	1.35	1.246	99.569	93.7	97.443	95.612	96.888	95.685	96.45	29.56	18.627	21.939	20.809	20.907	20.589	20.62	645.504	674.79	657.291	666.862	665.38	671.3	671.786	436.106	0	284.549	7.236	236.021	13.852	195.872	1.592	-0.155	0.324	0.174	0.146	0.119	0.068	41.046	22.466
Cpd0038	1	EC25 (mmol/ac)_TP	Zea mays	123-1b	21 D	14.104	4.839	8.474	3.657	5.571	3.465	4.358	133.929	130.955	132.773	131.557	131.477	130.873	130.482	27.622	22.588	24.902	22.726	22.994	22.529	22.45	854.769	870.17	884.069	911.483	920.295	928.991	931.984	387.075	0	243.484	0.362	200.69	2.42	159.186	0.84	-0.143	0.499	0.213	0.368	0.208	0.295	42.894	31.34
Cpd0039	1	EC25 (mmol/ac)_TP	Brassica oleracea	123-1b	21 D	14.104	4.839	8.474	3.657	5.571	3.465	4.358	133.929	130.955	132.773	131.557	131.477	130.873	130.482	27.622	22.588	24.902	22.726	22.994	22.529	22.45	854.769	870.17	884.069	911.483	920.295	928.991	931.984	387.075	0	243.484	0.362	200.69	2.42	159.186	0.84	-0.143	0.499	0.213	0.368	0.208	0.295	42.894	31.34
Cpd0040	1	EC25 (mmol/ac)_TP	Raphanus sativus	123-1b	21 D	14.104	4.839	8.474	3.657	5.571	3.465	4.358	133.929	130.955	132.773	131.557	131.477	130.873	130.482	27.622	22.588	24.902	22.726	22.994	22.529	22.45	854.769	870.17	884.069	911.483	920.295	928.991	931.984	387.075	0	243.484	0.362	200.69	2.42	159.186	0.84	-0.143	0.499	0.213	0.368	0.208	0.295	42.894	31.34
Cpd0041	1	EC25 (mmol/ac)_TP	Zea mays	123-1b	28 D	11.994	8.894	7.795	6.719	5.851	5.079	4.641	86.254	84.38	86.515	85.551	87.733	86.44	88.559	19.262	15.794	18.187	16.006	18.091	16.223	18.139	514.303	522.088	517.786	529.26	528.891	538.097	537.082	941.973	0	666.479	0	612.201	0	580.973	0.262	0.462	0.25	0.43	0.302	0.447	0.343	21.075	15.3
Cpd0042	1	EC25 (mmol/ac)_TP	Zea mays	123-1a	21 D	11.393	6.259	7.278	3.944	4.823	2.112	2.757	108.214	104.257	107.943	106.363	108.477	107.755	108.852	23.513	17.935	20.027	18.892	19.376	19.151	19.387	574.321	596.323	588.481	609.956	611.002	625.211	625.317	787.898	166.152	468.542	323.547	411.55	368.722	394.54	1.543	0.318	1.068	0.501	1.119	0.773	1.087	56.194	40.764
Cpd0043	1	EC25 (mmol/ac)_TP	Zea mays	123-1b	21 D	11.393	6.259	7.278	3.944	4.823	2.112	2.757	108.214	104.257	107.943	106.363	108.477	107.755	108.852	23.513	17.935	20.027	18.892	19.376	19.151	19.387	574.321	596.323	588.481	609.956	611.002	625.211	625.317	787.898	166.152	468.542	323.547	411.55	368.722	394.54	1.543	0.318	1.068	0.501	1.119	0.773	1.087	56.194	40.764
Cpd0044	1	EC25 (mmol/ac)_TP	Lycopersicon esculentum	123-1b	21 D	14.104	4.839	8.474	3.657	5.571	3.465	4.358	133.929	130.955	132.773	131.557	131.477	130.873	130.482	27.622	22.588	24.902	22.726	22.994	22.529	22.45	854.769	870.17	884.069	911.483	920.295	928.991	931.984	387.075	0	243.484	0.362	200.69	2.42	159.186	0.84	-0.143	0.499	0.213	0.368	0.208	0.295	42.894	31.34
Cpd0045	1	EC25 (mmol/ac)_TP	Zea mays	123-1b	14 D	5.013	0.364	2.121	0.297	0.595	0.25	0.319	107.492	99.769	102.93	99.274	101.69	99.566	101.1	30.749	19.54	22.732	20.628	21.368	20.94	21.24	675.465	710.057	703.594	720.809	714.258	720.467	716.469	785.831	0	541.077	5.325	368.682	39.714	254.475	1.355	0.004	0.157	-0.03	-0.122	-0.121	-0.142	55.472	32.003
Cpd0046	1	EC25 (mmol/ac)_TP	Lycopersicon esculentum	123-1a	14 D	5.668	2.649	2.461	1.654	1.481	1.35	1.246	99.569	93.7	97.443	95.612	96.888	95.685	96.45	29.56	18.627	21.939	20.809	20.907	20.589	20.62	645.504	674.79	657.291	666.862	665.38	671.3	671.786	436.106	0	284.549	7.236	236.021	13.852	195.872	1.592	-0.155	0.324	0.174	0.146	0.119	0.068	41.046	22.466
Cpd0047	1	EC25 (mmol/ac)_TP	Cucumis sativus	123-1b	21 D	14.104	4.839	8.474	3.657	5.571	3.465	4.358	133.929	130.955	132.773	131.557	131.477	130.873	130.482	27.622	22.588	24.902	22.726	22.994	22.529	22.45	854.769	870.17	884.069	911.483	920.295	928.991	931.984	387.075	0	243.484	0.362	200.69	2.42	159.186	0.84	-0.143	0.499	0.213	0.368	0.208	0.295	42.894	31.34
Cpd0048	1	EC25 (mmol/ac)_TP	Glycine max	123-1a	21 D	19.533	-0.137	15.353	0.708	11.309	1.417	7.723	192.654	183.295	189.949	181.981	187.224	181.316	185.828	35.214	36.563	34.221	35.165	33.472	34.389	33.196	1239.985	1287.973	1256.764	1320.864	1304.781	1354.926	1338.28	3004.949	963.515	2163.268	724.055	1686.658	656.584	1368.845	8.859	-8.091	6.231	-5.383	4.017	-3.077	2.44	107.968	86.523
Cpd0049	1	EC25 (mmol/ac)_TP	Raphanus sativus	123-1a	21 D	19.533	-0.137	15.353	0.708	11.309	1.417	7.723	192.654	183.295	189.949	181.981	187.224	181.316	185.828	35.214	36.563	34.221	35.165	33.472	34.389	33.196	1239.985	1287.973	1256.764	1320.864	1304.781	1354.926	1338.28	3004.949	963.515	2163.268	724.055	1686.658	656.584	1368.845	8.859	-8.091	6.231	-5.383	4.017	-3.077	2.44	107.968	86.523
Cpd0050	1	EC25 (mmol/ac)_TP	Allium cepa	123-1b	21 D	19.533	-0.137	15.353	0.708	11.309	1.417	7.723	192.654	183.295	189.949	181.981	187.224	181.316	185.828	35.214	36.563	34.221	35.165	33.472	34.389	33.196	1239.985	1287.973	1256.764	1320.864	1304.781	1354.926	1338.28	3004.949	963.515	2163.268	724.055	1686.658	656.584	1368.845	8.859	-8.091	6.231	-5.383	4.017	-3.077	2.44	107.968	86.523
Cpd0051	1	EC25 (mmol/ac)_TP	Raphanus sativus	123-1b	21 D	19.533	-0.137	15.353	0.708	11.309	1.417	7.723	192.654	183.295	189.949	181.981	187.224	181.316	185.828	35.214	36.563	34.221	35.165	33.472	34.389	33.196	1239.985	1287.973	1256.764	1320.864	1304.781	1354.926	1338.28	3004.949	963.515	2163.268	724.055	1686.658	656.584	1368.845	8.859	-8.091	6.231	-5.383	4.017	-3.077	2.44	107.968	86.523
Cpd0052	1	EC25 (mmol/ac)_TP	Glycine max	123-1a	14 D	9.053	1.561	3.897	2.08	2.125	1.397	1.486	120.644	115.8	118.205	116.507	117.366	116.184	116.575	32.695	21.905	25.024	23.917	23.951	23.638	23.607	722.475	756.637	735.994	745.623	746.642	752.642	755.65	531.796	24.921	371.713	97.803	297.558	124.03	246.778	1.877	0.556	0.796	0.45	0.579	0.311	0.454	62.122	45.188
Cpd0053	1	EC25 (mmol/ac)_TP	Zea mays	123-1a	14 D	9.053	1.561	3.897	2.08	2.125	1.397	1.486	120.644	115.8	118.205	116.507	117.366	116.184	116.575	32.695	21.905	25.024	23.917	23.951	23.638	23.607	722.475	756.637	735.994	745.623	746.642	752.642	755.65	531.796	24.921	371.713	97.803	297.558	124.03	246.778	1.877	0.556	0.796	0.45	0.579	0.311	0.454	62.122	45.188
Cpd0054	1	EC25 (mmol/ac)_TP	Lycopersicon esculentum	123-1b	21 D	8.547	2.65	6.266	2.629	4.659	2.266	3.855	102.588	99.063	102.433	100.501	102.038	100.587	101.601	22.847	17.73	20.27	18	18.501	17.948	18.019	621.557	637.193	629.658	646.196	640.52	649.135	644.037	301.883	0	172.438	0.389	134.756	1.752	110.791	0.816	-0.533	0.819	-0.197	0.569	-0.152	0.434	31.061	19.729
Cpd0055	1	EC25 (mmol/ac)_TP	Glycine max	123-1b	21 D	16.475	4.375	10.669	4.37	8.114	4.17	6.716	140.432	137.249	139.405	138.285	138.34	137.637	137.525	28.622	23.561	25.922	23.759	24.034	23.552	23.513	923.24	950.01	949.96	978.103	982.705	996.56	998.209	387.075	0	229.233	5.619	169.224	20.247	125.008	0.84	-0.23	0.743	0.088	0.638	0.086	0.554	42.894	30.694
Cpd0056	1	EC25 (mmol/ac)_TP	Lactuca sativa	123-1b	21 D	8.547	2.65	6.266	2.629	4.659	2.266	3.855	102.588	99.063	102.433	100.501	102.038	100.587	101.601	22.847	17.73	20.27	18	18.501	17.948	18.019	621.557	637.193	629.658	646.196	640.52	649.135	644.037	301.883	0	172.438	0.389	134.756	1.752	110.791	0.816	-0.533	0.819	-0.197	0.569	-0.152	0.434	31.061	19.729
Cpd0057	1	EC25 (mmol/ac)_TP	Brassica oleracea	123-1b	21 D	8.809	2.25	3.963	1.858	2.781	1.858	2.567	171.346	162.452	167.28	165.153	166.093	165.267	165.601	40.524	29.149	32.64	30.727	31.292	30.888	30.97	1067.384	1102.946	1079.953	1088.928	1087.892	1090.961	1093.269	546.964	0	327.82	57.619	277.828	67.368	253.726	1.379	-0.179	0.201	-0.093	0.011	-0.077	-0.037	67.306	40.043
Cpd0058	1	EC25 (mmol/ac)_TP	Zea mays	123-1a	21 D	14.703	4.607	8.514	3.647	5.071	2.142	2.896	111.387	108.987	111.754	111.037	112.904	112.401	113.355	22.928	20.253	20.917	20.023	20.237	20.008	20.183	703.652	723.809	723.795	748.276	752.091	767.895	768.99	1427.988	166.152	914.319	495.563	719.557	603.64	661.934	1.307	0.191	1.059	0.675	1.253	1.003	1.317	46.208	35.728
Cpd0059	1	EC25 (mmol/ac)_TP	Lycopersicon esculentum	123-1a	21 D	8.969	6.729	7.804	6.619	7.018	6.151	6.27	121.352	117.799	121.143	118.451	121.134	119.129	121.197	18.494	18.011	18.468	18.098	18.467	18.194	18.478	669.148	679.202	667.675	677.411	671.169	678.321	674.361	580.827	0	474.672	7.236	401.581	15.767	341.024	0.523	0.018	0.421	0.236	0.45	0.334	0.474	30.317	18.53
Cpd0060	1	EC25 (mmol/ac)_TP	Avena sativa	123-1b	21 D	11.393	6.259	7.278	3.944	4.823	2.112	2.757	108.214	104.257	107.943	106.363	108.477	107.755	108.852	23.513	17.935	20.027	18.892	19.376	19.151	19.387	574.321	596.323	588.481	609.956	611.002	625.211	625.317	787.898	166.152	468.542	323.547	411.55	368.722	394.54	1.543	0.318	1.068	0.501	1.119	0.773	1.087	56.194	40.764
Cpd0061	1	EC25 (mmol/ac)_TP	Zea mays	123-1b	21 D	12.732	5.82	8.946	3.872	6.531	2.328	3.922	114.716	110.551	114.512	112.612	115.171	114.265	115.756	24.513	18.908	21.036	19.858	20.395	20.137	20.437	625.813	654.527	638.545	666.151	662.032	682.853	680.926	787.898	166.152	454.266	320.36	403.294	363.74	389.828	1.543	0.144	1.159	0.352	1.211	0.727	1.2	56.194	40.118
Cpd0062	1	EC25 (mmol/ac)_TP	Cucumis sativus	123-1b	14 D	10.896	4.069	7.038	4.541	5.696	4.19	4.952	160.087	155.702	157.413	156.767	156.866	156.7	156.654	31.567	25.898	27.578	26.644	26.759	26.564	26.515	1213.617	1265.554	1225.184	1241.969	1236.396	1243.256	1241.2	765.862	42.365	399.895	82.838	323.402	107.013	284.892	1.333	0.253	0.52	0.381	0.385	0.366	0.366	49.544	35.414
Cpd0063	1	EC25 (mmol/ac)_TP	Cucumis sativus	123-1b	21 D	17.039	9.041	9.77	5.19	5.11	3.333	3.32	143.467	135.502	143.081	136.829	143.332	137.274	143.395	33.822	33.894	33.221	34.746	34.201	35.072	34.05	736.562	774.157	756.536	793.881	784.571	808.918	797.038	1713.887	741.639	1172.159	639.138	1068.786	609.667	997.899	0.283	0.063	0.068	0.135	0.143	0.172	0.192	53.984	35.177
Cpd0064	1	EC25 (mmol/ac)_TP	Zea mays	123-1a	21 D	12.732	5.82	8.946	3.872	6.531	2.328	3.922	114.716	110.551	114.512	112.612	115.171	114.265	115.756	24.513	18.908	21.036	19.858	20.395	20.137	20.437	625.813	654.527	638.545	666.151	662.032	682.853	680.926	787.898	166.152	454.266	320.36	403.294	363.74	389.828	1.543	0.144	1.159	0.352	1.211	0.727	1.2	56.194	40.118
Cpd0065	1	EC25 (mmol/ac)_TP	Allium cepa	123-1b	21 D	15.088	4.954	10.111	3.331	7.174	2.112	4.954	171.493	162.087	168.786	165.446	168.073	166.766	167.593	40.469	29.029	32.716	30.682	31.469	31.181	31.325	1232.394	1295.791	1255.26	1301.17	1290.727	1320.82	1318.26	625.038	26.698	422.016	70.373	334.886	92.716	272.841	1.635	-0.249	0.363	-0.289	0.213	-0.293	0.145	73.955	45.38
Cpd0066	1	EC25 (mmol/ac)_TP	Glycine max	123-1b	21 D	15.088	4.954	10.111	3.331	7.174	2.112	4.954	171.493	162.087	168.786	165.446	168.073	166.766	167.593	40.469	29.029	32.716	30.682	31.469	31.181	31.325	1232.394	1295.791	1255.26	1301.17	1290.727	1320.82	1318.26	625.038	26.698	422.016	70.373	334.886	92.716	272.841	1.635	-0.249	0.363	-0.289	0.213	-0.293	0.145	73.955	45.38
Cpd0067	1	EC25 (mmol/ac)_TP	Zea mays	123-1b	21 D	15.088	4.954	10.111	3.331	7.174	2.112	4.954	171.493	162.087	168.786	165.446	168.073	166.766	167.593	40.469	29.029	32.716	30.682	31.469	31.181	31.325	1232.394	1295.791	1255.26	1301.17	1290.727	1320.82	1318.26	625.038	26.698	422.016	70.373	334.886	92.716	272.841	1.635	-0.249	0.363	-0.289	0.213	-0.293	0.145	73.955	45.38
Cpd0068	1	EC25 (mmol/ac)_TP	Brassica oleracea	123-1b	21 D	3.038	-0.225	1.636	-0.008	0.961	-0.001	0.685	96.975	95.791	97.373	96.342	97.52	96.568	97.497	33.103	22.931	28.513	22.682	26.638	22.703	25.803	1161.992	1162.062	1133.578	1133.436	1116.522	1116.969	1107.065	2809.794	0	2307.701	66.094	2035.679	131.917	1852.147	0.036	0.025	0.078	-0.029	0.076	-0.044	0.067	18.483	13.566
Cpd0069	1	EC25 (mmol/ac)_TP	Glycine max	123-1a	21 D	8.969	6.729	7.804	6.619	7.018	6.151	6.27	121.352	117.799	121.143	118.451	121.134	119.129	121.197	18.494	18.011	18.468	18.098	18.467	18.194	18.478	669.148	679.202	667.675	677.411	671.169	678.321	674.361	580.827	0	474.672	7.236	401.581	15.767	341.024	0.523	0.018	0.421	0.236	0.45	0.334	0.474	30.317	18.53
Cpd0070	1	EC25 (mmol/ac)_TP	Glycine max	123-1b	21 D	19.533	-0.137	15.353	0.708	11.309	1.417	7.723	192.654	183.295	189.949	181.981	187.224	181.316	185.828	35.214	36.563	34.221	35.165	33.472	34.389	33.196	1239.985	1287.973	1256.764	1320.864	1304.781	1354.926	1338.28	3004.949	963.515	2163.268	724.055	1686.658	656.584	1368.845	8.859	-8.091	6.231	-5.383	4.017	-3.077	2.44	107.968	86.523
Cpd0071	1	EC25 (mmol/ac)_TP	Zea mays	123-1b	21 D	19.738	0.087	14.457	1.417	10.143	2.207	6.701	207.113	189.046	201.295	186.517	194.673	186.034	190.837	31.684	28.766	30.791	28.424	29.755	28.374	29.142	911.371	941.636	933.059	979.106	980.229	1009.994	1009.166	1674.915	327.669	1163.735	222.411	820.425	201.434	568.291	8.628	-8.063	6.184	-5.452	3.919	-3.162	2.247	122.58	89.143
Cpd0072	1	EC25 (mmol/ac)_TP	Brassica oleracea	123-1b	21 D	19.738	0.087	14.457	1.417	10.143	2.207	6.701	207.113	189.046	201.295	186.517	194.673	186.034	190.837	31.684	28.766	30.791	28.424	29.755	28.374	29.142	911.371	941.636	933.059	979.106	980.229	1009.994	1009.166	1674.915	327.669	1163.735	222.411	820.425	201.434	568.291	8.628	-8.063	6.184	-5.452	3.919	-3.162	2.247	122.58	89.143
Cpd0073	1	EC25 (mmol/ac)_TP	Glycine max	123-1b	14 D	10.896	4.069	7.038	4.541	5.696	4.19	4.952	160.087	155.702	157.413	156.767	156.866	156.7	156.654	31.567	25.898	27.578	26.644	26.759	26.564	26.515	1213.617	1265.554	1225.184	1241.969	1236.396	1243.256	1241.2	765.862	42.365	399.895	82.838	323.402	107.013	284.892	1.333	0.253	0.52	0.381	0.385	0.366	0.366	49.544	35.414
Cpd0074	1	EC25 (mmol/ac)_TP	Brassica oleracea	123-1b	21 D	19.533	-0.137	15.353	0.708	11.309	1.417	7.723	192.654	183.295	189.949	181.981	187.224	181.316	185.828	35.214	36.563	34.221	35.165	33.472	34.389	33.196	1239.985	1287.973	1256.764	1320.864	1304.781	1354.926	1338.28	3004.949	963.515	2163.268	724.055	1686.658	656.584	1368.845	8.859	-8.091	6.231	-5.383	4.017	-3.077	2.44	107.968	86.523
Cpd0075	1	EC25 (mmol/ac)_TP	Cucumis sativus	123-1a	21 D	21.242	-1.912	13.681	1.224	9.993	2.299	7.102	159.592	155.031	156.777	153.478	154.767	152.759	153.797	24.178	23.473	23.786	23.268	23.497	23.179	23.355	863.965	901.894	889.228	917.894	918.846	938.636	938.942	1809.138	327.669	1201.147	232.674	864.944	237.718	624.306	8.697	-8.086	6.283	-5.036	3.942	-2.765	2.392	75.059	67.53
Cpd0076	1	EC25 (mmol/ac)_TP	Allium cepa	123-1a	21 D	8.547	2.65	6.266	2.629	4.659	2.266	3.855	102.588	99.063	102.433	100.501	102.038	100.587	101.601	22.847	17.73	20.27	18	18.501	17.948	18.019	621.557	637.193	629.658	646.196	640.52	649.135	644.037	301.883	0	172.438	0.389	134.756	1.752	110.791	0.816	-0.533	0.819	-0.197	0.569	-0.152	0.434	31.061	19.729
Cpd0077	1	EC25 (mmol/ac)_TP	Allium cepa	123-1a	21 D	4.814	1.263	2.912	0.919	1.655	0.634	0.963	151.861	137.239	148.656	137.462	145.023	137.881	141.871	23.273	21.019	22.772	21.047	22.205	21.104	21.713	839.284	848.595	845.413	860.187	857.333	867.182	864.83	985.674	0	571.476	17.487	474.694	46.017	419.041	0.245	0.444	0.073	0.269	0.051	0.138	0.04	73.831	39.087
Cpd0078	1	EC25 (mmol/ac)_TP	Glycine max	123-1a	21 D	4.814	1.263	2.912	0.919	1.655	0.634	0.963	151.861	137.239	148.656	137.462	145.023	137.881	141.871	23.273	21.019	22.772	21.047	22.205	21.104	21.713	839.284	848.595	845.413	860.187	857.333	867.182	864.83	985.674	0	571.476	17.487	474.694	46.017	419.041	0.245	0.444	0.073	0.269	0.051	0.138	0.04	73.831	39.087
Cpd0079	1	EC25 (mmol/ac)_TP	Zea mays	123-1a	21 D	4.814	1.263	2.912	0.919	1.655	0.634	0.963	151.861	137.239	148.656	137.462	145.023	137.881	141.871	23.273	21.019	22.772	21.047	22.205	21.104	21.713	839.284	848.595	845.413	860.187	857.333	867.182	864.83	985.674	0	571.476	17.487	474.694	46.017	419.041	0.245	0.444	0.073	0.269	0.051	0.138	0.04	73.831	39.087
Cpd0080	1	EC25 (mmol/ac)_TP	Lycopersicon esculentum	123-1a	21 D	4.814	1.263	2.912	0.919	1.655	0.634	0.963	151.861	137.239	148.656	137.462	145.023	137.881	141.871	23.273	21.019	22.772	21.047	22.205	21.104	21.713	839.284	848.595	845.413	860.187	857.333	867.182	864.83	985.674	0	571.476	17.487	474.694	46.017	419.041	0.245	0.444	0.073	0.269	0.051	0.138	0.04	73.831	39.087
Cpd0081	1	EC25 (mmol/ac)_TP	Lactuca sativa	123-1a	21 D	4.814	1.263	2.912	0.919	1.655	0.634	0.963	151.861	137.239	148.656	137.462	145.023	137.881	141.871	23.273	21.019	22.772	21.047	22.205	21.104	21.713	839.284	848.595	845.413	860.187	857.333	867.182	864.83	985.674	0	571.476	17.487	474.694	46.017	419.041	0.245	0.444	0.073	0.269	0.051	0.138	0.04	73.831	39.087
Cpd0082	1	EC25 (mmol/ac)_TP	Raphanus sativus	123-1a	21 D	4.814	1.263	2.912	0.919	1.655	0.634	0.963	151.861	137.239	148.656	137.462	145.023	137.881	141.871	23.273	21.019	22.772	21.047	22.205	21.104	21.713	839.284	848.595	845.413	860.187	857.333	867.182	864.83	985.674	0	571.476	17.487	474.694	46.017	419.041	0.245	0.444	0.073	0.269	0.051	0.138	0.04	73.831	39.087
Cpd0083	1	EC25 (mmol/ac)_TP	Brassica oleracea	123-1b	14 D	19.738	-0.227	15.255	0.35	10.922	0.94	7.202	207.113	189.046	201.191	187.127	194.491	186.587	190.658	31.684	28.766	30.777	28.505	29.731	28.448	29.118	919.786	948.919	941.125	990.994	992.545	1025.767	1022.687	1674.915	327.669	1163.735	222.361	820.425	201.332	568.281	8.628	-8.063	6.187	-5.458	3.914	-3.209	2.339	122.58	89.143
Cpd0084	1	EC25 (mmol/ac)_TP	Allium cepa	123-1b	21 D	3.038	-0.225	1.636	-0.008	0.961	-0.001	0.685	96.975	95.791	97.373	96.342	97.52	96.568	97.497	33.103	22.931	28.513	22.682	26.638	22.703	25.803	1161.992	1162.062	1133.578	1133.436	1116.522	1116.969	1107.065	2809.794	0	2307.701	66.094	2035.679	131.917	1852.147	0.036	0.025	0.078	-0.029	0.076	-0.044	0.067	18.483	13.566
Cpd0085	1	EC25 (mmol/ac)_TP	Cucumis sativus	123-1a	21 D	8.969	6.729	7.804	6.619	7.018	6.151	6.27	121.352	117.799	121.143	118.451	121.134	119.129	121.197	18.494	18.011	18.468	18.098	18.467	18.194	18.478	669.148	679.202	667.675	677.411	671.169	678.321	674.361	580.827	0	474.672	7.236	401.581	15.767	341.024	0.523	0.018	0.421	0.236	0.45	0.334	0.474	30.317	18.53
Cpd0086	1	EC25 (mmol/ac)_TP	Cucumis sativus	123-1a	14 D	8.969	6.729	7.804	6.619	7.018	6.151	6.27	121.352	117.799	121.143	118.451	121.134	119.129	121.197	18.494	18.011	18.468	18.098	18.467	18.194	18.478	669.148	679.202	667.675	677.411	671.169	678.321	674.361	580.827	0	474.672	7.236	401.581	15.767	341.024	0.523	0.018	0.421	0.236	0.45	0.334	0.474	30.317	18.53
Cpd0087	1	EC25 (mmol/ac)_TP	Glycine max	123-1b	21 D	13.877	5.127	7.849	5.175	5.683	4.752	4.668	133.929	129.821	133.265	130.912	132.535	130.696	131.615	27.622	22.422	24.977	22.634	23.147	22.5	22.603	830.375	850.527	852.241	874.387	882.395	892.465	898.136	387.075	0	226.793	0.362	193.817	2.354	158.409	0.84	-0.253	0.579	0.071	0.491	0.124	0.42	42.894	29.147
Cpd0088	1	EC25 (mmol/ac)_TP	Allium cepa	123-1a	21 D	16.595	7.742	8.978	4.778	5.277	3.003	3.493	100.452	95.457	100.255	94.849	99.663	94.463	99.504	39.583	35.441	37.896	37.739	39.832	39.676	40.987	705.654	732.403	718.894	757.299	746.568	778.884	760.9	2576.57	741.224	1870.731	802.047	1791.167	889.958	1757.664	0.002	-0.044	-0.012	-0.042	-0.007	-0.04	-0.008	23.667	14.046
Cpd0089	1	EC25 (mmol/ac)_TP	Cucumis sativus	123-1a	21 D	16.595	7.742	8.978	4.778	5.277	3.003	3.493	100.452	95.457	100.255	94.849	99.663	94.463	99.504	39.583	35.441	37.896	37.739	39.832	39.676	40.987	705.654	732.403	718.894	757.299	746.568	778.884	760.9	2576.57	741.224	1870.731	802.047	1791.167	889.958	1757.664	0.002	-0.044	-0.012	-0.042	-0.007	-0.04	-0.008	23.667	14.046
Cpd0090	1	EC25 (mmol/ac)_TP	Glycine max	123-1a	21 D	16.595	7.742	8.978	4.778	5.277	3.003	3.493	100.452	95.457	100.255	94.849	99.663	94.463	99.504	39.583	35.441	37.896	37.739	39.832	39.676	40.987	705.654	732.403	718.894	757.299	746.568	778.884	760.9	2576.57	741.224	1870.731	802.047	1791.167	889.958	1757.664	0.002	-0.044	-0.012	-0.042	-0.007	-0.04	-0.008	23.667	14.046
Cpd0091	1	EC25 (mmol/ac)_TP	Zea mays	123-1a	21 D	16.595	7.742	8.978	4.778	5.277	3.003	3.493	100.452	95.457	100.255	94.849	99.663	94.463	99.504	39.583	35.441	37.896	37.739	39.832	39.676	40.987	705.654	732.403	718.894	757.299	746.568	778.884	760.9	2576.57	741.224	1870.731	802.047	1791.167	889.958	1757.664	0.002	-0.044	-0.012	-0.042	-0.007	-0.04	-0.008	23.667	14.046
Cpd0092	1	EC25 (mmol/ac)_TP	Raphanus sativus	123-1a	14 D	5.668	2.649	2.461	1.654	1.481	1.35	1.246	99.569	93.7	97.443	95.612	96.888	95.685	96.45	29.56	18.627	21.939	20.809	20.907	20.589	20.62	645.504	674.79	657.291	666.862	665.38	671.3	671.786	436.106	0	284.549	7.236	236.021	13.852	195.872	1.592	-0.155	0.324	0.174	0.146	0.119	0.068	41.046	22.466
Cpd0093	1	EC25 (mmol/ac)_TP	Glycine max	123-1b	21 D	19.738	0.087	14.457	1.417	10.143	2.207	6.701	207.113	189.046	201.295	186.517	194.673	186.034	190.837	31.684	28.766	30.791	28.424	29.755	28.374	29.142	911.371	941.636	933.059	979.106	980.229	1009.994	1009.166	1674.915	327.669	1163.735	222.411	820.425	201.434	568.291	8.628	-8.063	6.184	-5.452	3.919	-3.162	2.247	122.58	89.143
Cpd0094	1	EC25 (mmol/ac)_TP	Brassica oleracea	123-1a	14 D	5.013	0.364	2.121	0.297	0.595	0.25	0.319	107.492	99.769	102.93	99.274	101.69	99.566	101.1	30.749	19.54	22.732	20.628	21.368	20.94	21.24	675.465	710.057	703.594	720.809	714.258	720.467	716.469	785.831	0	541.077	5.325	368.682	39.714	254.475	1.355	0.004	0.157	-0.03	-0.122	-0.121	-0.142	55.472	32.003
Cpd0095	1	EC25 (mmol/ac)_TP	Glycine max	123-1b	14 D	5.69	1.613	2.946	0.977	1.092	0.718	0.683	175.095	156.834	169.035	157.328	164.537	158.064	161.416	34.073	26.149	29.463	26.843	28.506	26.988	27.863	1023.439	1055.8	1043.233	1063.641	1058.991	1070.235	1068.016	599.373	26.698	315.198	80.066	219.796	103.656	184.122	1.077	0.485	0.334	0.082	0.091	-0.011	0.054	97.065	55.217
Cpd0096	1	EC25 (mmol/ac)_TP	Glycine max	123-1a	14 D	5.69	1.613	2.946	0.977	1.092	0.718	0.683	175.095	156.834	169.035	157.328	164.537	158.064	161.416	34.073	26.149	29.463	26.843	28.506	26.988	27.863	1023.439	1055.8	1043.233	1063.641	1058.991	1070.235	1068.016	599.373	26.698	315.198	80.066	219.796	103.656	184.122	1.077	0.485	0.334	0.082	0.091	-0.011	0.054	97.065	55.217
Cpd0097	1	EC25 (mmol/ac)_TP	Allium cepa	123-1a	21 D	12.57	0.305	6.932	-1.466	4.679	-1.674	4.211	95.364	90.784	93.135	89.162	92.339	89.246	92.201	32.589	31.306	32.126	32.386	32.662	32.595	32.764	510.413	538.623	516.325	541.784	530.068	542.954	532.721	2372.586	741.224	1939.244	823.678	1873.864	888.946	1840.001	0.264	0.616	0.26	0.231	0.256	0.133	0.26	44.742	33.732
Cpd0098	1	EC25 (mmol/ac)_TP	Lactuca sativa	123-1b	21 D	12.57	0.305	6.932	-1.466	4.679	-1.674	4.211	95.364	90.784	93.135	89.162	92.339	89.246	92.201	32.589	31.306	32.126	32.386	32.662	32.595	32.764	510.413	538.623	516.325	541.784	530.068	542.954	532.721	2372.586	741.224	1939.244	823.678	1873.864	888.946	1840.001	0.264	0.616	0.26	0.231	0.256	0.133	0.26	44.742	33.732
Cpd0099	1	EC25 (mmol/ac)_TP	Allium cepa	123-1a	14 D	5.668	2.649	2.461	1.654	1.481	1.35	1.246	99.569	93.7	97.443	95.612	96.888	95.685	96.45	29.56	18.627	21.939	20.809	20.907	20.589	20.62	645.504	674.79	657.291	666.862	665.38	671.3	671.786	436.106	0	284.549	7.236	236.021	13.852	195.872	1.592	-0.155	0.324	0.174	0.146	0.119	0.068	41.046	22.466
Cpd0100	1	EC25 (mmol/ac)_TP	Avena sativa	123-1b	21 D	16.042	4.167	10.182	3.575	6.779	2.359	4.046	117.889	115.281	118.323	117.287	119.604	118.925	120.264	23.928	21.225	21.926	20.988	21.257	20.997	21.233	756.954	783.967	775.687	806.645	805.304	828.495	827.886	1427.988	166.152	900.043	492.376	710.387	598.204	655.819	1.307	0.017	1.15	0.526	1.344	0.952	1.429	46.208	35.082
Cpd0101	1	EC25 (mmol/ac)_TP	Avena sativa	123-1b	14 D	5.69	1.613	2.946	0.977	1.092	0.718	0.683	175.095	156.834	169.035	157.328	164.537	158.064	161.416	34.073	26.149	29.463	26.843	28.506	26.988	27.863	1023.439	1055.8	1043.233	1063.641	1058.991	1070.235	1068.016	599.373	26.698	315.198	80.066	219.796	103.656	184.122	1.077	0.485	0.334	0.082	0.091	-0.011	0.054	97.065	55.217
Cpd0102	1	EC25 (mmol/ac)_TP	Allium cepa	123-1b	14 D	16.02	1.613	10.257	2.452	8.318	2.901	6.681	127.581	124.366	126.6	125.619	125.392	124.978	124.631	32.75	24.205	27.817	24.708	25.618	24.868	25.274	983.282	1025.093	1011.558	1040.569	1037.253	1057.488	1058.216	1184.573	0	457.09	20.083	322.876	85.728	264.725	0.84	-0.23	0.755	0.155	0.57	0.128	0.486	42.894	30.694
Cpd0103	1	EC25 (mmol/ac)_TP	Glycine max	123-1b	14 D	16.02	1.613	10.257	2.452	8.318	2.901	6.681	127.581	124.366	126.6	125.619	125.392	124.978	124.631	32.75	24.205	27.817	24.708	25.618	24.868	25.274	983.282	1025.093	1011.558	1040.569	1037.253	1057.488	1058.216	1184.573	0	457.09	20.083	322.876	85.728	264.725	0.84	-0.23	0.755	0.155	0.57	0.128	0.486	42.894	30.694
Cpd0104	1	EC25 (mmol/ac)_TP	Zea mays	123-1b	14 D	16.02	1.613	10.257	2.452	8.318	2.901	6.681	127.581	124.366	126.6	125.619	125.392	124.978	124.631	32.75	24.205	27.817	24.708	25.618	24.868	25.274	983.282	1025.093	1011.558	1040.569	1037.253	1057.488	1058.216	1184.573	0	457.09	20.083	322.876	85.728	264.725	0.84	-0.23	0.755	0.155	0.57	0.128	0.486	42.894	30.694
Cpd0105	1	EC25 (mmol/ac)_TP	Lycopersicon esculentum	123-1b	14 D	16.02	1.613	10.257	2.452	8.318	2.901	6.681	127.581	124.366	126.6	125.619	125.392	124.978	124.631	32.75	24.205	27.817	24.708	25.618	24.868	25.274	983.282	1025.093	1011.558	1040.569	1037.253	1057.488	1058.216	1184.573	0	457.09	20.083	322.876	85.728	264.725	0.84	-0.23	0.755	0.155	0.57	0.128	0.486	42.894	30.694
Cpd0106	1	EC25 (mmol/ac)_TP	Raphanus sativus	123-1b	14 D	16.02	1.613	10.257	2.452	8.318	2.901	6.681	127.581	124.366	126.6	125.619	125.392	124.978	124.631	32.75	24.205	27.817	24.708	25.618	24.868	25.274	983.282	1025.093	1011.558	1040.569	1037.253	1057.488	1058.216	1184.573	0	457.09	20.083	322.876	85.728	264.725	0.84	-0.23	0.755	0.155	0.57	0.128	0.486	42.894	30.694
Cpd0107	1	EC25 (mmol/ac)_TP	Lactuca sativa	123-1b	14 D	10.896	4.069	7.038	4.541	5.696	4.19	4.952	160.087	155.702	157.413	156.767	156.866	156.7	156.654	31.567	25.898	27.578	26.644	26.759	26.564	26.515	1213.617	1265.554	1225.184	1241.969	1236.396	1243.256	1241.2	765.862	42.365	399.895	82.838	323.402	107.013	284.892	1.333	0.253	0.52	0.381	0.385	0.366	0.366	49.544	35.414
Cpd0108	1	EC25 (mmol/ac)_TP	Brassica oleracea	123-1a	21 D	8.547	2.65	6.266	2.629	4.659	2.266	3.855	102.588	99.063	102.433	100.501	102.038	100.587	101.601	22.847	17.73	20.27	18	18.501	17.948	18.019	621.557	637.193	629.658	646.196	640.52	649.135	644.037	301.883	0	172.438	0.389	134.756	1.752	110.791	0.816	-0.533	0.819	-0.197	0.569	-0.152	0.434	31.061	19.729
Cpd0109	1	EC25 (mmol/ac)_TP	Lactuca sativa	123-1b	21 D	14.104	4.839	8.474	3.657	5.571	3.465	4.358	133.929	130.955	132.773	131.557	131.477	130.873	130.482	27.622	22.588	24.902	22.726	22.994	22.529	22.45	854.769	870.17	884.069	911.483	920.295	928.991	931.984	387.075	0	243.484	0.362	200.69	2.42	159.186	0.84	-0.143	0.499	0.213	0.368	0.208	0.295	42.894	31.34
Cpd0110	1	EC25 (mmol/ac)_TP	Glycine max	123-1a	14 D	5.668	2.649	2.461	1.654	1.481	1.35	1.246	99.569	93.7	97.443	95.612	96.888	95.685	96.45	29.56	18.627	21.939	20.809	20.907	20.589	20.62	645.504	674.79	657.291	666.862	665.38	671.3	671.786	436.106	0	284.549	7.236	236.021	13.852	195.872	1.592	-0.155	0.324	0.174	0.146	0.119	0.068	41.046	22.466
Cpd0111	1	EC25 (mmol/ac)_TP	Cucumis sativus	123-1b	21 D	14.493	0.083	9.528	1.212	5.38	0.883	2.741	222.961	195.484	215.264	197.202	206.559	198.257	201.977	46.675	37.557	41.869	35.775	38.69	35.69	37.232	1458.144	1514.151	1503.574	1590.379	1598.277	1641.677	1641.388	2029.102	55.384	1410.203	29.077	979.002	104.115	687.545	0.162	0.023	0.058	0.054	0.02	0.03	-0.017	112.111	53.322
Cpd0112	1	EC25 (mmol/ac)_TP	Lycopersicon esculentum	123-1b	21 D	14.493	0.083	9.528	1.212	5.38	0.883	2.741	222.961	195.484	215.264	197.202	206.559	198.257	201.977	46.675	37.557	41.869	35.775	38.69	35.69	37.232	1458.144	1514.151	1503.574	1590.379	1598.277	1641.677	1641.388	2029.102	55.384	1410.203	29.077	979.002	104.115	687.545	0.162	0.023	0.058	0.054	0.02	0.03	-0.017	112.111	53.322
Cpd0113	1	EC25 (mmol/ac)_TP	Raphanus sativus	123-1b	21 D	14.493	0.083	9.528	1.212	5.38	0.883	2.741	222.961	195.484	215.264	197.202	206.559	198.257	201.977	46.675	37.557	41.869	35.775	38.69	35.69	37.232	1458.144	1514.151	1503.574	1590.379	1598.277	1641.677	1641.388	2029.102	55.384	1410.203	29.077	979.002	104.115	687.545	0.162	0.023	0.058	0.054	0.02	0.03	-0.017	112.111	53.322
Cpd0114	1	EC25 (mmol/ac)_TP	Allium cepa	123-1b	21 D	21.242	-1.912	13.681	1.224	9.993	2.299	7.102	159.592	155.031	156.777	153.478	154.767	152.759	153.797	24.178	23.473	23.786	23.268	23.497	23.179	23.355	863.965	901.894	889.228	917.894	918.846	938.636	938.942	1809.138	327.669	1201.147	232.674	864.944	237.718	624.306	8.697	-8.086	6.283	-5.036	3.942	-2.765	2.392	75.059	67.53
Cpd0115	1	EC25 (mmol/ac)_TP	Raphanus sativus	123-1b	21 D	16.475	4.375	10.669	4.37	8.114	4.17	6.716	140.432	137.249	139.405	138.285	138.34	137.637	137.525	28.622	23.561	25.922	23.759	24.034	23.552	23.513	923.24	950.01	949.96	978.103	982.705	996.56	998.209	387.075	0	229.233	5.619	169.224	20.247	125.008	0.84	-0.23	0.743	0.088	0.638	0.086	0.554	42.894	30.694
Cpd0116	1	EC25 (mmol/ac)_TP	Lycopersicon esculentum	123-1a	21 D	14.25	5.661	8.883	4.168	6.407	2.969	4.737	122.713	115.806	121.497	118.084	121.904	118.5	122.491	46.401	27.058	36.042	32.23	35.629	32.474	35.918	998.23	1071.282	1021.353	1052.529	1033.439	1061.456	1042.724	941.973	0	660.877	0	514.953	0	455.421	1.399	0.201	0.92	0.344	0.825	0.302	0.762	51.032	29.117
Cpd0117	1	EC25 (mmol/ac)_TP	Zea mays	123-1a	21 D	14.25	5.661	8.883	4.168	6.407	2.969	4.737	122.713	115.806	121.497	118.084	121.904	118.5	122.491	46.401	27.058	36.042	32.23	35.629	32.474	35.918	998.23	1071.282	1021.353	1052.529	1033.439	1061.456	1042.724	941.973	0	660.877	0	514.953	0	455.421	1.399	0.201	0.92	0.344	0.825	0.302	0.762	51.032	29.117
Cpd0118	1	EC25 (mmol/ac)_TP	Brassica oleracea	123-1a	21 D	14.25	5.661	8.883	4.168	6.407	2.969	4.737	122.713	115.806	121.497	118.084	121.904	118.5	122.491	46.401	27.058	36.042	32.23	35.629	32.474	35.918	998.23	1071.282	1021.353	1052.529	1033.439	1061.456	1042.724	941.973	0	660.877	0	514.953	0	455.421	1.399	0.201	0.92	0.344	0.825	0.302	0.762	51.032	29.117
Cpd0119	1	EC25 (mmol/ac)_TP	Raphanus sativus	123-1a	21 D	14.25	5.661	8.883	4.168	6.407	2.969	4.737	122.713	115.806	121.497	118.084	121.904	118.5	122.491	46.401	27.058	36.042	32.23	35.629	32.474	35.918	998.23	1071.282	1021.353	1052.529	1033.439	1061.456	1042.724	941.973	0	660.877	0	514.953	0	455.421	1.399	0.201	0.92	0.344	0.825	0.302	0.762	51.032	29.117
Cpd0120	1	EC25 (mmol/ac)_TP	Allium cepa	123-1b	21 D	14.25	5.661	8.883	4.168	6.407	2.969	4.737	122.713	115.806	121.497	118.084	121.904	118.5	122.491	46.401	27.058	36.042	32.23	35.629	32.474	35.918	998.23	1071.282	1021.353	1052.529	1033.439	1061.456	1042.724	941.973	0	660.877	0	514.953	0	455.421	1.399	0.201	0.92	0.344	0.825	0.302	0.762	51.032	29.117
Cpd0121	1	EC25 (mmol/ac)_TP	Glycine max	123-1b	21 D	14.25	5.661	8.883	4.168	6.407	2.969	4.737	122.713	115.806	121.497	118.084	121.904	118.5	122.491	46.401	27.058	36.042	32.23	35.629	32.474	35.918	998.23	1071.282	1021.353	1052.529	1033.439	1061.456	1042.724	941.973	0	660.877	0	514.953	0	455.421	1.399	0.201	0.92	0.344	0.825	0.302	0.762	51.032	29.117
Cpd0122	1	EC25 (mmol/ac)_TP	Zea mays	123-1b	21 D	14.25	5.661	8.883	4.168	6.407	2.969	4.737	122.713	115.806	121.497	118.084	121.904	118.5	122.491	46.401	27.058	36.042	32.23	35.629	32.474	35.918	998.23	1071.282	1021.353	1052.529	1033.439	1061.456	1042.724	941.973	0	660.877	0	514.953	0	455.421	1.399	0.201	0.92	0.344	0.825	0.302	0.762	51.032	29.117
Cpd0123	1	EC25 (mmol/ac)_TP	Lactuca sativa	123-1b	21 D	14.25	5.661	8.883	4.168	6.407	2.969	4.737	122.713	115.806	121.497	118.084	121.904	118.5	122.491	46.401	27.058	36.042	32.23	35.629	32.474	35.918	998.23	1071.282	1021.353	1052.529	1033.439	1061.456	1042.724	941.973	0	660.877	0	514.953	0	455.421	1.399	0.201	0.92	0.344	0.825	0.302	0.762	51.032	29.117
Cpd0124	1	EC25 (mmol/ac)_TP	Brassica oleracea	123-1b	21 D	14.25	5.661	8.883	4.168	6.407	2.969	4.737	122.713	115.806	121.497	118.084	121.904	118.5	122.491	46.401	27.058	36.042	32.23	35.629	32.474	35.918	998.23	1071.282	1021.353	1052.529	1033.439	1061.456	1042.724	941.973	0	660.877	0	514.953	0	455.421	1.399	0.201	0.92	0.344	0.825	0.302	0.762	51.032	29.117
Cpd0125	1	EC25 (mmol/ac)_TP	Raphanus sativus	123-1b	21 D	14.25	5.661	8.883	4.168	6.407	2.969	4.737	122.713	115.806	121.497	118.084	121.904	118.5	122.491	46.401	27.058	36.042	32.23	35.629	32.474	35.918	998.23	1071.282	1021.353	1052.529	1033.439	1061.456	1042.724	941.973	0	660.877	0	514.953	0	455.421	1.399	0.201	0.92	0.344	0.825	0.302	0.762	51.032	29.117
Cpd0126	1	EC25 (mmol/ac)_TP	Brassica oleracea	123-1b	21 D	13.877	5.127	7.849	5.175	5.683	4.752	4.668	133.929	129.821	133.265	130.912	132.535	130.696	131.615	27.622	22.422	24.977	22.634	23.147	22.5	22.603	830.375	850.527	852.241	874.387	882.395	892.465	898.136	387.075	0	226.793	0.362	193.817	2.354	158.409	0.84	-0.253	0.579	0.071	0.491	0.124	0.42	42.894	29.147
Cpd0127	1	EC25 (mmol/ac)_TP	Lycopersicon esculentum	123-1b	21 D	14.25	5.661	8.883	4.168	6.407	2.969	4.737	122.713	115.806	121.497	118.084	121.904	118.5	122.491	46.401	27.058	36.042	32.23	35.629	32.474	35.918	998.23	1071.282	1021.353	1052.529	1033.439	1061.456	1042.724	941.973	0	660.877	0	514.953	0	455.421	1.399	0.201	0.92	0.344	0.825	0.302	0.762	51.032	29.117
Cpd0128	1	EC25 (mmol/ac)_TP	Raphanus sativus	123-1a	21 D	16.475	4.375	10.669	4.37	8.114	4.17	6.716	140.432	137.249	139.405	138.285	138.34	137.637	137.525	28.622	23.561	25.922	23.759	24.034	23.552	23.513	923.24	950.01	949.96	978.103	982.705	996.56	998.209	387.075	0	229.233	5.619	169.224	20.247	125.008	0.84	-0.23	0.743	0.088	0.638	0.086	0.554	42.894	30.694
Cpd0129	1	EC25 (mmol/ac)_TP	Brassica oleracea	123-1b	21 D	16.475	4.375	10.669	4.37	8.114	4.17	6.716	140.432	137.249	139.405	138.285	138.34	137.637	137.525	28.622	23.561	25.922	23.759	24.034	23.552	23.513	923.24	950.01	949.96	978.103	982.705	996.56	998.209	387.075	0	229.233	5.619	169.224	20.247	125.008	0.84	-0.23	0.743	0.088	0.638	0.086	0.554	42.894	30.694
Cpd0130	1	EC25 (mmol/ac)_TP	Lactuca sativa	123-1b	21 D	14.084	3.851	8.904	2.515	5.395	1.583	2.901	232.049	205.978	224.221	205.783	215.187	206.368	210.293	41.907	34.547	38.612	34.382	36.5	34.551	35.464	1414.483	1455.087	1454.701	1533.772	1542.561	1587.162	1586.262	1335.59	55.384	784.021	59.404	567.007	111.115	421.71	0.181	-0.102	0.07	-0.053	0.018	-0.055	-0.037	121.352	64.363
Cpd0131	1	EC25 (mmol/ac)_TP	Zea mays	123-1b	21 D	1.986	-0.066	0.356	0.073	0.121	0.063	0.064	117.905	110.142	114.384	110.452	113.134	110.769	112.262	32.335	21.12	24.521	22.243	22.926	22.199	22.406	894.125	924.394	910.996	926.963	922.697	931.706	929.454	866.79	55.384	556.846	33.23	384.611	63.264	267.15	1.349	-0.223	0.144	-0.074	-0.038	-0.074	-0.076	52.88	30.06
Cpd0132	1	EC25 (mmol/ac)_TP	Lycopersicon esculentum	123-1b	21 D	3.038	-0.225	1.636	-0.008	0.961	-0.001	0.685	96.975	95.791	97.373	96.342	97.52	96.568	97.497	33.103	22.931	28.513	22.682	26.638	22.703	25.803	1161.992	1162.062	1133.578	1133.436	1116.522	1116.969	1107.065	2809.794	0	2307.701	66.094	2035.679	131.917	1852.147	0.036	0.025	0.078	-0.029	0.076	-0.044	0.067	18.483	13.566
Cpd0133	1	EC25 (mmol/ac)_TP	Allium cepa	123-1b	21 D	13.877	5.127	7.849	5.175	5.683	4.752	4.668	133.929	129.821	133.265	130.912	132.535	130.696	131.615	27.622	22.422	24.977	22.634	23.147	22.5	22.603	830.375	850.527	852.241	874.387	882.395	892.465	898.136	387.075	0	226.793	0.362	193.817	2.354	158.409	0.84	-0.253	0.579	0.071	0.491	0.124	0.42	42.894	29.147
Cpd0134	1	EC25 (mmol/ac)_TP	Cucumis sativus	123-1b	21 D	10.581	5.559	6.501	5.052	5.237	4.265	4.285	168.901	162.374	165.61	163.407	165.116	163.911	164.818	40.055	29.03	32.267	30.25	31.06	30.58	30.868	1206.153	1237.824	1220.405	1238.95	1239.762	1254.831	1259.417	526.995	42.365	376.689	90.304	317.009	116.226	276.285	1.919	0.219	0.605	0.254	0.37	0.252	0.291	71.363	49.588
Cpd0135	1	EC25 (mmol/ac)_TP	Cucumis sativus	123-1b	21 D	19.533	-0.137	15.353	0.708	11.309	1.417	7.723	192.654	183.295	189.949	181.981	187.224	181.316	185.828	35.214	36.563	34.221	35.165	33.472	34.389	33.196	1239.985	1287.973	1256.764	1320.864	1304.781	1354.926	1338.28	3004.949	963.515	2163.268	724.055	1686.658	656.584	1368.845	8.859	-8.091	6.231	-5.383	4.017	-3.077	2.44	107.968	86.523
Cpd0136	1	EC25 (mmol/ac)_TP	Allium cepa	123-1b	14 D	19.738	-0.227	15.255	0.35	10.922	0.94	7.202	207.113	189.046	201.191	187.127	194.491	186.587	190.658	31.684	28.766	30.777	28.505	29.731	28.448	29.118	919.786	948.919	941.125	990.994	992.545	1025.767	1022.687	1674.915	327.669	1163.735	222.361	820.425	201.332	568.281	8.628	-8.063	6.187	-5.458	3.914	-3.209	2.339	122.58	89.143
Cpd0137	1	EC25 (mmol/ac)_TP	Cucumis sativus	123-1b	21 D	7.606	-0.135	3.678	-0.081	2.39	-0.129	2.09	98.112	87.725	95.835	89.548	94.981	90.52	94.728	35.174	25.676	30.681	26.504	30.971	26.724	31.047	283.436	307.124	283.883	298.251	283.865	291.174	281.327	643.2	424.587	579.066	387.104	551.396	360.901	529.345	0.475	0.047	-0.035	0.074	-0.07	0.063	-0.129	67.306	40.069
Cpd0138	1	EC25 (mmol/ac)_TP	Glycine max	123-1a	21 D	12.732	5.82	8.946	3.872	6.531	2.328	3.922	114.716	110.551	114.512	112.612	115.171	114.265	115.756	24.513	18.908	21.036	19.858	20.395	20.137	20.437	625.813	654.527	638.545	666.151	662.032	682.853	680.926	787.898	166.152	454.266	320.36	403.294	363.74	389.828	1.543	0.144	1.159	0.352	1.211	0.727	1.2	56.194	40.118
Cpd0139	1	EC25 (mmol/ac)_TP	Cucumis sativus	123-1a	21 D	10.581	5.559	6.501	5.052	5.237	4.265	4.285	168.901	162.374	165.61	163.407	165.116	163.911	164.818	40.055	29.03	32.267	30.25	31.06	30.58	30.868	1206.153	1237.824	1220.405	1238.95	1239.762	1254.831	1259.417	526.995	42.365	376.689	90.304	317.009	116.226	276.285	1.919	0.219	0.605	0.254	0.37	0.252	0.291	71.363	49.588
Cpd0140	1	EC25 (mmol/ac)_TP	Allium cepa	123-1b	14 D	10.395	0.784	3.913	1.381	1.24	1.123	0.531	175.644	167.803	174.623	167.734	173.941	167.396	173.075	38.793	30.497	36.418	30.44	35.665	30.631	35.056	1219.197	1246.814	1208.555	1242.135	1217.05	1245.155	1226.237	3391.575	0	2860.823	27.566	2616.358	73.345	2385.979	1.049	-0.491	0.035	-0.015	0.074	0.134	0.115	84.301	56.151
Cpd0141	1	EC25 (mmol/ac)_TP	Cucumis sativus	123-1b	14 D	10.395	0.784	3.913	1.381	1.24	1.123	0.531	175.644	167.803	174.623	167.734	173.941	167.396	173.075	38.793	30.497	36.418	30.44	35.665	30.631	35.056	1219.197	1246.814	1208.555	1242.135	1217.05	1245.155	1226.237	3391.575	0	2860.823	27.566	2616.358	73.345	2385.979	1.049	-0.491	0.035	-0.015	0.074	0.134	0.115	84.301	56.151
Cpd0142	1	EC25 (mmol/ac)_TP	Zea mays	123-1b	14 D	10.395	0.784	3.913	1.381	1.24	1.123	0.531	175.644	167.803	174.623	167.734	173.941	167.396	173.075	38.793	30.497	36.418	30.44	35.665	30.631	35.056	1219.197	1246.814	1208.555	1242.135	1217.05	1245.155	1226.237	3391.575	0	2860.823	27.566	2616.358	73.345	2385.979	1.049	-0.491	0.035	-0.015	0.074	0.134	0.115	84.301	56.151
Cpd0143	1	EC25 (mmol/ac)_TP	Lycopersicon esculentum	123-1b	14 D	10.395	0.784	3.913	1.381	1.24	1.123	0.531	175.644	167.803	174.623	167.734	173.941	167.396	173.075	38.793	30.497	36.418	30.44	35.665	30.631	35.056	1219.197	1246.814	1208.555	1242.135	1217.05	1245.155	1226.237	3391.575	0	2860.823	27.566	2616.358	73.345	2385.979	1.049	-0.491	0.035	-0.015	0.074	0.134	0.115	84.301	56.151
Cpd0144	1	EC25 (mmol/ac)_TP	Lactuca sativa	123-1b	14 D	10.395	0.784	3.913	1.381	1.24	1.123	0.531	175.644	167.803	174.623	167.734	173.941	167.396	173.075	38.793	30.497	36.418	30.44	35.665	30.631	35.056	1219.197	1246.814	1208.555	1242.135	1217.05	1245.155	1226.237	3391.575	0	2860.823	27.566	2616.358	73.345	2385.979	1.049	-0.491	0.035	-0.015	0.074	0.134	0.115	84.301	56.151
Cpd0145	1	EC25 (mmol/ac)_TP	Brassica oleracea	123-1b	14 D	10.395	0.784	3.913	1.381	1.24	1.123	0.531	175.644	167.803	174.623	167.734	173.941	167.396	173.075	38.793	30.497	36.418	30.44	35.665	30.631	35.056	1219.197	1246.814	1208.555	1242.135	1217.05	1245.155	1226.237	3391.575	0	2860.823	27.566	2616.358	73.345	2385.979	1.049	-0.491	0.035	-0.015	0.074	0.134	0.115	84.301	56.151
Cpd0146	1	EC25 (mmol/ac)_TP	Avena sativa	123-1b	14 D	10.395	0.784	3.913	1.381	1.24	1.123	0.531	175.644	167.803	174.623	167.734	173.941	167.396	173.075	38.793	30.497	36.418	30.44	35.665	30.631	35.056	1219.197	1246.814	1208.555	1242.135	1217.05	1245.155	1226.237	3391.575	0	2860.823	27.566	2616.358	73.345	2385.979	1.049	-0.491	0.035	-0.015	0.074	0.134	0.115	84.301	56.151
Cpd0147	1	EC25 (mmol/ac)_TP	Raphanus sativus	123-1b	14 D	10.395	0.784	3.913	1.381	1.24	1.123	0.531	175.644	167.803	174.623	167.734	173.941	167.396	173.075	38.793	30.497	36.418	30.44	35.665	30.631	35.056	1219.197	1246.814	1208.555	1242.135	1217.05	1245.155	1226.237	3391.575	0	2860.823	27.566	2616.358	73.345	2385.979	1.049	-0.491	0.035	-0.015	0.074	0.134	0.115	84.301	56.151
Cpd0148	1	EC25 (mmol/ac)_TP	Raphanus sativus	123-1b	21 D	13.877	5.127	7.849	5.175	5.683	4.752	4.668	133.929	129.821	133.265	130.912	132.535	130.696	131.615	27.622	22.422	24.977	22.634	23.147	22.5	22.603	830.375	850.527	852.241	874.387	882.395	892.465	898.136	387.075	0	226.793	0.362	193.817	2.354	158.409	0.84	-0.253	0.579	0.071	0.491	0.124	0.42	42.894	29.147
Cpd0149	1	EC25 (mmol/ac)_TP	Lactuca sativa	123-1b	28 D	6.418	4.138	3.913	2.941	2.632	2.001	2.048	169.858	160.988	169.359	161.807	168.596	162.128	167.421	25.818	24.574	25.753	24.687	25.645	24.73	25.477	881.984	890.914	878.678	894.836	888.173	901.766	897.012	1042.597	0	849.624	18.732	707.055	43.17	578.583	0.526	-0.106	0.227	0.087	0.272	0.172	0.305	65.818	39.04
Cpd0150	1	EC25 (mmol/ac)_TP	Allium cepa	123-1b	21 D	4.814	1.263	2.912	0.919	1.655	0.634	0.963	151.861	137.239	148.656	137.462	145.023	137.881	141.871	23.273	21.019	22.772	21.047	22.205	21.104	21.713	839.284	848.595	845.413	860.187	857.333	867.182	864.83	985.674	0	571.476	17.487	474.694	46.017	419.041	0.245	0.444	0.073	0.269	0.051	0.138	0.04	73.831	39.087
Cpd0151	1	EC25 (mmol/ac)_TP	Cucumis sativus	123-1b	21 D	4.814	1.263	2.912	0.919	1.655	0.634	0.963	151.861	137.239	148.656	137.462	145.023	137.881	141.871	23.273	21.019	22.772	21.047	22.205	21.104	21.713	839.284	848.595	845.413	860.187	857.333	867.182	864.83	985.674	0	571.476	17.487	474.694	46.017	419.041	0.245	0.444	0.073	0.269	0.051	0.138	0.04	73.831	39.087
Cpd0152	1	EC25 (mmol/ac)_TP	Glycine max	123-1b	21 D	4.814	1.263	2.912	0.919	1.655	0.634	0.963	151.861	137.239	148.656	137.462	145.023	137.881	141.871	23.273	21.019	22.772	21.047	22.205	21.104	21.713	839.284	848.595	845.413	860.187	857.333	867.182	864.83	985.674	0	571.476	17.487	474.694	46.017	419.041	0.245	0.444	0.073	0.269	0.051	0.138	0.04	73.831	39.087
Cpd0153	1	EC25 (mmol/ac)_TP	Zea mays	123-1b	21 D	4.814	1.263	2.912	0.919	1.655	0.634	0.963	151.861	137.239	148.656	137.462	145.023	137.881	141.871	23.273	21.019	22.772	21.047	22.205	21.104	21.713	839.284	848.595	845.413	860.187	857.333	867.182	864.83	985.674	0	571.476	17.487	474.694	46.017	419.041	0.245	0.444	0.073	0.269	0.051	0.138	0.04	73.831	39.087
Cpd0154	1	EC25 (mmol/ac)_TP	Lycopersicon esculentum	123-1b	21 D	4.814	1.263	2.912	0.919	1.655	0.634	0.963	151.861	137.239	148.656	137.462	145.023	137.881	141.871	23.273	21.019	22.772	21.047	22.205	21.104	21.713	839.284	848.595	845.413	860.187	857.333	867.182	864.83	985.674	0	571.476	17.487	474.694	46.017	419.041	0.245	0.444	0.073	0.269	0.051	0.138	0.04	73.831	39.087
Cpd0155	1	EC25 (mmol/ac)_TP	Lactuca sativa	123-1b	21 D	4.814	1.263	2.912	0.919	1.655	0.634	0.963	151.861	137.239	148.656	137.462	145.023	137.881	141.871	23.273	21.019	22.772	21.047	22.205	21.104	21.713	839.284	848.595	845.413	860.187	857.333	867.182	864.83	985.674	0	571.476	17.487	474.694	46.017	419.041	0.245	0.444	0.073	0.269	0.051	0.138	0.04	73.831	39.087
Cpd0156	1	EC25 (mmol/ac)_TP	Brassica oleracea	123-1b	21 D	4.814	1.263	2.912	0.919	1.655	0.634	0.963	151.861	137.239	148.656	137.462	145.023	137.881	141.871	23.273	21.019	22.772	21.047	22.205	21.104	21.713	839.284	848.595	845.413	860.187	857.333	867.182	864.83	985.674	0	571.476	17.487	474.694	46.017	419.041	0.245	0.444	0.073	0.269	0.051	0.138	0.04	73.831	39.087
Cpd0157	1	EC25 (mmol/ac)_TP	Avena sativa	123-1b	21 D	4.814	1.263	2.912	0.919	1.655	0.634	0.963	151.861	137.239	148.656	137.462	145.023	137.881	141.871	23.273	21.019	22.772	21.047	22.205	21.104	21.713	839.284	848.595	845.413	860.187	857.333	867.182	864.83	985.674	0	571.476	17.487	474.694	46.017	419.041	0.245	0.444	0.073	0.269	0.051	0.138	0.04	73.831	39.087
Cpd0158	1	EC25 (mmol/ac)_TP	Avena sativa	123-1a	21 D	14.493	0.083	9.528	1.212	5.38	0.883	2.741	222.961	195.484	215.264	197.202	206.559	198.257	201.977	46.675	37.557	41.869	35.775	38.69	35.69	37.232	1458.144	1514.151	1503.574	1590.379	1598.277	1641.677	1641.388	2029.102	55.384	1410.203	29.077	979.002	104.115	687.545	0.162	0.023	0.058	0.054	0.02	0.03	-0.017	112.111	53.322
Cpd0159	1	EC25 (mmol/ac)_TP	Avena sativa	123-1a	21 D	8.547	2.65	6.266	2.629	4.659	2.266	3.855	102.588	99.063	102.433	100.501	102.038	100.587	101.601	22.847	17.73	20.27	18	18.501	17.948	18.019	621.557	637.193	629.658	646.196	640.52	649.135	644.037	301.883	0	172.438	0.389	134.756	1.752	110.791	0.816	-0.533	0.819	-0.197	0.569	-0.152	0.434	31.061	19.729
Cpd0160	1	EC25 (mmol/ac)_TP	Lycopersicon esculentum	123-1b	21 D	11.393	6.259	7.278	3.944	4.823	2.112	2.757	108.214	104.257	107.943	106.363	108.477	107.755	108.852	23.513	17.935	20.027	18.892	19.376	19.151	19.387	574.321	596.323	588.481	609.956	611.002	625.211	625.317	787.898	166.152	468.542	323.547	411.55	368.722	394.54	1.543	0.318	1.068	0.501	1.119	0.773	1.087	56.194	40.764
Cpd0161	1	EC25 (mmol/ac)_TP	Lycopersicon esculentum	123-1a	14 D	22.945	-1.037	17.009	0.932	11.986	2.446	7.947	166.094	161.533	163.44	159.695	161.244	158.968	160.39	25.178	24.473	24.808	24.23	24.493	24.139	24.368	925.217	975.001	944.058	994.42	984.774	1018.177	1011.654	1809.138	327.669	1201.147	234.101	877.85	242.499	636.979	8.697	-8.086	6.4	-5.266	4.037	-2.833	2.391	75.059	67.53
Cpd0162	1	EC25 (mmol/ac)_TP	Zea mays	123-1a	14 D	5.69	1.613	2.946	0.977	1.092	0.718	0.683	175.095	156.834	169.035	157.328	164.537	158.064	161.416	34.073	26.149	29.463	26.843	28.506	26.988	27.863	1023.439	1055.8	1043.233	1063.641	1058.991	1070.235	1068.016	599.373	26.698	315.198	80.066	219.796	103.656	184.122	1.077	0.485	0.334	0.082	0.091	-0.011	0.054	97.065	55.217
Cpd0163	1	EC25 (mmol/ac)_TP	Brassica oleracea	123-1a	21 D	8.809	2.25	3.963	1.858	2.781	1.858	2.567	171.346	162.452	167.28	165.153	166.093	165.267	165.601	40.524	29.149	32.64	30.727	31.292	30.888	30.97	1067.384	1102.946	1079.953	1088.928	1087.892	1090.961	1093.269	546.964	0	327.82	57.619	277.828	67.368	253.726	1.379	-0.179	0.201	-0.093	0.011	-0.077	-0.037	67.306	40.043
Cpd0164	1	EC25 (mmol/ac)_TP	Glycine max	123-1a	14 D	10.829	0.171	6.778	0.257	4.297	0.368	2.789	211.62	190.556	204.352	190.299	198.277	190.446	194.465	39.677	31.306	34.897	31.884	33.244	32.001	32.619	1053.911	1090.025	1073.836	1101.558	1097.027	1113.463	1110.161	1002.594	163.834	629.595	124.972	450.486	130.091	331.895	5.043	-3.923	3.308	-2.595	2.035	-1.517	1.172	114.083	69.017
Cpd0165	1	EC25 (mmol/ac)_TP	Avena sativa	123-1a	21 D	21.242	-1.912	13.681	1.224	9.993	2.299	7.102	159.592	155.031	156.777	153.478	154.767	152.759	153.797	24.178	23.473	23.786	23.268	23.497	23.179	23.355	863.965	901.894	889.228	917.894	918.846	938.636	938.942	1809.138	327.669	1201.147	232.674	864.944	237.718	624.306	8.697	-8.086	6.283	-5.036	3.942	-2.765	2.392	75.059	67.53
Cpd0166	1	EC25 (mmol/ac)_TP	Allium cepa	123-1b	21 D	16.475	4.375	10.669	4.37	8.114	4.17	6.716	140.432	137.249	139.405	138.285	138.34	137.637	137.525	28.622	23.561	25.922	23.759	24.034	23.552	23.513	923.24	950.01	949.96	978.103	982.705	996.56	998.209	387.075	0	229.233	5.619	169.224	20.247	125.008	0.84	-0.23	0.743	0.088	0.638	0.086	0.554	42.894	30.694
Cpd0167	1	EC25 (mmol/ac)_TP	Lycopersicon esculentum	123-1b	21 D	16.475	4.375	10.669	4.37	8.114	4.17	6.716	140.432	137.249	139.405	138.285	138.34	137.637	137.525	28.622	23.561	25.922	23.759	24.034	23.552	23.513	923.24	950.01	949.96	978.103	982.705	996.56	998.209	387.075	0	229.233	5.619	169.224	20.247	125.008	0.84	-0.23	0.743	0.088	0.638	0.086	0.554	42.894	30.694
Cpd0168	1	EC25 (mmol/ac)_TP	Lycopersicon esculentum	123-1a	21 D	8.547	2.65	6.266	2.629	4.659	2.266	3.855	102.588	99.063	102.433	100.501	102.038	100.587	101.601	22.847	17.73	20.27	18	18.501	17.948	18.019	621.557	637.193	629.658	646.196	640.52	649.135	644.037	301.883	0	172.438	0.389	134.756	1.752	110.791	0.816	-0.533	0.819	-0.197	0.569	-0.152	0.434	31.061	19.729
Cpd0169	1	EC25 (mmol/ac)_TP	Zea mays	123-1a	21 D	19.738	0.087	14.457	1.417	10.143	2.207	6.701	207.113	189.046	201.295	186.517	194.673	186.034	190.837	31.684	28.766	30.791	28.424	29.755	28.374	29.142	911.371	941.636	933.059	979.106	980.229	1009.994	1009.166	1674.915	327.669	1163.735	222.411	820.425	201.434	568.291	8.628	-8.063	6.184	-5.452	3.919	-3.162	2.247	122.58	89.143
Cpd0170	1	EC25 (mmol/ac)_TP	Brassica oleracea	123-1a	14 D	10.896	4.069	7.038	4.541	5.696	4.19	4.952	160.087	155.702	157.413	156.767	156.866	156.7	156.654	31.567	25.898	27.578	26.644	26.759	26.564	26.515	1213.617	1265.554	1225.184	1241.969	1236.396	1243.256	1241.2	765.862	42.365	399.895	82.838	323.402	107.013	284.892	1.333	0.253	0.52	0.381	0.385	0.366	0.366	49.544	35.414
Cpd0171	1	EC25 (mmol/ac)_TP	Zea mays	123-1b	21 D	13.877	5.127	7.849	5.175	5.683	4.752	4.668	133.929	129.821	133.265	130.912	132.535	130.696	131.615	27.622	22.422	24.977	22.634	23.147	22.5	22.603	830.375	850.527	852.241	874.387	882.395	892.465	898.136	387.075	0	226.793	0.362	193.817	2.354	158.409	0.84	-0.253	0.579	0.071	0.491	0.124	0.42	42.894	29.147
Cpd0172	1	EC25 (mmol/ac)_TP	Lactuca sativa	123-1b	21 D	16.475	4.375	10.669	4.37	8.114	4.17	6.716	140.432	137.249	139.405	138.285	138.34	137.637	137.525	28.622	23.561	25.922	23.759	24.034	23.552	23.513	923.24	950.01	949.96	978.103	982.705	996.56	998.209	387.075	0	229.233	5.619	169.224	20.247	125.008	0.84	-0.23	0.743	0.088	0.638	0.086	0.554	42.894	30.694
Cpd0173	1	EC25 (mmol/ac)_TP	Zea mays	123-1b	21 D	3.038	-0.225	1.636	-0.008	0.961	-0.001	0.685	96.975	95.791	97.373	96.342	97.52	96.568	97.497	33.103	22.931	28.513	22.682	26.638	22.703	25.803	1161.992	1162.062	1133.578	1133.436	1116.522	1116.969	1107.065	2809.794	0	2307.701	66.094	2035.679	131.917	1852.147	0.036	0.025	0.078	-0.029	0.076	-0.044	0.067	18.483	13.566
Cpd0174	1	EC25 (mmol/ac)_TP	Brassica oleracea	123-1a	14 D	5.668	2.649	2.461	1.654	1.481	1.35	1.246	99.569	93.7	97.443	95.612	96.888	95.685	96.45	29.56	18.627	21.939	20.809	20.907	20.589	20.62	645.504	674.79	657.291	666.862	665.38	671.3	671.786	436.106	0	284.549	7.236	236.021	13.852	195.872	1.592	-0.155	0.324	0.174	0.146	0.119	0.068	41.046	22.466
Cpd0175	1	EC25 (mmol/ac)_TP	Lactuca sativa	123-1a	21 D	10.581	5.559	6.501	5.052	5.237	4.265	4.285	168.901	162.374	165.61	163.407	165.116	163.911	164.818	40.055	29.03	32.267	30.25	31.06	30.58	30.868	1206.153	1237.824	1220.405	1238.95	1239.762	1254.831	1259.417	526.995	42.365	376.689	90.304	317.009	116.226	276.285	1.919	0.219	0.605	0.254	0.37	0.252	0.291	71.363	49.588
Cpd0176	1	EC25 (mmol/ac)_TP	Avena sativa	123-1a	21 D	1.986	-0.066	0.356	0.073	0.121	0.063	0.064	117.905	110.142	114.384	110.452	113.134	110.769	112.262	32.335	21.12	24.521	22.243	22.926	22.199	22.406	894.125	924.394	910.996	926.963	922.697	931.706	929.454	866.79	55.384	556.846	33.23	384.611	63.264	267.15	1.349	-0.223	0.144	-0.074	-0.038	-0.074	-0.076	52.88	30.06
Cpd0177	1	EC25 (mmol/ac)_TP	Zea mays	123-1b	14 D	19.738	-0.227	15.255	0.35	10.922	0.94	7.202	207.113	189.046	201.191	187.127	194.491	186.587	190.658	31.684	28.766	30.777	28.505	29.731	28.448	29.118	919.786	948.919	941.125	990.994	992.545	1025.767	1022.687	1674.915	327.669	1163.735	222.361	820.425	201.332	568.281	8.628	-8.063	6.187	-5.458	3.914	-3.209	2.339	122.58	89.143
Cpd0178	1	EC25 (mmol/ac)_TP	Raphanus sativus	123-1a	21 D	21.242	-1.912	13.681	1.224	9.993	2.299	7.102	159.592	155.031	156.777	153.478	154.767	152.759	153.797	24.178	23.473	23.786	23.268	23.497	23.179	23.355	863.965	901.894	889.228	917.894	918.846	938.636	938.942	1809.138	327.669	1201.147	232.674	864.944	237.718	624.306	8.697	-8.086	6.283	-5.036	3.942	-2.765	2.392	75.059	67.53
Cpd0179	1	EC25 (mmol/ac)_TP	Lactuca sativa	123-1b	21 D	8.809	2.25	3.963	1.858	2.781	1.858	2.567	171.346	162.452	167.28	165.153	166.093	165.267	165.601	40.524	29.149	32.64	30.727	31.292	30.888	30.97	1067.384	1102.946	1079.953	1088.928	1087.892	1090.961	1093.269	546.964	0	327.82	57.619	277.828	67.368	253.726	1.379	-0.179	0.201	-0.093	0.011	-0.077	-0.037	67.306	40.043
Cpd0180	1	EC25 (mmol/ac)_TP	Cucumis sativus	123-1a	21 D	8.809	2.25	3.963	1.858	2.781	1.858	2.567	171.346	162.452	167.28	165.153	166.093	165.267	165.601	40.524	29.149	32.64	30.727	31.292	30.888	30.97	1067.384	1102.946	1079.953	1088.928	1087.892	1090.961	1093.269	546.964	0	327.82	57.619	277.828	67.368	253.726	1.379	-0.179	0.201	-0.093	0.011	-0.077	-0.037	67.306	40.043
Cpd0181	1	EC25 (mmol/ac)_TP	Glycine max	123-1a	21 D	8.809	2.25	3.963	1.858	2.781	1.858	2.567	171.346	162.452	167.28	165.153	166.093	165.267	165.601	40.524	29.149	32.64	30.727	31.292	30.888	30.97	1067.384	1102.946	1079.953	1088.928	1087.892	1090.961	1093.269	546.964	0	327.82	57.619	277.828	67.368	253.726	1.379	-0.179	0.201	-0.093	0.011	-0.077	-0.037	67.306	40.043
Cpd0182	1	EC25 (mmol/ac)_TP	Lycopersicon esculentum	123-1a	21 D	8.809	2.25	3.963	1.858	2.781	1.858	2.567	171.346	162.452	167.28	165.153	166.093	165.267	165.601	40.524	29.149	32.64	30.727	31.292	30.888	30.97	1067.384	1102.946	1079.953	1088.928	1087.892	1090.961	1093.269	546.964	0	327.82	57.619	277.828	67.368	253.726	1.379	-0.179	0.201	-0.093	0.011	-0.077	-0.037	67.306	40.043
Cpd0183	1	EC25 (mmol/ac)_TP	Allium cepa	123-1b	21 D	8.809	2.25	3.963	1.858	2.781	1.858	2.567	171.346	162.452	167.28	165.153	166.093	165.267	165.601	40.524	29.149	32.64	30.727	31.292	30.888	30.97	1067.384	1102.946	1079.953	1088.928	1087.892	1090.961	1093.269	546.964	0	327.82	57.619	277.828	67.368	253.726	1.379	-0.179	0.201	-0.093	0.011	-0.077	-0.037	67.306	40.043
Cpd0184	1	EC25 (mmol/ac)_TP	Cucumis sativus	123-1b	21 D	8.809	2.25	3.963	1.858	2.781	1.858	2.567	171.346	162.452	167.28	165.153	166.093	165.267	165.601	40.524	29.149	32.64	30.727	31.292	30.888	30.97	1067.384	1102.946	1079.953	1088.928	1087.892	1090.961	1093.269	546.964	0	327.82	57.619	277.828	67.368	253.726	1.379	-0.179	0.201	-0.093	0.011	-0.077	-0.037	67.306	40.043
Cpd0185	1	EC25 (mmol/ac)_TP	Glycine max	123-1b	21 D	8.809	2.25	3.963	1.858	2.781	1.858	2.567	171.346	162.452	167.28	165.153	166.093	165.267	165.601	40.524	29.149	32.64	30.727	31.292	30.888	30.97	1067.384	1102.946	1079.953	1088.928	1087.892	1090.961	1093.269	546.964	0	327.82	57.619	277.828	67.368	253.726	1.379	-0.179	0.201	-0.093	0.011	-0.077	-0.037	67.306	40.043
Cpd0186	1	EC25 (mmol/ac)_TP	Lycopersicon esculentum	123-1b	21 D	8.809	2.25	3.963	1.858	2.781	1.858	2.567	171.346	162.452	167.28	165.153	166.093	165.267	165.601	40.524	29.149	32.64	30.727	31.292	30.888	30.97	1067.384	1102.946	1079.953	1088.928	1087.892	1090.961	1093.269	546.964	0	327.82	57.619	277.828	67.368	253.726	1.379	-0.179	0.201	-0.093	0.011	-0.077	-0.037	67.306	40.043
Cpd0187	1	EC25 (mmol/ac)_TP	Glycine max	123-1b	14 D	10.395	0.784	3.913	1.381	1.24	1.123	0.531	175.644	167.803	174.623	167.734	173.941	167.396	173.075	38.793	30.497	36.418	30.44	35.665	30.631	35.056	1219.197	1246.814	1208.555	1242.135	1217.05	1245.155	1226.237	3391.575	0	2860.823	27.566	2616.358	73.345	2385.979	1.049	-0.491	0.035	-0.015	0.074	0.134	0.115	84.301	56.151
Cpd0188	1	EC25 (mmol/ac)_TP	Cucumis sativus	123-1b	14 D	12.718	-7.278	7.309	-4.98	4.115	-3.05	2.124	283.847	247.162	271.276	245.18	260.238	245.572	253.103	57.976	42.03	48.625	42.844	45.905	43.339	44.747	1465.856	1536.823	1496.265	1550.272	1532.555	1570.729	1560.817	1975.29	383.053	1280.714	291.348	908.13	278.687	651.383	10.27	-8.087	6.454	-5.356	3.769	-3.205	1.988	199.314	123.264
Cpd0189	1	EC25 (mmol/ac)_TP	Glycine max	123-1b	21 D	12.732	5.82	8.946	3.872	6.531	2.328	3.922	114.716	110.551	114.512	112.612	115.171	114.265	115.756	24.513	18.908	21.036	19.858	20.395	20.137	20.437	625.813	654.527	638.545	666.151	662.032	682.853	680.926	787.898	166.152	454.266	320.36	403.294	363.74	389.828	1.543	0.144	1.159	0.352	1.211	0.727	1.2	56.194	40.118
Cpd0190	1	EC25 (mmol/ac)_TP	Allium cepa	123-1a	21 D	14.25	5.661	8.883	4.168	6.407	2.969	4.737	122.713	115.806	121.497	118.084	121.904	118.5	122.491	46.401	27.058	36.042	32.23	35.629	32.474	35.918	998.23	1071.282	1021.353	1052.529	1033.439	1061.456	1042.724	941.973	0	660.877	0	514.953	0	455.421	1.399	0.201	0.92	0.344	0.825	0.302	0.762	51.032	29.117
Cpd0191	1	EC25 (mmol/ac)_TP	Allium cepa	123-1b	21 D	11.393	6.259	7.278	3.944	4.823	2.112	2.757	108.214	104.257	107.943	106.363	108.477	107.755	108.852	23.513	17.935	20.027	18.892	19.376	19.151	19.387	574.321	596.323	588.481	609.956	611.002	625.211	625.317	787.898	166.152	468.542	323.547	411.55	368.722	394.54	1.543	0.318	1.068	0.501	1.119	0.773	1.087	56.194	40.764
Cpd0192	1	EC25 (mmol/ac)_TP	Raphanus sativus	123-1b	14 D	18.31	-4.725	13.04	-3.168	9.296	-1.528	6.649	207.113	189.046	201.161	186.569	194.261	185.946	190.14	31.684	28.766	30.773	28.431	29.7	28.362	29.047	968.748	1006.844	984.931	1036.343	1021.081	1055.691	1041.812	1674.915	327.669	1163.735	222.314	820.14	200.963	567.847	8.628	-8.063	6.187	-5.452	3.897	-3.205	2.213	122.58	89.143
Cpd0193	1	EC25 (mmol/ac)_TP	Allium cepa	123-1b	21 D	11.474	5.756	6.687	3.475	4.285	1.949	2.821	137.228	126.635	135.395	128.588	135.447	129.893	135.395	83.073	40.695	51.182	46.083	46.727	46.863	45.781	925.978	967.206	938.214	967.488	958.403	979.471	972.757	1198.097	534.939	910.554	484.351	830.364	443.351	752.445	0.668	-0.132	0.037	-0.079	-0.048	-0.069	-0.074	45.486	23.259
Cpd0194	1	EC25 (mmol/ac)_TP	Cucumis sativus	123-1b	21 D	11.474	5.756	6.687	3.475	4.285	1.949	2.821	137.228	126.635	135.395	128.588	135.447	129.893	135.395	83.073	40.695	51.182	46.083	46.727	46.863	45.781	925.978	967.206	938.214	967.488	958.403	979.471	972.757	1198.097	534.939	910.554	484.351	830.364	443.351	752.445	0.668	-0.132	0.037	-0.079	-0.048	-0.069	-0.074	45.486	23.259
Cpd0195	1	EC25 (mmol/ac)_TP	Glycine max	123-1b	21 D	11.474	5.756	6.687	3.475	4.285	1.949	2.821	137.228	126.635	135.395	128.588	135.447	129.893	135.395	83.073	40.695	51.182	46.083	46.727	46.863	45.781	925.978	967.206	938.214	967.488	958.403	979.471	972.757	1198.097	534.939	910.554	484.351	830.364	443.351	752.445	0.668	-0.132	0.037	-0.079	-0.048	-0.069	-0.074	45.486	23.259
Cpd0196	1	EC25 (mmol/ac)_TP	Zea mays	123-1b	21 D	11.474	5.756	6.687	3.475	4.285	1.949	2.821	137.228	126.635	135.395	128.588	135.447	129.893	135.395	83.073	40.695	51.182	46.083	46.727	46.863	45.781	925.978	967.206	938.214	967.488	958.403	979.471	972.757	1198.097	534.939	910.554	484.351	830.364	443.351	752.445	0.668	-0.132	0.037	-0.079	-0.048	-0.069	-0.074	45.486	23.259
Cpd0197	1	EC25 (mmol/ac)_TP	Lycopersicon esculentum	123-1b	21 D	11.474	5.756	6.687	3.475	4.285	1.949	2.821	137.228	126.635	135.395	128.588	135.447	129.893	135.395	83.073	40.695	51.182	46.083	46.727	46.863	45.781	925.978	967.206	938.214	967.488	958.403	979.471	972.757	1198.097	534.939	910.554	484.351	830.364	443.351	752.445	0.668	-0.132	0.037	-0.079	-0.048	-0.069	-0.074	45.486	23.259
Cpd0198	1	EC25 (mmol/ac)_TP	Lactuca sativa	123-1b	21 D	11.474	5.756	6.687	3.475	4.285	1.949	2.821	137.228	126.635	135.395	128.588	135.447	129.893	135.395	83.073	40.695	51.182	46.083	46.727	46.863	45.781	925.978	967.206	938.214	967.488	958.403	979.471	972.757	1198.097	534.939	910.554	484.351	830.364	443.351	752.445	0.668	-0.132	0.037	-0.079	-0.048	-0.069	-0.074	45.486	23.259
Cpd0199	1	EC25 (mmol/ac)_TP	Brassica oleracea	123-1b	21 D	11.474	5.756	6.687	3.475	4.285	1.949	2.821	137.228	126.635	135.395	128.588	135.447	129.893	135.395	83.073	40.695	51.182	46.083	46.727	46.863	45.781	925.978	967.206	938.214	967.488	958.403	979.471	972.757	1198.097	534.939	910.554	484.351	830.364	443.351	752.445	0.668	-0.132	0.037	-0.079	-0.048	-0.069	-0.074	45.486	23.259
Cpd0200	1	EC25 (mmol/ac)_TP	Avena sativa	123-1b	21 D	11.474	5.756	6.687	3.475	4.285	1.949	2.821	137.228	126.635	135.395	128.588	135.447	129.893	135.395	83.073	40.695	51.182	46.083	46.727	46.863	45.781	925.978	967.206	938.214	967.488	958.403	979.471	972.757	1198.097	534.939	910.554	484.351	830.364	443.351	752.445	0.668	-0.132	0.037	-0.079	-0.048	-0.069	-0.074	45.486	23.259
Cpd0201	1	EC25 (mmol/ac)_TP	Avena sativa	123-1a	14 D	5.013	0.364	2.121	0.297	0.595	0.25	0.319	107.492	99.769	102.93	99.274	101.69	99.566	101.1	30.749	19.54	22.732	20.628	21.368	20.94	21.24	675.465	710.057	703.594	720.809	714.258	720.467	716.469	785.831	0	541.077	5.325	368.682	39.714	254.475	1.355	0.004	0.157	-0.03	-0.122	-0.121	-0.142	55.472	32.003
Cpd0202	1	EC25 (mmol/ac)_TP	Glycine max	123-1a	21 D	14.493	0.083	9.528	1.212	5.38	0.883	2.741	222.961	195.484	215.264	197.202	206.559	198.257	201.977	46.675	37.557	41.869	35.775	38.69	35.69	37.232	1458.144	1514.151	1503.574	1590.379	1598.277	1641.677	1641.388	2029.102	55.384	1410.203	29.077	979.002	104.115	687.545	0.162	0.023	0.058	0.054	0.02	0.03	-0.017	112.111	53.322
Cpd0203	1	EC25 (mmol/ac)_TP	Cucumis sativus	123-1a	14 D	9.053	1.561	3.897	2.08	2.125	1.397	1.486	120.644	115.8	118.205	116.507	117.366	116.184	116.575	32.695	21.905	25.024	23.917	23.951	23.638	23.607	722.475	756.637	735.994	745.623	746.642	752.642	755.65	531.796	24.921	371.713	97.803	297.558	124.03	246.778	1.877	0.556	0.796	0.45	0.579	0.311	0.454	62.122	45.188
Cpd0204	1	EC25 (mmol/ac)_TP	Glycine max	123-1b	14 D	15.018	2.789	8.361	1.843	4.042	1.409	2.432	230.645	220.433	226.74	220.451	225.352	220.74	225.044	40.934	41.282	39.742	40.686	39.479	40.621	39.641	1546.096	1593.763	1556.239	1614.665	1595.255	1632.531	1616.928	2204.546	614.817	1604.47	693.953	1406.56	780.005	1291.94	1.109	1.293	0.403	0.747	0.319	0.524	0.324	126.451	91.792
Cpd0205	1	EC25 (mmol/ac)_TP	Zea mays	123-1b	14 D	15.018	2.789	8.361	1.843	4.042	1.409	2.432	230.645	220.433	226.74	220.451	225.352	220.74	225.044	40.934	41.282	39.742	40.686	39.479	40.621	39.641	1546.096	1593.763	1556.239	1614.665	1595.255	1632.531	1616.928	2204.546	614.817	1604.47	693.953	1406.56	780.005	1291.94	1.109	1.293	0.403	0.747	0.319	0.524	0.324	126.451	91.792
Cpd0206	1	EC25 (mmol/ac)_TP	Lactuca sativa	123-1a	14 D	5.668	2.649	2.461	1.654	1.481	1.35	1.246	99.569	93.7	97.443	95.612	96.888	95.685	96.45	29.56	18.627	21.939	20.809	20.907	20.589	20.62	645.504	674.79	657.291	666.862	665.38	671.3	671.786	436.106	0	284.549	7.236	236.021	13.852	195.872	1.592	-0.155	0.324	0.174	0.146	0.119	0.068	41.046	22.466
Cpd0207	1	EC25 (mmol/ac)_TP	Glycine max	123-1a	14 D	10.399	4.637	6.444	3.046	4.394	1.732	3.192	109.434	103.315	108.472	105.021	109.064	105.926	109.362	59.527	22.616	32.809	25.419	29.852	26.193	29.335	759.506	797.61	774.287	788.882	784.55	797.175	793.125	737.988	0	489.285	0	414.613	0	383.944	0.524	0.024	0.649	0.07	0.665	0.1	0.677	42.15	26.078
Cpd0208	1	EC25 (mmol/ac)_TP	Avena sativa	123-1b	14 D	5.013	0.364	2.121	0.297	0.595	0.25	0.319	107.492	99.769	102.93	99.274	101.69	99.566	101.1	30.749	19.54	22.732	20.628	21.368	20.94	21.24	675.465	710.057	703.594	720.809	714.258	720.467	716.469	785.831	0	541.077	5.325	368.682	39.714	254.475	1.355	0.004	0.157	-0.03	-0.122	-0.121	-0.142	55.472	32.003
Cpd0209	1	EC25 (mmol/ac)_TP	Cucumis sativus	123-1a	14 D	10.395	0.784	3.913	1.381	1.24	1.123	0.531	175.644	167.803	174.623	167.734	173.941	167.396	173.075	38.793	30.497	36.418	30.44	35.665	30.631	35.056	1219.197	1246.814	1208.555	1242.135	1217.05	1245.155	1226.237	3391.575	0	2860.823	27.566	2616.358	73.345	2385.979	1.049	-0.491	0.035	-0.015	0.074	0.134	0.115	84.301	56.151
Cpd0210	1	EC25 (mmol/ac)_TP	Lactuca sativa	123-1a	21 D	8.809	2.25	3.963	1.858	2.781	1.858	2.567	171.346	162.452	167.28	165.153	166.093	165.267	165.601	40.524	29.149	32.64	30.727	31.292	30.888	30.97	1067.384	1102.946	1079.953	1088.928	1087.892	1090.961	1093.269	546.964	0	327.82	57.619	277.828	67.368	253.726	1.379	-0.179	0.201	-0.093	0.011	-0.077	-0.037	67.306	40.043
Cpd0211	1	EC25 (mmol/ac)_TP	Zea mays	123-1b	14 D	22.945	-1.037	17.009	0.932	11.986	2.446	7.947	166.094	161.533	163.44	159.695	161.244	158.968	160.39	25.178	24.473	24.808	24.23	24.493	24.139	24.368	925.217	975.001	944.058	994.42	984.774	1018.177	1011.654	1809.138	327.669	1201.147	234.101	877.85	242.499	636.979	8.697	-8.086	6.4	-5.266	4.037	-2.833	2.391	75.059	67.53
Cpd0212	1	EC25 (mmol/ac)_TP	Zea mays	123-1b	21 D	16.475	4.375	10.669	4.37	8.114	4.17	6.716	140.432	137.249	139.405	138.285	138.34	137.637	137.525	28.622	23.561	25.922	23.759	24.034	23.552	23.513	923.24	950.01	949.96	978.103	982.705	996.56	998.209	387.075	0	229.233	5.619	169.224	20.247	125.008	0.84	-0.23	0.743	0.088	0.638	0.086	0.554	42.894	30.694
Cpd0213	1	EC25 (mmol/ac)_TP	Cucumis sativus	123-1a	21 D	19.533	-0.137	15.353	0.708	11.309	1.417	7.723	192.654	183.295	189.949	181.981	187.224	181.316	185.828	35.214	36.563	34.221	35.165	33.472	34.389	33.196	1239.985	1287.973	1256.764	1320.864	1304.781	1354.926	1338.28	3004.949	963.515	2163.268	724.055	1686.658	656.584	1368.845	8.859	-8.091	6.231	-5.383	4.017	-3.077	2.44	107.968	86.523
Cpd0214	1	EC25 (mmol/ac)_TP	Glycine max	123-1a	14 D	10.896	4.069	7.038	4.541	5.696	4.19	4.952	160.087	155.702	157.413	156.767	156.866	156.7	156.654	31.567	25.898	27.578	26.644	26.759	26.564	26.515	1213.617	1265.554	1225.184	1241.969	1236.396	1243.256	1241.2	765.862	42.365	399.895	82.838	323.402	107.013	284.892	1.333	0.253	0.52	0.381	0.385	0.366	0.366	49.544	35.414
Cpd0215	1	EC25 (mmol/ac)_TP	Raphanus sativus	123-1b	14 D	19.738	-0.227	15.255	0.35	10.922	0.94	7.202	207.113	189.046	201.191	187.127	194.491	186.587	190.658	31.684	28.766	30.777	28.505	29.731	28.448	29.118	919.786	948.919	941.125	990.994	992.545	1025.767	1022.687	1674.915	327.669	1163.735	222.361	820.425	201.332	568.281	8.628	-8.063	6.187	-5.458	3.914	-3.209	2.339	122.58	89.143
Cpd0216	1	EC25 (mmol/ac)_TP	Zea mays	123-1a	14 D	5.013	0.364	2.121	0.297	0.595	0.25	0.319	107.492	99.769	102.93	99.274	101.69	99.566	101.1	30.749	19.54	22.732	20.628	21.368	20.94	21.24	675.465	710.057	703.594	720.809	714.258	720.467	716.469	785.831	0	541.077	5.325	368.682	39.714	254.475	1.355	0.004	0.157	-0.03	-0.122	-0.121	-0.142	55.472	32.003
Cpd0217	1	EC25 (mmol/ac)_TP	Glycine max	123-1b	28 D	9.059	5.274	5.847	5.189	5.067	4.78	4.557	147.081	142.697	144.392	143.403	143.878	143.453	143.738	29.567	23.898	25.575	24.587	24.76	24.533	24.566	1021.027	1053.332	1028.347	1035.441	1034.496	1039.466	1041.53	765.862	42.365	399.895	83.745	320.035	111.934	277.423	1.333	0.253	0.54	0.304	0.39	0.31	0.342	49.544	35.414
Cpd0218	1	EC25 (mmol/ac)_TP	Lactuca sativa	123-1b	28 D	9.059	5.274	5.847	5.189	5.067	4.78	4.557	147.081	142.697	144.392	143.403	143.878	143.453	143.738	29.567	23.898	25.575	24.587	24.76	24.533	24.566	1021.027	1053.332	1028.347	1035.441	1034.496	1039.466	1041.53	765.862	42.365	399.895	83.745	320.035	111.934	277.423	1.333	0.253	0.54	0.304	0.39	0.31	0.342	49.544	35.414
Cpd0219	1	EC25 (mmol/ac)_TP	Glycine max	123-1a	14 D	15.088	4.954	10.111	3.331	7.174	2.112	4.954	171.493	162.087	168.786	165.446	168.073	166.766	167.593	40.469	29.029	32.716	30.682	31.469	31.181	31.325	1232.394	1295.791	1255.26	1301.17	1290.727	1320.82	1318.26	625.038	26.698	422.016	70.373	334.886	92.716	272.841	1.635	-0.249	0.363	-0.289	0.213	-0.293	0.145	73.955	45.38
Cpd0220	1	EC25 (mmol/ac)_TP	Zea mays	123-1b	21 D	16.042	4.167	10.182	3.575	6.779	2.359	4.046	117.889	115.281	118.323	117.287	119.604	118.925	120.264	23.928	21.225	21.926	20.988	21.257	20.997	21.233	756.954	783.967	775.687	806.645	805.304	828.495	827.886	1427.988	166.152	900.043	492.376	710.387	598.204	655.819	1.307	0.017	1.15	0.526	1.344	0.952	1.429	46.208	35.082
Cpd0221	1	EC25 (mmol/ac)_TP	Glycine max	123-1a	21 D	9.235	4.235	6.351	3.18	4.851	2.693	3.96	212.445	188.815	205.701	192.461	201.257	193.284	198.729	38.765	31.425	35.848	33.401	34.889	34.023	34.487	1109.096	1145.54	1112.624	1147.207	1131.781	1152.606	1141.729	1516.877	110.768	1002.947	263.669	830.063	357.261	724.301	0.458	0.291	0.631	0.263	0.549	0.258	0.456	114.754	61.938
Cpd0222	1	EC25 (mmol/ac)_TP	Cucumis sativus	123-1b	14 D	19.738	-0.227	15.255	0.35	10.922	0.94	7.202	207.113	189.046	201.191	187.127	194.491	186.587	190.658	31.684	28.766	30.777	28.505	29.731	28.448	29.118	919.786	948.919	941.125	990.994	992.545	1025.767	1022.687	1674.915	327.669	1163.735	222.361	820.425	201.332	568.281	8.628	-8.063	6.187	-5.458	3.914	-3.209	2.339	122.58	89.143
Cpd0223	1	EC25 (mmol/ac)_TP	Lycopersicon esculentum	123-1b	28 D	9.059	5.274	5.847	5.189	5.067	4.78	4.557	147.081	142.697	144.392	143.403	143.878	143.453	143.738	29.567	23.898	25.575	24.587	24.76	24.533	24.566	1021.027	1053.332	1028.347	1035.441	1034.496	1039.466	1041.53	765.862	42.365	399.895	83.745	320.035	111.934	277.423	1.333	0.253	0.54	0.304	0.39	0.31	0.342	49.544	35.414
Cpd0224	1	EC25 (mmol/ac)_TP	Lycopersicon esculentum	123-1b	21 D	13.877	5.127	7.849	5.175	5.683	4.752	4.668	133.929	129.821	133.265	130.912	132.535	130.696	131.615	27.622	22.422	24.977	22.634	23.147	22.5	22.603	830.375	850.527	852.241	874.387	882.395	892.465	898.136	387.075	0	226.793	0.362	193.817	2.354	158.409	0.84	-0.253	0.579	0.071	0.491	0.124	0.42	42.894	29.147
Cpd0225	1	EC25 (mmol/ac)_TP	Cucumis sativus	123-1b	21 D	19.738	0.087	14.457	1.417	10.143	2.207	6.701	207.113	189.046	201.295	186.517	194.673	186.034	190.837	31.684	28.766	30.791	28.424	29.755	28.374	29.142	911.371	941.636	933.059	979.106	980.229	1009.994	1009.166	1674.915	327.669	1163.735	222.411	820.425	201.434	568.291	8.628	-8.063	6.184	-5.452	3.919	-3.162	2.247	122.58	89.143
Cpd0226	1	EC25 (mmol/ac)_TP	Cucumis sativus	123-1a	14 D	5.013	0.364	2.121	0.297	0.595	0.25	0.319	107.492	99.769	102.93	99.274	101.69	99.566	101.1	30.749	19.54	22.732	20.628	21.368	20.94	21.24	675.465	710.057	703.594	720.809	714.258	720.467	716.469	785.831	0	541.077	5.325	368.682	39.714	254.475	1.355	0.004	0.157	-0.03	-0.122	-0.121	-0.142	55.472	32.003
Cpd0227	1	EC25 (mmol/ac)_TP	Zea mays	123-1b	14 D	5.69	1.613	2.946	0.977	1.092	0.718	0.683	175.095	156.834	169.035	157.328	164.537	158.064	161.416	34.073	26.149	29.463	26.843	28.506	26.988	27.863	1023.439	1055.8	1043.233	1063.641	1058.991	1070.235	1068.016	599.373	26.698	315.198	80.066	219.796	103.656	184.122	1.077	0.485	0.334	0.082	0.091	-0.011	0.054	97.065	55.217
Cpd0228	1	EC25 (mmol/ac)_TP	Cucumis sativus	123-1b	14 D	22.945	-1.037	17.009	0.932	11.986	2.446	7.947	166.094	161.533	163.44	159.695	161.244	158.968	160.39	25.178	24.473	24.808	24.23	24.493	24.139	24.368	925.217	975.001	944.058	994.42	984.774	1018.177	1011.654	1809.138	327.669	1201.147	234.101	877.85	242.499	636.979	8.697	-8.086	6.4	-5.266	4.037	-2.833	2.391	75.059	67.53
Cpd0229	1	EC25 (mmol/ac)_TP	Brassica oleracea	123-1a	21 D	16.475	4.375	10.669	4.37	8.114	4.17	6.716	140.432	137.249	139.405	138.285	138.34	137.637	137.525	28.622	23.561	25.922	23.759	24.034	23.552	23.513	923.24	950.01	949.96	978.103	982.705	996.56	998.209	387.075	0	229.233	5.619	169.224	20.247	125.008	0.84	-0.23	0.743	0.088	0.638	0.086	0.554	42.894	30.694
Cpd0230	1	EC25 (mmol/ac)_TP	Glycine max	123-1a	21 D	14.703	4.607	8.514	3.647	5.071	2.142	2.896	111.387	108.987	111.754	111.037	112.904	112.401	113.355	22.928	20.253	20.917	20.023	20.237	20.008	20.183	703.652	723.809	723.795	748.276	752.091	767.895	768.99	1427.988	166.152	914.319	495.563	719.557	603.64	661.934	1.307	0.191	1.059	0.675	1.253	1.003	1.317	46.208	35.728
Cpd0231	1	EC25 (mmol/ac)_TP	Brassica oleracea	123-1b	28 D	9.059	5.274	5.847	5.189	5.067	4.78	4.557	147.081	142.697	144.392	143.403	143.878	143.453	143.738	29.567	23.898	25.575	24.587	24.76	24.533	24.566	1021.027	1053.332	1028.347	1035.441	1034.496	1039.466	1041.53	765.862	42.365	399.895	83.745	320.035	111.934	277.423	1.333	0.253	0.54	0.304	0.39	0.31	0.342	49.544	35.414
Cpd0232	1	EC25 (mmol/ac)_TP	Zea mays	123-1b	21 D	9.029	2.301	4.452	1.712	2.204	1.422	1.435	108.81	104.263	106.54	105.704	105.857	105.612	105.322	30.92	20.167	23.277	22.294	22.228	22.05	21.924	700.763	737.213	712.303	723.313	722.189	727.235	730.121	446.603	0	333.428	6.891	282.031	13.392	238.063	1.853	0.893	0.447	0.754	0.235	0.551	0.157	50.288	35.063
Cpd0233	1	EC25 (mmol/ac)_TP	Zea mays	123-1a	28 D	15.694	5.489	10.142	4.048	6.888	2.584	4.251	123.067	120.215	122.536	121.378	123.407	122.725	124.118	18.574	18.215	18.498	18.35	18.611	18.522	18.707	579.606	601.521	593.949	620.992	618.251	637.097	634.621	873.091	166.152	557.565	369.883	489.06	433.6	469.577	1.308	-0.022	1.231	0.569	1.432	1.028	1.517	58.042	44.95
Cpd0234	1	EC25 (mmol/ac)_TP	Zea mays	123-1a	21 D	16.042	4.167	10.182	3.575	6.779	2.359	4.046	117.889	115.281	118.323	117.287	119.604	118.925	120.264	23.928	21.225	21.926	20.988	21.257	20.997	21.233	756.954	783.967	775.687	806.645	805.304	828.495	827.886	1427.988	166.152	900.043	492.376	710.387	598.204	655.819	1.307	0.017	1.15	0.526	1.344	0.952	1.429	46.208	35.082
Cpd0235	1	EC25 (mmol/ac)_TP	Brassica oleracea	123-1a	21 D	21.242	-1.912	13.681	1.224	9.993	2.299	7.102	159.592	155.031	156.777	153.478	154.767	152.759	153.797	24.178	23.473	23.786	23.268	23.497	23.179	23.355	863.965	901.894	889.228	917.894	918.846	938.636	938.942	1809.138	327.669	1201.147	232.674	864.944	237.718	624.306	8.697	-8.086	6.283	-5.036	3.942	-2.765	2.392	75.059	67.53
Cpd0236	1	EC25 (mmol/ac)_TP	Glycine max	123-1b	21 D	3.038	-0.225	1.636	-0.008	0.961	-0.001	0.685	96.975	95.791	97.373	96.342	97.52	96.568	97.497	33.103	22.931	28.513	22.682	26.638	22.703	25.803	1161.992	1162.062	1133.578	1133.436	1116.522	1116.969	1107.065	2809.794	0	2307.701	66.094	2035.679	131.917	1852.147	0.036	0.025	0.078	-0.029	0.076	-0.044	0.067	18.483	13.566
Cpd0237	1	EC25 (mmol/ac)_TP	Lactuca sativa	123-1b	21 D	11.393	6.259	7.278	3.944	4.823	2.112	2.757	108.214	104.257	107.943	106.363	108.477	107.755	108.852	23.513	17.935	20.027	18.892	19.376	19.151	19.387	574.321	596.323	588.481	609.956	611.002	625.211	625.317	787.898	166.152	468.542	323.547	411.55	368.722	394.54	1.543	0.318	1.068	0.501	1.119	0.773	1.087	56.194	40.764
Cpd0238	1	EC25 (mmol/ac)_TP	Brassica oleracea	123-1a	21 D	19.533	-0.137	15.353	0.708	11.309	1.417	7.723	192.654	183.295	189.949	181.981	187.224	181.316	185.828	35.214	36.563	34.221	35.165	33.472	34.389	33.196	1239.985	1287.973	1256.764	1320.864	1304.781	1354.926	1338.28	3004.949	963.515	2163.268	724.055	1686.658	656.584	1368.845	8.859	-8.091	6.231	-5.383	4.017	-3.077	2.44	107.968	86.523
Cpd0239	1	EC25 (mmol/ac)_TP	Avena sativa	123-1a	14 D	5.69	1.613	2.946	0.977	1.092	0.718	0.683	175.095	156.834	169.035	157.328	164.537	158.064	161.416	34.073	26.149	29.463	26.843	28.506	26.988	27.863	1023.439	1055.8	1043.233	1063.641	1058.991	1070.235	1068.016	599.373	26.698	315.198	80.066	219.796	103.656	184.122	1.077	0.485	0.334	0.082	0.091	-0.011	0.054	97.065	55.217
Cpd0240	1	EC25 (mmol/ac)_TP	Avena sativa	123-1b	21 D	8.809	2.25	3.963	1.858	2.781	1.858	2.567	171.346	162.452	167.28	165.153	166.093	165.267	165.601	40.524	29.149	32.64	30.727	31.292	30.888	30.97	1067.384	1102.946	1079.953	1088.928	1087.892	1090.961	1093.269	546.964	0	327.82	57.619	277.828	67.368	253.726	1.379	-0.179	0.201	-0.093	0.011	-0.077	-0.037	67.306	40.043
Cpd0241	1	EC25 (mmol/ac)_TP	Cucumis sativus	123-1a	14 D	9.029	2.301	4.452	1.712	2.204	1.422	1.435	108.81	104.263	106.54	105.704	105.857	105.612	105.322	30.92	20.167	23.277	22.294	22.228	22.05	21.924	700.763	737.213	712.303	723.313	722.189	727.235	730.121	446.603	0	333.428	6.891	282.031	13.392	238.063	1.853	0.893	0.447	0.754	0.235	0.551	0.157	50.288	35.063
Cpd0242	1	EC25 (mmol/ac)_TP	Zea mays	123-1a	21 D	14.493	0.083	9.528	1.212	5.38	0.883	2.741	222.961	195.484	215.264	197.202	206.559	198.257	201.977	46.675	37.557	41.869	35.775	38.69	35.69	37.232	1458.144	1514.151	1503.574	1590.379	1598.277	1641.677	1641.388	2029.102	55.384	1410.203	29.077	979.002	104.115	687.545	0.162	0.023	0.058	0.054	0.02	0.03	-0.017	112.111	53.322
Cpd0243	1	EC25 (mmol/ac)_TP	Brassica oleracea	123-1a	21 D	14.703	4.607	8.514	3.647	5.071	2.142	2.896	111.387	108.987	111.754	111.037	112.904	112.401	113.355	22.928	20.253	20.917	20.023	20.237	20.008	20.183	703.652	723.809	723.795	748.276	752.091	767.895	768.99	1427.988	166.152	914.319	495.563	719.557	603.64	661.934	1.307	0.191	1.059	0.675	1.253	1.003	1.317	46.208	35.728
Cpd0244	1	EC25 (mmol/ac)_TP	Zea mays	123-1b	21 D	14.493	0.083	9.528	1.212	5.38	0.883	2.741	222.961	195.484	215.264	197.202	206.559	198.257	201.977	46.675	37.557	41.869	35.775	38.69	35.69	37.232	1458.144	1514.151	1503.574	1590.379	1598.277	1641.677	1641.388	2029.102	55.384	1410.203	29.077	979.002	104.115	687.545	0.162	0.023	0.058	0.054	0.02	0.03	-0.017	112.111	53.322
Cpd0245	1	EC25 (mmol/ac)_TP	Cucumis sativus	123-1a	14 D	5.69	1.613	2.946	0.977	1.092	0.718	0.683	175.095	156.834	169.035	157.328	164.537	158.064	161.416	34.073	26.149	29.463	26.843	28.506	26.988	27.863	1023.439	1055.8	1043.233	1063.641	1058.991	1070.235	1068.016	599.373	26.698	315.198	80.066	219.796	103.656	184.122	1.077	0.485	0.334	0.082	0.091	-0.011	0.054	97.065	55.217
Cpd0246	1	EC25 (mmol/ac)_TP	Allium cepa	123-1a	21 D	10.581	5.559	6.501	5.052	5.237	4.265	4.285	168.901	162.374	165.61	163.407	165.116	163.911	164.818	40.055	29.03	32.267	30.25	31.06	30.58	30.868	1206.153	1237.824	1220.405	1238.95	1239.762	1254.831	1259.417	526.995	42.365	376.689	90.304	317.009	116.226	276.285	1.919	0.219	0.605	0.254	0.37	0.252	0.291	71.363	49.588
Cpd0247	1	EC25 (mmol/ac)_TP	Allium cepa	123-1a	21 D	8.969	6.729	7.804	6.619	7.018	6.151	6.27	121.352	117.799	121.143	118.451	121.134	119.129	121.197	18.494	18.011	18.468	18.098	18.467	18.194	18.478	669.148	679.202	667.675	677.411	671.169	678.321	674.361	580.827	0	474.672	7.236	401.581	15.767	341.024	0.523	0.018	0.421	0.236	0.45	0.334	0.474	30.317	18.53
Cpd0248	1	EC25 (mmol/ac)_TP	Glycine max	123-1a	21 D	16.042	4.167	10.182	3.575	6.779	2.359	4.046	117.889	115.281	118.323	117.287	119.604	118.925	120.264	23.928	21.225	21.926	20.988	21.257	20.997	21.233	756.954	783.967	775.687	806.645	805.304	828.495	827.886	1427.988	166.152	900.043	492.376	710.387	598.204	655.819	1.307	0.017	1.15	0.526	1.344	0.952	1.429	46.208	35.082
Cpd0249	1	EC25 (mmol/ac)_TP	Zea mays	123-1a	21 D	19.523	12.663	12.011	10.437	9.536	8.586	7.957	161.941	157.165	160.355	157.102	160.271	157.493	160.422	30.811	27.068	29.584	26.943	29.101	26.797	28.585	1035.349	1062.121	1053.295	1090.787	1082.415	1114.316	1100.505	1452.774	111.037	638.258	57.832	525.161	60.634	479.334	0.125	0.179	0.303	0.291	0.326	0.271	0.292	44.742	30.909
Cpd0250	1	EC25 (mmol/ac)_TP	Allium cepa	123-1a	21 D	24.624	13.657	19.919	14.225	18.793	14.07	17.939	149.954	147.241	149.902	148.345	149.793	148.934	150.081	22.909	22.522	22.903	22.678	22.888	22.763	22.932	788.28	823.709	797.122	820.641	805.988	823.771	812.596	180.883	0	84.356	16.768	68.137	21.493	59.098	0.048	0.117	0.191	0.135	0.204	0.161	0.239	32.909	24.31
Cpd0251	1	EC25 (mmol/ac)_TP	Cucumis sativus	123-1a	21 D	24.624	13.657	19.919	14.225	18.793	14.07	17.939	149.954	147.241	149.902	148.345	149.793	148.934	150.081	22.909	22.522	22.903	22.678	22.888	22.763	22.932	788.28	823.709	797.122	820.641	805.988	823.771	812.596	180.883	0	84.356	16.768	68.137	21.493	59.098	0.048	0.117	0.191	0.135	0.204	0.161	0.239	32.909	24.31
Cpd0252	1	EC25 (mmol/ac)_TP	Lycopersicon esculentum	123-1a	21 D	24.624	13.657	19.919	14.225	18.793	14.07	17.939	149.954	147.241	149.902	148.345	149.793	148.934	150.081	22.909	22.522	22.903	22.678	22.888	22.763	22.932	788.28	823.709	797.122	820.641	805.988	823.771	812.596	180.883	0	84.356	16.768	68.137	21.493	59.098	0.048	0.117	0.191	0.135	0.204	0.161	0.239	32.909	24.31
Cpd0253	1	EC25 (mmol/ac)_TP	Zea mays	123-1a	21 D	24.624	13.657	19.919	14.225	18.793	14.07	17.939	149.954	147.241	149.902	148.345	149.793	148.934	150.081	22.909	22.522	22.903	22.678	22.888	22.763	22.932	788.28	823.709	797.122	820.641	805.988	823.771	812.596	180.883	0	84.356	16.768	68.137	21.493	59.098	0.048	0.117	0.191	0.135	0.204	0.161	0.239	32.909	24.31
Cpd0254	1	EC25 (mmol/ac)_TP	Avena sativa	123-1a	21 D	24.624	13.657	19.919	14.225	18.793	14.07	17.939	149.954	147.241	149.902	148.345	149.793	148.934	150.081	22.909	22.522	22.903	22.678	22.888	22.763	22.932	788.28	823.709	797.122	820.641	805.988	823.771	812.596	180.883	0	84.356	16.768	68.137	21.493	59.098	0.048	0.117	0.191	0.135	0.204	0.161	0.239	32.909	24.31
Cpd0255	1	EC25 (mmol/ac)_TP	Avena sativa	123-1b	21 D	14.703	4.607	8.514	3.647	5.071	2.142	2.896	111.387	108.987	111.754	111.037	112.904	112.401	113.355	22.928	20.253	20.917	20.023	20.237	20.008	20.183	703.652	723.809	723.795	748.276	752.091	767.895	768.99	1427.988	166.152	914.319	495.563	719.557	603.64	661.934	1.307	0.191	1.059	0.675	1.253	1.003	1.317	46.208	35.728
Cpd0256	1	EC25 (mmol/ac)_TP	Lycopersicon esculentum	123-1a	21 D	14.703	4.607	8.514	3.647	5.071	2.142	2.896	111.387	108.987	111.754	111.037	112.904	112.401	113.355	22.928	20.253	20.917	20.023	20.237	20.008	20.183	703.652	723.809	723.795	748.276	752.091	767.895	768.99	1427.988	166.152	914.319	495.563	719.557	603.64	661.934	1.307	0.191	1.059	0.675	1.253	1.003	1.317	46.208	35.728
Cpd0257	1	EC25 (mmol/ac)_TP	Glycine max	123-1b	28 D	11.994	8.894	7.795	6.719	5.851	5.079	4.641	86.254	84.38	86.515	85.551	87.733	86.44	88.559	19.262	15.794	18.187	16.006	18.091	16.223	18.139	514.303	522.088	517.786	529.26	528.891	538.097	537.082	941.973	0	666.479	0	612.201	0	580.973	0.262	0.462	0.25	0.43	0.302	0.447	0.343	21.075	15.3
Cpd0258	1	EC25 (mmol/ac)_TP	Lycopersicon esculentum	123-1a	21 D	16.475	4.375	10.669	4.37	8.114	4.17	6.716	140.432	137.249	139.405	138.285	138.34	137.637	137.525	28.622	23.561	25.922	23.759	24.034	23.552	23.513	923.24	950.01	949.96	978.103	982.705	996.56	998.209	387.075	0	229.233	5.619	169.224	20.247	125.008	0.84	-0.23	0.743	0.088	0.638	0.086	0.554	42.894	30.694
Cpd0259	1	EC25 (mmol/ac)_TP	Allium cepa	123-1a	21 D	8.809	2.25	3.963	1.858	2.781	1.858	2.567	171.346	162.452	167.28	165.153	166.093	165.267	165.601	40.524	29.149	32.64	30.727	31.292	30.888	30.97	1067.384	1102.946	1079.953	1088.928	1087.892	1090.961	1093.269	546.964	0	327.82	57.619	277.828	67.368	253.726	1.379	-0.179	0.201	-0.093	0.011	-0.077	-0.037	67.306	40.043
Cpd0260	1	EC25 (mmol/ac)_TP	Lycopersicon esculentum	123-1a	14 D	9.053	1.561	3.897	2.08	2.125	1.397	1.486	120.644	115.8	118.205	116.507	117.366	116.184	116.575	32.695	21.905	25.024	23.917	23.951	23.638	23.607	722.475	756.637	735.994	745.623	746.642	752.642	755.65	531.796	24.921	371.713	97.803	297.558	124.03	246.778	1.877	0.556	0.796	0.45	0.579	0.311	0.454	62.122	45.188
Cpd0261	1	EC25 (mmol/ac)_TP	Brassica oleracea	123-1b	14 D	22.945	-1.037	17.009	0.932	11.986	2.446	7.947	166.094	161.533	163.44	159.695	161.244	158.968	160.39	25.178	24.473	24.808	24.23	24.493	24.139	24.368	925.217	975.001	944.058	994.42	984.774	1018.177	1011.654	1809.138	327.669	1201.147	234.101	877.85	242.499	636.979	8.697	-8.086	6.4	-5.266	4.037	-2.833	2.391	75.059	67.53
Cpd0262	1	EC25 (mmol/ac)_TP	Glycine max	123-1a	21 D	13.877	5.127	7.849	5.175	5.683	4.752	4.668	133.929	129.821	133.265	130.912	132.535	130.696	131.615	27.622	22.422	24.977	22.634	23.147	22.5	22.603	830.375	850.527	852.241	874.387	882.395	892.465	898.136	387.075	0	226.793	0.362	193.817	2.354	158.409	0.84	-0.253	0.579	0.071	0.491	0.124	0.42	42.894	29.147
Cpd0263	1	EC25 (mmol/ac)_TP	Avena sativa	123-1a	21 D	8.809	2.25	3.963	1.858	2.781	1.858	2.567	171.346	162.452	167.28	165.153	166.093	165.267	165.601	40.524	29.149	32.64	30.727	31.292	30.888	30.97	1067.384	1102.946	1079.953	1088.928	1087.892	1090.961	1093.269	546.964	0	327.82	57.619	277.828	67.368	253.726	1.379	-0.179	0.201	-0.093	0.011	-0.077	-0.037	67.306	40.043
Cpd0264	1	EC25 (mmol/ac)_TP	Glycine max	123-1a	21 D	10.581	5.559	6.501	5.052	5.237	4.265	4.285	168.901	162.374	165.61	163.407	165.116	163.911	164.818	40.055	29.03	32.267	30.25	31.06	30.58	30.868	1206.153	1237.824	1220.405	1238.95	1239.762	1254.831	1259.417	526.995	42.365	376.689	90.304	317.009	116.226	276.285	1.919	0.219	0.605	0.254	0.37	0.252	0.291	71.363	49.588
Cpd0265	1	EC25 (mmol/ac)_TP	Glycine max	123-1a	14 D	22.945	-1.037	17.009	0.932	11.986	2.446	7.947	166.094	161.533	163.44	159.695	161.244	158.968	160.39	25.178	24.473	24.808	24.23	24.493	24.139	24.368	925.217	975.001	944.058	994.42	984.774	1018.177	1011.654	1809.138	327.669	1201.147	234.101	877.85	242.499	636.979	8.697	-8.086	6.4	-5.266	4.037	-2.833	2.391	75.059	67.53
Cpd0266	1	EC25 (mmol/ac)_TP	Zea mays	123-1b	21 D	9.053	1.561	3.897	2.08	2.125	1.397	1.486	120.644	115.8	118.205	116.507	117.366	116.184	116.575	32.695	21.905	25.024	23.917	23.951	23.638	23.607	722.475	756.637	735.994	745.623	746.642	752.642	755.65	531.796	24.921	371.713	97.803	297.558	124.03	246.778	1.877	0.556	0.796	0.45	0.579	0.311	0.454	62.122	45.188
Cpd0267	1	EC25 (mmol/ac)_TP	Glycine max	123-1a	21 D	14.014	4.264	10.679	2.255	8.028	0.93	6.165	134.9	129.077	134.274	131.166	135.131	132.335	136.279	20.349	19.547	20.261	19.833	20.382	19.994	20.545	706.112	749.671	715.025	754.277	730.888	759.659	738.966	1578.296	139.104	832.323	388.522	647.484	418.37	614.784	0.954	-0.001	0.852	0.035	1.001	0.106	1.093	69.875	51.021
Cpd0268	1	EC25 (mmol/ac)_TP	Zea mays	123-1a	21 D	14.014	4.264	10.679	2.255	8.028	0.93	6.165	134.9	129.077	134.274	131.166	135.131	132.335	136.279	20.349	19.547	20.261	19.833	20.382	19.994	20.545	706.112	749.671	715.025	754.277	730.888	759.659	738.966	1578.296	139.104	832.323	388.522	647.484	418.37	614.784	0.954	-0.001	0.852	0.035	1.001	0.106	1.093	69.875	51.021
Cpd0269	1	EC25 (mmol/ac)_TP	Avena sativa	123-1a	21 D	14.014	4.264	10.679	2.255	8.028	0.93	6.165	134.9	129.077	134.274	131.166	135.131	132.335	136.279	20.349	19.547	20.261	19.833	20.382	19.994	20.545	706.112	749.671	715.025	754.277	730.888	759.659	738.966	1578.296	139.104	832.323	388.522	647.484	418.37	614.784	0.954	-0.001	0.852	0.035	1.001	0.106	1.093	69.875	51.021
Cpd0270	1	EC25 (mmol/ac)_TP	Raphanus sativus	123-1a	21 D	13.877	5.127	7.849	5.175	5.683	4.752	4.668	133.929	129.821	133.265	130.912	132.535	130.696	131.615	27.622	22.422	24.977	22.634	23.147	22.5	22.603	830.375	850.527	852.241	874.387	882.395	892.465	898.136	387.075	0	226.793	0.362	193.817	2.354	158.409	0.84	-0.253	0.579	0.071	0.491	0.124	0.42	42.894	29.147
Cpd0271	1	EC25 (mmol/ac)_TP	Allium cepa	123-1b	21 D	14.104	4.839	8.474	3.657	5.571	3.465	4.358	133.929	130.955	132.773	131.557	131.477	130.873	130.482	27.622	22.588	24.902	22.726	22.994	22.529	22.45	854.769	870.17	884.069	911.483	920.295	928.991	931.984	387.075	0	243.484	0.362	200.69	2.42	159.186	0.84	-0.143	0.499	0.213	0.368	0.208	0.295	42.894	31.34
Cpd0272	1	EC25 (mmol/ac)_TP	Zea mays	123-1b	21 D	14.703	4.607	8.514	3.647	5.071	2.142	2.896	111.387	108.987	111.754	111.037	112.904	112.401	113.355	22.928	20.253	20.917	20.023	20.237	20.008	20.183	703.652	723.809	723.795	748.276	752.091	767.895	768.99	1427.988	166.152	914.319	495.563	719.557	603.64	661.934	1.307	0.191	1.059	0.675	1.253	1.003	1.317	46.208	35.728
Cpd0273	1	EC25 (mmol/ac)_TP	Allium cepa	123-1a	14 D	22.945	-1.037	17.009	0.932	11.986	2.446	7.947	166.094	161.533	163.44	159.695	161.244	158.968	160.39	25.178	24.473	24.808	24.23	24.493	24.139	24.368	925.217	975.001	944.058	994.42	984.774	1018.177	1011.654	1809.138	327.669	1201.147	234.101	877.85	242.499	636.979	8.697	-8.086	6.4	-5.266	4.037	-2.833	2.391	75.059	67.53
Cpd0274	1	EC25 (mmol/ac)_TP	Brassica oleracea	123-1b	21 D	14.703	4.607	8.514	3.647	5.071	2.142	2.896	111.387	108.987	111.754	111.037	112.904	112.401	113.355	22.928	20.253	20.917	20.023	20.237	20.008	20.183	703.652	723.809	723.795	748.276	752.091	767.895	768.99	1427.988	166.152	914.319	495.563	719.557	603.64	661.934	1.307	0.191	1.059	0.675	1.253	1.003	1.317	46.208	35.728
Cpd0275	1	EC25 (mmol/ac)_TP	Glycine max	123-1a	21 D	9.181	0.895	2.834	0.769	2.082	0.751	1.719	202.303	181.854	198.763	182.749	196.067	183.315	194.052	51.321	41.16	43.102	41.835	41.267	41.622	40.603	1488.865	1557.884	1505.774	1558.767	1522.761	1568.351	1535.599	1262.865	475.363	916.984	475.447	821.382	461.813	754.637	2.155	-0.264	0.619	-0.073	0.34	-0.02	0.235	124.119	69.85
Cpd0276	1	EC25 (mmol/ac)_TP	Lycopersicon esculentum	123-1b	14 D	5.69	1.613	2.946	0.977	1.092	0.718	0.683	175.095	156.834	169.035	157.328	164.537	158.064	161.416	34.073	26.149	29.463	26.843	28.506	26.988	27.863	1023.439	1055.8	1043.233	1063.641	1058.991	1070.235	1068.016	599.373	26.698	315.198	80.066	219.796	103.656	184.122	1.077	0.485	0.334	0.082	0.091	-0.011	0.054	97.065	55.217
Cpd0277	1	EC25 (mmol/ac)_TP	Lactuca sativa	123-1a	21 D	11.474	5.756	6.687	3.475	4.285	1.949	2.821	137.228	126.635	135.395	128.588	135.447	129.893	135.395	83.073	40.695	51.182	46.083	46.727	46.863	45.781	925.978	967.206	938.214	967.488	958.403	979.471	972.757	1198.097	534.939	910.554	484.351	830.364	443.351	752.445	0.668	-0.132	0.037	-0.079	-0.048	-0.069	-0.074	45.486	23.259
Cpd0278	1	EC25 (mmol/ac)_TP	Brassica oleracea	123-1a	28 D	11.474	5.756	6.687	3.475	4.285	1.949	2.821	137.228	126.635	135.395	128.588	135.447	129.893	135.395	83.073	40.695	51.182	46.083	46.727	46.863	45.781	925.978	967.206	938.214	967.488	958.403	979.471	972.757	1198.097	534.939	910.554	484.351	830.364	443.351	752.445	0.668	-0.132	0.037	-0.079	-0.048	-0.069	-0.074	45.486	23.259
Cpd0279	1	EC25 (mmol/ac)_TP	Zea mays	123-1a	21 D	1.986	-0.066	0.356	0.073	0.121	0.063	0.064	117.905	110.142	114.384	110.452	113.134	110.769	112.262	32.335	21.12	24.521	22.243	22.926	22.199	22.406	894.125	924.394	910.996	926.963	922.697	931.706	929.454	866.79	55.384	556.846	33.23	384.611	63.264	267.15	1.349	-0.223	0.144	-0.074	-0.038	-0.074	-0.076	52.88	30.06
Cpd0280	1	EC25 (mmol/ac)_TP	Avena sativa	123-1a	21 D	19.523	12.663	12.011	10.437	9.536	8.586	7.957	161.941	157.165	160.355	157.102	160.271	157.493	160.422	30.811	27.068	29.584	26.943	29.101	26.797	28.585	1035.349	1062.121	1053.295	1090.787	1082.415	1114.316	1100.505	1452.774	111.037	638.258	57.832	525.161	60.634	479.334	0.125	0.179	0.303	0.291	0.326	0.271	0.292	44.742	30.909
Cpd0281	1	EC25 (mmol/ac)_TP	Glycine max	123-1b	14 D	22.945	-1.037	17.009	0.932	11.986	2.446	7.947	166.094	161.533	163.44	159.695	161.244	158.968	160.39	25.178	24.473	24.808	24.23	24.493	24.139	24.368	925.217	975.001	944.058	994.42	984.774	1018.177	1011.654	1809.138	327.669	1201.147	234.101	877.85	242.499	636.979	8.697	-8.086	6.4	-5.266	4.037	-2.833	2.391	75.059	67.53
Cpd0282	1	EC25 (mmol/ac)_TP	Glycine max	123-1b	21 D	9.053	1.561	3.897	2.08	2.125	1.397	1.486	120.644	115.8	118.205	116.507	117.366	116.184	116.575	32.695	21.905	25.024	23.917	23.951	23.638	23.607	722.475	756.637	735.994	745.623	746.642	752.642	755.65	531.796	24.921	371.713	97.803	297.558	124.03	246.778	1.877	0.556	0.796	0.45	0.579	0.311	0.454	62.122	45.188
Cpd0283	1	EC25 (mmol/ac)_TP	Glycine max	123-1b	21 D	1.986	-0.066	0.356	0.073	0.121	0.063	0.064	117.905	110.142	114.384	110.452	113.134	110.769	112.262	32.335	21.12	24.521	22.243	22.926	22.199	22.406	894.125	924.394	910.996	926.963	922.697	931.706	929.454	866.79	55.384	556.846	33.23	384.611	63.264	267.15	1.349	-0.223	0.144	-0.074	-0.038	-0.074	-0.076	52.88	30.06
Cpd0284	1	EC25 (mmol/ac)_TP	Avena sativa	123-1a	21 D	10.581	5.559	6.501	5.052	5.237	4.265	4.285	168.901	162.374	165.61	163.407	165.116	163.911	164.818	40.055	29.03	32.267	30.25	31.06	30.58	30.868	1206.153	1237.824	1220.405	1238.95	1239.762	1254.831	1259.417	526.995	42.365	376.689	90.304	317.009	116.226	276.285	1.919	0.219	0.605	0.254	0.37	0.252	0.291	71.363	49.588
Cpd0285	1	EC25 (mmol/ac)_TP	Zea mays	123-1b	21 D	15.694	5.489	10.142	4.048	6.888	2.584	4.251	123.067	120.215	122.536	121.378	123.407	122.725	124.118	18.574	18.215	18.498	18.35	18.611	18.522	18.707	579.606	601.521	593.949	620.992	618.251	637.097	634.621	873.091	166.152	557.565	369.883	489.06	433.6	469.577	1.308	-0.022	1.231	0.569	1.432	1.028	1.517	58.042	44.95
Cpd0286	1	EC25 (mmol/ac)_TP	Avena sativa	123-1b	14 D	16.02	1.613	10.257	2.452	8.318	2.901	6.681	127.581	124.366	126.6	125.619	125.392	124.978	124.631	32.75	24.205	27.817	24.708	25.618	24.868	25.274	983.282	1025.093	1011.558	1040.569	1037.253	1057.488	1058.216	1184.573	0	457.09	20.083	322.876	85.728	264.725	0.84	-0.23	0.755	0.155	0.57	0.128	0.486	42.894	30.694
Cpd0287	1	EC25 (mmol/ac)_TP	Zea mays	123-1a	21 D	13.877	5.127	7.849	5.175	5.683	4.752	4.668	133.929	129.821	133.265	130.912	132.535	130.696	131.615	27.622	22.422	24.977	22.634	23.147	22.5	22.603	830.375	850.527	852.241	874.387	882.395	892.465	898.136	387.075	0	226.793	0.362	193.817	2.354	158.409	0.84	-0.253	0.579	0.071	0.491	0.124	0.42	42.894	29.147
Cpd0288	1	EC25 (mmol/ac)_TP	Cucumis sativus	123-1b	14 D	16.02	1.613	10.257	2.452	8.318	2.901	6.681	127.581	124.366	126.6	125.619	125.392	124.978	124.631	32.75	24.205	27.817	24.708	25.618	24.868	25.274	983.282	1025.093	1011.558	1040.569	1037.253	1057.488	1058.216	1184.573	0	457.09	20.083	322.876	85.728	264.725	0.84	-0.23	0.755	0.155	0.57	0.128	0.486	42.894	30.694
Cpd0289	1	EC25 (mmol/ac)_TP	Lycopersicon esculentum	123-1a	21 D	12.732	5.82	8.946	3.872	6.531	2.328	3.922	114.716	110.551	114.512	112.612	115.171	114.265	115.756	24.513	18.908	21.036	19.858	20.395	20.137	20.437	625.813	654.527	638.545	666.151	662.032	682.853	680.926	787.898	166.152	454.266	320.36	403.294	363.74	389.828	1.543	0.144	1.159	0.352	1.211	0.727	1.2	56.194	40.118
Cpd0290	1	EC25 (mmol/ac)_TP	Lactuca sativa	123-1a	21 D	14.25	5.661	8.883	4.168	6.407	2.969	4.737	122.713	115.806	121.497	118.084	121.904	118.5	122.491	46.401	27.058	36.042	32.23	35.629	32.474	35.918	998.23	1071.282	1021.353	1052.529	1033.439	1061.456	1042.724	941.973	0	660.877	0	514.953	0	455.421	1.399	0.201	0.92	0.344	0.825	0.302	0.762	51.032	29.117
Cpd0291	1	EC25 (mmol/ac)_TP	Allium cepa	123-1a	21 D	14.703	4.607	8.514	3.647	5.071	2.142	2.896	111.387	108.987	111.754	111.037	112.904	112.401	113.355	22.928	20.253	20.917	20.023	20.237	20.008	20.183	703.652	723.809	723.795	748.276	752.091	767.895	768.99	1427.988	166.152	914.319	495.563	719.557	603.64	661.934	1.307	0.191	1.059	0.675	1.253	1.003	1.317	46.208	35.728
Cpd0292	1	EC25 (mmol/ac)_TP	Zea mays	123-1a	21 D	9.235	4.235	6.351	3.18	4.851	2.693	3.96	212.445	188.815	205.701	192.461	201.257	193.284	198.729	38.765	31.425	35.848	33.401	34.889	34.023	34.487	1109.096	1145.54	1112.624	1147.207	1131.781	1152.606	1141.729	1516.877	110.768	1002.947	263.669	830.063	357.261	724.301	0.458	0.291	0.631	0.263	0.549	0.258	0.456	114.754	61.938
Cpd0293	1	EC25 (mmol/ac)_TP	Glycine max	123-1b	21 D	16.042	4.167	10.182	3.575	6.779	2.359	4.046	117.889	115.281	118.323	117.287	119.604	118.925	120.264	23.928	21.225	21.926	20.988	21.257	20.997	21.233	756.954	783.967	775.687	806.645	805.304	828.495	827.886	1427.988	166.152	900.043	492.376	710.387	598.204	655.819	1.307	0.017	1.15	0.526	1.344	0.952	1.429	46.208	35.082
Cpd0294	1	EC25 (mmol/ac)_TP	Brassica oleracea	123-1b	14 D	5.013	0.364	2.121	0.297	0.595	0.25	0.319	107.492	99.769	102.93	99.274	101.69	99.566	101.1	30.749	19.54	22.732	20.628	21.368	20.94	21.24	675.465	710.057	703.594	720.809	714.258	720.467	716.469	785.831	0	541.077	5.325	368.682	39.714	254.475	1.355	0.004	0.157	-0.03	-0.122	-0.121	-0.142	55.472	32.003
Cpd0295	1	EC25 (mmol/ac)_TP	Lycopersicon esculentum	123-1a	21 D	21.242	-1.912	13.681	1.224	9.993	2.299	7.102	159.592	155.031	156.777	153.478	154.767	152.759	153.797	24.178	23.473	23.786	23.268	23.497	23.179	23.355	863.965	901.894	889.228	917.894	918.846	938.636	938.942	1809.138	327.669	1201.147	232.674	864.944	237.718	624.306	8.697	-8.086	6.283	-5.036	3.942	-2.765	2.392	75.059	67.53
Cpd0296	1	EC25 (mmol/ac)_TP	Avena sativa	123-1b	21 D	14.014	4.264	10.679	2.255	8.028	0.93	6.165	134.9	129.077	134.274	131.166	135.131	132.335	136.279	20.349	19.547	20.261	19.833	20.382	19.994	20.545	706.112	749.671	715.025	754.277	730.888	759.659	738.966	1578.296	139.104	832.323	388.522	647.484	418.37	614.784	0.954	-0.001	0.852	0.035	1.001	0.106	1.093	69.875	51.021
Cpd0297	1	EC25 (mmol/ac)_TP	Allium cepa	123-1b	21 D	14.493	0.083	9.528	1.212	5.38	0.883	2.741	222.961	195.484	215.264	197.202	206.559	198.257	201.977	46.675	37.557	41.869	35.775	38.69	35.69	37.232	1458.144	1514.151	1503.574	1590.379	1598.277	1641.677	1641.388	2029.102	55.384	1410.203	29.077	979.002	104.115	687.545	0.162	0.023	0.058	0.054	0.02	0.03	-0.017	112.111	53.322
Cpd0298	1	EC25 (mmol/ac)_TP	Raphanus sativus	123-1a	21 D	12.732	5.82	8.946	3.872	6.531	2.328	3.922	114.716	110.551	114.512	112.612	115.171	114.265	115.756	24.513	18.908	21.036	19.858	20.395	20.137	20.437	625.813	654.527	638.545	666.151	662.032	682.853	680.926	787.898	166.152	454.266	320.36	403.294	363.74	389.828	1.543	0.144	1.159	0.352	1.211	0.727	1.2	56.194	40.118
Cpd0299	1	EC25 (mmol/ac)_TP	Allium cepa	123-1b	14 D	5.013	0.364	2.121	0.297	0.595	0.25	0.319	107.492	99.769	102.93	99.274	101.69	99.566	101.1	30.749	19.54	22.732	20.628	21.368	20.94	21.24	675.465	710.057	703.594	720.809	714.258	720.467	716.469	785.831	0	541.077	5.325	368.682	39.714	254.475	1.355	0.004	0.157	-0.03	-0.122	-0.121	-0.142	55.472	32.003
Cpd0300	1	EC25 (mmol/ac)_TP	Lactuca sativa	123-1a	14 D	22.945	-1.037	17.009	0.932	11.986	2.446	7.947	166.094	161.533	163.44	159.695	161.244	158.968	160.39	25.178	24.473	24.808	24.23	24.493	24.139	24.368	925.217	975.001	944.058	994.42	984.774	1018.177	1011.654	1809.138	327.669	1201.147	234.101	877.85	242.499	636.979	8.697	-8.086	6.4	-5.266	4.037	-2.833	2.391	75.059	67.53
Cpd0301	1	EC25 (mmol/ac)_TP	Brassica oleracea	123-1a	21 D	1.986	-0.066	0.356	0.073	0.121	0.063	0.064	117.905	110.142	114.384	110.452	113.134	110.769	112.262	32.335	21.12	24.521	22.243	22.926	22.199	22.406	894.125	924.394	910.996	926.963	922.697	931.706	929.454	866.79	55.384	556.846	33.23	384.611	63.264	267.15	1.349	-0.223	0.144	-0.074	-0.038	-0.074	-0.076	52.88	30.06
Cpd0302	1	EC25 (mmol/ac)_TP	Allium cepa	123-1b	21 D	16.042	4.167	10.182	3.575	6.779	2.359	4.046	117.889	115.281	118.323	117.287	119.604	118.925	120.264	23.928	21.225	21.926	20.988	21.257	20.997	21.233	756.954	783.967	775.687	806.645	805.304	828.495	827.886	1427.988	166.152	900.043	492.376	710.387	598.204	655.819	1.307	0.017	1.15	0.526	1.344	0.952	1.429	46.208	35.082
Cpd0303	1	EC25 (mmol/ac)_TP	Avena sativa	123-1b	21 D	19.533	-0.137	15.353	0.708	11.309	1.417	7.723	192.654	183.295	189.949	181.981	187.224	181.316	185.828	35.214	36.563	34.221	35.165	33.472	34.389	33.196	1239.985	1287.973	1256.764	1320.864	1304.781	1354.926	1338.28	3004.949	963.515	2163.268	724.055	1686.658	656.584	1368.845	8.859	-8.091	6.231	-5.383	4.017	-3.077	2.44	107.968	86.523
Cpd0304	1	EC25 (mmol/ac)_TP	Glycine max	123-1b	21 D	14.084	3.851	8.904	2.515	5.395	1.583	2.901	232.049	205.978	224.221	205.783	215.187	206.368	210.293	41.907	34.547	38.612	34.382	36.5	34.551	35.464	1414.483	1455.087	1454.701	1533.772	1542.561	1587.162	1586.262	1335.59	55.384	784.021	59.404	567.007	111.115	421.71	0.181	-0.102	0.07	-0.053	0.018	-0.055	-0.037	121.352	64.363
Cpd0305	1	EC25 (mmol/ac)_TP	Lycopersicon esculentum	123-1b	21 D	12.732	5.82	8.946	3.872	6.531	2.328	3.922	114.716	110.551	114.512	112.612	115.171	114.265	115.756	24.513	18.908	21.036	19.858	20.395	20.137	20.437	625.813	654.527	638.545	666.151	662.032	682.853	680.926	787.898	166.152	454.266	320.36	403.294	363.74	389.828	1.543	0.144	1.159	0.352	1.211	0.727	1.2	56.194	40.118
Cpd0306	1	EC25 (mmol/ac)_TP	Avena sativa	123-1a	14 D	22.945	-1.037	17.009	0.932	11.986	2.446	7.947	166.094	161.533	163.44	159.695	161.244	158.968	160.39	25.178	24.473	24.808	24.23	24.493	24.139	24.368	925.217	975.001	944.058	994.42	984.774	1018.177	1011.654	1809.138	327.669	1201.147	234.101	877.85	242.499	636.979	8.697	-8.086	6.4	-5.266	4.037	-2.833	2.391	75.059	67.53
Cpd0307	1	EC25 (mmol/ac)_TP	Zea mays	123-1a	14 D	10.829	0.171	6.778	0.257	4.297	0.368	2.789	211.62	190.556	204.352	190.299	198.277	190.446	194.465	39.677	31.306	34.897	31.884	33.244	32.001	32.619	1053.911	1090.025	1073.836	1101.558	1097.027	1113.463	1110.161	1002.594	163.834	629.595	124.972	450.486	130.091	331.895	5.043	-3.923	3.308	-2.595	2.035	-1.517	1.172	114.083	69.017
Cpd0308	1	EC25 (mmol/ac)_TP	Allium cepa	123-1b	21 D	9.029	2.301	4.452	1.712	2.204	1.422	1.435	108.81	104.263	106.54	105.704	105.857	105.612	105.322	30.92	20.167	23.277	22.294	22.228	22.05	21.924	700.763	737.213	712.303	723.313	722.189	727.235	730.121	446.603	0	333.428	6.891	282.031	13.392	238.063	1.853	0.893	0.447	0.754	0.235	0.551	0.157	50.288	35.063
Cpd0309	1	EC25 (mmol/ac)_TP	Zea mays	123-1b	21 D	14.014	4.264	10.679	2.255	8.028	0.93	6.165	134.9	129.077	134.274	131.166	135.131	132.335	136.279	20.349	19.547	20.261	19.833	20.382	19.994	20.545	706.112	749.671	715.025	754.277	730.888	759.659	738.966	1578.296	139.104	832.323	388.522	647.484	418.37	614.784	0.954	-0.001	0.852	0.035	1.001	0.106	1.093	69.875	51.021
Cpd0310	1	EC25 (mmol/ac)_TP	Cucumis sativus	123-1a	21 D	8.547	2.65	6.266	2.629	4.659	2.266	3.855	102.588	99.063	102.433	100.501	102.038	100.587	101.601	22.847	17.73	20.27	18	18.501	17.948	18.019	621.557	637.193	629.658	646.196	640.52	649.135	644.037	301.883	0	172.438	0.389	134.756	1.752	110.791	0.816	-0.533	0.819	-0.197	0.569	-0.152	0.434	31.061	19.729
Cpd0311	1	EC25 (mmol/ac)_TP	Zea mays	123-1a	21 D	8.809	2.25	3.963	1.858	2.781	1.858	2.567	171.346	162.452	167.28	165.153	166.093	165.267	165.601	40.524	29.149	32.64	30.727	31.292	30.888	30.97	1067.384	1102.946	1079.953	1088.928	1087.892	1090.961	1093.269	546.964	0	327.82	57.619	277.828	67.368	253.726	1.379	-0.179	0.201	-0.093	0.011	-0.077	-0.037	67.306	40.043
Cpd0312	1	EC25 (mmol/ac)_TP	Cucumis sativus	123-1a	21 D	14.25	5.661	8.883	4.168	6.407	2.969	4.737	122.713	115.806	121.497	118.084	121.904	118.5	122.491	46.401	27.058	36.042	32.23	35.629	32.474	35.918	998.23	1071.282	1021.353	1052.529	1033.439	1061.456	1042.724	941.973	0	660.877	0	514.953	0	455.421	1.399	0.201	0.92	0.344	0.825	0.302	0.762	51.032	29.117
Cpd0313	1	EC25 (mmol/ac)_TP	Zea mays	123-1a	14 D	22.945	-1.037	17.009	0.932	11.986	2.446	7.947	166.094	161.533	163.44	159.695	161.244	158.968	160.39	25.178	24.473	24.808	24.23	24.493	24.139	24.368	925.217	975.001	944.058	994.42	984.774	1018.177	1011.654	1809.138	327.669	1201.147	234.101	877.85	242.499	636.979	8.697	-8.086	6.4	-5.266	4.037	-2.833	2.391	75.059	67.53
Cpd0314	1	EC25 (mmol/ac)_TP	Brassica oleracea	123-1b	21 D	12.732	5.82	8.946	3.872	6.531	2.328	3.922	114.716	110.551	114.512	112.612	115.171	114.265	115.756	24.513	18.908	21.036	19.858	20.395	20.137	20.437	625.813	654.527	638.545	666.151	662.032	682.853	680.926	787.898	166.152	454.266	320.36	403.294	363.74	389.828	1.543	0.144	1.159	0.352	1.211	0.727	1.2	56.194	40.118
Cpd0315	1	EC25 (mmol/ac)_TP	Avena sativa	123-1b	21 D	16.475	4.375	10.669	4.37	8.114	4.17	6.716	140.432	137.249	139.405	138.285	138.34	137.637	137.525	28.622	23.561	25.922	23.759	24.034	23.552	23.513	923.24	950.01	949.96	978.103	982.705	996.56	998.209	387.075	0	229.233	5.619	169.224	20.247	125.008	0.84	-0.23	0.743	0.088	0.638	0.086	0.554	42.894	30.694
Cpd0316	1	EC25 (mmol/ac)_TP	Glycine max	123-1a	21 D	16.475	4.375	10.669	4.37	8.114	4.17	6.716	140.432	137.249	139.405	138.285	138.34	137.637	137.525	28.622	23.561	25.922	23.759	24.034	23.552	23.513	923.24	950.01	949.96	978.103	982.705	996.56	998.209	387.075	0	229.233	5.619	169.224	20.247	125.008	0.84	-0.23	0.743	0.088	0.638	0.086	0.554	42.894	30.694
Cpd0317	1	EC25 (mmol/ac)_TP	Cucumis sativus	123-1a	21 D	14.493	0.083	9.528	1.212	5.38	0.883	2.741	222.961	195.484	215.264	197.202	206.559	198.257	201.977	46.675	37.557	41.869	35.775	38.69	35.69	37.232	1458.144	1514.151	1503.574	1590.379	1598.277	1641.677	1641.388	2029.102	55.384	1410.203	29.077	979.002	104.115	687.545	0.162	0.023	0.058	0.054	0.02	0.03	-0.017	112.111	53.322
Cpd0318	1	EC25 (mmol/ac)_TP	Lactuca sativa	123-1b	21 D	14.493	0.083	9.528	1.212	5.38	0.883	2.741	222.961	195.484	215.264	197.202	206.559	198.257	201.977	46.675	37.557	41.869	35.775	38.69	35.69	37.232	1458.144	1514.151	1503.574	1590.379	1598.277	1641.677	1641.388	2029.102	55.384	1410.203	29.077	979.002	104.115	687.545	0.162	0.023	0.058	0.054	0.02	0.03	-0.017	112.111	53.322
Cpd0319	1	EC25 (mmol/ac)_TP	Cucumis sativus	123-1a	21 D	12.732	5.82	8.946	3.872	6.531	2.328	3.922	114.716	110.551	114.512	112.612	115.171	114.265	115.756	24.513	18.908	21.036	19.858	20.395	20.137	20.437	625.813	654.527	638.545	666.151	662.032	682.853	680.926	787.898	166.152	454.266	320.36	403.294	363.74	389.828	1.543	0.144	1.159	0.352	1.211	0.727	1.2	56.194	40.118
Cpd0320	1	EC25 (mmol/ac)_TP	Avena sativa	123-1b	14 D	22.945	-1.037	17.009	0.932	11.986	2.446	7.947	166.094	161.533	163.44	159.695	161.244	158.968	160.39	25.178	24.473	24.808	24.23	24.493	24.139	24.368	925.217	975.001	944.058	994.42	984.774	1018.177	1011.654	1809.138	327.669	1201.147	234.101	877.85	242.499	636.979	8.697	-8.086	6.4	-5.266	4.037	-2.833	2.391	75.059	67.53
Cpd0321	1	EC25 (mmol/ac)_TP	Lycopersicon esculentum	123-1a	21 D	14.014	4.264	10.679	2.255	8.028	0.93	6.165	134.9	129.077	134.274	131.166	135.131	132.335	136.279	20.349	19.547	20.261	19.833	20.382	19.994	20.545	706.112	749.671	715.025	754.277	730.888	759.659	738.966	1578.296	139.104	832.323	388.522	647.484	418.37	614.784	0.954	-0.001	0.852	0.035	1.001	0.106	1.093	69.875	51.021
Cpd0322	1	EC25 (mmol/ac)_TP	Brassica oleracea	123-1a	21 D	10.581	5.559	6.501	5.052	5.237	4.265	4.285	168.901	162.374	165.61	163.407	165.116	163.911	164.818	40.055	29.03	32.267	30.25	31.06	30.58	30.868	1206.153	1237.824	1220.405	1238.95	1239.762	1254.831	1259.417	526.995	42.365	376.689	90.304	317.009	116.226	276.285	1.919	0.219	0.605	0.254	0.37	0.252	0.291	71.363	49.588
Cpd0323	1	EC25 (mmol/ac)_TP	Allium cepa	123-1a	21 D	1.986	-0.066	0.356	0.073	0.121	0.063	0.064	117.905	110.142	114.384	110.452	113.134	110.769	112.262	32.335	21.12	24.521	22.243	22.926	22.199	22.406	894.125	924.394	910.996	926.963	922.697	931.706	929.454	866.79	55.384	556.846	33.23	384.611	63.264	267.15	1.349	-0.223	0.144	-0.074	-0.038	-0.074	-0.076	52.88	30.06
Cpd0324	1	EC25 (mmol/ac)_TP	Cucumis sativus	123-1b	21 D	13.877	5.127	7.849	5.175	5.683	4.752	4.668	133.929	129.821	133.265	130.912	132.535	130.696	131.615	27.622	22.422	24.977	22.634	23.147	22.5	22.603	830.375	850.527	852.241	874.387	882.395	892.465	898.136	387.075	0	226.793	0.362	193.817	2.354	158.409	0.84	-0.253	0.579	0.071	0.491	0.124	0.42	42.894	29.147
Cpd0325	1	EC25 (mmol/ac)_TP	Avena sativa	123-1b	21 D	12.732	5.82	8.946	3.872	6.531	2.328	3.922	114.716	110.551	114.512	112.612	115.171	114.265	115.756	24.513	18.908	21.036	19.858	20.395	20.137	20.437	625.813	654.527	638.545	666.151	662.032	682.853	680.926	787.898	166.152	454.266	320.36	403.294	363.74	389.828	1.543	0.144	1.159	0.352	1.211	0.727	1.2	56.194	40.118
Cpd0326	1	EC25 (mmol/ac)_TP	Brassica oleracea	123-1a	14 D	22.945	-1.037	17.009	0.932	11.986	2.446	7.947	166.094	161.533	163.44	159.695	161.244	158.968	160.39	25.178	24.473	24.808	24.23	24.493	24.139	24.368	925.217	975.001	944.058	994.42	984.774	1018.177	1011.654	1809.138	327.669	1201.147	234.101	877.85	242.499	636.979	8.697	-8.086	6.4	-5.266	4.037	-2.833	2.391	75.059	67.53
Cpd0327	1	EC25 (mmol/ac)_TP	Glycine max	123-1b	21 D	10.581	5.559	6.501	5.052	5.237	4.265	4.285	168.901	162.374	165.61	163.407	165.116	163.911	164.818	40.055	29.03	32.267	30.25	31.06	30.58	30.868	1206.153	1237.824	1220.405	1238.95	1239.762	1254.831	1259.417	526.995	42.365	376.689	90.304	317.009	116.226	276.285	1.919	0.219	0.605	0.254	0.37	0.252	0.291	71.363	49.588
Cpd0328	1	EC25 (mmol/ac)_TP	Zea mays	123-1b	21 D	9.181	0.895	2.834	0.769	2.082	0.751	1.719	202.303	181.854	198.763	182.749	196.067	183.315	194.052	51.321	41.16	43.102	41.835	41.267	41.622	40.603	1488.865	1557.884	1505.774	1558.767	1522.761	1568.351	1535.599	1262.865	475.363	916.984	475.447	821.382	461.813	754.637	2.155	-0.264	0.619	-0.073	0.34	-0.02	0.235	124.119	69.85
Cpd0329	1	EC25 (mmol/ac)_TP	Avena sativa	123-1a	21 D	19.533	-0.137	15.353	0.708	11.309	1.417	7.723	192.654	183.295	189.949	181.981	187.224	181.316	185.828	35.214	36.563	34.221	35.165	33.472	34.389	33.196	1239.985	1287.973	1256.764	1320.864	1304.781	1354.926	1338.28	3004.949	963.515	2163.268	724.055	1686.658	656.584	1368.845	8.859	-8.091	6.231	-5.383	4.017	-3.077	2.44	107.968	86.523
Cpd0330	1	EC25 (mmol/ac)_TP	Allium cepa	123-1b	21 D	14.703	4.607	8.514	3.647	5.071	2.142	2.896	111.387	108.987	111.754	111.037	112.904	112.401	113.355	22.928	20.253	20.917	20.023	20.237	20.008	20.183	703.652	723.809	723.795	748.276	752.091	767.895	768.99	1427.988	166.152	914.319	495.563	719.557	603.64	661.934	1.307	0.191	1.059	0.675	1.253	1.003	1.317	46.208	35.728
Cpd0331	1	EC25 (mmol/ac)_TP	Raphanus sativus	123-1a	14 D	5.69	1.613	2.946	0.977	1.092	0.718	0.683	175.095	156.834	169.035	157.328	164.537	158.064	161.416	34.073	26.149	29.463	26.843	28.506	26.988	27.863	1023.439	1055.8	1043.233	1063.641	1058.991	1070.235	1068.016	599.373	26.698	315.198	80.066	219.796	103.656	184.122	1.077	0.485	0.334	0.082	0.091	-0.011	0.054	97.065	55.217
Cpd0332	1	EC25 (mmol/ac)_TP	Glycine max	123-1a	14 D	11.284	1.821	7.863	0.325	5.844	-0.231	4.645	110.658	103.849	109.381	105.344	110.13	105.86	110.63	23.982	17.976	20.148	18.992	19.85	19.302	19.855	707.137	760.268	721.095	750.676	725.746	751.726	730.161	737.988	0	487.075	0	403.58	0	370.735	1.189	-0.158	0.875	-0.443	0.889	-0.459	0.915	52.136	30.791
Cpd0333	1	EC25 (mmol/ac)_TP	Cucumis sativus	123-1b	21 D	12.732	5.82	8.946	3.872	6.531	2.328	3.922	114.716	110.551	114.512	112.612	115.171	114.265	115.756	24.513	18.908	21.036	19.858	20.395	20.137	20.437	625.813	654.527	638.545	666.151	662.032	682.853	680.926	787.898	166.152	454.266	320.36	403.294	363.74	389.828	1.543	0.144	1.159	0.352	1.211	0.727	1.2	56.194	40.118
Cpd0334	1	EC25 (mmol/ac)_TP	Lactuca sativa	123-1b	21 D	12.732	5.82	8.946	3.872	6.531	2.328	3.922	114.716	110.551	114.512	112.612	115.171	114.265	115.756	24.513	18.908	21.036	19.858	20.395	20.137	20.437	625.813	654.527	638.545	666.151	662.032	682.853	680.926	787.898	166.152	454.266	320.36	403.294	363.74	389.828	1.543	0.144	1.159	0.352	1.211	0.727	1.2	56.194	40.118
Cpd0335	1	EC25 (mmol/ac)_TP	Allium cepa	123-1b	14 D	5.69	1.613	2.946	0.977	1.092	0.718	0.683	175.095	156.834	169.035	157.328	164.537	158.064	161.416	34.073	26.149	29.463	26.843	28.506	26.988	27.863	1023.439	1055.8	1043.233	1063.641	1058.991	1070.235	1068.016	599.373	26.698	315.198	80.066	219.796	103.656	184.122	1.077	0.485	0.334	0.082	0.091	-0.011	0.054	97.065	55.217
Cpd0336	1	EC25 (mmol/ac)_TP	Brassica oleracea	123-1a	21 D	12.732	5.82	8.946	3.872	6.531	2.328	3.922	114.716	110.551	114.512	112.612	115.171	114.265	115.756	24.513	18.908	21.036	19.858	20.395	20.137	20.437	625.813	654.527	638.545	666.151	662.032	682.853	680.926	787.898	166.152	454.266	320.36	403.294	363.74	389.828	1.543	0.144	1.159	0.352	1.211	0.727	1.2	56.194	40.118
Cpd0337	1	EC25 (mmol/ac)_TP	Allium cepa	123-1b	21 D	12.732	5.82	8.946	3.872	6.531	2.328	3.922	114.716	110.551	114.512	112.612	115.171	114.265	115.756	24.513	18.908	21.036	19.858	20.395	20.137	20.437	625.813	654.527	638.545	666.151	662.032	682.853	680.926	787.898	166.152	454.266	320.36	403.294	363.74	389.828	1.543	0.144	1.159	0.352	1.211	0.727	1.2	56.194	40.118
Cpd0338	1	EC25 (mmol/ac)_TP	Allium cepa	123-1a	21 D	14.014	4.264	10.679	2.255	8.028	0.93	6.165	134.9	129.077	134.274	131.166	135.131	132.335	136.279	20.349	19.547	20.261	19.833	20.382	19.994	20.545	706.112	749.671	715.025	754.277	730.888	759.659	738.966	1578.296	139.104	832.323	388.522	647.484	418.37	614.784	0.954	-0.001	0.852	0.035	1.001	0.106	1.093	69.875	51.021
Cpd0339	1	EC25 (mmol/ac)_TP	Brassica oleracea	123-1b	21 D	16.042	4.167	10.182	3.575	6.779	2.359	4.046	117.889	115.281	118.323	117.287	119.604	118.925	120.264	23.928	21.225	21.926	20.988	21.257	20.997	21.233	756.954	783.967	775.687	806.645	805.304	828.495	827.886	1427.988	166.152	900.043	492.376	710.387	598.204	655.819	1.307	0.017	1.15	0.526	1.344	0.952	1.429	46.208	35.082
Cpd0340	1	EC25 (mmol/ac)_TP	Allium cepa	123-1a	21 D	16.042	4.167	10.182	3.575	6.779	2.359	4.046	117.889	115.281	118.323	117.287	119.604	118.925	120.264	23.928	21.225	21.926	20.988	21.257	20.997	21.233	756.954	783.967	775.687	806.645	805.304	828.495	827.886	1427.988	166.152	900.043	492.376	710.387	598.204	655.819	1.307	0.017	1.15	0.526	1.344	0.952	1.429	46.208	35.082
Cpd0341	1	EC25 (mmol/ac)_TP	Avena sativa	123-1a	21 D	16.475	4.375	10.669	4.37	8.114	4.17	6.716	140.432	137.249	139.405	138.285	138.34	137.637	137.525	28.622	23.561	25.922	23.759	24.034	23.552	23.513	923.24	950.01	949.96	978.103	982.705	996.56	998.209	387.075	0	229.233	5.619	169.224	20.247	125.008	0.84	-0.23	0.743	0.088	0.638	0.086	0.554	42.894	30.694
Cpd0342	1	EC25 (mmol/ac)_TP	Avena sativa	123-1b	21 D	14.493	0.083	9.528	1.212	5.38	0.883	2.741	222.961	195.484	215.264	197.202	206.559	198.257	201.977	46.675	37.557	41.869	35.775	38.69	35.69	37.232	1458.144	1514.151	1503.574	1590.379	1598.277	1641.677	1641.388	2029.102	55.384	1410.203	29.077	979.002	104.115	687.545	0.162	0.023	0.058	0.054	0.02	0.03	-0.017	112.111	53.322
Cpd0343	1	EC25 (mmol/ac)_TP	Allium cepa	123-1a	14 D	9.029	2.301	4.452	1.712	2.204	1.422	1.435	108.81	104.263	106.54	105.704	105.857	105.612	105.322	30.92	20.167	23.277	22.294	22.228	22.05	21.924	700.763	737.213	712.303	723.313	722.189	727.235	730.121	446.603	0	333.428	6.891	282.031	13.392	238.063	1.853	0.893	0.447	0.754	0.235	0.551	0.157	50.288	35.063
Cpd0344	1	EC25 (mmol/ac)_TP	Avena sativa	123-1a	21 D	14.703	4.607	8.514	3.647	5.071	2.142	2.896	111.387	108.987	111.754	111.037	112.904	112.401	113.355	22.928	20.253	20.917	20.023	20.237	20.008	20.183	703.652	723.809	723.795	748.276	752.091	767.895	768.99	1427.988	166.152	914.319	495.563	719.557	603.64	661.934	1.307	0.191	1.059	0.675	1.253	1.003	1.317	46.208	35.728
Cpd0345	1	EC25 (mmol/ac)_TP	Cucumis sativus	123-1a	21 D	9.235	4.235	6.351	3.18	4.851	2.693	3.96	212.445	188.815	205.701	192.461	201.257	193.284	198.729	38.765	31.425	35.848	33.401	34.889	34.023	34.487	1109.096	1145.54	1112.624	1147.207	1131.781	1152.606	1141.729	1516.877	110.768	1002.947	263.669	830.063	357.261	724.301	0.458	0.291	0.631	0.263	0.549	0.258	0.456	114.754	61.938
Cpd0346	1	EC25 (mmol/ac)_TP	Avena sativa	123-1b	21 D	12.034	0.77	5.407	2.032	3.282	2.212	2.615	213.053	201.057	210.241	202.952	209.161	203.463	208.597	45.513	40.991	42.128	40.783	40.864	40.486	40.209	1426.801	1467.74	1436.073	1486.678	1467.893	1507.02	1491.571	1902.663	614.817	1452.957	684.322	1297.316	732.911	1204.881	1.888	-0.757	0.789	0.084	0.748	0.391	0.751	115.362	76.143
Cpd0347	1	EC25 (mmol/ac)_TP	Lactuca sativa	123-1b	14 D	21.242	-1.912	13.681	1.224	9.993	2.299	7.102	159.592	155.031	156.777	153.478	154.767	152.759	153.797	24.178	23.473	23.786	23.268	23.497	23.179	23.355	863.965	901.894	889.228	917.894	918.846	938.636	938.942	1809.138	327.669	1201.147	232.674	864.944	237.718	624.306	8.697	-8.086	6.283	-5.036	3.942	-2.765	2.392	75.059	67.53
Cpd0348	1	EC25 (mmol/ac)_TP	Cucumis sativus	123-1a	21 D	11.474	5.756	6.687	3.475	4.285	1.949	2.821	137.228	126.635	135.395	128.588	135.447	129.893	135.395	83.073	40.695	51.182	46.083	46.727	46.863	45.781	925.978	967.206	938.214	967.488	958.403	979.471	972.757	1198.097	534.939	910.554	484.351	830.364	443.351	752.445	0.668	-0.132	0.037	-0.079	-0.048	-0.069	-0.074	45.486	23.259
Cpd0349	1	EC25 (mmol/ac)_TP	Lycopersicon esculentum	123-1b	14 D	13.682	1.255	7.432	0.653	4.65	0.835	3.208	273.131	246.475	265.93	248.1	259.489	248.898	255.242	49	39.828	44.233	40.681	42.53	40.893	41.841	1356.233	1402.238	1370.328	1403.447	1392.477	1414.988	1410.752	1670.557	163.834	1121.633	165.27	833.339	221.144	655.549	5.022	-4.06	3.142	-2.678	1.844	-1.586	1.006	149.584	89.119
Cpd0350	1	EC25 (mmol/ac)_TP	Brassica oleracea	123-1b	14 D	13.682	1.255	7.432	0.653	4.65	0.835	3.208	273.131	246.475	265.93	248.1	259.489	248.898	255.242	49	39.828	44.233	40.681	42.53	40.893	41.841	1356.233	1402.238	1370.328	1403.447	1392.477	1414.988	1410.752	1670.557	163.834	1121.633	165.27	833.339	221.144	655.549	5.022	-4.06	3.142	-2.678	1.844	-1.586	1.006	149.584	89.119
Cpd0351	1	EC25 (mmol/ac)_TP	Allium cepa	123-1a	21 D	19.533	-0.137	15.353	0.708	11.309	1.417	7.723	192.654	183.295	189.949	181.981	187.224	181.316	185.828	35.214	36.563	34.221	35.165	33.472	34.389	33.196	1239.985	1287.973	1256.764	1320.864	1304.781	1354.926	1338.28	3004.949	963.515	2163.268	724.055	1686.658	656.584	1368.845	8.859	-8.091	6.231	-5.383	4.017	-3.077	2.44	107.968	86.523
Cpd0352	1	EC25 (mmol/ac)_TP	Allium cepa	123-1a	14 D	10.399	4.637	6.444	3.046	4.394	1.732	3.192	109.434	103.315	108.472	105.021	109.064	105.926	109.362	59.527	22.616	32.809	25.419	29.852	26.193	29.335	759.506	797.61	774.287	788.882	784.55	797.175	793.125	737.988	0	489.285	0	414.613	0	383.944	0.524	0.024	0.649	0.07	0.665	0.1	0.677	42.15	26.078
Cpd0353	1	EC25 (mmol/ac)_TP	Lycopersicon esculentum	123-1a	14 D	10.399	4.637	6.444	3.046	4.394	1.732	3.192	109.434	103.315	108.472	105.021	109.064	105.926	109.362	59.527	22.616	32.809	25.419	29.852	26.193	29.335	759.506	797.61	774.287	788.882	784.55	797.175	793.125	737.988	0	489.285	0	414.613	0	383.944	0.524	0.024	0.649	0.07	0.665	0.1	0.677	42.15	26.078
Cpd0354	1	EC25 (mmol/ac)_TP	Allium cepa	123-1b	21 D	10.399	4.637	6.444	3.046	4.394	1.732	3.192	109.434	103.315	108.472	105.021	109.064	105.926	109.362	59.527	22.616	32.809	25.419	29.852	26.193	29.335	759.506	797.61	774.287	788.882	784.55	797.175	793.125	737.988	0	489.285	0	414.613	0	383.944	0.524	0.024	0.649	0.07	0.665	0.1	0.677	42.15	26.078
Cpd0355	1	EC25 (mmol/ac)_TP	Allium cepa	123-1b	14 D	11.284	1.821	7.863	0.325	5.844	-0.231	4.645	110.658	103.849	109.381	105.344	110.13	105.86	110.63	23.982	17.976	20.148	18.992	19.85	19.302	19.855	707.137	760.268	721.095	750.676	725.746	751.726	730.161	737.988	0	487.075	0	403.58	0	370.735	1.189	-0.158	0.875	-0.443	0.889	-0.459	0.915	52.136	30.791
Cpd0356	1	EC25 (mmol/ac)_TP	Lactuca sativa	123-1a	14 D	5.013	0.364	2.121	0.297	0.595	0.25	0.319	107.492	99.769	102.93	99.274	101.69	99.566	101.1	30.749	19.54	22.732	20.628	21.368	20.94	21.24	675.465	710.057	703.594	720.809	714.258	720.467	716.469	785.831	0	541.077	5.325	368.682	39.714	254.475	1.355	0.004	0.157	-0.03	-0.122	-0.121	-0.142	55.472	32.003
Cpd0357	1	EC25 (mmol/ac)_TP	Lactuca sativa	123-1a	21 D	14.014	4.264	10.679	2.255	8.028	0.93	6.165	134.9	129.077	134.274	131.166	135.131	132.335	136.279	20.349	19.547	20.261	19.833	20.382	19.994	20.545	706.112	749.671	715.025	754.277	730.888	759.659	738.966	1578.296	139.104	832.323	388.522	647.484	418.37	614.784	0.954	-0.001	0.852	0.035	1.001	0.106	1.093	69.875	51.021
Cpd0358	1	EC25 (mmol/ac)_TP	Avena sativa	123-1b	21 D	14.104	4.839	8.474	3.657	5.571	3.465	4.358	133.929	130.955	132.773	131.557	131.477	130.873	130.482	27.622	22.588	24.902	22.726	22.994	22.529	22.45	854.769	870.17	884.069	911.483	920.295	928.991	931.984	387.075	0	243.484	0.362	200.69	2.42	159.186	0.84	-0.143	0.499	0.213	0.368	0.208	0.295	42.894	31.34
Cpd0359	1	EC25 (mmol/ac)_TP	Brassica oleracea	123-1a	21 D	14.084	3.851	8.904	2.515	5.395	1.583	2.901	232.049	205.978	224.221	205.783	215.187	206.368	210.293	41.907	34.547	38.612	34.382	36.5	34.551	35.464	1414.483	1455.087	1454.701	1533.772	1542.561	1587.162	1586.262	1335.59	55.384	784.021	59.404	567.007	111.115	421.71	0.181	-0.102	0.07	-0.053	0.018	-0.055	-0.037	121.352	64.363
Cpd0360	1	EC25 (mmol/ac)_TP	Brassica oleracea	123-1b	21 D	14.084	3.851	8.904	2.515	5.395	1.583	2.901	232.049	205.978	224.221	205.783	215.187	206.368	210.293	41.907	34.547	38.612	34.382	36.5	34.551	35.464	1414.483	1455.087	1454.701	1533.772	1542.561	1587.162	1586.262	1335.59	55.384	784.021	59.404	567.007	111.115	421.71	0.181	-0.102	0.07	-0.053	0.018	-0.055	-0.037	121.352	64.363
Cpd0361	1	EC25 (mmol/ac)_TP	Lycopersicon esculentum	123-1a	14 D	9.029	2.301	4.452	1.712	2.204	1.422	1.435	108.81	104.263	106.54	105.704	105.857	105.612	105.322	30.92	20.167	23.277	22.294	22.228	22.05	21.924	700.763	737.213	712.303	723.313	722.189	727.235	730.121	446.603	0	333.428	6.891	282.031	13.392	238.063	1.853	0.893	0.447	0.754	0.235	0.551	0.157	50.288	35.063
Cpd0362	1	EC25 (mmol/ac)_TP	Allium cepa	123-1a	21 D	16.475	4.375	10.669	4.37	8.114	4.17	6.716	140.432	137.249	139.405	138.285	138.34	137.637	137.525	28.622	23.561	25.922	23.759	24.034	23.552	23.513	923.24	950.01	949.96	978.103	982.705	996.56	998.209	387.075	0	229.233	5.619	169.224	20.247	125.008	0.84	-0.23	0.743	0.088	0.638	0.086	0.554	42.894	30.694
Cpd0363	1	EC25 (mmol/ac)_TP	Cucumis sativus	123-1a	21 D	16.475	4.375	10.669	4.37	8.114	4.17	6.716	140.432	137.249	139.405	138.285	138.34	137.637	137.525	28.622	23.561	25.922	23.759	24.034	23.552	23.513	923.24	950.01	949.96	978.103	982.705	996.56	998.209	387.075	0	229.233	5.619	169.224	20.247	125.008	0.84	-0.23	0.743	0.088	0.638	0.086	0.554	42.894	30.694
Cpd0364	1	EC25 (mmol/ac)_TP	Lactuca sativa	123-1a	21 D	16.475	4.375	10.669	4.37	8.114	4.17	6.716	140.432	137.249	139.405	138.285	138.34	137.637	137.525	28.622	23.561	25.922	23.759	24.034	23.552	23.513	923.24	950.01	949.96	978.103	982.705	996.56	998.209	387.075	0	229.233	5.619	169.224	20.247	125.008	0.84	-0.23	0.743	0.088	0.638	0.086	0.554	42.894	30.694
Cpd0365	1	EC25 (mmol/ac)_TP	Lactuca sativa	123-1a	21 D	8.547	2.65	6.266	2.629	4.659	2.266	3.855	102.588	99.063	102.433	100.501	102.038	100.587	101.601	22.847	17.73	20.27	18	18.501	17.948	18.019	621.557	637.193	629.658	646.196	640.52	649.135	644.037	301.883	0	172.438	0.389	134.756	1.752	110.791	0.816	-0.533	0.819	-0.197	0.569	-0.152	0.434	31.061	19.729
Cpd0366	-1	EC25 (mmol/ac)_TP	Lycopersicon esculentum	123-1b	21 D	16.042	4.167	10.182	3.575	6.779	2.359	4.046	117.889	115.281	118.323	117.287	119.604	118.925	120.264	23.928	21.225	21.926	20.988	21.257	20.997	21.233	756.954	783.967	775.687	806.645	805.304	828.495	827.886	1427.988	166.152	900.043	492.376	710.387	598.204	655.819	1.307	0.017	1.15	0.526	1.344	0.952	1.429	46.208	35.082
Cpd0367	-1	EC25 (mmol/ac)_TP	Lycopersicon esculentum	123-1a	21 D	14.493	0.083	9.528	1.212	5.38	0.883	2.741	222.961	195.484	215.264	197.202	206.559	198.257	201.977	46.675	37.557	41.869	35.775	38.69	35.69	37.232	1458.144	1514.151	1503.574	1590.379	1598.277	1641.677	1641.388	2029.102	55.384	1410.203	29.077	979.002	104.115	687.545	0.162	0.023	0.058	0.054	0.02	0.03	-0.017	112.111	53.322
Cpd0368	-1	EC25 (mmol/ac)_TP	Glycine max	123-1a	14 D	8.422	3.051	4.827	2.022	2.478	1.627	1.609	142.863	127.054	139.181	127.616	134.397	128.068	130.873	22.001	19.469	21.41	19.558	20.646	19.634	20.086	548.863	573.314	553.59	574.425	569.421	580.882	580.731	446.603	0	333.428	6.891	282.031	13.341	237.898	0.555	1.262	0.367	0.848	0.302	0.661	0.265	77.838	44.019
Cpd0369	-1	EC25 (mmol/ac)_TP	Zea mays	123-1b	21 D	8.809	2.25	3.963	1.858	2.781	1.858	2.567	171.346	162.452	167.28	165.153	166.093	165.267	165.601	40.524	29.149	32.64	30.727	31.292	30.888	30.97	1067.384	1102.946	1079.953	1088.928	1087.892	1090.961	1093.269	546.964	0	327.82	57.619	277.828	67.368	253.726	1.379	-0.179	0.201	-0.093	0.011	-0.077	-0.037	67.306	40.043
Cpd0370	-1	EC25 (mmol/ac)_TP	Avena sativa	123-1a	21 D	16.042	4.167	10.182	3.575	6.779	2.359	4.046	117.889	115.281	118.323	117.287	119.604	118.925	120.264	23.928	21.225	21.926	20.988	21.257	20.997	21.233	756.954	783.967	775.687	806.645	805.304	828.495	827.886	1427.988	166.152	900.043	492.376	710.387	598.204	655.819	1.307	0.017	1.15	0.526	1.344	0.952	1.429	46.208	35.082
Cpd0371	-1	EC25 (mmol/ac)_TP	Zea mays	123-1a	14 D	11.284	1.821	7.863	0.325	5.844	-0.231	4.645	110.658	103.849	109.381	105.344	110.13	105.86	110.63	23.982	17.976	20.148	18.992	19.85	19.302	19.855	707.137	760.268	721.095	750.676	725.746	751.726	730.161	737.988	0	487.075	0	403.58	0	370.735	1.189	-0.158	0.875	-0.443	0.889	-0.459	0.915	52.136	30.791
Cpd0372	-1	EC25 (mmol/ac)_TP	Allium cepa	123-1a	21 D	21.242	-1.912	13.681	1.224	9.993	2.299	7.102	159.592	155.031	156.777	153.478	154.767	152.759	153.797	24.178	23.473	23.786	23.268	23.497	23.179	23.355	863.965	901.894	889.228	917.894	918.846	938.636	938.942	1809.138	327.669	1201.147	232.674	864.944	237.718	624.306	8.697	-8.086	6.283	-5.036	3.942	-2.765	2.392	75.059	67.53
Cpd0373	-1	EC25 (mmol/ac)_TP	Zea mays	123-1b	21 D	16.746	8.106	10.422	6.908	6.791	5.572	4.8	138.664	135.516	138.432	136.218	139.03	137.254	139.876	20.989	20.547	20.945	20.65	21.029	20.802	21.148	810.616	834.422	821.041	841.462	836.843	848.964	847.434	767.032	0	576.054	0	531.186	0	515.907	1.047	1.431	0.973	1.293	0.997	1.169	1.058	60.634	49.334
Cpd0374	-1	EC25 (mmol/ac)_TP	Cucumis sativus	123-1a	21 D	16.042	4.167	10.182	3.575	6.779	2.359	4.046	117.889	115.281	118.323	117.287	119.604	118.925	120.264	23.928	21.225	21.926	20.988	21.257	20.997	21.233	756.954	783.967	775.687	806.645	805.304	828.495	827.886	1427.988	166.152	900.043	492.376	710.387	598.204	655.819	1.307	0.017	1.15	0.526	1.344	0.952	1.429	46.208	35.082
Cpd0375	-1	EC25 (mmol/ac)_TP	Zea mays	123-1a	21 D	10.581	5.559	6.501	5.052	5.237	4.265	4.285	168.901	162.374	165.61	163.407	165.116	163.911	164.818	40.055	29.03	32.267	30.25	31.06	30.58	30.868	1206.153	1237.824	1220.405	1238.95	1239.762	1254.831	1259.417	526.995	42.365	376.689	90.304	317.009	116.226	276.285	1.919	0.219	0.605	0.254	0.37	0.252	0.291	71.363	49.588
Cpd0376	-1	EC25 (mmol/ac)_TP	Lactuca sativa	123-1b	21 D	13.877	5.127	7.849	5.175	5.683	4.752	4.668	133.929	129.821	133.265	130.912	132.535	130.696	131.615	27.622	22.422	24.977	22.634	23.147	22.5	22.603	830.375	850.527	852.241	874.387	882.395	892.465	898.136	387.075	0	226.793	0.362	193.817	2.354	158.409	0.84	-0.253	0.579	0.071	0.491	0.124	0.42	42.894	29.147
Cpd0377	-1	EC25 (mmol/ac)_TP	Glycine max	123-1b	21 D	14.493	0.083	9.528	1.212	5.38	0.883	2.741	222.961	195.484	215.264	197.202	206.559	198.257	201.977	46.675	37.557	41.869	35.775	38.69	35.69	37.232	1458.144	1514.151	1503.574	1590.379	1598.277	1641.677	1641.388	2029.102	55.384	1410.203	29.077	979.002	104.115	687.545	0.162	0.023	0.058	0.054	0.02	0.03	-0.017	112.111	53.322
Cpd0378	-1	EC25 (mmol/ac)_TP	Avena sativa	123-1b	21 D	13.877	5.127	7.849	5.175	5.683	4.752	4.668	133.929	129.821	133.265	130.912	132.535	130.696	131.615	27.622	22.422	24.977	22.634	23.147	22.5	22.603	830.375	850.527	852.241	874.387	882.395	892.465	898.136	387.075	0	226.793	0.362	193.817	2.354	158.409	0.84	-0.253	0.579	0.071	0.491	0.124	0.42	42.894	29.147
Cpd0379	-1	EC25 (mmol/ac)_TP	Zea mays	123-1b	14 D	10.829	0.171	6.778	0.257	4.297	0.368	2.789	211.62	190.556	204.352	190.299	198.277	190.446	194.465	39.677	31.306	34.897	31.884	33.244	32.001	32.619	1053.911	1090.025	1073.836	1101.558	1097.027	1113.463	1110.161	1002.594	163.834	629.595	124.972	450.486	130.091	331.895	5.043	-3.923	3.308	-2.595	2.035	-1.517	1.172	114.083	69.017
Cpd0380	-1	EC25 (mmol/ac)_TP	Lycopersicon esculentum	123-1b	14 D	22.945	-1.037	17.009	0.932	11.986	2.446	7.947	166.094	161.533	163.44	159.695	161.244	158.968	160.39	25.178	24.473	24.808	24.23	24.493	24.139	24.368	925.217	975.001	944.058	994.42	984.774	1018.177	1011.654	1809.138	327.669	1201.147	234.101	877.85	242.499	636.979	8.697	-8.086	6.4	-5.266	4.037	-2.833	2.391	75.059	67.53
Cpd0381	-1	EC25 (mmol/ac)_TP	Lactuca sativa	123-1a	21 D	19.533	-0.137	15.353	0.708	11.309	1.417	7.723	192.654	183.295	189.949	181.981	187.224	181.316	185.828	35.214	36.563	34.221	35.165	33.472	34.389	33.196	1239.985	1287.973	1256.764	1320.864	1304.781	1354.926	1338.28	3004.949	963.515	2163.268	724.055	1686.658	656.584	1368.845	8.859	-8.091	6.231	-5.383	4.017	-3.077	2.44	107.968	86.523
Cpd0382	-1	EC25 (mmol/ac)_TP	Cucumis sativus	123-1a	14 D	22.945	-1.037	17.009	0.932	11.986	2.446	7.947	166.094	161.533	163.44	159.695	161.244	158.968	160.39	25.178	24.473	24.808	24.23	24.493	24.139	24.368	925.217	975.001	944.058	994.42	984.774	1018.177	1011.654	1809.138	327.669	1201.147	234.101	877.85	242.499	636.979	8.697	-8.086	6.4	-5.266	4.037	-2.833	2.391	75.059	67.53
Cpd0383	-1	EC25 (mmol/ac)_TP	Glycine max	123-1a	28 D	15.694	5.489	10.142	4.048	6.888	2.584	4.251	123.067	120.215	122.536	121.378	123.407	122.725	124.118	18.574	18.215	18.498	18.35	18.611	18.522	18.707	579.606	601.521	593.949	620.992	618.251	637.097	634.621	873.091	166.152	557.565	369.883	489.06	433.6	469.577	1.308	-0.022	1.231	0.569	1.432	1.028	1.517	58.042	44.95
Cpd0384	-1	EC25 (mmol/ac)_TP	Lycopersicon esculentum	123-1a	14 D	5.013	0.364	2.121	0.297	0.595	0.25	0.319	107.492	99.769	102.93	99.274	101.69	99.566	101.1	30.749	19.54	22.732	20.628	21.368	20.94	21.24	675.465	710.057	703.594	720.809	714.258	720.467	716.469	785.831	0	541.077	5.325	368.682	39.714	254.475	1.355	0.004	0.157	-0.03	-0.122	-0.121	-0.142	55.472	32.003
Cpd0385	-1	EC25 (mmol/ac)_TP	Avena sativa	123-1a	21 D	10.012	3.26	4.722	1.794	2.148	0.824	1.219	235.396	218.544	229.521	221.721	227.405	222.818	226.403	49.015	43.272	43.869	43.141	42.74	42.94	42.627	1777.563	1831.409	1786.952	1833.362	1820.008	1849.919	1841.746	1777.39	541.946	1305.124	671.186	1093.078	721.527	968.107	1.529	-0.08	0.378	0.011	0.169	0.068	0.123	131.202	82.448
Cpd0386	-1	EC25 (mmol/ac)_TP	Cucumis sativus	123-1b	21 D	14.25	5.661	8.883	4.168	6.407	2.969	4.737	122.713	115.806	121.497	118.084	121.904	118.5	122.491	46.401	27.058	36.042	32.23	35.629	32.474	35.918	998.23	1071.282	1021.353	1052.529	1033.439	1061.456	1042.724	941.973	0	660.877	0	514.953	0	455.421	1.399	0.201	0.92	0.344	0.825	0.302	0.762	51.032	29.117
Cpd0387	-1	EC25 (mmol/ac)_TP	Raphanus sativus	123-1a	21 D	14.493	0.083	9.528	1.212	5.38	0.883	2.741	222.961	195.484	215.264	197.202	206.559	198.257	201.977	46.675	37.557	41.869	35.775	38.69	35.69	37.232	1458.144	1514.151	1503.574	1590.379	1598.277	1641.677	1641.388	2029.102	55.384	1410.203	29.077	979.002	104.115	687.545	0.162	0.023	0.058	0.054	0.02	0.03	-0.017	112.111	53.322
Cpd0388	-1	EC25 (mmol/ac)_TP	Zea mays	123-1b	21 D	19.533	-0.137	15.353	0.708	11.309	1.417	7.723	192.654	183.295	189.949	181.981	187.224	181.316	185.828	35.214	36.563	34.221	35.165	33.472	34.389	33.196	1239.985	1287.973	1256.764	1320.864	1304.781	1354.926	1338.28	3004.949	963.515	2163.268	724.055	1686.658	656.584	1368.845	8.859	-8.091	6.231	-5.383	4.017	-3.077	2.44	107.968	86.523
Cpd0389	-1	EC25 (mmol/ac)_TP	Lycopersicon esculentum	123-1a	21 D	13.877	5.127	7.849	5.175	5.683	4.752	4.668	133.929	129.821	133.265	130.912	132.535	130.696	131.615	27.622	22.422	24.977	22.634	23.147	22.5	22.603	830.375	850.527	852.241	874.387	882.395	892.465	898.136	387.075	0	226.793	0.362	193.817	2.354	158.409	0.84	-0.253	0.579	0.071	0.491	0.124	0.42	42.894	29.147
Cpd0390	-1	EC25 (mmol/ac)_TP	Brassica oleracea	123-1b	21 D	8.422	3.051	4.827	2.022	2.478	1.627	1.609	142.863	127.054	139.181	127.616	134.397	128.068	130.873	22.001	19.469	21.41	19.558	20.646	19.634	20.086	548.863	573.314	553.59	574.425	569.421	580.882	580.731	446.603	0	333.428	6.891	282.031	13.341	237.898	0.555	1.262	0.367	0.848	0.302	0.661	0.265	77.838	44.019
Cpd0391	-1	EC25 (mmol/ac)_TP	Glycine max	123-1a	14 D	16.746	8.106	10.422	6.908	6.791	5.572	4.8	138.664	135.516	138.432	136.218	139.03	137.254	139.876	20.989	20.547	20.945	20.65	21.029	20.802	21.148	810.616	834.422	821.041	841.462	836.843	848.964	847.434	767.032	0	576.054	0	531.186	0	515.907	1.047	1.431	0.973	1.293	0.997	1.169	1.058	60.634	49.334
Cpd0392	-1	EC25 (mmol/ac)_TP	Avena sativa	123-1a	21 D	12.732	5.82	8.946	3.872	6.531	2.328	3.922	114.716	110.551	114.512	112.612	115.171	114.265	115.756	24.513	18.908	21.036	19.858	20.395	20.137	20.437	625.813	654.527	638.545	666.151	662.032	682.853	680.926	787.898	166.152	454.266	320.36	403.294	363.74	389.828	1.543	0.144	1.159	0.352	1.211	0.727	1.2	56.194	40.118
Cpd0393	-1	EC25 (mmol/ac)_TP	Allium cepa	123-1b	14 D	22.945	-1.037	17.009	0.932	11.986	2.446	7.947	166.094	161.533	163.44	159.695	161.244	158.968	160.39	25.178	24.473	24.808	24.23	24.493	24.139	24.368	925.217	975.001	944.058	994.42	984.774	1018.177	1011.654	1809.138	327.669	1201.147	234.101	877.85	242.499	636.979	8.697	-8.086	6.4	-5.266	4.037	-2.833	2.391	75.059	67.53
Cpd0394	-1	EC25 (mmol/ac)_TP	Avena sativa	123-1b	21 D	10.012	3.26	4.722	1.794	2.148	0.824	1.219	235.396	218.544	229.521	221.721	227.405	222.818	226.403	49.015	43.272	43.869	43.141	42.74	42.94	42.627	1777.563	1831.409	1786.952	1833.362	1820.008	1849.919	1841.746	1777.39	541.946	1305.124	671.186	1093.078	721.527	968.107	1.529	-0.08	0.378	0.011	0.169	0.068	0.123	131.202	82.448
Cpd0395	-1	EC25 (mmol/ac)_TP	Cucumis sativus	123-1a	14 D	11.284	1.821	7.863	0.325	5.844	-0.231	4.645	110.658	103.849	109.381	105.344	110.13	105.86	110.63	23.982	17.976	20.148	18.992	19.85	19.302	19.855	707.137	760.268	721.095	750.676	725.746	751.726	730.161	737.988	0	487.075	0	403.58	0	370.735	1.189	-0.158	0.875	-0.443	0.889	-0.459	0.915	52.136	30.791
Cpd0396	-1	EC25 (mmol/ac)_TP	Allium cepa	123-1b	21 D	14.084	3.851	8.904	2.515	5.395	1.583	2.901	232.049	205.978	224.221	205.783	215.187	206.368	210.293	41.907	34.547	38.612	34.382	36.5	34.551	35.464	1414.483	1455.087	1454.701	1533.772	1542.561	1587.162	1586.262	1335.59	55.384	784.021	59.404	567.007	111.115	421.71	0.181	-0.102	0.07	-0.053	0.018	-0.055	-0.037	121.352	64.363
Cpd0397	-1	EC25 (mmol/ac)_TP	Cucumis sativus	123-1b	14 D	5.69	1.613	2.946	0.977	1.092	0.718	0.683	175.095	156.834	169.035	157.328	164.537	158.064	161.416	34.073	26.149	29.463	26.843	28.506	26.988	27.863	1023.439	1055.8	1043.233	1063.641	1058.991	1070.235	1068.016	599.373	26.698	315.198	80.066	219.796	103.656	184.122	1.077	0.485	0.334	0.082	0.091	-0.011	0.054	97.065	55.217
Cpd0398	-1	EC25 (mmol/ac)_TP	Allium cepa	123-1a	14 D	9.053	1.561	3.897	2.08	2.125	1.397	1.486	120.644	115.8	118.205	116.507	117.366	116.184	116.575	32.695	21.905	25.024	23.917	23.951	23.638	23.607	722.475	756.637	735.994	745.623	746.642	752.642	755.65	531.796	24.921	371.713	97.803	297.558	124.03	246.778	1.877	0.556	0.796	0.45	0.579	0.311	0.454	62.122	45.188
Cpd0399	-1	EC25 (mmol/ac)_TP	Glycine max	123-1a	21 D	1.986	-0.066	0.356	0.073	0.121	0.063	0.064	117.905	110.142	114.384	110.452	113.134	110.769	112.262	32.335	21.12	24.521	22.243	22.926	22.199	22.406	894.125	924.394	910.996	926.963	922.697	931.706	929.454	866.79	55.384	556.846	33.23	384.611	63.264	267.15	1.349	-0.223	0.144	-0.074	-0.038	-0.074	-0.076	52.88	30.06
Cpd0400	-1	EC25 (mmol/ac)_TP	Raphanus sativus	123-1a	14 D	8.422	3.051	4.827	2.022	2.478	1.627	1.609	142.863	127.054	139.181	127.616	134.397	128.068	130.873	22.001	19.469	21.41	19.558	20.646	19.634	20.086	548.863	573.314	553.59	574.425	569.421	580.882	580.731	446.603	0	333.428	6.891	282.031	13.341	237.898	0.555	1.262	0.367	0.848	0.302	0.661	0.265	77.838	44.019
Cpd0401	-1	EC25 (mmol/ac)_TP	Allium cepa	123-1a	14 D	5.013	0.364	2.121	0.297	0.595	0.25	0.319	107.492	99.769	102.93	99.274	101.69	99.566	101.1	30.749	19.54	22.732	20.628	21.368	20.94	21.24	675.465	710.057	703.594	720.809	714.258	720.467	716.469	785.831	0	541.077	5.325	368.682	39.714	254.475	1.355	0.004	0.157	-0.03	-0.122	-0.121	-0.142	55.472	32.003
Cpd0402	-1	EC25 (mmol/ac)_TP	Allium cepa	123-1b	21 D	16.746	8.106	10.422	6.908	6.791	5.572	4.8	138.664	135.516	138.432	136.218	139.03	137.254	139.876	20.989	20.547	20.945	20.65	21.029	20.802	21.148	810.616	834.422	821.041	841.462	836.843	848.964	847.434	767.032	0	576.054	0	531.186	0	515.907	1.047	1.431	0.973	1.293	0.997	1.169	1.058	60.634	49.334
Cpd0403	-1	EC25 (mmol/ac)_TP	Brassica oleracea	123-1b	21 D	15.088	4.954	10.111	3.331	7.174	2.112	4.954	171.493	162.087	168.786	165.446	168.073	166.766	167.593	40.469	29.029	32.716	30.682	31.469	31.181	31.325	1232.394	1295.791	1255.26	1301.17	1290.727	1320.82	1318.26	625.038	26.698	422.016	70.373	334.886	92.716	272.841	1.635	-0.249	0.363	-0.289	0.213	-0.293	0.145	73.955	45.38
Cpd0404	-1	EC25 (mmol/ac)_TP	Allium cepa	123-1a	28 D	15.694	5.489	10.142	4.048	6.888	2.584	4.251	123.067	120.215	122.536	121.378	123.407	122.725	124.118	18.574	18.215	18.498	18.35	18.611	18.522	18.707	579.606	601.521	593.949	620.992	618.251	637.097	634.621	873.091	166.152	557.565	369.883	489.06	433.6	469.577	1.308	-0.022	1.231	0.569	1.432	1.028	1.517	58.042	44.95
Cpd0405	-1	EC25 (mmol/ac)_TP	Brassica oleracea	123-1a	14 D	15.088	4.954	10.111	3.331	7.174	2.112	4.954	171.493	162.087	168.786	165.446	168.073	166.766	167.593	40.469	29.029	32.716	30.682	31.469	31.181	31.325	1232.394	1295.791	1255.26	1301.17	1290.727	1320.82	1318.26	625.038	26.698	422.016	70.373	334.886	92.716	272.841	1.635	-0.249	0.363	-0.289	0.213	-0.293	0.145	73.955	45.38
Cpd0406	-1	EC25 (mmol/ac)_TP	Glycine max	123-1b	21 D	11.393	6.259	7.278	3.944	4.823	2.112	2.757	108.214	104.257	107.943	106.363	108.477	107.755	108.852	23.513	17.935	20.027	18.892	19.376	19.151	19.387	574.321	596.323	588.481	609.956	611.002	625.211	625.317	787.898	166.152	468.542	323.547	411.55	368.722	394.54	1.543	0.318	1.068	0.501	1.119	0.773	1.087	56.194	40.764
Cpd0407	-1	EC25 (mmol/ac)_TP	Zea mays	123-1a	21 D	9.181	0.895	2.834	0.769	2.082	0.751	1.719	202.303	181.854	198.763	182.749	196.067	183.315	194.052	51.321	41.16	43.102	41.835	41.267	41.622	40.603	1488.865	1557.884	1505.774	1558.767	1522.761	1568.351	1535.599	1262.865	475.363	916.984	475.447	821.382	461.813	754.637	2.155	-0.264	0.619	-0.073	0.34	-0.02	0.235	124.119	69.85
Cpd0408	-1	EC25 (mmol/ac)_TP	Brassica oleracea	123-1a	21 D	9.181	0.895	2.834	0.769	2.082	0.751	1.719	202.303	181.854	198.763	182.749	196.067	183.315	194.052	51.321	41.16	43.102	41.835	41.267	41.622	40.603	1488.865	1557.884	1505.774	1558.767	1522.761	1568.351	1535.599	1262.865	475.363	916.984	475.447	821.382	461.813	754.637	2.155	-0.264	0.619	-0.073	0.34	-0.02	0.235	124.119	69.85
Cpd0409	-1	EC25 (mmol/ac)_TP	Lactuca sativa	123-1a	21 D	16.042	4.167	10.182	3.575	6.779	2.359	4.046	117.889	115.281	118.323	117.287	119.604	118.925	120.264	23.928	21.225	21.926	20.988	21.257	20.997	21.233	756.954	783.967	775.687	806.645	805.304	828.495	827.886	1427.988	166.152	900.043	492.376	710.387	598.204	655.819	1.307	0.017	1.15	0.526	1.344	0.952	1.429	46.208	35.082
Cpd0410	-1	EC25 (mmol/ac)_TP	Avena sativa	123-1a	14 D	8.422	3.051	4.827	2.022	2.478	1.627	1.609	142.863	127.054	139.181	127.616	134.397	128.068	130.873	22.001	19.469	21.41	19.558	20.646	19.634	20.086	548.863	573.314	553.59	574.425	569.421	580.882	580.731	446.603	0	333.428	6.891	282.031	13.341	237.898	0.555	1.262	0.367	0.848	0.302	0.661	0.265	77.838	44.019
Cpd0411	-1	EC25 (mmol/ac)_TP	Zea mays	123-1b	21 D	14.084	3.851	8.904	2.515	5.395	1.583	2.901	232.049	205.978	224.221	205.783	215.187	206.368	210.293	41.907	34.547	38.612	34.382	36.5	34.551	35.464	1414.483	1455.087	1454.701	1533.772	1542.561	1587.162	1586.262	1335.59	55.384	784.021	59.404	567.007	111.115	421.71	0.181	-0.102	0.07	-0.053	0.018	-0.055	-0.037	121.352	64.363
Cpd0412	-1	EC25 (mmol/ac)_TP	Lactuca sativa	123-1b	21 D	13.806	4.246	9.331	4.175	6.226	3.562	4.182	172.597	164.91	169.977	165.049	168.261	165.153	167.406	26.178	25.109	25.81	25.116	25.559	25.116	25.431	1067.257	1106.457	1084.369	1116.97	1118.398	1139.749	1141.096	1540.858	55.384	1023.798	107.079	754.323	204.836	591.194	0.323	0.287	0.02	0.221	0.115	0.153	0.142	75.059	50.128
Cpd0413	-1	EC25 (mmol/ac)_TP	Zea mays	123-1a	14 D	15.088	4.954	10.111	3.331	7.174	2.112	4.954	171.493	162.087	168.786	165.446	168.073	166.766	167.593	40.469	29.029	32.716	30.682	31.469	31.181	31.325	1232.394	1295.791	1255.26	1301.17	1290.727	1320.82	1318.26	625.038	26.698	422.016	70.373	334.886	92.716	272.841	1.635	-0.249	0.363	-0.289	0.213	-0.293	0.145	73.955	45.38
Cpd0414	-1	EC25 (mmol/ac)_TP	Zea mays	123-1b	14 D	15.088	4.954	10.111	3.331	7.174	2.112	4.954	171.493	162.087	168.786	165.446	168.073	166.766	167.593	40.469	29.029	32.716	30.682	31.469	31.181	31.325	1232.394	1295.791	1255.26	1301.17	1290.727	1320.82	1318.26	625.038	26.698	422.016	70.373	334.886	92.716	272.841	1.635	-0.249	0.363	-0.289	0.213	-0.293	0.145	73.955	45.38
Cpd0415	-1	EC25 (mmol/ac)_TP	Zea mays	123-1b	21 D	10.012	3.26	4.722	1.794	2.148	0.824	1.219	235.396	218.544	229.521	221.721	227.405	222.818	226.403	49.015	43.272	43.869	43.141	42.74	42.94	42.627	1777.563	1831.409	1786.952	1833.362	1820.008	1849.919	1841.746	1777.39	541.946	1305.124	671.186	1093.078	721.527	968.107	1.529	-0.08	0.378	0.011	0.169	0.068	0.123	131.202	82.448
Cpd0416	-1	EC25 (mmol/ac)_TP	Allium cepa	123-1a	21 D	12.732	5.82	8.946	3.872	6.531	2.328	3.922	114.716	110.551	114.512	112.612	115.171	114.265	115.756	24.513	18.908	21.036	19.858	20.395	20.137	20.437	625.813	654.527	638.545	666.151	662.032	682.853	680.926	787.898	166.152	454.266	320.36	403.294	363.74	389.828	1.543	0.144	1.159	0.352	1.211	0.727	1.2	56.194	40.118
Cpd0417	-1	EC25 (mmol/ac)_TP	Avena sativa	123-1b	21 D	8.422	3.051	4.827	2.022	2.478	1.627	1.609	142.863	127.054	139.181	127.616	134.397	128.068	130.873	22.001	19.469	21.41	19.558	20.646	19.634	20.086	548.863	573.314	553.59	574.425	569.421	580.882	580.731	446.603	0	333.428	6.891	282.031	13.341	237.898	0.555	1.262	0.367	0.848	0.302	0.661	0.265	77.838	44.019
Cpd0418	-1	EC25 (mmol/ac)_TP	Raphanus sativus	123-1b	21 D	9.181	0.895	2.834	0.769	2.082	0.751	1.719	202.303	181.854	198.763	182.749	196.067	183.315	194.052	51.321	41.16	43.102	41.835	41.267	41.622	40.603	1488.865	1557.884	1505.774	1558.767	1522.761	1568.351	1535.599	1262.865	475.363	916.984	475.447	821.382	461.813	754.637	2.155	-0.264	0.619	-0.073	0.34	-0.02	0.235	124.119	69.85
Cpd0419	-1	EC25 (mmol/ac)_TP	Lycopersicon esculentum	123-1a	21 D	19.533	-0.137	15.353	0.708	11.309	1.417	7.723	192.654	183.295	189.949	181.981	187.224	181.316	185.828	35.214	36.563	34.221	35.165	33.472	34.389	33.196	1239.985	1287.973	1256.764	1320.864	1304.781	1354.926	1338.28	3004.949	963.515	2163.268	724.055	1686.658	656.584	1368.845	8.859	-8.091	6.231	-5.383	4.017	-3.077	2.44	107.968	86.523
Cpd0420	-1	EC25 (mmol/ac)_TP	Lactuca sativa	123-1b	21 D	10.055	6.699	5.611	4.016	3.115	1.897	1.597	101.711	97.962	101.374	100.113	101.784	101.245	101.949	22.513	16.963	19.018	17.927	18.357	18.164	18.337	523.26	538.627	538.804	554.246	560.399	568.246	570.482	787.898	166.152	482.817	326.735	419.819	373.714	399.314	1.543	0.492	0.976	0.65	1.028	0.819	0.974	56.194	41.41
Cpd0421	-1	EC25 (mmol/ac)_TP	Lycopersicon esculentum	123-1a	21 D	11.043	2.689	4.427	1.967	2.654	1.243	1.877	228.255	205.178	221.393	207.99	218.17	208.57	215.944	49.335	35.831	41.323	37.208	39.205	37.559	38.54	1327.215	1376.026	1345.518	1373.985	1369.943	1391.316	1390.157	841.728	26.698	551.093	56.396	464.528	68.735	408.579	1.911	-0.678	0.31	-0.296	0.013	-0.244	-0.079	130.718	73.428
Cpd0422	-1	EC25 (mmol/ac)_TP	Lycopersicon esculentum	123-1a	14 D	8.422	3.051	4.827	2.022	2.478	1.627	1.609	142.863	127.054	139.181	127.616	134.397	128.068	130.873	22.001	19.469	21.41	19.558	20.646	19.634	20.086	548.863	573.314	553.59	574.425	569.421	580.882	580.731	446.603	0	333.428	6.891	282.031	13.341	237.898	0.555	1.262	0.367	0.848	0.302	0.661	0.265	77.838	44.019
Cpd0423	-1	EC25 (mmol/ac)_TP	Lycopersicon esculentum	123-1a	28 D	15.694	5.489	10.142	4.048	6.888	2.584	4.251	123.067	120.215	122.536	121.378	123.407	122.725	124.118	18.574	18.215	18.498	18.35	18.611	18.522	18.707	579.606	601.521	593.949	620.992	618.251	637.097	634.621	873.091	166.152	557.565	369.883	489.06	433.6	469.577	1.308	-0.022	1.231	0.569	1.432	1.028	1.517	58.042	44.95
Cpd0424	-1	EC25 (mmol/ac)_TP	Zea mays	123-1b	14 D	11.284	1.821	7.863	0.325	5.844	-0.231	4.645	110.658	103.849	109.381	105.344	110.13	105.86	110.63	23.982	17.976	20.148	18.992	19.85	19.302	19.855	707.137	760.268	721.095	750.676	725.746	751.726	730.161	737.988	0	487.075	0	403.58	0	370.735	1.189	-0.158	0.875	-0.443	0.889	-0.459	0.915	52.136	30.791
Cpd0425	-1	EC25 (mmol/ac)_TP	Cucumis sativus	123-1a	21 D	11.678	1.035	7.379	0.853	4.153	0.513	2.666	107.476	104.463	106.328	106.89	107.049	107.315	107.65	22.342	19.557	20.254	19.22	19.615	19.007	19.51	754.543	801.914	772.725	798.781	787.729	801.524	792.011	1924.552	214.253	1019.528	603.622	779.071	616.411	708.395	0.449	0.245	0.085	-0.021	0.073	-0.018	0.113	48.8	38.628
Cpd0426	-1	EC25 (mmol/ac)_TP	Allium cepa	123-1a	14 D	8.422	3.051	4.827	2.022	2.478	1.627	1.609	142.863	127.054	139.181	127.616	134.397	128.068	130.873	22.001	19.469	21.41	19.558	20.646	19.634	20.086	548.863	573.314	553.59	574.425	569.421	580.882	580.731	446.603	0	333.428	6.891	282.031	13.341	237.898	0.555	1.262	0.367	0.848	0.302	0.661	0.265	77.838	44.019
Cpd0427	-1	EC25 (mmol/ac)_TP	Brassica oleracea	123-1a	21 D	13.877	5.127	7.849	5.175	5.683	4.752	4.668	133.929	129.821	133.265	130.912	132.535	130.696	131.615	27.622	22.422	24.977	22.634	23.147	22.5	22.603	830.375	850.527	852.241	874.387	882.395	892.465	898.136	387.075	0	226.793	0.362	193.817	2.354	158.409	0.84	-0.253	0.579	0.071	0.491	0.124	0.42	42.894	29.147
Cpd0428	-1	EC25 (mmol/ac)_TP	Glycine max	123-1b	21 D	14.014	4.264	10.679	2.255	8.028	0.93	6.165	134.9	129.077	134.274	131.166	135.131	132.335	136.279	20.349	19.547	20.261	19.833	20.382	19.994	20.545	706.112	749.671	715.025	754.277	730.888	759.659	738.966	1578.296	139.104	832.323	388.522	647.484	418.37	614.784	0.954	-0.001	0.852	0.035	1.001	0.106	1.093	69.875	51.021
Cpd0429	-1	EC25 (mmol/ac)_TP	Allium cepa	123-1a	14 D	11.284	1.821	7.863	0.325	5.844	-0.231	4.645	110.658	103.849	109.381	105.344	110.13	105.86	110.63	23.982	17.976	20.148	18.992	19.85	19.302	19.855	707.137	760.268	721.095	750.676	725.746	751.726	730.161	737.988	0	487.075	0	403.58	0	370.735	1.189	-0.158	0.875	-0.443	0.889	-0.459	0.915	52.136	30.791
Cpd0430	-1	EC25 (mmol/ac)_TP	Zea mays	123-1a	14 D	8.422	3.051	4.827	2.022	2.478	1.627	1.609	142.863	127.054	139.181	127.616	134.397	128.068	130.873	22.001	19.469	21.41	19.558	20.646	19.634	20.086	548.863	573.314	553.59	574.425	569.421	580.882	580.731	446.603	0	333.428	6.891	282.031	13.341	237.898	0.555	1.262	0.367	0.848	0.302	0.661	0.265	77.838	44.019
Cpd0431	-1	EC25 (mmol/ac)_TP	Avena sativa	123-1b	21 D	10.055	6.699	5.611	4.016	3.115	1.897	1.597	101.711	97.962	101.374	100.113	101.784	101.245	101.949	22.513	16.963	19.018	17.927	18.357	18.164	18.337	523.26	538.627	538.804	554.246	560.399	568.246	570.482	787.898	166.152	482.817	326.735	419.819	373.714	399.314	1.543	0.492	0.976	0.65	1.028	0.819	0.974	56.194	41.41
Cpd0432	-1	EC25 (mmol/ac)_TP	Raphanus sativus	123-1a	14 D	10.012	3.26	4.722	1.794	2.148	0.824	1.219	235.396	218.544	229.521	221.721	227.405	222.818	226.403	49.015	43.272	43.869	43.141	42.74	42.94	42.627	1777.563	1831.409	1786.952	1833.362	1820.008	1849.919	1841.746	1777.39	541.946	1305.124	671.186	1093.078	721.527	968.107	1.529	-0.08	0.378	0.011	0.169	0.068	0.123	131.202	82.448
Cpd0433	-1	EC25 (mmol/ac)_TP	Avena sativa	123-1a	28 D	15.694	5.489	10.142	4.048	6.888	2.584	4.251	123.067	120.215	122.536	121.378	123.407	122.725	124.118	18.574	18.215	18.498	18.35	18.611	18.522	18.707	579.606	601.521	593.949	620.992	618.251	637.097	634.621	873.091	166.152	557.565	369.883	489.06	433.6	469.577	1.308	-0.022	1.231	0.569	1.432	1.028	1.517	58.042	44.95
Cpd0434	-1	EC25 (mmol/ac)_TP	Lactuca sativa	123-1a	21 D	14.703	4.607	8.514	3.647	5.071	2.142	2.896	111.387	108.987	111.754	111.037	112.904	112.401	113.355	22.928	20.253	20.917	20.023	20.237	20.008	20.183	703.652	723.809	723.795	748.276	752.091	767.895	768.99	1427.988	166.152	914.319	495.563	719.557	603.64	661.934	1.307	0.191	1.059	0.675	1.253	1.003	1.317	46.208	35.728
Cpd0435	-1	EC25 (mmol/ac)_TP	Cucumis sativus	123-1b	21 D	1.986	-0.066	0.356	0.073	0.121	0.063	0.064	117.905	110.142	114.384	110.452	113.134	110.769	112.262	32.335	21.12	24.521	22.243	22.926	22.199	22.406	894.125	924.394	910.996	926.963	922.697	931.706	929.454	866.79	55.384	556.846	33.23	384.611	63.264	267.15	1.349	-0.223	0.144	-0.074	-0.038	-0.074	-0.076	52.88	30.06
Cpd0436	-1	EC25 (mmol/ac)_TP	Lactuca sativa	123-1b	21 D	19.533	-0.137	15.353	0.708	11.309	1.417	7.723	192.654	183.295	189.949	181.981	187.224	181.316	185.828	35.214	36.563	34.221	35.165	33.472	34.389	33.196	1239.985	1287.973	1256.764	1320.864	1304.781	1354.926	1338.28	3004.949	963.515	2163.268	724.055	1686.658	656.584	1368.845	8.859	-8.091	6.231	-5.383	4.017	-3.077	2.44	107.968	86.523
Cpd0437	-1	EC25 (mmol/ac)_TP	Brassica oleracea	123-1b	21 D	10.581	5.559	6.501	5.052	5.237	4.265	4.285	168.901	162.374	165.61	163.407	165.116	163.911	164.818	40.055	29.03	32.267	30.25	31.06	30.58	30.868	1206.153	1237.824	1220.405	1238.95	1239.762	1254.831	1259.417	526.995	42.365	376.689	90.304	317.009	116.226	276.285	1.919	0.219	0.605	0.254	0.37	0.252	0.291	71.363	49.588
Cpd0438	-1	EC25 (mmol/ac)_TP	Avena sativa	123-1b	21 D	19.523	12.663	12.011	10.437	9.536	8.586	7.957	161.941	157.165	160.355	157.102	160.271	157.493	160.422	30.811	27.068	29.584	26.943	29.101	26.797	28.585	1035.349	1062.121	1053.295	1090.787	1082.415	1114.316	1100.505	1452.774	111.037	638.258	57.832	525.161	60.634	479.334	0.125	0.179	0.303	0.291	0.326	0.271	0.292	44.742	30.909
Cpd0439	-1	EC25 (mmol/ac)_TP	Zea mays	123-1a	21 D	8.422	3.051	4.827	2.022	2.478	1.627	1.609	142.863	127.054	139.181	127.616	134.397	128.068	130.873	22.001	19.469	21.41	19.558	20.646	19.634	20.086	548.863	573.314	553.59	574.425	569.421	580.882	580.731	446.603	0	333.428	6.891	282.031	13.341	237.898	0.555	1.262	0.367	0.848	0.302	0.661	0.265	77.838	44.019
Cpd0440	-1	EC25 (mmol/ac)_TP	Allium cepa	123-1a	14 D	5.69	1.613	2.946	0.977	1.092	0.718	0.683	175.095	156.834	169.035	157.328	164.537	158.064	161.416	34.073	26.149	29.463	26.843	28.506	26.988	27.863	1023.439	1055.8	1043.233	1063.641	1058.991	1070.235	1068.016	599.373	26.698	315.198	80.066	219.796	103.656	184.122	1.077	0.485	0.334	0.082	0.091	-0.011	0.054	97.065	55.217
Cpd0441	-1	EC25 (mmol/ac)_TP	Lycopersicon esculentum	123-1b	21 D	13.607	4.38	6.63	2.331	3.087	1.87	2.148	255.638	240.888	252.12	242.755	251.022	244.114	250.748	50.837	52.137	49.605	51.042	49.397	50.439	49.217	2161.967	2228.814	2165.211	2252.263	2208.035	2266.62	2231.737	2575.105	940.891	1908.637	965.02	1697.709	1041.439	1578.982	1.11	0.177	0.407	0.204	0.356	0.275	0.372	138.285	90.413
Cpd0442	-1	EC25 (mmol/ac)_TP	Avena sativa	123-1b	21 D	14.25	5.661	8.883	4.168	6.407	2.969	4.737	122.713	115.806	121.497	118.084	121.904	118.5	122.491	46.401	27.058	36.042	32.23	35.629	32.474	35.918	998.23	1071.282	1021.353	1052.529	1033.439	1061.456	1042.724	941.973	0	660.877	0	514.953	0	455.421	1.399	0.201	0.92	0.344	0.825	0.302	0.762	51.032	29.117
Cpd0443	-1	EC25 (mmol/ac)_TP	Allium cepa	123-1b	21 D	14.014	4.264	10.679	2.255	8.028	0.93	6.165	134.9	129.077	134.274	131.166	135.131	132.335	136.279	20.349	19.547	20.261	19.833	20.382	19.994	20.545	706.112	749.671	715.025	754.277	730.888	759.659	738.966	1578.296	139.104	832.323	388.522	647.484	418.37	614.784	0.954	-0.001	0.852	0.035	1.001	0.106	1.093	69.875	51.021
Cpd0444	-1	EC25 (mmol/ac)_TP	Lycopersicon esculentum	123-1a	21 D	1.986	-0.066	0.356	0.073	0.121	0.063	0.064	117.905	110.142	114.384	110.452	113.134	110.769	112.262	32.335	21.12	24.521	22.243	22.926	22.199	22.406	894.125	924.394	910.996	926.963	922.697	931.706	929.454	866.79	55.384	556.846	33.23	384.611	63.264	267.15	1.349	-0.223	0.144	-0.074	-0.038	-0.074	-0.076	52.88	30.06
Cpd0445	-1	EC25 (mmol/ac)_TP	Lycopersicon esculentum	123-1b	21 D	10.399	4.637	6.444	3.046	4.394	1.732	3.192	109.434	103.315	108.472	105.021	109.064	105.926	109.362	59.527	22.616	32.809	25.419	29.852	26.193	29.335	759.506	797.61	774.287	788.882	784.55	797.175	793.125	737.988	0	489.285	0	414.613	0	383.944	0.524	0.024	0.649	0.07	0.665	0.1	0.677	42.15	26.078
Cpd0446	-1	EC25 (mmol/ac)_TP	Cucumis sativus	123-1b	21 D	16.475	4.375	10.669	4.37	8.114	4.17	6.716	140.432	137.249	139.405	138.285	138.34	137.637	137.525	28.622	23.561	25.922	23.759	24.034	23.552	23.513	923.24	950.01	949.96	978.103	982.705	996.56	998.209	387.075	0	229.233	5.619	169.224	20.247	125.008	0.84	-0.23	0.743	0.088	0.638	0.086	0.554	42.894	30.694
Cpd0447	-1	EC25 (mmol/ac)_TP	Lycopersicon esculentum	123-1b	21 D	9.053	1.561	3.897	2.08	2.125	1.397	1.486	120.644	115.8	118.205	116.507	117.366	116.184	116.575	32.695	21.905	25.024	23.917	23.951	23.638	23.607	722.475	756.637	735.994	745.623	746.642	752.642	755.65	531.796	24.921	371.713	97.803	297.558	124.03	246.778	1.877	0.556	0.796	0.45	0.579	0.311	0.454	62.122	45.188
Cpd0448	-1	EC25 (mmol/ac)_TP	Brassica oleracea	123-1b	21 D	14.493	0.083	9.528	1.212	5.38	0.883	2.741	222.961	195.484	215.264	197.202	206.559	198.257	201.977	46.675	37.557	41.869	35.775	38.69	35.69	37.232	1458.144	1514.151	1503.574	1590.379	1598.277	1641.677	1641.388	2029.102	55.384	1410.203	29.077	979.002	104.115	687.545	0.162	0.023	0.058	0.054	0.02	0.03	-0.017	112.111	53.322
Cpd0449	-1	EC25 (mmol/ac)_TP	Lactuca sativa	123-1b	14 D	22.945	-1.037	17.009	0.932	11.986	2.446	7.947	166.094	161.533	163.44	159.695	161.244	158.968	160.39	25.178	24.473	24.808	24.23	24.493	24.139	24.368	925.217	975.001	944.058	994.42	984.774	1018.177	1011.654	1809.138	327.669	1201.147	234.101	877.85	242.499	636.979	8.697	-8.086	6.4	-5.266	4.037	-2.833	2.391	75.059	67.53
Cpd0450	-1	EC25 (mmol/ac)_TP	Cucumis sativus	123-1a	21 D	9.181	0.895	2.834	0.769	2.082	0.751	1.719	202.303	181.854	198.763	182.749	196.067	183.315	194.052	51.321	41.16	43.102	41.835	41.267	41.622	40.603	1488.865	1557.884	1505.774	1558.767	1522.761	1568.351	1535.599	1262.865	475.363	916.984	475.447	821.382	461.813	754.637	2.155	-0.264	0.619	-0.073	0.34	-0.02	0.235	124.119	69.85
Cpd0451	-1	EC25 (mmol/ac)_TP	Glycine max	123-1b	21 D	16.746	8.106	10.422	6.908	6.791	5.572	4.8	138.664	135.516	138.432	136.218	139.03	137.254	139.876	20.989	20.547	20.945	20.65	21.029	20.802	21.148	810.616	834.422	821.041	841.462	836.843	848.964	847.434	767.032	0	576.054	0	531.186	0	515.907	1.047	1.431	0.973	1.293	0.997	1.169	1.058	60.634	49.334
Cpd0452	-1	EC25 (mmol/ac)_TP	Lactuca sativa	123-1b	14 D	5.013	0.364	2.121	0.297	0.595	0.25	0.319	107.492	99.769	102.93	99.274	101.69	99.566	101.1	30.749	19.54	22.732	20.628	21.368	20.94	21.24	675.465	710.057	703.594	720.809	714.258	720.467	716.469	785.831	0	541.077	5.325	368.682	39.714	254.475	1.355	0.004	0.157	-0.03	-0.122	-0.121	-0.142	55.472	32.003
Cpd0453	-1	EC25 (mmol/ac)_TP	Lactuca sativa	123-1a	21 D	13.806	4.246	9.331	4.175	6.226	3.562	4.182	172.597	164.91	169.977	165.049	168.261	165.153	167.406	26.178	25.109	25.81	25.116	25.559	25.116	25.431	1067.257	1106.457	1084.369	1116.97	1118.398	1139.749	1141.096	1540.858	55.384	1023.798	107.079	754.323	204.836	591.194	0.323	0.287	0.02	0.221	0.115	0.153	0.142	75.059	50.128
Cpd0454	-1	EC25 (mmol/ac)_TP	Allium cepa	123-1a	21 D	11.678	1.035	7.379	0.853	4.153	0.513	2.666	107.476	104.463	106.328	106.89	107.049	107.315	107.65	22.342	19.557	20.254	19.22	19.615	19.007	19.51	754.543	801.914	772.725	798.781	787.729	801.524	792.011	1924.552	214.253	1019.528	603.622	779.071	616.411	708.395	0.449	0.245	0.085	-0.021	0.073	-0.018	0.113	48.8	38.628
Cpd0455	-1	EC25 (mmol/ac)_TP	Allium cepa	123-1b	21 D	15.694	5.489	10.142	4.048	6.888	2.584	4.251	123.067	120.215	122.536	121.378	123.407	122.725	124.118	18.574	18.215	18.498	18.35	18.611	18.522	18.707	579.606	601.521	593.949	620.992	618.251	637.097	634.621	873.091	166.152	557.565	369.883	489.06	433.6	469.577	1.308	-0.022	1.231	0.569	1.432	1.028	1.517	58.042	44.95
Cpd0456	-1	EC25 (mmol/ac)_TP	Raphanus sativus	123-1a	21 D	9.181	0.895	2.834	0.769	2.082	0.751	1.719	202.303	181.854	198.763	182.749	196.067	183.315	194.052	51.321	41.16	43.102	41.835	41.267	41.622	40.603	1488.865	1557.884	1505.774	1558.767	1522.761	1568.351	1535.599	1262.865	475.363	916.984	475.447	821.382	461.813	754.637	2.155	-0.264	0.619	-0.073	0.34	-0.02	0.235	124.119	69.85
Cpd0457	-1	EC25 (mmol/ac)_TP	Avena sativa	123-1a	21 D	11.393	6.259	7.278	3.944	4.823	2.112	2.757	108.214	104.257	107.943	106.363	108.477	107.755	108.852	23.513	17.935	20.027	18.892	19.376	19.151	19.387	574.321	596.323	588.481	609.956	611.002	625.211	625.317	787.898	166.152	468.542	323.547	411.55	368.722	394.54	1.543	0.318	1.068	0.501	1.119	0.773	1.087	56.194	40.764
Cpd0458	-1	EC25 (mmol/ac)_TP	Lycopersicon esculentum	123-1b	21 D	14.703	4.607	8.514	3.647	5.071	2.142	2.896	111.387	108.987	111.754	111.037	112.904	112.401	113.355	22.928	20.253	20.917	20.023	20.237	20.008	20.183	703.652	723.809	723.795	748.276	752.091	767.895	768.99	1427.988	166.152	914.319	495.563	719.557	603.64	661.934	1.307	0.191	1.059	0.675	1.253	1.003	1.317	46.208	35.728
Cpd0459	-1	EC25 (mmol/ac)_TP	Lycopersicon esculentum	123-1b	14 D	5.013	0.364	2.121	0.297	0.595	0.25	0.319	107.492	99.769	102.93	99.274	101.69	99.566	101.1	30.749	19.54	22.732	20.628	21.368	20.94	21.24	675.465	710.057	703.594	720.809	714.258	720.467	716.469	785.831	0	541.077	5.325	368.682	39.714	254.475	1.355	0.004	0.157	-0.03	-0.122	-0.121	-0.142	55.472	32.003
Cpd0460	-1	EC25 (mmol/ac)_TP	Avena sativa	123-1a	21 D	13.877	5.127	7.849	5.175	5.683	4.752	4.668	133.929	129.821	133.265	130.912	132.535	130.696	131.615	27.622	22.422	24.977	22.634	23.147	22.5	22.603	830.375	850.527	852.241	874.387	882.395	892.465	898.136	387.075	0	226.793	0.362	193.817	2.354	158.409	0.84	-0.253	0.579	0.071	0.491	0.124	0.42	42.894	29.147
Cpd0461	-1	EC25 (mmol/ac)_TP	Allium cepa	123-1a	14 D	15.088	4.954	10.111	3.331	7.174	2.112	4.954	171.493	162.087	168.786	165.446	168.073	166.766	167.593	40.469	29.029	32.716	30.682	31.469	31.181	31.325	1232.394	1295.791	1255.26	1301.17	1290.727	1320.82	1318.26	625.038	26.698	422.016	70.373	334.886	92.716	272.841	1.635	-0.249	0.363	-0.289	0.213	-0.293	0.145	73.955	45.38
Cpd0462	-1	EC25 (mmol/ac)_TP	Lycopersicon esculentum	123-1b	21 D	19.533	-0.137	15.353	0.708	11.309	1.417	7.723	192.654	183.295	189.949	181.981	187.224	181.316	185.828	35.214	36.563	34.221	35.165	33.472	34.389	33.196	1239.985	1287.973	1256.764	1320.864	1304.781	1354.926	1338.28	3004.949	963.515	2163.268	724.055	1686.658	656.584	1368.845	8.859	-8.091	6.231	-5.383	4.017	-3.077	2.44	107.968	86.523
Cpd0463	-1	EC25 (mmol/ac)_TP	Cucumis sativus	123-1a	14 D	8.422	3.051	4.827	2.022	2.478	1.627	1.609	142.863	127.054	139.181	127.616	134.397	128.068	130.873	22.001	19.469	21.41	19.558	20.646	19.634	20.086	548.863	573.314	553.59	574.425	569.421	580.882	580.731	446.603	0	333.428	6.891	282.031	13.341	237.898	0.555	1.262	0.367	0.848	0.302	0.661	0.265	77.838	44.019
Cpd0464	-1	EC25 (mmol/ac)_TP	Avena sativa	123-1b	21 D	9.181	0.895	2.834	0.769	2.082	0.751	1.719	202.303	181.854	198.763	182.749	196.067	183.315	194.052	51.321	41.16	43.102	41.835	41.267	41.622	40.603	1488.865	1557.884	1505.774	1558.767	1522.761	1568.351	1535.599	1262.865	475.363	916.984	475.447	821.382	461.813	754.637	2.155	-0.264	0.619	-0.073	0.34	-0.02	0.235	124.119	69.85
Cpd0465	-1	EC25 (mmol/ac)_TP	Glycine max	123-1a	21 D	6.615	0.612	3.816	0.624	2.096	0.661	1.415	287.357	254.933	282.452	255.025	275.532	255.889	269.055	49.997	46.821	48.53	46.194	47.377	46.167	46.551	1528.301	1567.511	1530.751	1595.509	1575.634	1626.079	1610.166	2113.089	559.433	1602.014	579.757	1374.308	648.35	1222.811	0.873	0.011	0.307	0.091	0.195	0.074	0.138	183.163	102.354
Cpd0466	-1	EC25 (mmol/ac)_TP	Avena sativa	123-1b	21 D	13.299	3.67	6.491	2.324	4.436	1.949	3.783	277.042	250.002	270.609	253.589	265.467	256.165	262.035	49.586	40.4	44.92	41.435	43.436	41.814	42.788	1605.24	1670.262	1614.507	1656.048	1634.957	1662.336	1654.513	1356.921	0	883.522	43.992	680.306	81.323	563.773	1.224	0.579	0.349	0.256	0.151	0.169	0.081	146.992	81.109
Cpd0467	-1	EC25 (mmol/ac)_TP	Lycopersicon esculentum	123-1b	21 D	15.694	5.489	10.142	4.048	6.888	2.584	4.251	123.067	120.215	122.536	121.378	123.407	122.725	124.118	18.574	18.215	18.498	18.35	18.611	18.522	18.707	579.606	601.521	593.949	620.992	618.251	637.097	634.621	873.091	166.152	557.565	369.883	489.06	433.6	469.577	1.308	-0.022	1.231	0.569	1.432	1.028	1.517	58.042	44.95
Cpd0468	-1	EC25 (mmol/ac)_TP	Zea mays	123-1a	21 D	8.726	4.345	4.332	3.151	3.048	2.522	2.539	205.205	192.493	199.053	194.082	197.413	194.873	196.867	31.32	29.426	30.375	29.66	30.128	29.772	30.049	1476.733	1494.328	1482.944	1505.732	1502.2	1515.572	1512.409	980.343	0	542.226	44.358	377.438	67.15	287.543	0.675	0.441	0.318	0.275	0.322	0.288	0.323	81.658	48.291
Cpd0469	-1	EC25 (mmol/ac)_TP	Zea mays	123-1a	21 D	10.012	3.26	4.722	1.794	2.148	0.824	1.219	235.396	218.544	229.521	221.721	227.405	222.818	226.403	49.015	43.272	43.869	43.141	42.74	42.94	42.627	1777.563	1831.409	1786.952	1833.362	1820.008	1849.919	1841.746	1777.39	541.946	1305.124	671.186	1093.078	721.527	968.107	1.529	-0.08	0.378	0.011	0.169	0.068	0.123	131.202	82.448
Cpd0470	-1	EC25 (mmol/ac)_TP	Cucumis sativus	123-1b	14 D	5.013	0.364	2.121	0.297	0.595	0.25	0.319	107.492	99.769	102.93	99.274	101.69	99.566	101.1	30.749	19.54	22.732	20.628	21.368	20.94	21.24	675.465	710.057	703.594	720.809	714.258	720.467	716.469	785.831	0	541.077	5.325	368.682	39.714	254.475	1.355	0.004	0.157	-0.03	-0.122	-0.121	-0.142	55.472	32.003
Cpd0471	-1	EC25 (mmol/ac)_TP	Cucumis sativus	123-1a	28 D	15.694	5.489	10.142	4.048	6.888	2.584	4.251	123.067	120.215	122.536	121.378	123.407	122.725	124.118	18.574	18.215	18.498	18.35	18.611	18.522	18.707	579.606	601.521	593.949	620.992	618.251	637.097	634.621	873.091	166.152	557.565	369.883	489.06	433.6	469.577	1.308	-0.022	1.231	0.569	1.432	1.028	1.517	58.042	44.95
Cpd0472	-1	EC25 (mmol/ac)_TP	Zea mays	123-1a	14 D	16.746	8.106	10.422	6.908	6.791	5.572	4.8	138.664	135.516	138.432	136.218	139.03	137.254	139.876	20.989	20.547	20.945	20.65	21.029	20.802	21.148	810.616	834.422	821.041	841.462	836.843	848.964	847.434	767.032	0	576.054	0	531.186	0	515.907	1.047	1.431	0.973	1.293	0.997	1.169	1.058	60.634	49.334
Cpd0473	-1	EC25 (mmol/ac)_TP	Allium cepa	123-1a	21 D	11.393	6.259	7.278	3.944	4.823	2.112	2.757	108.214	104.257	107.943	106.363	108.477	107.755	108.852	23.513	17.935	20.027	18.892	19.376	19.151	19.387	574.321	596.323	588.481	609.956	611.002	625.211	625.317	787.898	166.152	468.542	323.547	411.55	368.722	394.54	1.543	0.318	1.068	0.501	1.119	0.773	1.087	56.194	40.764
Cpd0474	-1	EC25 (mmol/ac)_TP	Lycopersicon esculentum	123-1a	14 D	11.284	1.821	7.863	0.325	5.844	-0.231	4.645	110.658	103.849	109.381	105.344	110.13	105.86	110.63	23.982	17.976	20.148	18.992	19.85	19.302	19.855	707.137	760.268	721.095	750.676	725.746	751.726	730.161	737.988	0	487.075	0	403.58	0	370.735	1.189	-0.158	0.875	-0.443	0.889	-0.459	0.915	52.136	30.791
Cpd0475	-1	EC25 (mmol/ac)_TP	Cucumis sativus	123-1b	14 D	15.018	2.789	8.361	1.843	4.042	1.409	2.432	230.645	220.433	226.74	220.451	225.352	220.74	225.044	40.934	41.282	39.742	40.686	39.479	40.621	39.641	1546.096	1593.763	1556.239	1614.665	1595.255	1632.531	1616.928	2204.546	614.817	1604.47	693.953	1406.56	780.005	1291.94	1.109	1.293	0.403	0.747	0.319	0.524	0.324	126.451	91.792
Cpd0476	-1	EC25 (mmol/ac)_TP	Lactuca sativa	123-1a	14 D	15.088	4.954	10.111	3.331	7.174	2.112	4.954	171.493	162.087	168.786	165.446	168.073	166.766	167.593	40.469	29.029	32.716	30.682	31.469	31.181	31.325	1232.394	1295.791	1255.26	1301.17	1290.727	1320.82	1318.26	625.038	26.698	422.016	70.373	334.886	92.716	272.841	1.635	-0.249	0.363	-0.289	0.213	-0.293	0.145	73.955	45.38
Cpd0477	-1	EC25 (mmol/ac)_TP	Zea mays	123-1a	21 D	7.512	3.227	3.056	1.685	1.32	0.62	0.594	208.709	192.47	202.73	196.523	201.548	198.063	201.207	52.179	41.467	43.344	42.063	42.029	42.157	41.963	1709.548	1773.146	1721.673	1761.118	1743.283	1769.029	1758.497	1400.812	541.946	1022.943	671.186	882.504	701.719	811.901	2.192	-0.146	0.443	-0.103	0.113	-0.038	0.043	117.52	71.037
Cpd0478	-1	EC25 (mmol/ac)_TP	Avena sativa	123-1b	21 D	15.694	5.489	10.142	4.048	6.888	2.584	4.251	123.067	120.215	122.536	121.378	123.407	122.725	124.118	18.574	18.215	18.498	18.35	18.611	18.522	18.707	579.606	601.521	593.949	620.992	618.251	637.097	634.621	873.091	166.152	557.565	369.883	489.06	433.6	469.577	1.308	-0.022	1.231	0.569	1.432	1.028	1.517	58.042	44.95
Cpd0479	-1	EC25 (mmol/ac)_TP	Lactuca sativa	123-1a	21 D	12.732	5.82	8.946	3.872	6.531	2.328	3.922	114.716	110.551	114.512	112.612	115.171	114.265	115.756	24.513	18.908	21.036	19.858	20.395	20.137	20.437	625.813	654.527	638.545	666.151	662.032	682.853	680.926	787.898	166.152	454.266	320.36	403.294	363.74	389.828	1.543	0.144	1.159	0.352	1.211	0.727	1.2	56.194	40.118
Cpd0480	-1	EC25 (mmol/ac)_TP	Cucumis sativus	123-1a	14 D	5.717	1.372	3	1.604	2.297	1.548	1.94	186.242	169.764	178.742	173.343	177.475	174.735	177.441	34.481	33.747	32.711	33.149	32.499	33.012	32.628	1304.393	1350.135	1307.909	1334.535	1317.577	1335.964	1326.937	1315.62	541.946	1013.398	641.628	875.852	676.998	801.91	1.319	-0.042	0.702	0.165	0.544	0.298	0.48	101.556	59.955
Cpd0481	-1	EC25 (mmol/ac)_TP	Glycine max	123-1b	21 D	15.694	5.489	10.142	4.048	6.888	2.584	4.251	123.067	120.215	122.536	121.378	123.407	122.725	124.118	18.574	18.215	18.498	18.35	18.611	18.522	18.707	579.606	601.521	593.949	620.992	618.251	637.097	634.621	873.091	166.152	557.565	369.883	489.06	433.6	469.577	1.308	-0.022	1.231	0.569	1.432	1.028	1.517	58.042	44.95
Cpd0482	-1	EC25 (mmol/ac)_TP	Lactuca sativa	123-1b	21 D	9.181	0.895	2.834	0.769	2.082	0.751	1.719	202.303	181.854	198.763	182.749	196.067	183.315	194.052	51.321	41.16	43.102	41.835	41.267	41.622	40.603	1488.865	1557.884	1505.774	1558.767	1522.761	1568.351	1535.599	1262.865	475.363	916.984	475.447	821.382	461.813	754.637	2.155	-0.264	0.619	-0.073	0.34	-0.02	0.235	124.119	69.85
Cpd0483	-1	EC25 (mmol/ac)_TP	Zea mays	123-1b	21 D	19.523	12.663	12.011	10.437	9.536	8.586	7.957	161.941	157.165	160.355	157.102	160.271	157.493	160.422	30.811	27.068	29.584	26.943	29.101	26.797	28.585	1035.349	1062.121	1053.295	1090.787	1082.415	1114.316	1100.505	1452.774	111.037	638.258	57.832	525.161	60.634	479.334	0.125	0.179	0.303	0.291	0.326	0.271	0.292	44.742	30.909
Cpd0484	-1	EC25 (mmol/ac)_TP	Zea mays	123-1b	21 D	6.615	0.612	3.816	0.624	2.096	0.661	1.415	287.357	254.933	282.452	255.025	275.532	255.889	269.055	49.997	46.821	48.53	46.194	47.377	46.167	46.551	1528.301	1567.511	1530.751	1595.509	1575.634	1626.079	1610.166	2113.089	559.433	1602.014	579.757	1374.308	648.35	1222.811	0.873	0.011	0.307	0.091	0.195	0.074	0.138	183.163	102.354
Cpd0485	-1	EC25 (mmol/ac)_TP	Lycopersicon esculentum	123-1a	21 D	9.235	4.235	6.351	3.18	4.851	2.693	3.96	212.445	188.815	205.701	192.461	201.257	193.284	198.729	38.765	31.425	35.848	33.401	34.889	34.023	34.487	1109.096	1145.54	1112.624	1147.207	1131.781	1152.606	1141.729	1516.877	110.768	1002.947	263.669	830.063	357.261	724.301	0.458	0.291	0.631	0.263	0.549	0.258	0.456	114.754	61.938
Cpd0486	-1	EC25 (mmol/ac)_TP	Brassica oleracea	123-1a	28 D	15.694	5.489	10.142	4.048	6.888	2.584	4.251	123.067	120.215	122.536	121.378	123.407	122.725	124.118	18.574	18.215	18.498	18.35	18.611	18.522	18.707	579.606	601.521	593.949	620.992	618.251	637.097	634.621	873.091	166.152	557.565	369.883	489.06	433.6	469.577	1.308	-0.022	1.231	0.569	1.432	1.028	1.517	58.042	44.95
Cpd0487	-1	EC25 (mmol/ac)_TP	Brassica oleracea	123-1b	14 D	10.829	0.171	6.778	0.257	4.297	0.368	2.789	211.62	190.556	204.352	190.299	198.277	190.446	194.465	39.677	31.306	34.897	31.884	33.244	32.001	32.619	1053.911	1090.025	1073.836	1101.558	1097.027	1113.463	1110.161	1002.594	163.834	629.595	124.972	450.486	130.091	331.895	5.043	-3.923	3.308	-2.595	2.035	-1.517	1.172	114.083	69.017
Cpd0488	-1	EC25 (mmol/ac)_TP	Avena sativa	123-1a	7 D	12.034	0.77	5.407	2.032	3.282	2.212	2.615	213.053	201.057	210.241	202.952	209.161	203.463	208.597	45.513	40.991	42.128	40.783	40.864	40.486	40.209	1426.801	1467.74	1436.073	1486.678	1467.893	1507.02	1491.571	1902.663	614.817	1452.957	684.322	1297.316	732.911	1204.881	1.888	-0.757	0.789	0.084	0.748	0.391	0.751	115.362	76.143
Cpd0489	-1	EC25 (mmol/ac)_TP	Cucumis sativus	123-1a	21 D	13.877	5.127	7.849	5.175	5.683	4.752	4.668	133.929	129.821	133.265	130.912	132.535	130.696	131.615	27.622	22.422	24.977	22.634	23.147	22.5	22.603	830.375	850.527	852.241	874.387	882.395	892.465	898.136	387.075	0	226.793	0.362	193.817	2.354	158.409	0.84	-0.253	0.579	0.071	0.491	0.124	0.42	42.894	29.147
Cpd0490	-1	EC25 (mmol/ac)_TP	Lycopersicon esculentum	123-1b	21 D	14.014	4.264	10.679	2.255	8.028	0.93	6.165	134.9	129.077	134.274	131.166	135.131	132.335	136.279	20.349	19.547	20.261	19.833	20.382	19.994	20.545	706.112	749.671	715.025	754.277	730.888	759.659	738.966	1578.296	139.104	832.323	388.522	647.484	418.37	614.784	0.954	-0.001	0.852	0.035	1.001	0.106	1.093	69.875	51.021
Cpd0491	-1	EC25 (mmol/ac)_TP	Brassica oleracea	123-1a	21 D	16.042	4.167	10.182	3.575	6.779	2.359	4.046	117.889	115.281	118.323	117.287	119.604	118.925	120.264	23.928	21.225	21.926	20.988	21.257	20.997	21.233	756.954	783.967	775.687	806.645	805.304	828.495	827.886	1427.988	166.152	900.043	492.376	710.387	598.204	655.819	1.307	0.017	1.15	0.526	1.344	0.952	1.429	46.208	35.082
Cpd0492	-1	EC25 (mmol/ac)_TP	Lactuca sativa	123-1a	21 D	14.493	0.083	9.528	1.212	5.38	0.883	2.741	222.961	195.484	215.264	197.202	206.559	198.257	201.977	46.675	37.557	41.869	35.775	38.69	35.69	37.232	1458.144	1514.151	1503.574	1590.379	1598.277	1641.677	1641.388	2029.102	55.384	1410.203	29.077	979.002	104.115	687.545	0.162	0.023	0.058	0.054	0.02	0.03	-0.017	112.111	53.322
Cpd0493	-1	EC25 (mmol/ac)_TP	Raphanus sativus	123-1a	21 D	11.043	2.689	4.427	1.967	2.654	1.243	1.877	228.255	205.178	221.393	207.99	218.17	208.57	215.944	49.335	35.831	41.323	37.208	39.205	37.559	38.54	1327.215	1376.026	1345.518	1373.985	1369.943	1391.316	1390.157	841.728	26.698	551.093	56.396	464.528	68.735	408.579	1.911	-0.678	0.31	-0.296	0.013	-0.244	-0.079	130.718	73.428
Cpd0494	-1	EC25 (mmol/ac)_TP	Allium cepa	123-1a	21 D	9.235	4.235	6.351	3.18	4.851	2.693	3.96	212.445	188.815	205.701	192.461	201.257	193.284	198.729	38.765	31.425	35.848	33.401	34.889	34.023	34.487	1109.096	1145.54	1112.624	1147.207	1131.781	1152.606	1141.729	1516.877	110.768	1002.947	263.669	830.063	357.261	724.301	0.458	0.291	0.631	0.263	0.549	0.258	0.456	114.754	61.938
Cpd0495	-1	EC25 (mmol/ac)_TP	Lactuca sativa	123-1a	28 D	1.986	-0.066	0.356	0.073	0.121	0.063	0.064	117.905	110.142	114.384	110.452	113.134	110.769	112.262	32.335	21.12	24.521	22.243	22.926	22.199	22.406	894.125	924.394	910.996	926.963	922.697	931.706	929.454	866.79	55.384	556.846	33.23	384.611	63.264	267.15	1.349	-0.223	0.144	-0.074	-0.038	-0.074	-0.076	52.88	30.06
Cpd0496	-1	EC25 (mmol/ac)_TP	Glycine max	123-1b	28 D	10.012	3.26	4.722	1.794	2.148	0.824	1.219	235.396	218.544	229.521	221.721	227.405	222.818	226.403	49.015	43.272	43.869	43.141	42.74	42.94	42.627	1777.563	1831.409	1786.952	1833.362	1820.008	1849.919	1841.746	1777.39	541.946	1305.124	671.186	1093.078	721.527	968.107	1.529	-0.08	0.378	0.011	0.169	0.068	0.123	131.202	82.448
Cpd0497	-1	EC25 (mmol/ac)_TP	Cucumis sativus	123-1b	21 D	13.607	4.38	6.63	2.331	3.087	1.87	2.148	255.638	240.888	252.12	242.755	251.022	244.114	250.748	50.837	52.137	49.605	51.042	49.397	50.439	49.217	2161.967	2228.814	2165.211	2252.263	2208.035	2266.62	2231.737	2575.105	940.891	1908.637	965.02	1697.709	1041.439	1578.982	1.11	0.177	0.407	0.204	0.356	0.275	0.372	138.285	90.413
Cpd0498	-1	EC25 (mmol/ac)_TP	Brassica oleracea	123-1a	14 D	8.422	3.051	4.827	2.022	2.478	1.627	1.609	142.863	127.054	139.181	127.616	134.397	128.068	130.873	22.001	19.469	21.41	19.558	20.646	19.634	20.086	548.863	573.314	553.59	574.425	569.421	580.882	580.731	446.603	0	333.428	6.891	282.031	13.341	237.898	0.555	1.262	0.367	0.848	0.302	0.661	0.265	77.838	44.019
Cpd0499	-1	EC25 (mmol/ac)_TP	Lycopersicon esculentum	123-1b	21 D	16.746	8.106	10.422	6.908	6.791	5.572	4.8	138.664	135.516	138.432	136.218	139.03	137.254	139.876	20.989	20.547	20.945	20.65	21.029	20.802	21.148	810.616	834.422	821.041	841.462	836.843	848.964	847.434	767.032	0	576.054	0	531.186	0	515.907	1.047	1.431	0.973	1.293	0.997	1.169	1.058	60.634	49.334
Cpd0500	-1	EC25 (mmol/ac)_TP	Glycine max	123-1b	21 D	9.029	2.301	4.452	1.712	2.204	1.422	1.435	108.81	104.263	106.54	105.704	105.857	105.612	105.322	30.92	20.167	23.277	22.294	22.228	22.05	21.924	700.763	737.213	712.303	723.313	722.189	727.235	730.121	446.603	0	333.428	6.891	282.031	13.392	238.063	1.853	0.893	0.447	0.754	0.235	0.551	0.157	50.288	35.063
Cpd0501	-1	EC25 (mmol/ac)_TP	Lycopersicon esculentum	123-1b	14 D	11.284	1.821	7.863	0.325	5.844	-0.231	4.645	110.658	103.849	109.381	105.344	110.13	105.86	110.63	23.982	17.976	20.148	18.992	19.85	19.302	19.855	707.137	760.268	721.095	750.676	725.746	751.726	730.161	737.988	0	487.075	0	403.58	0	370.735	1.189	-0.158	0.875	-0.443	0.889	-0.459	0.915	52.136	30.791
Cpd0502	-1	EC25 (mmol/ac)_TP	Glycine max	123-1b	14 D	11.284	1.821	7.863	0.325	5.844	-0.231	4.645	110.658	103.849	109.381	105.344	110.13	105.86	110.63	23.982	17.976	20.148	18.992	19.85	19.302	19.855	707.137	760.268	721.095	750.676	725.746	751.726	730.161	737.988	0	487.075	0	403.58	0	370.735	1.189	-0.158	0.875	-0.443	0.889	-0.459	0.915	52.136	30.791
Cpd0503	-1	EC25 (mmol/ac)_TP	Cucumis sativus	123-1a	21 D	1.986	-0.066	0.356	0.073	0.121	0.063	0.064	117.905	110.142	114.384	110.452	113.134	110.769	112.262	32.335	21.12	24.521	22.243	22.926	22.199	22.406	894.125	924.394	910.996	926.963	922.697	931.706	929.454	866.79	55.384	556.846	33.23	384.611	63.264	267.15	1.349	-0.223	0.144	-0.074	-0.038	-0.074	-0.076	52.88	30.06
Cpd0504	-1	EC25 (mmol/ac)_TP	Allium cepa	123-1a	21 D	9.181	0.895	2.834	0.769	2.082	0.751	1.719	202.303	181.854	198.763	182.749	196.067	183.315	194.052	51.321	41.16	43.102	41.835	41.267	41.622	40.603	1488.865	1557.884	1505.774	1558.767	1522.761	1568.351	1535.599	1262.865	475.363	916.984	475.447	821.382	461.813	754.637	2.155	-0.264	0.619	-0.073	0.34	-0.02	0.235	124.119	69.85
Cpd0505	-1	EC25 (mmol/ac)_TP	Allium cepa	123-1a	21 D	13.877	5.127	7.849	5.175	5.683	4.752	4.668	133.929	129.821	133.265	130.912	132.535	130.696	131.615	27.622	22.422	24.977	22.634	23.147	22.5	22.603	830.375	850.527	852.241	874.387	882.395	892.465	898.136	387.075	0	226.793	0.362	193.817	2.354	158.409	0.84	-0.253	0.579	0.071	0.491	0.124	0.42	42.894	29.147
Cpd0506	-1	EC25 (mmol/ac)_TP	Avena sativa	123-1a	21 D	8.726	4.345	4.332	3.151	3.048	2.522	2.539	205.205	192.493	199.053	194.082	197.413	194.873	196.867	31.32	29.426	30.375	29.66	30.128	29.772	30.049	1476.733	1494.328	1482.944	1505.732	1502.2	1515.572	1512.409	980.343	0	542.226	44.358	377.438	67.15	287.543	0.675	0.441	0.318	0.275	0.322	0.288	0.323	81.658	48.291
Cpd0507	-1	EC25 (mmol/ac)_TP	Lactuca sativa	123-1a	14 D	10.896	4.069	7.038	4.541	5.696	4.19	4.952	160.087	155.702	157.413	156.767	156.866	156.7	156.654	31.567	25.898	27.578	26.644	26.759	26.564	26.515	1213.617	1265.554	1225.184	1241.969	1236.396	1243.256	1241.2	765.862	42.365	399.895	82.838	323.402	107.013	284.892	1.333	0.253	0.52	0.381	0.385	0.366	0.366	49.544	35.414
Cpd0508	-1	EC25 (mmol/ac)_TP	Cucumis sativus	123-1b	14 D	15.088	4.954	10.111	3.331	7.174	2.112	4.954	171.493	162.087	168.786	165.446	168.073	166.766	167.593	40.469	29.029	32.716	30.682	31.469	31.181	31.325	1232.394	1295.791	1255.26	1301.17	1290.727	1320.82	1318.26	625.038	26.698	422.016	70.373	334.886	92.716	272.841	1.635	-0.249	0.363	-0.289	0.213	-0.293	0.145	73.955	45.38
Cpd0509	-1	EC25 (mmol/ac)_TP	Glycine max	123-1b	21 D	11.043	2.689	4.427	1.967	2.654	1.243	1.877	228.255	205.178	221.393	207.99	218.17	208.57	215.944	49.335	35.831	41.323	37.208	39.205	37.559	38.54	1327.215	1376.026	1345.518	1373.985	1369.943	1391.316	1390.157	841.728	26.698	551.093	56.396	464.528	68.735	408.579	1.911	-0.678	0.31	-0.296	0.013	-0.244	-0.079	130.718	73.428
Cpd0510	-1	EC25 (mmol/ac)_TP	Avena sativa	123-1b	21 D	14.084	3.851	8.904	2.515	5.395	1.583	2.901	232.049	205.978	224.221	205.783	215.187	206.368	210.293	41.907	34.547	38.612	34.382	36.5	34.551	35.464	1414.483	1455.087	1454.701	1533.772	1542.561	1587.162	1586.262	1335.59	55.384	784.021	59.404	567.007	111.115	421.71	0.181	-0.102	0.07	-0.053	0.018	-0.055	-0.037	121.352	64.363
Cpd0511	-1	EC25 (mmol/ac)_TP	Lactuca sativa	123-1a	28 D	15.694	5.489	10.142	4.048	6.888	2.584	4.251	123.067	120.215	122.536	121.378	123.407	122.725	124.118	18.574	18.215	18.498	18.35	18.611	18.522	18.707	579.606	601.521	593.949	620.992	618.251	637.097	634.621	873.091	166.152	557.565	369.883	489.06	433.6	469.577	1.308	-0.022	1.231	0.569	1.432	1.028	1.517	58.042	44.95
Cpd0512	-1	EC25 (mmol/ac)_TP	Allium cepa	123-1a	21 D	10.275	3.543	4.341	2.551	2.671	1.853	2.038	243.205	215.446	233.543	217.597	228.437	218.958	225.687	44.539	35.163	39.356	36.112	37.935	36.321	37.378	1266.262	1317.123	1289.71	1318.853	1309.51	1331.53	1326.589	916.423	26.698	551.705	103.381	418.022	119.709	356.029	1.129	0.076	0.205	0.065	-0.032	0.048	-0.098	139.165	74.769
Cpd0513	-1	EC25 (mmol/ac)_TP	Avena sativa	123-1a	21 D	9.181	0.895	2.834	0.769	2.082	0.751	1.719	202.303	181.854	198.763	182.749	196.067	183.315	194.052	51.321	41.16	43.102	41.835	41.267	41.622	40.603	1488.865	1557.884	1505.774	1558.767	1522.761	1568.351	1535.599	1262.865	475.363	916.984	475.447	821.382	461.813	754.637	2.155	-0.264	0.619	-0.073	0.34	-0.02	0.235	124.119	69.85
Cpd0514	-1	EC25 (mmol/ac)_TP	Allium cepa	123-1a	48 h	7.175	3.664	3.412	2.72	2.5	2.011	1.925	208.291	186.251	202.44	186.133	197.347	187.236	193.956	38.092	37.073	36.529	35.897	35.372	35.426	34.828	1351.49	1400.977	1364.308	1417.875	1392.744	1434.905	1417.291	1283.191	522.603	741.401	387.682	609.431	355.789	534.146	0.075	0.151	0.082	0.088	0.05	0.042	0.027	104.097	54.614
Cpd0515	-1	EC25 (mmol/ac)_TP	Lactuca sativa	123-1a	21 D	11.043	2.689	4.427	1.967	2.654	1.243	1.877	228.255	205.178	221.393	207.99	218.17	208.57	215.944	49.335	35.831	41.323	37.208	39.205	37.559	38.54	1327.215	1376.026	1345.518	1373.985	1369.943	1391.316	1390.157	841.728	26.698	551.093	56.396	464.528	68.735	408.579	1.911	-0.678	0.31	-0.296	0.013	-0.244	-0.079	130.718	73.428
Cpd0516	-1	EC25 (mmol/ac)_TP	Cucumis sativus	123-1a	14 D	15.088	4.954	10.111	3.331	7.174	2.112	4.954	171.493	162.087	168.786	165.446	168.073	166.766	167.593	40.469	29.029	32.716	30.682	31.469	31.181	31.325	1232.394	1295.791	1255.26	1301.17	1290.727	1320.82	1318.26	625.038	26.698	422.016	70.373	334.886	92.716	272.841	1.635	-0.249	0.363	-0.289	0.213	-0.293	0.145	73.955	45.38
Cpd0517	-1	EC25 (mmol/ac)_TP	Zea mays	123-1a	21 D	13.806	4.246	9.331	4.175	6.226	3.562	4.182	172.597	164.91	169.977	165.049	168.261	165.153	167.406	26.178	25.109	25.81	25.116	25.559	25.116	25.431	1067.257	1106.457	1084.369	1116.97	1118.398	1139.749	1141.096	1540.858	55.384	1023.798	107.079	754.323	204.836	591.194	0.323	0.287	0.02	0.221	0.115	0.153	0.142	75.059	50.128
Cpd0518	-1	EC25 (mmol/ac)_TP	Glycine max	123-1b	21 D	10.399	4.637	6.444	3.046	4.394	1.732	3.192	109.434	103.315	108.472	105.021	109.064	105.926	109.362	59.527	22.616	32.809	25.419	29.852	26.193	29.335	759.506	797.61	774.287	788.882	784.55	797.175	793.125	737.988	0	489.285	0	414.613	0	383.944	0.524	0.024	0.649	0.07	0.665	0.1	0.677	42.15	26.078
Cpd0519	-1	EC25 (mmol/ac)_TP	Zea mays	123-1b	21 D	13.299	3.67	6.491	2.324	4.436	1.949	3.783	277.042	250.002	270.609	253.589	265.467	256.165	262.035	49.586	40.4	44.92	41.435	43.436	41.814	42.788	1605.24	1670.262	1614.507	1656.048	1634.957	1662.336	1654.513	1356.921	0	883.522	43.992	680.306	81.323	563.773	1.224	0.579	0.349	0.256	0.151	0.169	0.081	146.992	81.109
Cpd0520	-1	EC25 (mmol/ac)_TP	Cucumis sativus	123-1a	14 D	10.829	0.171	6.778	0.257	4.297	0.368	2.789	211.62	190.556	204.352	190.299	198.277	190.446	194.465	39.677	31.306	34.897	31.884	33.244	32.001	32.619	1053.911	1090.025	1073.836	1101.558	1097.027	1113.463	1110.161	1002.594	163.834	629.595	124.972	450.486	130.091	331.895	5.043	-3.923	3.308	-2.595	2.035	-1.517	1.172	114.083	69.017
Cpd0521	-1	EC25 (mmol/ac)_TP	Lycopersicon esculentum	123-1a	14 D	10.829	0.171	6.778	0.257	4.297	0.368	2.789	211.62	190.556	204.352	190.299	198.277	190.446	194.465	39.677	31.306	34.897	31.884	33.244	32.001	32.619	1053.911	1090.025	1073.836	1101.558	1097.027	1113.463	1110.161	1002.594	163.834	629.595	124.972	450.486	130.091	331.895	5.043	-3.923	3.308	-2.595	2.035	-1.517	1.172	114.083	69.017
Cpd0522	-1	EC25 (mmol/ac)_TP	Lactuca sativa	123-1b	21 D	16.042	4.167	10.182	3.575	6.779	2.359	4.046	117.889	115.281	118.323	117.287	119.604	118.925	120.264	23.928	21.225	21.926	20.988	21.257	20.997	21.233	756.954	783.967	775.687	806.645	805.304	828.495	827.886	1427.988	166.152	900.043	492.376	710.387	598.204	655.819	1.307	0.017	1.15	0.526	1.344	0.952	1.429	46.208	35.082
Cpd0523	-1	EC25 (mmol/ac)_TP	Lactuca sativa	123-1b	21 D	1.986	-0.066	0.356	0.073	0.121	0.063	0.064	117.905	110.142	114.384	110.452	113.134	110.769	112.262	32.335	21.12	24.521	22.243	22.926	22.199	22.406	894.125	924.394	910.996	926.963	922.697	931.706	929.454	866.79	55.384	556.846	33.23	384.611	63.264	267.15	1.349	-0.223	0.144	-0.074	-0.038	-0.074	-0.076	52.88	30.06
Cpd0524	-1	EC25 (mmol/ac)_TP	Glycine max	123-1b	21 D	14.703	4.607	8.514	3.647	5.071	2.142	2.896	111.387	108.987	111.754	111.037	112.904	112.401	113.355	22.928	20.253	20.917	20.023	20.237	20.008	20.183	703.652	723.809	723.795	748.276	752.091	767.895	768.99	1427.988	166.152	914.319	495.563	719.557	603.64	661.934	1.307	0.191	1.059	0.675	1.253	1.003	1.317	46.208	35.728
Cpd0525	-1	EC25 (mmol/ac)_TP	Allium cepa	123-1b	21 D	13.806	4.246	9.331	4.175	6.226	3.562	4.182	172.597	164.91	169.977	165.049	168.261	165.153	167.406	26.178	25.109	25.81	25.116	25.559	25.116	25.431	1067.257	1106.457	1084.369	1116.97	1118.398	1139.749	1141.096	1540.858	55.384	1023.798	107.079	754.323	204.836	591.194	0.323	0.287	0.02	0.221	0.115	0.153	0.142	75.059	50.128
Cpd0526	-1	EC25 (mmol/ac)_TP	Brassica oleracea	123-1a	21 D	10.275	3.543	4.341	2.551	2.671	1.853	2.038	243.205	215.446	233.543	217.597	228.437	218.958	225.687	44.539	35.163	39.356	36.112	37.935	36.321	37.378	1266.262	1317.123	1289.71	1318.853	1309.51	1331.53	1326.589	916.423	26.698	551.705	103.381	418.022	119.709	356.029	1.129	0.076	0.205	0.065	-0.032	0.048	-0.098	139.165	74.769
Cpd0527	-1	EC25 (mmol/ac)_TP	Raphanus sativus	123-1a	21 D	10.275	3.543	4.341	2.551	2.671	1.853	2.038	243.205	215.446	233.543	217.597	228.437	218.958	225.687	44.539	35.163	39.356	36.112	37.935	36.321	37.378	1266.262	1317.123	1289.71	1318.853	1309.51	1331.53	1326.589	916.423	26.698	551.705	103.381	418.022	119.709	356.029	1.129	0.076	0.205	0.065	-0.032	0.048	-0.098	139.165	74.769
Cpd0528	-1	EC25 (mmol/ac)_TP	Cucumis sativus	123-1b	21 D	8.422	3.051	4.827	2.022	2.478	1.627	1.609	142.863	127.054	139.181	127.616	134.397	128.068	130.873	22.001	19.469	21.41	19.558	20.646	19.634	20.086	548.863	573.314	553.59	574.425	569.421	580.882	580.731	446.603	0	333.428	6.891	282.031	13.341	237.898	0.555	1.262	0.367	0.848	0.302	0.661	0.265	77.838	44.019
Cpd0529	-1	EC25 (mmol/ac)_TP	Lycopersicon esculentum	123-1b	21 D	1.986	-0.066	0.356	0.073	0.121	0.063	0.064	117.905	110.142	114.384	110.452	113.134	110.769	112.262	32.335	21.12	24.521	22.243	22.926	22.199	22.406	894.125	924.394	910.996	926.963	922.697	931.706	929.454	866.79	55.384	556.846	33.23	384.611	63.264	267.15	1.349	-0.223	0.144	-0.074	-0.038	-0.074	-0.076	52.88	30.06
Cpd0530	-1	EC25 (mmol/ac)_TP	Allium cepa	123-1b	21 D	10.275	3.543	4.341	2.551	2.671	1.853	2.038	243.205	215.446	233.543	217.597	228.437	218.958	225.687	44.539	35.163	39.356	36.112	37.935	36.321	37.378	1266.262	1317.123	1289.71	1318.853	1309.51	1331.53	1326.589	916.423	26.698	551.705	103.381	418.022	119.709	356.029	1.129	0.076	0.205	0.065	-0.032	0.048	-0.098	139.165	74.769
Cpd0531	-1	EC25 (mmol/ac)_TP	Allium cepa	123-1a	21 D	13.806	4.246	9.331	4.175	6.226	3.562	4.182	172.597	164.91	169.977	165.049	168.261	165.153	167.406	26.178	25.109	25.81	25.116	25.559	25.116	25.431	1067.257	1106.457	1084.369	1116.97	1118.398	1139.749	1141.096	1540.858	55.384	1023.798	107.079	754.323	204.836	591.194	0.323	0.287	0.02	0.221	0.115	0.153	0.142	75.059	50.128
Cpd0532	-1	EC25 (mmol/ac)_TP	Glycine max	123-1a	14 D	7.175	3.664	3.412	2.72	2.5	2.011	1.925	208.291	186.251	202.44	186.133	197.347	187.236	193.956	38.092	37.073	36.529	35.897	35.372	35.426	34.828	1351.49	1400.977	1364.308	1417.875	1392.744	1434.905	1417.291	1283.191	522.603	741.401	387.682	609.431	355.789	534.146	0.075	0.151	0.082	0.088	0.05	0.042	0.027	104.097	54.614
Cpd0533	-1	EC25 (mmol/ac)_TP	Cucumis sativus	123-1b	21 D	15.694	5.489	10.142	4.048	6.888	2.584	4.251	123.067	120.215	122.536	121.378	123.407	122.725	124.118	18.574	18.215	18.498	18.35	18.611	18.522	18.707	579.606	601.521	593.949	620.992	618.251	637.097	634.621	873.091	166.152	557.565	369.883	489.06	433.6	469.577	1.308	-0.022	1.231	0.569	1.432	1.028	1.517	58.042	44.95
Cpd0534	-1	EC25 (mmol/ac)_TP	Lactuca sativa	123-1b	21 D	15.694	5.489	10.142	4.048	6.888	2.584	4.251	123.067	120.215	122.536	121.378	123.407	122.725	124.118	18.574	18.215	18.498	18.35	18.611	18.522	18.707	579.606	601.521	593.949	620.992	618.251	637.097	634.621	873.091	166.152	557.565	369.883	489.06	433.6	469.577	1.308	-0.022	1.231	0.569	1.432	1.028	1.517	58.042	44.95
Cpd0535	-1	EC25 (mmol/ac)_TP	Lycopersicon esculentum	123-1a	21 D	9.181	0.895	2.834	0.769	2.082	0.751	1.719	202.303	181.854	198.763	182.749	196.067	183.315	194.052	51.321	41.16	43.102	41.835	41.267	41.622	40.603	1488.865	1557.884	1505.774	1558.767	1522.761	1568.351	1535.599	1262.865	475.363	916.984	475.447	821.382	461.813	754.637	2.155	-0.264	0.619	-0.073	0.34	-0.02	0.235	124.119	69.85
Cpd0536	-1	EC25 (mmol/ac)_TP	Glycine max	123-1b	14 D	10.829	0.171	6.778	0.257	4.297	0.368	2.789	211.62	190.556	204.352	190.299	198.277	190.446	194.465	39.677	31.306	34.897	31.884	33.244	32.001	32.619	1053.911	1090.025	1073.836	1101.558	1097.027	1113.463	1110.161	1002.594	163.834	629.595	124.972	450.486	130.091	331.895	5.043	-3.923	3.308	-2.595	2.035	-1.517	1.172	114.083	69.017
Cpd0537	-1	EC25 (mmol/ac)_TP	Lactuca sativa	123-1a	21 D	14.084	3.851	8.904	2.515	5.395	1.583	2.901	232.049	205.978	224.221	205.783	215.187	206.368	210.293	41.907	34.547	38.612	34.382	36.5	34.551	35.464	1414.483	1455.087	1454.701	1533.772	1542.561	1587.162	1586.262	1335.59	55.384	784.021	59.404	567.007	111.115	421.71	0.181	-0.102	0.07	-0.053	0.018	-0.055	-0.037	121.352	64.363
Cpd0538	-1	EC25 (mmol/ac)_TP	Allium cepa	123-1b	21 D	9.181	0.895	2.834	0.769	2.082	0.751	1.719	202.303	181.854	198.763	182.749	196.067	183.315	194.052	51.321	41.16	43.102	41.835	41.267	41.622	40.603	1488.865	1557.884	1505.774	1558.767	1522.761	1568.351	1535.599	1262.865	475.363	916.984	475.447	821.382	461.813	754.637	2.155	-0.264	0.619	-0.073	0.34	-0.02	0.235	124.119	69.85
Cpd0539	-1	EC25 (mmol/ac)_TP	Lycopersicon esculentum	123-1b	21 D	9.181	0.895	2.834	0.769	2.082	0.751	1.719	202.303	181.854	198.763	182.749	196.067	183.315	194.052	51.321	41.16	43.102	41.835	41.267	41.622	40.603	1488.865	1557.884	1505.774	1558.767	1522.761	1568.351	1535.599	1262.865	475.363	916.984	475.447	821.382	461.813	754.637	2.155	-0.264	0.619	-0.073	0.34	-0.02	0.235	124.119	69.85
Cpd0540	-1	EC25 (mmol/ac)_TP	Cucumis sativus	123-1b	21 D	14.703	4.607	8.514	3.647	5.071	2.142	2.896	111.387	108.987	111.754	111.037	112.904	112.401	113.355	22.928	20.253	20.917	20.023	20.237	20.008	20.183	703.652	723.809	723.795	748.276	752.091	767.895	768.99	1427.988	166.152	914.319	495.563	719.557	603.64	661.934	1.307	0.191	1.059	0.675	1.253	1.003	1.317	46.208	35.728
Cpd0541	-1	EC25 (mmol/ac)_TP	Avena sativa	123-1b	21 D	17.534	8.678	9.788	6.73	8.265	6.11	7.636	171.927	165.742	168.468	165.166	168.388	165.744	168.705	39.524	30.67	34.803	30.642	34.146	30.551	33.545	1121.347	1153.334	1141.789	1170.532	1152.395	1175.675	1158.792	1452.774	111.037	638.258	51.102	519.103	50.461	477.604	0.79	-0.259	0.277	-0.332	0.211	-0.353	0.2	54.728	36.281
Cpd0542	-1	EC25 (mmol/ac)_TP	Avena sativa	123-1a	14 D	10.829	0.171	6.778	0.257	4.297	0.368	2.789	211.62	190.556	204.352	190.299	198.277	190.446	194.465	39.677	31.306	34.897	31.884	33.244	32.001	32.619	1053.911	1090.025	1073.836	1101.558	1097.027	1113.463	1110.161	1002.594	163.834	629.595	124.972	450.486	130.091	331.895	5.043	-3.923	3.308	-2.595	2.035	-1.517	1.172	114.083	69.017
Cpd0543	-1	EC25 (mmol/ac)_TP	Glycine max	123-1b	14 D	5.013	0.364	2.121	0.297	0.595	0.25	0.319	107.492	99.769	102.93	99.274	101.69	99.566	101.1	30.749	19.54	22.732	20.628	21.368	20.94	21.24	675.465	710.057	703.594	720.809	714.258	720.467	716.469	785.831	0	541.077	5.325	368.682	39.714	254.475	1.355	0.004	0.157	-0.03	-0.122	-0.121	-0.142	55.472	32.003
Cpd0544	-1	EC25 (mmol/ac)_TP	Lactuca sativa	123-1a	21 D	10.275	3.543	4.341	2.551	2.671	1.853	2.038	243.205	215.446	233.543	217.597	228.437	218.958	225.687	44.539	35.163	39.356	36.112	37.935	36.321	37.378	1266.262	1317.123	1289.71	1318.853	1309.51	1331.53	1326.589	916.423	26.698	551.705	103.381	418.022	119.709	356.029	1.129	0.076	0.205	0.065	-0.032	0.048	-0.098	139.165	74.769
Cpd0545	-1	EC25 (mmol/ac)_TP	Avena sativa	123-1a	21 D	13.607	4.38	6.63	2.331	3.087	1.87	2.148	255.638	240.888	252.12	242.755	251.022	244.114	250.748	50.837	52.137	49.605	51.042	49.397	50.439	49.217	2161.967	2228.814	2165.211	2252.263	2208.035	2266.62	2231.737	2575.105	940.891	1908.637	965.02	1697.709	1041.439	1578.982	1.11	0.177	0.407	0.204	0.356	0.275	0.372	138.285	90.413
Cpd0546	-1	EC25 (mmol/ac)_TP	Allium cepa	123-1b	21 D	11.043	2.689	4.427	1.967	2.654	1.243	1.877	228.255	205.178	221.393	207.99	218.17	208.57	215.944	49.335	35.831	41.323	37.208	39.205	37.559	38.54	1327.215	1376.026	1345.518	1373.985	1369.943	1391.316	1390.157	841.728	26.698	551.093	56.396	464.528	68.735	408.579	1.911	-0.678	0.31	-0.296	0.013	-0.244	-0.079	130.718	73.428
Cpd0547	-1	EC25 (mmol/ac)_TP	Brassica oleracea	123-1b	21 D	9.181	0.895	2.834	0.769	2.082	0.751	1.719	202.303	181.854	198.763	182.749	196.067	183.315	194.052	51.321	41.16	43.102	41.835	41.267	41.622	40.603	1488.865	1557.884	1505.774	1558.767	1522.761	1568.351	1535.599	1262.865	475.363	916.984	475.447	821.382	461.813	754.637	2.155	-0.264	0.619	-0.073	0.34	-0.02	0.235	124.119	69.85
Cpd0548	-1	EC25 (mmol/ac)_TP	Allium cepa	123-1b	28 D	10.012	3.26	4.722	1.794	2.148	0.824	1.219	235.396	218.544	229.521	221.721	227.405	222.818	226.403	49.015	43.272	43.869	43.141	42.74	42.94	42.627	1777.563	1831.409	1786.952	1833.362	1820.008	1849.919	1841.746	1777.39	541.946	1305.124	671.186	1093.078	721.527	968.107	1.529	-0.08	0.378	0.011	0.169	0.068	0.123	131.202	82.448
Cpd0549	-1	EC25 (mmol/ac)_TP	Cucumis sativus	123-1a	21 D	11.393	6.259	7.278	3.944	4.823	2.112	2.757	108.214	104.257	107.943	106.363	108.477	107.755	108.852	23.513	17.935	20.027	18.892	19.376	19.151	19.387	574.321	596.323	588.481	609.956	611.002	625.211	625.317	787.898	166.152	468.542	323.547	411.55	368.722	394.54	1.543	0.318	1.068	0.501	1.119	0.773	1.087	56.194	40.764
Cpd0550	-1	EC25 (mmol/ac)_TP	Glycine max	123-1a	21 D	11.393	6.259	7.278	3.944	4.823	2.112	2.757	108.214	104.257	107.943	106.363	108.477	107.755	108.852	23.513	17.935	20.027	18.892	19.376	19.151	19.387	574.321	596.323	588.481	609.956	611.002	625.211	625.317	787.898	166.152	468.542	323.547	411.55	368.722	394.54	1.543	0.318	1.068	0.501	1.119	0.773	1.087	56.194	40.764
Cpd0551	-1	EC25 (mmol/ac)_TP	Lactuca sativa	123-1a	21 D	11.393	6.259	7.278	3.944	4.823	2.112	2.757	108.214	104.257	107.943	106.363	108.477	107.755	108.852	23.513	17.935	20.027	18.892	19.376	19.151	19.387	574.321	596.323	588.481	609.956	611.002	625.211	625.317	787.898	166.152	468.542	323.547	411.55	368.722	394.54	1.543	0.318	1.068	0.501	1.119	0.773	1.087	56.194	40.764
Cpd0552	-1	EC25 (mmol/ac)_TP	Brassica oleracea	123-1a	21 D	11.393	6.259	7.278	3.944	4.823	2.112	2.757	108.214	104.257	107.943	106.363	108.477	107.755	108.852	23.513	17.935	20.027	18.892	19.376	19.151	19.387	574.321	596.323	588.481	609.956	611.002	625.211	625.317	787.898	166.152	468.542	323.547	411.55	368.722	394.54	1.543	0.318	1.068	0.501	1.119	0.773	1.087	56.194	40.764
Cpd0553	-1	EC25 (mmol/ac)_TP	Allium cepa	123-1b	21 D	13.299	3.67	6.491	2.324	4.436	1.949	3.783	277.042	250.002	270.609	253.589	265.467	256.165	262.035	49.586	40.4	44.92	41.435	43.436	41.814	42.788	1605.24	1670.262	1614.507	1656.048	1634.957	1662.336	1654.513	1356.921	0	883.522	43.992	680.306	81.323	563.773	1.224	0.579	0.349	0.256	0.151	0.169	0.081	146.992	81.109
Cpd0554	-1	EC25 (mmol/ac)_TP	Lycopersicon esculentum	123-1b	14 D	15.088	4.954	10.111	3.331	7.174	2.112	4.954	171.493	162.087	168.786	165.446	168.073	166.766	167.593	40.469	29.029	32.716	30.682	31.469	31.181	31.325	1232.394	1295.791	1255.26	1301.17	1290.727	1320.82	1318.26	625.038	26.698	422.016	70.373	334.886	92.716	272.841	1.635	-0.249	0.363	-0.289	0.213	-0.293	0.145	73.955	45.38
Cpd0555	-1	EC25 (mmol/ac)_TP	Lactuca sativa	123-1b	21 D	14.703	4.607	8.514	3.647	5.071	2.142	2.896	111.387	108.987	111.754	111.037	112.904	112.401	113.355	22.928	20.253	20.917	20.023	20.237	20.008	20.183	703.652	723.809	723.795	748.276	752.091	767.895	768.99	1427.988	166.152	914.319	495.563	719.557	603.64	661.934	1.307	0.191	1.059	0.675	1.253	1.003	1.317	46.208	35.728
Cpd0556	-1	EC25 (mmol/ac)_TP	Lactuca sativa	123-1a	21 D	8.422	3.051	4.827	2.022	2.478	1.627	1.609	142.863	127.054	139.181	127.616	134.397	128.068	130.873	22.001	19.469	21.41	19.558	20.646	19.634	20.086	548.863	573.314	553.59	574.425	569.421	580.882	580.731	446.603	0	333.428	6.891	282.031	13.341	237.898	0.555	1.262	0.367	0.848	0.302	0.661	0.265	77.838	44.019
Cpd0557	-1	EC25 (mmol/ac)_TP	Lactuca sativa	123-1a	14 D	8.422	3.051	4.827	2.022	2.478	1.627	1.609	142.863	127.054	139.181	127.616	134.397	128.068	130.873	22.001	19.469	21.41	19.558	20.646	19.634	20.086	548.863	573.314	553.59	574.425	569.421	580.882	580.731	446.603	0	333.428	6.891	282.031	13.341	237.898	0.555	1.262	0.367	0.848	0.302	0.661	0.265	77.838	44.019
Cpd0558	-1	EC25 (mmol/ac)_TP	Lactuca sativa	123-1a	21 D	9.181	0.895	2.834	0.769	2.082	0.751	1.719	202.303	181.854	198.763	182.749	196.067	183.315	194.052	51.321	41.16	43.102	41.835	41.267	41.622	40.603	1488.865	1557.884	1505.774	1558.767	1522.761	1568.351	1535.599	1262.865	475.363	916.984	475.447	821.382	461.813	754.637	2.155	-0.264	0.619	-0.073	0.34	-0.02	0.235	124.119	69.85
Cpd0559	-1	EC25 (mmol/ac)_TP	Lycopersicon esculentum	123-1a	14 D	16.746	8.106	10.422	6.908	6.791	5.572	4.8	138.664	135.516	138.432	136.218	139.03	137.254	139.876	20.989	20.547	20.945	20.65	21.029	20.802	21.148	810.616	834.422	821.041	841.462	836.843	848.964	847.434	767.032	0	576.054	0	531.186	0	515.907	1.047	1.431	0.973	1.293	0.997	1.169	1.058	60.634	49.334
Cpd0560	-1	EC25 (mmol/ac)_TP	Lactuca sativa	123-1b	14 D	8.144	2.248	3.905	2.103	2.341	1.666	1.568	111.977	109.766	111.432	109.818	111.15	109.737	111.15	24.153	18.806	20.564	19.481	19.776	19.433	19.595	638.637	661.828	642.517	645.799	637.862	637.219	631.69	895.383	55.384	707.61	37.518	664.846	30.862	650.249	0.552	0.966	0.267	0.377	0.151	0.161	0.059	46.952	37.187
Cpd0561	-1	EC25 (mmol/ac)_TP	Zea mays	123-1a	21 D	17.534	8.678	9.788	6.73	8.265	6.11	7.636	171.927	165.742	168.468	165.166	168.388	165.744	168.705	39.524	30.67	34.803	30.642	34.146	30.551	33.545	1121.347	1153.334	1141.789	1170.532	1152.395	1175.675	1158.792	1452.774	111.037	638.258	51.102	519.103	50.461	477.604	0.79	-0.259	0.277	-0.332	0.211	-0.353	0.2	54.728	36.281
Cpd0562	-1	EC25 (mmol/ac)_TP	Cucumis sativus	123-1b	21 D	16.042	4.167	10.182	3.575	6.779	2.359	4.046	117.889	115.281	118.323	117.287	119.604	118.925	120.264	23.928	21.225	21.926	20.988	21.257	20.997	21.233	756.954	783.967	775.687	806.645	805.304	828.495	827.886	1427.988	166.152	900.043	492.376	710.387	598.204	655.819	1.307	0.017	1.15	0.526	1.344	0.952	1.429	46.208	35.082
Cpd0563	-1	EC25 (mmol/ac)_TP	Glycine max	123-1b	28 D	7.512	3.227	3.056	1.685	1.32	0.62	0.594	208.709	192.47	202.73	196.523	201.548	198.063	201.207	52.179	41.467	43.344	42.063	42.029	42.157	41.963	1709.548	1773.146	1721.673	1761.118	1743.283	1769.029	1758.497	1400.812	541.946	1022.943	671.186	882.504	701.719	811.901	2.192	-0.146	0.443	-0.103	0.113	-0.038	0.043	117.52	71.037
Cpd0564	-1	EC25 (mmol/ac)_TP	Lycopersicon esculentum	123-1a	21 D	13.806	4.246	9.331	4.175	6.226	3.562	4.182	172.597	164.91	169.977	165.049	168.261	165.153	167.406	26.178	25.109	25.81	25.116	25.559	25.116	25.431	1067.257	1106.457	1084.369	1116.97	1118.398	1139.749	1141.096	1540.858	55.384	1023.798	107.079	754.323	204.836	591.194	0.323	0.287	0.02	0.221	0.115	0.153	0.142	75.059	50.128
Cpd0565	-1	EC25 (mmol/ac)_TP	Cucumis sativus	123-1a	21 D	13.806	4.246	9.331	4.175	6.226	3.562	4.182	172.597	164.91	169.977	165.049	168.261	165.153	167.406	26.178	25.109	25.81	25.116	25.559	25.116	25.431	1067.257	1106.457	1084.369	1116.97	1118.398	1139.749	1141.096	1540.858	55.384	1023.798	107.079	754.323	204.836	591.194	0.323	0.287	0.02	0.221	0.115	0.153	0.142	75.059	50.128
Cpd0566	-1	EC25 (mmol/ac)_TP	Lycopersicon esculentum	123-1a	21 D	14.084	3.851	8.904	2.515	5.395	1.583	2.901	232.049	205.978	224.221	205.783	215.187	206.368	210.293	41.907	34.547	38.612	34.382	36.5	34.551	35.464	1414.483	1455.087	1454.701	1533.772	1542.561	1587.162	1586.262	1335.59	55.384	784.021	59.404	567.007	111.115	421.71	0.181	-0.102	0.07	-0.053	0.018	-0.055	-0.037	121.352	64.363
Cpd0567	-1	EC25 (mmol/ac)_TP	Allium cepa	123-1b	21 D	8.726	4.345	4.332	3.151	3.048	2.522	2.539	205.205	192.493	199.053	194.082	197.413	194.873	196.867	31.32	29.426	30.375	29.66	30.128	29.772	30.049	1476.733	1494.328	1482.944	1505.732	1502.2	1515.572	1512.409	980.343	0	542.226	44.358	377.438	67.15	287.543	0.675	0.441	0.318	0.275	0.322	0.288	0.323	81.658	48.291
Cpd0568	-1	EC25 (mmol/ac)_TP	Cucumis sativus	123-1b	21 D	9.029	2.301	4.452	1.712	2.204	1.422	1.435	108.81	104.263	106.54	105.704	105.857	105.612	105.322	30.92	20.167	23.277	22.294	22.228	22.05	21.924	700.763	737.213	712.303	723.313	722.189	727.235	730.121	446.603	0	333.428	6.891	282.031	13.392	238.063	1.853	0.893	0.447	0.754	0.235	0.551	0.157	50.288	35.063
Cpd0569	-1	EC25 (mmol/ac)_TP	Lycopersicon esculentum	123-1a	21 D	13.607	4.38	6.63	2.331	3.087	1.87	2.148	255.638	240.888	252.12	242.755	251.022	244.114	250.748	50.837	52.137	49.605	51.042	49.397	50.439	49.217	2161.967	2228.814	2165.211	2252.263	2208.035	2266.62	2231.737	2575.105	940.891	1908.637	965.02	1697.709	1041.439	1578.982	1.11	0.177	0.407	0.204	0.356	0.275	0.372	138.285	90.413
Cpd0570	-1	EC25 (mmol/ac)_TP	Lactuca sativa	123-1b	21 D	14.014	4.264	10.679	2.255	8.028	0.93	6.165	134.9	129.077	134.274	131.166	135.131	132.335	136.279	20.349	19.547	20.261	19.833	20.382	19.994	20.545	706.112	749.671	715.025	754.277	730.888	759.659	738.966	1578.296	139.104	832.323	388.522	647.484	418.37	614.784	0.954	-0.001	0.852	0.035	1.001	0.106	1.093	69.875	51.021
Cpd0571	-1	EC25 (mmol/ac)_TP	Allium cepa	123-1a	21 D	11.043	2.689	4.427	1.967	2.654	1.243	1.877	228.255	205.178	221.393	207.99	218.17	208.57	215.944	49.335	35.831	41.323	37.208	39.205	37.559	38.54	1327.215	1376.026	1345.518	1373.985	1369.943	1391.316	1390.157	841.728	26.698	551.093	56.396	464.528	68.735	408.579	1.911	-0.678	0.31	-0.296	0.013	-0.244	-0.079	130.718	73.428
Cpd0572	-1	EC25 (mmol/ac)_TP	Zea mays	123-1b	14 D	9.112	5.446	4.534	3.569	3.175	2.782	2.684	195.44	184.471	192.764	187.469	191.637	188.281	191	36.945	30.332	32.939	31.322	32.036	31.382	31.738	1128.98	1154.094	1136.392	1147.821	1145.057	1151.885	1151.843	885.775	0	574.498	78.77	458.749	108.085	392.719	0.711	-0.043	0.09	-0.045	-0.019	-0.043	-0.032	78.395	46.176
Cpd0573	-1	EC25 (mmol/ac)_TP	Zea mays	123-1b	21 D	8.726	4.345	4.332	3.151	3.048	2.522	2.539	205.205	192.493	199.053	194.082	197.413	194.873	196.867	31.32	29.426	30.375	29.66	30.128	29.772	30.049	1476.733	1494.328	1482.944	1505.732	1502.2	1515.572	1512.409	980.343	0	542.226	44.358	377.438	67.15	287.543	0.675	0.441	0.318	0.275	0.322	0.288	0.323	81.658	48.291
Cpd0574	-1	EC25 (mmol/ac)_TP	Avena sativa	123-1b	21 D	8.726	4.345	4.332	3.151	3.048	2.522	2.539	205.205	192.493	199.053	194.082	197.413	194.873	196.867	31.32	29.426	30.375	29.66	30.128	29.772	30.049	1476.733	1494.328	1482.944	1505.732	1502.2	1515.572	1512.409	980.343	0	542.226	44.358	377.438	67.15	287.543	0.675	0.441	0.318	0.275	0.322	0.288	0.323	81.658	48.291
Cpd0575	-1	EC25 (mmol/ac)_TP	Avena sativa	123-1b	14 D	10.829	0.171	6.778	0.257	4.297	0.368	2.789	211.62	190.556	204.352	190.299	198.277	190.446	194.465	39.677	31.306	34.897	31.884	33.244	32.001	32.619	1053.911	1090.025	1073.836	1101.558	1097.027	1113.463	1110.161	1002.594	163.834	629.595	124.972	450.486	130.091	331.895	5.043	-3.923	3.308	-2.595	2.035	-1.517	1.172	114.083	69.017
Cpd0576	-1	EC25 (mmol/ac)_TP	Cucumis sativus	123-1b	21 D	11.393	6.259	7.278	3.944	4.823	2.112	2.757	108.214	104.257	107.943	106.363	108.477	107.755	108.852	23.513	17.935	20.027	18.892	19.376	19.151	19.387	574.321	596.323	588.481	609.956	611.002	625.211	625.317	787.898	166.152	468.542	323.547	411.55	368.722	394.54	1.543	0.318	1.068	0.501	1.119	0.773	1.087	56.194	40.764
Cpd0577	-1	EC25 (mmol/ac)_TP	Lycopersicon esculentum	123-1b	28 D	7.512	3.227	3.056	1.685	1.32	0.62	0.594	208.709	192.47	202.73	196.523	201.548	198.063	201.207	52.179	41.467	43.344	42.063	42.029	42.157	41.963	1709.548	1773.146	1721.673	1761.118	1743.283	1769.029	1758.497	1400.812	541.946	1022.943	671.186	882.504	701.719	811.901	2.192	-0.146	0.443	-0.103	0.113	-0.038	0.043	117.52	71.037
Cpd0578	-1	EC25 (mmol/ac)_TP	Cucumis sativus	123-1b	14 D	7.175	3.664	3.412	2.72	2.5	2.011	1.925	208.291	186.251	202.44	186.133	197.347	187.236	193.956	38.092	37.073	36.529	35.897	35.372	35.426	34.828	1351.49	1400.977	1364.308	1417.875	1392.744	1434.905	1417.291	1283.191	522.603	741.401	387.682	609.431	355.789	534.146	0.075	0.151	0.082	0.088	0.05	0.042	0.027	104.097	54.614
Cpd0579	-1	EC25 (mmol/ac)_TP	Glycine max	123-1b	14 D	7.175	3.664	3.412	2.72	2.5	2.011	1.925	208.291	186.251	202.44	186.133	197.347	187.236	193.956	38.092	37.073	36.529	35.897	35.372	35.426	34.828	1351.49	1400.977	1364.308	1417.875	1392.744	1434.905	1417.291	1283.191	522.603	741.401	387.682	609.431	355.789	534.146	0.075	0.151	0.082	0.088	0.05	0.042	0.027	104.097	54.614
Cpd0580	-1	EC25 (mmol/ac)_TP	Allium cepa	123-1b	14 D	7.175	3.664	3.412	2.72	2.5	2.011	1.925	208.291	186.251	202.44	186.133	197.347	187.236	193.956	38.092	37.073	36.529	35.897	35.372	35.426	34.828	1351.49	1400.977	1364.308	1417.875	1392.744	1434.905	1417.291	1283.191	522.603	741.401	387.682	609.431	355.789	534.146	0.075	0.151	0.082	0.088	0.05	0.042	0.027	104.097	54.614
Cpd0581	-1	EC25 (mmol/ac)_TP	Allium cepa	123-1b	14 D	10.829	0.171	6.778	0.257	4.297	0.368	2.789	211.62	190.556	204.352	190.299	198.277	190.446	194.465	39.677	31.306	34.897	31.884	33.244	32.001	32.619	1053.911	1090.025	1073.836	1101.558	1097.027	1113.463	1110.161	1002.594	163.834	629.595	124.972	450.486	130.091	331.895	5.043	-3.923	3.308	-2.595	2.035	-1.517	1.172	114.083	69.017
Cpd0582	-1	EC25 (mmol/ac)_TP	Zea mays	123-1b	21 D	17.534	8.678	9.788	6.73	8.265	6.11	7.636	171.927	165.742	168.468	165.166	168.388	165.744	168.705	39.524	30.67	34.803	30.642	34.146	30.551	33.545	1121.347	1153.334	1141.789	1170.532	1152.395	1175.675	1158.792	1452.774	111.037	638.258	51.102	519.103	50.461	477.604	0.79	-0.259	0.277	-0.332	0.211	-0.353	0.2	54.728	36.281
Cpd0583	-1	EC25 (mmol/ac)_TP	Cucumis sativus	123-1a	21 D	8.726	4.345	4.332	3.151	3.048	2.522	2.539	205.205	192.493	199.053	194.082	197.413	194.873	196.867	31.32	29.426	30.375	29.66	30.128	29.772	30.049	1476.733	1494.328	1482.944	1505.732	1502.2	1515.572	1512.409	980.343	0	542.226	44.358	377.438	67.15	287.543	0.675	0.441	0.318	0.275	0.322	0.288	0.323	81.658	48.291
Cpd0584	-1	EC25 (mmol/ac)_TP	Zea mays	123-1b	21 D	13.607	4.38	6.63	2.331	3.087	1.87	2.148	255.638	240.888	252.12	242.755	251.022	244.114	250.748	50.837	52.137	49.605	51.042	49.397	50.439	49.217	2161.967	2228.814	2165.211	2252.263	2208.035	2266.62	2231.737	2575.105	940.891	1908.637	965.02	1697.709	1041.439	1578.982	1.11	0.177	0.407	0.204	0.356	0.275	0.372	138.285	90.413
Cpd0585	-1	EC25 (mmol/ac)_TP	Zea mays	123-1b	21 D	12.034	0.77	5.407	2.032	3.282	2.212	2.615	213.053	201.057	210.241	202.952	209.161	203.463	208.597	45.513	40.991	42.128	40.783	40.864	40.486	40.209	1426.801	1467.74	1436.073	1486.678	1467.893	1507.02	1491.571	1902.663	614.817	1452.957	684.322	1297.316	732.911	1204.881	1.888	-0.757	0.789	0.084	0.748	0.391	0.751	115.362	76.143
Cpd0586	-1	EC25 (mmol/ac)_TP	Glycine max	123-1a	21 D	13.607	4.38	6.63	2.331	3.087	1.87	2.148	255.638	240.888	252.12	242.755	251.022	244.114	250.748	50.837	52.137	49.605	51.042	49.397	50.439	49.217	2161.967	2228.814	2165.211	2252.263	2208.035	2266.62	2231.737	2575.105	940.891	1908.637	965.02	1697.709	1041.439	1578.982	1.11	0.177	0.407	0.204	0.356	0.275	0.372	138.285	90.413
Cpd0587	-1	EC25 (mmol/ac)_TP	Allium cepa	123-1a	21 D	8.726	4.345	4.332	3.151	3.048	2.522	2.539	205.205	192.493	199.053	194.082	197.413	194.873	196.867	31.32	29.426	30.375	29.66	30.128	29.772	30.049	1476.733	1494.328	1482.944	1505.732	1502.2	1515.572	1512.409	980.343	0	542.226	44.358	377.438	67.15	287.543	0.675	0.441	0.318	0.275	0.322	0.288	0.323	81.658	48.291
Cpd0588	-1	EC25 (mmol/ac)_TP	Glycine max	123-1b	21 D	6.615	0.612	3.816	0.624	2.096	0.661	1.415	287.357	254.933	282.452	255.025	275.532	255.889	269.055	49.997	46.821	48.53	46.194	47.377	46.167	46.551	1528.301	1567.511	1530.751	1595.509	1575.634	1626.079	1610.166	2113.089	559.433	1602.014	579.757	1374.308	648.35	1222.811	0.873	0.011	0.307	0.091	0.195	0.074	0.138	183.163	102.354
Cpd0589	-1	EC25 (mmol/ac)_TP	Brassica oleracea	123-1b	21 D	15.694	5.489	10.142	4.048	6.888	2.584	4.251	123.067	120.215	122.536	121.378	123.407	122.725	124.118	18.574	18.215	18.498	18.35	18.611	18.522	18.707	579.606	601.521	593.949	620.992	618.251	637.097	634.621	873.091	166.152	557.565	369.883	489.06	433.6	469.577	1.308	-0.022	1.231	0.569	1.432	1.028	1.517	58.042	44.95
Cpd0590	-1	EC25 (mmol/ac)_TP	Zea mays	123-1b	28 D	10.012	3.26	4.722	1.794	2.148	0.824	1.219	235.396	218.544	229.521	221.721	227.405	222.818	226.403	49.015	43.272	43.869	43.141	42.74	42.94	42.627	1777.563	1831.409	1786.952	1833.362	1820.008	1849.919	1841.746	1777.39	541.946	1305.124	671.186	1093.078	721.527	968.107	1.529	-0.08	0.378	0.011	0.169	0.068	0.123	131.202	82.448
Cpd0591	-1	EC25 (mmol/ac)_TP	Glycine max	123-1a	14 D	5.013	0.364	2.121	0.297	0.595	0.25	0.319	107.492	99.769	102.93	99.274	101.69	99.566	101.1	30.749	19.54	22.732	20.628	21.368	20.94	21.24	675.465	710.057	703.594	720.809	714.258	720.467	716.469	785.831	0	541.077	5.325	368.682	39.714	254.475	1.355	0.004	0.157	-0.03	-0.122	-0.121	-0.142	55.472	32.003
Cpd0592	-1	EC25 (mmol/ac)_TP	Avena sativa	123-1b	21 D	13.607	4.38	6.63	2.331	3.087	1.87	2.148	255.638	240.888	252.12	242.755	251.022	244.114	250.748	50.837	52.137	49.605	51.042	49.397	50.439	49.217	2161.967	2228.814	2165.211	2252.263	2208.035	2266.62	2231.737	2575.105	940.891	1908.637	965.02	1697.709	1041.439	1578.982	1.11	0.177	0.407	0.204	0.356	0.275	0.372	138.285	90.413
Cpd0593	-1	EC25 (mmol/ac)_TP	Allium cepa	123-1b	14 D	15.018	2.789	8.361	1.843	4.042	1.409	2.432	230.645	220.433	226.74	220.451	225.352	220.74	225.044	40.934	41.282	39.742	40.686	39.479	40.621	39.641	1546.096	1593.763	1556.239	1614.665	1595.255	1632.531	1616.928	2204.546	614.817	1604.47	693.953	1406.56	780.005	1291.94	1.109	1.293	0.403	0.747	0.319	0.524	0.324	126.451	91.792
Cpd0594	-1	EC25 (mmol/ac)_TP	Lactuca sativa	123-1b	14 D	15.018	2.789	8.361	1.843	4.042	1.409	2.432	230.645	220.433	226.74	220.451	225.352	220.74	225.044	40.934	41.282	39.742	40.686	39.479	40.621	39.641	1546.096	1593.763	1556.239	1614.665	1595.255	1632.531	1616.928	2204.546	614.817	1604.47	693.953	1406.56	780.005	1291.94	1.109	1.293	0.403	0.747	0.319	0.524	0.324	126.451	91.792
Cpd0595	-1	EC25 (mmol/ac)_TP	Glycine max	123-1b	21 D	9.181	0.895	2.834	0.769	2.082	0.751	1.719	202.303	181.854	198.763	182.749	196.067	183.315	194.052	51.321	41.16	43.102	41.835	41.267	41.622	40.603	1488.865	1557.884	1505.774	1558.767	1522.761	1568.351	1535.599	1262.865	475.363	916.984	475.447	821.382	461.813	754.637	2.155	-0.264	0.619	-0.073	0.34	-0.02	0.235	124.119	69.85
Cpd0596	-1	EC25 (mmol/ac)_TP	Zea mays	123-1a	21 D	13.607	4.38	6.63	2.331	3.087	1.87	2.148	255.638	240.888	252.12	242.755	251.022	244.114	250.748	50.837	52.137	49.605	51.042	49.397	50.439	49.217	2161.967	2228.814	2165.211	2252.263	2208.035	2266.62	2231.737	2575.105	940.891	1908.637	965.02	1697.709	1041.439	1578.982	1.11	0.177	0.407	0.204	0.356	0.275	0.372	138.285	90.413
Cpd0597	-1	EC25 (mmol/ac)_TP	Allium cepa	123-1b	21 D	9.053	1.561	3.897	2.08	2.125	1.397	1.486	120.644	115.8	118.205	116.507	117.366	116.184	116.575	32.695	21.905	25.024	23.917	23.951	23.638	23.607	722.475	756.637	735.994	745.623	746.642	752.642	755.65	531.796	24.921	371.713	97.803	297.558	124.03	246.778	1.877	0.556	0.796	0.45	0.579	0.311	0.454	62.122	45.188
Cpd0598	-1	EC25 (mmol/ac)_TP	Avena sativa	123-1a	21 D	17.534	8.678	9.788	6.73	8.265	6.11	7.636	171.927	165.742	168.468	165.166	168.388	165.744	168.705	39.524	30.67	34.803	30.642	34.146	30.551	33.545	1121.347	1153.334	1141.789	1170.532	1152.395	1175.675	1158.792	1452.774	111.037	638.258	51.102	519.103	50.461	477.604	0.79	-0.259	0.277	-0.332	0.211	-0.353	0.2	54.728	36.281
Cpd0599	-1	EC25 (mmol/ac)_TP	Glycine max	123-1b	14 D	13.682	1.255	7.432	0.653	4.65	0.835	3.208	273.131	246.475	265.93	248.1	259.489	248.898	255.242	49	39.828	44.233	40.681	42.53	40.893	41.841	1356.233	1402.238	1370.328	1403.447	1392.477	1414.988	1410.752	1670.557	163.834	1121.633	165.27	833.339	221.144	655.549	5.022	-4.06	3.142	-2.678	1.844	-1.586	1.006	149.584	89.119
Cpd0600	-1	EC25 (mmol/ac)_TP	Raphanus sativus	123-1a	21 D	8.726	4.345	4.332	3.151	3.048	2.522	2.539	205.205	192.493	199.053	194.082	197.413	194.873	196.867	31.32	29.426	30.375	29.66	30.128	29.772	30.049	1476.733	1494.328	1482.944	1505.732	1502.2	1515.572	1512.409	980.343	0	542.226	44.358	377.438	67.15	287.543	0.675	0.441	0.318	0.275	0.322	0.288	0.323	81.658	48.291
Cpd0601	-1	EC25 (mmol/ac)_TP	Allium cepa	123-1a	14 D	10.829	0.171	6.778	0.257	4.297	0.368	2.789	211.62	190.556	204.352	190.299	198.277	190.446	194.465	39.677	31.306	34.897	31.884	33.244	32.001	32.619	1053.911	1090.025	1073.836	1101.558	1097.027	1113.463	1110.161	1002.594	163.834	629.595	124.972	450.486	130.091	331.895	5.043	-3.923	3.308	-2.595	2.035	-1.517	1.172	114.083	69.017
Cpd0602	-1	EC25 (mmol/ac)_TP	Brassica oleracea	123-1b	21 D	13.806	4.246	9.331	4.175	6.226	3.562	4.182	172.597	164.91	169.977	165.049	168.261	165.153	167.406	26.178	25.109	25.81	25.116	25.559	25.116	25.431	1067.257	1106.457	1084.369	1116.97	1118.398	1139.749	1141.096	1540.858	55.384	1023.798	107.079	754.323	204.836	591.194	0.323	0.287	0.02	0.221	0.115	0.153	0.142	75.059	50.128
Cpd0603	-1	EC25 (mmol/ac)_TP	Cucumis sativus	123-1b	14 D	11.284	1.821	7.863	0.325	5.844	-0.231	4.645	110.658	103.849	109.381	105.344	110.13	105.86	110.63	23.982	17.976	20.148	18.992	19.85	19.302	19.855	707.137	760.268	721.095	750.676	725.746	751.726	730.161	737.988	0	487.075	0	403.58	0	370.735	1.189	-0.158	0.875	-0.443	0.889	-0.459	0.915	52.136	30.791
Cpd0604	-1	EC25 (mmol/ac)_TP	Lactuca sativa	123-1b	14 D	10.829	0.171	6.778	0.257	4.297	0.368	2.789	211.62	190.556	204.352	190.299	198.277	190.446	194.465	39.677	31.306	34.897	31.884	33.244	32.001	32.619	1053.911	1090.025	1073.836	1101.558	1097.027	1113.463	1110.161	1002.594	163.834	629.595	124.972	450.486	130.091	331.895	5.043	-3.923	3.308	-2.595	2.035	-1.517	1.172	114.083	69.017
Cpd0605	-1	EC25 (mmol/ac)_TP	Avena sativa	123-1a	21 D	6.615	0.612	3.816	0.624	2.096	0.661	1.415	287.357	254.933	282.452	255.025	275.532	255.889	269.055	49.997	46.821	48.53	46.194	47.377	46.167	46.551	1528.301	1567.511	1530.751	1595.509	1575.634	1626.079	1610.166	2113.089	559.433	1602.014	579.757	1374.308	648.35	1222.811	0.873	0.011	0.307	0.091	0.195	0.074	0.138	183.163	102.354
Cpd0606	-1	EC25 (mmol/ac)_TP	Brassica oleracea	123-1a	21 D	10.997	0.993	4.591	1.577	2.798	1.829	2.332	245.257	221.432	241.324	222.913	239.245	223.257	236.909	43.532	41.664	42.246	41.313	41.86	41.248	41.764	1428.988	1474.735	1431.271	1487.591	1458.488	1507.04	1484.961	1817.47	614.817	1424.559	673.73	1262.591	705.036	1159.07	1.342	-0.016	0.748	0.601	0.759	0.728	0.777	141.064	81.453
Cpd0607	-1	EC25 (mmol/ac)_TP	Lactuca sativa	123-1b	21 D	13.607	4.38	6.63	2.331	3.087	1.87	2.148	255.638	240.888	252.12	242.755	251.022	244.114	250.748	50.837	52.137	49.605	51.042	49.397	50.439	49.217	2161.967	2228.814	2165.211	2252.263	2208.035	2266.62	2231.737	2575.105	940.891	1908.637	965.02	1697.709	1041.439	1578.982	1.11	0.177	0.407	0.204	0.356	0.275	0.372	138.285	90.413
Cpd0608	-1	EC25 (mmol/ac)_TP	Cucumis sativus	123-1a	21 D	14.703	4.607	8.514	3.647	5.071	2.142	2.896	111.387	108.987	111.754	111.037	112.904	112.401	113.355	22.928	20.253	20.917	20.023	20.237	20.008	20.183	703.652	723.809	723.795	748.276	752.091	767.895	768.99	1427.988	166.152	914.319	495.563	719.557	603.64	661.934	1.307	0.191	1.059	0.675	1.253	1.003	1.317	46.208	35.728
Cpd0609	-1	EC25 (mmol/ac)_TP	Lycopersicon esculentum	123-1b	14 D	15.018	2.789	8.361	1.843	4.042	1.409	2.432	230.645	220.433	226.74	220.451	225.352	220.74	225.044	40.934	41.282	39.742	40.686	39.479	40.621	39.641	1546.096	1593.763	1556.239	1614.665	1595.255	1632.531	1616.928	2204.546	614.817	1604.47	693.953	1406.56	780.005	1291.94	1.109	1.293	0.403	0.747	0.319	0.524	0.324	126.451	91.792
Cpd0610	-1	EC25 (mmol/ac)_TP	Allium cepa	123-1b	21 D	13.607	4.38	6.63	2.331	3.087	1.87	2.148	255.638	240.888	252.12	242.755	251.022	244.114	250.748	50.837	52.137	49.605	51.042	49.397	50.439	49.217	2161.967	2228.814	2165.211	2252.263	2208.035	2266.62	2231.737	2575.105	940.891	1908.637	965.02	1697.709	1041.439	1578.982	1.11	0.177	0.407	0.204	0.356	0.275	0.372	138.285	90.413
Cpd0611	-1	EC25 (mmol/ac)_TP	Raphanus sativus	123-1a	21 D	13.806	4.246	9.331	4.175	6.226	3.562	4.182	172.597	164.91	169.977	165.049	168.261	165.153	167.406	26.178	25.109	25.81	25.116	25.559	25.116	25.431	1067.257	1106.457	1084.369	1116.97	1118.398	1139.749	1141.096	1540.858	55.384	1023.798	107.079	754.323	204.836	591.194	0.323	0.287	0.02	0.221	0.115	0.153	0.142	75.059	50.128
Cpd0612	-1	EC25 (mmol/ac)_TP	Cucumis sativus	123-1b	21 D	9.053	1.561	3.897	2.08	2.125	1.397	1.486	120.644	115.8	118.205	116.507	117.366	116.184	116.575	32.695	21.905	25.024	23.917	23.951	23.638	23.607	722.475	756.637	735.994	745.623	746.642	752.642	755.65	531.796	24.921	371.713	97.803	297.558	124.03	246.778	1.877	0.556	0.796	0.45	0.579	0.311	0.454	62.122	45.188
Cpd0613	-1	EC25 (mmol/ac)_TP	Lycopersicon esculentum	123-1b	21 D	10.997	0.993	4.591	1.577	2.798	1.829	2.332	245.257	221.432	241.324	222.913	239.245	223.257	236.909	43.532	41.664	42.246	41.313	41.86	41.248	41.764	1428.988	1474.735	1431.271	1487.591	1458.488	1507.04	1484.961	1817.47	614.817	1424.559	673.73	1262.591	705.036	1159.07	1.342	-0.016	0.748	0.601	0.759	0.728	0.777	141.064	81.453
Cpd0614	-1	EC25 (mmol/ac)_TP	Zea mays	123-1a	7 D	12.034	0.77	5.407	2.032	3.282	2.212	2.615	213.053	201.057	210.241	202.952	209.161	203.463	208.597	45.513	40.991	42.128	40.783	40.864	40.486	40.209	1426.801	1467.74	1436.073	1486.678	1467.893	1507.02	1491.571	1902.663	614.817	1452.957	684.322	1297.316	732.911	1204.881	1.888	-0.757	0.789	0.084	0.748	0.391	0.751	115.362	76.143
Cpd0615	-1	EC25 (mmol/ac)_TP	Zea mays	123-1b	21 D	13.806	4.246	9.331	4.175	6.226	3.562	4.182	172.597	164.91	169.977	165.049	168.261	165.153	167.406	26.178	25.109	25.81	25.116	25.559	25.116	25.431	1067.257	1106.457	1084.369	1116.97	1118.398	1139.749	1141.096	1540.858	55.384	1023.798	107.079	754.323	204.836	591.194	0.323	0.287	0.02	0.221	0.115	0.153	0.142	75.059	50.128
Cpd0616	-1	EC25 (mmol/ac)_TP	Raphanus sativus	123-1b	21 D	13.806	4.246	9.331	4.175	6.226	3.562	4.182	172.597	164.91	169.977	165.049	168.261	165.153	167.406	26.178	25.109	25.81	25.116	25.559	25.116	25.431	1067.257	1106.457	1084.369	1116.97	1118.398	1139.749	1141.096	1540.858	55.384	1023.798	107.079	754.323	204.836	591.194	0.323	0.287	0.02	0.221	0.115	0.153	0.142	75.059	50.128
Cpd0617	-1	EC25 (mmol/ac)_TP	Cucumis sativus	123-1b	21 D	10.275	3.543	4.341	2.551	2.671	1.853	2.038	243.205	215.446	233.543	217.597	228.437	218.958	225.687	44.539	35.163	39.356	36.112	37.935	36.321	37.378	1266.262	1317.123	1289.71	1318.853	1309.51	1331.53	1326.589	916.423	26.698	551.705	103.381	418.022	119.709	356.029	1.129	0.076	0.205	0.065	-0.032	0.048	-0.098	139.165	74.769
Cpd0618	-1	EC25 (mmol/ac)_TP	Raphanus sativus	123-1a	21 D	7.512	3.227	3.056	1.685	1.32	0.62	0.594	208.709	192.47	202.73	196.523	201.548	198.063	201.207	52.179	41.467	43.344	42.063	42.029	42.157	41.963	1709.548	1773.146	1721.673	1761.118	1743.283	1769.029	1758.497	1400.812	541.946	1022.943	671.186	882.504	701.719	811.901	2.192	-0.146	0.443	-0.103	0.113	-0.038	0.043	117.52	71.037
Cpd0619	-1	EC25 (mmol/ac)_TP	Glycine max	123-1a	7 D	12.034	0.77	5.407	2.032	3.282	2.212	2.615	213.053	201.057	210.241	202.952	209.161	203.463	208.597	45.513	40.991	42.128	40.783	40.864	40.486	40.209	1426.801	1467.74	1436.073	1486.678	1467.893	1507.02	1491.571	1902.663	614.817	1452.957	684.322	1297.316	732.911	1204.881	1.888	-0.757	0.789	0.084	0.748	0.391	0.751	115.362	76.143
Cpd0620	-1	EC25 (mmol/ac)_TP	Lactuca sativa	123-1a	14 D	10.829	0.171	6.778	0.257	4.297	0.368	2.789	211.62	190.556	204.352	190.299	198.277	190.446	194.465	39.677	31.306	34.897	31.884	33.244	32.001	32.619	1053.911	1090.025	1073.836	1101.558	1097.027	1113.463	1110.161	1002.594	163.834	629.595	124.972	450.486	130.091	331.895	5.043	-3.923	3.308	-2.595	2.035	-1.517	1.172	114.083	69.017
Cpd0621	-1	EC25 (mmol/ac)_TP	Lycopersicon esculentum	123-1b	21 D	9.029	2.301	4.452	1.712	2.204	1.422	1.435	108.81	104.263	106.54	105.704	105.857	105.612	105.322	30.92	20.167	23.277	22.294	22.228	22.05	21.924	700.763	737.213	712.303	723.313	722.189	727.235	730.121	446.603	0	333.428	6.891	282.031	13.392	238.063	1.853	0.893	0.447	0.754	0.235	0.551	0.157	50.288	35.063
Cpd0622	-1	EC25 (mmol/ac)_TP	Cucumis sativus	123-1a	21 D	10.012	3.26	4.722	1.794	2.148	0.824	1.219	235.396	218.544	229.521	221.721	227.405	222.818	226.403	49.015	43.272	43.869	43.141	42.74	42.94	42.627	1777.563	1831.409	1786.952	1833.362	1820.008	1849.919	1841.746	1777.39	541.946	1305.124	671.186	1093.078	721.527	968.107	1.529	-0.08	0.378	0.011	0.169	0.068	0.123	131.202	82.448
Cpd0623	-1	EC25 (mmol/ac)_TP	Cucumis sativus	123-1b	21 D	13.806	4.246	9.331	4.175	6.226	3.562	4.182	172.597	164.91	169.977	165.049	168.261	165.153	167.406	26.178	25.109	25.81	25.116	25.559	25.116	25.431	1067.257	1106.457	1084.369	1116.97	1118.398	1139.749	1141.096	1540.858	55.384	1023.798	107.079	754.323	204.836	591.194	0.323	0.287	0.02	0.221	0.115	0.153	0.142	75.059	50.128
Cpd0624	-1	EC25 (mmol/ac)_TP	Brassica oleracea	123-1a	14 D	10.829	0.171	6.778	0.257	4.297	0.368	2.789	211.62	190.556	204.352	190.299	198.277	190.446	194.465	39.677	31.306	34.897	31.884	33.244	32.001	32.619	1053.911	1090.025	1073.836	1101.558	1097.027	1113.463	1110.161	1002.594	163.834	629.595	124.972	450.486	130.091	331.895	5.043	-3.923	3.308	-2.595	2.035	-1.517	1.172	114.083	69.017
Cpd0625	-1	EC25 (mmol/ac)_TP	Brassica oleracea	123-1b	21 D	13.299	3.67	6.491	2.324	4.436	1.949	3.783	277.042	250.002	270.609	253.589	265.467	256.165	262.035	49.586	40.4	44.92	41.435	43.436	41.814	42.788	1605.24	1670.262	1614.507	1656.048	1634.957	1662.336	1654.513	1356.921	0	883.522	43.992	680.306	81.323	563.773	1.224	0.579	0.349	0.256	0.151	0.169	0.081	146.992	81.109
Cpd0626	-1	EC25 (mmol/ac)_TP	Brassica oleracea	123-1a	21 D	8.726	4.345	4.332	3.151	3.048	2.522	2.539	205.205	192.493	199.053	194.082	197.413	194.873	196.867	31.32	29.426	30.375	29.66	30.128	29.772	30.049	1476.733	1494.328	1482.944	1505.732	1502.2	1515.572	1512.409	980.343	0	542.226	44.358	377.438	67.15	287.543	0.675	0.441	0.318	0.275	0.322	0.288	0.323	81.658	48.291
Cpd0627	-1	EC25 (mmol/ac)_TP	Raphanus sativus	123-1b	21 D	11.043	2.689	4.427	1.967	2.654	1.243	1.877	228.255	205.178	221.393	207.99	218.17	208.57	215.944	49.335	35.831	41.323	37.208	39.205	37.559	38.54	1327.215	1376.026	1345.518	1373.985	1369.943	1391.316	1390.157	841.728	26.698	551.093	56.396	464.528	68.735	408.579	1.911	-0.678	0.31	-0.296	0.013	-0.244	-0.079	130.718	73.428
Cpd0628	-1	EC25 (mmol/ac)_TP	Avena sativa	123-1a	21 D	13.806	4.246	9.331	4.175	6.226	3.562	4.182	172.597	164.91	169.977	165.049	168.261	165.153	167.406	26.178	25.109	25.81	25.116	25.559	25.116	25.431	1067.257	1106.457	1084.369	1116.97	1118.398	1139.749	1141.096	1540.858	55.384	1023.798	107.079	754.323	204.836	591.194	0.323	0.287	0.02	0.221	0.115	0.153	0.142	75.059	50.128
Cpd0629	-1	EC25 (mmol/ac)_TP	Allium cepa	123-1a	21 D	14.493	0.083	9.528	1.212	5.38	0.883	2.741	222.961	195.484	215.264	197.202	206.559	198.257	201.977	46.675	37.557	41.869	35.775	38.69	35.69	37.232	1458.144	1514.151	1503.574	1590.379	1598.277	1641.677	1641.388	2029.102	55.384	1410.203	29.077	979.002	104.115	687.545	0.162	0.023	0.058	0.054	0.02	0.03	-0.017	112.111	53.322
Cpd0630	-1	EC25 (mmol/ac)_TP	Cucumis sativus	123-1b	21 D	11.043	2.689	4.427	1.967	2.654	1.243	1.877	228.255	205.178	221.393	207.99	218.17	208.57	215.944	49.335	35.831	41.323	37.208	39.205	37.559	38.54	1327.215	1376.026	1345.518	1373.985	1369.943	1391.316	1390.157	841.728	26.698	551.093	56.396	464.528	68.735	408.579	1.911	-0.678	0.31	-0.296	0.013	-0.244	-0.079	130.718	73.428
Cpd0631	-1	EC25 (mmol/ac)_TP	Zea mays	123-1a	21 D	6.615	0.612	3.816	0.624	2.096	0.661	1.415	287.357	254.933	282.452	255.025	275.532	255.889	269.055	49.997	46.821	48.53	46.194	47.377	46.167	46.551	1528.301	1567.511	1530.751	1595.509	1575.634	1626.079	1610.166	2113.089	559.433	1602.014	579.757	1374.308	648.35	1222.811	0.873	0.011	0.307	0.091	0.195	0.074	0.138	183.163	102.354
Cpd0632	-1	EC25 (mmol/ac)_TP	Lactuca sativa	123-1a	21 D	13.877	5.127	7.849	5.175	5.683	4.752	4.668	133.929	129.821	133.265	130.912	132.535	130.696	131.615	27.622	22.422	24.977	22.634	23.147	22.5	22.603	830.375	850.527	852.241	874.387	882.395	892.465	898.136	387.075	0	226.793	0.362	193.817	2.354	158.409	0.84	-0.253	0.579	0.071	0.491	0.124	0.42	42.894	29.147
Cpd0633	-1	EC25 (mmol/ac)_TP	Brassica oleracea	123-1a	21 D	13.806	4.246	9.331	4.175	6.226	3.562	4.182	172.597	164.91	169.977	165.049	168.261	165.153	167.406	26.178	25.109	25.81	25.116	25.559	25.116	25.431	1067.257	1106.457	1084.369	1116.97	1118.398	1139.749	1141.096	1540.858	55.384	1023.798	107.079	754.323	204.836	591.194	0.323	0.287	0.02	0.221	0.115	0.153	0.142	75.059	50.128
Cpd0634	-1	EC25 (mmol/ac)_TP	Lactuca sativa	123-1b	14 D	13.682	1.255	7.432	0.653	4.65	0.835	3.208	273.131	246.475	265.93	248.1	259.489	248.898	255.242	49	39.828	44.233	40.681	42.53	40.893	41.841	1356.233	1402.238	1370.328	1403.447	1392.477	1414.988	1410.752	1670.557	163.834	1121.633	165.27	833.339	221.144	655.549	5.022	-4.06	3.142	-2.678	1.844	-1.586	1.006	149.584	89.119
Cpd0635	-1	EC25 (mmol/ac)_TP	Avena sativa	123-1b	14 D	7.175	3.664	3.412	2.72	2.5	2.011	1.925	208.291	186.251	202.44	186.133	197.347	187.236	193.956	38.092	37.073	36.529	35.897	35.372	35.426	34.828	1351.49	1400.977	1364.308	1417.875	1392.744	1434.905	1417.291	1283.191	522.603	741.401	387.682	609.431	355.789	534.146	0.075	0.151	0.082	0.088	0.05	0.042	0.027	104.097	54.614
Cpd0636	-1	EC25 (mmol/ac)_TP	Lactuca sativa	123-1a	21 D	13.607	4.38	6.63	2.331	3.087	1.87	2.148	255.638	240.888	252.12	242.755	251.022	244.114	250.748	50.837	52.137	49.605	51.042	49.397	50.439	49.217	2161.967	2228.814	2165.211	2252.263	2208.035	2266.62	2231.737	2575.105	940.891	1908.637	965.02	1697.709	1041.439	1578.982	1.11	0.177	0.407	0.204	0.356	0.275	0.372	138.285	90.413
Cpd0637	-1	EC25 (mmol/ac)_TP	Brassica oleracea	123-1b	21 D	10.275	3.543	4.341	2.551	2.671	1.853	2.038	243.205	215.446	233.543	217.597	228.437	218.958	225.687	44.539	35.163	39.356	36.112	37.935	36.321	37.378	1266.262	1317.123	1289.71	1318.853	1309.51	1331.53	1326.589	916.423	26.698	551.705	103.381	418.022	119.709	356.029	1.129	0.076	0.205	0.065	-0.032	0.048	-0.098	139.165	74.769
Cpd0638	-1	EC25 (mmol/ac)_TP	Lactuca sativa	123-1b	21 D	11.043	2.689	4.427	1.967	2.654	1.243	1.877	228.255	205.178	221.393	207.99	218.17	208.57	215.944	49.335	35.831	41.323	37.208	39.205	37.559	38.54	1327.215	1376.026	1345.518	1373.985	1369.943	1391.316	1390.157	841.728	26.698	551.093	56.396	464.528	68.735	408.579	1.911	-0.678	0.31	-0.296	0.013	-0.244	-0.079	130.718	73.428
Cpd0639	-1	EC25 (mmol/ac)_TP	Brassica oleracea	123-1a	21 D	11.043	2.689	4.427	1.967	2.654	1.243	1.877	228.255	205.178	221.393	207.99	218.17	208.57	215.944	49.335	35.831	41.323	37.208	39.205	37.559	38.54	1327.215	1376.026	1345.518	1373.985	1369.943	1391.316	1390.157	841.728	26.698	551.093	56.396	464.528	68.735	408.579	1.911	-0.678	0.31	-0.296	0.013	-0.244	-0.079	130.718	73.428
Cpd0640	-1	EC25 (mmol/ac)_TP	Raphanus sativus	123-1b	21 D	10.275	3.543	4.341	2.551	2.671	1.853	2.038	243.205	215.446	233.543	217.597	228.437	218.958	225.687	44.539	35.163	39.356	36.112	37.935	36.321	37.378	1266.262	1317.123	1289.71	1318.853	1309.51	1331.53	1326.589	916.423	26.698	551.705	103.381	418.022	119.709	356.029	1.129	0.076	0.205	0.065	-0.032	0.048	-0.098	139.165	74.769
Cpd0641	-1	EC25 (mmol/ac)_TP	Cucumis sativus	123-1b	14 D	10.829	0.171	6.778	0.257	4.297	0.368	2.789	211.62	190.556	204.352	190.299	198.277	190.446	194.465	39.677	31.306	34.897	31.884	33.244	32.001	32.619	1053.911	1090.025	1073.836	1101.558	1097.027	1113.463	1110.161	1002.594	163.834	629.595	124.972	450.486	130.091	331.895	5.043	-3.923	3.308	-2.595	2.035	-1.517	1.172	114.083	69.017
Cpd0642	-1	EC25 (mmol/ac)_TP	Cucumis sativus	123-1a	7 D	12.034	0.77	5.407	2.032	3.282	2.212	2.615	213.053	201.057	210.241	202.952	209.161	203.463	208.597	45.513	40.991	42.128	40.783	40.864	40.486	40.209	1426.801	1467.74	1436.073	1486.678	1467.893	1507.02	1491.571	1902.663	614.817	1452.957	684.322	1297.316	732.911	1204.881	1.888	-0.757	0.789	0.084	0.748	0.391	0.751	115.362	76.143
Cpd0643	-1	EC25 (mmol/ac)_TP	Cucumis sativus	123-1b	21 D	9.181	0.895	2.834	0.769	2.082	0.751	1.719	202.303	181.854	198.763	182.749	196.067	183.315	194.052	51.321	41.16	43.102	41.835	41.267	41.622	40.603	1488.865	1557.884	1505.774	1558.767	1522.761	1568.351	1535.599	1262.865	475.363	916.984	475.447	821.382	461.813	754.637	2.155	-0.264	0.619	-0.073	0.34	-0.02	0.235	124.119	69.85
Cpd0644	-1	EC25 (mmol/ac)_TP	Lycopersicon esculentum	123-1a	21 D	8.726	4.345	4.332	3.151	3.048	2.522	2.539	205.205	192.493	199.053	194.082	197.413	194.873	196.867	31.32	29.426	30.375	29.66	30.128	29.772	30.049	1476.733	1494.328	1482.944	1505.732	1502.2	1515.572	1512.409	980.343	0	542.226	44.358	377.438	67.15	287.543	0.675	0.441	0.318	0.275	0.322	0.288	0.323	81.658	48.291
Cpd0645	-1	EC25 (mmol/ac)_TP	Avena sativa	123-1b	21 D	13.806	4.246	9.331	4.175	6.226	3.562	4.182	172.597	164.91	169.977	165.049	168.261	165.153	167.406	26.178	25.109	25.81	25.116	25.559	25.116	25.431	1067.257	1106.457	1084.369	1116.97	1118.398	1139.749	1141.096	1540.858	55.384	1023.798	107.079	754.323	204.836	591.194	0.323	0.287	0.02	0.221	0.115	0.153	0.142	75.059	50.128
Cpd0646	-1	EC25 (mmol/ac)_TP	Glycine max	123-1a	21 D	10.997	0.993	4.591	1.577	2.798	1.829	2.332	245.257	221.432	241.324	222.913	239.245	223.257	236.909	43.532	41.664	42.246	41.313	41.86	41.248	41.764	1428.988	1474.735	1431.271	1487.591	1458.488	1507.04	1484.961	1817.47	614.817	1424.559	673.73	1262.591	705.036	1159.07	1.342	-0.016	0.748	0.601	0.759	0.728	0.777	141.064	81.453
Cpd0647	-1	EC25 (mmol/ac)_TP	Raphanus sativus	123-1b	21 D	13.299	3.67	6.491	2.324	4.436	1.949	3.783	277.042	250.002	270.609	253.589	265.467	256.165	262.035	49.586	40.4	44.92	41.435	43.436	41.814	42.788	1605.24	1670.262	1614.507	1656.048	1634.957	1662.336	1654.513	1356.921	0	883.522	43.992	680.306	81.323	563.773	1.224	0.579	0.349	0.256	0.151	0.169	0.081	146.992	81.109
Cpd0648	-1	EC25 (mmol/ac)_TP	Allium cepa	123-1a	21 D	14.084	3.851	8.904	2.515	5.395	1.583	2.901	232.049	205.978	224.221	205.783	215.187	206.368	210.293	41.907	34.547	38.612	34.382	36.5	34.551	35.464	1414.483	1455.087	1454.701	1533.772	1542.561	1587.162	1586.262	1335.59	55.384	784.021	59.404	567.007	111.115	421.71	0.181	-0.102	0.07	-0.053	0.018	-0.055	-0.037	121.352	64.363
Cpd0649	-1	EC25 (mmol/ac)_TP	Lycopersicon esculentum	123-1a	7 D	12.034	0.77	5.407	2.032	3.282	2.212	2.615	213.053	201.057	210.241	202.952	209.161	203.463	208.597	45.513	40.991	42.128	40.783	40.864	40.486	40.209	1426.801	1467.74	1436.073	1486.678	1467.893	1507.02	1491.571	1902.663	614.817	1452.957	684.322	1297.316	732.911	1204.881	1.888	-0.757	0.789	0.084	0.748	0.391	0.751	115.362	76.143
Cpd0650	-1	EC25 (mmol/ac)_TP	Lactuca sativa	123-1b	21 D	10.997	0.993	4.591	1.577	2.798	1.829	2.332	245.257	221.432	241.324	222.913	239.245	223.257	236.909	43.532	41.664	42.246	41.313	41.86	41.248	41.764	1428.988	1474.735	1431.271	1487.591	1458.488	1507.04	1484.961	1817.47	614.817	1424.559	673.73	1262.591	705.036	1159.07	1.342	-0.016	0.748	0.601	0.759	0.728	0.777	141.064	81.453
Cpd0651	-1	EC25 (mmol/ac)_TP	Brassica oleracea	123-1a	21 D	13.607	4.38	6.63	2.331	3.087	1.87	2.148	255.638	240.888	252.12	242.755	251.022	244.114	250.748	50.837	52.137	49.605	51.042	49.397	50.439	49.217	2161.967	2228.814	2165.211	2252.263	2208.035	2266.62	2231.737	2575.105	940.891	1908.637	965.02	1697.709	1041.439	1578.982	1.11	0.177	0.407	0.204	0.356	0.275	0.372	138.285	90.413
Cpd0652	-1	EC25 (mmol/ac)_TP	Zea mays	123-1b	28 D	7.512	3.227	3.056	1.685	1.32	0.62	0.594	208.709	192.47	202.73	196.523	201.548	198.063	201.207	52.179	41.467	43.344	42.063	42.029	42.157	41.963	1709.548	1773.146	1721.673	1761.118	1743.283	1769.029	1758.497	1400.812	541.946	1022.943	671.186	882.504	701.719	811.901	2.192	-0.146	0.443	-0.103	0.113	-0.038	0.043	117.52	71.037
Cpd0653	-1	EC25 (mmol/ac)_TP	Lycopersicon esculentum	123-1b	21 D	11.043	2.689	4.427	1.967	2.654	1.243	1.877	228.255	205.178	221.393	207.99	218.17	208.57	215.944	49.335	35.831	41.323	37.208	39.205	37.559	38.54	1327.215	1376.026	1345.518	1373.985	1369.943	1391.316	1390.157	841.728	26.698	551.093	56.396	464.528	68.735	408.579	1.911	-0.678	0.31	-0.296	0.013	-0.244	-0.079	130.718	73.428
Cpd0654	-1	EC25 (mmol/ac)_TP	Lycopersicon esculentum	123-1a	21 D	10.997	0.993	4.591	1.577	2.798	1.829	2.332	245.257	221.432	241.324	222.913	239.245	223.257	236.909	43.532	41.664	42.246	41.313	41.86	41.248	41.764	1428.988	1474.735	1431.271	1487.591	1458.488	1507.04	1484.961	1817.47	614.817	1424.559	673.73	1262.591	705.036	1159.07	1.342	-0.016	0.748	0.601	0.759	0.728	0.777	141.064	81.453
Cpd0655	-1	EC25 (mmol/ac)_TP	Brassica oleracea	123-1a	14 D	7.175	3.664	3.412	2.72	2.5	2.011	1.925	208.291	186.251	202.44	186.133	197.347	187.236	193.956	38.092	37.073	36.529	35.897	35.372	35.426	34.828	1351.49	1400.977	1364.308	1417.875	1392.744	1434.905	1417.291	1283.191	522.603	741.401	387.682	609.431	355.789	534.146	0.075	0.151	0.082	0.088	0.05	0.042	0.027	104.097	54.614
Cpd0656	-1	EC25 (mmol/ac)_TP	Brassica oleracea	123-1b	21 D	13.607	4.38	6.63	2.331	3.087	1.87	2.148	255.638	240.888	252.12	242.755	251.022	244.114	250.748	50.837	52.137	49.605	51.042	49.397	50.439	49.217	2161.967	2228.814	2165.211	2252.263	2208.035	2266.62	2231.737	2575.105	940.891	1908.637	965.02	1697.709	1041.439	1578.982	1.11	0.177	0.407	0.204	0.356	0.275	0.372	138.285	90.413
Cpd0657	-1	EC25 (mmol/ac)_TP	Brassica oleracea	123-1b	21 D	10.997	0.993	4.591	1.577	2.798	1.829	2.332	245.257	221.432	241.324	222.913	239.245	223.257	236.909	43.532	41.664	42.246	41.313	41.86	41.248	41.764	1428.988	1474.735	1431.271	1487.591	1458.488	1507.04	1484.961	1817.47	614.817	1424.559	673.73	1262.591	705.036	1159.07	1.342	-0.016	0.748	0.601	0.759	0.728	0.777	141.064	81.453
Cpd0658	-1	EC25 (mmol/ac)_TP	Lycopersicon esculentum	123-1b	21 D	13.806	4.246	9.331	4.175	6.226	3.562	4.182	172.597	164.91	169.977	165.049	168.261	165.153	167.406	26.178	25.109	25.81	25.116	25.559	25.116	25.431	1067.257	1106.457	1084.369	1116.97	1118.398	1139.749	1141.096	1540.858	55.384	1023.798	107.079	754.323	204.836	591.194	0.323	0.287	0.02	0.221	0.115	0.153	0.142	75.059	50.128
Cpd0659	-1	EC25 (mmol/ac)_TP	Cucumis sativus	123-1a	21 D	13.607	4.38	6.63	2.331	3.087	1.87	2.148	255.638	240.888	252.12	242.755	251.022	244.114	250.748	50.837	52.137	49.605	51.042	49.397	50.439	49.217	2161.967	2228.814	2165.211	2252.263	2208.035	2266.62	2231.737	2575.105	940.891	1908.637	965.02	1697.709	1041.439	1578.982	1.11	0.177	0.407	0.204	0.356	0.275	0.372	138.285	90.413
Cpd0660	-1	EC25 (mmol/ac)_TP	Glycine max	123-1b	21 D	13.299	3.67	6.491	2.324	4.436	1.949	3.783	277.042	250.002	270.609	253.589	265.467	256.165	262.035	49.586	40.4	44.92	41.435	43.436	41.814	42.788	1605.24	1670.262	1614.507	1656.048	1634.957	1662.336	1654.513	1356.921	0	883.522	43.992	680.306	81.323	563.773	1.224	0.579	0.349	0.256	0.151	0.169	0.081	146.992	81.109
Cpd0661	-1	EC25 (mmol/ac)_TP	Cucumis sativus	123-1b	21 D	10.012	3.26	4.722	1.794	2.148	0.824	1.219	235.396	218.544	229.521	221.721	227.405	222.818	226.403	49.015	43.272	43.869	43.141	42.74	42.94	42.627	1777.563	1831.409	1786.952	1833.362	1820.008	1849.919	1841.746	1777.39	541.946	1305.124	671.186	1093.078	721.527	968.107	1.529	-0.08	0.378	0.011	0.169	0.068	0.123	131.202	82.448
Cpd0662	-1	EC25 (mmol/ac)_TP	Lycopersicon esculentum	123-1b	21 D	12.034	0.77	5.407	2.032	3.282	2.212	2.615	213.053	201.057	210.241	202.952	209.161	203.463	208.597	45.513	40.991	42.128	40.783	40.864	40.486	40.209	1426.801	1467.74	1436.073	1486.678	1467.893	1507.02	1491.571	1902.663	614.817	1452.957	684.322	1297.316	732.911	1204.881	1.888	-0.757	0.789	0.084	0.748	0.391	0.751	115.362	76.143
Cpd0663	-1	EC25 (mmol/ac)_TP	Lactuca sativa	123-1a	21 D	8.726	4.345	4.332	3.151	3.048	2.522	2.539	205.205	192.493	199.053	194.082	197.413	194.873	196.867	31.32	29.426	30.375	29.66	30.128	29.772	30.049	1476.733	1494.328	1482.944	1505.732	1502.2	1515.572	1512.409	980.343	0	542.226	44.358	377.438	67.15	287.543	0.675	0.441	0.318	0.275	0.322	0.288	0.323	81.658	48.291
Cpd0664	-1	EC25 (mmol/ac)_TP	Brassica oleracea	123-1b	21 D	11.043	2.689	4.427	1.967	2.654	1.243	1.877	228.255	205.178	221.393	207.99	218.17	208.57	215.944	49.335	35.831	41.323	37.208	39.205	37.559	38.54	1327.215	1376.026	1345.518	1373.985	1369.943	1391.316	1390.157	841.728	26.698	551.093	56.396	464.528	68.735	408.579	1.911	-0.678	0.31	-0.296	0.013	-0.244	-0.079	130.718	73.428
Cpd0665	-1	EC25 (mmol/ac)_TP	Allium cepa	123-1a	21 D	13.607	4.38	6.63	2.331	3.087	1.87	2.148	255.638	240.888	252.12	242.755	251.022	244.114	250.748	50.837	52.137	49.605	51.042	49.397	50.439	49.217	2161.967	2228.814	2165.211	2252.263	2208.035	2266.62	2231.737	2575.105	940.891	1908.637	965.02	1697.709	1041.439	1578.982	1.11	0.177	0.407	0.204	0.356	0.275	0.372	138.285	90.413
Cpd0666	-1	EC25 (mmol/ac)_TP	Raphanus sativus	123-1b	21 D	8.547	2.65	6.266	2.629	4.659	2.266	3.855	102.588	99.063	102.433	100.501	102.038	100.587	101.601	22.847	17.73	20.27	18	18.501	17.948	18.019	621.557	637.193	629.658	646.196	640.52	649.135	644.037	301.883	0	172.438	0.389	134.756	1.752	110.791	0.816	-0.533	0.819	-0.197	0.569	-0.152	0.434	31.061	19.729
Cpd0667	-1	EC25 (mmol/ac)_TP	Lactuca sativa	123-1a	21 D	10.997	0.993	4.591	1.577	2.798	1.829	2.332	245.257	221.432	241.324	222.913	239.245	223.257	236.909	43.532	41.664	42.246	41.313	41.86	41.248	41.764	1428.988	1474.735	1431.271	1487.591	1458.488	1507.04	1484.961	1817.47	614.817	1424.559	673.73	1262.591	705.036	1159.07	1.342	-0.016	0.748	0.601	0.759	0.728	0.777	141.064	81.453
Cpd0668	-1	EC25 (mmol/ac)_TP	Brassica oleracea	123-1a	7 D	12.034	0.77	5.407	2.032	3.282	2.212	2.615	213.053	201.057	210.241	202.952	209.161	203.463	208.597	45.513	40.991	42.128	40.783	40.864	40.486	40.209	1426.801	1467.74	1436.073	1486.678	1467.893	1507.02	1491.571	1902.663	614.817	1452.957	684.322	1297.316	732.911	1204.881	1.888	-0.757	0.789	0.084	0.748	0.391	0.751	115.362	76.143
Cpd0669	-1	EC25 (mmol/ac)_TP	Glycine max	123-1b	21 D	12.034	0.77	5.407	2.032	3.282	2.212	2.615	213.053	201.057	210.241	202.952	209.161	203.463	208.597	45.513	40.991	42.128	40.783	40.864	40.486	40.209	1426.801	1467.74	1436.073	1486.678	1467.893	1507.02	1491.571	1902.663	614.817	1452.957	684.322	1297.316	732.911	1204.881	1.888	-0.757	0.789	0.084	0.748	0.391	0.751	115.362	76.143
Cpd0670	-1	EC25 (mmol/ac)_TP	Avena sativa	123-1b	21 D	6.615	0.612	3.816	0.624	2.096	0.661	1.415	287.357	254.933	282.452	255.025	275.532	255.889	269.055	49.997	46.821	48.53	46.194	47.377	46.167	46.551	1528.301	1567.511	1530.751	1595.509	1575.634	1626.079	1610.166	2113.089	559.433	1602.014	579.757	1374.308	648.35	1222.811	0.873	0.011	0.307	0.091	0.195	0.074	0.138	183.163	102.354
Cpd0671	-1	EC25 (mmol/ac)_TP	Raphanus sativus	123-1a	21 D	13.607	4.38	6.63	2.331	3.087	1.87	2.148	255.638	240.888	252.12	242.755	251.022	244.114	250.748	50.837	52.137	49.605	51.042	49.397	50.439	49.217	2161.967	2228.814	2165.211	2252.263	2208.035	2266.62	2231.737	2575.105	940.891	1908.637	965.02	1697.709	1041.439	1578.982	1.11	0.177	0.407	0.204	0.356	0.275	0.372	138.285	90.413
Cpd0672	-1	EC25 (mmol/ac)_TP	Lycopersicon esculentum	123-1b	21 D	6.615	0.612	3.816	0.624	2.096	0.661	1.415	287.357	254.933	282.452	255.025	275.532	255.889	269.055	49.997	46.821	48.53	46.194	47.377	46.167	46.551	1528.301	1567.511	1530.751	1595.509	1575.634	1626.079	1610.166	2113.089	559.433	1602.014	579.757	1374.308	648.35	1222.811	0.873	0.011	0.307	0.091	0.195	0.074	0.138	183.163	102.354
Cpd0673	-1	EC25 (mmol/ac)_TP	Lycopersicon esculentum	123-1b	28 D	10.012	3.26	4.722	1.794	2.148	0.824	1.219	235.396	218.544	229.521	221.721	227.405	222.818	226.403	49.015	43.272	43.869	43.141	42.74	42.94	42.627	1777.563	1831.409	1786.952	1833.362	1820.008	1849.919	1841.746	1777.39	541.946	1305.124	671.186	1093.078	721.527	968.107	1.529	-0.08	0.378	0.011	0.169	0.068	0.123	131.202	82.448
Cpd0674	-1	EC25 (mmol/ac)_TP	Glycine max	123-1b	21 D	13.607	4.38	6.63	2.331	3.087	1.87	2.148	255.638	240.888	252.12	242.755	251.022	244.114	250.748	50.837	52.137	49.605	51.042	49.397	50.439	49.217	2161.967	2228.814	2165.211	2252.263	2208.035	2266.62	2231.737	2575.105	940.891	1908.637	965.02	1697.709	1041.439	1578.982	1.11	0.177	0.407	0.204	0.356	0.275	0.372	138.285	90.413
Cpd0675	-1	EC25 (mmol/ac)_TP	Allium cepa	123-1b	21 D	6.615	0.612	3.816	0.624	2.096	0.661	1.415	287.357	254.933	282.452	255.025	275.532	255.889	269.055	49.997	46.821	48.53	46.194	47.377	46.167	46.551	1528.301	1567.511	1530.751	1595.509	1575.634	1626.079	1610.166	2113.089	559.433	1602.014	579.757	1374.308	648.35	1222.811	0.873	0.011	0.307	0.091	0.195	0.074	0.138	183.163	102.354
Cpd0676	-1	EC25 (mmol/ac)_TP	Cucumis sativus	123-1a	21 D	10.997	0.993	4.591	1.577	2.798	1.829	2.332	245.257	221.432	241.324	222.913	239.245	223.257	236.909	43.532	41.664	42.246	41.313	41.86	41.248	41.764	1428.988	1474.735	1431.271	1487.591	1458.488	1507.04	1484.961	1817.47	614.817	1424.559	673.73	1262.591	705.036	1159.07	1.342	-0.016	0.748	0.601	0.759	0.728	0.777	141.064	81.453
Cpd0677	-1	EC25 (mmol/ac)_TP	Lycopersicon esculentum	123-1b	14 D	10.829	0.171	6.778	0.257	4.297	0.368	2.789	211.62	190.556	204.352	190.299	198.277	190.446	194.465	39.677	31.306	34.897	31.884	33.244	32.001	32.619	1053.911	1090.025	1073.836	1101.558	1097.027	1113.463	1110.161	1002.594	163.834	629.595	124.972	450.486	130.091	331.895	5.043	-3.923	3.308	-2.595	2.035	-1.517	1.172	114.083	69.017
Cpd0678	-1	EC25 (mmol/ac)_TP	Glycine max	123-1b	21 D	10.997	0.993	4.591	1.577	2.798	1.829	2.332	245.257	221.432	241.324	222.913	239.245	223.257	236.909	43.532	41.664	42.246	41.313	41.86	41.248	41.764	1428.988	1474.735	1431.271	1487.591	1458.488	1507.04	1484.961	1817.47	614.817	1424.559	673.73	1262.591	705.036	1159.07	1.342	-0.016	0.748	0.601	0.759	0.728	0.777	141.064	81.453
Cpd0679	-1	EC25 (mmol/ac)_TP	Allium cepa	123-1b	21 D	12.034	0.77	5.407	2.032	3.282	2.212	2.615	213.053	201.057	210.241	202.952	209.161	203.463	208.597	45.513	40.991	42.128	40.783	40.864	40.486	40.209	1426.801	1467.74	1436.073	1486.678	1467.893	1507.02	1491.571	1902.663	614.817	1452.957	684.322	1297.316	732.911	1204.881	1.888	-0.757	0.789	0.084	0.748	0.391	0.751	115.362	76.143
Cpd0680	-1	EC25 (mmol/ac)_TP	Brassica oleracea	123-1b	21 D	6.615	0.612	3.816	0.624	2.096	0.661	1.415	287.357	254.933	282.452	255.025	275.532	255.889	269.055	49.997	46.821	48.53	46.194	47.377	46.167	46.551	1528.301	1567.511	1530.751	1595.509	1575.634	1626.079	1610.166	2113.089	559.433	1602.014	579.757	1374.308	648.35	1222.811	0.873	0.011	0.307	0.091	0.195	0.074	0.138	183.163	102.354
Cpd0681	-1	EC25 (mmol/ac)_TP	Allium cepa	123-1b	21 D	10.012	3.26	4.722	1.794	2.148	0.824	1.219	235.396	218.544	229.521	221.721	227.405	222.818	226.403	49.015	43.272	43.869	43.141	42.74	42.94	42.627	1777.563	1831.409	1786.952	1833.362	1820.008	1849.919	1841.746	1777.39	541.946	1305.124	671.186	1093.078	721.527	968.107	1.529	-0.08	0.378	0.011	0.169	0.068	0.123	131.202	82.448
Cpd0682	-1	EC25 (mmol/ac)_TP	Allium cepa	123-1b	21 D	10.997	0.993	4.591	1.577	2.798	1.829	2.332	245.257	221.432	241.324	222.913	239.245	223.257	236.909	43.532	41.664	42.246	41.313	41.86	41.248	41.764	1428.988	1474.735	1431.271	1487.591	1458.488	1507.04	1484.961	1817.47	614.817	1424.559	673.73	1262.591	705.036	1159.07	1.342	-0.016	0.748	0.601	0.759	0.728	0.777	141.064	81.453
Cpd0683	-1	EC25 (mmol/ac)_TP	Cucumis sativus	123-1b	21 D	12.034	0.77	5.407	2.032	3.282	2.212	2.615	213.053	201.057	210.241	202.952	209.161	203.463	208.597	45.513	40.991	42.128	40.783	40.864	40.486	40.209	1426.801	1467.74	1436.073	1486.678	1467.893	1507.02	1491.571	1902.663	614.817	1452.957	684.322	1297.316	732.911	1204.881	1.888	-0.757	0.789	0.084	0.748	0.391	0.751	115.362	76.143
Cpd0684	-1	EC25 (mmol/ac)_TP	Raphanus sativus	123-1a	21 D	10.997	0.993	4.591	1.577	2.798	1.829	2.332	245.257	221.432	241.324	222.913	239.245	223.257	236.909	43.532	41.664	42.246	41.313	41.86	41.248	41.764	1428.988	1474.735	1431.271	1487.591	1458.488	1507.04	1484.961	1817.47	614.817	1424.559	673.73	1262.591	705.036	1159.07	1.342	-0.016	0.748	0.601	0.759	0.728	0.777	141.064	81.453
Cpd0685	-1	EC25 (mmol/ac)_TP	Brassica oleracea	123-1b	21 D	12.034	0.77	5.407	2.032	3.282	2.212	2.615	213.053	201.057	210.241	202.952	209.161	203.463	208.597	45.513	40.991	42.128	40.783	40.864	40.486	40.209	1426.801	1467.74	1436.073	1486.678	1467.893	1507.02	1491.571	1902.663	614.817	1452.957	684.322	1297.316	732.911	1204.881	1.888	-0.757	0.789	0.084	0.748	0.391	0.751	115.362	76.143
Cpd0686	-1	EC25 (mmol/ac)_TP	Allium cepa	123-1b	28 D	7.512	3.227	3.056	1.685	1.32	0.62	0.594	208.709	192.47	202.73	196.523	201.548	198.063	201.207	52.179	41.467	43.344	42.063	42.029	42.157	41.963	1709.548	1773.146	1721.673	1761.118	1743.283	1769.029	1758.497	1400.812	541.946	1022.943	671.186	882.504	701.719	811.901	2.192	-0.146	0.443	-0.103	0.113	-0.038	0.043	117.52	71.037
Cpd0687	-1	EC25 (mmol/ac)_TP	Brassica oleracea	123-1a	21 D	6.615	0.612	3.816	0.624	2.096	0.661	1.415	287.357	254.933	282.452	255.025	275.532	255.889	269.055	49.997	46.821	48.53	46.194	47.377	46.167	46.551	1528.301	1567.511	1530.751	1595.509	1575.634	1626.079	1610.166	2113.089	559.433	1602.014	579.757	1374.308	648.35	1222.811	0.873	0.011	0.307	0.091	0.195	0.074	0.138	183.163	102.354
Cpd0688	-1	EC25 (mmol/ac)_TP	Allium cepa	123-1a	21 D	10.997	0.993	4.591	1.577	2.798	1.829	2.332	245.257	221.432	241.324	222.913	239.245	223.257	236.909	43.532	41.664	42.246	41.313	41.86	41.248	41.764	1428.988	1474.735	1431.271	1487.591	1458.488	1507.04	1484.961	1817.47	614.817	1424.559	673.73	1262.591	705.036	1159.07	1.342	-0.016	0.748	0.601	0.759	0.728	0.777	141.064	81.453
Cpd0689	-1	EC25 (mmol/ac)_TP	Allium cepa	123-1a	21 D	7.512	3.227	3.056	1.685	1.32	0.62	0.594	208.709	192.47	202.73	196.523	201.548	198.063	201.207	52.179	41.467	43.344	42.063	42.029	42.157	41.963	1709.548	1773.146	1721.673	1761.118	1743.283	1769.029	1758.497	1400.812	541.946	1022.943	671.186	882.504	701.719	811.901	2.192	-0.146	0.443	-0.103	0.113	-0.038	0.043	117.52	71.037
Cpd0690	-1	EC25 (mmol/ac)_TP	Lactuca sativa	123-1b	14 D	7.175	3.664	3.412	2.72	2.5	2.011	1.925	208.291	186.251	202.44	186.133	197.347	187.236	193.956	38.092	37.073	36.529	35.897	35.372	35.426	34.828	1351.49	1400.977	1364.308	1417.875	1392.744	1434.905	1417.291	1283.191	522.603	741.401	387.682	609.431	355.789	534.146	0.075	0.151	0.082	0.088	0.05	0.042	0.027	104.097	54.614
Cpd0691	-1	EC25 (mmol/ac)_TP	Brassica oleracea	123-1b	14 D	7.175	3.664	3.412	2.72	2.5	2.011	1.925	208.291	186.251	202.44	186.133	197.347	187.236	193.956	38.092	37.073	36.529	35.897	35.372	35.426	34.828	1351.49	1400.977	1364.308	1417.875	1392.744	1434.905	1417.291	1283.191	522.603	741.401	387.682	609.431	355.789	534.146	0.075	0.151	0.082	0.088	0.05	0.042	0.027	104.097	54.614
Cpd0692	-1	EC25 (mmol/ac)_TP	Allium cepa	123-1a	21 D	6.615	0.612	3.816	0.624	2.096	0.661	1.415	287.357	254.933	282.452	255.025	275.532	255.889	269.055	49.997	46.821	48.53	46.194	47.377	46.167	46.551	1528.301	1567.511	1530.751	1595.509	1575.634	1626.079	1610.166	2113.089	559.433	1602.014	579.757	1374.308	648.35	1222.811	0.873	0.011	0.307	0.091	0.195	0.074	0.138	183.163	102.354
Cpd0693	-1	EC25 (mmol/ac)_TP	Raphanus sativus	123-1b	28 D	10.012	3.26	4.722	1.794	2.148	0.824	1.219	235.396	218.544	229.521	221.721	227.405	222.818	226.403	49.015	43.272	43.869	43.141	42.74	42.94	42.627	1777.563	1831.409	1786.952	1833.362	1820.008	1849.919	1841.746	1777.39	541.946	1305.124	671.186	1093.078	721.527	968.107	1.529	-0.08	0.378	0.011	0.169	0.068	0.123	131.202	82.448
Cpd0694	-1	EC25 (mmol/ac)_TP	Raphanus sativus	123-1b	21 D	8.726	4.345	4.332	3.151	3.048	2.522	2.539	205.205	192.493	199.053	194.082	197.413	194.873	196.867	31.32	29.426	30.375	29.66	30.128	29.772	30.049	1476.733	1494.328	1482.944	1505.732	1502.2	1515.572	1512.409	980.343	0	542.226	44.358	377.438	67.15	287.543	0.675	0.441	0.318	0.275	0.322	0.288	0.323	81.658	48.291
Cpd0695	-1	EC25 (mmol/ac)_TP	Cucumis sativus	123-1b	21 D	13.299	3.67	6.491	2.324	4.436	1.949	3.783	277.042	250.002	270.609	253.589	265.467	256.165	262.035	49.586	40.4	44.92	41.435	43.436	41.814	42.788	1605.24	1670.262	1614.507	1656.048	1634.957	1662.336	1654.513	1356.921	0	883.522	43.992	680.306	81.323	563.773	1.224	0.579	0.349	0.256	0.151	0.169	0.081	146.992	81.109
Cpd0696	-1	EC25 (mmol/ac)_TP	Lactuca sativa	123-1b	21 D	13.299	3.67	6.491	2.324	4.436	1.949	3.783	277.042	250.002	270.609	253.589	265.467	256.165	262.035	49.586	40.4	44.92	41.435	43.436	41.814	42.788	1605.24	1670.262	1614.507	1656.048	1634.957	1662.336	1654.513	1356.921	0	883.522	43.992	680.306	81.323	563.773	1.224	0.579	0.349	0.256	0.151	0.169	0.081	146.992	81.109
Cpd0697	-1	EC25 (mmol/ac)_TP	Lactuca sativa	123-1b	21 D	10.275	3.543	4.341	2.551	2.671	1.853	2.038	243.205	215.446	233.543	217.597	228.437	218.958	225.687	44.539	35.163	39.356	36.112	37.935	36.321	37.378	1266.262	1317.123	1289.71	1318.853	1309.51	1331.53	1326.589	916.423	26.698	551.705	103.381	418.022	119.709	356.029	1.129	0.076	0.205	0.065	-0.032	0.048	-0.098	139.165	74.769
Cpd0698	-1	EC25 (mmol/ac)_TP	Lycopersicon esculentum	123-1a	21 D	6.615	0.612	3.816	0.624	2.096	0.661	1.415	287.357	254.933	282.452	255.025	275.532	255.889	269.055	49.997	46.821	48.53	46.194	47.377	46.167	46.551	1528.301	1567.511	1530.751	1595.509	1575.634	1626.079	1610.166	2113.089	559.433	1602.014	579.757	1374.308	648.35	1222.811	0.873	0.011	0.307	0.091	0.195	0.074	0.138	183.163	102.354
Cpd0699	-1	EC25 (mmol/ac)_TP	Lactuca sativa	123-1b	21 D	6.615	0.612	3.816	0.624	2.096	0.661	1.415	287.357	254.933	282.452	255.025	275.532	255.889	269.055	49.997	46.821	48.53	46.194	47.377	46.167	46.551	1528.301	1567.511	1530.751	1595.509	1575.634	1626.079	1610.166	2113.089	559.433	1602.014	579.757	1374.308	648.35	1222.811	0.873	0.011	0.307	0.091	0.195	0.074	0.138	183.163	102.354
Cpd0700	-1	EC25 (mmol/ac)_TP	Lactuca sativa	123-1b	21 D	8.726	4.345	4.332	3.151	3.048	2.522	2.539	205.205	192.493	199.053	194.082	197.413	194.873	196.867	31.32	29.426	30.375	29.66	30.128	29.772	30.049	1476.733	1494.328	1482.944	1505.732	1502.2	1515.572	1512.409	980.343	0	542.226	44.358	377.438	67.15	287.543	0.675	0.441	0.318	0.275	0.322	0.288	0.323	81.658	48.291
Cpd0701	-1	EC25 (mmol/ac)_TP	Lycopersicon esculentum	123-1b	21 D	8.726	4.345	4.332	3.151	3.048	2.522	2.539	205.205	192.493	199.053	194.082	197.413	194.873	196.867	31.32	29.426	30.375	29.66	30.128	29.772	30.049	1476.733	1494.328	1482.944	1505.732	1502.2	1515.572	1512.409	980.343	0	542.226	44.358	377.438	67.15	287.543	0.675	0.441	0.318	0.275	0.322	0.288	0.323	81.658	48.291
Cpd0702	-1	EC25 (mmol/ac)_TP	Brassica oleracea	123-1b	21 D	7.175	3.664	3.412	2.72	2.5	2.011	1.925	208.291	186.251	202.44	186.133	197.347	187.236	193.956	38.092	37.073	36.529	35.897	35.372	35.426	34.828	1351.49	1400.977	1364.308	1417.875	1392.744	1434.905	1417.291	1283.191	522.603	741.401	387.682	609.431	355.789	534.146	0.075	0.151	0.082	0.088	0.05	0.042	0.027	104.097	54.614
Cpd0703	-1	EC25 (mmol/ac)_TP	Raphanus sativus	123-1b	28 D	7.512	3.227	3.056	1.685	1.32	0.62	0.594	208.709	192.47	202.73	196.523	201.548	198.063	201.207	52.179	41.467	43.344	42.063	42.029	42.157	41.963	1709.548	1773.146	1721.673	1761.118	1743.283	1769.029	1758.497	1400.812	541.946	1022.943	671.186	882.504	701.719	811.901	2.192	-0.146	0.443	-0.103	0.113	-0.038	0.043	117.52	71.037
Cpd0704	-1	EC25 (mmol/ac)_TP	Lactuca sativa	123-1b	21 D	7.175	3.664	3.412	2.72	2.5	2.011	1.925	208.291	186.251	202.44	186.133	197.347	187.236	193.956	38.092	37.073	36.529	35.897	35.372	35.426	34.828	1351.49	1400.977	1364.308	1417.875	1392.744	1434.905	1417.291	1283.191	522.603	741.401	387.682	609.431	355.789	534.146	0.075	0.151	0.082	0.088	0.05	0.042	0.027	104.097	54.614
Cpd0705	-1	EC25 (mmol/ac)_TP	Zea mays	123-1a	14 D	9.003	0.171	3.732	1.148	1.979	1.332	1.585	188.214	177.189	185.658	178.618	185.227	179.509	185.124	41.738	36.922	37.014	37.434	36.399	37.566	36.518	1360.137	1411.671	1368.708	1411.863	1382.774	1414.452	1391.549	1817.47	614.817	1424.559	673.73	1262.818	706.542	1161.489	1.975	-0.277	0.843	0.432	0.71	0.556	0.686	103.528	67.46
Cpd0706	-1	EC25 (mmol/ac)_TP	Lycopersicon esculentum	123-1b	21 D	13.299	3.67	6.491	2.324	4.436	1.949	3.783	277.042	250.002	270.609	253.589	265.467	256.165	262.035	49.586	40.4	44.92	41.435	43.436	41.814	42.788	1605.24	1670.262	1614.507	1656.048	1634.957	1662.336	1654.513	1356.921	0	883.522	43.992	680.306	81.323	563.773	1.224	0.579	0.349	0.256	0.151	0.169	0.081	146.992	81.109
Cpd0707	-1	EC25 (mmol/ac)_TP	Glycine max	123-1b	21 D	8.726	4.345	4.332	3.151	3.048	2.522	2.539	205.205	192.493	199.053	194.082	197.413	194.873	196.867	31.32	29.426	30.375	29.66	30.128	29.772	30.049	1476.733	1494.328	1482.944	1505.732	1502.2	1515.572	1512.409	980.343	0	542.226	44.358	377.438	67.15	287.543	0.675	0.441	0.318	0.275	0.322	0.288	0.323	81.658	48.291
Cpd0708	-1	EC25 (mmol/ac)_TP	Lactuca sativa	123-1a	21 D	6.615	0.612	3.816	0.624	2.096	0.661	1.415	287.357	254.933	282.452	255.025	275.532	255.889	269.055	49.997	46.821	48.53	46.194	47.377	46.167	46.551	1528.301	1567.511	1530.751	1595.509	1575.634	1626.079	1610.166	2113.089	559.433	1602.014	579.757	1374.308	648.35	1222.811	0.873	0.011	0.307	0.091	0.195	0.074	0.138	183.163	102.354
Cpd0709	-1	EC25 (mmol/ac)_TP	Cucumis sativus	123-1b	21 D	8.726	4.345	4.332	3.151	3.048	2.522	2.539	205.205	192.493	199.053	194.082	197.413	194.873	196.867	31.32	29.426	30.375	29.66	30.128	29.772	30.049	1476.733	1494.328	1482.944	1505.732	1502.2	1515.572	1512.409	980.343	0	542.226	44.358	377.438	67.15	287.543	0.675	0.441	0.318	0.275	0.322	0.288	0.323	81.658	48.291
Cpd0710	-1	EC25 (mmol/ac)_TP	Brassica oleracea	123-1b	21 D	8.726	4.345	4.332	3.151	3.048	2.522	2.539	205.205	192.493	199.053	194.082	197.413	194.873	196.867	31.32	29.426	30.375	29.66	30.128	29.772	30.049	1476.733	1494.328	1482.944	1505.732	1502.2	1515.572	1512.409	980.343	0	542.226	44.358	377.438	67.15	287.543	0.675	0.441	0.318	0.275	0.322	0.288	0.323	81.658	48.291
Cpd0711	-1	EC25 (mmol/ac)_TP	Lycopersicon esculentum	123-1b	21 D	10.275	3.543	4.341	2.551	2.671	1.853	2.038	243.205	215.446	233.543	217.597	228.437	218.958	225.687	44.539	35.163	39.356	36.112	37.935	36.321	37.378	1266.262	1317.123	1289.71	1318.853	1309.51	1331.53	1326.589	916.423	26.698	551.705	103.381	418.022	119.709	356.029	1.129	0.076	0.205	0.065	-0.032	0.048	-0.098	139.165	74.769
Cpd0712	-1	EC25 (mmol/ac)_TP	Cucumis sativus	123-1a	21 D	6.615	0.612	3.816	0.624	2.096	0.661	1.415	287.357	254.933	282.452	255.025	275.532	255.889	269.055	49.997	46.821	48.53	46.194	47.377	46.167	46.551	1528.301	1567.511	1530.751	1595.509	1575.634	1626.079	1610.166	2113.089	559.433	1602.014	579.757	1374.308	648.35	1222.811	0.873	0.011	0.307	0.091	0.195	0.074	0.138	183.163	102.354
Cpd0713	-1	EC25 (mmol/ac)_TP	Cucumis sativus	123-1b	21 D	6.615	0.612	3.816	0.624	2.096	0.661	1.415	287.357	254.933	282.452	255.025	275.532	255.889	269.055	49.997	46.821	48.53	46.194	47.377	46.167	46.551	1528.301	1567.511	1530.751	1595.509	1575.634	1626.079	1610.166	2113.089	559.433	1602.014	579.757	1374.308	648.35	1222.811	0.873	0.011	0.307	0.091	0.195	0.074	0.138	183.163	102.354
Cpd0714	-1	EC25 (mmol/ac)_TP	Lactuca sativa	123-1a	21 D	12.034	0.77	5.407	2.032	3.282	2.212	2.615	213.053	201.057	210.241	202.952	209.161	203.463	208.597	45.513	40.991	42.128	40.783	40.864	40.486	40.209	1426.801	1467.74	1436.073	1486.678	1467.893	1507.02	1491.571	1902.663	614.817	1452.957	684.322	1297.316	732.911	1204.881	1.888	-0.757	0.789	0.084	0.748	0.391	0.751	115.362	76.143
Cpd0715	-1	EC25 (mmol/ac)_TP	Raphanus sativus	123-1b	21 D	13.607	4.38	6.63	2.331	3.087	1.87	2.148	255.638	240.888	252.12	242.755	251.022	244.114	250.748	50.837	52.137	49.605	51.042	49.397	50.439	49.217	2161.967	2228.814	2165.211	2252.263	2208.035	2266.62	2231.737	2575.105	940.891	1908.637	965.02	1697.709	1041.439	1578.982	1.11	0.177	0.407	0.204	0.356	0.275	0.372	138.285	90.413
Cpd0716	-1	EC25 (mmol/ac)_TP	Lactuca sativa	123-1b	21 D	12.034	0.77	5.407	2.032	3.282	2.212	2.615	213.053	201.057	210.241	202.952	209.161	203.463	208.597	45.513	40.991	42.128	40.783	40.864	40.486	40.209	1426.801	1467.74	1436.073	1486.678	1467.893	1507.02	1491.571	1902.663	614.817	1452.957	684.322	1297.316	732.911	1204.881	1.888	-0.757	0.789	0.084	0.748	0.391	0.751	115.362	76.143
Cpd0717	-1	EC25 (mmol/ac)_TP	Allium cepa	123-1a	21 D	10.012	3.26	4.722	1.794	2.148	0.824	1.219	235.396	218.544	229.521	221.721	227.405	222.818	226.403	49.015	43.272	43.869	43.141	42.74	42.94	42.627	1777.563	1831.409	1786.952	1833.362	1820.008	1849.919	1841.746	1777.39	541.946	1305.124	671.186	1093.078	721.527	968.107	1.529	-0.08	0.378	0.011	0.169	0.068	0.123	131.202	82.448
Cpd0718	-1	EC25 (mmol/ac)_TP	Allium cepa	123-1a	21 D	12.034	0.77	5.407	2.032	3.282	2.212	2.615	213.053	201.057	210.241	202.952	209.161	203.463	208.597	45.513	40.991	42.128	40.783	40.864	40.486	40.209	1426.801	1467.74	1436.073	1486.678	1467.893	1507.02	1491.571	1902.663	614.817	1452.957	684.322	1297.316	732.911	1204.881	1.888	-0.757	0.789	0.084	0.748	0.391	0.751	115.362	76.143
Cpd0719	-1	EC25 (mmol/ac)_TP	Allium cepa	123-1b	21 D	9.003	0.171	3.732	1.148	1.979	1.332	1.585	188.214	177.189	185.658	178.618	185.227	179.509	185.124	41.738	36.922	37.014	37.434	36.399	37.566	36.518	1360.137	1411.671	1368.708	1411.863	1382.774	1414.452	1391.549	1817.47	614.817	1424.559	673.73	1262.818	706.542	1161.489	1.975	-0.277	0.843	0.432	0.71	0.556	0.686	103.528	67.46
Cpd0720	1	EC50 (nM)_AP	Lemna gibba	123-2	7 D	15.892	6.444	8.707	-0.079	3.889	-1.831	1.988	84.124	86.65	83.706	84.554	83.516	83.974	83.482	37.231	26.722	34.524	29.326	34.003	30.371	33.89	1118.6	1175.827	1112.403	1153.894	1144.167	1158.39	1157.343	3360.711	640.09	2590.13	674.813	2336.116	748.804	2212.954	0.523	2.313	-0.1	1.064	-0.264	0.654	-0.276	18.483	25.194
Cpd0721	1	EC50 (nM)_AP	Lemna gibba	123-2	7 D	9.481	-1.441	4.621	-0.175	2.927	0.277	2.488	82.205	74.563	81.803	75.051	81.478	74.992	81.486	24.462	24.264	23.485	24.46	23.672	24.477	23.587	265.459	283.769	268.312	283.56	272.73	283.624	273.119	1549.01	554.167	1294.797	576.976	1262.591	577.306	1254.651	0.264	0.009	0.18	0.25	0.16	0.288	0.148	44.742	26.305
Cpd0722	1	EC50 (nM)_AP	Pseudokirchneriella subcapitata	123-2	96 h	9.481	-1.441	4.621	-0.175	2.927	0.277	2.488	82.205	74.563	81.803	75.051	81.478	74.992	81.486	24.462	24.264	23.485	24.46	23.672	24.477	23.587	265.459	283.769	268.312	283.56	272.73	283.624	273.119	1549.01	554.167	1294.797	576.976	1262.591	577.306	1254.651	0.264	0.009	0.18	0.25	0.16	0.288	0.148	44.742	26.305
Cpd0723	1	EC50 (nM)_AP	Lemna gibba	123-2	7 D	2.689	0.53	1.252	0.39	0.919	0.358	0.759	58.919	54.81	57.011	55.481	56.873	55.639	56.796	8.909	8.319	8.631	8.418	8.612	8.441	8.602	162.478	171.405	166.451	170.288	166.472	169.677	166.54	748.065	141.146	417.256	172.271	349.732	166.155	317.929	0.042	-0.012	0.068	-0.023	0.034	-0.015	0.016	32.909	22.009
Cpd0724	1	EC50 (nM)_AP	Anabaena flos-aquae	123-2	96 h	2.689	0.53	1.252	0.39	0.919	0.358	0.759	58.919	54.81	57.011	55.481	56.873	55.639	56.796	8.909	8.319	8.631	8.418	8.612	8.441	8.602	162.478	171.405	166.451	170.288	166.472	169.677	166.54	748.065	141.146	417.256	172.271	349.732	166.155	317.929	0.042	-0.012	0.068	-0.023	0.034	-0.015	0.016	32.909	22.009
Cpd0725	1	EC50 (nM)_AP	Navicula pelliculosa	123-2	96 h	2.689	0.53	1.252	0.39	0.919	0.358	0.759	58.919	54.81	57.011	55.481	56.873	55.639	56.796	8.909	8.319	8.631	8.418	8.612	8.441	8.602	162.478	171.405	166.451	170.288	166.472	169.677	166.54	748.065	141.146	417.256	172.271	349.732	166.155	317.929	0.042	-0.012	0.068	-0.023	0.034	-0.015	0.016	32.909	22.009
Cpd0726	1	EC50 (nM)_AP	Anabaena flos-aquae	123-2	96 h	1.049	0.778	0.905	0.719	0.813	0.695	0.764	56.18	52.893	54.586	53.33	53.966	53.458	53.689	8.549	8.079	8.322	8.142	8.233	8.16	8.193	171.834	172.819	172.201	173.191	173.288	173.59	173.722	464.045	0	243.588	51.648	162.892	71.441	127.067	0.024	0.067	0.041	0.058	0.045	0.054	0.048	23.667	14.254
Cpd0727	1	EC50 (nM)_AP	Pseudokirchneriella subcapitata	123-2	96 h	12.57	0.305	6.932	-1.466	4.679	-1.674	4.211	95.364	90.784	93.135	89.162	92.339	89.246	92.201	32.589	31.306	32.126	32.386	32.662	32.595	32.764	510.413	538.623	516.325	541.784	530.068	542.954	532.721	2372.586	741.224	1939.244	823.678	1873.864	888.946	1840.001	0.264	0.616	0.26	0.231	0.256	0.133	0.26	44.742	33.732
Cpd0728	1	EC50 (nM)_AP	Lemna gibba	123-2	7 D	14.626	1.295	9.904	3.052	7.729	3.3	6.855	117.985	114.504	116.74	114.04	116.679	114.175	116.888	17.763	17.255	17.582	17.189	17.567	17.21	17.591	392.69	401.769	396.371	404.777	397.996	403.625	397.809	1359.613	185.536	1187.619	163.178	1149.769	156.782	1131.379	5.106	-2.834	3.485	-1.293	2.607	-0.676	2.222	72.467	62.947
Cpd0729	1	EC50 (nM)_AP	Anabaena flos-aquae	123-2	5 D	17.775	6.909	8.02	5.248	5.454	4.687	4.75	174.792	169.324	172.509	170.178	172.435	170.26	171.875	26.683	25.9	26.357	26.015	26.345	26.028	26.265	1225.03	1275.054	1262.9	1287.778	1280.84	1296.451	1291.03	938.6	95.069	358.468	76.257	326.059	81.417	307.713	0.043	0.066	0.045	-0.027	0.035	-0.048	0.019	44.742	29.684
Cpd0730	1	EC50 (nM)_AP	Pseudokirchneriella subcapitata	123-2	96 h	18.929	5.188	9.367	3.355	4.507	2.275	2.692	132.161	130.214	131.423	131.858	131.513	131.814	131.264	19.989	19.704	19.891	19.954	19.904	19.955	19.869	674.048	713.587	691.579	711.492	710.699	719.492	722.052	729.877	110.768	465.291	126.101	398.786	143.253	357.564	0.804	2.407	0.488	1.435	0.464	0.906	0.447	60.634	53.557
Cpd0731	1	EC50 (nM)_AP	Pseudokirchneriella subcapitata	123-2	96 h	15.73	2.823	9.315	2.014	5.929	2.293	4.786	125.226	117.122	123.897	117.334	123.249	116.943	122.944	24.883	25.807	25.342	26.021	25.63	25.771	25.382	348.934	372.286	354.894	369.863	362.513	371.185	365.929	945.082	424.587	753.16	386.256	686.861	362.933	649.34	0.266	1.143	0.155	0.632	0.157	0.404	0.164	68.41	48.807
Cpd0732	1	EC50 (nM)_AP	Skeletonema costatum	123-2	96 h	15.73	2.823	9.315	2.014	5.929	2.293	4.786	125.226	117.122	123.897	117.334	123.249	116.943	122.944	24.883	25.807	25.342	26.021	25.63	25.771	25.382	348.934	372.286	354.894	369.863	362.513	371.185	365.929	945.082	424.587	753.16	386.256	686.861	362.933	649.34	0.266	1.143	0.155	0.632	0.157	0.404	0.164	68.41	48.807
Cpd0733	1	EC50 (nM)_AP	Lemna gibba	123-2	7 D	15.73	2.823	9.315	2.014	5.929	2.293	4.786	125.226	117.122	123.897	117.334	123.249	116.943	122.944	24.883	25.807	25.342	26.021	25.63	25.771	25.382	348.934	372.286	354.894	369.863	362.513	371.185	365.929	945.082	424.587	753.16	386.256	686.861	362.933	649.34	0.266	1.143	0.155	0.632	0.157	0.404	0.164	68.41	48.807
Cpd0734	1	EC50 (nM)_AP	Lemna gibba	123-2	14 D	11.485	-1.569	5.599	-0.646	3.414	-0.644	2.707	125.532	120.817	124.527	120.58	124.233	120.632	124.021	32.19	22.84	27.949	23.08	27.031	23.742	26.501	754.132	780.999	752.722	774.876	753.586	768.703	753.87	2238.07	185.536	1577.108	265.411	1476.89	321.871	1411.275	5.337	-2.903	3.552	-1.582	2.49	-1.097	1.939	79.861	66.318
Cpd0735	1	EC50 (nM)_AP	Pseudokirchneriella subcapitata	123-2	96 h	14.626	1.295	9.904	3.052	7.729	3.3	6.855	117.985	114.504	116.74	114.04	116.679	114.175	116.888	17.763	17.255	17.582	17.189	17.567	17.21	17.591	392.69	401.769	396.371	404.777	397.996	403.625	397.809	1359.613	185.536	1187.619	163.178	1149.769	156.782	1131.379	5.106	-2.834	3.485	-1.293	2.607	-0.676	2.222	72.467	62.947
Cpd0736	1	EC50 (nM)_AP	Pseudokirchneriella subcapitata	123-2	96 h	1.049	0.778	0.905	0.719	0.813	0.695	0.764	56.18	52.893	54.586	53.33	53.966	53.458	53.689	8.549	8.079	8.322	8.142	8.233	8.16	8.193	171.834	172.819	172.201	173.191	173.288	173.59	173.722	464.045	0	243.588	51.648	162.892	71.441	127.067	0.024	0.067	0.041	0.058	0.045	0.054	0.048	23.667	14.254
Cpd0737	1	EC50 (nM)_AP	Lemna gibba	123-2	48 h	7.796	0.812	4.773	0.681	2.858	0.416	2.221	108.097	96.095	103.71	98.444	103.073	98.087	103.373	43.887	28.419	40.949	31.985	38.883	33.905	36.919	437.591	494.769	438.5	460.316	427.067	439.16	411.987	967.26	361.204	651.659	474.847	556.843	496.314	534.647	0.399	0.445	0.149	0.173	0.168	-0.012	0.167	77.291	44.662
Cpd0738	1	EC50 (nM)_AP	Navicula pelliculosa	123-2	96 h	12.57	0.305	6.932	-1.466	4.679	-1.674	4.211	95.364	90.784	93.135	89.162	92.339	89.246	92.201	32.589	31.306	32.126	32.386	32.662	32.595	32.764	510.413	538.623	516.325	541.784	530.068	542.954	532.721	2372.586	741.224	1939.244	823.678	1873.864	888.946	1840.001	0.264	0.616	0.26	0.231	0.256	0.133	0.26	44.742	33.732
Cpd0739	1	EC50 (nM)_AP	Skeletonema costatum	123-2	96 h	12.57	0.305	6.932	-1.466	4.679	-1.674	4.211	95.364	90.784	93.135	89.162	92.339	89.246	92.201	32.589	31.306	32.126	32.386	32.662	32.595	32.764	510.413	538.623	516.325	541.784	530.068	542.954	532.721	2372.586	741.224	1939.244	823.678	1873.864	888.946	1840.001	0.264	0.616	0.26	0.231	0.256	0.133	0.26	44.742	33.732
Cpd0740	1	EC50 (nM)_AP	Lemna gibba	123-2	7 D	12.57	0.305	6.932	-1.466	4.679	-1.674	4.211	95.364	90.784	93.135	89.162	92.339	89.246	92.201	32.589	31.306	32.126	32.386	32.662	32.595	32.764	510.413	538.623	516.325	541.784	530.068	542.954	532.721	2372.586	741.224	1939.244	823.678	1873.864	888.946	1840.001	0.264	0.616	0.26	0.231	0.256	0.133	0.26	44.742	33.732
Cpd0741	1	EC50 (nM)_AP	Anabaena flos-aquae	123-2	14 D	16.546	2.601	9.222	3.232	6.474	3.528	5.579	154.114	149.929	152.929	150.902	152.117	150.323	151.236	23.458	22.878	23.287	23.007	23.169	22.917	23.041	885.44	916.607	900.635	921.716	922.53	934.946	936.24	763.653	0	511.414	75.151	404.024	113.759	333.511	0.287	0.424	0.367	0.403	0.482	0.329	0.531	56.576	41.097
Cpd0742	1	EC50 (nM)_AP	Anabaena flos-aquae	123-2	5 D	11.897	-0.042	6.622	0.51	4.924	1.319	3.861	189.768	177.72	186.874	177.565	185.292	177.55	184.021	34.909	35.56	33.899	34.431	33.342	33.773	33.031	1274.661	1317.905	1275.655	1321.985	1288.998	1328.913	1302.168	2359.358	545.292	1459.508	413.117	1171.683	391.167	987.395	4.301	-4.076	3.099	-2.676	1.914	-1.52	1.071	92.077	62.267
Cpd0743	1	EC50 (nM)_AP	Pseudokirchneriella subcapitata	123-2	5 D	2.689	0.53	1.252	0.39	0.919	0.358	0.759	58.919	54.81	57.011	55.481	56.873	55.639	56.796	8.909	8.319	8.631	8.418	8.612	8.441	8.602	162.478	171.405	166.451	170.288	166.472	169.677	166.54	748.065	141.146	417.256	172.271	349.732	166.155	317.929	0.042	-0.012	0.068	-0.023	0.034	-0.015	0.016	32.909	22.009
Cpd0744	1	EC50 (nM)_AP	Navicula pelliculosa	123-2	14 D	16.546	2.601	9.222	3.232	6.474	3.528	5.579	154.114	149.929	152.929	150.902	152.117	150.323	151.236	23.458	22.878	23.287	23.007	23.169	22.917	23.041	885.44	916.607	900.635	921.716	922.53	934.946	936.24	763.653	0	511.414	75.151	404.024	113.759	333.511	0.287	0.424	0.367	0.403	0.482	0.329	0.531	56.576	41.097
Cpd0745	1	EC50 (nM)_AP	Navicula pelliculosa	123-2	96 h	1.049	0.778	0.905	0.719	0.813	0.695	0.764	56.18	52.893	54.586	53.33	53.966	53.458	53.689	8.549	8.079	8.322	8.142	8.233	8.16	8.193	171.834	172.819	172.201	173.191	173.288	173.59	173.722	464.045	0	243.588	51.648	162.892	71.441	127.067	0.024	0.067	0.041	0.058	0.045	0.054	0.048	23.667	14.254
Cpd0746	1	EC50 (nM)_AP	Pseudokirchneriella subcapitata	123-2	96 h	13.632	-0.561	7.585	0.463	5.366	0.368	4.407	150.371	146.113	149.022	145.362	148.146	145.041	147.824	35.964	26.67	31.628	26.785	30.632	27.397	30.083	984.545	1015.115	983.299	1011.264	990.721	1007.138	992.742	2054.816	185.536	1370.921	221.185	1210.53	264.584	1111.811	5.36	-2.399	3.573	-1.09	2.599	-0.614	2.097	91.694	78.966
Cpd0747	1	EC50 (nM)_AP	Lemna gibba	123-2	7 D	1.049	0.778	0.905	0.719	0.813	0.695	0.764	56.18	52.893	54.586	53.33	53.966	53.458	53.689	8.549	8.079	8.322	8.142	8.233	8.16	8.193	171.834	172.819	172.201	173.191	173.288	173.59	173.722	464.045	0	243.588	51.648	162.892	71.441	127.067	0.024	0.067	0.041	0.058	0.045	0.054	0.048	23.667	14.254
Cpd0748	1	EC50 (nM)_AP	Lemna gibba	123-2	7 D	13.632	-0.561	7.585	0.463	5.366	0.368	4.407	150.371	146.113	149.022	145.362	148.146	145.041	147.824	35.964	26.67	31.628	26.785	30.632	27.397	30.083	984.545	1015.115	983.299	1011.264	990.721	1007.138	992.742	2054.816	185.536	1370.921	221.185	1210.53	264.584	1111.811	5.36	-2.399	3.573	-1.09	2.599	-0.614	2.097	91.694	78.966
Cpd0749	1	EC50 (nM)_AP	Anabaena flos-aquae	123-2	96 h	17.039	5.656	9.196	2.025	6.118	0.612	4.945	154.135	144.825	152.345	143.843	151.825	144.488	151.608	41.553	39.314	40.96	40.433	41.455	40.69	41.502	826.523	858.328	826.773	867.166	851.691	878.768	862.529	2689.636	741.224	2073.984	775.841	1985.29	849.56	1924.244	0.005	-0.13	-0.01	-0.066	0.009	-0.049	0.016	71.002	46.941
Cpd0750	1	EC50 (nM)_AP	Skeletonema costatum	123-2	96 h	9.054	7.602	7.468	7.04	6.973	6.716	6.626	225.262	203.52	216.008	211.25	214.235	212.534	213.816	34.05	30.968	32.739	32.061	32.488	32.239	32.428	986.028	1034.669	998.734	1012.763	1003.024	1006.211	1001.077	4307.872	0	1979.426	1091.271	1578.128	1261.027	1461.84	1.259	1.349	1.424	1.331	1.365	1.313	1.322	134.227	73.041
Cpd0751	1	EC50 (nM)_AP	Skeletonema costatum	123-2	5 D	7.512	3.227	3.056	1.685	1.32	0.62	0.594	208.709	192.47	202.73	196.523	201.548	198.063	201.207	52.179	41.467	43.344	42.063	42.029	42.157	41.963	1709.548	1773.146	1721.673	1761.118	1743.283	1769.029	1758.497	1400.812	541.946	1022.943	671.186	882.504	701.719	811.901	2.192	-0.146	0.443	-0.103	0.113	-0.038	0.043	117.52	71.037
Cpd0752	1	EC50 (nM)_AP	Lemna gibba	123-2	14 D	16.546	2.601	9.222	3.232	6.474	3.528	5.579	154.114	149.929	152.929	150.902	152.117	150.323	151.236	23.458	22.878	23.287	23.007	23.169	22.917	23.041	885.44	916.607	900.635	921.716	922.53	934.946	936.24	763.653	0	511.414	75.151	404.024	113.759	333.511	0.287	0.424	0.367	0.403	0.482	0.329	0.531	56.576	41.097
Cpd0753	1	EC50 (nM)_AP	Lemna gibba	123-2	7 D	7.606	-0.135	3.678	-0.081	2.39	-0.129	2.09	98.112	87.725	95.835	89.548	94.981	90.52	94.728	35.174	25.676	30.681	26.504	30.971	26.724	31.047	283.436	307.124	283.883	298.251	283.865	291.174	281.327	643.2	424.587	579.066	387.104	551.396	360.901	529.345	0.475	0.047	-0.035	0.074	-0.07	0.063	-0.129	67.306	40.069
Cpd0754	1	EC50 (nM)_AP	Pseudokirchneriella subcapitata	123-2	5 D	11.485	-1.569	5.599	-0.646	3.414	-0.644	2.707	125.532	120.817	124.527	120.58	124.233	120.632	124.021	32.19	22.84	27.949	23.08	27.031	23.742	26.501	754.132	780.999	752.722	774.876	753.586	768.703	753.87	2238.07	185.536	1577.108	265.411	1476.89	321.871	1411.275	5.337	-2.903	3.552	-1.582	2.49	-1.097	1.939	79.861	66.318
Cpd0755	1	EC50 (nM)_AP	Pseudokirchneriella subcapitata	123-2	96 h	7.796	0.812	4.773	0.681	2.858	0.416	2.221	108.097	96.095	103.71	98.444	103.073	98.087	103.373	43.887	28.419	40.949	31.985	38.883	33.905	36.919	437.591	494.769	438.5	460.316	427.067	439.16	411.987	967.26	361.204	651.659	474.847	556.843	496.314	534.647	0.399	0.445	0.149	0.173	0.168	-0.012	0.167	77.291	44.662
Cpd0756	1	EC50 (nM)_AP	Skeletonema costatum	123-2	96 h	1.049	0.778	0.905	0.719	0.813	0.695	0.764	56.18	52.893	54.586	53.33	53.966	53.458	53.689	8.549	8.079	8.322	8.142	8.233	8.16	8.193	171.834	172.819	172.201	173.191	173.288	173.59	173.722	464.045	0	243.588	51.648	162.892	71.441	127.067	0.024	0.067	0.041	0.058	0.045	0.054	0.048	23.667	14.254
Cpd0757	1	EC50 (nM)_AP	Pseudokirchneriella subcapitata	123-2	5 D	6.726	2.266	2.895	1.583	1.71	1.153	1.259	118.633	115.778	117.953	116.505	117.86	116.665	117.927	31.281	22.645	25.743	23.317	24.437	23.187	23.931	903.21	914.977	900.74	899.661	888.268	881.921	871.076	1535.473	55.384	1099.243	46.547	1051.554	53.703	1048.812	0.552	0.438	0.209	0.181	0.077	0.07	0.007	46.952	35.249
Cpd0758	1	EC50 (nM)_AP	Skeletonema costatum	123-2	96 h	9.705	1.305	4.747	1.199	2.117	1.045	1.343	222.295	210.412	218.208	210.801	217.619	211.312	217.664	46.873	41.951	42.028	42.285	41.422	42.608	41.401	1703.405	1752.164	1714.222	1762.985	1731.596	1771.314	1743.499	1922.111	559.433	1453.246	622.62	1277.769	679.264	1181.995	1.344	0.24	0.512	0.14	0.358	0.172	0.323	124.603	83.615
Cpd0759	1	EC50 (nM)_AP	Skeletonema costatum	123-2	96 h	15.018	2.789	8.361	1.843	4.042	1.409	2.432	230.645	220.433	226.74	220.451	225.352	220.74	225.044	40.934	41.282	39.742	40.686	39.479	40.621	39.641	1546.096	1593.763	1556.239	1614.665	1595.255	1632.531	1616.928	2204.546	614.817	1604.47	693.953	1406.56	780.005	1291.94	1.109	1.293	0.403	0.747	0.319	0.524	0.324	126.451	91.792
Cpd0760	1	EC50 (nM)_AP	Navicula pelliculosa	123-2	96 h	9.054	7.602	7.468	7.04	6.973	6.716	6.626	225.262	203.52	216.008	211.25	214.235	212.534	213.816	34.05	30.968	32.739	32.061	32.488	32.239	32.428	986.028	1034.669	998.734	1012.763	1003.024	1006.211	1001.077	4307.872	0	1979.426	1091.271	1578.128	1261.027	1461.84	1.259	1.349	1.424	1.331	1.365	1.313	1.322	134.227	73.041
Cpd0761	1	EC50 (nM)_AP	Lemna gibba	123-2	7 D	9.054	7.602	7.468	7.04	6.973	6.716	6.626	225.262	203.52	216.008	211.25	214.235	212.534	213.816	34.05	30.968	32.739	32.061	32.488	32.239	32.428	986.028	1034.669	998.734	1012.763	1003.024	1006.211	1001.077	4307.872	0	1979.426	1091.271	1578.128	1261.027	1461.84	1.259	1.349	1.424	1.331	1.365	1.313	1.322	134.227	73.041
Cpd0762	1	EC50 (nM)_AP	Navicula pelliculosa	123-2	5 D	11.897	-0.042	6.622	0.51	4.924	1.319	3.861	189.768	177.72	186.874	177.565	185.292	177.55	184.021	34.909	35.56	33.899	34.431	33.342	33.773	33.031	1274.661	1317.905	1275.655	1321.985	1288.998	1328.913	1302.168	2359.358	545.292	1459.508	413.117	1171.683	391.167	987.395	4.301	-4.076	3.099	-2.676	1.914	-1.52	1.071	92.077	62.267
Cpd0763	1	EC50 (nM)_AP	Navicula pelliculosa	123-2	5 D	17.775	6.909	8.02	5.248	5.454	4.687	4.75	174.792	169.324	172.509	170.178	172.435	170.26	171.875	26.683	25.9	26.357	26.015	26.345	26.028	26.265	1225.03	1275.054	1262.9	1287.778	1280.84	1296.451	1291.03	938.6	95.069	358.468	76.257	326.059	81.417	307.713	0.043	0.066	0.045	-0.027	0.035	-0.048	0.019	44.742	29.684
Cpd0764	1	EC50 (nM)_AP	Pseudokirchneriella subcapitata	123-2	96 h	11.498	1.739	5.091	1.781	2.689	1.612	1.865	295.274	263.256	285.452	264.367	278.374	265.365	273.395	51.31	48.101	49.006	47.389	47.998	47.392	47.807	1764.507	1817.672	1786.719	1863.625	1841.732	1897.659	1885.587	1571.198	541.946	1138.398	562.825	981.829	574.875	900.006	1.013	0.21	0.312	0.243	0.329	0.218	0.335	184.578	107.242
Cpd0765	1	EC50 (nM)_AP	Skeletonema costatum	123-2	5 D	5.717	1.372	3	1.604	2.297	1.548	1.94	186.242	169.764	178.742	173.343	177.475	174.735	177.441	34.481	33.747	32.711	33.149	32.499	33.012	32.628	1304.393	1350.135	1307.909	1334.535	1317.577	1335.964	1326.937	1315.62	541.946	1013.398	641.628	875.852	676.998	801.91	1.319	-0.042	0.702	0.165	0.544	0.298	0.48	101.556	59.955
Cpd0766	1	EC50 (nM)_AP	Pseudokirchneriella subcapitata	123-2	96 h	2.142	-0.01	0.496	0.047	0.115	0.034	0.039	111.122	100.539	106.019	102.635	105.063	103.074	104.496	38.408	21.754	26.672	24.68	25.258	24.797	25.062	797.054	857.973	831.218	841.548	836.11	841.584	838.074	1543.83	55.384	721.575	154.552	497.852	214.832	402.551	1.879	-0.062	0.437	0.033	0.103	0.041	0.049	72.107	39.618
Cpd0767	1	EC50 (nM)_AP	Lemna gibba	123-2	14 D	15.839	11.269	12.442	8.241	9.031	5.591	6.379	92.757	90.882	93.213	92.662	94.328	94.416	95.107	20.262	16.794	18.936	17.596	19.081	18.174	19.256	511.872	519.608	517.418	535.705	538.835	550.692	554.22	941.973	0	666.479	0	604.58	0	581.216	0.262	0.462	0.293	0.661	0.29	0.702	0.282	21.075	15.3
Cpd0768	1	EC50 (nM)_AP	Lemna gibba	123-2	14 D	13.875	2.042	7.834	0.975	3.288	0.856	1.737	115.4	111.344	114.745	113.772	115.283	114.076	115.383	23.531	20.571	21.423	20.586	20.959	20.663	20.989	561.996	586.26	572.162	586.065	585.528	590.427	591.278	1616.041	95.069	1187.125	363.579	976.722	499.79	877.408	0.543	1.835	0.288	0.728	0.199	0.363	0.173	63.226	51.002
Cpd0769	1	EC50 (nM)_AP	Skeletonema costatum	123-2	5 D	6.205	0.559	2.162	0.405	1.014	0.582	0.795	213.916	192.434	201.997	196.86	199.98	197.586	199.842	38.757	37.222	36.29	36.724	35.903	36.528	36.026	1383.451	1433.099	1393.97	1424.514	1410.193	1429.913	1421.68	1400.812	541.946	1040.075	674.12	887.197	702.314	812.308	1.204	-0.17	0.216	-0.048	0.087	0.038	0.066	129.23	76.166
Cpd0770	1	EC50 (nM)_AP	Anabaena flos-aquae	123-2	5 D	13.877	5.127	7.849	5.175	5.683	4.752	4.668	133.929	129.821	133.265	130.912	132.535	130.696	131.615	27.622	22.422	24.977	22.634	23.147	22.5	22.603	830.375	850.527	852.241	874.387	882.395	892.465	898.136	387.075	0	226.793	0.362	193.817	2.354	158.409	0.84	-0.253	0.579	0.071	0.491	0.124	0.42	42.894	29.147
Cpd0771	1	EC50 (nM)_AP	Navicula pelliculosa	123-2	5 D	5.717	1.372	3	1.604	2.297	1.548	1.94	186.242	169.764	178.742	173.343	177.475	174.735	177.441	34.481	33.747	32.711	33.149	32.499	33.012	32.628	1304.393	1350.135	1307.909	1334.535	1317.577	1335.964	1326.937	1315.62	541.946	1013.398	641.628	875.852	676.998	801.91	1.319	-0.042	0.702	0.165	0.544	0.298	0.48	101.556	59.955
Cpd0772	1	EC50 (nM)_AP	Skeletonema costatum	123-2	5 D	17.775	6.909	8.02	5.248	5.454	4.687	4.75	174.792	169.324	172.509	170.178	172.435	170.26	171.875	26.683	25.9	26.357	26.015	26.345	26.028	26.265	1225.03	1275.054	1262.9	1287.778	1280.84	1296.451	1291.03	938.6	95.069	358.468	76.257	326.059	81.417	307.713	0.043	0.066	0.045	-0.027	0.035	-0.048	0.019	44.742	29.684
Cpd0773	1	EC50 (nM)_AP	Navicula pelliculosa	123-2	5 D	7.512	3.227	3.056	1.685	1.32	0.62	0.594	208.709	192.47	202.73	196.523	201.548	198.063	201.207	52.179	41.467	43.344	42.063	42.029	42.157	41.963	1709.548	1773.146	1721.673	1761.118	1743.283	1769.029	1758.497	1400.812	541.946	1022.943	671.186	882.504	701.719	811.901	2.192	-0.146	0.443	-0.103	0.113	-0.038	0.043	117.52	71.037
Cpd0774	1	EC50 (nM)_AP	Anabaena flos-aquae	123-2	5 D	11.994	8.894	7.795	6.719	5.851	5.079	4.641	86.254	84.38	86.515	85.551	87.733	86.44	88.559	19.262	15.794	18.187	16.006	18.091	16.223	18.139	514.303	522.088	517.786	529.26	528.891	538.097	537.082	941.973	0	666.479	0	612.201	0	580.973	0.262	0.462	0.25	0.43	0.302	0.447	0.343	21.075	15.3
Cpd0775	1	EC50 (nM)_AP	Lemna gibba	123-2	7 D	17.039	5.656	9.196	2.025	6.118	0.612	4.945	154.135	144.825	152.345	143.843	151.825	144.488	151.608	41.553	39.314	40.96	40.433	41.455	40.69	41.502	826.523	858.328	826.773	867.166	851.691	878.768	862.529	2689.636	741.224	2073.984	775.841	1985.29	849.56	1924.244	0.005	-0.13	-0.01	-0.066	0.009	-0.049	0.016	71.002	46.941
Cpd0776	1	EC50 (nM)_AP	Navicula pelliculosa	123-2	96 h	7.606	-0.135	3.678	-0.081	2.39	-0.129	2.09	98.112	87.725	95.835	89.548	94.981	90.52	94.728	35.174	25.676	30.681	26.504	30.971	26.724	31.047	283.436	307.124	283.883	298.251	283.865	291.174	281.327	643.2	424.587	579.066	387.104	551.396	360.901	529.345	0.475	0.047	-0.035	0.074	-0.07	0.063	-0.129	67.306	40.069
Cpd0777	1	EC50 (nM)_AP	Skeletonema costatum	123-2	5 D	11.498	1.739	5.091	1.781	2.689	1.612	1.865	295.274	263.256	285.452	264.367	278.374	265.365	273.395	51.31	48.101	49.006	47.389	47.998	47.392	47.807	1764.507	1817.672	1786.719	1863.625	1841.732	1897.659	1885.587	1571.198	541.946	1138.398	562.825	981.829	574.875	900.006	1.013	0.21	0.312	0.243	0.329	0.218	0.335	184.578	107.242
Cpd0778	1	EC50 (nM)_AP	Anabaena flos-aquae	123-2	5 D	9.235	4.235	6.351	3.18	4.851	2.693	3.96	212.445	188.815	205.701	192.461	201.257	193.284	198.729	38.765	31.425	35.848	33.401	34.889	34.023	34.487	1109.096	1145.54	1112.624	1147.207	1131.781	1152.606	1141.729	1516.877	110.768	1002.947	263.669	830.063	357.261	724.301	0.458	0.291	0.631	0.263	0.549	0.258	0.456	114.754	61.938
Cpd0779	1	EC50 (nM)_AP	Anabaena flos-aquae	123-2	96 h	12.57	0.305	6.932	-1.466	4.679	-1.674	4.211	95.364	90.784	93.135	89.162	92.339	89.246	92.201	32.589	31.306	32.126	32.386	32.662	32.595	32.764	510.413	538.623	516.325	541.784	530.068	542.954	532.721	2372.586	741.224	1939.244	823.678	1873.864	888.946	1840.001	0.264	0.616	0.26	0.231	0.256	0.133	0.26	44.742	33.732
Cpd0780	1	EC50 (nM)_AP	Pseudokirchneriella subcapitata	123-2	5 D	20.91	6.375	12.619	4.881	7.271	3.417	4.617	163.656	158.456	164.338	161.719	164.764	162.682	164.795	30.891	26.958	28.871	27.586	28.598	28.134	28.614	1051.565	1093.776	1049.027	1095.277	1084.954	1116.367	1113.55	1675.159	42.365	1129.634	257.393	996.793	329.887	921.764	0.805	0.841	0.366	0.751	0.403	0.809	0.477	72.467	55.419
Cpd0781	1	EC50 (nM)_AP	Anabaena flos-aquae	123-2	5 D	9.181	0.895	2.834	0.769	2.082	0.751	1.719	202.303	181.854	198.763	182.749	196.067	183.315	194.052	51.321	41.16	43.102	41.835	41.267	41.622	40.603	1488.865	1557.884	1505.774	1558.767	1522.761	1568.351	1535.599	1262.865	475.363	916.984	475.447	821.382	461.813	754.637	2.155	-0.264	0.619	-0.073	0.34	-0.02	0.235	124.119	69.85
Cpd0782	1	EC50 (nM)_AP	Lemna gibba	123-2	14 D	2.689	0.53	1.252	0.39	0.919	0.358	0.759	58.919	54.81	57.011	55.481	56.873	55.639	56.796	8.909	8.319	8.631	8.418	8.612	8.441	8.602	162.478	171.405	166.451	170.288	166.472	169.677	166.54	748.065	141.146	417.256	172.271	349.732	166.155	317.929	0.042	-0.012	0.068	-0.023	0.034	-0.015	0.016	32.909	22.009
Cpd0783	1	EC50 (nM)_AP	Skeletonema costatum	123-2	96 h	11.485	-1.569	5.599	-0.646	3.414	-0.644	2.707	125.532	120.817	124.527	120.58	124.233	120.632	124.021	32.19	22.84	27.949	23.08	27.031	23.742	26.501	754.132	780.999	752.722	774.876	753.586	768.703	753.87	2238.07	185.536	1577.108	265.411	1476.89	321.871	1411.275	5.337	-2.903	3.552	-1.582	2.49	-1.097	1.939	79.861	66.318
Cpd0784	1	EC50 (nM)_AP	Anabaena flos-aquae	123-2	5 D	14.104	4.839	8.474	3.657	5.571	3.465	4.358	133.929	130.955	132.773	131.557	131.477	130.873	130.482	27.622	22.588	24.902	22.726	22.994	22.529	22.45	854.769	870.17	884.069	911.483	920.295	928.991	931.984	387.075	0	243.484	0.362	200.69	2.42	159.186	0.84	-0.143	0.499	0.213	0.368	0.208	0.295	42.894	31.34
Cpd0785	1	EC50 (nM)_AP	Navicula pelliculosa	123-2	96 h	17.039	5.656	9.196	2.025	6.118	0.612	4.945	154.135	144.825	152.345	143.843	151.825	144.488	151.608	41.553	39.314	40.96	40.433	41.455	40.69	41.502	826.523	858.328	826.773	867.166	851.691	878.768	862.529	2689.636	741.224	2073.984	775.841	1985.29	849.56	1924.244	0.005	-0.13	-0.01	-0.066	0.009	-0.049	0.016	71.002	46.941
Cpd0786	1	EC50 (nM)_AP	Skeletonema costatum	123-2	5 D	11.897	-0.042	6.622	0.51	4.924	1.319	3.861	189.768	177.72	186.874	177.565	185.292	177.55	184.021	34.909	35.56	33.899	34.431	33.342	33.773	33.031	1274.661	1317.905	1275.655	1321.985	1288.998	1328.913	1302.168	2359.358	545.292	1459.508	413.117	1171.683	391.167	987.395	4.301	-4.076	3.099	-2.676	1.914	-1.52	1.071	92.077	62.267
Cpd0787	1	EC50 (nM)_AP	Lemna gibba	123-2	7 D	15.034	6.165	9.594	5.831	6.513	5.364	5.169	203.114	198.479	198.699	197.043	197.291	196.063	196.218	38.171	32.47	33.926	32.845	32.978	32.618	32.59	1464.513	1485.215	1486.598	1509.175	1521.127	1539.342	1553.561	557.461	0	288.033	33.185	188.346	54.345	139.943	0.998	1.071	0.544	0.622	0.484	0.451	0.412	66.562	48.845
Cpd0788	1	EC50 (nM)_AP	Navicula pelliculosa	123-2	96 h	11.994	8.894	7.795	6.719	5.851	5.079	4.641	86.254	84.38	86.515	85.551	87.733	86.44	88.559	19.262	15.794	18.187	16.006	18.091	16.223	18.139	514.303	522.088	517.786	529.26	528.891	538.097	537.082	941.973	0	666.479	0	612.201	0	580.973	0.262	0.462	0.25	0.43	0.302	0.447	0.343	21.075	15.3
Cpd0789	1	EC50 (nM)_AP	Pseudokirchneriella subcapitata	123-2	5 D	8.188	0.337	4.719	0.522	3.102	0.218	2.582	115.635	103.431	114.161	106.164	113.362	107.389	113.08	123.69	42.279	84.002	65.329	75.561	67.116	71.658	712.031	799.539	704.52	737.875	685.442	691.989	654.733	643.2	424.587	579.066	393.496	560.682	379.302	550.383	0.183	0.2	0.13	0.236	0.093	0.2	0.05	67.306	40.069
Cpd0790	1	EC50 (nM)_AP	Anabaena flos-aquae	123-2	96 h	6.962	1.887	3.067	1.263	1.947	1.05	1.555	207.424	184.123	200.048	192.579	196.318	193.175	194.121	46.288	32.51	37.814	34.964	36.058	35.292	35.525	1041.108	1075.119	1048.267	1058.313	1056.277	1064.523	1068.904	441.802	42.365	325.979	70.735	283.413	92.68	252.928	2.027	0.112	0.668	0.12	0.327	0.085	0.208	122.891	68.861
Cpd0791	1	EC50 (nM)_AP	Lemna gibba	123-2	7 D	10.466	6.697	5.536	3.07	2.379	1.469	1.397	153.148	148.731	152.766	149.602	152.445	150.244	152.24	35.47	27.782	30.914	28.762	30.751	29.389	30.541	1381.486	1391.804	1376.614	1405.887	1400.022	1413.955	1406.576	2907.938	0	1594.518	273.56	1309.207	447.673	1177.655	0.56	0.418	0.376	0.141	0.245	0.096	0.175	48.8	33.065
Cpd0792	1	EC50 (nM)_AP	Lemna gibba	123-2	7 D	7.291	5.913	5.335	4.794	4.063	3.585	2.951	128.045	119.314	126.661	121.23	126.079	122.974	125.414	47.176	27.523	45.839	28.302	43.311	28.721	39.956	1232.908	1309.626	1214.457	1278.304	1203.658	1240.258	1192.147	1233.357	68.31	527.193	235.543	406.917	263.484	355.338	0.97	1.403	0.743	1.08	0.652	0.728	0.505	62.866	36.057
Cpd0793	1	EC50 (nM)_AP	Navicula pelliculosa	123-2	96 h	10.466	6.697	5.536	3.07	2.379	1.469	1.397	153.148	148.731	152.766	149.602	152.445	150.244	152.24	35.47	27.782	30.914	28.762	30.751	29.389	30.541	1381.486	1391.804	1376.614	1405.887	1400.022	1413.955	1406.576	2907.938	0	1594.518	273.56	1309.207	447.673	1177.655	0.56	0.418	0.376	0.141	0.245	0.096	0.175	48.8	33.065
Cpd0794	1	EC50 (nM)_AP	Anabaena flos-aquae	123-2	96 h	10.466	6.697	5.536	3.07	2.379	1.469	1.397	153.148	148.731	152.766	149.602	152.445	150.244	152.24	35.47	27.782	30.914	28.762	30.751	29.389	30.541	1381.486	1391.804	1376.614	1405.887	1400.022	1413.955	1406.576	2907.938	0	1594.518	273.56	1309.207	447.673	1177.655	0.56	0.418	0.376	0.141	0.245	0.096	0.175	48.8	33.065
Cpd0795	1	EC50 (nM)_AP	Skeletonema costatum	123-2	96 h	17.039	5.656	9.196	2.025	6.118	0.612	4.945	154.135	144.825	152.345	143.843	151.825	144.488	151.608	41.553	39.314	40.96	40.433	41.455	40.69	41.502	826.523	858.328	826.773	867.166	851.691	878.768	862.529	2689.636	741.224	2073.984	775.841	1985.29	849.56	1924.244	0.005	-0.13	-0.01	-0.066	0.009	-0.049	0.016	71.002	46.941
Cpd0796	1	EC50 (nM)_AP	Lemna gibba	123-2	7 D	4.782	2.122	2.195	1.128	0.964	0.921	0.766	110.939	107.157	110.557	107.915	109.978	107.867	109.167	16.909	16.37	16.857	16.491	16.777	16.486	16.663	670.423	675.495	673.471	683.793	685.812	693.074	695.411	521.299	0	473.223	4.057	412.048	10.392	337.556	0.263	0.601	0.105	0.18	0.074	0.104	0.067	32.909	21.879
Cpd0797	1	EC50 (nM)_AP	Anabaena flos-aquae	123-2	5 D	15.839	11.583	11.828	8.655	8.572	6.361	6.21	92.757	90.882	93.317	92.052	94.55	93.356	95.564	20.262	16.794	18.95	17.518	19.132	17.861	19.394	505.459	514.139	511.005	526.216	529.642	540.968	543.741	941.973	0	666.479	0	604.58	0	581.185	0.262	0.462	0.403	0.419	0.418	0.454	0.431	21.075	15.3
Cpd0798	1	EC50 (nM)_AP	Lemna gibba	123-2	96 h	6.675	1.879	3.258	2.186	2.438	2.168	2.175	105.755	104.153	105.566	105.101	105.465	105.399	105.515	16.08	15.877	16.062	16.002	16.05	16.042	16.057	653.116	669.462	658.655	663.667	662.25	663.864	664.048	477.025	110.768	223.979	153.884	166.907	147.296	146.458	0.541	0.035	0.309	0.211	0.302	0.286	0.315	27.725	21.019
Cpd0799	1	EC50 (nM)_AP	Lemna gibba	123-2	7 D	9.974	3.332	5.535	2.016	4.018	1.177	2.963	167.729	157.318	165.491	158.574	165.48	159.416	165.686	39.829	28.26	32.214	29.52	30.974	29.789	30.729	1162.013	1200.429	1165.281	1196.29	1180.658	1204.943	1193.337	1039.871	0	701.465	11.459	626.009	51.558	567.813	2.116	-0.04	0.92	-0.014	0.737	0.017	0.694	83.197	50.481
Cpd0800	1	EC50 (nM)_AP	Pseudokirchneriella subcapitata	123-2	96 h	17.039	5.656	9.196	2.025	6.118	0.612	4.945	154.135	144.825	152.345	143.843	151.825	144.488	151.608	41.553	39.314	40.96	40.433	41.455	40.69	41.502	826.523	858.328	826.773	867.166	851.691	878.768	862.529	2689.636	741.224	2073.984	775.841	1985.29	849.56	1924.244	0.005	-0.13	-0.01	-0.066	0.009	-0.049	0.016	71.002	46.941
Cpd0801	1	EC50 (nM)_AP	Lemna gibba	123-2	7 D	14.539	6.44	8.574	3.141	4.806	1.202	3.024	93.95	88.955	93.744	88.318	93.134	87.887	93.08	38.583	34.441	37.813	36.401	39.761	38.459	40.696	687.682	713.86	699.872	741.161	731.122	764.639	745.181	2576.57	741.224	2122.195	706.395	2073.904	743.981	2064.931	0.002	-0.044	-0.012	-0.041	-0.003	-0.042	-0.001	23.667	14.046
Cpd0802	1	EC50 (nM)_AP	Skeletonema costatum	123-2	96 h	6.675	1.879	3.258	2.186	2.438	2.168	2.175	105.755	104.153	105.566	105.101	105.465	105.399	105.515	16.08	15.877	16.062	16.002	16.05	16.042	16.057	653.116	669.462	658.655	663.667	662.25	663.864	664.048	477.025	110.768	223.979	153.884	166.907	147.296	146.458	0.541	0.035	0.309	0.211	0.302	0.286	0.315	27.725	21.019
Cpd0803	1	EC50 (nM)_AP	Lemna gibba	123-2	14 D	5.7	3.756	2.619	2.129	1.331	0.877	0.568	99.443	92.654	98.733	94.825	97.437	95.802	96.711	42.761	23.399	36.87	24.253	33.808	25.434	31.718	831.485	896.103	843.477	891.249	866.68	892.606	878.948	1214.995	303.345	774.322	266.748	671.316	305.829	617.354	0.55	0.344	0.176	0.23	0.222	0.146	0.196	60.274	37.357
Cpd0804	1	EC50 (nM)_AP	Anabaena flos-aquae	123-2	5 D	9.005	1.717	5.823	1.341	3.655	1.236	2.988	229.948	222.826	225.405	222.38	223.81	222.134	223.153	34.952	33.963	34.309	33.893	34.083	33.855	33.99	1467.384	1476.748	1478.425	1494.243	1498.199	1504.029	1505.495	1530.425	110.768	978.307	155.213	779.406	177.339	659.853	0.348	0.332	0.142	0.204	0.095	0.141	0.077	86.893	62.474
Cpd0805	1	EC50 (nM)_AP	Pseudokirchneriella subcapitata	123-2	5 D	17.534	8.678	9.788	6.73	8.265	6.11	7.636	171.927	165.742	168.468	165.166	168.388	165.744	168.705	39.524	30.67	34.803	30.642	34.146	30.551	33.545	1121.347	1153.334	1141.789	1170.532	1152.395	1175.675	1158.792	1452.774	111.037	638.258	51.102	519.103	50.461	477.604	0.79	-0.259	0.277	-0.332	0.211	-0.353	0.2	54.728	36.281
Cpd0806	1	EC50 (nM)_AP	Pseudokirchneriella subcapitata	123-2	96 h	15.45	3.149	8.865	2.384	4.723	2.113	3.254	255.484	243.226	251.475	242.903	249.175	242.708	247.936	44.709	44.771	43.436	44.069	43.013	43.91	43.069	1752.601	1803.066	1760.491	1826.244	1808.253	1854.707	1842.982	2474.499	559.433	1898.835	593.567	1601.687	669.797	1398.575	1.353	1.355	0.57	0.891	0.499	0.701	0.518	138.285	97.313
Cpd0807	1	EC50 (nM)_AP	Anabaena flos-aquae	123-2	96 h	9.705	1.305	4.747	1.199	2.117	1.045	1.343	222.295	210.412	218.208	210.801	217.619	211.312	217.664	46.873	41.951	42.028	42.285	41.422	42.608	41.401	1703.405	1752.164	1714.222	1762.985	1731.596	1771.314	1743.499	1922.111	559.433	1453.246	622.62	1277.769	679.264	1181.995	1.344	0.24	0.512	0.14	0.358	0.172	0.323	124.603	83.615
Cpd0808	1	EC50 (nM)_AP	Anabaena flos-aquae	123-2	5 D	8.547	2.65	6.266	2.629	4.659	2.266	3.855	102.588	99.063	102.433	100.501	102.038	100.587	101.601	22.847	17.73	20.27	18	18.501	17.948	18.019	621.557	637.193	629.658	646.196	640.52	649.135	644.037	301.883	0	172.438	0.389	134.756	1.752	110.791	0.816	-0.533	0.819	-0.197	0.569	-0.152	0.434	31.061	19.729
Cpd0809	1	EC50 (nM)_AP	Lemna gibba	123-2	14 D	6.735	3.654	4.164	3.392	3.321	3.044	2.906	118.76	117.158	118.38	118.091	118.437	118.498	118.66	18.08	17.877	18.036	18	18.046	18.054	18.076	773.518	785.281	779.511	786.212	788.05	791.308	793.21	477.025	110.768	223.979	150.663	162.973	141.989	140.528	0.541	0.035	0.208	0.188	0.279	0.297	0.33	27.725	21.019
Cpd0810	1	EC50 (nM)_AP	Pseudokirchneriella subcapitata	123-2	96 h	7.512	3.227	3.056	1.685	1.32	0.62	0.594	208.709	192.47	202.73	196.523	201.548	198.063	201.207	52.179	41.467	43.344	42.063	42.029	42.157	41.963	1709.548	1773.146	1721.673	1761.118	1743.283	1769.029	1758.497	1400.812	541.946	1022.943	671.186	882.504	701.719	811.901	2.192	-0.146	0.443	-0.103	0.113	-0.038	0.043	117.52	71.037
Cpd0811	1	EC50 (nM)_AP	Pseudokirchneriella subcapitata	123-2	96 h	19.636	-1.214	5.136	1.18	2.009	1.151	1.27	169.295	163.641	169.563	167.261	170.247	168.614	170.498	43.921	35.478	38.949	35.072	37.22	35.062	36.692	1090.335	1146.925	1091.623	1110.649	1095.063	1099.494	1094.177	2999.96	326.758	1850.674	709.763	1596.381	876.353	1494.521	0.562	0.83	0.231	0.253	0.141	0.088	0.133	84.301	67.604
Cpd0812	1	EC50 (nM)_AP	Pseudokirchneriella subcapitata	123-2	5 D	17.775	6.909	8.02	5.248	5.454	4.687	4.75	174.792	169.324	172.509	170.178	172.435	170.26	171.875	26.683	25.9	26.357	26.015	26.345	26.028	26.265	1225.03	1275.054	1262.9	1287.778	1280.84	1296.451	1291.03	938.6	95.069	358.468	76.257	326.059	81.417	307.713	0.043	0.066	0.045	-0.027	0.035	-0.048	0.019	44.742	29.684
Cpd0813	1	EC50 (nM)_AP	Skeletonema costatum	123-2	96 h	11.994	8.894	7.795	6.719	5.851	5.079	4.641	86.254	84.38	86.515	85.551	87.733	86.44	88.559	19.262	15.794	18.187	16.006	18.091	16.223	18.139	514.303	522.088	517.786	529.26	528.891	538.097	537.082	941.973	0	666.479	0	612.201	0	580.973	0.262	0.462	0.25	0.43	0.302	0.447	0.343	21.075	15.3
Cpd0814	1	EC50 (nM)_AP	Anabaena flos-aquae	123-2	96 h	9.589	0.975	4.51	1.036	1.853	0.844	1.074	244.086	220.14	237.209	219.613	232.003	221.499	229.132	43.306	41.425	41.618	40.75	40.95	41.06	40.909	1368.849	1417.416	1381.962	1444.801	1415.838	1456.483	1434.996	1902.663	614.817	1421.266	693.953	1262.157	738.902	1165.732	0.879	0.166	0.283	0.15	0.247	0.157	0.254	152.897	91.645
Cpd0815	1	EC50 (nM)_AP	Lemna gibba	123-2	7 D	13.875	2.042	7.834	0.975	3.288	0.856	1.737	115.4	111.344	114.745	113.772	115.283	114.076	115.383	23.531	20.571	21.423	20.586	20.959	20.663	20.989	561.996	586.26	572.162	586.065	585.528	590.427	591.278	1616.041	95.069	1187.125	363.579	976.722	499.79	877.408	0.543	1.835	0.288	0.728	0.199	0.363	0.173	63.226	51.002
Cpd0816	1	EC50 (nM)_AP	Pseudokirchneriella subcapitata	123-2	5 D	8.027	3.626	4.473	2.178	2.161	1.024	1.256	117.985	112.249	116.815	112.283	116.951	112.423	116.872	17.763	16.98	17.592	16.973	17.611	16.988	17.6	412.712	419.639	415.114	427.901	421.124	430.046	422.929	1676.138	95.069	1286.611	273.187	1227.569	326.134	1216.176	0.584	0.331	0.489	0.176	0.436	0.124	0.403	72.467	52.354
Cpd0817	1	EC50 (nM)_AP	Anabaena flos-aquae	123-2	96 h	12.718	-7.278	7.309	-4.98	4.115	-3.05	2.124	283.847	247.162	271.276	245.18	260.238	245.572	253.103	57.976	42.03	48.625	42.844	45.905	43.339	44.747	1465.856	1536.823	1496.265	1550.272	1532.555	1570.729	1560.817	1975.29	383.053	1280.714	291.348	908.13	278.687	651.383	10.27	-8.087	6.454	-5.356	3.769	-3.205	1.988	199.314	123.264
Cpd0818	1	EC50 (nM)_AP	Lemna gibba	123-2	14 D	18.528	10.245	14.234	8.143	11.508	6.055	9.376	99.259	97.384	99.52	99.493	100.716	101.191	101.428	21.262	17.794	20.187	18.131	20.088	18.707	20.1	575.367	599.234	580.644	612.259	598.754	621.71	612.216	941.973	0	666.479	0	612.201	0	581.032	0.262	0.462	0.184	0.803	0.224	0.884	0.252	21.075	15.3
Cpd0819	1	EC50 (nM)_AP	Navicula pelliculosa	123-2	96 h	23.716	10.926	14.436	7.227	9.383	5.05	6.936	215.375	208.691	213.581	211.549	212.714	212.342	212.113	32.818	31.869	32.564	32.284	32.439	32.399	32.354	1666.369	1713.478	1704.009	1758.386	1772.373	1803.717	1817.862	774.151	6.998	474.234	25.445	366.844	41.43	305.399	0.287	0.468	0.388	0.352	0.311	0.28	0.258	65.818	45.652
Cpd0820	1	EC50 (nM)_AP	Anabaena flos-aquae	123-2	96 h	6.675	1.879	3.258	2.186	2.438	2.168	2.175	105.755	104.153	105.566	105.101	105.465	105.399	105.515	16.08	15.877	16.062	16.002	16.05	16.042	16.057	653.116	669.462	658.655	663.667	662.25	663.864	664.048	477.025	110.768	223.979	153.884	166.907	147.296	146.458	0.541	0.035	0.309	0.211	0.302	0.286	0.315	27.725	21.019
Cpd0821	1	EC50 (nM)_AP	Anabaena flos-aquae	123-2	96 h	6.627	1.25	4.397	1.028	3.112	0.996	2.557	192.144	176.471	187.28	175.651	182.53	176.015	179.225	29.641	27.123	28.885	27.012	28.124	27.075	27.59	1324.077	1348.745	1338.73	1364.556	1358.86	1373.575	1372.463	301.883	0	150.191	0	92.56	0	68.282	0.032	0.134	0.026	0.064	0.009	0.025	-0.003	68.596	35.944
Cpd0822	1	EC50 (nM)_AP	Navicula pelliculosa	123-2	96 h	6.675	1.879	3.258	2.186	2.438	2.168	2.175	105.755	104.153	105.566	105.101	105.465	105.399	105.515	16.08	15.877	16.062	16.002	16.05	16.042	16.057	653.116	669.462	658.655	663.667	662.25	663.864	664.048	477.025	110.768	223.979	153.884	166.907	147.296	146.458	0.541	0.035	0.309	0.211	0.302	0.286	0.315	27.725	21.019
Cpd0823	1	EC50 (nM)_AP	Skeletonema costatum	123-2	96 h	9.589	0.975	4.51	1.036	1.853	0.844	1.074	244.086	220.14	237.209	219.613	232.003	221.499	229.132	43.306	41.425	41.618	40.75	40.95	41.06	40.909	1368.849	1417.416	1381.962	1444.801	1415.838	1456.483	1434.996	1902.663	614.817	1421.266	693.953	1262.157	738.902	1165.732	0.879	0.166	0.283	0.15	0.247	0.157	0.254	152.897	91.645
Cpd0824	1	EC50 (nM)_AP	Pseudokirchneriella subcapitata	123-2	96 h	8.853	3.827	6.142	3.636	4.529	3.246	3.647	205.321	197.272	202.364	198.182	201.731	198.848	201.553	117.2	43.945	81.348	44.256	74.022	44.889	69.462	1587.41	1645.138	1586.806	1626.635	1586.316	1609.437	1581.861	1027.735	0	700.21	60.069	562.524	94.371	478.554	0.044	0.004	0.029	0.027	0.024	0.029	0.021	44.742	26.885
Cpd0825	1	EC50 (nM)_AP	Navicula pelliculosa	123-2	96 h	9.589	0.975	4.51	1.036	1.853	0.844	1.074	244.086	220.14	237.209	219.613	232.003	221.499	229.132	43.306	41.425	41.618	40.75	40.95	41.06	40.909	1368.849	1417.416	1381.962	1444.801	1415.838	1456.483	1434.996	1902.663	614.817	1421.266	693.953	1262.157	738.902	1165.732	0.879	0.166	0.283	0.15	0.247	0.157	0.254	152.897	91.645
Cpd0826	1	EC50 (nM)_AP	Lemna gibba	123-2	14 D	11.994	8.894	7.795	6.719	5.851	5.079	4.641	86.254	84.38	86.515	85.551	87.733	86.44	88.559	19.262	15.794	18.187	16.006	18.091	16.223	18.139	514.303	522.088	517.786	529.26	528.891	538.097	537.082	941.973	0	666.479	0	612.201	0	580.973	0.262	0.462	0.25	0.43	0.302	0.447	0.343	21.075	15.3
Cpd0827	1	EC50 (nM)_AP	Pseudokirchneriella subcapitata	123-2	5 D	9.79	5.512	6.896	5.379	5.683	4.657	4.834	143.915	135.552	139.456	138.388	139.229	139.197	139.462	36.335	25.042	28.281	27.461	27.451	27.355	27.334	1037.712	1092.991	1059.7	1071.242	1071.03	1077.905	1082.34	845.359	0	386.862	40.397	251.383	46.397	201.599	1.592	-0.154	0.304	0.176	0.099	0.167	0.053	52.88	27.948
Cpd0828	1	EC50 (nM)_AP	Anabaena flos-aquae	123-2	14 D	19.523	12.663	12.011	10.437	9.536	8.586	7.957	161.941	157.165	160.355	157.102	160.271	157.493	160.422	30.811	27.068	29.584	26.943	29.101	26.797	28.585	1035.349	1062.121	1053.295	1090.787	1082.415	1114.316	1100.505	1452.774	111.037	638.258	57.832	525.161	60.634	479.334	0.125	0.179	0.303	0.291	0.326	0.271	0.292	44.742	30.909
Cpd0829	1	EC50 (nM)_AP	Anabaena flos-aquae	123-2	5 D	13.299	3.67	6.491	2.324	4.436	1.949	3.783	277.042	250.002	270.609	253.589	265.467	256.165	262.035	49.586	40.4	44.92	41.435	43.436	41.814	42.788	1605.24	1670.262	1614.507	1656.048	1634.957	1662.336	1654.513	1356.921	0	883.522	43.992	680.306	81.323	563.773	1.224	0.579	0.349	0.256	0.151	0.169	0.081	146.992	81.109
Cpd0830	1	EC50 (nM)_AP	Pseudokirchneriella subcapitata	123-2	96 h	4.645	-1.066	2.38	-0.329	1.092	-0.125	0.66	95.65	93.665	94.932	93.953	94.184	93.679	93.747	26.75	20.846	22.508	20.029	21.272	19.973	20.743	937.297	948.259	945.952	959.038	961.959	965.383	966.608	2061.277	524.881	1274.029	390.943	919.742	387.812	721.888	0.178	0.105	0.08	0.048	0.03	0.016	0.001	30.317	24.43
Cpd0831	1	EC50 (nM)_AP	Pseudokirchneriella subcapitata	123-2	96 h	17.775	6.909	8.02	5.248	5.454	4.687	4.75	174.792	169.324	172.509	170.178	172.435	170.26	171.875	26.683	25.9	26.357	26.015	26.345	26.028	26.265	1225.03	1275.054	1262.9	1287.778	1280.84	1296.451	1291.03	938.6	95.069	358.468	76.257	326.059	81.417	307.713	0.043	0.066	0.045	-0.027	0.035	-0.048	0.019	44.742	29.684
Cpd0832	1	EC50 (nM)_AP	Pseudokirchneriella subcapitata	123-2	96 h	2.086	0.463	1.251	0.572	0.972	0.643	0.847	99.406	97.618	98.959	98.181	98.821	98.483	98.811	21.208	17.642	18.923	17.62	18.461	17.767	18.187	840.464	846.259	843.078	846.595	846.372	848.478	848.522	1379.126	0	759.416	128.757	571.381	231.411	466.963	0.298	0.024	0.093	0.056	0.06	0.064	0.053	27.725	20.026
Cpd0833	1	EC50 (nM)_AP	Lemna gibba	123-2	7 D	15.975	6.443	9.492	5.519	7.884	4.866	6.421	172.444	165.073	168.725	165.212	168.468	165.558	168.463	26.356	25.227	25.766	25.26	25.727	25.309	25.726	1073.743	1114.253	1097.382	1125.591	1113.192	1136.613	1127.32	626.563	42.365	369.187	38.229	277.844	51.595	234.585	0.32	0.059	0.003	0.04	0.045	0.081	0.091	55.399	36.848
Cpd0834	1	EC50 (nM)_AP	Lemna gibba	123-2	14 D	5.013	0.364	2.121	0.297	0.595	0.25	0.319	107.492	99.769	102.93	99.274	101.69	99.566	101.1	30.749	19.54	22.732	20.628	21.368	20.94	21.24	675.465	710.057	703.594	720.809	714.258	720.467	716.469	785.831	0	541.077	5.325	368.682	39.714	254.475	1.355	0.004	0.157	-0.03	-0.122	-0.121	-0.142	55.472	32.003
Cpd0835	1	EC50 (nM)_AP	Lemna gibba	123-2	7 D	17.93	5.796	10.693	4.047	6.735	2.623	4.952	106.955	101.941	106.749	101.255	106.079	100.677	105.963	40.583	36.024	39.116	37.515	40.876	39.24	41.979	838.654	899	846.117	915.592	871.602	934.597	883.457	2576.57	741.224	1962.172	698.515	1870.529	712.593	1876.202	0.002	-0.044	-0.012	-0.04	-0.003	-0.039	-0.002	23.667	14.046
Cpd0836	1	EC50 (nM)_AP	Lemna gibba	123-2	7 D	8.878	4.926	5.384	3.605	3.388	2.473	2.303	185.572	172.282	183.67	175.678	182.196	177.569	181.235	71.267	39.075	63.921	40.924	58.748	42.025	55.393	1457.952	1570.095	1454.643	1522.932	1442.853	1484.193	1430.186	893.207	0	791.923	2.21	713.247	5.503	649.996	1.063	1.082	0.323	0.72	0.05	0.465	-0.086	120.547	75.845
Cpd0837	1	EC50 (nM)_AP	Navicula pelliculosa	123-2	96 h	15.839	11.583	11.828	8.655	8.572	6.361	6.21	92.757	90.882	93.317	92.052	94.55	93.356	95.564	20.262	16.794	18.95	17.518	19.132	17.861	19.394	505.459	514.139	511.005	526.216	529.642	540.968	543.741	941.973	0	666.479	0	604.58	0	581.185	0.262	0.462	0.403	0.419	0.418	0.454	0.431	21.075	15.3
Cpd0838	1	EC50 (nM)_AP	Lemna gibba	123-2	14 D	10.07	1.605	6.236	-0.525	4.645	-1.319	3.682	64.309	65.956	64.122	64.992	63.936	64.501	63.799	21.975	15.382	20.736	16.618	20.562	17.247	20.608	591.036	617.216	595.021	612.978	606.565	617.168	615.652	1690.853	0	1327.367	0	1230.615	0	1203.65	0.262	0.74	-0.055	0.515	-0.124	0.475	-0.14	18.483	22.287
Cpd0839	1	EC50 (nM)_AP	Lemna gibba	123-2	14 D	10.395	0.784	3.913	1.381	1.24	1.123	0.531	175.644	167.803	174.623	167.734	173.941	167.396	173.075	38.793	30.497	36.418	30.44	35.665	30.631	35.056	1219.197	1246.814	1208.555	1242.135	1217.05	1245.155	1226.237	3391.575	0	2860.823	27.566	2616.358	73.345	2385.979	1.049	-0.491	0.035	-0.015	0.074	0.134	0.115	84.301	56.151
Cpd0840	1	EC50 (nM)_AP	Anabaena flos-aquae	123-2	5 D	10.395	0.784	3.913	1.381	1.24	1.123	0.531	175.644	167.803	174.623	167.734	173.941	167.396	173.075	38.793	30.497	36.418	30.44	35.665	30.631	35.056	1219.197	1246.814	1208.555	1242.135	1217.05	1245.155	1226.237	3391.575	0	2860.823	27.566	2616.358	73.345	2385.979	1.049	-0.491	0.035	-0.015	0.074	0.134	0.115	84.301	56.151
Cpd0841	1	EC50 (nM)_AP	Pseudokirchneriella subcapitata	123-2	5 D	6.735	3.654	4.164	3.392	3.321	3.044	2.906	118.76	117.158	118.38	118.091	118.437	118.498	118.66	18.08	17.877	18.036	18	18.046	18.054	18.076	773.518	785.281	779.511	786.212	788.05	791.308	793.21	477.025	110.768	223.979	150.663	162.973	141.989	140.528	0.541	0.035	0.208	0.188	0.279	0.297	0.33	27.725	21.019
Cpd0842	1	EC50 (nM)_AP	Pseudokirchneriella subcapitata	123-2	96 h	9.705	1.305	4.747	1.199	2.117	1.045	1.343	222.295	210.412	218.208	210.801	217.619	211.312	217.664	46.873	41.951	42.028	42.285	41.422	42.608	41.401	1703.405	1752.164	1714.222	1762.985	1731.596	1771.314	1743.499	1922.111	559.433	1453.246	622.62	1277.769	679.264	1181.995	1.344	0.24	0.512	0.14	0.358	0.172	0.323	124.603	83.615
Cpd0843	1	EC50 (nM)_AP	Anabaena flos-aquae	123-2	96 h	2.932	1.409	1.345	1.02	0.961	0.874	0.835	167.333	161.2	164.505	162.006	163.537	162.265	163.094	39.92	28.955	32.329	30.257	30.765	30.223	30.328	1376.535	1401.187	1386.879	1398.913	1396.338	1403.345	1402.985	602.258	55.384	334.394	43.81	227.417	60.879	169.199	1.181	0.037	0.232	0.018	0.037	-0.006	-0.008	50.288	30.391
Cpd0844	1	EC50 (nM)_AP	Lemna gibba	123-2	7 D	2.086	0.463	1.251	0.572	0.972	0.643	0.847	99.406	97.618	98.959	98.181	98.821	98.483	98.811	21.208	17.642	18.923	17.62	18.461	17.767	18.187	840.464	846.259	843.078	846.595	846.372	848.478	848.522	1379.126	0	759.416	128.757	571.381	231.411	466.963	0.298	0.024	0.093	0.056	0.06	0.064	0.053	27.725	20.026
Cpd0845	1	EC50 (nM)_AP	Lemna gibba	123-2	7 D	2.932	1.409	1.345	1.02	0.961	0.874	0.835	167.333	161.2	164.505	162.006	163.537	162.265	163.094	39.92	28.955	32.329	30.257	30.765	30.223	30.328	1376.535	1401.187	1386.879	1398.913	1396.338	1403.345	1402.985	602.258	55.384	334.394	43.81	227.417	60.879	169.199	1.181	0.037	0.232	0.018	0.037	-0.006	-0.008	50.288	30.391
Cpd0846	1	EC50 (nM)_AP	Pseudokirchneriella subcapitata	123-2	96 h	10.466	6.697	5.536	3.07	2.379	1.469	1.397	153.148	148.731	152.766	149.602	152.445	150.244	152.24	35.47	27.782	30.914	28.762	30.751	29.389	30.541	1381.486	1391.804	1376.614	1405.887	1400.022	1413.955	1406.576	2907.938	0	1594.518	273.56	1309.207	447.673	1177.655	0.56	0.418	0.376	0.141	0.245	0.096	0.175	48.8	33.065
Cpd0847	1	EC50 (nM)_AP	Pseudokirchneriella subcapitata	123-2	5 D	7.236	2.241	2.387	1.487	1.816	1.31	1.674	192.944	179.411	186.251	183.026	184.584	183.204	183.844	36.673	29.598	32.032	30.732	31.143	30.793	30.881	997.75	1024.838	1001.73	1009.31	1004.828	1007.452	1006.162	713.116	55.384	388.252	107.527	299.979	105.106	255.183	0.837	-0.158	0.015	-0.108	-0.06	-0.095	-0.074	82.402	47.083
Cpd0848	1	EC50 (nM)_AP	Navicula pelliculosa	123-2	5 D	6.735	3.654	4.164	3.392	3.321	3.044	2.906	118.76	117.158	118.38	118.091	118.437	118.498	118.66	18.08	17.877	18.036	18	18.046	18.054	18.076	773.518	785.281	779.511	786.212	788.05	791.308	793.21	477.025	110.768	223.979	150.663	162.973	141.989	140.528	0.541	0.035	0.208	0.188	0.279	0.297	0.33	27.725	21.019
Cpd0849	1	EC50 (nM)_AP	Navicula pelliculosa	123-2	5 D	9.235	4.235	6.351	3.18	4.851	2.693	3.96	212.445	188.815	205.701	192.461	201.257	193.284	198.729	38.765	31.425	35.848	33.401	34.889	34.023	34.487	1109.096	1145.54	1112.624	1147.207	1131.781	1152.606	1141.729	1516.877	110.768	1002.947	263.669	830.063	357.261	724.301	0.458	0.291	0.631	0.263	0.549	0.258	0.456	114.754	61.938
Cpd0850	1	EC50 (nM)_AP	Navicula pelliculosa	123-2	5 D	5.013	0.364	2.121	0.297	0.595	0.25	0.319	107.492	99.769	102.93	99.274	101.69	99.566	101.1	30.749	19.54	22.732	20.628	21.368	20.94	21.24	675.465	710.057	703.594	720.809	714.258	720.467	716.469	785.831	0	541.077	5.325	368.682	39.714	254.475	1.355	0.004	0.157	-0.03	-0.122	-0.121	-0.142	55.472	32.003
Cpd0851	1	EC50 (nM)_AP	Anabaena flos-aquae	123-2	5 D	7.236	2.241	2.387	1.487	1.816	1.31	1.674	192.944	179.411	186.251	183.026	184.584	183.204	183.844	36.673	29.598	32.032	30.732	31.143	30.793	30.881	997.75	1024.838	1001.73	1009.31	1004.828	1007.452	1006.162	713.116	55.384	388.252	107.527	299.979	105.106	255.183	0.837	-0.158	0.015	-0.108	-0.06	-0.095	-0.074	82.402	47.083
Cpd0852	1	EC50 (nM)_AP	Pseudokirchneriella subcapitata	123-2	96 h	9.054	7.602	7.468	7.04	6.973	6.716	6.626	225.262	203.52	216.008	211.25	214.235	212.534	213.816	34.05	30.968	32.739	32.061	32.488	32.239	32.428	986.028	1034.669	998.734	1012.763	1003.024	1006.211	1001.077	4307.872	0	1979.426	1091.271	1578.128	1261.027	1461.84	1.259	1.349	1.424	1.331	1.365	1.313	1.322	134.227	73.041
Cpd0853	1	EC50 (nM)_AP	Lemna gibba	123-2	14 D	10.581	5.559	6.501	5.052	5.237	4.265	4.285	168.901	162.374	165.61	163.407	165.116	163.911	164.818	40.055	29.03	32.267	30.25	31.06	30.58	30.868	1206.153	1237.824	1220.405	1238.95	1239.762	1254.831	1259.417	526.995	42.365	376.689	90.304	317.009	116.226	276.285	1.919	0.219	0.605	0.254	0.37	0.252	0.291	71.363	49.588
Cpd0854	1	EC50 (nM)_AP	Skeletonema costatum	123-2	96 h	2.932	1.409	1.345	1.02	0.961	0.874	0.835	167.333	161.2	164.505	162.006	163.537	162.265	163.094	39.92	28.955	32.329	30.257	30.765	30.223	30.328	1376.535	1401.187	1386.879	1398.913	1396.338	1403.345	1402.985	602.258	55.384	334.394	43.81	227.417	60.879	169.199	1.181	0.037	0.232	0.018	0.037	-0.006	-0.008	50.288	30.391
Cpd0855	1	EC50 (nM)_AP	Anabaena flos-aquae	123-2	96 h	8.558	3.363	3.719	2.19	2.764	1.943	2.331	157.221	150.882	153.683	152.001	152.955	152.122	152.733	44.408	29.792	35.684	31.594	33.999	31.925	33.579	1375.585	1434.662	1379.065	1393.966	1383.087	1386.397	1381.972	1747.009	32.481	1064.542	135.09	922.625	198.373	839.683	2.131	0.255	0.475	-0.151	0.154	-0.172	0.054	59.53	39.406
Cpd0856	1	EC50 (nM)_AP	Anabaena flos-aquae	123-2	5 D	6.735	3.654	4.164	3.392	3.321	3.044	2.906	118.76	117.158	118.38	118.091	118.437	118.498	118.66	18.08	17.877	18.036	18	18.046	18.054	18.076	773.518	785.281	779.511	786.212	788.05	791.308	793.21	477.025	110.768	223.979	150.663	162.973	141.989	140.528	0.541	0.035	0.208	0.188	0.279	0.297	0.33	27.725	21.019
Cpd0857	1	EC50 (nM)_AP	Anabaena flos-aquae	123-2	5 D	10.07	1.605	6.236	-0.525	4.645	-1.319	3.682	64.309	65.956	64.122	64.992	63.936	64.501	63.799	21.975	15.382	20.736	16.618	20.562	17.247	20.608	591.036	617.216	595.021	612.978	606.565	617.168	615.652	1690.853	0	1327.367	0	1230.615	0	1203.65	0.262	0.74	-0.055	0.515	-0.124	0.475	-0.14	18.483	22.287
Cpd0858	1	EC50 (nM)_AP	Navicula pelliculosa	123-2	5 D	14.104	4.839	8.474	3.657	5.571	3.465	4.358	133.929	130.955	132.773	131.557	131.477	130.873	130.482	27.622	22.588	24.902	22.726	22.994	22.529	22.45	854.769	870.17	884.069	911.483	920.295	928.991	931.984	387.075	0	243.484	0.362	200.69	2.42	159.186	0.84	-0.143	0.499	0.213	0.368	0.208	0.295	42.894	31.34
Cpd0859	1	EC50 (nM)_AP	Pseudokirchneriella subcapitata	123-2	5 D	13.101	5.976	6.824	4.783	5.337	4.327	4.375	150.357	141.002	149.842	142.248	148.963	142.061	148.119	29	30.853	28.668	30.549	28.321	30.054	28.026	978.104	1025.15	987.245	1028.579	1006.399	1040.308	1021.626	908.573	433.023	672.56	407.536	609.996	387.491	564.944	0.05	0.163	0.145	0.224	0.156	0.184	0.144	59.168	33.067
Cpd0860	1	EC50 (nM)_AP	Skeletonema costatum	123-2	96 h	10.012	3.26	4.722	1.794	2.148	0.824	1.219	235.396	218.544	229.521	221.721	227.405	222.818	226.403	49.015	43.272	43.869	43.141	42.74	42.94	42.627	1777.563	1831.409	1786.952	1833.362	1820.008	1849.919	1841.746	1777.39	541.946	1305.124	671.186	1093.078	721.527	968.107	1.529	-0.08	0.378	0.011	0.169	0.068	0.123	131.202	82.448
Cpd0861	1	EC50 (nM)_AP	Lemna gibba	123-2	7 D	11.474	5.756	6.687	3.475	4.285	1.949	2.821	137.228	126.635	135.395	128.588	135.447	129.893	135.395	83.073	40.695	51.182	46.083	46.727	46.863	45.781	925.978	967.206	938.214	967.488	958.403	979.471	972.757	1198.097	534.939	910.554	484.351	830.364	443.351	752.445	0.668	-0.132	0.037	-0.079	-0.048	-0.069	-0.074	45.486	23.259
Cpd0862	1	EC50 (nM)_AP	Pseudokirchneriella subcapitata	123-2	96 h	6.675	1.879	3.258	2.186	2.438	2.168	2.175	105.755	104.153	105.566	105.101	105.465	105.399	105.515	16.08	15.877	16.062	16.002	16.05	16.042	16.057	653.116	669.462	658.655	663.667	662.25	663.864	664.048	477.025	110.768	223.979	153.884	166.907	147.296	146.458	0.541	0.035	0.309	0.211	0.302	0.286	0.315	27.725	21.019
Cpd0863	1	EC50 (nM)_AP	Anabaena flos-aquae	123-2	5 D	16.166	7.771	10.643	5.187	6.127	3.86	3.498	172.376	161.573	172.462	162.141	172.669	162.491	172.869	50.492	50.079	48.888	51.143	50.681	52.455	51.838	1338.735	1402.334	1347.138	1422.202	1374.918	1444.25	1393.839	2734.195	1189.889	2158.042	1048.485	1984.77	1002.622	1898.996	0.265	0.373	0.18	0.201	0.127	0.163	0.119	56.576	30.908
Cpd0864	1	EC50 (nM)_AP	Pseudokirchneriella subcapitata	123-2	5 D	13.172	4.758	9.313	6.147	8.006	6.112	7.157	153.584	149.199	151.165	150.628	150.805	150.877	150.833	30.567	24.898	26.615	25.698	25.836	25.7	25.677	982.955	1034.844	986.363	1002.83	989.818	995.324	988.775	765.862	42.365	399.895	84.853	341.955	115.191	312.797	1.333	0.253	0.6	0.48	0.474	0.491	0.459	49.544	35.414
Cpd0865	1	EC50 (nM)_AP	Lemna gibba	123-2	5 D	15.839	11.583	11.828	8.655	8.572	6.361	6.21	92.757	90.882	93.317	92.052	94.55	93.356	95.564	20.262	16.794	18.95	17.518	19.132	17.861	19.394	505.459	514.139	511.005	526.216	529.642	540.968	543.741	941.973	0	666.479	0	604.58	0	581.185	0.262	0.462	0.403	0.419	0.418	0.454	0.431	21.075	15.3
Cpd0866	1	EC50 (nM)_AP	Skeletonema costatum	123-2	5 D	6.735	3.654	4.164	3.392	3.321	3.044	2.906	118.76	117.158	118.38	118.091	118.437	118.498	118.66	18.08	17.877	18.036	18	18.046	18.054	18.076	773.518	785.281	779.511	786.212	788.05	791.308	793.21	477.025	110.768	223.979	150.663	162.973	141.989	140.528	0.541	0.035	0.208	0.188	0.279	0.297	0.33	27.725	21.019
Cpd0867	1	EC50 (nM)_AP	Navicula pelliculosa	123-2	96 h	7.236	2.241	2.387	1.487	1.816	1.31	1.674	192.944	179.411	186.251	183.026	184.584	183.204	183.844	36.673	29.598	32.032	30.732	31.143	30.793	30.881	997.75	1024.838	1001.73	1009.31	1004.828	1007.452	1006.162	713.116	55.384	388.252	107.527	299.979	105.106	255.183	0.837	-0.158	0.015	-0.108	-0.06	-0.095	-0.074	82.402	47.083
Cpd0868	1	EC50 (nM)_AP	Lemna gibba	123-2	14 D	9.005	1.717	5.823	1.341	3.655	1.236	2.988	229.948	222.826	225.405	222.38	223.81	222.134	223.153	34.952	33.963	34.309	33.893	34.083	33.855	33.99	1467.384	1476.748	1478.425	1494.243	1498.199	1504.029	1505.495	1530.425	110.768	978.307	155.213	779.406	177.339	659.853	0.348	0.332	0.142	0.204	0.095	0.141	0.077	86.893	62.474
Cpd0869	1	EC50 (nM)_AP	Anabaena flos-aquae	123-2	96 h	13.607	4.38	6.63	2.331	3.087	1.87	2.148	255.638	240.888	252.12	242.755	251.022	244.114	250.748	50.837	52.137	49.605	51.042	49.397	50.439	49.217	2161.967	2228.814	2165.211	2252.263	2208.035	2266.62	2231.737	2575.105	940.891	1908.637	965.02	1697.709	1041.439	1578.982	1.11	0.177	0.407	0.204	0.356	0.275	0.372	138.285	90.413
Cpd0870	1	EC50 (nM)_AP	Lemna gibba	123-2	7 D	5.972	1.309	1.678	0.764	0.736	0.486	0.451	198.83	177.131	191.219	177.633	186.338	178.89	183.158	52.139	33.618	39.936	35.314	37.425	35.909	36.749	1253.037	1308.225	1279.125	1303.532	1291.38	1305.016	1298.945	602.258	55.384	363.567	49.635	244.753	53.723	173.005	2.307	0.127	0.308	-0.028	-0.097	-0.131	-0.178	107.795	55.426
Cpd0871	1	EC50 (nM)_AP	Lemna gibba	123-2	14 D	9.112	5.446	4.534	3.569	3.175	2.782	2.684	195.44	184.471	192.764	187.469	191.637	188.281	191	36.945	30.332	32.939	31.322	32.036	31.382	31.738	1128.98	1154.094	1136.392	1147.821	1145.057	1151.885	1151.843	885.775	0	574.498	78.77	458.749	108.085	392.719	0.711	-0.043	0.09	-0.045	-0.019	-0.043	-0.032	78.395	46.176
Cpd0872	1	EC50 (nM)_AP	Lemna gibba	123-2	7 D	23.716	10.926	14.436	7.227	9.383	5.05	6.936	215.375	208.691	213.581	211.549	212.714	212.342	212.113	32.818	31.869	32.564	32.284	32.439	32.399	32.354	1666.369	1713.478	1704.009	1758.386	1772.373	1803.717	1817.862	774.151	6.998	474.234	25.445	366.844	41.43	305.399	0.287	0.468	0.388	0.352	0.311	0.28	0.258	65.818	45.652
Cpd0873	1	EC50 (nM)_AP	Anabaena flos-aquae	123-2	96 h	23.716	10.926	14.436	7.227	9.383	5.05	6.936	215.375	208.691	213.581	211.549	212.714	212.342	212.113	32.818	31.869	32.564	32.284	32.439	32.399	32.354	1666.369	1713.478	1704.009	1758.386	1772.373	1803.717	1817.862	774.151	6.998	474.234	25.445	366.844	41.43	305.399	0.287	0.468	0.388	0.352	0.311	0.28	0.258	65.818	45.652
Cpd0874	1	EC50 (nM)_AP	Lemna gibba	123-2	14 D	17.775	6.909	8.02	5.248	5.454	4.687	4.75	174.792	169.324	172.509	170.178	172.435	170.26	171.875	26.683	25.9	26.357	26.015	26.345	26.028	26.265	1225.03	1275.054	1262.9	1287.778	1280.84	1296.451	1291.03	938.6	95.069	358.468	76.257	326.059	81.417	307.713	0.043	0.066	0.045	-0.027	0.035	-0.048	0.019	44.742	29.684
Cpd0875	1	EC50 (nM)_AP	Lemna gibba	123-2	7 D	14.25	5.661	8.883	4.168	6.407	2.969	4.737	122.713	115.806	121.497	118.084	121.904	118.5	122.491	46.401	27.058	36.042	32.23	35.629	32.474	35.918	998.23	1071.282	1021.353	1052.529	1033.439	1061.456	1042.724	941.973	0	660.877	0	514.953	0	455.421	1.399	0.201	0.92	0.344	0.825	0.302	0.762	51.032	29.117
Cpd0876	1	EC50 (nM)_AP	Pseudokirchneriella subcapitata	123-2	5 D	13.875	2.042	7.834	0.975	3.288	0.856	1.737	115.4	111.344	114.745	113.772	115.283	114.076	115.383	23.531	20.571	21.423	20.586	20.959	20.663	20.989	561.996	586.26	572.162	586.065	585.528	590.427	591.278	1616.041	95.069	1187.125	363.579	976.722	499.79	877.408	0.543	1.835	0.288	0.728	0.199	0.363	0.173	63.226	51.002
Cpd0877	1	EC50 (nM)_AP	Lemna gibba	123-2	14 D	9.79	5.512	6.896	5.379	5.683	4.657	4.834	143.915	135.552	139.456	138.388	139.229	139.197	139.462	36.335	25.042	28.281	27.461	27.451	27.355	27.334	1037.712	1092.991	1059.7	1071.242	1071.03	1077.905	1082.34	845.359	0	386.862	40.397	251.383	46.397	201.599	1.592	-0.154	0.304	0.176	0.099	0.167	0.053	52.88	27.948
Cpd0878	1	EC50 (nM)_AP	Navicula pelliculosa	123-2	5 D	8.547	2.65	6.266	2.629	4.659	2.266	3.855	102.588	99.063	102.433	100.501	102.038	100.587	101.601	22.847	17.73	20.27	18	18.501	17.948	18.019	621.557	637.193	629.658	646.196	640.52	649.135	644.037	301.883	0	172.438	0.389	134.756	1.752	110.791	0.816	-0.533	0.819	-0.197	0.569	-0.152	0.434	31.061	19.729
Cpd0879	1	EC50 (nM)_AP	Anabaena flos-aquae	123-2	96 h	15.45	3.149	8.865	2.384	4.723	2.113	3.254	255.484	243.226	251.475	242.903	249.175	242.708	247.936	44.709	44.771	43.436	44.069	43.013	43.91	43.069	1752.601	1803.066	1760.491	1826.244	1808.253	1854.707	1842.982	2474.499	559.433	1898.835	593.567	1601.687	669.797	1398.575	1.353	1.355	0.57	0.891	0.499	0.701	0.518	138.285	97.313
Cpd0880	1	EC50 (nM)_AP	Lemna gibba	123-2	14 D	24.624	13.657	19.919	14.225	18.793	14.07	17.939	149.954	147.241	149.902	148.345	149.793	148.934	150.081	22.909	22.522	22.903	22.678	22.888	22.763	22.932	788.28	823.709	797.122	820.641	805.988	823.771	812.596	180.883	0	84.356	16.768	68.137	21.493	59.098	0.048	0.117	0.191	0.135	0.204	0.161	0.239	32.909	24.31
Cpd0881	1	EC50 (nM)_AP	Lemna gibba	123-2	14 D	7.236	2.241	2.387	1.487	1.816	1.31	1.674	192.944	179.411	186.251	183.026	184.584	183.204	183.844	36.673	29.598	32.032	30.732	31.143	30.793	30.881	997.75	1024.838	1001.73	1009.31	1004.828	1007.452	1006.162	713.116	55.384	388.252	107.527	299.979	105.106	255.183	0.837	-0.158	0.015	-0.108	-0.06	-0.095	-0.074	82.402	47.083
Cpd0882	1	EC50 (nM)_AP	Pseudokirchneriella subcapitata	123-2	5 D	9.631	3.008	7.039	2.451	5.504	2.25	4.677	152.413	146.649	149.921	149.622	149.535	150.241	149.65	30.342	24.479	26.379	25.504	25.599	25.569	25.458	938.927	972.84	935.177	950.889	942.857	949.644	947.685	733.187	42.365	476.394	124.322	397.66	154.949	356.086	1.23	0.031	0.426	0.077	0.332	0.095	0.348	61.378	42.809
Cpd0883	1	EC50 (nM)_AP	Pseudokirchneriella subcapitata	123-2	96 h	5.972	1.309	1.678	0.764	0.736	0.486	0.451	198.83	177.131	191.219	177.633	186.338	178.89	183.158	52.139	33.618	39.936	35.314	37.425	35.909	36.749	1253.037	1308.225	1279.125	1303.532	1291.38	1305.016	1298.945	602.258	55.384	363.567	49.635	244.753	53.723	173.005	2.307	0.127	0.308	-0.028	-0.097	-0.131	-0.178	107.795	55.426
Cpd0884	1	EC50 (nM)_AP	Anabaena flos-aquae	123-2	5 D	14.084	3.851	8.904	2.515	5.395	1.583	2.901	232.049	205.978	224.221	205.783	215.187	206.368	210.293	41.907	34.547	38.612	34.382	36.5	34.551	35.464	1414.483	1455.087	1454.701	1533.772	1542.561	1587.162	1586.262	1335.59	55.384	784.021	59.404	567.007	111.115	421.71	0.181	-0.102	0.07	-0.053	0.018	-0.055	-0.037	121.352	64.363
Cpd0885	1	EC50 (nM)_AP	Pseudokirchneriella subcapitata	123-2	96 h	17.93	5.796	10.693	4.047	6.735	2.623	4.952	106.955	101.941	106.749	101.255	106.079	100.677	105.963	40.583	36.024	39.116	37.515	40.876	39.24	41.979	838.654	899	846.117	915.592	871.602	934.597	883.457	2576.57	741.224	1962.172	698.515	1870.529	712.593	1876.202	0.002	-0.044	-0.012	-0.04	-0.003	-0.039	-0.002	23.667	14.046
Cpd0886	1	EC50 (nM)_AP	Pseudokirchneriella subcapitata	123-2	96 h	4.782	2.122	2.195	1.128	0.964	0.921	0.766	110.939	107.157	110.557	107.915	109.978	107.867	109.167	16.909	16.37	16.857	16.491	16.777	16.486	16.663	670.423	675.495	673.471	683.793	685.812	693.074	695.411	521.299	0	473.223	4.057	412.048	10.392	337.556	0.263	0.601	0.105	0.18	0.074	0.104	0.067	32.909	21.879
Cpd0887	1	EC50 (nM)_AP	Skeletonema costatum	123-2	96 h	6.962	1.887	3.067	1.263	1.947	1.05	1.555	207.424	184.123	200.048	192.579	196.318	193.175	194.121	46.288	32.51	37.814	34.964	36.058	35.292	35.525	1041.108	1075.119	1048.267	1058.313	1056.277	1064.523	1068.904	441.802	42.365	325.979	70.735	283.413	92.68	252.928	2.027	0.112	0.668	0.12	0.327	0.085	0.208	122.891	68.861
Cpd0888	1	EC50 (nM)_AP	Pseudokirchneriella subcapitata	123-2	96 h	12.223	3.489	5.512	2.626	3.452	2.561	3.027	216.119	209.346	210.968	208.806	209.245	208.14	208.475	40.171	34.166	35.825	34.677	34.845	34.526	34.555	1304.339	1322.636	1310.429	1322.017	1316.42	1322.655	1317.537	691.685	0	410.273	73.009	297.042	77.299	235.958	0.998	0.699	0.304	0.28	0.202	0.171	0.16	66.562	43.983
Cpd0889	1	EC50 (nM)_AP	Lemna gibba	123-2	14 D	2.889	0.613	0.863	0.55	0.623	0.568	0.572	154.424	144.376	147.738	145.858	146.417	146.115	146.203	38.062	26.433	29.703	27.653	28.2	27.79	27.826	1194.391	1227.188	1210.929	1221.833	1221.321	1224.958	1226.241	251.345	55.384	71.144	42.06	44.041	36.662	35.524	1.499	-0.248	0.103	-0.163	-0.091	-0.138	-0.132	56.887	30.92
Cpd0890	1	EC50 (nM)_AP	Pseudokirchneriella subcapitata	123-2	96 h	7.291	5.913	5.335	4.794	4.063	3.585	2.951	128.045	119.314	126.661	121.23	126.079	122.974	125.414	47.176	27.523	45.839	28.302	43.311	28.721	39.956	1232.908	1309.626	1214.457	1278.304	1203.658	1240.258	1192.147	1233.357	68.31	527.193	235.543	406.917	263.484	355.338	0.97	1.403	0.743	1.08	0.652	0.728	0.505	62.866	36.057
Cpd0891	1	EC50 (nM)_AP	Lemna gibba	123-2	7 D	10.113	5.965	5.887	3.048	3.006	1.309	1.687	125.911	112.847	124.708	115.503	123.644	115.888	122.971	59.953	39.215	53.133	46.727	53.088	49.294	53.222	795.228	882.862	807.598	864.052	823.122	858.013	822.378	1381.583	630.871	1040.246	531.089	979.173	503.515	957.76	0.557	0.255	0.335	0.348	0.283	0.303	0.194	75.443	40.818
Cpd0892	1	EC50 (nM)_AP	Pseudokirchneriella subcapitata	123-2	5 D	11.897	-0.042	6.622	0.51	4.924	1.319	3.861	189.768	177.72	186.874	177.565	185.292	177.55	184.021	34.909	35.56	33.899	34.431	33.342	33.773	33.031	1274.661	1317.905	1275.655	1321.985	1288.998	1328.913	1302.168	2359.358	545.292	1459.508	413.117	1171.683	391.167	987.395	4.301	-4.076	3.099	-2.676	1.914	-1.52	1.071	92.077	62.267
Cpd0893	1	EC50 (nM)_AP	Pseudokirchneriella subcapitata	123-2	5 D	4.782	2.122	2.195	1.128	0.964	0.921	0.766	110.939	107.157	110.557	107.915	109.978	107.867	109.167	16.909	16.37	16.857	16.491	16.777	16.486	16.663	670.423	675.495	673.471	683.793	685.812	693.074	695.411	521.299	0	473.223	4.057	412.048	10.392	337.556	0.263	0.601	0.105	0.18	0.074	0.104	0.067	32.909	21.879
Cpd0894	1	EC50 (nM)_AP	Navicula pelliculosa	123-2	96 h	2.932	1.409	1.345	1.02	0.961	0.874	0.835	167.333	161.2	164.505	162.006	163.537	162.265	163.094	39.92	28.955	32.329	30.257	30.765	30.223	30.328	1376.535	1401.187	1386.879	1398.913	1396.338	1403.345	1402.985	602.258	55.384	334.394	43.81	227.417	60.879	169.199	1.181	0.037	0.232	0.018	0.037	-0.006	-0.008	50.288	30.391
Cpd0895	1	EC50 (nM)_AP	Navicula pelliculosa	123-2	96 h	4.645	-1.066	2.38	-0.329	1.092	-0.125	0.66	95.65	93.665	94.932	93.953	94.184	93.679	93.747	26.75	20.846	22.508	20.029	21.272	19.973	20.743	937.297	948.259	945.952	959.038	961.959	965.383	966.608	2061.277	524.881	1274.029	390.943	919.742	387.812	721.888	0.178	0.105	0.08	0.048	0.03	0.016	0.001	30.317	24.43
Cpd0896	1	EC50 (nM)_AP	Navicula pelliculosa	123-2	96 h	13.877	5.127	7.849	5.175	5.683	4.752	4.668	133.929	129.821	133.265	130.912	132.535	130.696	131.615	27.622	22.422	24.977	22.634	23.147	22.5	22.603	830.375	850.527	852.241	874.387	882.395	892.465	898.136	387.075	0	226.793	0.362	193.817	2.354	158.409	0.84	-0.253	0.579	0.071	0.491	0.124	0.42	42.894	29.147
Cpd0897	1	EC50 (nM)_AP	Skeletonema costatum	123-2	5 D	10.436	7.139	7.429	6.172	6.148	5.408	5.22	202.466	190.183	197.165	193.947	196.272	194.642	196.367	30.96	29.121	30.145	29.678	30.006	29.776	30.017	1015.407	1034.436	1018.126	1024.277	1022.967	1026.146	1027.482	1112.928	0	736.11	56.427	600.069	75.49	523.946	0.194	0.002	0.113	0.012	0.063	0.012	0.051	72.416	40.904
Cpd0898	1	EC50 (nM)_AP	Pseudokirchneriella subcapitata	123-2	96 h	10.113	5.965	5.887	3.048	3.006	1.309	1.687	125.911	112.847	124.708	115.503	123.644	115.888	122.971	59.953	39.215	53.133	46.727	53.088	49.294	53.222	795.228	882.862	807.598	864.052	823.122	858.013	822.378	1381.583	630.871	1040.246	531.089	979.173	503.515	957.76	0.557	0.255	0.335	0.348	0.283	0.303	0.194	75.443	40.818
Cpd0899	1	EC50 (nM)_AP	Skeletonema costatum	123-2	96 h	14.539	6.44	8.574	3.141	4.806	1.202	3.024	93.95	88.955	93.744	88.318	93.134	87.887	93.08	38.583	34.441	37.813	36.401	39.761	38.459	40.696	687.682	713.86	699.872	741.161	731.122	764.639	745.181	2576.57	741.224	2122.195	706.395	2073.904	743.981	2064.931	0.002	-0.044	-0.012	-0.041	-0.003	-0.042	-0.001	23.667	14.046
Cpd0900	1	EC50 (nM)_AP	Skeletonema costatum	123-2	96 h	9.112	5.446	4.534	3.569	3.175	2.782	2.684	195.44	184.471	192.764	187.469	191.637	188.281	191	36.945	30.332	32.939	31.322	32.036	31.382	31.738	1128.98	1154.094	1136.392	1147.821	1145.057	1151.885	1151.843	885.775	0	574.498	78.77	458.749	108.085	392.719	0.711	-0.043	0.09	-0.045	-0.019	-0.043	-0.032	78.395	46.176
Cpd0901	1	EC50 (nM)_AP	Skeletonema costatum	123-2	5 D	10.395	0.784	3.913	1.381	1.24	1.123	0.531	175.644	167.803	174.623	167.734	173.941	167.396	173.075	38.793	30.497	36.418	30.44	35.665	30.631	35.056	1219.197	1246.814	1208.555	1242.135	1217.05	1245.155	1226.237	3391.575	0	2860.823	27.566	2616.358	73.345	2385.979	1.049	-0.491	0.035	-0.015	0.074	0.134	0.115	84.301	56.151
Cpd0902	1	EC50 (nM)_AP	Skeletonema costatum	123-2	5 D	9.181	0.895	2.834	0.769	2.082	0.751	1.719	202.303	181.854	198.763	182.749	196.067	183.315	194.052	51.321	41.16	43.102	41.835	41.267	41.622	40.603	1488.865	1557.884	1505.774	1558.767	1522.761	1568.351	1535.599	1262.865	475.363	916.984	475.447	821.382	461.813	754.637	2.155	-0.264	0.619	-0.073	0.34	-0.02	0.235	124.119	69.85
Cpd0903	1	EC50 (nM)_AP	Anabaena flos-aquae	123-2	96 h	4.814	1.263	2.912	0.919	1.655	0.634	0.963	151.861	137.239	148.656	137.462	145.023	137.881	141.871	23.273	21.019	22.772	21.047	22.205	21.104	21.713	839.284	848.595	845.413	860.187	857.333	867.182	864.83	985.674	0	571.476	17.487	474.694	46.017	419.041	0.245	0.444	0.073	0.269	0.051	0.138	0.04	73.831	39.087
Cpd0904	1	EC50 (nM)_AP	Skeletonema costatum	123-2	96 h	6.474	3.209	3.368	2.585	2.671	2.35	2.442	170.499	168.056	169.256	168.494	168.969	168.572	168.876	33.153	27.774	29.37	28.429	28.606	28.406	28.424	1284.732	1291.668	1270.014	1266.345	1262.961	1260.342	1261.281	922.573	42.365	722.055	69.782	619.606	93.713	552.382	1.224	0.178	0.383	0.108	0.206	0.075	0.131	46.952	36.714
Cpd0905	1	EC50 (nM)_AP	Lemna gibba	123-2	14 D	12.515	2.056	5.454	2.108	2.785	1.919	2.217	243.389	225.939	237.117	224.189	230.967	223.451	226.784	37.324	34.567	36.357	34.304	35.393	34.204	34.737	1241.749	1272.509	1270.246	1300.905	1301.144	1316.468	1315.678	852.503	190.138	511.624	241.279	384.582	226.807	310.575	0.117	0.34	-0.082	0.166	-0.114	0.073	-0.11	113.339	72.915
Cpd0906	1	EC50 (nM)_AP	Lemna gibba	123-2	7 D	9.275	3.695	4.869	3.177	3.76	2.805	3.05	206.744	198.291	202.815	199.902	201.523	200.013	200.722	45.829	34.528	37.968	35.857	36.44	35.949	36.127	1501.479	1535.897	1514.15	1532.923	1529.629	1542.118	1542.299	612.188	42.365	397.988	97.948	329.208	124.315	286.091	1.942	0.243	0.676	0.29	0.354	0.22	0.224	83.197	56.167
Cpd0907	1	EC50 (nM)_AP	Anabaena flos-aquae	123-2	96 h	4.782	2.122	2.195	1.128	0.964	0.921	0.766	110.939	107.157	110.557	107.915	109.978	107.867	109.167	16.909	16.37	16.857	16.491	16.777	16.486	16.663	670.423	675.495	673.471	683.793	685.812	693.074	695.411	521.299	0	473.223	4.057	412.048	10.392	337.556	0.263	0.601	0.105	0.18	0.074	0.104	0.067	32.909	21.879
Cpd0908	1	EC50 (nM)_AP	Anabaena flos-aquae	123-2	96 h	15.315	5.624	10.757	4.789	8.418	4.022	6.7	197.776	180.917	193.211	181.982	188.996	182.986	186.582	36.488	30.339	33.428	30.944	32.534	31.507	32.127	1243.749	1288.138	1265.248	1310.116	1297.215	1327.683	1322.326	1424.06	42.365	598.345	92.399	464	148.506	404.404	0.312	0.177	0.099	0.184	0.119	0.163	0.149	87.08	49.857
Cpd0909	1	EC50 (nM)_AP	Anabaena flos-aquae	123-2	5 D	11.307	1.665	5.723	1.707	2.97	2.073	2.414	208.592	202.998	205.434	202.619	204.01	201.677	202.945	38.891	33.061	34.823	33.589	33.884	33.396	33.54	1320.531	1338.33	1335.986	1349.726	1351.438	1358.458	1359.535	747.918	67.286	534.289	109.626	418.448	117.411	343.324	0.971	0.055	0.393	0.107	0.198	0.109	0.129	85.045	64.503
Cpd0910	1	EC50 (nM)_AP	Pseudokirchneriella subcapitata	123-2	5 D	16.166	7.771	10.643	5.187	6.127	3.86	3.498	172.376	161.573	172.462	162.141	172.669	162.491	172.869	50.492	50.079	48.888	51.143	50.681	52.455	51.838	1338.735	1402.334	1347.138	1422.202	1374.918	1444.25	1393.839	2734.195	1189.889	2158.042	1048.485	1984.77	1002.622	1898.996	0.265	0.373	0.18	0.201	0.127	0.163	0.119	56.576	30.908
Cpd0911	1	EC50 (nM)_AP	Lemna gibba	123-2	14 D	43.006	20.592	29.84	21.698	25.683	21.486	23.826	477.79	456.11	467.457	458.918	465.36	459.599	464.497	72.843	69.749	71.373	70.153	71.074	70.251	70.951	3280.145	3388.883	3326.045	3378.005	3353.524	3385.035	3370.869	2371.073	0	992.265	183.604	730.949	215.589	648.054	0.597	1.378	1.031	1.373	1.121	1.34	1.127	165.67	102.34
Cpd0912	1	EC50 (nM)_AP	Pseudokirchneriella subcapitata	123-2	96 h	15.315	5.624	10.757	4.789	8.418	4.022	6.7	197.776	180.917	193.211	181.982	188.996	182.986	186.582	36.488	30.339	33.428	30.944	32.534	31.507	32.127	1243.749	1288.138	1265.248	1310.116	1297.215	1327.683	1322.326	1424.06	42.365	598.345	92.399	464	148.506	404.404	0.312	0.177	0.099	0.184	0.119	0.163	0.149	87.08	49.857
Cpd0913	1	EC50 (nM)_AP	Lemna gibba	123-2	14 D	11.307	1.665	5.723	1.707	2.97	2.073	2.414	208.592	202.998	205.434	202.619	204.01	201.677	202.945	38.891	33.061	34.823	33.589	33.884	33.396	33.54	1320.531	1338.33	1335.986	1349.726	1351.438	1358.458	1359.535	747.918	67.286	534.289	109.626	418.448	117.411	343.324	0.971	0.055	0.393	0.107	0.198	0.109	0.129	85.045	64.503
Cpd0914	1	EC50 (nM)_AP	Lemna gibba	123-2	14 D	10.896	4.069	7.038	4.541	5.696	4.19	4.952	160.087	155.702	157.413	156.767	156.866	156.7	156.654	31.567	25.898	27.578	26.644	26.759	26.564	26.515	1213.617	1265.554	1225.184	1241.969	1236.396	1243.256	1241.2	765.862	42.365	399.895	82.838	323.402	107.013	284.892	1.333	0.253	0.52	0.381	0.385	0.366	0.366	49.544	35.414
Cpd0915	1	EC50 (nM)_AP	Pseudokirchneriella subcapitata	123-2	96 h	12.119	1.891	6.574	2.398	4.096	2.146	3.039	255.078	216.795	236.11	222.681	231.173	223.092	228.781	46.776	35.61	40.184	37.987	39.079	38.337	38.608	1084.994	1164.313	1117.824	1147.885	1131.649	1146.823	1137.575	376.578	0	265.998	0	197.072	0.613	150.473	1.207	-0.166	0.233	-0.168	-0.014	-0.263	-0.115	144.536	63.693
Cpd0916	1	EC50 (nM)_AP	Navicula pelliculosa	123-2	96 h	14.25	5.661	8.883	4.168	6.407	2.969	4.737	122.713	115.806	121.497	118.084	121.904	118.5	122.491	46.401	27.058	36.042	32.23	35.629	32.474	35.918	998.23	1071.282	1021.353	1052.529	1033.439	1061.456	1042.724	941.973	0	660.877	0	514.953	0	455.421	1.399	0.201	0.92	0.344	0.825	0.302	0.762	51.032	29.117
Cpd0917	1	EC50 (nM)_AP	Anabaena flos-aquae	123-2	14 D	12.034	0.77	5.407	2.032	3.282	2.212	2.615	213.053	201.057	210.241	202.952	209.161	203.463	208.597	45.513	40.991	42.128	40.783	40.864	40.486	40.209	1426.801	1467.74	1436.073	1486.678	1467.893	1507.02	1491.571	1902.663	614.817	1452.957	684.322	1297.316	732.911	1204.881	1.888	-0.757	0.789	0.084	0.748	0.391	0.751	115.362	76.143
Cpd0918	1	EC50 (nM)_AP	Anabaena flos-aquae	123-2	5 D	16.475	4.375	10.669	4.37	8.114	4.17	6.716	140.432	137.249	139.405	138.285	138.34	137.637	137.525	28.622	23.561	25.922	23.759	24.034	23.552	23.513	923.24	950.01	949.96	978.103	982.705	996.56	998.209	387.075	0	229.233	5.619	169.224	20.247	125.008	0.84	-0.23	0.743	0.088	0.638	0.086	0.554	42.894	30.694
Cpd0919	1	EC50 (nM)_AP	Navicula pelliculosa	123-2	96 h	15.315	5.624	10.757	4.789	8.418	4.022	6.7	197.776	180.917	193.211	181.982	188.996	182.986	186.582	36.488	30.339	33.428	30.944	32.534	31.507	32.127	1243.749	1288.138	1265.248	1310.116	1297.215	1327.683	1322.326	1424.06	42.365	598.345	92.399	464	148.506	404.404	0.312	0.177	0.099	0.184	0.119	0.163	0.149	87.08	49.857
Cpd0920	1	EC50 (nM)_AP	Anabaena flos-aquae	123-2	5 D	2.889	0.613	0.863	0.55	0.623	0.568	0.572	154.424	144.376	147.738	145.858	146.417	146.115	146.203	38.062	26.433	29.703	27.653	28.2	27.79	27.826	1194.391	1227.188	1210.929	1221.833	1221.321	1224.958	1226.241	251.345	55.384	71.144	42.06	44.041	36.662	35.524	1.499	-0.248	0.103	-0.163	-0.091	-0.138	-0.132	56.887	30.92
Cpd0921	1	EC50 (nM)_AP	Anabaena flos-aquae	123-2	96 h	7.291	5.913	5.335	4.794	4.063	3.585	2.951	128.045	119.314	126.661	121.23	126.079	122.974	125.414	47.176	27.523	45.839	28.302	43.311	28.721	39.956	1232.908	1309.626	1214.457	1278.304	1203.658	1240.258	1192.147	1233.357	68.31	527.193	235.543	406.917	263.484	355.338	0.97	1.403	0.743	1.08	0.652	0.728	0.505	62.866	36.057
Cpd0922	1	EC50 (nM)_AP	Pseudokirchneriella subcapitata	123-2	96 h	13.737	-1.736	7.088	-1.41	4.12	-0.592	3.368	118.635	113.695	116.154	112.478	115.389	112.623	115.154	36.229	34.355	33.863	33.905	32.996	32.785	32.024	780.984	818.176	807.526	826.104	819.11	827.844	822.859	2021.673	630.871	1327.758	581.058	1076.995	540.064	946.502	0.003	-0.095	0.02	-0.066	0.017	-0.06	0.012	35.501	24.358
Cpd0923	1	EC50 (nM)_AP	Navicula pelliculosa	123-2	7 D	13.737	-1.736	7.088	-1.41	4.12	-0.592	3.368	118.635	113.695	116.154	112.478	115.389	112.623	115.154	36.229	34.355	33.863	33.905	32.996	32.785	32.024	780.984	818.176	807.526	826.104	819.11	827.844	822.859	2021.673	630.871	1327.758	581.058	1076.995	540.064	946.502	0.003	-0.095	0.02	-0.066	0.017	-0.06	0.012	35.501	24.358
Cpd0924	1	EC50 (nM)_AP	Navicula pelliculosa	123-2	5 D	10.07	1.605	6.236	-0.525	4.645	-1.319	3.682	64.309	65.956	64.122	64.992	63.936	64.501	63.799	21.975	15.382	20.736	16.618	20.562	17.247	20.608	591.036	617.216	595.021	612.978	606.565	617.168	615.652	1690.853	0	1327.367	0	1230.615	0	1203.65	0.262	0.74	-0.055	0.515	-0.124	0.475	-0.14	18.483	22.287
Cpd0925	1	EC50 (nM)_AP	Pseudokirchneriella subcapitata	123-2	96 h	2.932	1.409	1.345	1.02	0.961	0.874	0.835	167.333	161.2	164.505	162.006	163.537	162.265	163.094	39.92	28.955	32.329	30.257	30.765	30.223	30.328	1376.535	1401.187	1386.879	1398.913	1396.338	1403.345	1402.985	602.258	55.384	334.394	43.81	227.417	60.879	169.199	1.181	0.037	0.232	0.018	0.037	-0.006	-0.008	50.288	30.391
Cpd0926	1	EC50 (nM)_AP	Lemna gibba	123-2	7 D	8.809	2.25	3.963	1.858	2.781	1.858	2.567	171.346	162.452	167.28	165.153	166.093	165.267	165.601	40.524	29.149	32.64	30.727	31.292	30.888	30.97	1067.384	1102.946	1079.953	1088.928	1087.892	1090.961	1093.269	546.964	0	327.82	57.619	277.828	67.368	253.726	1.379	-0.179	0.201	-0.093	0.011	-0.077	-0.037	67.306	40.043
Cpd0927	1	EC50 (nM)_AP	Navicula pelliculosa	123-2	96 h	12.49	4.614	9.04	6.365	7.354	6.382	6.537	187.797	181.653	185.623	182.5	185.572	183.251	185.63	28.683	27.813	28.374	27.932	28.37	28.039	28.379	1195.718	1231.408	1195.916	1211.394	1196.712	1205.907	1197.126	1027.735	0	700.21	60.069	557.948	94.371	476.517	0.044	0.004	0.029	0.026	0.025	0.029	0.023	44.742	26.885
Cpd0928	1	EC50 (nM)_AP	Lemna gibba	123-2	7 D	10.523	3.134	6.566	2.536	4.18	2.091	3.175	161.808	155.328	160.812	157.191	160.435	157.954	160.214	37.83	33.589	34.119	33.302	34.307	33.205	34.075	1509.518	1564.033	1513.537	1551.627	1534.676	1549.22	1542.053	1419.913	415.69	1062.514	454.062	926.762	481.338	838.683	0.796	1.438	0.245	0.77	0.158	0.568	0.113	70.619	49.215
Cpd0929	1	EC50 (nM)_AP	Lemna gibba	123-2	14 D	17.534	8.678	9.788	6.73	8.265	6.11	7.636	171.927	165.742	168.468	165.166	168.388	165.744	168.705	39.524	30.67	34.803	30.642	34.146	30.551	33.545	1121.347	1153.334	1141.789	1170.532	1152.395	1175.675	1158.792	1452.774	111.037	638.258	51.102	519.103	50.461	477.604	0.79	-0.259	0.277	-0.332	0.211	-0.353	0.2	54.728	36.281
Cpd0930	1	EC50 (nM)_AP	Lemna gibba	123-2	7 D	3.947	1.918	2.032	1.679	1.691	1.603	1.608	175.279	162.873	166.875	164.295	165.157	164.333	164.635	26.858	24.913	25.533	25.14	25.264	25.146	25.186	1101.366	1127.719	1105.721	1112.175	1107.035	1110.658	1110.082	765.862	42.365	399.895	82.838	309.628	109.823	263.542	0.923	0.267	0.435	0.206	0.274	0.184	0.221	71.239	43.064
Cpd0931	1	EC50 (nM)_AP	Skeletonema costatum	123-2	5 D	22.945	-1.037	17.009	0.932	11.986	2.446	7.947	166.094	161.533	163.44	159.695	161.244	158.968	160.39	25.178	24.473	24.808	24.23	24.493	24.139	24.368	925.217	975.001	944.058	994.42	984.774	1018.177	1011.654	1809.138	327.669	1201.147	234.101	877.85	242.499	636.979	8.697	-8.086	6.4	-5.266	4.037	-2.833	2.391	75.059	67.53
Cpd0932	1	EC50 (nM)_AP	Anabaena flos-aquae	123-2	5 D	7.969	1.806	2.747	2.028	1.985	1.775	1.67	152.824	147.17	149.338	147.942	148.533	147.868	148.109	80.538	34.041	49.653	35.502	43.141	35.229	39.539	1314.307	1356.493	1328.291	1350.094	1339.328	1351.205	1345.034	441.802	42.365	325.979	74.636	278.135	98.122	245.551	1.895	0.194	0.548	0.188	0.266	0.148	0.168	59.53	42.643
Cpd0933	1	EC50 (nM)_AP	Lemna gibba	123-2	7 D	15.315	5.624	10.757	4.789	8.418	4.022	6.7	197.776	180.917	193.211	181.982	188.996	182.986	186.582	36.488	30.339	33.428	30.944	32.534	31.507	32.127	1243.749	1288.138	1265.248	1310.116	1297.215	1327.683	1322.326	1424.06	42.365	598.345	92.399	464	148.506	404.404	0.312	0.177	0.099	0.184	0.119	0.163	0.149	87.08	49.857
Cpd0934	1	EC50 (nM)_AP	Skeletonema costatum	123-2	96 h	15.315	5.624	10.757	4.789	8.418	4.022	6.7	197.776	180.917	193.211	181.982	188.996	182.986	186.582	36.488	30.339	33.428	30.944	32.534	31.507	32.127	1243.749	1288.138	1265.248	1310.116	1297.215	1327.683	1322.326	1424.06	42.365	598.345	92.399	464	148.506	404.404	0.312	0.177	0.099	0.184	0.119	0.163	0.149	87.08	49.857
Cpd0935	1	EC50 (nM)_AP	Navicula pelliculosa	123-2	96 h	4.814	1.263	2.912	0.919	1.655	0.634	0.963	151.861	137.239	148.656	137.462	145.023	137.881	141.871	23.273	21.019	22.772	21.047	22.205	21.104	21.713	839.284	848.595	845.413	860.187	857.333	867.182	864.83	985.674	0	571.476	17.487	474.694	46.017	419.041	0.245	0.444	0.073	0.269	0.051	0.138	0.04	73.831	39.087
Cpd0936	1	EC50 (nM)_AP	Skeletonema costatum	123-2	5 D	13.875	2.042	7.834	0.975	3.288	0.856	1.737	115.4	111.344	114.745	113.772	115.283	114.076	115.383	23.531	20.571	21.423	20.586	20.959	20.663	20.989	561.996	586.26	572.162	586.065	585.528	590.427	591.278	1616.041	95.069	1187.125	363.579	976.722	499.79	877.408	0.543	1.835	0.288	0.728	0.199	0.363	0.173	63.226	51.002
Cpd0937	1	EC50 (nM)_AP	Pseudokirchneriella subcapitata	123-2	96 h	9.631	3.008	7.039	2.451	5.504	2.25	4.677	152.413	146.649	149.921	149.622	149.535	150.241	149.65	30.342	24.479	26.379	25.504	25.599	25.569	25.458	938.927	972.84	935.177	950.889	942.857	949.644	947.685	733.187	42.365	476.394	124.322	397.66	154.949	356.086	1.23	0.031	0.426	0.077	0.332	0.095	0.348	61.378	42.809
Cpd0938	1	EC50 (nM)_AP	Navicula pelliculosa	123-2	5 D	4.782	2.122	2.195	1.128	0.964	0.921	0.766	110.939	107.157	110.557	107.915	109.978	107.867	109.167	16.909	16.37	16.857	16.491	16.777	16.486	16.663	670.423	675.495	673.471	683.793	685.812	693.074	695.411	521.299	0	473.223	4.057	412.048	10.392	337.556	0.263	0.601	0.105	0.18	0.074	0.104	0.067	32.909	21.879
Cpd0939	1	EC50 (nM)_AP	Skeletonema costatum	123-2	5 D	10.055	6.699	5.611	4.016	3.115	1.897	1.597	101.711	97.962	101.374	100.113	101.784	101.245	101.949	22.513	16.963	19.018	17.927	18.357	18.164	18.337	523.26	538.627	538.804	554.246	560.399	568.246	570.482	787.898	166.152	482.817	326.735	419.819	373.714	399.314	1.543	0.492	0.976	0.65	1.028	0.819	0.974	56.194	41.41
Cpd0940	1	EC50 (nM)_AP	Navicula pelliculosa	123-2	96 h	10.012	3.26	4.722	1.794	2.148	0.824	1.219	235.396	218.544	229.521	221.721	227.405	222.818	226.403	49.015	43.272	43.869	43.141	42.74	42.94	42.627	1777.563	1831.409	1786.952	1833.362	1820.008	1849.919	1841.746	1777.39	541.946	1305.124	671.186	1093.078	721.527	968.107	1.529	-0.08	0.378	0.011	0.169	0.068	0.123	131.202	82.448
Cpd0941	1	EC50 (nM)_AP	Pseudokirchneriella subcapitata	123-2	5 D	9.147	5.968	6.332	5.075	4.914	3.98	3.586	144.489	142.046	143.246	142.513	143.086	142.779	143.266	29.153	23.774	25.37	24.426	24.602	24.388	24.415	1012.843	1020.178	1006.319	1012.414	1016.074	1020.179	1024.354	922.573	42.365	722.055	69.782	619.606	93.713	553.593	1.224	0.178	0.383	0.109	0.209	0.088	0.142	46.952	36.714
Cpd0942	1	EC50 (nM)_AP	Lemna gibba	123-2	7 D	12.49	4.614	9.04	6.365	7.354	6.382	6.537	187.797	181.653	185.623	182.5	185.572	183.251	185.63	28.683	27.813	28.374	27.932	28.37	28.039	28.379	1195.718	1231.408	1195.916	1211.394	1196.712	1205.907	1197.126	1027.735	0	700.21	60.069	557.948	94.371	476.517	0.044	0.004	0.029	0.026	0.025	0.029	0.023	44.742	26.885
Cpd0943	1	EC50 (nM)_AP	Anabaena flos-aquae	123-2	96 h	12.49	4.614	9.04	6.365	7.354	6.382	6.537	187.797	181.653	185.623	182.5	185.572	183.251	185.63	28.683	27.813	28.374	27.932	28.37	28.039	28.379	1195.718	1231.408	1195.916	1211.394	1196.712	1205.907	1197.126	1027.735	0	700.21	60.069	557.948	94.371	476.517	0.044	0.004	0.029	0.026	0.025	0.029	0.023	44.742	26.885
Cpd0944	1	EC50 (nM)_AP	Lemna gibba	123-2	14 D	7.118	2.329	3.526	2.159	2.889	1.932	2.632	117.595	113.424	116.219	113.757	115.944	113.966	115.964	24.037	20.251	21.763	21.076	21.206	21.054	21.031	864.596	879.902	873.826	881.711	879.353	884.166	880.765	1161.389	0	526.31	214.118	368.963	252.448	318.68	0.286	0.17	0.246	0.129	0.272	0.137	0.29	32.909	20.069
Cpd0945	1	EC50 (nM)_AP	Pseudokirchneriella subcapitata	123-2	5 D	10.395	0.784	3.913	1.381	1.24	1.123	0.531	175.644	167.803	174.623	167.734	173.941	167.396	173.075	38.793	30.497	36.418	30.44	35.665	30.631	35.056	1219.197	1246.814	1208.555	1242.135	1217.05	1245.155	1226.237	3391.575	0	2860.823	27.566	2616.358	73.345	2385.979	1.049	-0.491	0.035	-0.015	0.074	0.134	0.115	84.301	56.151
Cpd0946	1	EC50 (nM)_AP	Navicula pelliculosa	123-2	96 h	12.59	1.855	6.024	2.99	3.451	2.765	2.718	153.901	144.955	150.414	147.911	149.627	148.606	149.401	45.048	29.053	34.623	30.601	31.645	30.76	31.099	1131.088	1197.906	1157.313	1174.569	1169.972	1176.862	1176.271	727.491	0	430.241	42.151	317.346	73.223	249.918	2.147	-0.834	0.726	-0.322	0.043	-0.212	-0.122	62.866	35.088
Cpd0947	1	EC50 (nM)_AP	Navicula pelliculosa	123-2	5 D	10.395	0.784	3.913	1.381	1.24	1.123	0.531	175.644	167.803	174.623	167.734	173.941	167.396	173.075	38.793	30.497	36.418	30.44	35.665	30.631	35.056	1219.197	1246.814	1208.555	1242.135	1217.05	1245.155	1226.237	3391.575	0	2860.823	27.566	2616.358	73.345	2385.979	1.049	-0.491	0.035	-0.015	0.074	0.134	0.115	84.301	56.151
Cpd0948	1	EC50 (nM)_AP	Skeletonema costatum	123-2	96 h	12.59	1.855	6.024	2.99	3.451	2.765	2.718	153.901	144.955	150.414	147.911	149.627	148.606	149.401	45.048	29.053	34.623	30.601	31.645	30.76	31.099	1131.088	1197.906	1157.313	1174.569	1169.972	1176.862	1176.271	727.491	0	430.241	42.151	317.346	73.223	249.918	2.147	-0.834	0.726	-0.322	0.043	-0.212	-0.122	62.866	35.088
Cpd0949	1	EC50 (nM)_AP	Navicula pelliculosa	123-2	5 D	6.205	0.559	2.162	0.405	1.014	0.582	0.795	213.916	192.434	201.997	196.86	199.98	197.586	199.842	38.757	37.222	36.29	36.724	35.903	36.528	36.026	1383.451	1433.099	1393.97	1424.514	1410.193	1429.913	1421.68	1400.812	541.946	1040.075	674.12	887.197	702.314	812.308	1.204	-0.17	0.216	-0.048	0.087	0.038	0.066	129.23	76.166
Cpd0950	1	EC50 (nM)_AP	Skeletonema costatum	123-2	5 D	8.422	3.051	4.827	2.022	2.478	1.627	1.609	142.863	127.054	139.181	127.616	134.397	128.068	130.873	22.001	19.469	21.41	19.558	20.646	19.634	20.086	548.863	573.314	553.59	574.425	569.421	580.882	580.731	446.603	0	333.428	6.891	282.031	13.341	237.898	0.555	1.262	0.367	0.848	0.302	0.661	0.265	77.838	44.019
Cpd0951	1	EC50 (nM)_AP	Anabaena flos-aquae	123-2	5 D	9.974	3.332	5.535	2.016	4.018	1.177	2.963	167.729	157.318	165.491	158.574	165.48	159.416	165.686	39.829	28.26	32.214	29.52	30.974	29.789	30.729	1162.013	1200.429	1165.281	1196.29	1180.658	1204.943	1193.337	1039.871	0	701.465	11.459	626.009	51.558	567.813	2.116	-0.04	0.92	-0.014	0.737	0.017	0.694	83.197	50.481
Cpd0952	1	EC50 (nM)_AP	Pseudokirchneriella subcapitata	123-2	5 D	15.839	11.269	12.442	8.241	9.031	5.591	6.379	92.757	90.882	93.213	92.662	94.328	94.416	95.107	20.262	16.794	18.936	17.596	19.081	18.174	19.256	511.872	519.608	517.418	535.705	538.835	550.692	554.22	941.973	0	666.479	0	604.58	0	581.216	0.262	0.462	0.293	0.661	0.29	0.702	0.282	21.075	15.3
Cpd0953	1	EC50 (nM)_AP	Lemna gibba	123-2	7 D	9.09	3.151	4.465	2.471	2.256	1.81	1.673	258.513	245.494	249.296	248.089	247.884	247.533	247.34	46.527	39.54	41.482	40.56	40.598	40.433	40.393	1637.546	1663.267	1663.96	1682.247	1691.751	1700.443	1705.443	1063.808	300.906	547.742	396.843	435.348	382.687	388.837	1.182	0.193	0.169	0.045	-0.072	-0.071	-0.119	121.96	85.502
Cpd0954	1	EC50 (nM)_AP	Anabaena flos-aquae	123-2	96 h	12.59	1.855	6.024	2.99	3.451	2.765	2.718	153.901	144.955	150.414	147.911	149.627	148.606	149.401	45.048	29.053	34.623	30.601	31.645	30.76	31.099	1131.088	1197.906	1157.313	1174.569	1169.972	1176.862	1176.271	727.491	0	430.241	42.151	317.346	73.223	249.918	2.147	-0.834	0.726	-0.322	0.043	-0.212	-0.122	62.866	35.088
Cpd0955	1	EC50 (nM)_AP	Navicula pelliculosa	123-2	5 D	10.436	7.139	7.429	6.172	6.148	5.408	5.22	202.466	190.183	197.165	193.947	196.272	194.642	196.367	30.96	29.121	30.145	29.678	30.006	29.776	30.017	1015.407	1034.436	1018.126	1024.277	1022.967	1026.146	1027.482	1112.928	0	736.11	56.427	600.069	75.49	523.946	0.194	0.002	0.113	0.012	0.063	0.012	0.051	72.416	40.904
Cpd0956	1	EC50 (nM)_AP	Navicula pelliculosa	123-2	5 D	10.896	4.069	7.038	4.541	5.696	4.19	4.952	160.087	155.702	157.413	156.767	156.866	156.7	156.654	31.567	25.898	27.578	26.644	26.759	26.564	26.515	1213.617	1265.554	1225.184	1241.969	1236.396	1243.256	1241.2	765.862	42.365	399.895	82.838	323.402	107.013	284.892	1.333	0.253	0.52	0.381	0.385	0.366	0.366	49.544	35.414
Cpd0957	1	EC50 (nM)_AP	Pseudokirchneriella subcapitata	123-2	96 h	12.49	4.614	9.04	6.365	7.354	6.382	6.537	187.797	181.653	185.623	182.5	185.572	183.251	185.63	28.683	27.813	28.374	27.932	28.37	28.039	28.379	1195.718	1231.408	1195.916	1211.394	1196.712	1205.907	1197.126	1027.735	0	700.21	60.069	557.948	94.371	476.517	0.044	0.004	0.029	0.026	0.025	0.029	0.023	44.742	26.885
Cpd0958	1	EC50 (nM)_AP	Lemna gibba	123-2	14 D	2.901	-0.844	0.403	-0.077	0.163	-0.01	0.12	110.446	103.186	105.733	104.26	105.378	104.534	105.339	45.572	24.34	29.943	27.723	28.189	27.598	27.657	1059.827	1116.889	1088.872	1084.176	1071.876	1064.825	1055.884	1131.928	0	848.946	0	653.035	19.743	527.107	2.697	-0.458	0.487	0.126	0.275	0.16	0.231	58.426	33.711
Cpd0959	1	EC50 (nM)_AP	Skeletonema costatum	123-2	5 D	5.013	0.364	2.121	0.297	0.595	0.25	0.319	107.492	99.769	102.93	99.274	101.69	99.566	101.1	30.749	19.54	22.732	20.628	21.368	20.94	21.24	675.465	710.057	703.594	720.809	714.258	720.467	716.469	785.831	0	541.077	5.325	368.682	39.714	254.475	1.355	0.004	0.157	-0.03	-0.122	-0.121	-0.142	55.472	32.003
Cpd0960	1	EC50 (nM)_AP	Lemna gibba	123-2	7 D	6.474	3.209	3.368	2.585	2.671	2.35	2.442	170.499	168.056	169.256	168.494	168.969	168.572	168.876	33.153	27.774	29.37	28.429	28.606	28.406	28.424	1284.732	1291.668	1270.014	1266.345	1262.961	1260.342	1261.281	922.573	42.365	722.055	69.782	619.606	93.713	552.382	1.224	0.178	0.383	0.108	0.206	0.075	0.131	46.952	36.714
Cpd0961	1	EC50 (nM)_AP	Anabaena flos-aquae	123-2	5 D	9.003	0.171	3.732	1.148	1.979	1.332	1.585	188.214	177.189	185.658	178.618	185.227	179.509	185.124	41.738	36.922	37.014	37.434	36.399	37.566	36.518	1360.137	1411.671	1368.708	1411.863	1382.774	1414.452	1391.549	1817.47	614.817	1424.559	673.73	1262.818	706.542	1161.489	1.975	-0.277	0.843	0.432	0.71	0.556	0.686	103.528	67.46
Cpd0962	1	EC50 (nM)_AP	Skeletonema costatum	123-2	96 h	4.645	-1.066	2.38	-0.329	1.092	-0.125	0.66	95.65	93.665	94.932	93.953	94.184	93.679	93.747	26.75	20.846	22.508	20.029	21.272	19.973	20.743	937.297	948.259	945.952	959.038	961.959	965.383	966.608	2061.277	524.881	1274.029	390.943	919.742	387.812	721.888	0.178	0.105	0.08	0.048	0.03	0.016	0.001	30.317	24.43
Cpd0963	1	EC50 (nM)_AP	Lemna gibba	123-2	14 D	1.986	-0.066	0.356	0.073	0.121	0.063	0.064	117.905	110.142	114.384	110.452	113.134	110.769	112.262	32.335	21.12	24.521	22.243	22.926	22.199	22.406	894.125	924.394	910.996	926.963	922.697	931.706	929.454	866.79	55.384	556.846	33.23	384.611	63.264	267.15	1.349	-0.223	0.144	-0.074	-0.038	-0.074	-0.076	52.88	30.06
Cpd0964	1	EC50 (nM)_AP	Pseudokirchneriella subcapitata	123-2	7 D	1.986	-0.066	0.356	0.073	0.121	0.063	0.064	117.905	110.142	114.384	110.452	113.134	110.769	112.262	32.335	21.12	24.521	22.243	22.926	22.199	22.406	894.125	924.394	910.996	926.963	922.697	931.706	929.454	866.79	55.384	556.846	33.23	384.611	63.264	267.15	1.349	-0.223	0.144	-0.074	-0.038	-0.074	-0.076	52.88	30.06
Cpd0965	1	EC50 (nM)_AP	Skeletonema costatum	123-2	7 D	1.986	-0.066	0.356	0.073	0.121	0.063	0.064	117.905	110.142	114.384	110.452	113.134	110.769	112.262	32.335	21.12	24.521	22.243	22.926	22.199	22.406	894.125	924.394	910.996	926.963	922.697	931.706	929.454	866.79	55.384	556.846	33.23	384.611	63.264	267.15	1.349	-0.223	0.144	-0.074	-0.038	-0.074	-0.076	52.88	30.06
Cpd0966	1	EC50 (nM)_AP	Navicula pelliculosa	123-2	7 D	1.986	-0.066	0.356	0.073	0.121	0.063	0.064	117.905	110.142	114.384	110.452	113.134	110.769	112.262	32.335	21.12	24.521	22.243	22.926	22.199	22.406	894.125	924.394	910.996	926.963	922.697	931.706	929.454	866.79	55.384	556.846	33.23	384.611	63.264	267.15	1.349	-0.223	0.144	-0.074	-0.038	-0.074	-0.076	52.88	30.06
Cpd0967	1	EC50 (nM)_AP	Anabaena flos-aquae	123-2	7 D	1.986	-0.066	0.356	0.073	0.121	0.063	0.064	117.905	110.142	114.384	110.452	113.134	110.769	112.262	32.335	21.12	24.521	22.243	22.926	22.199	22.406	894.125	924.394	910.996	926.963	922.697	931.706	929.454	866.79	55.384	556.846	33.23	384.611	63.264	267.15	1.349	-0.223	0.144	-0.074	-0.038	-0.074	-0.076	52.88	30.06
Cpd0968	1	EC50 (nM)_AP	Skeletonema costatum	123-2	5 D	16.166	7.771	10.643	5.187	6.127	3.86	3.498	172.376	161.573	172.462	162.141	172.669	162.491	172.869	50.492	50.079	48.888	51.143	50.681	52.455	51.838	1338.735	1402.334	1347.138	1422.202	1374.918	1444.25	1393.839	2734.195	1189.889	2158.042	1048.485	1984.77	1002.622	1898.996	0.265	0.373	0.18	0.201	0.127	0.163	0.119	56.576	30.908
Cpd0969	1	EC50 (nM)_AP	Lemna gibba	123-2	7 D	12.223	3.489	5.512	2.626	3.452	2.561	3.027	216.119	209.346	210.968	208.806	209.245	208.14	208.475	40.171	34.166	35.825	34.677	34.845	34.526	34.555	1304.339	1322.636	1310.429	1322.017	1316.42	1322.655	1317.537	691.685	0	410.273	73.009	297.042	77.299	235.958	0.998	0.699	0.304	0.28	0.202	0.171	0.16	66.562	43.983
Cpd0970	1	EC50 (nM)_AP	Pseudokirchneriella subcapitata	123-2	96 h	10.105	5.718	7.039	4.687	5.775	3.859	4.597	194.603	176.796	189.567	177.411	184.468	178.376	181.304	37.073	29.227	32.663	29.852	31.072	30.048	30.455	1028.973	1054.068	1042.778	1072.332	1073.673	1094.658	1099.162	428.419	0	255.023	48.607	192.03	78.26	156.933	1.018	0.347	0.251	0.254	0.165	0.191	0.15	97.065	54.802
Cpd0971	1	EC50 (nM)_AP	Lemna gibba	123-2	14 D	3.038	-0.225	1.636	-0.008	0.961	-0.001	0.685	96.975	95.791	97.373	96.342	97.52	96.568	97.497	33.103	22.931	28.513	22.682	26.638	22.703	25.803	1161.992	1162.062	1133.578	1133.436	1116.522	1116.969	1107.065	2809.794	0	2307.701	66.094	2035.679	131.917	1852.147	0.036	0.025	0.078	-0.029	0.076	-0.044	0.067	18.483	13.566
Cpd0972	1	EC50 (nM)_AP	Lemna gibba	123-2	7 D	9.71	5.446	4.657	3.728	3.378	3.018	2.936	199.351	190.229	196.684	193.303	195.867	193.791	195.468	37.531	31.185	33.54	32.18	32.652	32.172	32.372	1227.452	1251.222	1235.361	1245.557	1245.408	1251.2	1252.899	879.268	110.768	432.484	166.457	370.132	166.249	340.094	0.751	-0.107	0.083	-0.072	-0.021	-0.057	-0.037	75.803	48.342
Cpd0973	1	EC50 (nM)_AP	Navicula pelliculosa	123-2	5 D	5.7	3.756	2.619	2.129	1.331	0.877	0.568	99.443	92.654	98.733	94.825	97.437	95.802	96.711	42.761	23.399	36.87	24.253	33.808	25.434	31.718	831.485	896.103	843.477	891.249	866.68	892.606	878.948	1214.995	303.345	774.322	266.748	671.316	305.829	617.354	0.55	0.344	0.176	0.23	0.222	0.146	0.196	60.274	37.357
Cpd0974	1	EC50 (nM)_AP	Anabaena flos-aquae	123-2	96 h	9.054	7.602	7.468	7.04	6.973	6.716	6.626	225.262	203.52	216.008	211.25	214.235	212.534	213.816	34.05	30.968	32.739	32.061	32.488	32.239	32.428	986.028	1034.669	998.734	1012.763	1003.024	1006.211	1001.077	4307.872	0	1979.426	1091.271	1578.128	1261.027	1461.84	1.259	1.349	1.424	1.331	1.365	1.313	1.322	134.227	73.041
Cpd0975	1	EC50 (nM)_AP	Anabaena flos-aquae	123-2	5 D	8.188	0.337	4.719	0.522	3.102	0.218	2.582	115.635	103.431	114.161	106.164	113.362	107.389	113.08	123.69	42.279	84.002	65.329	75.561	67.116	71.658	712.031	799.539	704.52	737.875	685.442	691.989	654.733	643.2	424.587	579.066	393.496	560.682	379.302	550.383	0.183	0.2	0.13	0.236	0.093	0.2	0.05	67.306	40.069
Cpd0976	1	EC50 (nM)_AP	Skeletonema costatum	123-2	96 h	4.782	2.122	2.195	1.128	0.964	0.921	0.766	110.939	107.157	110.557	107.915	109.978	107.867	109.167	16.909	16.37	16.857	16.491	16.777	16.486	16.663	670.423	675.495	673.471	683.793	685.812	693.074	695.411	521.299	0	473.223	4.057	412.048	10.392	337.556	0.263	0.601	0.105	0.18	0.074	0.104	0.067	32.909	21.879
Cpd0977	1	EC50 (nM)_AP	Pseudokirchneriella subcapitata	123-2	5 D	7.118	2.329	3.526	2.159	2.889	1.932	2.632	117.595	113.424	116.219	113.757	115.944	113.966	115.964	24.037	20.251	21.763	21.076	21.206	21.054	21.031	864.596	879.902	873.826	881.711	879.353	884.166	880.765	1161.389	0	526.31	214.118	368.963	252.448	318.68	0.286	0.17	0.246	0.129	0.272	0.137	0.29	32.909	20.069
Cpd0978	1	EC50 (nM)_AP	Navicula pelliculosa	123-2	96 h	43.006	20.592	29.84	21.698	25.683	21.486	23.826	477.79	456.11	467.457	458.918	465.36	459.599	464.497	72.843	69.749	71.373	70.153	71.074	70.251	70.951	3280.145	3388.883	3326.045	3378.005	3353.524	3385.035	3370.869	2371.073	0	992.265	183.604	730.949	215.589	648.054	0.597	1.378	1.031	1.373	1.121	1.34	1.127	165.67	102.34
Cpd0979	1	EC50 (nM)_AP	Lemna gibba	123-2	7 D	4.645	-1.066	2.38	-0.329	1.092	-0.125	0.66	95.65	93.665	94.932	93.953	94.184	93.679	93.747	26.75	20.846	22.508	20.029	21.272	19.973	20.743	937.297	948.259	945.952	959.038	961.959	965.383	966.608	2061.277	524.881	1274.029	390.943	919.742	387.812	721.888	0.178	0.105	0.08	0.048	0.03	0.016	0.001	30.317	24.43
Cpd0980	1	EC50 (nM)_AP	Anabaena flos-aquae	123-2	5 D	13.607	4.38	6.63	2.331	3.087	1.87	2.148	255.638	240.888	252.12	242.755	251.022	244.114	250.748	50.837	52.137	49.605	51.042	49.397	50.439	49.217	2161.967	2228.814	2165.211	2252.263	2208.035	2266.62	2231.737	2575.105	940.891	1908.637	965.02	1697.709	1041.439	1578.982	1.11	0.177	0.407	0.204	0.356	0.275	0.372	138.285	90.413
Cpd0981	1	EC50 (nM)_AP	Skeletonema costatum	123-2	96 h	19.323	1.855	9.349	2.485	4.131	3.066	3.236	191.477	187.699	184.579	184.098	183.492	183.141	183.275	72.13	35.553	44.498	38.611	39.036	37.961	37.826	1487.388	1546.195	1557.18	1588.6	1590.964	1598.317	1599.52	632.157	0	282.001	43.661	155.748	67.614	115.884	0.096	0.88	0.09	0.367	0.187	0.227	0.193	59.168	46.053
Cpd0982	1	EC50 (nM)_AP	Skeletonema costatum	123-2	96 h	10.105	5.718	7.039	4.687	5.775	3.859	4.597	194.603	176.796	189.567	177.411	184.468	178.376	181.304	37.073	29.227	32.663	29.852	31.072	30.048	30.455	1028.973	1054.068	1042.778	1072.332	1073.673	1094.658	1099.162	428.419	0	255.023	48.607	192.03	78.26	156.933	1.018	0.347	0.251	0.254	0.165	0.191	0.15	97.065	54.802
Cpd0983	1	EC50 (nM)_AP	Anabaena flos-aquae	123-2	5 D	13.875	2.042	7.834	0.975	3.288	0.856	1.737	115.4	111.344	114.745	113.772	115.283	114.076	115.383	23.531	20.571	21.423	20.586	20.959	20.663	20.989	561.996	586.26	572.162	586.065	585.528	590.427	591.278	1616.041	95.069	1187.125	363.579	976.722	499.79	877.408	0.543	1.835	0.288	0.728	0.199	0.363	0.173	63.226	51.002
Cpd0984	1	EC50 (nM)_AP	Navicula pelliculosa	123-2	5 D	16.475	4.375	10.669	4.37	8.114	4.17	6.716	140.432	137.249	139.405	138.285	138.34	137.637	137.525	28.622	23.561	25.922	23.759	24.034	23.552	23.513	923.24	950.01	949.96	978.103	982.705	996.56	998.209	387.075	0	229.233	5.619	169.224	20.247	125.008	0.84	-0.23	0.743	0.088	0.638	0.086	0.554	42.894	30.694
Cpd0985	1	EC50 (nM)_AP	Anabaena flos-aquae	123-2	5 D	16.02	1.613	10.257	2.452	8.318	2.901	6.681	127.581	124.366	126.6	125.619	125.392	124.978	124.631	32.75	24.205	27.817	24.708	25.618	24.868	25.274	983.282	1025.093	1011.558	1040.569	1037.253	1057.488	1058.216	1184.573	0	457.09	20.083	322.876	85.728	264.725	0.84	-0.23	0.755	0.155	0.57	0.128	0.486	42.894	30.694
Cpd0986	1	EC50 (nM)_AP	Skeletonema costatum	123-2	7 D	13.737	-1.736	7.088	-1.41	4.12	-0.592	3.368	118.635	113.695	116.154	112.478	115.389	112.623	115.154	36.229	34.355	33.863	33.905	32.996	32.785	32.024	780.984	818.176	807.526	826.104	819.11	827.844	822.859	2021.673	630.871	1327.758	581.058	1076.995	540.064	946.502	0.003	-0.095	0.02	-0.066	0.017	-0.06	0.012	35.501	24.358
Cpd0987	1	EC50 (nM)_AP	Skeletonema costatum	123-2	96 h	15.839	11.583	11.828	8.655	8.572	6.361	6.21	92.757	90.882	93.317	92.052	94.55	93.356	95.564	20.262	16.794	18.95	17.518	19.132	17.861	19.394	505.459	514.139	511.005	526.216	529.642	540.968	543.741	941.973	0	666.479	0	604.58	0	581.185	0.262	0.462	0.403	0.419	0.418	0.454	0.431	21.075	15.3
Cpd0988	1	EC50 (nM)_AP	Skeletonema costatum	123-2	96 h	19.636	-1.214	5.136	1.18	2.009	1.151	1.27	169.295	163.641	169.563	167.261	170.247	168.614	170.498	43.921	35.478	38.949	35.072	37.22	35.062	36.692	1090.335	1146.925	1091.623	1110.649	1095.063	1099.494	1094.177	2999.96	326.758	1850.674	709.763	1596.381	876.353	1494.521	0.562	0.83	0.231	0.253	0.141	0.088	0.133	84.301	67.604
Cpd0989	1	EC50 (nM)_AP	Pseudokirchneriella subcapitata	123-2	5 D	6.474	3.209	3.368	2.585	2.671	2.35	2.442	170.499	168.056	169.256	168.494	168.969	168.572	168.876	33.153	27.774	29.37	28.429	28.606	28.406	28.424	1284.732	1291.668	1270.014	1266.345	1262.961	1260.342	1261.281	922.573	42.365	722.055	69.782	619.606	93.713	552.382	1.224	0.178	0.383	0.108	0.206	0.075	0.131	46.952	36.714
Cpd0990	1	EC50 (nM)_AP	Pseudokirchneriella subcapitata	123-2	5 D	9.112	5.446	4.534	3.569	3.175	2.782	2.684	195.44	184.471	192.764	187.469	191.637	188.281	191	36.945	30.332	32.939	31.322	32.036	31.382	31.738	1128.98	1154.094	1136.392	1147.821	1145.057	1151.885	1151.843	885.775	0	574.498	78.77	458.749	108.085	392.719	0.711	-0.043	0.09	-0.045	-0.019	-0.043	-0.032	78.395	46.176
Cpd0991	1	EC50 (nM)_AP	Lemna gibba	123-2	7 D	7.867	3.509	4.739	3.113	3.953	2.894	3.552	141.323	136.803	138.156	137.039	137.293	137.066	137.009	35.92	25.181	28.156	26.319	26.902	26.57	26.683	1005.405	1028.59	1011.926	1018.908	1017.141	1022.891	1024.968	275.65	0	165.507	15.399	120.227	29.331	97.899	1.633	0.301	0.36	0.159	0.109	0.088	0.03	50.288	34.263
Cpd0992	1	EC50 (nM)_AP	Pseudokirchneriella subcapitata	123-2	96 h	11.994	8.894	7.795	6.719	5.851	5.079	4.641	86.254	84.38	86.515	85.551	87.733	86.44	88.559	19.262	15.794	18.187	16.006	18.091	16.223	18.139	514.303	522.088	517.786	529.26	528.891	538.097	537.082	941.973	0	666.479	0	612.201	0	580.973	0.262	0.462	0.25	0.43	0.302	0.447	0.343	21.075	15.3
Cpd0993	1	EC50 (nM)_AP	Anabaena flos-aquae	123-2	5 D	5.7	3.756	2.619	2.129	1.331	0.877	0.568	99.443	92.654	98.733	94.825	97.437	95.802	96.711	42.761	23.399	36.87	24.253	33.808	25.434	31.718	831.485	896.103	843.477	891.249	866.68	892.606	878.948	1214.995	303.345	774.322	266.748	671.316	305.829	617.354	0.55	0.344	0.176	0.23	0.222	0.146	0.196	60.274	37.357
Cpd0994	1	EC50 (nM)_AP	Navicula pelliculosa	123-2	96 h	19.323	1.855	9.349	2.485	4.131	3.066	3.236	191.477	187.699	184.579	184.098	183.492	183.141	183.275	72.13	35.553	44.498	38.611	39.036	37.961	37.826	1487.388	1546.195	1557.18	1588.6	1590.964	1598.317	1599.52	632.157	0	282.001	43.661	155.748	67.614	115.884	0.096	0.88	0.09	0.367	0.187	0.227	0.193	59.168	46.053
Cpd0995	1	EC50 (nM)_AP	Anabaena flos-aquae	123-2	5 D	8.027	3.626	4.473	2.178	2.161	1.024	1.256	117.985	112.249	116.815	112.283	116.951	112.423	116.872	17.763	16.98	17.592	16.973	17.611	16.988	17.6	412.712	419.639	415.114	427.901	421.124	430.046	422.929	1676.138	95.069	1286.611	273.187	1227.569	326.134	1216.176	0.584	0.331	0.489	0.176	0.436	0.124	0.403	72.467	52.354
Cpd0996	1	EC50 (nM)_AP	Pseudokirchneriella subcapitata	123-2	96 h	15.839	11.583	11.828	8.655	8.572	6.361	6.21	92.757	90.882	93.317	92.052	94.55	93.356	95.564	20.262	16.794	18.95	17.518	19.132	17.861	19.394	505.459	514.139	511.005	526.216	529.642	540.968	543.741	941.973	0	666.479	0	604.58	0	581.185	0.262	0.462	0.403	0.419	0.418	0.454	0.431	21.075	15.3
Cpd0997	1	EC50 (nM)_AP	Pseudokirchneriella subcapitata	123-2	96 h	19.323	1.855	9.349	2.485	4.131	3.066	3.236	191.477	187.699	184.579	184.098	183.492	183.141	183.275	72.13	35.553	44.498	38.611	39.036	37.961	37.826	1487.388	1546.195	1557.18	1588.6	1590.964	1598.317	1599.52	632.157	0	282.001	43.661	155.748	67.614	115.884	0.096	0.88	0.09	0.367	0.187	0.227	0.193	59.168	46.053
Cpd0998	1	EC50 (nM)_AP	Pseudokirchneriella subcapitata	123-2	96 h	4.814	1.263	2.912	0.919	1.655	0.634	0.963	151.861	137.239	148.656	137.462	145.023	137.881	141.871	23.273	21.019	22.772	21.047	22.205	21.104	21.713	839.284	848.595	845.413	860.187	857.333	867.182	864.83	985.674	0	571.476	17.487	474.694	46.017	419.041	0.245	0.444	0.073	0.269	0.051	0.138	0.04	73.831	39.087
Cpd0999	1	EC50 (nM)_AP	Skeletonema costatum	123-2	5 D	9.005	1.717	5.823	1.341	3.655	1.236	2.988	229.948	222.826	225.405	222.38	223.81	222.134	223.153	34.952	33.963	34.309	33.893	34.083	33.855	33.99	1467.384	1476.748	1478.425	1494.243	1498.199	1504.029	1505.495	1530.425	110.768	978.307	155.213	779.406	177.339	659.853	0.348	0.332	0.142	0.204	0.095	0.141	0.077	86.893	62.474
Cpd1000	1	EC50 (nM)_AP	Skeletonema costatum	123-2	5 D	10.896	4.069	7.038	4.541	5.696	4.19	4.952	160.087	155.702	157.413	156.767	156.866	156.7	156.654	31.567	25.898	27.578	26.644	26.759	26.564	26.515	1213.617	1265.554	1225.184	1241.969	1236.396	1243.256	1241.2	765.862	42.365	399.895	82.838	323.402	107.013	284.892	1.333	0.253	0.52	0.381	0.385	0.366	0.366	49.544	35.414
Cpd1001	1	EC50 (nM)_AP	Anabaena flos-aquae	123-2	96 h	19.323	1.855	9.349	2.485	4.131	3.066	3.236	191.477	187.699	184.579	184.098	183.492	183.141	183.275	72.13	35.553	44.498	38.611	39.036	37.961	37.826	1487.388	1546.195	1557.18	1588.6	1590.964	1598.317	1599.52	632.157	0	282.001	43.661	155.748	67.614	115.884	0.096	0.88	0.09	0.367	0.187	0.227	0.193	59.168	46.053
Cpd1002	1	EC50 (nM)_AP	Lemna gibba	123-2	5 D	6.418	4.138	3.913	2.941	2.632	2.001	2.048	169.858	160.988	169.359	161.807	168.596	162.128	167.421	25.818	24.574	25.753	24.687	25.645	24.73	25.477	881.984	890.914	878.678	894.836	888.173	901.766	897.012	1042.597	0	849.624	18.732	707.055	43.17	578.583	0.526	-0.106	0.227	0.087	0.272	0.172	0.305	65.818	39.04
Cpd1003	1	EC50 (nM)_AP	Skeletonema costatum	123-2	96 h	14.25	5.661	8.883	4.168	6.407	2.969	4.737	122.713	115.806	121.497	118.084	121.904	118.5	122.491	46.401	27.058	36.042	32.23	35.629	32.474	35.918	998.23	1071.282	1021.353	1052.529	1033.439	1061.456	1042.724	941.973	0	660.877	0	514.953	0	455.421	1.399	0.201	0.92	0.344	0.825	0.302	0.762	51.032	29.117
Cpd1004	1	EC50 (nM)_AP	Anabaena flos-aquae	123-2	5 D	11.393	6.259	7.278	3.944	4.823	2.112	2.757	108.214	104.257	107.943	106.363	108.477	107.755	108.852	23.513	17.935	20.027	18.892	19.376	19.151	19.387	574.321	596.323	588.481	609.956	611.002	625.211	625.317	787.898	166.152	468.542	323.547	411.55	368.722	394.54	1.543	0.318	1.068	0.501	1.119	0.773	1.087	56.194	40.764
Cpd1005	1	EC50 (nM)_AP	Skeletonema costatum	123-2	96 h	10.466	6.697	5.536	3.07	2.379	1.469	1.397	153.148	148.731	152.766	149.602	152.445	150.244	152.24	35.47	27.782	30.914	28.762	30.751	29.389	30.541	1381.486	1391.804	1376.614	1405.887	1400.022	1413.955	1406.576	2907.938	0	1594.518	273.56	1309.207	447.673	1177.655	0.56	0.418	0.376	0.141	0.245	0.096	0.175	48.8	33.065
Cpd1006	1	EC50 (nM)_AP	Skeletonema costatum	123-2	96 h	9.275	3.695	4.869	3.177	3.76	2.805	3.05	206.744	198.291	202.815	199.902	201.523	200.013	200.722	45.829	34.528	37.968	35.857	36.44	35.949	36.127	1501.479	1535.897	1514.15	1532.923	1529.629	1542.118	1542.299	612.188	42.365	397.988	97.948	329.208	124.315	286.091	1.942	0.243	0.676	0.29	0.354	0.22	0.224	83.197	56.167
Cpd1007	1	EC50 (nM)_AP	Navicula pelliculosa	123-2	5 D	7.175	3.664	3.412	2.72	2.5	2.011	1.925	208.291	186.251	202.44	186.133	197.347	187.236	193.956	38.092	37.073	36.529	35.897	35.372	35.426	34.828	1351.49	1400.977	1364.308	1417.875	1392.744	1434.905	1417.291	1283.191	522.603	741.401	387.682	609.431	355.789	534.146	0.075	0.151	0.082	0.088	0.05	0.042	0.027	104.097	54.614
Cpd1008	1	EC50 (nM)_AP	Pseudokirchneriella subcapitata	123-2	96 h	3.038	-0.225	1.636	-0.008	0.961	-0.001	0.685	96.975	95.791	97.373	96.342	97.52	96.568	97.497	33.103	22.931	28.513	22.682	26.638	22.703	25.803	1161.992	1162.062	1133.578	1133.436	1116.522	1116.969	1107.065	2809.794	0	2307.701	66.094	2035.679	131.917	1852.147	0.036	0.025	0.078	-0.029	0.076	-0.044	0.067	18.483	13.566
Cpd1009	1	EC50 (nM)_AP	Skeletonema costatum	123-2	96 h	4.814	1.263	2.912	0.919	1.655	0.634	0.963	151.861	137.239	148.656	137.462	145.023	137.881	141.871	23.273	21.019	22.772	21.047	22.205	21.104	21.713	839.284	848.595	845.413	860.187	857.333	867.182	864.83	985.674	0	571.476	17.487	474.694	46.017	419.041	0.245	0.444	0.073	0.269	0.051	0.138	0.04	73.831	39.087
Cpd1010	1	EC50 (nM)_AP	Anabaena flos-aquae	123-2	5 D	10.275	3.543	4.341	2.551	2.671	1.853	2.038	243.205	215.446	233.543	217.597	228.437	218.958	225.687	44.539	35.163	39.356	36.112	37.935	36.321	37.378	1266.262	1317.123	1289.71	1318.853	1309.51	1331.53	1326.589	916.423	26.698	551.705	103.381	418.022	119.709	356.029	1.129	0.076	0.205	0.065	-0.032	0.048	-0.098	139.165	74.769
Cpd1011	1	EC50 (nM)_AP	Navicula pelliculosa	123-2	5 D	8.027	3.626	4.473	2.178	2.161	1.024	1.256	117.985	112.249	116.815	112.283	116.951	112.423	116.872	17.763	16.98	17.592	16.973	17.611	16.988	17.6	412.712	419.639	415.114	427.901	421.124	430.046	422.929	1676.138	95.069	1286.611	273.187	1227.569	326.134	1216.176	0.584	0.331	0.489	0.176	0.436	0.124	0.403	72.467	52.354
Cpd1012	1	EC50 (nM)_AP	Anabaena flos-aquae	123-2	5 D	6.205	0.559	2.162	0.405	1.014	0.582	0.795	213.916	192.434	201.997	196.86	199.98	197.586	199.842	38.757	37.222	36.29	36.724	35.903	36.528	36.026	1383.451	1433.099	1393.97	1424.514	1410.193	1429.913	1421.68	1400.812	541.946	1040.075	674.12	887.197	702.314	812.308	1.204	-0.17	0.216	-0.048	0.087	0.038	0.066	129.23	76.166
Cpd1013	1	EC50 (nM)_AP	Skeletonema costatum	123-2	5 D	5.7	3.756	2.619	2.129	1.331	0.877	0.568	99.443	92.654	98.733	94.825	97.437	95.802	96.711	42.761	23.399	36.87	24.253	33.808	25.434	31.718	831.485	896.103	843.477	891.249	866.68	892.606	878.948	1214.995	303.345	774.322	266.748	671.316	305.829	617.354	0.55	0.344	0.176	0.23	0.222	0.146	0.196	60.274	37.357
Cpd1014	1	EC50 (nM)_AP	Lemna gibba	123-2	14 D	8.422	3.051	4.827	2.022	2.478	1.627	1.609	142.863	127.054	139.181	127.616	134.397	128.068	130.873	22.001	19.469	21.41	19.558	20.646	19.634	20.086	548.863	573.314	553.59	574.425	569.421	580.882	580.731	446.603	0	333.428	6.891	282.031	13.341	237.898	0.555	1.262	0.367	0.848	0.302	0.661	0.265	77.838	44.019
Cpd1015	1	EC50 (nM)_AP	Lemna gibba	123-2	14 D	3.597	-0.878	0.192	0.004	0.021	0	-0.001	100.777	90.589	93.57	93.332	93.354	93.35	93.35	51.339	24.614	31.732	30.784	30.872	30.79	30.786	974.133	1068.435	1033.703	1035.719	1035.185	1034.987	1034.832	409.253	0	102.313	31.481	38.07	25.939	25.306	3.325	-0.541	0.407	0.228	0.245	0.224	0.223	61.762	30.664
Cpd1016	1	EC50 (nM)_AP	Lemna gibba	123-2	7 D	19.323	1.855	9.349	2.485	4.131	3.066	3.236	191.477	187.699	184.579	184.098	183.492	183.141	183.275	72.13	35.553	44.498	38.611	39.036	37.961	37.826	1487.388	1546.195	1557.18	1588.6	1590.964	1598.317	1599.52	632.157	0	282.001	43.661	155.748	67.614	115.884	0.096	0.88	0.09	0.367	0.187	0.227	0.193	59.168	46.053
Cpd1017	1	EC50 (nM)_AP	Pseudokirchneriella subcapitata	123-2	14 D	19.523	12.663	12.011	10.437	9.536	8.586	7.957	161.941	157.165	160.355	157.102	160.271	157.493	160.422	30.811	27.068	29.584	26.943	29.101	26.797	28.585	1035.349	1062.121	1053.295	1090.787	1082.415	1114.316	1100.505	1452.774	111.037	638.258	57.832	525.161	60.634	479.334	0.125	0.179	0.303	0.291	0.326	0.271	0.292	44.742	30.909
Cpd1018	1	EC50 (nM)_AP	Pseudokirchneriella subcapitata	123-2	5 D	8.969	6.729	7.804	6.619	7.018	6.151	6.27	121.352	117.799	121.143	118.451	121.134	119.129	121.197	18.494	18.011	18.468	18.098	18.467	18.194	18.478	669.148	679.202	667.675	677.411	671.169	678.321	674.361	580.827	0	474.672	7.236	401.581	15.767	341.024	0.523	0.018	0.421	0.236	0.45	0.334	0.474	30.317	18.53
Cpd1019	-1	EC50 (nM)_AP	Lemna gibba	123-2	14 D	14.014	4.264	10.679	2.255	8.028	0.93	6.165	134.9	129.077	134.274	131.166	135.131	132.335	136.279	20.349	19.547	20.261	19.833	20.382	19.994	20.545	706.112	749.671	715.025	754.277	730.888	759.659	738.966	1578.296	139.104	832.323	388.522	647.484	418.37	614.784	0.954	-0.001	0.852	0.035	1.001	0.106	1.093	69.875	51.021
Cpd1020	-1	EC50 (nM)_AP	Skeletonema costatum	123-2	96 h	10.688	5.444	5.267	2.735	2.199	1.162	0.943	144.674	132.462	141.177	134.209	140.636	134.493	140.555	55.6	39.899	43.621	43.38	43.168	43.946	43.012	963.221	1022.196	993.654	1027.124	1019.475	1043.279	1032.824	1547.735	686.255	1096.635	575.749	995.867	533.051	910.355	1.587	-0.179	0.26	0.042	0.119	0.078	0.091	74.699	42.683
Cpd1021	-1	EC50 (nM)_AP	Pseudokirchneriella subcapitata	123-2	5 D	13.607	4.38	6.63	2.331	3.087	1.87	2.148	255.638	240.888	252.12	242.755	251.022	244.114	250.748	50.837	52.137	49.605	51.042	49.397	50.439	49.217	2161.967	2228.814	2165.211	2252.263	2208.035	2266.62	2231.737	2575.105	940.891	1908.637	965.02	1697.709	1041.439	1578.982	1.11	0.177	0.407	0.204	0.356	0.275	0.372	138.285	90.413
Cpd1022	-1	EC50 (nM)_AP	Lemna gibba	123-2	7 D	6.962	1.887	3.067	1.263	1.947	1.05	1.555	207.424	184.123	200.048	192.579	196.318	193.175	194.121	46.288	32.51	37.814	34.964	36.058	35.292	35.525	1041.108	1075.119	1048.267	1058.313	1056.277	1064.523	1068.904	441.802	42.365	325.979	70.735	283.413	92.68	252.928	2.027	0.112	0.668	0.12	0.327	0.085	0.208	122.891	68.861
Cpd1023	-1	EC50 (nM)_AP	Anabaena flos-aquae	123-2	5 D	16.746	8.106	10.422	6.908	6.791	5.572	4.8	138.664	135.516	138.432	136.218	139.03	137.254	139.876	20.989	20.547	20.945	20.65	21.029	20.802	21.148	810.616	834.422	821.041	841.462	836.843	848.964	847.434	767.032	0	576.054	0	531.186	0	515.907	1.047	1.431	0.973	1.293	0.997	1.169	1.058	60.634	49.334
Cpd1024	-1	EC50 (nM)_AP	Lemna gibba	123-2	5 D	11.393	6.259	7.278	3.944	4.823	2.112	2.757	108.214	104.257	107.943	106.363	108.477	107.755	108.852	23.513	17.935	20.027	18.892	19.376	19.151	19.387	574.321	596.323	588.481	609.956	611.002	625.211	625.317	787.898	166.152	468.542	323.547	411.55	368.722	394.54	1.543	0.318	1.068	0.501	1.119	0.773	1.087	56.194	40.764
Cpd1025	-1	EC50 (nM)_AP	Anabaena flos-aquae	123-2	5 D	12.732	5.82	8.946	3.872	6.531	2.328	3.922	114.716	110.551	114.512	112.612	115.171	114.265	115.756	24.513	18.908	21.036	19.858	20.395	20.137	20.437	625.813	654.527	638.545	666.151	662.032	682.853	680.926	787.898	166.152	454.266	320.36	403.294	363.74	389.828	1.543	0.144	1.159	0.352	1.211	0.727	1.2	56.194	40.118
Cpd1026	-1	EC50 (nM)_AP	Anabaena flos-aquae	123-2	96 h	14.014	4.264	10.679	2.255	8.028	0.93	6.165	134.9	129.077	134.274	131.166	135.131	132.335	136.279	20.349	19.547	20.261	19.833	20.382	19.994	20.545	706.112	749.671	715.025	754.277	730.888	759.659	738.966	1578.296	139.104	832.323	388.522	647.484	418.37	614.784	0.954	-0.001	0.852	0.035	1.001	0.106	1.093	69.875	51.021
Cpd1027	-1	EC50 (nM)_AP	Navicula pelliculosa	123-2	96 h	10.113	5.965	5.887	3.048	3.006	1.309	1.687	125.911	112.847	124.708	115.503	123.644	115.888	122.971	59.953	39.215	53.133	46.727	53.088	49.294	53.222	795.228	882.862	807.598	864.052	823.122	858.013	822.378	1381.583	630.871	1040.246	531.089	979.173	503.515	957.76	0.557	0.255	0.335	0.348	0.283	0.303	0.194	75.443	40.818
Cpd1028	-1	EC50 (nM)_AP	Skeletonema costatum	123-2	5 D	14.104	4.839	8.474	3.657	5.571	3.465	4.358	133.929	130.955	132.773	131.557	131.477	130.873	130.482	27.622	22.588	24.902	22.726	22.994	22.529	22.45	854.769	870.17	884.069	911.483	920.295	928.991	931.984	387.075	0	243.484	0.362	200.69	2.42	159.186	0.84	-0.143	0.499	0.213	0.368	0.208	0.295	42.894	31.34
Cpd1029	-1	EC50 (nM)_AP	Pseudokirchneriella subcapitata	123-2	96 h	9.275	3.695	4.869	3.177	3.76	2.805	3.05	206.744	198.291	202.815	199.902	201.523	200.013	200.722	45.829	34.528	37.968	35.857	36.44	35.949	36.127	1501.479	1535.897	1514.15	1532.923	1529.629	1542.118	1542.299	612.188	42.365	397.988	97.948	329.208	124.315	286.091	1.942	0.243	0.676	0.29	0.354	0.22	0.224	83.197	56.167
Cpd1030	-1	EC50 (nM)_AP	Pseudokirchneriella subcapitata	123-2	5 D	2.901	-0.844	0.403	-0.077	0.163	-0.01	0.12	110.446	103.186	105.733	104.26	105.378	104.534	105.339	45.572	24.34	29.943	27.723	28.189	27.598	27.657	1059.827	1116.889	1088.872	1084.176	1071.876	1064.825	1055.884	1131.928	0	848.946	0	653.035	19.743	527.107	2.697	-0.458	0.487	0.126	0.275	0.16	0.231	58.426	33.711
Cpd1031	-1	EC50 (nM)_AP	Pseudokirchneriella subcapitata	123-2	5 D	10.07	1.605	6.236	-0.525	4.645	-1.319	3.682	64.309	65.956	64.122	64.992	63.936	64.501	63.799	21.975	15.382	20.736	16.618	20.562	17.247	20.608	591.036	617.216	595.021	612.978	606.565	617.168	615.652	1690.853	0	1327.367	0	1230.615	0	1203.65	0.262	0.74	-0.055	0.515	-0.124	0.475	-0.14	18.483	22.287
Cpd1032	-1	EC50 (nM)_AP	Lemna gibba	123-2	14 D	10.055	6.699	5.611	4.016	3.115	1.897	1.597	101.711	97.962	101.374	100.113	101.784	101.245	101.949	22.513	16.963	19.018	17.927	18.357	18.164	18.337	523.26	538.627	538.804	554.246	560.399	568.246	570.482	787.898	166.152	482.817	326.735	419.819	373.714	399.314	1.543	0.492	0.976	0.65	1.028	0.819	0.974	56.194	41.41
Cpd1033	-1	EC50 (nM)_AP	Skeletonema costatum	123-2	5 D	9.974	3.332	5.535	2.016	4.018	1.177	2.963	167.729	157.318	165.491	158.574	165.48	159.416	165.686	39.829	28.26	32.214	29.52	30.974	29.789	30.729	1162.013	1200.429	1165.281	1196.29	1180.658	1204.943	1193.337	1039.871	0	701.465	11.459	626.009	51.558	567.813	2.116	-0.04	0.92	-0.014	0.737	0.017	0.694	83.197	50.481
Cpd1034	-1	EC50 (nM)_AP	Anabaena flos-aquae	123-2	96 h	3.038	-0.225	1.636	-0.008	0.961	-0.001	0.685	96.975	95.791	97.373	96.342	97.52	96.568	97.497	33.103	22.931	28.513	22.682	26.638	22.703	25.803	1161.992	1162.062	1133.578	1133.436	1116.522	1116.969	1107.065	2809.794	0	2307.701	66.094	2035.679	131.917	1852.147	0.036	0.025	0.078	-0.029	0.076	-0.044	0.067	18.483	13.566
Cpd1035	-1	EC50 (nM)_AP	Lemna gibba	123-2	14 D	11.284	1.821	7.863	0.325	5.844	-0.231	4.645	110.658	103.849	109.381	105.344	110.13	105.86	110.63	23.982	17.976	20.148	18.992	19.85	19.302	19.855	707.137	760.268	721.095	750.676	725.746	751.726	730.161	737.988	0	487.075	0	403.58	0	370.735	1.189	-0.158	0.875	-0.443	0.889	-0.459	0.915	52.136	30.791
Cpd1036	-1	EC50 (nM)_AP	Skeletonema costatum	123-2	5 D	11.284	1.821	7.863	0.325	5.844	-0.231	4.645	110.658	103.849	109.381	105.344	110.13	105.86	110.63	23.982	17.976	20.148	18.992	19.85	19.302	19.855	707.137	760.268	721.095	750.676	725.746	751.726	730.161	737.988	0	487.075	0	403.58	0	370.735	1.189	-0.158	0.875	-0.443	0.889	-0.459	0.915	52.136	30.791
Cpd1037	-1	EC50 (nM)_AP	Pseudokirchneriella subcapitata	123-2	5 D	6.418	4.138	3.913	2.941	2.632	2.001	2.048	169.858	160.988	169.359	161.807	168.596	162.128	167.421	25.818	24.574	25.753	24.687	25.645	24.73	25.477	881.984	890.914	878.678	894.836	888.173	901.766	897.012	1042.597	0	849.624	18.732	707.055	43.17	578.583	0.526	-0.106	0.227	0.087	0.272	0.172	0.305	65.818	39.04
Cpd1038	-1	EC50 (nM)_AP	Skeletonema costatum	123-2	96 h	7.291	5.913	5.335	4.794	4.063	3.585	2.951	128.045	119.314	126.661	121.23	126.079	122.974	125.414	47.176	27.523	45.839	28.302	43.311	28.721	39.956	1232.908	1309.626	1214.457	1278.304	1203.658	1240.258	1192.147	1233.357	68.31	527.193	235.543	406.917	263.484	355.338	0.97	1.403	0.743	1.08	0.652	0.728	0.505	62.866	36.057
Cpd1039	-1	EC50 (nM)_AP	Pseudokirchneriella subcapitata	123-2	96 h	9.09	3.151	4.465	2.471	2.256	1.81	1.673	258.513	245.494	249.296	248.089	247.884	247.533	247.34	46.527	39.54	41.482	40.56	40.598	40.433	40.393	1637.546	1663.267	1663.96	1682.247	1691.751	1700.443	1705.443	1063.808	300.906	547.742	396.843	435.348	382.687	388.837	1.182	0.193	0.169	0.045	-0.072	-0.071	-0.119	121.96	85.502
Cpd1040	-1	EC50 (nM)_AP	Anabaena flos-aquae	123-2	5 D	8.422	3.051	4.827	2.022	2.478	1.627	1.609	142.863	127.054	139.181	127.616	134.397	128.068	130.873	22.001	19.469	21.41	19.558	20.646	19.634	20.086	548.863	573.314	553.59	574.425	569.421	580.882	580.731	446.603	0	333.428	6.891	282.031	13.341	237.898	0.555	1.262	0.367	0.848	0.302	0.661	0.265	77.838	44.019
Cpd1041	-1	EC50 (nM)_AP	Anabaena flos-aquae	123-2	5 D	11.498	1.739	5.091	1.781	2.689	1.612	1.865	295.274	263.256	285.452	264.367	278.374	265.365	273.395	51.31	48.101	49.006	47.389	47.998	47.392	47.807	1764.507	1817.672	1786.719	1863.625	1841.732	1897.659	1885.587	1571.198	541.946	1138.398	562.825	981.829	574.875	900.006	1.013	0.21	0.312	0.243	0.329	0.218	0.335	184.578	107.242
Cpd1042	-1	EC50 (nM)_AP	Pseudokirchneriella subcapitata	123-2	96 h	11.393	6.259	7.278	3.944	4.823	2.112	2.757	108.214	104.257	107.943	106.363	108.477	107.755	108.852	23.513	17.935	20.027	18.892	19.376	19.151	19.387	574.321	596.323	588.481	609.956	611.002	625.211	625.317	787.898	166.152	468.542	323.547	411.55	368.722	394.54	1.543	0.318	1.068	0.501	1.119	0.773	1.087	56.194	40.764
Cpd1043	-1	EC50 (nM)_AP	Navicula pelliculosa	123-2	5 D	11.678	1.035	7.379	0.853	4.153	0.513	2.666	107.476	104.463	106.328	106.89	107.049	107.315	107.65	22.342	19.557	20.254	19.22	19.615	19.007	19.51	754.543	801.914	772.725	798.781	787.729	801.524	792.011	1924.552	214.253	1019.528	603.622	779.071	616.411	708.395	0.449	0.245	0.085	-0.021	0.073	-0.018	0.113	48.8	38.628
Cpd1044	-1	EC50 (nM)_AP	Lemna gibba	123-2	14 D	15.103	4.551	7.809	1.418	4.283	0.445	2.683	113.979	111.733	114.107	113.465	114.319	113.962	114.428	23.342	19.42	21.357	20.676	21.247	21.171	21.345	809.758	856.418	814.107	845.631	838.314	855.018	853.79	1576.405	110.768	1082.077	200.226	973.624	269.036	914.223	0.56	1.12	0.27	0.353	0.163	0.225	0.121	48.8	40.195
Cpd1045	-1	EC50 (nM)_AP	Navicula pelliculosa	123-2	5 D	13.875	2.042	7.834	0.975	3.288	0.856	1.737	115.4	111.344	114.745	113.772	115.283	114.076	115.383	23.531	20.571	21.423	20.586	20.959	20.663	20.989	561.996	586.26	572.162	586.065	585.528	590.427	591.278	1616.041	95.069	1187.125	363.579	976.722	499.79	877.408	0.543	1.835	0.288	0.728	0.199	0.363	0.173	63.226	51.002
Cpd1046	-1	EC50 (nM)_AP	Skeletonema costatum	123-2	48 h	7.291	5.913	5.335	4.794	4.063	3.585	2.951	128.045	119.314	126.661	121.23	126.079	122.974	125.414	47.176	27.523	45.839	28.302	43.311	28.721	39.956	1232.908	1309.626	1214.457	1278.304	1203.658	1240.258	1192.147	1233.357	68.31	527.193	235.543	406.917	263.484	355.338	0.97	1.403	0.743	1.08	0.652	0.728	0.505	62.866	36.057
Cpd1047	-1	EC50 (nM)_AP	Anabaena flos-aquae	123-2	5 D	11.284	1.821	7.863	0.325	5.844	-0.231	4.645	110.658	103.849	109.381	105.344	110.13	105.86	110.63	23.982	17.976	20.148	18.992	19.85	19.302	19.855	707.137	760.268	721.095	750.676	725.746	751.726	730.161	737.988	0	487.075	0	403.58	0	370.735	1.189	-0.158	0.875	-0.443	0.889	-0.459	0.915	52.136	30.791
Cpd1048	-1	EC50 (nM)_AP	Skeletonema costatum	123-2	96 h	43.006	20.592	29.84	21.698	25.683	21.486	23.826	477.79	456.11	467.457	458.918	465.36	459.599	464.497	72.843	69.749	71.373	70.153	71.074	70.251	70.951	3280.145	3388.883	3326.045	3378.005	3353.524	3385.035	3370.869	2371.073	0	992.265	183.604	730.949	215.589	648.054	0.597	1.378	1.031	1.373	1.121	1.34	1.127	165.67	102.34
Cpd1049	-1	EC50 (nM)_AP	Anabaena flos-aquae	123-2	5 D	5.668	2.649	2.461	1.654	1.481	1.35	1.246	99.569	93.7	97.443	95.612	96.888	95.685	96.45	29.56	18.627	21.939	20.809	20.907	20.589	20.62	645.504	674.79	657.291	666.862	665.38	671.3	671.786	436.106	0	284.549	7.236	236.021	13.852	195.872	1.592	-0.155	0.324	0.174	0.146	0.119	0.068	41.046	22.466
Cpd1050	-1	EC50 (nM)_AP	Lemna gibba	123-2	14 D	5.668	2.649	2.461	1.654	1.481	1.35	1.246	99.569	93.7	97.443	95.612	96.888	95.685	96.45	29.56	18.627	21.939	20.809	20.907	20.589	20.62	645.504	674.79	657.291	666.862	665.38	671.3	671.786	436.106	0	284.549	7.236	236.021	13.852	195.872	1.592	-0.155	0.324	0.174	0.146	0.119	0.068	41.046	22.466
Cpd1051	-1	EC50 (nM)_AP	Anabaena flos-aquae	123-2	5 D	7.175	3.664	3.412	2.72	2.5	2.011	1.925	208.291	186.251	202.44	186.133	197.347	187.236	193.956	38.092	37.073	36.529	35.897	35.372	35.426	34.828	1351.49	1400.977	1364.308	1417.875	1392.744	1434.905	1417.291	1283.191	522.603	741.401	387.682	609.431	355.789	534.146	0.075	0.151	0.082	0.088	0.05	0.042	0.027	104.097	54.614
Cpd1052	-1	EC50 (nM)_AP	Navicula pelliculosa	123-2	96 h	14.014	4.264	10.679	2.255	8.028	0.93	6.165	134.9	129.077	134.274	131.166	135.131	132.335	136.279	20.349	19.547	20.261	19.833	20.382	19.994	20.545	706.112	749.671	715.025	754.277	730.888	759.659	738.966	1578.296	139.104	832.323	388.522	647.484	418.37	614.784	0.954	-0.001	0.852	0.035	1.001	0.106	1.093	69.875	51.021
Cpd1053	-1	EC50 (nM)_AP	Pseudokirchneriella subcapitata	123-2	5 D	10.055	6.699	5.611	4.016	3.115	1.897	1.597	101.711	97.962	101.374	100.113	101.784	101.245	101.949	22.513	16.963	19.018	17.927	18.357	18.164	18.337	523.26	538.627	538.804	554.246	560.399	568.246	570.482	787.898	166.152	482.817	326.735	419.819	373.714	399.314	1.543	0.492	0.976	0.65	1.028	0.819	0.974	56.194	41.41
Cpd1054	-1	EC50 (nM)_AP	Lemna gibba	123-2	14 D	13.172	4.758	9.313	6.147	8.006	6.112	7.157	153.584	149.199	151.165	150.628	150.805	150.877	150.833	30.567	24.898	26.615	25.698	25.836	25.7	25.677	982.955	1034.844	986.363	1002.83	989.818	995.324	988.775	765.862	42.365	399.895	84.853	341.955	115.191	312.797	1.333	0.253	0.6	0.48	0.474	0.491	0.459	49.544	35.414
Cpd1055	-1	EC50 (nM)_AP	Anabaena flos-aquae	123-2	5 D	5.717	1.372	3	1.604	2.297	1.548	1.94	186.242	169.764	178.742	173.343	177.475	174.735	177.441	34.481	33.747	32.711	33.149	32.499	33.012	32.628	1304.393	1350.135	1307.909	1334.535	1317.577	1335.964	1326.937	1315.62	541.946	1013.398	641.628	875.852	676.998	801.91	1.319	-0.042	0.702	0.165	0.544	0.298	0.48	101.556	59.955
Cpd1056	-1	EC50 (nM)_AP	Navicula pelliculosa	123-2	5 D	7.969	1.806	2.747	2.028	1.985	1.775	1.67	152.824	147.17	149.338	147.942	148.533	147.868	148.109	80.538	34.041	49.653	35.502	43.141	35.229	39.539	1314.307	1356.493	1328.291	1350.094	1339.328	1351.205	1345.034	441.802	42.365	325.979	74.636	278.135	98.122	245.551	1.895	0.194	0.548	0.188	0.266	0.148	0.168	59.53	42.643
Cpd1057	-1	EC50 (nM)_AP	Navicula pelliculosa	123-2	96 h	8.558	3.363	3.719	2.19	2.764	1.943	2.331	157.221	150.882	153.683	152.001	152.955	152.122	152.733	44.408	29.792	35.684	31.594	33.999	31.925	33.579	1375.585	1434.662	1379.065	1393.966	1383.087	1386.397	1381.972	1747.009	32.481	1064.542	135.09	922.625	198.373	839.683	2.131	0.255	0.475	-0.151	0.154	-0.172	0.054	59.53	39.406
Cpd1058	-1	EC50 (nM)_AP	Pseudokirchneriella subcapitata	123-2	5 D	22.945	-1.037	17.009	0.932	11.986	2.446	7.947	166.094	161.533	163.44	159.695	161.244	158.968	160.39	25.178	24.473	24.808	24.23	24.493	24.139	24.368	925.217	975.001	944.058	994.42	984.774	1018.177	1011.654	1809.138	327.669	1201.147	234.101	877.85	242.499	636.979	8.697	-8.086	6.4	-5.266	4.037	-2.833	2.391	75.059	67.53
Cpd1059	-1	EC50 (nM)_AP	Navicula pelliculosa	123-2	5 D	3.597	-0.878	0.192	0.004	0.021	0	-0.001	100.777	90.589	93.57	93.332	93.354	93.35	93.35	51.339	24.614	31.732	30.784	30.872	30.79	30.786	974.133	1068.435	1033.703	1035.719	1035.185	1034.987	1034.832	409.253	0	102.313	31.481	38.07	25.939	25.306	3.325	-0.541	0.407	0.228	0.245	0.224	0.223	61.762	30.664
Cpd1060	-1	EC50 (nM)_AP	Navicula pelliculosa	123-2	5 D	10.055	6.699	5.611	4.016	3.115	1.897	1.597	101.711	97.962	101.374	100.113	101.784	101.245	101.949	22.513	16.963	19.018	17.927	18.357	18.164	18.337	523.26	538.627	538.804	554.246	560.399	568.246	570.482	787.898	166.152	482.817	326.735	419.819	373.714	399.314	1.543	0.492	0.976	0.65	1.028	0.819	0.974	56.194	41.41
Cpd1061	-1	EC50 (nM)_AP	Navicula pelliculosa	123-2	5 D	10.275	3.543	4.341	2.551	2.671	1.853	2.038	243.205	215.446	233.543	217.597	228.437	218.958	225.687	44.539	35.163	39.356	36.112	37.935	36.321	37.378	1266.262	1317.123	1289.71	1318.853	1309.51	1331.53	1326.589	916.423	26.698	551.705	103.381	418.022	119.709	356.029	1.129	0.076	0.205	0.065	-0.032	0.048	-0.098	139.165	74.769
Cpd1062	-1	EC50 (nM)_AP	Lemna gibba	123-2	14 D	22.945	-1.037	17.009	0.932	11.986	2.446	7.947	166.094	161.533	163.44	159.695	161.244	158.968	160.39	25.178	24.473	24.808	24.23	24.493	24.139	24.368	925.217	975.001	944.058	994.42	984.774	1018.177	1011.654	1809.138	327.669	1201.147	234.101	877.85	242.499	636.979	8.697	-8.086	6.4	-5.266	4.037	-2.833	2.391	75.059	67.53
Cpd1063	-1	EC50 (nM)_AP	Lemna gibba	123-2	14 D	12.732	5.82	8.946	3.872	6.531	2.328	3.922	114.716	110.551	114.512	112.612	115.171	114.265	115.756	24.513	18.908	21.036	19.858	20.395	20.137	20.437	625.813	654.527	638.545	666.151	662.032	682.853	680.926	787.898	166.152	454.266	320.36	403.294	363.74	389.828	1.543	0.144	1.159	0.352	1.211	0.727	1.2	56.194	40.118
Cpd1064	-1	EC50 (nM)_AP	Pseudokirchneriella subcapitata	123-2	5 D	15.694	5.489	10.142	4.048	6.888	2.584	4.251	123.067	120.215	122.536	121.378	123.407	122.725	124.118	18.574	18.215	18.498	18.35	18.611	18.522	18.707	579.606	601.521	593.949	620.992	618.251	637.097	634.621	873.091	166.152	557.565	369.883	489.06	433.6	469.577	1.308	-0.022	1.231	0.569	1.432	1.028	1.517	58.042	44.95
Cpd1065	-1	EC50 (nM)_AP	Anabaena flos-aquae	123-2	5 D	13.446	4.914	9.411	2.971	7.01	1.676	4.724	114.716	110.655	114.443	112.681	114.969	114.128	115.463	24.513	18.921	21.027	19.867	20.368	20.12	20.383	638.286	674.156	651.262	684.604	672.354	696.933	687.548	787.898	166.152	457.835	320.735	402.31	363.349	387.723	1.543	0.228	1.12	0.418	1.174	0.726	1.163	56.194	40.441
Cpd1066	-1	EC50 (nM)_AP	Lemna gibba	123-2	14 D	7.969	1.806	2.747	2.028	1.985	1.775	1.67	152.824	147.17	149.338	147.942	148.533	147.868	148.109	80.538	34.041	49.653	35.502	43.141	35.229	39.539	1314.307	1356.493	1328.291	1350.094	1339.328	1351.205	1345.034	441.802	42.365	325.979	74.636	278.135	98.122	245.551	1.895	0.194	0.548	0.188	0.266	0.148	0.168	59.53	42.643
Cpd1067	-1	EC50 (nM)_AP	Skeletonema costatum	123-2	5 D	2.889	0.613	0.863	0.55	0.623	0.568	0.572	154.424	144.376	147.738	145.858	146.417	146.115	146.203	38.062	26.433	29.703	27.653	28.2	27.79	27.826	1194.391	1227.188	1210.929	1221.833	1221.321	1224.958	1226.241	251.345	55.384	71.144	42.06	44.041	36.662	35.524	1.499	-0.248	0.103	-0.163	-0.091	-0.138	-0.132	56.887	30.92
Cpd1068	-1	EC50 (nM)_AP	Lemna gibba	123-2	14 D	11.678	1.035	7.379	0.853	4.153	0.513	2.666	107.476	104.463	106.328	106.89	107.049	107.315	107.65	22.342	19.557	20.254	19.22	19.615	19.007	19.51	754.543	801.914	772.725	798.781	787.729	801.524	792.011	1924.552	214.253	1019.528	603.622	779.071	616.411	708.395	0.449	0.245	0.085	-0.021	0.073	-0.018	0.113	48.8	38.628
Cpd1069	-1	EC50 (nM)_AP	Navicula pelliculosa	123-2	7 D	15.103	4.551	7.809	1.418	4.283	0.445	2.683	113.979	111.733	114.107	113.465	114.319	113.962	114.428	23.342	19.42	21.357	20.676	21.247	21.171	21.345	809.758	856.418	814.107	845.631	838.314	855.018	853.79	1576.405	110.768	1082.077	200.226	973.624	269.036	914.223	0.56	1.12	0.27	0.353	0.163	0.225	0.121	48.8	40.195
Cpd1070	-1	EC50 (nM)_AP	Pseudokirchneriella subcapitata	123-2	96 h	11.307	1.665	5.723	1.707	2.97	2.073	2.414	208.592	202.998	205.434	202.619	204.01	201.677	202.945	38.891	33.061	34.823	33.589	33.884	33.396	33.54	1320.531	1338.33	1335.986	1349.726	1351.438	1358.458	1359.535	747.918	67.286	534.289	109.626	418.448	117.411	343.324	0.971	0.055	0.393	0.107	0.198	0.109	0.129	85.045	64.503
Cpd1071	-1	EC50 (nM)_AP	Pseudokirchneriella subcapitata	123-2	5 D	7.175	3.664	3.412	2.72	2.5	2.011	1.925	208.291	186.251	202.44	186.133	197.347	187.236	193.956	38.092	37.073	36.529	35.897	35.372	35.426	34.828	1351.49	1400.977	1364.308	1417.875	1392.744	1434.905	1417.291	1283.191	522.603	741.401	387.682	609.431	355.789	534.146	0.075	0.151	0.082	0.088	0.05	0.042	0.027	104.097	54.614
Cpd1072	-1	EC50 (nM)_AP	Pseudokirchneriella subcapitata	123-2	96 h	12.718	-7.278	7.309	-4.98	4.115	-3.05	2.124	283.847	247.162	271.276	245.18	260.238	245.572	253.103	57.976	42.03	48.625	42.844	45.905	43.339	44.747	1465.856	1536.823	1496.265	1550.272	1532.555	1570.729	1560.817	1975.29	383.053	1280.714	291.348	908.13	278.687	651.383	10.27	-8.087	6.454	-5.356	3.769	-3.205	1.988	199.314	123.264
Cpd1073	-1	EC50 (nM)_AP	Navicula pelliculosa	123-2	5 D	15.088	4.954	10.111	3.331	7.174	2.112	4.954	171.493	162.087	168.786	165.446	168.073	166.766	167.593	40.469	29.029	32.716	30.682	31.469	31.181	31.325	1232.394	1295.791	1255.26	1301.17	1290.727	1320.82	1318.26	625.038	26.698	422.016	70.373	334.886	92.716	272.841	1.635	-0.249	0.363	-0.289	0.213	-0.293	0.145	73.955	45.38
Cpd1074	-1	EC50 (nM)_AP	Lemna gibba	123-2	14 D	16.166	7.771	10.643	5.187	6.127	3.86	3.498	172.376	161.573	172.462	162.141	172.669	162.491	172.869	50.492	50.079	48.888	51.143	50.681	52.455	51.838	1338.735	1402.334	1347.138	1422.202	1374.918	1444.25	1393.839	2734.195	1189.889	2158.042	1048.485	1984.77	1002.622	1898.996	0.265	0.373	0.18	0.201	0.127	0.163	0.119	56.576	30.908
[truncated: 2,536 more rows]
[truncated: 209 more columns]
