# Supplementary material for: QSAR-Co-X: an open source toolkit for multitarget QSAR modelling
Source: J Cheminform. 2021 Apr 15;13:29. doi: 10.1186/s13321-021-00508-0 (PMC8048082; doi:10.1186/s13321-021-00508-0)
Supplement: Supplementary file 4 — Additional file 4. Folder (CS_3) containing both the input files and the results (i.e., the output files from the current toolkit) obtained from the RF model by applying Method1 for Case study-3. [file 13321_2021_508_MOESM4_ESM.zip › CS_3/M1/CS3M1_strbjg_RF.txt]

The best estimator is: 
RandomForestClassifier(bootstrap=False, ccp_alpha=0.0, class_weight=None,
                       criterion='gini', max_depth=200, max_features='sqrt',
                       max_leaf_nodes=None, max_samples=None,
                       min_impurity_decrease=0.0, min_impurity_split=None,
                       min_samples_leaf=2, min_samples_split=5,
                       min_weight_fraction_leaf=0.0, n_estimators=50,
                       n_jobs=None, oob_score=False, random_state=None,
                       verbose=0, warm_start=False)
5 fold cross validation statistics are: 

True Positive: 1023
True Negative: 753
False Positive 221
False Negative 179
Sensitivity: 85.108153078203
Specificity: 77.31006160164272
Accuracy: 81.61764705882352
f1_score: 83.64677023712184

The test set results are: 

True Positive: 251
True Negative: 193
False Positive 53
False Negative 47
Sensitivity: 78.45528455284553
Specificity: 84.22818791946308
Accuracy: 81.61764705882352
f1_score: 83.38870431893687
MCC: 0.6283278647101423
ROC_AUC: 0.813417362361543
