# Supplementary material for: QSAR-Co-X: an open source toolkit for multitarget QSAR modelling
Source: J Cheminform. 2021 Apr 15;13:29. doi: 10.1186/s13321-021-00508-0 (PMC8048082; doi:10.1186/s13321-021-00508-0)
Supplement: Supplementary file 4 — Additional file 4. Folder (CS_3) containing both the input files and the results (i.e., the output files from the current toolkit) obtained from the RF model by applying Method1 for Case study-3. [file 13321_2021_508_MOESM4_ESM.zip › CS_3/M1/CS3M1_strbjg_RF_tspred.csv]

Cpd	TEi(cj)	TssAq0(HYD)_me	TssAq1(HYD)_me	TssAq2(HYD)_me	TssAq3(HYD)_me	TssAq4(HYD)_me	TssAq5(HYD)_me	TssAq6(HYD)_me	TssAq0(E)_me	TssAq1(E)_me	TssAq2(E)_me	TssAq3(E)_me	TssAq4(E)_me	TssAq5(E)_me	TssAq6(E)_me	TssAq0(AW)_me	TssAq1(AW)_me	TssAq2(AW)_me	TssAq3(AW)_me	TssAq4(AW)_me	TssAq5(AW)_me	TssAq6(AW)_me	TssAq0(POL)_me	TssAq1(POL)_me	TssAq2(POL)_me	TssAq3(POL)_me	TssAq4(POL)_me	TssAq5(POL)_me	TssAq6(POL)_me	TssAq0(PSA)_me	TssAq1(PSA)_me	TssAq2(PSA)_me	TssAq3(PSA)_me	TssAq4(PSA)_me	TssAq5(PSA)_me	TssAq6(PSA)_me	LssAq0(HYD)A_me	LssAq1(HYD)A_me	LssAq2(HYD)A_me	LssAq3(HYD)A_me	LssAq4(HYD)A_me	LssAq5(HYD)A_me	LssAq6(HYD)A_me	LssAq0(E)A_me	LssAq1(E)A_me	LssAq2(E)A_me	LssAq3(E)A_me	LssAq4(E)A_me	LssAq5(E)A_me
Cpd0076	1	-3.2826824817518165	-0.3954270072992707	-1.1897153284671562	-0.06752189781022144	-0.5425401459854022	-0.020273722627735413	0.041459854014601394	-38.94060948905119	-34.609135036496504	-36.796383211678794	-34.06106569343072	-35.80137226277365	-34.25990510948905	-35.38463503649632	-9.55209854014599	-7.034562043795584	-7.283492700729929	-7.539835766423337	-7.928109489051111	-7.660098540145974	-8.083434306569345	-265.42893795620375	-282.0554708029198	-273.17682846715456	-283.8752408759134	-284.90871897810183	-293.97777007299203	-295.0619635036496	-795.7688722627762	-135.22065693430648	-565.4025109489057	-161.9945510948904	-461.2835802919706	-181.87704744525558	-397.1887226277374	-1.0295255474452565	0.3442372262773732	-0.30046350364963426	0.2547335766423361	-0.2252445255474457	0.01405474452554742	-0.15386496350364906	-30.43367518248179	-20.704751824817528	-24.756054744525546	-19.389346715328468	-23.3074416058394	-19.937967153284703
Cpd2132	-1	1.8736148409893993	0.022929328621908333	0.9199434628975238	1.0950989399293292	1.037166077738518	1.1948515901060075	1.0166466431095382	72.50208127208488	62.15037102473505	70.3207879858657	63.063162544169614	67.62990459363961	62.80362544169614	65.91191166077749	7.444833922261488	6.868127208480573	7.510459363957594	7.841060070671393	7.492731448763242	8.030286219081258	7.412466431095407	360.50459010600713	380.02615194346436	368.63130742049407	374.6114558303887	371.3183286219077	372.48237809187276	372.5902968197879	-786.1501519434622	-170.0272862190813	-497.67953003533495	-213.34372438162544	-438.01700000000017	-236.3935053003535	-411.8271448763255	-0.7135159010600698	0.23402473498233226	-0.4973286219081267	0.07420848056537102	-0.35435689045936397	-0.11701766784452294	-0.3151802120141344	12.893190812720844	-5.740621908127202	9.01561837455833	-3.742226148409927	3.7835159010600488	-4.238636042402824
Cpd1980	1	-0.7443851590105997	-1.5830706713780918	-0.047056537102474934	-3.1519010600706707	0.4071660777385171	-3.5271484098939925	0.4346466431095388	-93.91991872791513	-83.46062897526495	-91.0812120141343	-85.33783745583037	-89.9510954063604	-86.17337455830383	-89.3200883392225	-13.348166077738512	-12.450872791519428	-10.160540636042402	-11.962939929328606	-9.402268551236762	-11.443713780918738	-8.951533568904594	-461.78240989399285	-473.1718480565356	-470.539692579506	-479.6195441696111	-475.8406713780921	-482.1686219081272	-476.6937031802123	528.1248480565375	-170.0272862190813	563.6894699646652	-213.34372438162544	594.4169999999998	-237.0245053003535	639.3458551236746	-1.1495159010600695	0.9500247349823324	-0.7483286219081268	0.595208480565371	-0.601356890459364	0.460982332155477	-0.4991802120141344	-49.797809187279135	-21.773621908127204	-42.07038162544168	-27.72222614840993	-39.687484098939954	-30.410636042402825
Cpd1483	-1	3.259580246913581	1.046753086419753	1.8183950617283955	0.02137037037037004	1.986777777777779	0.25040740740740697	2.711283950617283	-58.61875308641972	-56.37349382716047	-56.8235432098766	-56.65037037037029	-55.914358024691346	-57.08562962962962	-55.208012345679094	0.5119135802469046	5.219259259259278	3.5178888888888906	5.99861728395062	5.241246913580252	6.205777777777777	5.663283950617296	-533.741530864198	-549.989864197531	-546.8366790123455	-562.6069876543208	-562.0361358024691	-574.0756172839501	-575.2465432098767	606.0760370370377	846.0226049382718	560.0933827160496	741.1236913580248	670.8193456790124	717.673	738.3626296296295	-1.2652716049382715	0.032999999999999946	-0.6881481481481482	-0.06679012345679014	-0.5498518518518518	-0.14133333333333334	-0.4792716049382717	-26.443469135802488	-17.216555555555548	-20.237864197530847	-18.881246913580227	-17.483074074074082	-20.27990123456792
Cpd1762	1	3.8116148409894	-1.8930706713780918	3.620943462897524	0.4250989399293292	3.4911660777385176	1.0918515901060073	3.6076466431095393	-40.24391872791514	-34.912628975264965	-38.4632120141343	-36.28983745583038	-37.2080954063604	-36.49937455830384	-36.231088339222495	-17.560166077738515	-10.577872791519427	-13.314540636042402	-11.391939929328606	-12.39726855123676	-11.480713780918734	-11.968533568904595	-660.1284098939927	-688.6188480565356	-669.189692579506	-687.820544169611	-684.4096713780923	-695.7116219081273	-694.5367031802123	196.88484805653752	15.508713780918667	423.941469964665	-50.16572438162546	513.5709999999998	-80.24250530035349	567.0748551236744	3.69448409893993	-2.6239752650176675	2.7916713780918734	-1.212791519434629	2.129643109540636	-0.6900176678445229	1.8628197879858657	4.186190812720852	18.886378091872796	9.65561837455833	14.836773851590072	12.93951590106004	13.879363957597176
Cpd1220	-1	0.797417777777774	-0.4184711111111099	-1.4072933333333335	-0.11503111111111243	-1.624537777777778	-0.4551644444444449	-1.4459955555555528	77.76856000000002	63.14006666666649	72.47332000000014	64.00350666666661	69.83731999999995	63.77740000000009	67.33869777777781	15.55530666666666	8.605871111111142	10.749346666666709	9.310360000000006	10.063408888888898	9.651960000000033	9.64081333333333	276.96757777777816	292.5156266666663	299.54795555555563	304.06055999999967	316.66722666666624	324.03393333333247	335.7186933333337	-595.5402577777788	-142.65152888888886	-468.7033022222217	-151.01127555555559	-395.9163555555548	-174.06323555555568	-355.07139111111167	0.5521866666666663	-0.24710222222222225	-0.2635422222222222	-0.18774222222222225	-0.3848666666666671	-0.22767999999999994	-0.3565777777777777	67.4013866666667	34.27909333333331	54.07136444444449	36.82873333333333	49.574671111111094	37.32476888888888
Cpd1022	-1	-3.7305822222222256	-1.4774711111111103	-3.0422933333333337	-1.4570311111111125	-2.1625377777777777	-1.2301644444444448	-1.693995555555553	54.345560000000006	39.40806666666649	49.70532000000017	46.729506666666616	47.00031999999993	46.94840000000008	45.373697777777814	12.093306666666665	5.018871111111139	7.459346666666707	6.709360000000008	6.494408888888903	6.87796000000003	6.263813333333327	47.2105777777781	47.144626666666234	44.040955555555804	29.522559999999658	37.64222666666615	30.481933333332567	42.09269333333373	-891.159257777779	-142.65152888888886	-558.2873022222217	-172.4032755555556	-472.12335555555484	-179.61123555555568	-432.2753911111116	1.0331866666666658	0.03189777777777776	0.17545777777777774	0.013257777777777755	-0.02486666666666709	-0.037679999999999936	-0.0815777777777777	56.9823866666667	26.206093333333317	46.2803644444445	40.54073333333333	40.689671111111096	41.219768888888886
Cpd2482	1	3.967174496644306	-0.3528187919463077	1.9626543624161084	-0.6666778523489951	-0.22067449664429528	-0.6374161073825493	-0.8256879194630855	80.15853020134223	78.51289261744968	78.68383557046981	77.51445973154355	78.40008389261746	77.37971140939598	78.75818791946315	8.828355704698012	14.492352348993302	11.033228187919462	13.362593959731536	11.479006711409381	13.253859060402682	11.918057046979856	622.1599697986578	638.4710402684562	622.0425167785235	654.7523456375833	644.0230906040274	664.3761040268462	655.1116375838934	931.9592583892603	390.59639932885904	735.8367181208059	415.7184798657717	662.7570268456379	473.74639261744943	617.6094127516773	-0.12828523489932794	1.3626241610738254	-0.2920369127516786	0.7095805369127517	-0.22316107382550315	0.41145973154362414	-0.13371476510067093	56.85240268456378	45.87756040268454	51.893657718120814	44.2010939597315	50.17591275167783	44.54516778523488
Cpd1591	1	-1.9014588235294132	-0.8207058823529407	-1.5417411764705902	-0.6862470588235301	-1.7021647058823517	-0.4782588235294116	-1.571517647058822	-35.75164705882358	-31.774976470588303	-35.640294117647	-31.275352941176447	-35.376694117647006	-31.745847058823514	-35.33675294117643	-1.115258823529402	-6.4036823529411615	-5.4062470588235305	-4.829905882352944	-5.837635294117637	-5.2145294117646905	-5.885858823529421	-182.91	-179.19009411764702	-181.7918705882349	-195.96222352941174	-187.3456588235292	-199.2379176470589	-188.83941176470557	-773.8639058823525	-233.6845764705881	-534.0685294117643	-264.235023529412	-480.4213176470592	-281.53424705882355	-464.32578823529417	0.8975529411764709	0.7955882352941177	-0.009599999999999996	0.6648588235294118	-0.12916470588235307	0.44615294117647053	-0.16478823529411754	-16.346541176470602	-8.283670588235282	-17.423976470588233	-8.344023529411759	-17.411235294117667	-10.046800000000003
Cpd0748	1	2.939417777777773	-3.92547111111111	1.4757066666666665	-2.2570311111111123	1.2564622222222228	-1.912164444444445	1.158004444444447	-2.7074399999999903	1.3980666666664945	-1.3206799999998111	-0.48749333333339	-1.1716800000000376	-1.185599999999937	-0.9233022222221904	1.769306666666658	-0.8211288888888575	1.2733466666667077	-1.4696399999999912	1.0684088888889	-1.017039999999973	0.8218133333333313	-9.352422222221891	-12.85937333333368	-20.92704444444428	-17.526440000000544	-27.913773333333893	-26.903066666667538	-34.06930666666631	721.8547422222214	0.5194711111111019	486.6546977777783	-21.953275555555592	454.9936444444452	-7.707235555555713	426.6076088888885	4.366186666666667	-2.4791022222222217	3.0804577777777777	-1.1967422222222224	2.2471333333333328	-0.7366799999999999	1.8074222222222225	25.785386666666692	36.31109333333332	30.749364444444502	31.11573333333333	31.519671111111087	28.891768888888887
Cpd3195	-1	-0.9378255033556931	2.8231812080536924	-0.5113456375838918	0.5383221476510047	-1.2566744966442949	-0.7374161073825491	-1.5706879194630856	-24.575469798657764	-29.073107382550322	-23.348164429530183	-27.43354026845645	-23.307916107382557	-27.472288590604037	-23.314812080536854	27.847355704698014	12.425352348993306	24.424228187919464	19.40359395973153	25.088006711409378	21.92685906040268	25.49905704697986	-128.70803020134213	-72.4299597315437	-126.5984832214765	-95.86065436241677	-128.10990939597278	-110.14189597315384	-139.43836241610643	108.99625838925976	406.65039932885895	171.6127181208061	252.8544798657717	235.37002684563808	197.25639261744945	283.42941275167715	-0.6802852348993279	0.3246241610738254	-0.3600369127516785	0.3105805369127516	-0.25916107382550313	0.19045973154362408	-0.2637147651006709	5.844402684563775	-5.096439597315452	7.534657718120798	1.165093959731507	8.016912751677836	1.967167785234885
Cpd2840	1	-1.8158255033556931	1.0931812080536931	-0.04734563758389232	0.6703221476510048	0.5883255033557049	0.6465838926174508	0.7023120805369145	61.95853020134223	46.89489261744968	57.64483557046981	49.524459731543544	54.30508389261746	49.92371140939599	52.443187919463156	6.659355704698014	4.635352348993305	7.139228187919461	6.0775939597315345	6.889006711409383	6.655859060402683	6.764057046979854	185.1599697986578	190.2480402684563	178.42751677852345	187.2943456375831	180.54909060402724	184.45110402684608	179.91263758389354	244.2902583892601	-113.452600671141	134.31371812080602	-14.56552013422828	86.26002684563808	51.002392617449395	49.97041275167714	-0.7792852348993281	0.36062416107382544	-0.06403691275167855	0.2255805369127517	0.0068389261744967724	0.1454597315436241	-0.001714765100670923	45.15540268456377	16.023560402684545	37.48865771812081	24.028093959731518	31.877912751677844	26.066167785234875
Cpd2443	-1	-1.9220112359550576	1.1022584269662894	-0.0646629213483152	0.6902584269662926	0.15051685393258385	0.7923033707865152	0.19696629213483166	75.43155056179774	75.47017977528088	74.77858426966287	75.65537078651681	75.24732584269665	75.548404494382	75.45879775280895	7.7790561797752815	8.87177528089888	8.025820224719102	8.970325842696623	8.14930337078652	8.853011235955062	8.308674157303376	620.7770449438202	609.2080898876402	607.0445955056177	600.2391348314608	598.1721573033708	594.2541348314612	592.2062022471912	-179.62862921348278	-168.16556179775273	-97.2446516853928	-166.24507865168542	-113.38231460674184	-159.97738202247186	-133.29434831460648	-0.5306292134831463	-0.0746292134831461	-0.5908764044943822	-0.1818988764044944	-0.5624606741573034	-0.2513707865168539	-0.5276853932584269	-8.659719101123557	-9.623438202247186	-11.30161797752808	-9.644955056179768	-11.136123595505623	-10.109764044943816
Cpd3600	-1	6.461624242424237	6.045230303030302	3.573678787878788	2.643339393939392	0.9205272727272718	1.1656060606060614	0.1235454545454524	-25.38547272727266	-23.260303030302996	-22.42523030303033	-22.890254545454553	-20.58819393939399	-22.871454545454554	-19.584212121212147	-3.144254545454558	4.983272727272741	0.9780424242424104	5.2448969696969625	3.0346121212121275	5.49071515151514	3.3730545454545613	-352.33886666666734	-351.8096666666661	-345.3064787878793	-336.4308121212123	-335.1651030303027	-328.8009757575759	-333.321236363636	495.06633939393936	571.9325696969696	375.8790909090908	417.5562000000001	413.8923212121212	361.3618181818181	424.2039757575757	-1.235727272727273	0.4656606060606061	-0.7384909090909091	0.3125818181818181	-0.4187878787878786	0.20049090909090908	-0.2309393939393939	-21.36407878787881	-12.941127272727295	-14.630369696969714	-10.73779999999998	-9.296303030303001	-10.25352727272726
Cpd0164	1	-1.0006824817518165	-2.8744270072992713	-0.6777153284671567	-2.439521897810221	-0.9045401459854024	-1.9182737226277355	-1.0245401459853989	70.09139051094883	56.883864963503505	65.12261678832121	55.73693430656928	60.43762773722637	55.59909489051094	57.47936496350368	7.2779014598540135	6.541437956204412	7.343507299270068	6.344164233576662	6.814890510948893	6.392901459854024	6.516565693430652	166.92506204379632	170.7765291970803	171.00117153284543	171.48675912408657	171.59828102189832	170.35022992700794	171.06203649635054	-95.0578722627762	28.61334306569353	-108.24551094890579	-37.4115510948904	-145.55358029197055	-53.538047445255614	-176.0847226277374	3.197474452554744	-3.045762773722627	2.1885364963503657	-2.143266423357664	1.2407554744525546	-1.3509452554744523	0.5841350364963509	52.58832481751821	28.583248175182465	40.401945255474466	24.32065328467153	30.562558394160604	23.106032846715287
Cpd1294	1	-1.8724197530864188	-3.228246913580248	-2.6426049382716044	-1.7576296296296299	-2.4712222222222207	-1.1085925925925937	-1.8697160493827172	25.1372469135803	23.433506172839547	25.4234567901234	23.749629629629712	26.24464197530867	24.154370370370398	26.874987654320933	8.245913580246906	9.197259259259274	7.064888888888894	9.356617283950618	7.350246913580253	9.424777777777775	7.812283950617296	314.2924691358021	331.818135802469	311.8223209876544	326.05501234567896	307.451864197531	319.78138271605013	304.50245679012346	565.0400370370378	434.0286049382717	587.8113827160495	442.51869135802485	557.4443456790124	447.0169999999998	530.2106296296295	0.7067283950617287	-0.16500000000000006	0.13385185185185178	0.3752098765432099	0.13814814814814813	0.4176666666666667	0.18672839506172825	29.7505308641975	19.882444444444445	29.81013580246916	22.288753086419774	30.975925925925914	23.57609876543209
Cpd2751	1	-4.423825503355691	-1.8918187919463076	-2.0013456375838916	-1.4816778523489953	-1.1506744966442948	-1.050416107382549	-0.7006879194630855	41.65753020134225	34.55089261744965	39.22383557046982	32.71445973154354	35.57808389261746	32.654711409395965	32.93918791946314	-2.464644295301987	0.333352348993305	0.17622818791946315	-0.3114060402684657	0.12400671140938258	-0.2921409395973207	-0.13294295302014092	400.140969798658	393.45304026845616	404.5335167785234	404.64334563758325	407.6280906040272	405.42010402684616	410.6466375838935	-970.70374161074	-224.22060067114103	-718.4422818791941	-278.2345201342283	-651.2429731543617	-306.25860738255057	-606.0485872483229	-1.205285234899328	0.20362416107382544	-0.6690369127516785	0.02658053691275166	-0.5331610738255032	-0.08754026845637591	-0.4607147651006709	-1.002597315436219	-9.970439597315456	-5.493342281879201	-15.495906040268496	-12.51408724832217	-16.209832214765115
Cpd1403	-1	-0.7124197530864187	0.1467530864197526	1.8823950617283955	0.6293703703703701	2.7927777777777782	0.8814074074074068	2.9432839506172823	-10.663753086419746	-7.484493827160463	-11.177543209876575	-6.410370370370287	-10.424358024691344	-6.5976296296296075	-9.484012345679103	-3.1500864197530944	-3.300740740740725	-3.696111111111108	-2.746382716049382	-3.594753086419747	-2.791222222222224	-3.3757160493827065	-127.79453086419814	-124.65586419753107	-136.67067901234543	-149.59098765432086	-150.76313580246892	-159.68361728395018	-159.94854320987645	-401.37496296296234	-138.4233950617283	-369.6286172839505	-99.82230864197523	-335.2516543209876	-97.80700000000004	-298.39837037037057	0.08872839506172857	0.29999999999999993	-0.14314814814814816	0.3482098765432099	-0.1048518518518518	0.2716666666666666	-0.018271604938271683	-12.39946913580249	-5.4995555555555455	-14.505864197530846	-3.5562469135802246	-13.144074074074085	-4.047901234567917
Cpd0328	1	-2.6486824817518158	-2.1504270072992706	-4.6217153284671575	-1.9275218978102209	-3.1195401459854017	-1.5352737226277355	-2.0945401459853983	60.77439051094882	48.181864963503536	59.53361678832121	48.1869343065693	58.22762773722636	48.46809489051094	57.0663649635037	18.92190145985402	16.39543795620441	15.548507299270067	16.295164233576664	14.837890510948887	16.013901459854026	14.500565693430655	601.8790620437962	638.6355291970802	602.9391715328452	628.6957591240866	597.3322810218983	625.2382299270081	596.5000364963504	165.21312773722389	340.14234306569364	179.1434890510941	313.0634489051096	225.3424197080294	278.18395255474445	246.65727737226257	0.3094744525547437	0.6132372262773731	-0.5004635036496343	0.378733576642336	-0.4542445255474456	0.14605474452554745	-0.35286496350364904	62.624324817518215	29.416248175182467	60.766945255474454	30.74865328467153	59.0505583941606	32.56603284671529
Cpd1803	1	5.077614840989401	3.2559293286219084	2.4239434628975247	-2.705901060070671	-0.3488339222614827	-4.0391484098939925	-1.259353356890461	-74.10491872791512	-62.76662897526495	-71.49721201413429	-65.77583745583038	-70.37109540636041	-66.70037455830385	-69.63708833922247	1.9078339222614888	-1.11087279151943	3.6274593639575983	0.7450600706713963	4.03873144876324	1.6802862190812604	4.330466431095407	65.78159010600712	85.43915194346438	46.84230742049408	61.29645583038882	61.76132862190775	59.0533780918729	64.99729681978782	2197.982848056537	470.06271378091867	1826.4524699646647	461.46927561837447	1699.9179999999994	511.77949469964653	1648.6498551236741	-0.8885159010600697	2.5230247349823323	-0.7933286219081267	1.1442084805653712	-0.741356890459364	0.6399823321554771	-0.6351802120141343	-49.797809187279135	-18.866621908127197	-43.06638162544168	-28.57622614840993	-40.744484098939964	-31.564636042402825
Cpd0278	1	-0.3556824817518169	2.7105729927007296	-0.7687153284671558	0.7784781021897791	-0.916540145985402	-0.33727372262773536	-0.9925401459853984	-4.3006094890511966	-7.037135036496481	-3.834383211678784	-5.974065693430731	-2.392372262773648	-4.953905109489057	-1.5906350364963089	50.67390145985401	15.930437956204415	23.628507299270066	20.54316423357666	20.297890510948893	21.254901459854022	19.67856569343066	38.992062043796295	47.95752919708025	35.37917153284536	37.416759124086646	32.974281021898264	36.358229927007976	33.658036496350405	100.44512773722386	399.7183430656935	172.71348905109414	321.9674489051096	234.32441970802935	259.7219525547444	244.46527737226268	-1.1775255474452562	0.7452372262773731	-1.0824635036496344	0.372733576642336	-0.8422445255474457	0.0970547445255474	-0.6618649635036491	-16.008675182481788	-17.174751824817527	-13.56505474452554	-15.409346715328471	-9.5114416058394	-13.160967153284707
Cpd3135	-1	-1.5338255033556916	-3.2058187919463075	-1.088345637583893	-4.441677852348995	-0.4056744966442953	-4.089416107382549	0.3133120805369147	-4.274469798657748	-2.5261073825503217	-5.374164429530167	-5.500540268456434	-5.535916107382548	-5.885288590604035	-5.221812080536863	8.258355704698019	11.972352348993304	11.080228187919461	12.088593959731536	11.874006711409384	11.769859060402679	11.596057046979864	171.73996979865797	170.8690402684564	166.39851677852346	164.2153456375831	159.5230906040274	155.81210402684601	149.64663758389352	1257.1602583892602	517.0033993288589	1097.7687181208062	398.2824798657716	1096.6340268456383	369.9543926174495	1058.8454127516773	-0.972285234899328	0.23162416107382536	-0.6230369127516786	0.05858053691275166	-0.4751610738255032	-0.010540268456375916	-0.3857147651006709	-13.022597315436222	-6.5724395973154595	-13.734342281879208	-13.68690604026849	-14.075087248322165	-14.833832214765115
Cpd0008	1	-10.78068248175182	-2.2674270072992706	-6.550715328467156	-1.977521897810221	-4.388540145985401	-1.5912737226277356	-3.0495401459853984	-85.34860948905117	-80.77913503649648	-84.64338321167878	-81.23206569343074	-83.87337226277364	-81.38890510948906	-83.29663503649633	-23.850098540145982	-16.685562043795585	-19.23149270072993	-17.397835766423334	-18.196109489051107	-17.448098540145974	-17.90943430656934	-715.1519379562037	-746.4294708029198	-730.6338284671547	-756.8802408759134	-752.1407189781019	-769.522770072992	-765.3769635036496	-633.606872262776	-135.22065693430648	-494.2525109489058	-110.7355510948904	-433.1475802919706	-112.18804744525562	-380.91272262773737	-1.8215255474452559	0.9442372262773729	-1.0784635036496344	0.5097335766423361	-0.7492445255474456	0.2200547445255474	-0.539864963503649	-37.8276751824818	-26.179751824817533	-35.579054744525536	-27.70534671532847	-34.0804416058394	-28.18596715328471
Cpd2139	-1	7.062614840989399	3.8229293286219086	4.180943462897525	2.1460989399293293	2.4931660777385174	1.2608515901060071	1.7936466431095393	-10.01291872791512	-12.092628975264974	-8.546212014134284	-10.846837455830384	-7.363095406360401	-10.608374558303835	-6.6170883392224775	0.2728339222614835	3.2471272084805705	1.4384593639575982	3.7190600706713934	2.6697314487632404	3.70028621908126	3.0414664310954045	-459.22040989399267	-462.0068480565357	-453.168692579506	-466.4035441696112	-456.3426713780922	-462.98362190812713	-457.41070318021235	-217.64615194346229	254.55971378091868	-16.43853003533502	169.28127561837454	32.95699999999977	115.28849469964656	61.944855123674536	-0.4805159010600698	0.5580247349823322	0.005671378091873347	0.14020848056537102	-0.004356890459364049	-0.09501766784452297	-0.08318021201413434	10.11419081272085	5.9073780918728005	15.752618374558326	8.445773851590078	18.371515901060047	8.454363957597174
Cpd1996	1	-1.2253851590105995	-2.213070671378092	-1.7730565371024758	-1.5909010600706708	-2.3848339222614823	-1.3641484098939924	-2.173353356890461	85.85708127208486	70.72337102473503	82.00578798586571	69.28316254416961	78.11590459363957	70.82462544169618	76.0129116607775	7.9828339222614915	13.592127208480571	10.7214593639576	12.169060070671394	10.985731448763245	12.369286219081266	11.349466431095404	316.0305901060072	327.02815194346454	316.40130742049433	352.20345583038903	333.4323286219078	357.1463780918728	342.65029681978785	739.9348480565375	444.78971378091865	657.5884699646651	480.60927561837445	625.9589999999997	501.8774946996464	601.4278551236745	-0.5325159010600697	0.37602473498233213	-0.4103286219081267	0.23020848056537105	-0.23035689045936406	0.14298233215547704	-0.10518021201413437	84.61619081272087	47.584378091872786	76.30761837455833	46.79877385159006	68.86151590106005	51.82236395759717
Cpd3004	-1	-1.9388255033556927	2.3041812080536936	-1.8643456375838925	1.0593221476510046	-1.0876744966442953	0.7355838926174507	-0.5736879194630857	44.95353020134223	42.55089261744965	44.707835570469825	44.53245973154358	44.685083892617456	44.92071140939595	44.714187919463136	4.839355704698015	3.5423523489933015	4.230228187919462	3.998593959731537	4.036006711409382	4.014859060402678	4.015057046979861	205.04396979865783	198.8020402684564	202.19551677852348	187.90834563758332	193.82509060402734	183.73010402684608	190.02663758389357	-386.8117416107401	-224.22060067114103	-294.13528187919394	-199.46452013422837	-285.05397315436187	-198.17360738255056	-281.61158724832285	-0.526285234899328	0.0266241610738254	-0.6050369127516786	-0.08241946308724835	-0.5611610738255032	-0.15554026845637592	-0.4897147651006709	8.796402684563773	0.2615604026845446	6.035657718120802	4.2450939597315065	5.037912751677837	4.992167785234884
Cpd1095	-1	5.782417777777775	1.01052888888889	4.559706666666667	1.6499688888888877	4.004462222222221	1.8898355555555548	3.4670044444444468	-12.646439999999984	-7.46593333333351	-10.937679999999832	-7.564493333333387	-10.977680000000051	-8.589599999999932	-11.222302222222169	-5.572693333333341	-3.9301288888888593	-4.432653333333295	-4.495639999999991	-5.529591111111095	-4.862039999999971	-5.748186666666669	-70.65742222222184	-77.9643733333337	-54.26604444444422	-50.68744000000038	-35.92977333333385	-37.48106666666763	-28.602306666666326	-945.8862577777787	-185.0165288888889	-655.0333022222218	-237.51927555555562	-586.3123555555547	-252.04423555555567	-560.1953911111116	-0.1538133333333338	-0.3101022222222222	0.25045777777777783	-0.01874222222222223	0.2861333333333329	-0.03667999999999995	0.2644222222222222	-23.014613333333305	-11.960906666666686	-18.7646355555555	-11.385266666666675	-19.205328888888896	-13.35523111111111
Cpd1979	1	3.269614840989401	0.6629293286219085	2.6209434628975243	-0.11190106007067067	1.157166077738517	-0.6251484098939923	-0.3463533568904609	73.82008127208488	56.561371024735024	69.01778798586568	55.4531625441696	61.29990459363961	55.693625441696156	57.17391166077752	6.583833922261484	6.714127208480568	7.715459363957592	5.801060070671394	6.535731448763241	5.860286219081264	5.904466431095403	361.66459010600715	364.69915194346464	389.14030742049414	441.17445583038904	460.15532862190804	487.8253780918728	493.91629681978793	172.86184805653758	-114.6432862190813	20.34346996466513	-153.93972438162547	-69.19100000000026	-125.9095053003535	-142.59414487632554	-1.2305159010600697	0.10802473498233227	-0.6233286219081267	0.027208480565371028	-0.459356890459364	-0.06901766784452296	-0.3961802120141344	53.071190812720864	20.3023780918728	44.75361837455832	20.59677385159008	31.22651590106005	21.88736395759718
Cpd0288	1	4.1903175182481815	-1.4324270072992704	2.8012846715328434	-0.24452189781022104	3.1164598540145976	0.6147262773722648	2.867459854014601	-13.947609489051175	-9.306135036496483	-12.629383211678801	-8.943065693430723	-12.44737226277364	-9.868905109489065	-12.354635036496319	0.3509014598540148	-0.5595620437955873	0.2635072992700671	-0.8318357664233353	-0.8111094890511055	-0.7400985401459721	-0.8284343065693456	96.29606204379616	105.84452919708029	108.7231715328454	110.49775912408656	111.82428102189816	114.37522992700804	119.11703649635058	86.92112773722397	-135.22065693430648	-280.75051094890586	-142.3005510948904	-273.16358029197056	-97.90104744525564	-243.25472262773732	-1.0055255474452562	0.6472372262773731	-0.3644635036496343	0.6067335766423361	-0.22424452554744567	0.2940547445255474	-0.10186496350364904	-18.600675182481798	-9.739751824817525	-15.207054744525545	-8.078346715328474	-15.492441605839405	-9.933967153284714
Cpd0320	1	11.115317518248183	-4.082427007299271	9.553284671532845	-1.764521897810221	6.784459854014598	0.1597262773722643	4.1334598540146015	24.565390510948845	27.860864963503502	24.210616788321204	25.132934306569272	23.404627737226352	24.121094890510932	23.40436496350367	-7.2210985401459835	-0.29156204379558304	-2.7454927007299257	-1.3098357664233369	-1.9361094890511052	-1.4690985401459749	-1.7344343065693444	38.23106204379621	55.752529197080314	41.223171532845406	64.34875912408654	59.34528102189814	75.064229927008	72.55503649635045	711.4861277372238	192.4483430656936	463.3064890510941	71.71744890510959	281.81041970802954	58.869952554744394	128.9992773722627	6.851474452554745	-7.208762773722628	5.280536496350367	-4.814266423357664	3.2427554744525544	-2.6669452554744533	1.8031350364963508	13.564324817518205	27.096248175182478	12.223945255474462	17.569653284671528	9.644558394160603	13.419032846715288
Cpd0715	-1	1.777317518248184	1.3345729927007293	-0.8257153284671563	-0.36552189781022093	-2.1145401459854023	-0.4162737226277353	-1.6655401459853985	114.10939051094884	107.21586496350352	112.89061678832121	108.19293430656928	113.18262773722635	109.26709489051096	113.76236496350369	18.43790145985401	27.37243795620441	22.051507299270067	25.502164233576664	22.96789051094889	24.830901459854022	23.11456569343065	1274.9810620437966	1309.5655291970802	1262.3761715328455	1322.1917591240865	1282.6062810218982	1323.5072299270078	1292.6380364963507	1477.4531277372241	805.6703430656937	1170.7964890510946	802.6364489051095	1101.6694197080292	857.8099525547443	1071.0022773722628	-0.735525547445256	1.0542372262773732	-0.7124635036496343	0.655733576642336	-0.4382445255474456	0.4410547445255473	-0.21586496350364895	76.79032481751821	49.97924817518247	72.06994525547447	54.73865328467153	71.82455839416059	58.795032846715294
Cpd0666	-1	-3.2826824817518165	-0.3954270072992707	-1.1897153284671562	-0.06752189781022144	-0.5425401459854022	-0.020273722627735413	0.041459854014601394	-38.94060948905119	-34.609135036496504	-36.796383211678794	-34.06106569343072	-35.80137226277365	-34.25990510948905	-35.38463503649632	-9.55209854014599	-7.034562043795584	-7.283492700729929	-7.539835766423337	-7.928109489051111	-7.660098540145974	-8.083434306569345	-265.42893795620375	-282.0554708029198	-273.17682846715456	-283.8752408759134	-284.90871897810183	-293.97777007299203	-295.0619635036496	-795.7688722627762	-135.22065693430648	-565.4025109489057	-161.9945510948904	-461.2835802919706	-181.87704744525558	-397.1887226277374	-1.0295255474452565	0.3442372262773732	-0.30046350364963426	0.2547335766423361	-0.2252445255474457	0.01405474452554742	-0.15386496350364906	-30.43367518248179	-20.704751824817528	-24.756054744525546	-19.389346715328468	-23.3074416058394	-19.937967153284703
Cpd0359	1	2.2543175182481843	0.8055729927007298	1.4482846715328437	-0.18152189781022088	0.19345985401459756	-0.7032737226277352	-0.9125401459853985	90.52039051094884	72.30586496350351	84.9916167883212	71.22093430656926	77.34762773722636	71.52109489051094	73.30736496350369	9.507901459854011	9.782437956204411	11.058507299270065	8.84216423357666	10.070890510948892	8.942901459854028	9.361565693430652	527.4970620437962	535.8385291970803	551.8661715328453	603.7007591240867	617.1322810218984	644.049229927008	647.1630364963506	237.93812773722382	-79.83665693430649	46.18048905109425	-102.9795510948904	-29.032580291970593	-72.51404744525563	-86.26972262773741	-1.6645255474452558	0.7752372262773731	-1.0494635036496345	0.3987335766423361	-0.7762445255474456	0.11105474452554742	-0.6248649635036491	59.85732481751822	23.929248175182465	49.68894525547447	24.265653284671536	36.1425583941606	25.742032846715297
Cpd1387	1	3.2085802469135825	0.4517530864197528	2.5293950617283962	-0.3906296296296299	0.9447777777777784	-0.8575925925925931	-0.5537160493827171	68.97224691358028	52.2225061728395	63.986456790123384	50.91462962962971	56.204641975308675	51.01337037037038	52.043987654320915	8.414913580246903	6.822259259259273	8.662888888888887	6.304617283950616	7.4512469135802535	6.4097777777777765	6.758283950617295	368.63846913580187	375.23413580246915	397.81532098765456	447.9640123456793	467.23886419753126	492.4913827160499	499.21545679012365	83.16003703703768	-125.40439506172834	-52.726617283950425	-171.80730864197525	-138.36665432098766	-148.41000000000003	-209.5683703703706	-1.0872716049382714	0.009999999999999952	-0.6391481481481482	-0.10979012345679014	-0.5538518518518518	-0.19333333333333333	-0.5362716049382718	47.57453086419751	16.785444444444447	38.59513580246916	16.257753086419786	24.88692592592591	17.02109876543209
Cpd3227	-1	1.6371744966443058	0.06918120805369288	0.8046543624161071	1.2123221476510049	1.0123255033557053	1.3565838926174507	1.0063120805369141	80.24453020134223	69.64689261744968	77.4678355704698	70.45645973154356	74.56508389261745	70.11771140939595	72.74518791946313	10.662355704698015	7.9113523489933035	9.698228187919456	9.098593959731534	9.457006711409381	9.353859060402677	9.249057046979859	489.3869697986577	515.1220402684563	499.9955167785234	507.2963456375831	502.49209060402717	503.6641040268462	503.1196375838937	-896.00874161074	-224.22060067114103	-602.635281879194	-278.2345201342283	-545.6219731543621	-305.6276073825506	-521.8535872483229	-0.539285234899328	0.0936241610738254	-0.4990369127516786	-0.04341946308724834	-0.4191610738255032	-0.21554026845637592	-0.41371476510067096	11.57540268456377	-7.594439597315457	5.8396577181208045	-5.89990604026849	0.034912751677836695	-6.660832214765115
Cpd2846	1	-1.4078255033556941	-3.3808187919463077	-3.060345637583892	-1.9766778523489956	-3.287674496644295	-1.5224161073825493	-2.6776879194630854	-69.16746979865776	-64.05110738255033	-66.38516442953018	-63.15054026845644	-64.91291610738254	-62.94228859060402	-64.21481208053686	-13.708644295301983	-11.256647651006697	-12.018771812080535	-12.172406040268465	-11.776993288590619	-12.14914093959732	-11.607942953020144	-584.1230302013422	-597.2199597315438	-589.5064832214766	-606.4376543624168	-602.6639093959727	-616.7378959731539	-613.5423624161065	41.57125838925981	-129.15160067114098	135.28771812080606	-80.35352013422835	155.35502684563812	-9.71160738255054	158.29741275167714	-0.956285234899328	0.6686241610738254	-0.6230369127516786	0.05858053691275166	-0.5131610738255031	-0.09754026845637592	-0.42671476510067097	-27.448597315436224	-14.088439597315455	-20.169342281879203	-13.481906040268493	-17.015087248322168	-13.230832214765115
Cpd2095	-1	-1.1713851590106008	-3.4270706713780914	-2.9450565371024755	-2.093901060070671	-3.2628339222614824	-1.6841484098939925	-2.667353356890461	-76.90991872791513	-71.54762897526496	-73.53221201413429	-70.54383745583037	-71.8480954063604	-70.25637455830382	-71.04808833922249	-16.926166077738507	-12.299872791519427	-14.2065406360424	-13.429939929328606	-13.741268551236761	-13.472713780918738	-13.444533568904596	-713.0054098939928	-732.3158480565357	-720.8706925795059	-739.1225441696112	-733.8376713780922	-747.9196219081273	-744.0717031802122	151.4298480565376	-74.9582862190813	240.2434699646651	-15.462724381625492	262.9599999999998	59.52249469964653	268.32385512367455	-1.1305159010600696	0.8090247349823323	-0.6213286219081267	0.17620848056537106	-0.448356890459364	0.0009823321554770466	-0.3281802120141344	-26.130809187279148	-12.234621908127206	-16.99338162544168	-11.324226148409927	-13.266484098939955	-10.808636042402826
Cpd0355	1	-0.5456824817518164	-1.224427007299271	0.4072846715328433	-2.371521897810221	0.6424598540145974	-2.5172737226277357	0.831459854014601	-30.87060948905119	-29.82313503649649	-29.848383211678797	-29.218065693430727	-27.70937226277365	-28.986905109489054	-26.355635036496324	-8.417098540145986	-6.7885620437955865	-7.405492700729929	-6.547835766423336	-6.579109489051106	-6.306098540145975	-6.247434306569346	-179.84893795620386	-158.98047080291974	-181.73982846715455	-179.3952408759134	-199.6827189781017	-191.3867700729919	-208.93796350364948	-359.663872262776	-135.22065693430648	-250.76551094890584	-162.3835510948904	-192.45958029197052	-183.6290474452556	-137.24472262773736	-0.6565255474452559	0.7192372262773731	-0.2444635036496343	0.008733576642336094	0.0947554744525544	-0.2929452554744525	0.327135036496351	-9.35867518248179	-9.642751824817527	-6.335054744525544	-8.061346715328469	-2.323441605839399	-7.5879671532847075
Cpd0040	1	2.274317518248184	1.7935729927007291	1.0182846715328442	0.960478102189779	0.3694598540145986	1.1787262773722644	0.5444598540146021	-7.5996094890511765	-2.7171350364964724	-6.456383211678798	-3.0050656934307085	-6.362372262773647	-3.9739051094890665	-6.50363503649632	-4.777098540145985	-2.1765620437955846	-2.6514927007299316	-2.813835766423338	-3.435109489051108	-3.0790985401459743	-3.6524343065693468	-32.21693795620388	-49.07847080291982	-18.765828467154623	-18.58824087591336	-5.133718978101797	-14.121770072991922	-7.114963503649618	-710.5768722627762	-135.22065693430648	-494.3565109489058	-162.0215510948904	-395.3495802919706	-181.20904744525564	-348.79372262773734	-1.0055255474452562	0.7342372262773731	-0.6204635036496343	0.664733576642336	-0.4262445255474456	0.3740547445255473	-0.29286496350364905	-18.600675182481798	-9.093751824817527	-15.26005474452554	-9.022346715328467	-15.6344416058394	-10.991967153284703
Cpd3126	-1	5.988174496644309	2.5141812080536936	2.7976543624161074	-0.4846778523489954	1.8553255033557043	-1.4344161073825492	1.6873120805369148	3.6485302013422256	2.904892617449661	4.288835570469814	0.9064597315435492	4.873083892617443	1.127711409395971	5.322187919463146	9.447355704698019	12.524352348993304	12.251228187919462	13.109593959731535	13.45500671140938	13.322859060402678	13.779057046979856	-97.41303020134217	-96.96395973154371	-107.42348322147656	-92.74665436241672	-99.54090939597269	-89.38689597315386	-99.28736241610649	1417.0492583892599	517.0033993288589	1205.350718120806	497.6064798657717	1241.487026845638	543.3013926174493	1249.913412751677	-1.2322852348993278	-0.06037583892617461	-0.7050369127516786	-0.10341946308724834	-0.5331610738255032	-0.16154026845637592	-0.4417147651006709	1.4034026845637726	1.0265604026845452	3.0386577181208025	-3.9789060402684915	4.641912751677836	-3.7228322147651127
Cpd0244	1	2.663317518248183	-2.9624270072992704	2.0722846715328425	-1.484521897810221	0.17845985401459785	-1.4032737226277354	-1.0725401459853985	81.4323905109488	61.811864963503524	76.03461678832122	62.63993430656927	68.71962773722638	63.41009489051095	64.99136496350367	14.275901459854012	12.79243795620441	14.31550729927007	10.23516423357666	12.260890510948892	10.081901459854024	11.129565693430653	571.1580620437962	594.9025291970802	600.7391715328453	660.3077591240865	672.8482810218983	698.564229927008	702.2890364963504	931.450127737224	-79.83665693430649	672.3624890510941	-133.3065510948904	382.9624197080294	-79.51404744525563	179.5652773722626	-1.6835255474452562	0.9002372262773731	-1.0614635036496345	0.5057335766423361	-0.7742445255474456	0.1960547445255474	-0.6048649635036489	50.61632481751821	12.888248175182467	40.11394525547446	16.913653284671526	27.632558394160608	19.129032846715287
Cpd1648	-1	1.8795411764705872	1.080294117647059	0.6262588235294101	1.23875294117647	-0.471164705882352	0.6047411764705883	-0.9785176470588222	55.340352941176434	52.74302352941169	53.137705882352975	53.464647058823566	53.165305882352975	53.47615294117648	53.238247058823596	17.838741176470588	9.768317647058836	12.696752941176474	11.291094117647054	12.224364705882364	11.587470588235304	12.26314117647058	820.056	823.4529058823529	817.0411294117649	821.2987764705881	829.2973411764709	835.0520823529413	844.0625882352942	901.4410941176476	-226.6865764705881	431.04547058823545	-62.40902352941193	258.2056823529408	-24.204247058823572	179.1202117647057	0.37955294117647065	0.3025882352941177	0.015400000000000025	0.23785882352941184	-0.07116470588235307	0.1351529411764706	-0.11078823529411752	22.417458823529397	14.985329411764715	17.033023529411768	16.461976470588247	17.155764705882333	16.38519999999999
Cpd2854	1	-2.862825503355694	-2.8048187919463072	-1.6793456375838929	-1.9876778523489955	-1.1606744966442952	-1.8284161073825491	-0.6756879194630856	-34.85146979865776	-38.48910738255033	-33.89516442953018	-36.77254026845644	-33.58991610738253	-35.97128859060403	-33.20581208053686	91.58435570469801	15.489352348993302	55.29322818791947	38.005593959731534	47.56100671140939	39.74885906040268	43.93505704697985	-211.90503020134213	-155.75295973154368	-229.6764832214766	-222.0376543624168	-265.7899093959727	-276.16589597315397	-307.08336241610635	-629.38674161074	200.366399328859	-289.567281879194	115.26147986577166	-183.12097315436188	73.04339261744941	-123.94758724832286	-1.0542852348993281	0.2696241610738254	-0.5650369127516786	0.19858053691275168	-0.4491610738255031	0.0874597315436241	-0.40771476510067095	-2.2925973154362254	-5.845439597315455	3.1436577181207923	-3.3339060402684884	5.156912751677837	-1.6118322147651156
Cpd0474	-1	-0.5456824817518164	-1.224427007299271	0.4072846715328433	-2.371521897810221	0.6424598540145974	-2.5172737226277357	0.831459854014601	-30.87060948905119	-29.82313503649649	-29.848383211678797	-29.218065693430727	-27.70937226277365	-28.986905109489054	-26.355635036496324	-8.417098540145986	-6.7885620437955865	-7.405492700729929	-6.547835766423336	-6.579109489051106	-6.306098540145975	-6.247434306569346	-179.84893795620386	-158.98047080291974	-181.73982846715455	-179.3952408759134	-199.6827189781017	-191.3867700729919	-208.93796350364948	-359.663872262776	-135.22065693430648	-250.76551094890584	-162.3835510948904	-192.45958029197052	-183.6290474452556	-137.24472262773736	-0.6565255474452559	0.7192372262773731	-0.2444635036496343	0.008733576642336094	0.0947554744525544	-0.2929452554744525	0.327135036496351	-9.35867518248179	-9.642751824817527	-6.335054744525544	-8.061346715328469	-2.323441605839399	-7.5879671532847075
Cpd1627	1	1.849541176470586	-3.5817058823529417	0.00525882352940954	-5.19324705882353	-0.4181647058823521	-4.679258823529413	0.0024823529411777123	-14.963647058823595	-11.779976470588295	-15.700294117647006	-14.97835294117644	-15.467694117647016	-15.259847058823526	-14.94775294117643	11.816741176470591	12.28231764705884	13.207752941176475	12.965094117647054	14.016364705882365	13.116470588235307	13.996141176470585	58.055000000000064	61.78390588235288	58.57312941176508	66.42477647058831	59.03234117647082	59.55808235294114	51.794588235294334	1895.9480941176473	534.2374235294119	1706.9474705882355	545.792976470588	1691.9186823529408	631.9517529411763	1659.463211764706	-0.6724470588235293	-0.08941176470588236	-0.4466	-0.20114117647058816	-0.30116470588235306	-0.1868470588235294	-0.25678823529411754	-0.8165411764706079	7.706329411764719	-0.8689764705882368	1.64497647058824	0.37176470588233457	1.0261999999999958
Cpd0654	-1	-0.8326824817518172	-2.0524270072992707	-2.8647153284671565	-1.119521897810221	-2.403540145985402	-0.4572737226277354	-1.4815401459853987	103.72839051094886	87.75986496350353	102.09461678832123	88.35093430656927	101.40562773722635	88.41009489051096	99.9233649635037	11.132901459854011	16.89943795620441	14.692507299270073	15.773164233576665	15.430890510948892	15.639901459854029	15.661565693430651	542.0020620437962	555.4865291970801	528.4361715328454	557.5197591240867	533.0592810218981	563.9272299270079	545.8620364963505	719.8181277372238	479.59634306569353	686.7184890510941	511.34644890510964	666.5514197080296	521.4069525547443	651.0902773722627	-0.5035255474452562	0.8612372262773731	-0.3714635036496343	1.052733576642336	-0.035244525547445615	0.8940547445255473	0.18913503649635102	79.56932481751821	41.019248175182476	76.39394525547448	44.03865328467153	74.8145583941606	45.15403284671529
Cpd0956	1	0.2034177777777728	0.7045288888888899	0.928706666666666	1.820968888888888	1.5864622222222229	1.9098355555555555	1.7030044444444468	7.008560000000018	10.987066666666491	7.0703200000001525	10.917506666666613	7.54831999999996	10.473400000000057	7.906697777777822	-2.6276933333333443	-1.593128888888856	-2.776653333333289	-1.6106399999999894	-2.804591111111097	-1.8500399999999717	-2.7461866666666697	219.71957777777808	237.57962666666614	220.95795555555569	213.17855999999958	217.76122666666612	209.21493333333248	214.38869333333375	-567.0992577777788	-142.65152888888886	-484.37130222222174	-160.3002755555556	-432.1343555555548	-165.27823555555574	-400.3113911111116	0.3391866666666664	0.17289777777777776	0.02745777777777786	0.27425777777777777	0.033133333333332904	0.24332000000000004	0.07642222222222228	-16.36461333333331	-7.240906666666689	-16.744635555555504	-7.867266666666674	-15.8423288888889	-9.05623111111111
Cpd0552	-1	-0.43668248175181823	3.213572992700729	-0.17771532846715665	1.247478102189779	-0.3785401459854016	-0.17427372262773533	-1.0565401459853991	-33.31460948905118	-29.415135036496483	-31.2863832116788	-28.19906569343073	-29.362372262773647	-27.091905109489065	-28.133635036496315	-8.886098540145985	-6.829562043795588	-7.526492700729928	-6.647835766423338	-7.053109489051111	-6.457098540145974	-6.715434306569346	-312.66493795620374	-322.9254708029198	-314.35382846715464	-320.1152408759134	-314.4267189781018	-317.901770072992	-313.78196350364954	-309.7538722627761	30.93134306569354	-269.29851094890586	161.16344890510965	-184.48958029197053	185.09295255474441	-113.43972262773735	-0.30252554744525595	1.1952372262773732	-0.051463503649634264	0.9527335766423359	0.3247554744525544	0.9390547445255476	0.4991350364963509	-5.300675182481797	0.3302481751824757	-0.3950547445255381	5.246653284671531	4.119558394160606	8.962032846715296
Cpd2243	1	-9.069011235955058	-3.6927415730337114	-6.264662921348315	-2.9507415730337074	-4.472483146067416	-2.398696629213484	-3.4830337078651676	-23.953449438202252	-23.99582022471911	-25.011415730337127	-24.728629213483163	-25.341674157303327	-24.88059550561799	-25.70920224719105	-0.2819438202247184	-4.261224719101119	-3.795179775280897	-3.805674157303372	-4.466696629213484	-3.9599887640449367	-4.597325842696623	-8.269955056179697	-11.24791011235982	-4.3824044943819445	-13.30686516853916	-9.326842696629457	-15.783865168538682	-12.0347977528088	-340.5736292134827	-112.78156179775274	-240.60865168539283	-193.08407865168545	-291.29531460674184	-191.08438202247186	-343.89734831460663	0.1093707865168536	-0.1936292134831461	-0.4998764044943822	-0.1828988764044944	-0.5484606741573034	-0.2513707865168539	-0.5206853932584269	-10.507719101123557	-11.485438202247186	-14.683617977528082	-13.694955056179767	-15.784123595505624	-14.137764044943815
Cpd2586	1	-0.6698255033556944	-5.223818791946306	-1.3053456375838923	-3.5786778523489957	-0.7946744966442951	-2.2254161073825487	-0.7926879194630856	100.69853020134224	82.32589261744965	96.17283557046984	80.91645973154355	90.93308389261743	80.68471140939596	87.65718791946313	19.608355704698013	18.732352348993302	18.030228187919462	18.500593959731532	16.853006711409382	18.270859060402685	16.316057046979857	542.4849697986579	570.7360402684561	539.0385167785233	567.6873456375831	537.2850906040273	564.4491040268463	537.6286375838935	733.91425838926	388.27839932885905	602.5537181208061	277.2794798657717	471.11202684563807	262.73539261744946	380.44341275167704	4.044714765100672	-3.865375838926175	2.683963087248321	-2.6024194630872484	1.5438389261744967	-1.597540268456376	0.7812852348993291	77.3934026845638	39.36056040268455	65.8266577181208	34.20409395973152	54.42591275167783	32.57316778523489
Cpd1286	-1	0.13641777777777442	-3.1934711111111103	0.6687066666666661	-2.4630311111111123	0.187462222222222	-1.912164444444445	-0.4599955555555533	58.54156	45.84106666666648	54.00932000000017	44.449506666666615	48.95931999999996	44.219400000000064	45.71769777777782	5.482306666666659	3.8148711111111386	4.542346666666706	3.629360000000009	3.680408888888902	3.586960000000026	3.357813333333328	60.01357777777822	62.0506266666664	69.60995555555576	72.76755999999955	78.39222666666616	79.42193333333239	83.3496933333338	-330.36725777777895	-21.182528888888868	-254.67130222222167	-118.16627555555559	-305.0503555555548	-142.20023555555568	-353.3083911111116	4.0491866666666665	-4.003102222222221	2.8154577777777785	-2.7017422222222223	1.6831333333333331	-1.6396799999999998	0.8824222222222222	48.17438666666669	26.362093333333306	37.0223644444445	21.61473333333333	26.566671111111106	20.122768888888885
Cpd2810	1	-5.373825503355691	-1.9738187919463075	-4.353345637583892	-1.3876778523489952	-2.8956744966442947	-1.0494161073825494	-2.1626879194630853	-7.742469798657765	-8.587107382550329	-8.159164429530165	-7.652540268456447	-7.908916107382537	-7.28328859060403	-7.6418120805368535	4.003355704698016	-2.124647651006697	-0.2947718120805369	-1.2994060402684615	-0.9479932885906202	-1.0831409395973175	-1.0049429530201373	128.0119697986579	137.2910402684564	124.13551677852331	116.88034563758332	118.80309060402736	111.59810402684604	115.68063758389358	-594.12674161074	-224.22060067114103	-422.228281879194	-244.52852013422836	-388.7579731543619	-249.98060738255055	-382.2655872483229	0.3567147651006721	-0.16737583892617458	-0.5220369127516785	-0.11241946308724833	-0.5271610738255031	-0.15054026845637591	-0.467714765100671	-4.884597315436224	-9.321439597315454	-7.182342281879194	-7.370906040268487	-7.267087248322163	-6.501832214765109
Cpd2599	1	2.5561744966443083	1.2381812080536925	0.2316543624161076	-0.17867785234899536	-1.1756744966442954	-0.1764161073825492	-1.109687919463085	105.15153020134224	98.96789261744968	104.06383557046982	99.81845973154356	104.07008389261749	100.75371140939598	104.46218791946312	18.73135570469801	25.347352348993308	20.896228187919462	23.71859395973154	21.39700671140938	23.071859060402673	21.494057046979858	1238.030969798658	1273.5220402684565	1231.0145167785236	1292.3503456375834	1256.8030906040271	1298.4651040268461	1269.9206375838935	1302.51825838926	716.6703993288589	1040.0037181208065	686.7854798657717	953.9060268456379	735.1803926174492	904.6514127516773	-0.12728523489932786	0.2466241610738254	-0.2880369127516785	0.16658053691275165	-0.18616107382550312	0.16245973154362411	-0.08571476510067089	68.68640268456377	44.49856040268454	63.9586577181208	48.9120939597315	63.159912751677815	52.51816778523489
Cpd1786	1	-5.146385159010602	-0.5390706713780924	-3.822056537102476	-0.9729010600706708	-2.7568339222614826	-0.8581484098939924	-2.0013533568904607	-58.659918727915134	-55.71662897526495	-57.76021201413429	-54.717837455830384	-56.999095406360404	-54.989374558303844	-56.669088339222476	-5.763166077738514	-9.205872791519427	-8.957540636042403	-7.771939929328602	-9.057268551236763	-8.101713780918736	-8.939533568904594	-407.31440989399283	-415.5978480565357	-408.26969257950583	-425.7355441696112	-417.02567137809217	-428.0366219081272	-420.5597031802122	-726.6221519434622	-170.0272862190813	-479.12853003533485	-206.10772438162547	-400.17700000000025	-223.17250530035352	-368.43214487632554	0.1804840989399301	0.05502473498233226	-0.3693286219081267	0.25420848056537104	-0.331356890459364	0.10498233215547706	-0.29118021201413435	-27.23480918727914	-21.59462190812721	-26.26538162544168	-19.396226148409927	-24.76248409893996	-20.148636042402828
Cpd0752	1	5.853417777777772	-0.7634711111111097	3.112706666666668	0.5119688888888874	2.3644622222222225	1.2478355555555551	2.3300044444444468	1.0355600000000038	5.214066666666497	2.5863200000001707	5.052506666666631	2.799319999999966	4.0964000000000445	2.488697777777816	-10.73669333333334	-4.613128888888858	-7.067653333333293	-5.247639999999993	-6.394591111111097	-5.4970399999999735	-6.220186666666669	-108.4574222222218	-111.36737333333372	-103.59104444444428	-107.07444000000044	-96.10477333333394	-99.09506666666756	-90.57130666666626	-569.3082577777789	-185.0165288888889	-372.85230222222174	-167.98727555555558	-351.5123555555548	-158.5322355555557	-351.6923911111116	-0.7068133333333337	0.3438977777777777	-0.1255422222222221	0.2962577777777777	0.13013333333333293	0.20631999999999998	0.2414222222222223	-9.332613333333306	-1.557906666666689	-5.2436355555555	-1.055266666666668	-5.0653288888888985	-2.596231111111109
Cpd0736	1	-9.643582222222227	-2.58647111111111	-5.204293333333333	-2.0010311111111125	-3.2965377777777785	-1.585164444444445	-2.484995555555553	-96.89844000000001	-91.82193333333349	-95.7566799999998	-92.5194933333334	-95.35168000000004	-92.76859999999995	-95.0583022222222	-25.64569333333334	-19.41212888888886	-22.032653333333293	-20.112639999999992	-21.330591111111094	-20.254039999999968	-21.068186666666673	-822.0634222222217	-855.1553733333337	-832.0250444444442	-855.5994400000003	-845.3467733333339	-860.4510666666674	-853.0893066666663	-868.9162577777788	-185.0165288888889	-640.6783022222218	-191.4902755555556	-592.6443555555547	-200.85023555555568	-558.1363911111116	-0.9698133333333336	-0.013102222222222223	-0.4515422222222222	-0.048742222222222235	-0.3068666666666671	-0.06867999999999994	-0.2415777777777777	-42.241613333333305	-28.400906666666693	-38.9586355555555	-30.411266666666673	-38.076328888888895	-31.169231111111113
Cpd0980	1	2.914417777777775	1.0155288888888898	0.5207066666666664	-0.3890311111111125	-1.022537777777778	-0.4101644444444448	-1.1009955555555528	102.55956	96.17306666666651	101.77732000000016	96.9055066666666	101.70431999999997	97.88740000000007	102.0006977777778	16.642306666666652	24.64587111111114	19.250346666666704	22.78736000000001	19.833408888888897	22.024960000000018	19.955813333333328	1168.0695777777782	1200.8396266666662	1160.984955555556	1223.4725599999995	1189.400226666666	1232.5789333333325	1204.9256933333338	1242.1437422222211	755.8744711111113	1024.3706977777783	721.8817244444444	942.172644444445	769.1477644444443	893.7786088888886	0.11618666666666633	0.09689777777777776	-0.08554222222222213	0.09725777777777776	0.0041333333333329345	0.15232000000000007	0.08242222222222234	72.37638666666669	47.7580933333333	68.6903644444445	52.03273333333332	67.82867111111109	55.81176888888889
Cpd0812	1	7.082417777777772	3.5445288888888897	1.9107066666666659	2.5279688888888865	1.3444622222222218	2.4068355555555554	1.5010044444444468	21.71356	24.60906666666651	22.166320000000187	24.32850666666661	23.117319999999946	24.033400000000054	23.127697777777826	-7.511693333333337	-1.5911288888888606	-3.997653333333293	-2.2396399999999907	-3.2185911111110985	-2.3860399999999693	-2.9961866666666697	231.1325777777781	247.07962666666614	258.67395555555584	258.9875599999996	262.20522666666596	262.40993333333245	264.2186933333337	-394.36125777777886	-89.94752888888887	-525.7983022222219	-166.8812755555556	-429.4773555555548	-190.87423555555569	-377.4903911111117	-0.9508133333333336	-0.014102222222222224	-0.4475422222222222	-0.13374222222222226	-0.3168666666666671	-0.17067999999999994	-0.2705777777777777	-21.16661333333331	-12.97090666666669	-20.4326355555555	-13.756266666666674	-18.10132888888889	-14.79723111111111
Cpd3506	-1	-1.5183757575757664	2.2782303030303037	-0.34932121212121103	2.6423393939393915	0.8775272727272716	2.612606060606061	1.3605454545454523	-21.77147272727265	-16.065303030303	-21.114230303030354	-16.316254545454573	-20.042193939394	-16.692454545454552	-19.24121212121216	-7.399254545454558	-5.012727272727254	-6.667957575757588	-4.914103030303039	-6.406387878787871	-5.0482848484848555	-6.110945454545437	-67.87386666666737	-72.63466666666612	-73.49547878787939	-94.87081212121235	-85.24010303030263	-98.25297575757575	-88.82923636363604	-452.9586606060608	-127.34143030303028	-396.3849090909091	-137.83679999999998	-334.8586787878789	-136.37118181818178	-296.2720242424242	-0.18572727272727274	0.6556606060606059	-0.266490909090909	0.4815818181818181	-0.1717878787878786	0.3384909090909091	-0.08093939393939388	-25.804078787878808	-12.704127272727295	-24.72036969696972	-13.68279999999998	-22.601303030303	-14.819527272727266
Cpd3406	1	1.9376242424242351	-0.9397696969696968	-0.7423212121212117	-0.4386606060606084	-1.4044727272727284	-0.2483939393939387	-0.9794545454545474	74.53652727272734	67.17669696969703	71.61076969696967	64.46974545454546	67.04680606060603	63.30554545454544	63.80478787878786	0.3577454545454444	5.656272727272742	4.114042424242413	4.802896969696963	4.226612121212128	4.622715151515145	4.060054545454559	152.8481333333327	146.542333333334	168.40352121212072	170.5931878787876	181.40789696969728	178.74902424242399	185.31876363636385	-366.3176606060607	20.43156969696972	-284.65590909090906	19.697200000000038	-270.3116787878789	-21.498181818181767	-263.1200242424242	-1.4017272727272727	0.7426606060606061	-0.8884909090909091	0.3435818181818181	-0.6757878787878786	0.1014909090909091	-0.5329393939393939	37.99092121212121	24.796872727272717	32.61063030303029	19.176200000000023	23.14869696969699	16.34147272727274
Cpd0800	1	6.346417777777775	2.2915288888888905	3.0867066666666663	-0.6950311111111125	2.0084622222222217	-1.6681644444444448	1.696004444444447	1.0565599999999904	0.11006666666648356	2.002320000000168	-2.0064933333333954	2.507319999999936	-1.7385999999999342	2.8606977777778297	7.358306666666664	11.82287111111114	10.605346666666707	12.178360000000007	11.8914088888889	12.275960000000026	12.240813333333325	-167.37442222222182	-169.64637333333368	-177.45304444444423	-161.6244400000004	-166.94377333333387	-155.27306666666755	-164.28230666666627	1356.674742222221	556.2074711111111	1189.717697777778	532.7027244444444	1229.7536444444452	577.2687644444443	1239.0406088888885	-0.9888133333333338	-0.21010222222222225	-0.5025422222222221	-0.17274222222222224	-0.3428666666666671	-0.17167999999999994	-0.2735777777777777	5.093386666666689	4.286093333333312	7.770364444444502	-0.8582666666666725	9.310671111111104	-0.4292311111111076
Cpd0591	-1	-6.816682481751817	-2.6814270072992707	-5.334715328467158	-2.399521897810221	-4.606540145985402	-2.0362737226277354	-3.494540145985398	-34.03660948905117	-33.90313503649649	-36.299383211678794	-35.28806569343073	-36.149372262773646	-35.28090510948905	-35.88563503649633	-1.6500985401459831	-5.224562043795586	-4.82149270072993	-4.911835766423337	-5.0611094890511055	-4.668098540145972	-4.862434306569347	-211.52093795620374	-209.19147080291972	-199.2408284671546	-209.26224087591342	-211.1707189781017	-222.645770072992	-222.6299635036496	-311.8208722627761	-135.22065693430648	-196.76351094890583	-157.0585510948904	-227.35758029197055	-143.91504744525562	-253.50472262773738	-0.4905255474452561	0.8812372262773731	-0.9624635036496344	0.421733576642336	-0.9162445255474456	0.04505474452554742	-0.729864963503649	-6.022675182481791	-8.430751824817527	-12.42505474452554	-11.337346715328467	-12.767441605839403	-11.121967153284707
Cpd1835	1	-2.9133851590105997	-2.3720706713780917	-2.4850565371024755	-0.8099010600706709	-1.9868339222614824	-0.23114840989399266	-1.272353356890461	11.629081272084875	12.706371024735036	13.473787985865727	12.001162544169633	13.387904593639606	11.626625441696177	12.748911660777507	-9.505166077738512	-3.0928727915194294	-5.244540636042405	-3.8179399293286025	-4.512268551236762	-3.9357137809187392	-4.307533568904596	-141.9124098939927	-162.90184805653553	-154.8456925795059	-165.37054416961118	-161.7216713780922	-167.8606219081271	-164.27770318021226	-120.13115194346231	-170.0272862190813	105.83146996466496	-194.61172438162544	87.5889999999997	-193.8655053003535	23.561855123674487	-0.8855159010600697	0.08102473498233226	-0.4513286219081267	0.21620848056537104	-0.24835689045936404	0.209982332155477	-0.12518021201413435	-2.4628091872791487	-2.827621908127199	2.6086183745583256	-4.432226148409932	1.925515901060045	-5.129636042402822
Cpd3610	-1	-0.3813757575757659	0.010230303030303478	-0.13432121212121118	-0.5746606060606085	-0.3564727272727284	-0.29339393939393865	-0.3754545454545473	-46.08047272727266	-41.69830303030301	-43.471230303030346	-41.40525454545457	-42.56219393939399	-41.434454545454564	-42.45421212121215	-18.283254545454554	-11.04272727272726	-13.658957575757587	-11.44110303030304	-12.676387878787875	-11.461284848484855	-12.304945454545436	-419.9178666666672	-432.19966666666613	-426.0534787878794	-428.3898121212123	-426.7491030303028	-428.6309757575758	-425.45123636363604	-612.3286606060607	-169.70643030303032	-301.7589090909091	-204.9488	-225.6026787878789	-218.2481818181818	-215.0420242424242	-1.231727272727273	1.0316606060606062	-0.5804909090909091	0.3885818181818181	-0.3847878787878786	0.1754909090909091	-0.2729393939393939	-30.606078787878808	-19.66012727272729	-24.504369696969718	-20.725799999999982	-22.802303030302998	-21.351527272727264
Cpd1780	1	0.578614840989399	3.0709293286219075	0.9949434628975241	1.3170989399293291	0.5851660777385179	-0.09614840989399244	-0.4903533568904614	-50.01491872791514	-45.15962897526495	-47.26021201413429	-43.966837455830394	-45.4100954063604	-42.91937455830384	-44.26708833922248	-11.810166077738511	-9.89787279151943	-10.869540636042402	-9.688939929328603	-10.588268551236762	-9.539713780918738	-10.172533568904594	-478.4974098939928	-494.0648480565357	-477.079692579506	-482.6415441696112	-471.4036713780922	-474.1256219081272	-467.0287031802122	-374.8301519434623	-3.8752862190812887	-295.1355300353349	110.20327561837456	-224.6480000000002	131.69749469964648	-169.76414487632547	0.1314840989399304	0.5280247349823323	0.3746713780918733	0.581208480565371	0.641643109540636	0.7589823321554771	0.7278197879858657	-12.086809187279153	-3.2966219081272	-5.3303816254416745	1.5777738515900737	-0.7964840989399491	5.10736395759718
Cpd0794	1	-0.2265822222222269	3.33252888888889	-0.573293333333333	0.34996888888888744	-1.7305377777777775	-0.8111644444444448	-1.8519955555555527	0.06955999999999563	4.0160666666664895	2.42332000000016	3.7525066666666187	3.1273199999999406	4.017400000000066	3.4926977777778347	1.2753066666666584	0.2908711111111373	0.5593466666667091	0.5073600000000056	1.1874088888888998	0.9749600000000278	1.2798133333333297	387.5885777777783	363.8296266666662	372.3879555555558	377.09655999999967	381.3872266666663	379.91393333333235	379.76469333333375	1574.9767422222214	-185.0165288888889	710.2516977777782	30.421724444444408	553.6706444444451	175.38176444444431	492.4516088888884	-0.4338133333333337	0.3378977777777777	-0.11654222222222214	0.03425777777777775	-0.10686666666666712	-0.02667999999999994	-0.11457777777777772	-17.10861333333331	-9.589906666666694	-11.170635555555501	-10.190266666666671	-9.895328888888898	-9.475231111111107
Cpd0168	1	-3.2826824817518165	-0.3954270072992707	-1.1897153284671562	-0.06752189781022144	-0.5425401459854022	-0.020273722627735413	0.041459854014601394	-38.94060948905119	-34.609135036496504	-36.796383211678794	-34.06106569343072	-35.80137226277365	-34.25990510948905	-35.38463503649632	-9.55209854014599	-7.034562043795584	-7.283492700729929	-7.539835766423337	-7.928109489051111	-7.660098540145974	-8.083434306569345	-265.42893795620375	-282.0554708029198	-273.17682846715456	-283.8752408759134	-284.90871897810183	-293.97777007299203	-295.0619635036496	-795.7688722627762	-135.22065693430648	-565.4025109489057	-161.9945510948904	-461.2835802919706	-181.87704744525558	-397.1887226277374	-1.0295255474452565	0.3442372262773732	-0.30046350364963426	0.2547335766423361	-0.2252445255474457	0.01405474452554742	-0.15386496350364906	-30.43367518248179	-20.704751824817528	-24.756054744525546	-19.389346715328468	-23.3074416058394	-19.937967153284703
Cpd2188	-1	1.9656148409893996	-3.6480706713780915	-0.2840565371024759	-5.421901060070669	-0.7498339222614825	-4.987148409893992	-0.2383533568904612	-28.630918727915144	-25.15862897526496	-28.723212014134287	-28.328837455830378	-28.121095406360396	-28.576374558303836	-27.408088339222488	8.528833922261484	11.020127208480575	10.994459363957603	11.508060070671394	12.117731448763239	11.690286219081262	12.24646643109541	-111.09040989399271	-112.20084805653562	-112.89269257950592	-106.89754416961115	-113.83867137809216	-113.30562190812714	-121.59070318021223	1953.6868480565374	597.8947137809188	1810.766469964665	603.5752756183745	1818.173	689.8534946996465	1797.5478551236747	-1.1285159010600698	0.21802473498233227	-0.6833286219081267	-0.03179151943462896	-0.41435689045936397	-0.09601766784452294	-0.2941802120141344	-2.4628091872791487	6.9923780918728005	-0.4053816254416773	1.0547738515900704	1.8265159010600485	0.6573639575971768
Cpd2672	1	6.48317449664431	5.536181208053692	3.3896543624161075	4.2203221476510056	4.0023255033557055	4.063583892617452	4.378312080536915	21.440530201342252	23.821892617449695	20.411835570469805	22.22945973154356	21.43608389261746	22.383711409396	22.41918791946316	7.418355704698015	3.8803523489933056	6.094228187919465	3.3185939597315373	6.14600671140938	3.1838590604026784	5.822057046979861	197.4109697986578	198.04204026845616	207.59251677852345	210.61934563758317	201.1630906040273	207.5201040268461	196.97563758389344	180.1872583892598	-113.183600671141	-230.37528187919395	-227.13252013422832	-224.69997315436183	-255.79760738255055	-196.72658724832286	-0.4472852348993279	-0.1893758389261746	-0.4180369127516786	-0.3694194630872484	-0.33116107382550314	-0.4655402684563759	-0.2577147651006709	-14.87059731543622	-9.63343959731546	-19.106342281879197	-14.376906040268494	-17.220087248322166	-14.626832214765114
Cpd2266	1	7.472988764044943	6.618258426966289	7.6133370786516865	5.119258426966292	6.914516853932582	3.5933033707865154	5.828966292134831	-42.59944943820226	-36.75382022471912	-39.875415730337146	-35.687629213483184	-37.759674157303316	-34.45859550561798	-36.54320224719106	-11.354943820224724	-7.587224719101119	-8.129179775280896	-7.917674157303374	-7.304696629213481	-7.4519887640449385	-6.9033258426966215	-327.02795505617974	-336.4079101123597	-334.73440449438203	-328.0108651685392	-333.26984269662944	-325.7798651685386	-329.27279775280874	-265.3906292134826	-168.16556179775273	-130.9756516853929	-226.3140786516854	-63.70531460674181	-254.34838202247184	-30.015348314606623	-0.9776292134831464	0.491370786516854	-0.4598764044943822	0.6941011235955056	-0.28646067415730336	0.7066292134831461	-0.19268539325842693	-42.31271910112356	-26.245438202247186	-35.00961797752807	-24.28595505617977	-30.340123595505627	-22.180764044943814
Cpd3114	-1	0.8561744966443072	2.3891812080536936	-0.12134563758389215	-0.0926778523489955	-1.3016744966442948	-1.1224161073825494	-1.5766879194630854	12.213530201342225	10.153892617449657	12.594835570469826	9.072459731543548	12.168083892617462	8.394711409395967	12.091187919463152	17.971355704698013	16.0803523489933	16.502228187919467	17.252593959731538	17.609006711409375	17.898859060402685	17.841057046979852	291.1079697986577	297.91804026845637	288.81351677852336	305.41334563758323	297.05809060402726	314.12510402684615	297.8146375838936	1050.9682583892597	517.0033993288589	982.4947181208059	385.7804798657717	962.5480268456382	341.26939261744945	928.7654127516772	-0.3072852348993279	0.1006241610738254	-0.6020369127516786	-0.05941946308724834	-0.5441610738255032	-0.1395402684563759	-0.473714765100671	-3.036597315436225	-5.922439597315461	-2.9953422818791964	-7.725906040268492	-3.6420872483221634	-8.590832214765115
Cpd2863	1	-4.088825503355692	-1.2548187919463076	-3.331345637583893	-1.2466778523489954	-2.315674496644295	-0.9964161073825492	-1.7026879194630855	56.93753020134224	42.202892617449656	51.99183557046982	49.64245973154357	49.36608389261743	49.81471140939598	47.83518791946312	14.182355704698017	5.720352348993303	9.105228187919463	7.640593959731536	8.05800671140938	7.924859060402683	7.802057046979858	117.17196979865776	119.82704026845623	114.07051677852348	98.40034563758331	105.04509060402735	96.36810402684624	107.08763758389351	-830.7847416107402	-181.85560067114102	-542.6542818791941	-207.49952013422833	-460.3899731543619	-213.57860738255056	-421.4025872483229	0.7897147651006717	0.1816241610738254	-0.027036912751678632	0.08258053691275166	-0.21516107382550315	-0.027540268456375902	-0.2497147651006709	53.29240268456378	22.94656040268455	41.548657718120815	37.42009395973151	36.02091275167783	37.92616778523488
Cpd3431	1	8.745624242424235	-1.1407696969696968	3.1526787878787887	-0.061660606060608636	-0.058472727272728335	0.8986060606060615	0.03954545454545277	22.624527272727327	28.936696969697014	19.072769696969658	24.378745454545427	19.57180606060604	22.99554545454544	20.295787878787852	35.16374545454544	6.642272727272746	12.25504242424242	9.109896969696957	7.869612121212128	8.379715151515143	7.1490545454545655	398.4871333333326	420.22833333333386	455.3375212121207	458.28818787878754	471.2278969696972	460.59802424242406	469.160763636364	-586.6636606060607	-169.70643030303032	-514.2789090909091	-177.9208	-499.14567878787886	-180.6911818181818	-457.81102424242414	-1.4227272727272728	1.2826606060606058	-0.7164909090909091	0.5445818181818182	-0.3747878787878786	0.2554909090909091	-0.2299393939393939	-16.180078787878806	-2.065127272727288	-23.26936969696972	-11.530799999999983	-22.820303030303002	-14.413527272727265
Cpd1763	1	3.8886148409894	1.4189293286219082	2.230943462897524	1.0200989399293292	0.8331660777385181	-0.06614840989399262	-0.3513533568904608	-46.841918727915136	-40.429628975264954	-43.449212014134304	-39.29283745583038	-40.983095406360405	-38.27337455830383	-39.76408833922248	-12.395166077738512	-7.579872791519428	-9.979540636042405	-8.557939929328604	-9.727268551236758	-8.682713780918741	-9.376533568904595	-349.16640989399286	-366.5788480565357	-341.765692579506	-344.3215441696111	-330.3146713780922	-331.44162190812716	-323.35570318021223	265.2598480565375	-3.8752862190812887	150.64146996466502	282.21927561837464	83.35899999999981	366.61549469964655	97.62985512367449	-0.1045159010600698	0.40102473498233226	0.36567137809187344	0.7552084805653709	0.7756431095406359	0.9889823321554768	0.9578197879858656	-22.072809187279148	-8.3326219081272	-13.585381625441675	-3.8852261484099344	-7.100484098939957	-0.4726360424028258
Cpd3499	-1	-9.528375757575766	-2.2177696969696967	-5.29132121212121	-1.8276606060606084	-3.376472727272729	-1.4723939393939391	-2.4324545454545468	-112.67247272727266	-105.869303030303	-110.92023030303034	-106.38925454545456	-109.95419393939396	-106.68745454545456	-109.29021212121216	-28.417254545454554	-20.831727272727253	-23.920957575757583	-21.35910303030304	-22.93338787878788	-21.421284848484856	-22.483945454545434	-917.0668666666671	-953.1476666666659	-929.6414787878794	-957.1208121212123	-946.4481030303027	-964.128975757576	-956.637236363636	-754.7756606060608	-169.70643030303032	-552.6919090909091	-169.9338	-492.00167878787886	-176.86418181818178	-446.62802424242415	-1.4947272727272731	0.4696606060606061	-0.7654909090909091	0.2355818181818181	-0.5167878787878786	0.08249090909090911	-0.3749393939393939	-51.681078787878796	-33.86412727272729	-46.91736969696972	-35.59179999999998	-44.80730303030301	-36.514527272727264
Cpd2916	-1	2.6861744966443077	-4.877818791946307	0.6896543624161069	-3.919677852348995	-0.14267449664429502	-2.6384161073825494	0.11031208053691488	-31.85146979865776	-28.22510738255033	-31.902164429530192	-30.45854026845645	-31.56291610738255	-30.737288590604038	-31.13181208053686	4.123355704698014	7.5653523489933	5.154228187919461	6.5815939597315385	4.996006711409383	5.417859060402677	4.30105704697986	-142.95203020134227	-137.11595973154363	-126.6704832214765	-133.80865436241686	-132.12190939597272	-140.31089597315395	-138.95736241610658	749.0862583892598	406.65039932885895	459.1247181208058	302.8234798657717	333.192026845638	233.80539261744943	272.171412751677	-1.2342852348993278	-0.02537583892617461	-0.6750369127516785	-0.10341946308724834	-0.5251610738255031	-0.1725402684563759	-0.4457147651006709	-34.097597315436225	-21.556439597315453	-32.3643422818792	-26.984906040268488	-30.972087248322172	-28.33583221476512
Cpd3482	-1	-4.1593757575757655	-6.9167696969696975	-2.584321212121212	-5.291660606060609	-2.1494727272727285	-3.8053939393939387	-2.0344545454545475	-67.71547272727267	-63.78030303030299	-68.51723030303036	-64.77825454545456	-68.33919393939398	-65.70645454545456	-68.07421212121216	-7.2712545454545525	-10.218727272727255	-10.486957575757586	-9.53510303030304	-10.718387878787873	-9.507284848484854	-10.477945454545434	-480.97786666666735	-477.613666666666	-475.2744787878794	-495.53981212121244	-488.90610303030263	-503.167975757576	-498.256236363636	290.42833939393927	-5.872430303030285	-47.1209090909091	-58.32479999999998	-174.37267878787895	-102.0091818181818	-222.75702424242417	4.404272727272726	-3.842339393939394	2.545509090909091	-2.756418181818181	1.2672121212121217	-1.765509090909091	0.5550606060606059	-13.226078787878805	-2.5041272727272954	-17.36036969696972	-6.1237999999999815	-17.497303030302994	-9.516527272727268
Cpd2251	1	-3.028011235955056	-0.0007415730337103633	-2.1476629213483154	-0.8457415730337074	-2.432483146067416	-1.4376966292134843	-2.291033707865168	-23.873449438202254	-21.88882022471913	-22.580415730337137	-22.897629213483185	-21.524674157303323	-23.226595505617997	-21.099202247191048	-14.853943820224721	-8.401224719101121	-10.724179775280898	-9.075674157303377	-9.781696629213481	-9.170988764044939	-9.403325842696619	-489.68295505617965	-516.0029101123597	-500.264404494382	-512.3688651685393	-510.89984269662943	-517.4438651685387	-518.5597977528087	468.77437078651724	-73.09656179775273	489.1563483146072	46.87292134831461	551.6626853932581	71.78561797752819	605.1286516853936	-0.6556292134831464	0.360370786516854	-0.15487640449438222	0.06710112359550563	-0.07446067415730334	-0.053370786516853896	-0.04168539325842696	9.079280898876439	10.808561797752816	12.621382022471929	8.961044943820227	14.92187640449437	8.265235955056184
Cpd2356	-1	-2.026011235955057	-1.3257415730337103	-2.1686629213483157	-1.3117415730337074	-2.389483146067416	-1.0396966292134844	-2.112033707865168	-33.04844943820225	-29.87482022471913	-32.85541573033713	-29.476629213483182	-32.61867415730332	-30.03759550561797	-32.649202247191056	-1.6969438202247176	-5.214224719101119	-5.039179775280901	-3.7546741573033735	-5.1646966292134815	-4.1089887640449385	-5.0793258426966235	-201.6319550561797	-198.42891011235963	-203.075404494382	-216.95686516853922	-209.8348426966295	-220.25486516853871	-211.3677977528086	-760.7606292134826	-168.16556179775273	-464.02665168539284	-219.42307865168544	-393.87531460674177	-240.95638202247184	-372.98434831460656	0.6133707865168538	0.922370786516854	-0.1968764044943822	0.6451011235955056	-0.2754606741573033	0.37362921348314615	-0.2876853932584269	-13.099719101123554	-6.482438202247182	-13.72361797752808	-6.948955056179769	-13.754123595505623	-8.835764044943815
Cpd3550	-1	-0.4643757575757661	2.969230303030303	-0.309321212121211	0.5013393939393915	-1.1834727272727283	-0.8583939393939386	-1.5094545454545476	-42.941472727272675	-45.915303030302994	-40.79823030303035	-44.216254545454575	-40.27619393939399	-44.25745454545456	-40.008212121212146	22.98674545454545	10.304272727272746	20.890042424242413	17.225896969696958	21.921612121212128	19.71271515151514	22.545054545454565	-293.67286666666723	-243.10466666666602	-294.2444787878793	-266.2598121212124	-296.61410303030283	-279.70597575757586	-307.981236363636	162.7623393939391	461.1645696969697	243.966090909091	309.50720000000007	324.27932121212115	255.2098181818182	384.06497575757584	-0.9617272727272728	0.6576606060606061	-0.471490909090909	0.5255818181818182	-0.2787878787878786	0.3314909090909091	-0.2289393939393939	0.09492121212119288	-7.300127272727287	4.30763030303028	-0.8947999999999823	5.954696969697004	-0.08452727272726435
Cpd1987	1	3.6786148409894	-3.105070671378092	3.244943462897523	-1.4149010600706708	1.1421660777385174	-1.3251484098939923	-0.506353356890461	64.73208127208486	46.06737102473505	60.060787985865716	46.872162544169605	52.671904593639624	47.58262544169617	48.85791166077752	11.351833922261484	9.724127208480567	10.972459363957595	7.1940600706713935	8.725731448763238	6.99928621908126	7.672466431095406	405.32559010600716	423.7631519434645	438.01330742049385	497.7814558303887	515.8713286219079	542.3403780918728	549.0422968197877	866.3738480565378	-114.6432862190813	646.525469964665	-184.2667243816255	342.80399999999975	-132.90950530035352	123.24085512367445	-1.2495159010600698	0.23302473498233225	-0.6353286219081267	0.13420848056537105	-0.457356890459364	0.015982332155477046	-0.3761802120141344	43.830190812720865	9.261378091872793	35.17861837455833	13.244773851590068	22.716515901060056	15.274363957597174
Cpd0380	-1	11.115317518248183	-4.082427007299271	9.553284671532845	-1.764521897810221	6.784459854014598	0.1597262773722643	4.1334598540146015	24.565390510948845	27.860864963503502	24.210616788321204	25.132934306569272	23.404627737226352	24.121094890510932	23.40436496350367	-7.2210985401459835	-0.29156204379558304	-2.7454927007299257	-1.3098357664233369	-1.9361094890511052	-1.4690985401459749	-1.7344343065693444	38.23106204379621	55.752529197080314	41.223171532845406	64.34875912408654	59.34528102189814	75.064229927008	72.55503649635045	711.4861277372238	192.4483430656936	463.3064890510941	71.71744890510959	281.81041970802954	58.869952554744394	128.9992773722627	6.851474452554745	-7.208762773722628	5.280536496350367	-4.814266423357664	3.2427554744525544	-2.6669452554744533	1.8031350364963508	13.564324817518205	27.096248175182478	12.223945255474462	17.569653284671528	9.644558394160603	13.419032846715288
Cpd2583	1	-1.4618255033556924	-2.1668187919463078	-1.8883456375838923	-1.4736778523489953	-2.409674496644295	-1.2024161073825492	-2.1836879194630847	93.59953020134222	78.21989261744966	89.15283557046982	76.67645973154356	85.05108389261744	78.138711409396	82.84618791946316	11.200355704698019	14.635352348993301	12.909228187919464	13.426593959731536	12.950006711409385	13.692859060402682	13.186057046979856	444.91296979865774	462.1240402684565	447.7655167785237	484.88834563758337	464.60609060402726	488.32810402684606	473.1796375838937	630.0762583892597	390.59639932885904	552.6327181208061	415.7184798657717	518.3540268456379	432.64339261744936	491.40141275167707	-0.35828523489932795	0.2356241610738254	-0.4120369127516785	0.11258053691275166	-0.2951610738255032	0.044459731543624086	-0.20371476510067094	83.2984026845638	45.73056040268454	73.13165771812079	44.6410939597315	65.11291275167785	49.40016778523488
Cpd3554	-1	5.596624242424233	-2.712769696969697	2.698678787878788	-4.983660606060608	1.548527272727271	-4.4843939393939385	1.8135454545454524	35.75052727272731	35.885696969696994	34.214769696969626	32.642745454545434	34.23180606060603	32.43454545454546	34.60378787878784	24.36474545454545	29.790272727272743	26.44404242424241	29.88389696969696	27.04061212121213	28.36471515151515	25.93205454545456	320.1811333333328	324.494333333334	321.4915212121205	323.1601878787878	321.11589696969736	319.35002424242407	318.005763636364	2184.435339393939	1092.0365696969698	1507.1860909090908	908.5292000000003	1382.163321212121	787.685818181818	1263.7329757575758	-1.5127272727272731	0.2116606060606061	-0.7674909090909091	0.04358181818181811	-0.5267878787878786	-0.09150909090909087	-0.39593939393939387	-4.3460787878788105	0.5978727272727085	-5.201369696969722	-6.901799999999981	-3.9243030303029935	-8.463527272727262
Cpd2292	1	4.674988764044944	-0.8037415730337107	2.6943370786516843	-1.0097415730337072	1.3355168539325837	-0.16869662921348416	1.2389662921348323	-16.632449438202258	-17.015820224719107	-15.498415730337125	-17.846629213483173	-15.226674157303336	-18.706595505617983	-15.027202247191054	-7.7339438202247175	0.4257752808988791	-2.9741797752808985	-0.02767415730337319	-1.7626966292134831	-0.3879887640449376	-1.6213258426966242	-553.4609550561796	-563.3559101123598	-560.484404494382	-570.4068651685393	-569.5108426966294	-576.3048651685388	-575.5597977528088	-262.2816292134827	256.42143820224726	-44.294651685392864	159.94192134831457	10.954685393258274	108.58461797752821	38.29265168539348	-0.9736292134831463	1.172370786516854	-0.4888764044943822	0.5231011235955056	-0.3534606741573033	0.2266292134831461	-0.2806853932584269	5.022280898876439	7.261561797752812	9.853382022471912	3.2160449438202288	10.670876404494381	0.32323595505617675
Cpd2264	1	-1.5740112359550569	-5.067741573033711	-1.9996629213483148	-3.198741573033707	-1.666483146067416	-2.184696629213484	-1.0590337078651682	-59.65344943820226	-59.57482022471911	-57.592415730337144	-60.12962921348317	-56.99767415730332	-60.657595505617984	-56.48520224719107	-8.15494382022472	-1.1172247191011202	-4.831179775280898	-1.5886741573033731	-3.720696629213485	-1.6819887640449416	-3.4163258426966223	-636.9359550561796	-651.8729101123598	-647.066404494382	-656.7098651685393	-659.2938426966294	-663.8658651685388	-668.3697977528087	341.6463707865173	386.0014382022472	497.34234831460714	350.6619213483146	586.6846853932583	322.9576179775283	643.6036516853935	-0.9756292134831464	0.03837078651685391	-0.4638764044943822	0.1411011235955056	-0.3504606741573033	0.11062921348314614	-0.2966853932584269	-18.64571910112356	-15.240438202247185	-11.417617977528074	-16.52995505617977	-9.263123595505633	-17.810764044943816
Cpd2255	1	-8.913011235955057	-3.6367415730337114	-6.124662921348317	-2.9767415730337072	-4.478483146067416	-2.4276966292134845	-3.508033707865168	-30.736449438202246	-33.59882022471912	-33.37641573033714	-32.545629213483174	-33.412674157303336	-32.57559550561798	-33.47520224719105	5.791056179775282	-3.6272247191011187	-1.6441797752809002	-1.3686741573033745	-2.1346966292134795	-1.3619887640449413	-1.9413258426966244	-105.34095505617971	-77.66891011235964	-84.16040449438195	-98.72186516853924	-95.91384269662943	-105.90586516853877	-103.4147977528088	336.46637078651725	-112.78156179775274	-75.8796516853928	-71.76207865168539	-178.05431460674183	-39.51638202247185	-208.49634831460656	0.6393707865168536	-0.03262921348314609	-0.20687640449438216	-0.07589887640449439	-0.40746067415730336	-0.13637078651685391	-0.3956853932584269	8.719280898876441	-1.9274382022471808	-0.8396179775280714	1.9970449438202351	-1.0241235955056285	1.8792359550561808
Cpd1652	-1	2.8065411764705868	-4.857705882352942	1.094258823529409	-3.8082470588235298	0.213835294117648	-2.4922588235294114	0.3614823529411781	-25.926647058823576	-22.342976470588297	-26.026294117647012	-24.50135294117645	-25.844694117647023	-24.734847058823533	-25.504752941176434	4.1937411764705965	7.784317647058835	5.179752941176472	6.781094117647058	4.930364705882365	5.5204705882353045	4.21414117647058	-102.68900000000008	-98.22709411764707	-86.56887058823486	-93.17122352941179	-90.42465882352914	-98.62891764705898	-96.10141176470573	801.2060941176474	397.1864235294119	460.2614705882354	309.9319764705881	314.5426823529407	245.13775294117642	244.11321176470574	-0.9524470588235292	-0.1924117647058824	-0.4366	-0.1551411764705882	-0.34716470588235304	-0.1648470588235294	-0.30978823529411753	-31.133541176470608	-18.988670588235284	-29.651976470588234	-24.237023529411758	-28.67823529411767	-25.54480000000001
Cpd3450	1	-1.724375757575766	0.8312303030303032	-0.054321212121211104	1.0893393939393916	0.3395272727272713	1.0786060606060617	0.4505454545454524	36.46852727272733	38.509696969697025	36.857769696969655	38.462745454545455	37.810806060606005	38.70254545454543	38.57378787878784	80.23374545454544	15.034272727272745	49.10504242424241	14.75489696969696	42.85561212121212	15.30771515151514	38.78505454545457	498.50913333333284	519.1713333333339	484.9635212121207	496.3231878787876	466.57989696969736	471.7180242424242	451.50176363636416	-191.08566060606086	-169.70643030303032	-96.06990909090904	-161.5128	-92.36967878787891	-153.93418181818174	-95.14102424242418	-1.4747272727272729	0.4066606060606061	-0.777490909090909	0.2045818181818181	-0.5377878787878786	0.05749090909090911	-0.4019393939393939	-30.606078787878808	-21.233127272727288	-27.63136969696972	-21.823799999999977	-25.516303030303	-21.724527272727265
Cpd1292	1	4.14258024691358	-0.610246913580248	1.9863950617283963	-1.0626296296296298	-0.4082222222222214	-1.0315925925925933	-1.0227160493827174	67.56824691358028	66.67750617283951	66.50545679012342	65.58262962962971	66.36964197530868	65.3853703703704	66.79498765432092	7.441913580246904	13.557259259259274	9.792888888888891	12.608617283950617	10.430246913580252	12.479777777777775	10.935283950617292	500.25146913580187	513.9101358024689	499.35332098765457	528.8570123456791	519.9328641975312	537.8603827160498	529.8814567901234	952.1160370370379	434.0286049382717	767.7223827160495	462.7416913580247	701.1863456790123	520.48	660.6616296296295	-0.15927160493827142	1.405	-0.3061481481481482	0.6902098765432099	-0.2528518518518518	0.3856666666666667	-0.1752716049382717	52.673530864197524	44.21444444444445	48.91113580246916	42.019753086419776	47.5849259259259	42.10109876543208
Cpd0424	-1	-0.5456824817518164	-1.224427007299271	0.4072846715328433	-2.371521897810221	0.6424598540145974	-2.5172737226277357	0.831459854014601	-30.87060948905119	-29.82313503649649	-29.848383211678797	-29.218065693430727	-27.70937226277365	-28.986905109489054	-26.355635036496324	-8.417098540145986	-6.7885620437955865	-7.405492700729929	-6.547835766423336	-6.579109489051106	-6.306098540145975	-6.247434306569346	-179.84893795620386	-158.98047080291974	-181.73982846715455	-179.3952408759134	-199.6827189781017	-191.3867700729919	-208.93796350364948	-359.663872262776	-135.22065693430648	-250.76551094890584	-162.3835510948904	-192.45958029197052	-183.6290474452556	-137.24472262773736	-0.6565255474452559	0.7192372262773731	-0.2444635036496343	0.008733576642336094	0.0947554744525544	-0.2929452554744525	0.327135036496351	-9.35867518248179	-9.642751824817527	-6.335054744525544	-8.061346715328469	-2.323441605839399	-7.5879671532847075
Cpd2370	-1	-2.9110112359550566	-1.3787415730337105	-2.7156629213483154	-0.9207415730337072	-2.252483146067416	-0.7956966292134844	-1.979033707865168	-29.881449438202246	-24.37182022471912	-27.96341573033713	-25.36262921348317	-27.325674157303325	-25.91259550561797	-26.821202247191053	-8.463943820224717	-6.575224719101123	-7.752179775280897	-6.567674157303376	-7.616696629213482	-6.7259887640449385	-7.408325842696622	-263.75795505617975	-273.81391011235974	-272.8614044943821	-294.47086516853926	-294.1618426966295	-310.27086516853865	-309.7987977528087	-311.98062921348264	-112.78156179775274	-89.84465168539282	-188.7960786516854	-11.060314606741828	-223.48638202247184	39.201651685393465	-0.6876292134831463	0.9953707865168538	-0.3768764044943822	0.26810112359550564	-0.3594606741573033	-0.01637078651685389	-0.3856853932584269	-16.43571910112356	-4.358438202247187	-11.802617977528081	-7.425955056179768	-10.70312359550563	-9.16876404494382
Cpd2498	1	-2.0478255033556927	-2.970818791946308	-2.6663456375838925	-1.3616778523489954	-2.283674496644295	-0.7144161073825495	-1.6726879194630857	37.72753020134226	35.26889261744969	37.6018355704698	35.681459731543555	38.27508389261746	36.14871140939599	38.838187919463174	9.632355704698014	10.132352348993301	8.305228187919464	10.110593959731537	8.399006711409381	10.198859060402683	8.79505704697986	436.200969798658	456.3790402684563	434.51151677852334	451.9503456375831	431.5420906040272	446.2971040268464	429.7326375838935	544.8832583892598	390.59639932885904	555.925718120806	395.4954798657717	519.0150268456381	400.28339261744935	487.1584127516771	0.7377147651006721	-0.20737583892617456	0.1479630872483214	0.3945805369127517	0.1678389261744968	0.44345973154362417	0.22828523489932898	33.92940268456377	21.545560402684536	32.79265771812081	24.47009395973151	33.566912751677826	26.02016778523488
Cpd0219	1	3.258317518248181	1.908572992700729	2.6552846715328444	0.6344781021897794	1.9724598540145972	-0.17427372262773533	1.1404598540146011	29.964390510948814	28.414864963503533	29.55661678832118	30.88393430656927	30.23362773722633	31.91909489051093	30.60736496350367	8.069901459854016	4.2644379562044135	5.162507299270072	5.142164233576661	5.039890510948894	5.572901459854023	5.222565693430653	345.40806204379624	376.5425291970804	352.4251715328454	371.0987591240866	365.2982810218981	377.7072299270079	379.1610364963505	-472.6138722627761	-108.52265693430648	-315.82451094890587	-92.0105510948904	-261.15358029197057	-90.91304744525559	-235.1387226277374	-0.2105255474452561	0.6282372262773731	-0.7564635036496343	0.16273357664233604	-0.5812445255474457	-0.12694525547445254	-0.442864963503649	12.460324817518206	4.9462481751824745	9.576945255474456	11.487653284671529	10.792558394160606	14.173032846715287
Cpd0402	-1	4.9163175182481815	5.060572992700728	2.9662846715328444	4.211478102189778	1.5894598540145983	3.2857262773722646	0.9864598540146012	-2.8646094890511904	1.8438649635035065	-0.7973832116787776	1.6559343065692644	1.1906277372263503	2.4070948905109333	2.8903649635036857	-11.410098540145984	-4.2175620437955885	-6.608492700729929	-4.889835766423339	-5.4001094890511085	-4.806098540145975	-4.954434306569342	-76.36993795620367	-84.82647080291973	-81.79382846715453	-88.60924087591343	-88.5857189781017	-94.14877007299208	-91.66496350364956	-330.6198722627762	-135.22065693430648	-161.78651094890586	-162.3835510948904	-64.8535802919705	-183.6290474452556	7.927277372262553	-0.7985255474452562	2.308237226277373	-0.14646350364963434	1.7447335766423362	0.2027554744525544	1.3350547445255474	0.47013503649635097	-0.8606751824817991	8.900248175182469	6.185945255474465	7.524653284671531	10.671558394160597	8.607032846715294
Cpd1976	1	8.114614840989402	1.999929328621908	3.0839434628975253	0.7280989399293292	0.2691660777385172	0.06685159010600739	-0.5553533568904614	-26.06791872791513	-19.20262897526496	-23.78021201413429	-18.471837455830386	-22.374095406360397	-18.860374558303846	-21.85508833922248	-15.334166077738512	-8.128872791519427	-11.005540636042404	-8.626939929328604	-10.06026855123676	-8.73571378091874	-9.690533568904595	-378.77040989399285	-376.8008480565357	-373.981692579506	-381.1055441696112	-371.7066713780922	-379.84462190812724	-370.29370318021216	-432.85115194346236	-59.25928621908132	-298.38653003533494	-87.24272438162546	-237.41200000000018	-93.77150530035351	-206.74014487632545	-0.6075159010600697	2.617024734982332	-0.20532862190812676	1.5152084805653712	-0.013356890459364057	0.8919823321554771	0.08781978798586565	-7.646809187279153	9.496378091872794	-1.9813816254416707	9.349773851590072	1.05151590106005	7.6813639575971715
Cpd0467	-1	3.864317518248184	2.4435729927007293	2.6862846715328454	1.351478102189779	1.686459854014598	0.2977262773722642	0.43745985401460175	-18.461609489051174	-13.45713503649648	-16.693383211678793	-13.18406569343074	-14.43237226277364	-12.121905109489065	-12.867635036496324	-13.825098540145984	-6.549562043795586	-9.055492700729928	-7.189835766423336	-7.818109489051107	-7.086098540145973	-7.395434306569346	-307.3799379562038	-317.7274708029198	-308.8858284671545	-309.07924087591346	-307.1777189781018	-306.01577007299204	-304.4779635036496	-224.56087226277612	30.93134306569354	-180.27551094890575	207.49944890510963	-106.97958029197054	249.97095255474443	-38.402722627737376	-0.537525547445256	0.8552372262773731	0.11153649635036557	1.020733576642336	0.6377554744525543	1.1940547445255474	0.9291350364963508	-3.4526751824817907	4.516248175182477	1.2639452554744608	7.79565328467153	7.078558394160602	11.913032846715288
Cpd2076	1	6.2246148409894015	2.4679293286219086	2.9129434628975237	-0.6019010600706709	1.880166077738517	-1.5961484098939924	1.6976466431095392	-4.093918727915138	-4.591628975264968	-2.8582120141342955	-6.486837455830398	-2.062095406360413	-6.1863745583038385	-1.5110883392224819	6.2298339222614905	11.481127208480572	10.063459363957598	11.852060070671394	11.49073144876324	11.99928621908126	11.9424664310954	-226.2954098939928	-232.05984805653569	-238.78769257950592	-225.43154416961116	-230.7146713780921	-220.56862190812717	-229.81670318021224	1526.9078480565374	571.1967137809187	1310.306469964665	562.4972756183745	1349.0919999999996	612.5354946996465	1359.9398551236745	-1.40651590106007	0.08002473498233226	-0.7033286219081267	0.014208480565371025	-0.46835689045936396	-0.06301766784452295	-0.34318021201413434	2.721190812720849	2.8803780918727995	6.214618374558327	-1.8212261484099272	8.390515901060049	-1.3006360424028216
Cpd3148	-1	1.6371744966443058	0.06918120805369288	0.8046543624161071	1.2123221476510049	1.0123255033557053	1.3565838926174507	1.0063120805369141	80.24453020134223	69.64689261744968	77.4678355704698	70.45645973154356	74.56508389261745	70.11771140939595	72.74518791946313	10.662355704698015	7.9113523489933035	9.698228187919456	9.098593959731534	9.457006711409381	9.353859060402677	9.249057046979859	489.3869697986577	515.1220402684563	499.9955167785234	507.2963456375831	502.49209060402717	503.6641040268462	503.1196375838937	-896.00874161074	-224.22060067114103	-602.635281879194	-278.2345201342283	-545.6219731543621	-305.6276073825506	-521.8535872483229	-0.539285234899328	0.0936241610738254	-0.4990369127516786	-0.04341946308724834	-0.4191610738255032	-0.21554026845637592	-0.41371476510067096	11.57540268456377	-7.594439597315457	5.8396577181208045	-5.89990604026849	0.034912751677836695	-6.660832214765115
Cpd2224	-1	2.9226148409894	-4.924070671378091	0.8049434628975236	-4.036901060070671	-0.11783392226148234	-2.8001484098939926	0.1206466431095392	-39.59391872791512	-35.721628975264956	-39.0492120141343	-37.85183745583039	-38.498095406360406	-38.051374558303856	-37.96508833922249	0.9058339222614862	6.522127208480568	2.9664593639575965	5.324060070671396	3.0317314487632423	4.094286219081258	2.4644664310954063	-271.83440989399287	-272.2118480565356	-258.03469257950593	-266.49354416961125	-263.2956713780921	-271.49262190812726	-269.4867031802123	858.9448480565375	460.8437137809187	564.0804699646649	367.7142756183745	440.7969999999997	303.03949469964647	382.19785512367446	-1.40851590106007	0.11502473498233225	-0.6733286219081267	0.014208480565371025	-0.46035689045936395	-0.07401766784452295	-0.34718021201413435	-32.77980918727915	-19.7026219081272	-29.188381625441675	-24.82722614840993	-27.223484098939963	-25.913636042402832
Cpd2994	-1	-1.9388255033556927	2.3041812080536936	-1.8643456375838925	1.0593221476510046	-1.0876744966442953	0.7355838926174507	-0.5736879194630857	44.95353020134223	42.55089261744965	44.707835570469825	44.53245973154358	44.685083892617456	44.92071140939595	44.714187919463136	4.839355704698015	3.5423523489933015	4.230228187919462	3.998593959731537	4.036006711409382	4.014859060402678	4.015057046979861	205.04396979865783	198.8020402684564	202.19551677852348	187.90834563758332	193.82509060402734	183.73010402684608	190.02663758389357	-386.8117416107401	-224.22060067114103	-294.13528187919394	-199.46452013422837	-285.05397315436187	-198.17360738255056	-281.61158724832285	-0.526285234899328	0.0266241610738254	-0.6050369127516786	-0.08241946308724835	-0.5611610738255032	-0.15554026845637592	-0.4897147651006709	8.796402684563773	0.2615604026845446	6.035657718120802	4.2450939597315065	5.037912751677837	4.992167785234884
Cpd0772	1	7.082417777777772	3.5445288888888897	1.9107066666666659	2.5279688888888865	1.3444622222222218	2.4068355555555554	1.5010044444444468	21.71356	24.60906666666651	22.166320000000187	24.32850666666661	23.117319999999946	24.033400000000054	23.127697777777826	-7.511693333333337	-1.5911288888888606	-3.997653333333293	-2.2396399999999907	-3.2185911111110985	-2.3860399999999693	-2.9961866666666697	231.1325777777781	247.07962666666614	258.67395555555584	258.9875599999996	262.20522666666596	262.40993333333245	264.2186933333337	-394.36125777777886	-89.94752888888887	-525.7983022222219	-166.8812755555556	-429.4773555555548	-190.87423555555569	-377.4903911111117	-0.9508133333333336	-0.014102222222222224	-0.4475422222222222	-0.13374222222222226	-0.3168666666666671	-0.17067999999999994	-0.2705777777777777	-21.16661333333331	-12.97090666666669	-20.4326355555555	-13.756266666666674	-18.10132888888889	-14.79723111111111
Cpd0798	1	-4.017582222222226	-1.48547111111111	-2.851293333333333	-0.5340311111111125	-1.6715377777777776	-0.11216444444444472	-1.0739955555555531	-47.32344000000001	-40.561933333333506	-44.77667999999983	-40.748493333333386	-43.85268000000005	-40.827599999999926	-43.232302222222174	-18.114693333333346	-11.61412888888886	-14.292653333333291	-12.252639999999992	-13.513591111111095	-12.372039999999972	-13.204186666666667	-340.7814222222218	-358.51237333333364	-345.5710444444443	-365.1234400000005	-356.3847733333339	-370.1770666666677	-362.7633066666663	-855.9362577777789	-74.24852888888887	-660.2873022222218	-89.25427555555561	-588.6293555555548	-124.99523555555572	-538.7453911111116	-0.4528133333333337	-0.045102222222222224	-0.18354222222222216	0.10425777777777777	-0.04986666666666712	0.16332000000000008	0.02542222222222229	-38.183613333333305	-21.635906666666692	-31.9876355555555	-21.68626666666667	-30.020328888888894	-21.94923111111111
Cpd0438	-1	7.6933175182481826	9.617572992700731	4.555284671532842	7.740478102189781	4.3344598540145975	6.299726277372264	4.143459854014602	20.412390510948825	23.492864963503514	21.1256167883212	22.53993430656928	22.43162773722636	22.646094890510934	23.43636496350368	-1.5880985401459853	2.3034379562044163	2.03050729927007	1.403164233576664	2.6718905109488915	1.1889014598540228	2.4825656934306544	148.36306204379616	142.8725291970803	150.4601715328455	160.71575912408662	156.98628102189818	171.203229927008	161.40603649635057	355.12212773722376	-24.18365693430647	-99.58251094890579	-104.5515510948904	-70.8785802919706	-122.99504744525564	-28.64572262773737	-1.7205255474452559	1.0562372262773732	-0.8164635036496344	0.7427335766423361	-0.4682445255474456	0.4370547445255473	-0.29586496350364905	-16.752675182481795	-9.524751824817525	-15.984054744525535	-12.564346715328472	-13.360441605839398	-12.783967153284712
Cpd1154	-1	0.5914177777777745	-1.54347111111111	1.753706666666666	-2.3950311111111118	1.7344622222222217	-2.5111644444444448	1.3960044444444466	-42.420440000000006	-40.86593333333352	-40.96167999999983	-40.50549333333339	-39.187680000000064	-40.36659999999994	-38.11730222222218	-10.21269333333334	-9.51512888888886	-10.206653333333293	-9.26263999999999	-9.713591111111096	-9.112039999999972	-9.40618666666667	-286.76042222222185	-267.7063733333337	-283.13104444444417	-278.1144400000004	-292.8887733333338	-282.31506666666746	-296.6503066666662	-594.9732577777788	-185.0165288888889	-397.19130222222174	-243.13827555555562	-351.9563555555548	-272.29123555555566	-314.46839111111166	0.1951866666666663	-0.23810222222222224	0.38245777777777773	-0.5497422222222221	0.5371333333333329	-0.5816799999999999	0.6254222222222223	-13.772613333333304	-11.863906666666688	-9.714635555555503	-10.767266666666671	-6.319328888888898	-10.571231111111109
Cpd3067	-1	-2.862825503355694	-2.8048187919463072	-1.6793456375838929	-1.9876778523489955	-1.1606744966442952	-1.8284161073825491	-0.6756879194630856	-34.85146979865776	-38.48910738255033	-33.89516442953018	-36.77254026845644	-33.58991610738253	-35.97128859060403	-33.20581208053686	91.58435570469801	15.489352348993302	55.29322818791947	38.005593959731534	47.56100671140939	39.74885906040268	43.93505704697985	-211.90503020134213	-155.75295973154368	-229.6764832214766	-222.0376543624168	-265.7899093959727	-276.16589597315397	-307.08336241610635	-629.38674161074	200.366399328859	-289.567281879194	115.26147986577166	-183.12097315436188	73.04339261744941	-123.94758724832286	-1.0542852348993281	0.2696241610738254	-0.5650369127516786	0.19858053691275168	-0.4491610738255031	0.0874597315436241	-0.40771476510067095	-2.2925973154362254	-5.845439597315455	3.1436577181207923	-3.3339060402684884	5.156912751677837	-1.6118322147651156
Cpd0334	1	0.9023175182481841	2.7745729927007297	1.4902846715328435	1.1754781021897789	1.3294598540145983	0.041726277372264864	0.10845985401460112	-26.81260948905117	-23.121135036496486	-24.717383211678797	-21.95006569343072	-22.66837226277364	-20.581905109489053	-21.22963503649632	-7.886098540145983	-5.856562043795584	-6.517492700729933	-5.681835766423338	-6.034109489051107	-5.471098540145974	-5.665434306569345	-261.1729379562038	-264.72147080291984	-264.28982846715456	-263.9202408759133	-263.39671897810183	-260.25977007299196	-258.1729635036495	-309.7538722627761	30.93134306569354	-283.57451094890587	157.9764489051096	-192.74558029197047	180.11095255474442	-118.15172262773736	-0.30252554744525595	1.021237226277373	0.03953649635036571	0.8037335766423361	0.41675547445255423	0.8930547445255475	0.6121350364963509	-5.300675182481797	-0.31575182481752506	-0.2600547445255401	4.446653284671527	4.673558394160602	8.967032846715291
Cpd0742	1	1.2044177777777743	-3.40647111111111	0.5127066666666673	-2.2100311111111117	0.8144622222222218	-0.9611644444444448	0.6120044444444472	36.68956	33.00506666666649	36.531320000000186	31.71550666666661	35.97431999999995	31.323400000000078	35.27369777777781	0.7143066666666584	8.068871111111143	3.5443466666667085	6.176360000000006	3.7784088888889014	5.358960000000033	3.7698133333333286	280.7635777777782	289.9306266666663	271.42895555555566	293.19455999999946	270.3632266666661	294.87193333333215	275.35669333333385	1026.3967422222208	360.27547111111113	575.2416977777781	169.97872444444437	416.1466444444452	118.87576444444427	302.19160888888837	3.3071866666666665	-4.1561022222222235	2.606457777777777	-2.7827422222222222	1.5621333333333332	-1.64268	0.7814222222222222	26.168386666666702	19.612093333333306	23.955364444444488	14.188733333333325	21.9526711111111	11.907768888888887
Cpd0494	-1	-2.5946824817518177	1.1895729927007297	-1.1047153284671565	0.4834781021897792	-0.3505401459854021	0.40672627737226463	0.14645985401460138	70.91639051094882	55.142864963503506	66.4716167883212	57.89893430656926	63.417627737226354	58.43709489051096	61.7433649635037	6.365901459854015	6.660437956204415	8.294507299270071	7.861164233576659	8.459890510948894	8.414901459854029	8.384565693430648	222.11006204379623	226.2915291970802	209.78917153284542	217.13575912408646	206.3522810218982	209.49322992700803	202.63003649635053	419.22512773722406	-24.45265693430649	265.1064890510942	101.28544890510963	234.02341970802945	173.63195255474434	216.3212773722627	-1.387525547445256	1.1682372262773733	-0.4884635036496343	0.7147335766423359	-0.2452445255474457	0.4240547445255474	-0.131864963503649	53.259324817518205	21.504248175182475	45.59994525547447	29.85465328467153	40.54255839416061	32.34303284671528
Cpd2752	1	2.2481744966443085	0.5281812080536925	0.09265436241610824	-0.18567785234899548	0.17332550335570485	-0.09741610738254924	0.5253120805369145	126.55553020134226	108.08189261744968	122.55283557046984	110.6524597315436	118.51508389261744	112.804711409396	115.74918791946315	17.48035570469802	13.610352348993304	16.211228187919463	14.111593959731538	15.436006711409387	14.446859060402673	15.065057046979867	681.3039697986577	714.9700402684566	680.3105167785235	696.135345637583	683.7250906040274	694.1811040268461	692.6966375838934	84.33425838925994	-224.22060067114103	14.888718120805947	-234.24252013422836	-63.49697315436186	-224.93560738255056	-110.55758724832287	-0.01328523489932798	0.6486241610738254	-0.3460369127516786	0.21858053691275167	-0.3911610738255032	0.056459731543624075	-0.3767147651006709	77.3934026845638	35.19456040268454	67.40565771812079	40.703093959731504	58.21491275167783	46.437167785234884
Cpd1802	1	5.077614840989401	3.2559293286219084	2.4239434628975247	-2.705901060070671	-0.3488339222614827	-4.0391484098939925	-1.259353356890461	-74.10491872791512	-62.76662897526495	-71.49721201413429	-65.77583745583038	-70.37109540636041	-66.70037455830385	-69.63708833922247	1.9078339222614888	-1.11087279151943	3.6274593639575983	0.7450600706713963	4.03873144876324	1.6802862190812604	4.330466431095407	65.78159010600712	85.43915194346438	46.84230742049408	61.29645583038882	61.76132862190775	59.0533780918729	64.99729681978782	2197.982848056537	470.06271378091867	1826.4524699646647	461.46927561837447	1699.9179999999994	511.77949469964653	1648.6498551236741	-0.8885159010600697	2.5230247349823323	-0.7933286219081267	1.1442084805653712	-0.741356890459364	0.6399823321554771	-0.6351802120141343	-49.797809187279135	-18.866621908127197	-43.06638162544168	-28.57622614840993	-40.744484098939964	-31.564636042402825
Cpd2915	-1	4.037174496644306	1.8121812080536923	3.712654362416109	0.8213221476510051	2.9113255033557044	0.06558389261745079	1.6963120805369143	21.00653020134223	20.16689261744969	20.72983557046979	22.50945973154356	21.121083892617435	23.405711409395966	21.30718791946313	8.363355704698016	2.2393523489933043	4.007228187919463	3.358593959731536	3.469006711409381	3.813859060402677	3.6020570469798585	308.4579697986578	340.4990402684565	321.06351677852336	341.2573456375833	339.49509060402715	352.6651040268461	356.4436375838935	-647.5487416107401	-197.52260067114102	-446.617281879194	-207.86152013422836	-408.91697315436187	-213.54260738255056	-401.4895872483229	0.3977147651006721	-0.1793758389261746	-0.33203691275167857	-0.32641946308724834	-0.3291610738255032	-0.4055402684563759	-0.31271476510067103	4.356402684563776	-0.5344395973154548	1.4656577181207948	5.6610939597315095	2.12791275167784	7.896167785234881
Cpd1344	1	-4.149419753086419	-1.1332469135802477	-3.4796049382716037	-1.3226296296296298	-2.740222222222221	-1.2875925925925933	-2.195716049382717	-44.443753086419726	-37.977493827160494	-42.2815432098766	-38.36337037037029	-41.122358024691344	-38.68962962962961	-40.32201234567909	-2.2110864197530944	-5.079740740740725	-4.206111111111106	-4.760382716049384	-4.61175308641975	-4.954222222222229	-4.7747160493827066	-142.63453086419804	-164.8758641975311	-156.14567901234543	-186.14698765432084	-187.05413580246886	-212.74961728395007	-215.97054320987652	283.0430370370377	-125.40439506172834	262.49538271604945	-184.66430864197525	346.18034567901225	-205.82200000000003	417.5336296296293	-0.7162716049382714	0.5499999999999999	-0.5001481481481482	0.12420987654320988	-0.4948518518518518	-0.06833333333333333	-0.4922716049382717	-26.82546913580249	-12.328555555555544	-21.640864197530846	-13.576246913580228	-19.086074074074084	-14.654901234567914
Cpd3230	-1	-1.9668255033556927	1.9391812080536932	0.6886543624161083	1.4953221476510046	0.8053255033557054	1.366583892617451	0.6453120805369146	106.83553020134224	98.56789261744969	105.57083557046982	98.23745973154357	103.32008389261749	97.74471140939596	100.39518791946313	7.356355704698012	10.100352348993304	10.18822818791946	9.654593959731539	10.368006711409382	9.590859060402678	10.08105704697986	584.605969798658	568.9540402684563	571.8145167785234	569.565345637583	569.4090906040274	570.523104026846	570.2936375838933	-159.65874161073998	-224.22060067114103	-144.08328187919403	-212.84152013422832	-166.53397315436192	-205.3346073825506	-186.8835872483229	-1.149285234899328	0.14162416107382542	-0.6420369127516785	0.052580536912751656	-0.5041610738255031	-0.05154026845637591	-0.4317147651006709	18.658402684563786	1.4475604026845377	16.2586577181208	0.7450939597315056	11.320912751677824	0.1441677852348846
Cpd1534	1	8.592541176470586	9.54129411764706	6.017258823529409	8.038752941176469	5.629835294117648	6.6857411764705885	4.9504823529411786	17.379352941176418	21.1270235294117	18.17470588235298	20.12264705882356	19.037305882353	20.135152941176468	19.763247058823566	-1.2242588235294036	0.4973176470588392	0.9007529411764708	-0.18090588235294192	1.0353647058823618	-0.4675294117646942	0.77514117647058	151.6759999999999	145.71790588235297	159.20012941176515	171.51177647058833	172.8803411764708	187.84308235294108	181.54458823529447	232.30709411764747	-122.64757647058813	-229.2385294117644	-213.29402352941202	-237.2913176470593	-234.2922470588236	-223.05478823529418	-0.8304470588235293	0.08158823529411763	-0.1536	0.20185882352941184	-0.03816470588235305	0.1661529411764706	-0.029788235294117563	-21.89254117647061	-12.437670588235283	-21.382976470588233	-15.64302352941176	-19.731235294117667	-16.269800000000007
Cpd2479	1	-1.5698255033556932	-4.582818791946307	-1.777345637583892	-2.684677852348995	-1.3356744966442948	-1.7694161073825494	-0.7696879194630855	-68.28146979865777	-67.35710738255031	-66.25316442953019	-67.88554026845644	-65.47391610738254	-68.36828859060402	-64.79981208053685	-7.643644295301986	-2.5256476510066967	-5.223771812080539	-2.863406040268462	-4.327993288590623	-2.8901409395973237	-4.135942953020141	-658.4770302013421	-671.5229597315438	-665.8844832214766	-676.3526543624167	-678.5019093959728	-684.5308959731539	-688.6973624161064	276.4232583892599	329.9463993288589	426.16371812080604	298.7414798657717	518.7880268456382	271.0473926174495	580.3204127516773	-0.9732852348993281	0.07862416107382539	-0.5150369127516785	0.21258053691275167	-0.3821610738255031	0.17545973154362413	-0.3097147651006709	-24.856597315436225	-19.60943959731545	-17.830342281879197	-20.672906040268487	-15.214087248322173	-21.81283221476512
Cpd0434	-1	2.8733175182481823	1.5615729927007296	1.0582846715328431	0.9504781021897788	-0.13054014598540142	-0.14427372262773552	-0.9175401459853982	-30.141609489051174	-24.685135036496483	-27.475383211678807	-23.52506569343072	-24.935372262773647	-22.445905109489043	-23.630635036496315	-9.471098540145984	-4.5115620437955855	-6.636492700729932	-5.516835766423338	-6.192109489051106	-5.600098540145974	-5.9194343065693475	-183.33393795620384	-195.4394708029198	-179.03982846715462	-181.79524087591332	-173.33771897810178	-175.217770072992	-170.10896350364953	330.3361277372237	30.93134306569354	176.47848905109413	333.17944890510967	123.51741970802948	420.01095255474434	153.9542773722626	-0.5385255474452562	1.0682372262773732	-0.06046350364963416	1.1267335766423359	0.4587554744525543	1.1690547445255473	0.7291350364963509	-15.286675182481794	-4.7057518248175265	-8.65005474452554	-0.21634671532847705	-2.184441605839403	3.3820328467152905
Cpd1175	-1	1.8974177777777737	-1.50947111111111	-0.08529333333333344	0.2699688888888878	-0.6585377777777777	0.4848355555555552	-0.530995555555553	0.82256000000001	0.24006666666650744	0.07132000000015637	2.0615066666666166	0.30931999999995696	2.3794000000000612	0.6536977777778361	10.85330666666666	1.5618711111111416	4.268346666666712	2.346360000000008	2.0814088888889017	2.34596000000003	1.8378133333333293	137.19057777777812	169.93162666666623	153.08695555555585	145.77855999999952	151.33722666666608	142.8209333333325	149.4596933333337	-605.4702577777788	-185.0165288888889	-454.02530222222174	-200.9872755555556	-438.1903555555548	-199.06823555555567	-435.2853911111116	1.153186666666666	-0.9141022222222224	0.23345777777777785	-0.4287422222222223	-0.3088666666666671	-0.3346799999999999	-0.4115777777777777	-3.0426133333333	-7.566906666666689	-7.106635555555498	-3.272266666666674	-7.796328888888893	-2.758231111111108
Cpd2671	1	-0.8878255033556925	0.4041812080536928	1.8586543624161076	1.0253221476510048	2.9803255033557043	1.2755838926174508	3.1403120805369142	1.9265302013422168	4.350892617449688	1.0008355704698315	5.521459731543559	1.6060838926174483	5.3967114093959765	2.479187919463129	-1.7636442953019866	-2.3656476510066966	-2.4557718120805383	-1.9924060402684631	-2.545993288590619	-2.0171409395973185	-2.3929429530201425	-5.886030201342237	-0.09495973154366766	-13.981483221476536	-23.695654362416807	-26.672909395972734	-33.16789597315392	-34.7183624161064	-421.5317416107402	-181.85560067114102	-401.514281879194	-146.8455201342283	-373.68097315436194	-144.5406073825506	-341.45058724832285	0.11971476510067205	0.2576241610738254	-0.1290369127516785	0.3675805369127517	-0.07516107382550312	0.29745973154362404	0.0232852348993291	-8.220597315436223	-3.8364395973154544	-11.523342281879204	-1.3749060402684918	-10.553087248322164	-1.60383221476512
Cpd0503	-1	-9.843682481751816	-3.1114270072992705	-7.0997153284671555	-2.6235218978102206	-5.0805401459854025	-2.2232737226277357	-3.7495401459853994	-23.623609489051177	-23.53013503649648	-24.845383211678797	-24.11006569343071	-24.705372262773647	-24.077905109489063	-24.72363503649632	-0.06409854014598437	-3.644562043795585	-3.0324927007299287	-3.296835766423335	-3.5031094890511087	-3.409098540145973	-3.696434306569348	7.139062043796231	5.145529197080123	8.161171532845515	-3.108240875913338	-2.731718978101753	-11.406770072992005	-9.644963503649592	-230.86187226277616	-79.83665693430649	-180.99451094890583	-129.15355109489042	-211.42858029197052	-120.36504744525564	-240.8297226277374	-0.4965255474452561	0.6542372262773731	-0.9754635036496344	0.377733576642336	-0.8322445255474457	0.0920547445255474	-0.663864963503649	-8.61467518248179	-10.373751824817527	-12.985054744525542	-12.011346715328466	-13.0704416058394	-11.862967153284707
Cpd1240	-1	2.753417777777773	1.5495288888888896	3.301706666666666	0.2509688888888877	2.9004622222222216	-0.604164444444445	1.4750044444444472	-38.36243999999999	-34.059933333333504	-35.899679999999826	-33.168493333333394	-34.34868000000006	-32.09859999999995	-33.28430222222218	-9.681693333333339	-8.570128888888862	-9.327653333333297	-8.38763999999999	-9.1955911111111	-8.29403999999997	-8.878186666666672	-355.6114222222219	-353.81837333333357	-352.96404444444426	-344.1864400000005	-346.28077333333397	-337.10806666666764	-339.26330666666627	-545.0632577777789	-18.864528888888856	-426.43130222222175	77.59672444444442	-353.2263555555548	91.05776444444427	-297.48039111111166	0.5491866666666664	0.1478977777777778	0.6274577777777779	0.3112577777777777	0.8221333333333329	0.6033200000000001	0.8734222222222223	-9.714613333333313	-2.2139066666666882	-3.8346355555555007	1.9577333333333233	0.04567111111110478	5.5567688888888895
Cpd1507	-1	-2.6874197530864197	-3.0622469135802475	-1.6556049382716047	-2.3836296296296298	-1.348222222222221	-2.2225925925925933	-0.8727160493827175	-47.441753086419716	-50.324493827160474	-46.0735432098766	-48.70437037037029	-45.62035802469133	-47.965629629629625	-45.16901234567909	90.1979135802469	14.554259259259274	54.0528888888889	37.25161728395061	46.512246913580256	38.974777777777774	42.95228395061729	-333.813530864198	-280.3138641975311	-352.3656790123455	-347.9329876543209	-389.8801358024689	-402.6816172839503	-432.31354320987646	-609.2299629629623	243.79860493827167	-257.68161728395046	162.2846913580247	-144.6916543209876	119.77699999999993	-80.89537037037053	-1.0852716049382714	0.31199999999999994	-0.5791481481481482	0.17920987654320988	-0.4788518518518518	0.061666666666666675	-0.4492716049382717	-6.4714691358024945	-7.508555555555546	0.16113580246914694	-5.5152469135802225	2.5659259259259173	-4.055901234567912
Cpd0482	-1	-2.6486824817518158	-2.1504270072992706	-4.6217153284671575	-1.9275218978102209	-3.1195401459854017	-1.5352737226277355	-2.0945401459853983	60.77439051094882	48.181864963503536	59.53361678832121	48.1869343065693	58.22762773722636	48.46809489051094	57.0663649635037	18.92190145985402	16.39543795620441	15.548507299270067	16.295164233576664	14.837890510948887	16.013901459854026	14.500565693430655	601.8790620437962	638.6355291970802	602.9391715328452	628.6957591240866	597.3322810218983	625.2382299270081	596.5000364963504	165.21312773722389	340.14234306569364	179.1434890510941	313.0634489051096	225.3424197080294	278.18395255474445	246.65727737226257	0.3094744525547437	0.6132372262773731	-0.5004635036496343	0.378733576642336	-0.4542445255474456	0.14605474452554745	-0.35286496350364904	62.624324817518215	29.416248175182467	60.766945255474454	30.74865328467153	59.0505583941606	32.56603284671529
Cpd1939	1	-5.391385159010601	-0.4010706713780921	-3.202056537102475	-0.07490106007067078	-1.4418339222614822	0.3238515901060075	-0.5553533568904614	50.644081272084854	50.94737102473505	51.30478798586569	52.12516254416962	51.518904593639576	52.06662544169615	51.56991166077754	-3.505166077738512	2.7781272084805733	0.589459363957598	2.331060070671395	1.3657314487632384	2.2622862190812647	1.6694664310954046	387.38259010600717	373.64915194346435	370.452307420494	353.2914558303887	356.6013286219079	345.3463780918728	349.04929681978774	-254.3541519434624	-137.54628621908128	-249.915530035335	-64.70172438162547	-231.7780000000002	-75.6155053003535	-222.89914487632552	-1.0235159010600698	0.3440247349823323	-0.4983286219081267	0.25420848056537104	-0.26035689045936405	0.18598233215547705	-0.12918021201413435	-2.4628091872791487	-2.6146219081271984	-1.4303816254416761	-0.43022614840992895	-1.4334840989399495	-0.8236360424028248
Cpd3516	-1	-2.3893757575757673	-2.658769696969697	-1.4773212121212118	-2.0246606060606087	-1.0874727272727287	-1.9493939393939388	-0.6144545454545476	-53.21747272727266	-55.33130303030301	-51.34523030303035	-53.55525454545456	-50.558193939393966	-52.75645454545456	-49.89921212121216	86.72374545454547	13.368272727272739	51.75904242424242	35.82789696969695	44.39461212121213	37.53471515151513	40.98105454545457	-376.8698666666672	-326.42766666666597	-397.3224787878794	-392.43681212121237	-434.29410303030267	-445.72997575757597	-475.626236363636	-575.6206606060607	254.88056969696967	-217.21390909090906	171.9142	-94.21167878787891	130.99681818181818	-23.312024242424172	-1.3357272727272729	0.6026606060606061	-0.6764909090909089	0.41358181818181816	-0.4687878787878786	0.2284909090909091	-0.3729393939393939	-8.042078787878808	-8.04912727272729	-0.08336969696972574	-5.3937999999999775	3.0946969696970044	-3.6635272727272654
Cpd2234	1	-6.042011235955057	-3.2627415730337113	-4.499662921348317	-2.7267415730337072	-3.998483146067416	-2.2116966292134843	-3.2280337078651677	-34.366449438202245	-34.36882022471913	-36.465415730337135	-35.90662921348317	-36.785674157303326	-36.08359550561798	-36.87120224719105	-1.8679438202247167	-5.84122471910112	-5.584179775280899	-5.420674157303374	-6.024696629213481	-5.218988764044936	-5.763325842696624	-226.9299550561797	-225.5849101123597	-211.7844044943821	-219.46086516853927	-217.76584269662945	-227.02286516853871	-225.0197977528088	-421.5326292134826	-168.16556179775273	-256.37765168539283	-220.98907865168545	-307.22431460674187	-214.63438202247184	-356.5723483146065	0.11537078651685362	0.033370786516853906	-0.4868764044943822	-0.1388988764044944	-0.6324606741573033	-0.2983707865168539	-0.5866853932584271	-7.915719101123557	-9.542438202247183	-14.123617977528074	-13.02095505617977	-15.481123595505625	-13.396764044943815
Cpd2186	-1	6.2246148409894015	5.852929328621907	3.4869434628975235	2.5630989399293296	0.8721660777385178	1.1248515901060077	0.07264664310953872	-14.761918727915115	-13.914628975264947	-12.122212014134275	-13.50083745583038	-10.555095406360408	-13.400374558303838	-9.724088339222476	-1.5011660777385174	6.0611272084805705	2.3244593639575943	6.165060070671397	4.2367314487632415	6.381286219081257	4.4904664310954026	-316.2564098939928	-316.2308480565357	-309.0246925795059	-298.71654416961115	-297.83467137809214	-290.4186219081272	-295.30770318021223	551.1588480565379	571.6117137809185	408.48146996466494	425.79427561837457	432.5879999999999	372.64249469964636	433.5948551236744	-1.1285159010600698	0.27302473498233226	-0.6253286219081267	0.21520848056537106	-0.334356890459364	0.15798233215547702	-0.16718021201413436	-14.296809187279154	-8.883621908127203	-8.227381625441673	-6.520226148409924	-3.4854840989399563	-5.779636042402822
Cpd3566	-1	6.017624242424233	4.746230303030304	2.7816787878787883	2.231339393939392	1.0875272727272716	0.8356060606060614	0.2965454545454529	-68.40047272727266	-63.305303030302994	-65.25123030303035	-64.87025454545457	-64.25719393939399	-65.68245454545456	-63.47521212121217	2.6167454545454447	6.530272727272745	5.6530424242424155	8.237896969696965	8.665612121212128	10.094715151515146	10.31005454545456	-383.2468666666673	-393.56366666666605	-382.9484787878795	-373.0128121212124	-373.1681030303028	-358.834975757576	-369.459236363636	1357.7493393939394	571.5175696969696	1074.4510909090911	580.4652000000002	1136.2733212121213	641.6528181818182	1183.9689757575754	-1.5167272727272731	0.3586606060606061	-0.818490909090909	0.1355818181818181	-0.5687878787878786	-0.011509090909090896	-0.4309393939393939	-51.681078787878796	-34.072127272727286	-43.27136969696971	-36.86579999999998	-39.684303030303	-37.78552727272727
Cpd0543	-1	-6.816682481751817	-2.6814270072992707	-5.334715328467158	-2.399521897810221	-4.606540145985402	-2.0362737226277354	-3.494540145985398	-34.03660948905117	-33.90313503649649	-36.299383211678794	-35.28806569343073	-36.149372262773646	-35.28090510948905	-35.88563503649633	-1.6500985401459831	-5.224562043795586	-4.82149270072993	-4.911835766423337	-5.0611094890511055	-4.668098540145972	-4.862434306569347	-211.52093795620374	-209.19147080291972	-199.2408284671546	-209.26224087591342	-211.1707189781017	-222.645770072992	-222.6299635036496	-311.8208722627761	-135.22065693430648	-196.76351094890583	-157.0585510948904	-227.35758029197055	-143.91504744525562	-253.50472262773738	-0.4905255474452561	0.8812372262773731	-0.9624635036496344	0.421733576642336	-0.9162445255474456	0.04505474452554742	-0.729864963503649	-6.022675182481791	-8.430751824817527	-12.42505474452554	-11.337346715328467	-12.767441605839403	-11.121967153284707
Cpd0723	1	-8.003582222222226	-2.8344711111111103	-4.857293333333334	-2.3300311111111123	-3.1905377777777777	-1.9221644444444448	-2.489995555555553	-94.15944	-89.90493333333349	-93.33167999999985	-90.36849333333339	-92.44468000000003	-90.58759999999994	-91.95130222222215	-25.285693333333338	-19.17212888888886	-21.72365333333329	-19.836639999999992	-20.951591111111103	-19.97303999999997	-20.659186666666674	-831.4194222222218	-856.5693733333337	-837.7750444444442	-858.5024400000003	-852.1627733333339	-864.3640666666677	-860.2713066666663	-584.8962577777788	-43.870528888888856	-467.01030222222175	-70.86727555555561	-405.8043555555548	-106.13623555555573	-367.2743911111116	-0.9518133333333336	-0.09210222222222222	-0.42454222222222215	-0.12974222222222226	-0.3178666666666671	-0.13767999999999994	-0.2735777777777777	-32.99961333333331	-20.64590666666669	-30.1216355555555	-22.486266666666676	-28.106328888888893	-23.355231111111113
Cpd2614	1	-1.3458255033556927	-1.8368187919463077	-1.6513456375838924	-1.3106778523489953	-2.1456744966442947	-1.0014161073825494	-1.9146879194630853	71.80853020134222	68.49189261744968	70.15183557046981	67.86445973154355	70.66708389261748	67.95171140939598	71.37818791946316	14.76735570469802	15.161352348993304	13.319228187919462	14.961593959731536	13.422006711409376	15.240859060402686	13.678057046979866	779.4689697986577	796.8720402684563	780.0255167785235	803.0723456375831	780.3640906040273	803.159104026846	781.6826375838936	649.5242583892599	335.21239932885896	584.6127181208061	344.3854798657717	533.9660268456381	373.0053926174493	507.664412751677	0.10671476510067213	0.3096241610738254	-0.18303691275167852	0.10258053691275168	-0.1841610738255032	0.05945973154362408	-0.134714765100671	55.00440268456377	37.70056040268454	49.48865771812081	39.14509395973152	50.00291275167785	40.44516778523488
Cpd1612	1	-5.917458823529412	-2.757705882352941	-3.8727411764705897	-2.10124705882353	-3.3111647058823523	-1.6502588235294116	-2.6875176470588222	-37.06964705882358	-36.2689764705883	-39.250294117647	-37.705352941176436	-39.54369411764702	-37.79184705882352	-39.55875294117644	-1.2862588235294012	-7.030682352941162	-5.9512470588235304	-6.495905882352942	-6.697635294117634	-6.324529411764691	-6.569858823529422	-208.208	-206.34609411764708	-190.50087058823502	-198.46622352941174	-195.27665882352917	-206.0059176470589	-202.49141176470573	-434.63590588235235	-233.6845764705881	-326.41952941176436	-265.801023529412	-393.7703176470592	-255.21224705882355	-447.9137882352942	0.39955294117647067	-0.09341176470588236	-0.2996	-0.1191411764705882	-0.486164705882353	-0.2258470588235294	-0.4637882352941175	-11.162541176470604	-11.343670588235286	-17.823976470588235	-14.416023529411756	-19.138235294117674	-14.607800000000005
Cpd0302	1	4.2123175182481845	1.1215729927007292	2.726284671532844	0.8784781021897792	1.577459854014598	0.07272627737226456	0.2324598540146017	-23.639609489051185	-18.39113503649648	-20.9063832116788	-17.275065693430722	-18.235372262773648	-15.92190510948906	-16.721635036496323	-8.471098540145984	-3.5395620437955837	-5.627492700729932	-4.551835766423334	-5.172109489051111	-4.611098540145973	-4.869434306569347	-130.0319379562038	-135.28147080291978	-127.14782846715455	-123.42624087591344	-120.12471897810178	-114.61777007299202	-111.21296350364945	330.3361277372237	30.93134306569354	162.20248905109418	329.99244890510954	114.3474197080294	414.57495255474436	147.8392773722626	-0.5385255474452562	0.8942372262773731	0.030536496350365594	0.977733576642336	0.5497554744525545	1.1180547445255475	0.8411350364963509	-15.286675182481794	-5.351751824817526	-8.515054744525543	-1.0143467153284649	-1.6094416058394003	3.42803284671529
Cpd2875	-1	2.6861744966443077	-4.877818791946307	0.6896543624161069	-3.919677852348995	-0.14267449664429502	-2.6384161073825494	0.11031208053691488	-31.85146979865776	-28.22510738255033	-31.902164429530192	-30.45854026845645	-31.56291610738255	-30.737288590604038	-31.13181208053686	4.123355704698014	7.5653523489933	5.154228187919461	6.5815939597315385	4.996006711409383	5.417859060402677	4.30105704697986	-142.95203020134227	-137.11595973154363	-126.6704832214765	-133.80865436241686	-132.12190939597272	-140.31089597315395	-138.95736241610658	749.0862583892598	406.65039932885895	459.1247181208058	302.8234798657717	333.192026845638	233.80539261744943	272.171412751677	-1.2342852348993278	-0.02537583892617461	-0.6750369127516785	-0.10341946308724834	-0.5251610738255031	-0.1725402684563759	-0.4457147651006709	-34.097597315436225	-21.556439597315453	-32.3643422818792	-26.984906040268488	-30.972087248322172	-28.33583221476512
Cpd2124	-1	-2.626385159010601	-2.851070671378092	-1.5640565371024762	-2.104901060070671	-1.1358339222614826	-1.9901484098939928	-0.6653533568904613	-42.59391872791512	-45.98562897526496	-41.042212014134286	-44.16583745583039	-40.52509540636039	-43.28537455830384	-40.039088339222495	88.36683392226149	14.446127208480569	53.10545936395761	36.74806007067138	45.596731448763244	38.42528621908126	42.0984664310954	-340.7874098939928	-290.8488480565356	-361.040692579506	-354.7225441696112	-396.9636713780922	-407.3476219081273	-437.6127031802122	-519.5281519434623	254.55971378091868	-184.61153003533488	180.1522756183745	-75.51600000000019	142.27749469964647	-13.921144876325455	-1.2285159010600697	0.4100247349823323	-0.5633286219081267	0.31620848056537104	-0.384356890459364	0.18598233215547705	-0.3091802120141344	-0.9748091872791492	-3.9916219081272	6.319618374558318	-1.176226148409924	8.905515901060049	0.8103639575971755
Cpd2884	-1	-0.7758255033556924	0.4011812080536927	-2.0573456375838917	0.04132214765100484	-1.5916744966442948	-0.1934161073825491	-1.2196879194630852	92.71853020134223	73.52589261744967	85.48683557046981	74.66045973154355	81.48508389261747	75.59771140939597	79.40118791946315	12.433355704698007	8.373352348993308	10.647228187919463	8.788593959731532	9.935006711409383	8.953859060402678	9.65505704697986	342.32596979865775	361.8310402684562	355.51351677852347	358.9403456375831	358.27809060402734	363.37510402684615	364.7726375838935	-356.16374161074015	-197.52260067114102	-316.92828187919395	-174.85352013422832	-325.7809731543619	-186.54960738255053	-318.30158724832285	-0.10828523489932797	0.1456241610738254	-0.4900369127516786	0.027580536912751658	-0.5741610738255032	-0.06454026845637591	-0.5557147651006711	69.56640268456377	28.85456040268453	52.42565771812078	31.426093959731514	44.780912751677825	34.25816778523488
Cpd0587	-1	-3.1036824817518163	1.2995729927007291	-3.1237153284671564	0.4544781021897792	-2.153540145985402	0.2357262773722644	-1.2745401459853984	63.67639051094884	58.8208649635035	59.823616788321196	59.51993430656927	59.573627737226325	60.02609489051093	59.88136496350371	-1.079098540145985	4.661437956204413	2.8215072992700705	4.120164233576663	3.698890510948893	4.163901459854024	3.946565693430653	589.7470620437963	575.0795291970802	580.1091715328454	575.6607591240868	576.7712810218983	572.4592299270081	573.3100364963502	-117.30887226277605	-135.22065693430648	-195.61451094890583	-118.0255510948904	-218.6015802919705	-116.47904744525562	-220.4367226277374	-1.1705255474452558	1.3182372262773732	-0.8014635036496343	0.7267335766423361	-0.4722445255474456	0.4540547445255474	-0.2648649635036491	20.16332481751821	7.857248175182478	12.098945255474462	9.276653284671523	10.964558394160605	10.550032846715297
Cpd2220	-1	6.2246148409894015	5.852929328621907	3.4869434628975235	2.5630989399293296	0.8721660777385178	1.1248515901060077	0.07264664310953872	-14.761918727915115	-13.914628975264947	-12.122212014134275	-13.50083745583038	-10.555095406360408	-13.400374558303838	-9.724088339222476	-1.5011660777385174	6.0611272084805705	2.3244593639575943	6.165060070671397	4.2367314487632415	6.381286219081257	4.4904664310954026	-316.2564098939928	-316.2308480565357	-309.0246925795059	-298.71654416961115	-297.83467137809214	-290.4186219081272	-295.30770318021223	551.1588480565379	571.6117137809185	408.48146996466494	425.79427561837457	432.5879999999999	372.64249469964636	433.5948551236744	-1.1285159010600698	0.27302473498233226	-0.6253286219081267	0.21520848056537106	-0.334356890459364	0.15798233215547702	-0.16718021201413436	-14.296809187279154	-8.883621908127203	-8.227381625441673	-6.520226148409924	-3.4854840989399563	-5.779636042402822
Cpd0270	1	2.0473175182481835	2.08157299270073	0.393284671532844	2.4784781021897793	0.4814598540145978	2.4657262773722644	0.8544598540146016	-7.5996094890511765	-3.8511350364964865	-5.964383211678808	-3.650065693430719	-5.304372262773653	-4.1509051094890586	-5.370635036496309	-4.777098540145985	-2.3425620437955885	-2.5764927007299327	-2.905835766423337	-3.282109489051109	-3.1080985401459738	-3.499434306569345	-56.61093795620378	-68.72147080291984	-50.593828467154474	-55.68424087591347	-43.03371897810178	-50.64777007299199	-40.96296350364946	-710.5768722627762	-135.22065693430648	-511.04751094890577	-162.0215510948904	-402.22258029197053	-181.27504744525558	-349.5707226277373	-1.0055255474452562	0.6242372262773731	-0.5404635036496344	0.522733576642336	-0.30324452554744563	0.2900547445255474	-0.16786496350364905	-18.600675182481798	-11.286751824817527	-14.789054744525535	-10.513346715328474	-13.6584416058394	-11.518967153284711
Cpd0483	-1	7.6933175182481826	9.617572992700731	4.555284671532842	7.740478102189781	4.3344598540145975	6.299726277372264	4.143459854014602	20.412390510948825	23.492864963503514	21.1256167883212	22.53993430656928	22.43162773722636	22.646094890510934	23.43636496350368	-1.5880985401459853	2.3034379562044163	2.03050729927007	1.403164233576664	2.6718905109488915	1.1889014598540228	2.4825656934306544	148.36306204379616	142.8725291970803	150.4601715328455	160.71575912408662	156.98628102189818	171.203229927008	161.40603649635057	355.12212773722376	-24.18365693430647	-99.58251094890579	-104.5515510948904	-70.8785802919706	-122.99504744525564	-28.64572262773737	-1.7205255474452559	1.0562372262773732	-0.8164635036496344	0.7427335766423361	-0.4682445255474456	0.4370547445255473	-0.29586496350364905	-16.752675182481795	-9.524751824817525	-15.984054744525535	-12.564346715328472	-13.360441605839398	-12.783967153284712
Cpd1978	1	3.269614840989401	0.6629293286219085	2.6209434628975243	-0.11190106007067067	1.157166077738517	-0.6251484098939923	-0.3463533568904609	73.82008127208488	56.561371024735024	69.01778798586568	55.4531625441696	61.29990459363961	55.693625441696156	57.17391166077752	6.583833922261484	6.714127208480568	7.715459363957592	5.801060070671394	6.535731448763241	5.860286219081264	5.904466431095403	361.66459010600715	364.69915194346464	389.14030742049414	441.17445583038904	460.15532862190804	487.8253780918728	493.91629681978793	172.86184805653758	-114.6432862190813	20.34346996466513	-153.93972438162547	-69.19100000000026	-125.9095053003535	-142.59414487632554	-1.2305159010600697	0.10802473498233227	-0.6233286219081267	0.027208480565371028	-0.459356890459364	-0.06901766784452296	-0.3961802120141344	53.071190812720864	20.3023780918728	44.75361837455832	20.59677385159008	31.22651590106005	21.88736395759718
Cpd1139	-1	-1.6395822222222272	-1.80347111111111	-2.2122933333333337	-0.6400311111111123	-1.9845377777777775	-0.8831644444444451	-1.7629955555555532	-32.43444000000001	-28.91493333333351	-32.137679999999825	-29.342493333333376	-31.951680000000053	-30.042599999999933	-32.17230222222217	-1.4996933333333402	-5.586128888888859	-5.330653333333292	-4.337639999999993	-5.612591111111096	-4.77603999999997	-5.654186666666671	-271.42242222222177	-271.3373733333337	-268.2320444444444	-283.1674400000004	-271.992773333334	-281.39906666666764	-271.1613066666663	-801.165257777779	-160.09552888888888	-512.5533022222216	-145.3352755555556	-457.9783555555548	-148.26123555555571	-438.4253911111116	0.8831866666666658	0.4758977777777778	0.30345777777777777	0.3432577777777778	0.22713333333333285	0.18832000000000004	0.16442222222222225	-3.7866133333333063	2.533093333333312	-4.231635555555498	1.6787333333333263	-4.317328888888902	-0.11723111111110995
Cpd0863	1	5.473417777777773	4.406528888888889	4.533706666666665	2.466968888888888	2.0174622222222234	1.579835555555555	0.24900444444444725	19.297559999999976	16.858066666666474	22.119320000000187	16.291506666666606	23.351319999999962	16.26440000000008	24.121697777777854	16.297306666666653	22.58787111111113	18.533346666666716	22.88836000000001	21.117408888888907	24.040960000000034	22.57681333333333	344.8375777777781	374.35962666666603	342.91195555555566	393.41155999999984	356.28322666666605	410.20893333333237	367.0276933333337	1401.2337422222213	1004.8724711111109	1273.775697777778	805.3467244444445	1229.2336444444452	730.3307644444443	1213.7926088888885	-0.7288133333333338	0.29289777777777776	-0.31254222222222217	0.09425777777777776	-0.2248666666666671	0.040320000000000064	-0.17057777777777772	-9.332613333333306	-11.746906666666687	-3.1126355555555065	-12.285266666666672	-0.13332888888889727	-11.23023111111111
Cpd1852	1	3.4356148409894	2.4729293286219085	2.5999434628975235	1.5410989399293291	2.1691660777385176	0.7608515901060073	1.4896466431095392	-35.515918727915135	-33.61062897526496	-33.70621201413428	-32.245837455830376	-31.983095406360405	-32.17437455830384	-30.62808833922249	11.07783392226149	-0.7748727915194245	5.145459363957599	3.6490600706713927	5.664731448763237	3.7832862190812655	6.3584664310954055	-54.588409893992775	-19.105848056535706	-44.20769257950586	-40.06854416961119	-48.966671378092315	-37.88062190812707	-49.621703180212315	-220.75515194346227	-170.0272862190813	-102.800530035335	-213.34372438162544	-121.24500000000023	-237.0245053003535	-108.88314487632549	-0.012515901060069723	0.4110247349823323	0.2266713780918733	0.42420848056537097	0.34764310954063593	0.28798233215547697	0.4028197879858657	-17.24880918727915	-14.943621908127206	-13.274381625441675	-11.408226148409929	-10.056484098939952	-11.589636042402825
Cpd1962	1	-1.6333851590105992	-2.293070671378092	-3.4490565371024764	-1.857901060070671	-2.155833922261482	-1.4571484098939926	-1.5283533568904608	44.07408127208487	32.43737102473506	43.55978798586571	32.41916254416964	42.179904593639606	32.64062544169616	40.93291166077753	15.997833922261494	13.327127208480569	12.205459363957596	13.254060070671393	11.302731448763234	12.931286219081262	11.043466431095409	436.04659010600716	467.4961519434644	440.213307420494	466.16945583038887	440.3553286219078	469.01437809187286	443.2532968197877	100.1368480565377	305.33571378091875	153.30646996466498	262.1032756183745	185.18399999999974	224.78849469964652	190.33285512367442	0.7434840989399301	-0.05397526501766775	-0.07432862190812672	0.007208480565371031	-0.137356890459364	-0.03401766784452295	-0.12418021201413434	55.83819081272085	25.789378091872788	55.831618374558325	27.07977385159007	54.13451590106005	28.71136395759718
Cpd2730	1	-1.0768255033556926	0.19018120805369246	-0.8633456375838922	-0.4936778523489953	-0.2446744966442953	-0.8694161073825493	-0.29468791946308537	17.242530201342248	15.397892617449653	17.4348355704698	15.637459731543546	18.528083892617445	16.055711409395972	19.40018791946312	7.723355704698014	1.4703523489933057	3.50522818791946	2.196593959731537	2.9740067114093804	2.421859060402681	3.0060570469798584	238.07696979865773	245.1370402684562	231.08451677852338	236.3773456375832	229.42609060402745	236.78810402684607	231.52063758389355	-232.71574161073997	-224.22060067114103	-167.16828187919398	-266.7755201342283	-117.79397315436188	-254.70060738255054	-106.51758724832293	0.8787147651006721	0.029624161073825393	0.22496308724832148	-0.05141946308724834	0.19483892617449686	-0.0955402684563759	0.2362852348993291	13.59840268456378	4.566560402684543	13.409657718120796	4.865093959731509	15.21691275167784	5.8941677852348855
Cpd1560	1	-1.695458823529414	1.1132941176470594	0.35725882352940985	0.7817529411764701	0.944835294117648	0.7927411764705885	0.9534823529411778	67.88335294117641	52.77702352941171	63.52070588235297	55.48164705882354	60.02330588235297	55.9261529411765	58.070247058823576	6.729741176470598	4.854317647058839	7.164752941176469	6.277094117647053	6.823364705882366	6.758470588235313	6.677141176470574	225.423	229.13690588235283	218.5291294117651	227.93177647058812	222.2463411764708	226.1330823529411	222.76858823529443	296.41009411764776	-122.91657647058815	135.4504705882356	-7.457023529411912	67.61068235294078	62.334752941176426	21.91221176470583	-0.4974470588235294	0.19358823529411767	0.1744	0.17385882352941182	0.18483529411764688	0.1531529411764706	0.13421176470588247	48.119458823529385	18.59132941176472	40.20102352941177	26.77597647058825	34.17176470588234	28.857199999999985
Cpd2500	1	8.472174496644307	9.521181208053694	5.612654362416106	7.927322147651006	5.2733255033557045	6.5395838926174505	4.699312080536915	11.454530201342235	15.244892617449665	12.298835570469803	14.165459731543566	13.31908389261747	14.132711409395965	14.136187919463142	-1.2946442953019854	0.2783523489933053	0.8752281879194612	-0.3804060402684613	1.1010067114093791	-0.5701409395973229	0.8620570469798601	111.41296979865774	106.82904026845642	119.0985167785235	130.87434563758325	131.18309060402729	146.16110402684617	138.68863758389364	180.1872583892598	-113.183600671141	-230.37528187919395	-220.40252013422835	-218.64197315436195	-245.62460738255055	-194.9965872483229	-1.112285234899328	0.2486241610738254	-0.39203691275167857	0.2535805369127517	-0.21616107382550315	0.1584597315436241	-0.16571476510067096	-24.856597315436225	-15.005439597315455	-24.0953422818792	-18.390906040268494	-22.02508724832217	-19.06083221476512
Cpd2858	1	8.482174496644307	-3.2788187919463074	8.954654362416107	-1.8016778523489956	7.046325503355706	-0.6294161073825495	4.465312080536915	42.16753020134226	41.37489261744965	41.89283557046983	39.04445973154355	40.27208389261747	37.955711409395946	39.542187919463146	3.1083557046980133	9.773352348993306	5.512228187919458	7.841593959731536	5.4720067114093816	7.021859060402683	5.473057046979856	316.0489697986577	332.6810402684563	322.5675167785233	360.9513456375832	353.54909060402724	386.77110402684633	376.4636375838935	1732.36225838926	739.294399328859	1294.6347181208064	445.82047986577163	942.855026845638	350.3253926174493	694.5144127516771	7.621714765100673	-8.021375838926176	5.535963087248322	-5.420419463087248	3.4748389261744963	-3.1895402684563763	1.9822852348993292	38.369402684563774	40.60856040268454	36.0826577181208	32.056093959731506	31.38391275167784	27.43816778523489
Cpd1398	-1	2.2965802469135816	1.3587530864197523	2.9383950617283947	3.2413703703703702	3.555777777777779	3.671407407407407	3.702283950617282	-9.492753086419723	-4.5564938271604944	-9.0695432098766	-4.2403703703703	-8.17735802469133	-4.477629629629604	-7.416012345679093	-2.9250864197530966	-2.826740740740721	-3.3341111111111097	-2.379382716049381	-3.212753086419749	-2.441222222222226	-3.028716049382705	-62.889530864198036	-45.008864197531004	-70.5226790123454	-82.97798765432083	-85.50413580246891	-99.3466172839502	-98.27154320987655	-486.5679629629623	-138.4233950617283	-436.8526172839505	-146.3583086419753	-363.4186543209876	-144.33400000000003	-318.4813703703705	0.06472839506172877	0.365	-0.10914814814814823	0.42320987654320985	-0.09785185185185186	0.3526666666666667	-0.04027160493827176	-24.233469135802487	-12.163555555555547	-23.936864197530852	-12.267246913580225	-21.937074074074093	-12.966901234567914
Cpd3576	-1	3.1596242424242345	-4.731769696969698	0.8916787878787877	-3.956660606060608	-0.06947272727272846	-2.759393939393939	0.1715454545454529	-50.21747272727266	-45.06730303030301	-49.352230303030346	-47.24125454545457	-48.53119393939399	-47.52245454545457	-47.82521212121216	-0.7372545454545545	5.4442727272727405	1.6200424242424134	4.403896969696961	1.8296121212121288	3.2037151515151407	1.347054545454565	-307.9168666666674	-307.79066666666597	-294.3164787878793	-304.20781212121244	-300.6261030303027	-309.87497575757595	-307.50023636363613	802.852339393939	461.1645696969697	531.4780909090906	359.4762	422.101321212121	291.7588181818182	372.8069757575757	-1.515727272727273	0.3076606060606061	-0.786490909090909	0.11158181818181813	-0.5447878787878786	-0.03150909090909089	-0.4109393939393939	-39.847078787878814	-23.76012727272729	-35.59136969696972	-29.04479999999998	-33.034303030303	-30.38752727272727
Cpd1371	1	4.158580246913582	2.7657530864197524	3.2193950617283957	2.9253703703703704	2.0627777777777787	2.9234074074074066	1.7142839506172822	40.037246913580276	44.72350617283953	38.46445679012342	42.17462962962972	38.30864197530866	40.708370370370375	37.9689876543209	4.678913580246906	4.7452592592592735	3.976888888888894	4.767617283950617	3.9292469135802537	4.4767777777777775	3.8842839506172986	418.6684691358018	405.36213580246886	429.7123209876545	423.3670123456791	445.8048641975313	444.67138271605006	466.5144567901236	-694.9689629629622	-180.78839506172832	-548.7146172839505	-198.02630864197525	-517.0276543209876	-205.18000000000004	-491.33537037037064	-0.2702716049382714	1.1829999999999998	-0.16514814814814816	0.5652098765432099	-0.08785185185185185	0.31266666666666665	-0.08727160493827169	-7.215469135802492	1.2674444444444504	-12.030864197530846	-4.061246913580227	-13.333074074074085	-7.463901234567912
Cpd1572	1	5.089541176470586	-1.508705882352941	4.2632588235294095	0.053752941176469886	4.411835294117648	1.0007411764705887	3.674482352941178	-16.980647058823582	-11.671976470588293	-15.580294117647016	-11.360352941176446	-15.841694117647009	-12.379847058823529	-16.02775294117643	0.7147411764705964	-2.365682352941164	-0.8662470588235323	-2.4159058823529413	-2.4476352941176347	-2.396529411764689	-2.53585882352942	99.60899999999992	108.68990588235296	117.46312941176508	121.29377647058823	127.71834117647074	131.01508235294114	139.25558823529443	-35.89390588235233	-233.6845764705881	-410.40652941176455	-251.04302352941195	-439.57631764705917	-209.19824705882354	-437.6637882352942	-0.11544705882352935	-0.3274117647058824	0.2984	0.0658588235294118	0.2058352941176469	0.0231529411764706	0.16421176470588245	-23.740541176470607	-12.652670588235278	-20.60597647058824	-11.15702352941176	-21.86323529411767	-13.41980000000001
Cpd3435	1	4.440624242424233	-0.20676969696969705	2.164678787878789	-0.7036606060606083	-0.14747272727272875	-0.7583939393939387	-0.7644545454545475	61.79252727272735	61.67069696969699	61.23376969696965	60.73174545454543	61.43180606060602	60.59454545454546	62.06478787878786	3.967745454545444	12.37127272727274	7.49904242424241	11.184896969696961	8.312612121212126	11.039715151515145	8.964054545454562	457.19513333333265	467.7963333333339	454.3965212121207	484.3531878787876	475.5188969696973	494.8120242424241	486.5687636363639	985.7253393939396	445.11056969696966	808.1900909090908	472.3712	751.6663212121209	531.6998181818183	718.2449757575757	-0.40972727272727294	1.6956606060606063	-0.40349090909090907	0.9245818181818182	-0.2427878787878786	0.5524909090909091	-0.09893939393939387	51.1029212121212	43.67387272727271	48.66663030303029	42.14120000000001	48.113696969696996	42.49347272727272
Cpd1748	1	-4.1393851590106	-1.309070671378092	-3.025056537102476	-0.4409010600706709	-1.7998339222614823	-0.040148409893992376	-1.0723533568904613	-52.47391872791514	-45.26362897526497	-49.63721201413429	-45.228837455830394	-48.4220954063604	-45.275374558303845	-47.604088339222486	-19.243166077738515	-11.955872791519427	-14.8345406360424	-12.578939929328605	-13.914268551236761	-12.648713780918735	-13.50253356890459	-399.70240989399286	-420.9258480565357	-406.905692579506	-428.93054416961127	-420.15567137809217	-435.4726219081273	-428.2977031802122	-685.7031519434622	-59.25928621908132	-539.6985300353349	-59.45972438162548	-469.29100000000017	-89.7285053003535	-417.8461448763255	-0.8705159010600697	0.2450247349823323	-0.3843286219081267	0.2912084805653711	-0.17535689045936406	0.2719823321554771	-0.044180212014134364	-40.555809187279145	-23.041621908127198	-33.543381625441675	-22.64922614840993	-30.940484098939955	-22.820636042402825
Cpd2996	-1	-0.8188255033556917	-4.360818791946308	-2.179345637583893	-2.9646778523489954	-1.9426744966442957	-2.192416107382549	-1.4706879194630855	6.61153020134222	1.6538926174496569	3.7318355704697983	2.2264597315435424	3.1520838926174406	2.0537114093959588	3.1421879194631406	26.494355704698012	11.900352348993303	15.326228187919456	13.973593959731536	14.116006711409387	13.710859060402687	13.70305704697986	117.40296979865776	143.73904026845628	140.09151677852344	132.3513456375831	138.7580906040273	130.02810402684608	136.88263758389337	-629.38674161074	200.366399328859	-298.676281879194	102.82247986577164	-220.86597315436188	34.22639261744945	-202.8545872483229	1.4267147651006715	-0.7863758389261746	-0.3570369127516786	-0.3714194630872483	-0.5431610738255032	-0.3555402684563759	-0.5687147651006711	17.678402684563782	4.1975604026845375	9.732657718120805	5.572093959731504	8.404912751677841	4.623167785234892
Cpd3166	-1	6.879174496644308	2.6541812080536933	4.294654362416107	1.5373221476510044	2.472325503355705	0.5765838926174509	1.6943120805369145	-43.53146979865777	-39.97910738255033	-41.30716442953019	-41.68154026845645	-40.872916107382544	-42.68328859060402	-40.32281208053686	8.477355704698013	9.234352348993305	10.407228187919461	10.191593959731538	12.876006711409378	11.872859060402682	14.256057046979857	-85.2820302013422	-56.29195973154368	-88.07948322147661	-44.3206543624168	-79.62990939597273	-33.557895973153904	-78.35936241610648	1303.9832583892598	517.0033993288589	1093.5387181208064	420.2804798657717	1126.726026845638	406.3343926174495	1201.8714127516773	-1.235285234899328	0.02562416107382539	-0.7070369127516786	-0.07741946308724834	-0.5451610738255032	-0.15154026845637592	-0.4597147651006709	-45.93159731543622	-31.868439597315454	-40.0443422818792	-34.92890604026849	-37.878087248322174	-36.17883221476512
Cpd2540	1	2.7551744966443064	1.1041812080536928	2.932654362416107	1.6653221476510045	1.9633255033557049	1.5155838926174503	0.924312080536914	22.110530201342243	22.98989261744967	21.92083557046982	22.112459731543566	21.30908389261745	21.792711409395967	21.12018791946312	-5.9276442953019854	-1.6806476510066943	-2.89877181208054	-2.207406040268463	-2.4409932885906187	-2.2511409395973203	-2.2919429530201434	143.32096979865787	151.16504026845618	150.17251677852337	157.05734563758327	167.16609060402743	171.5941040268461	179.27963758389356	268.27125838925986	-168.83660067114099	155.16471812080601	-171.1555201342283	10.520026845638084	-101.42260738255058	-83.13658724832294	-0.914285234899328	0.3566241610738254	-0.6750369127516785	0.18358053691275167	-0.4271610738255032	0.04045973154362409	-0.31571476510067104	5.460402684563775	4.213560402684543	4.311657718120799	2.7280939597315097	2.4719127516778343	3.240167785234888
Cpd2880	-1	-3.759825503355693	2.771181208053692	-1.0633456375838923	2.2843221476510043	-0.19967449664429535	1.5385838926174509	-0.3066879194630854	-22.441469798657774	-22.60610738255033	-21.395164429530183	-21.70654026845644	-20.87291610738255	-20.38628859060404	-20.871812080536856	15.070355704698017	0.7333523489933071	17.13022818791946	0.978593959731537	15.311006711409387	1.35385906040268	12.233057046979857	308.97196979865794	354.33404026845636	280.2605167785233	318.39134563758313	252.42609060402745	272.1031040268461	230.33063758389343	-39.22974161074012	-155.910600671141	-341.440281879194	-42.69152013422831	-336.88597315436186	-42.77460738255053	-318.9925872483229	-0.26728523489932804	1.472624161073825	0.047963087248321434	1.0425805369127517	0.10983892617449686	0.6154597315436241	0.047285234899329065	-6.732597315436215	-9.857439597315462	-4.4413422818792005	-7.691906040268493	-4.159087248322173	-4.6088322147651235
Cpd2618	1	-10.001825503355693	-2.3638187919463074	-5.493345637583891	-1.7906778523489952	-3.449674496644296	-1.3514161073825497	-2.4936879194630857	-94.30646979865776	-89.02710738255034	-93.47016442953016	-89.60654026845644	-92.98591610738255	-89.90228859060404	-92.59681208053686	-23.556644295301986	-18.710647651006692	-20.38677181208054	-19.181406040268463	-19.766993288590623	-19.20714093959732	-19.52994295302014	-752.1020302013421	-782.4729597315436	-761.9954832214764	-786.7216543624166	-777.9439093959727	-794.5648959731539	-788.0943624161066	-808.54174161074	-224.22060067114103	-625.045281879194	-226.58652013422832	-580.9109731543621	-234.81760738255053	-547.2635872483229	-1.213285234899328	0.1366241610738254	-0.6540369127516785	0.020580536912751652	-0.4971610738255032	-0.0585402684563759	-0.40971476510067095	-45.93159731543622	-31.660439597315456	-43.690342281879204	-33.53190604026849	-42.74508724832216	-34.462832214765115
Cpd0802	1	-4.017582222222226	-1.48547111111111	-2.851293333333333	-0.5340311111111125	-1.6715377777777776	-0.11216444444444472	-1.0739955555555531	-47.32344000000001	-40.561933333333506	-44.77667999999983	-40.748493333333386	-43.85268000000005	-40.827599999999926	-43.232302222222174	-18.114693333333346	-11.61412888888886	-14.292653333333291	-12.252639999999992	-13.513591111111095	-12.372039999999972	-13.204186666666667	-340.7814222222218	-358.51237333333364	-345.5710444444443	-365.1234400000005	-356.3847733333339	-370.1770666666677	-362.7633066666663	-855.9362577777789	-74.24852888888887	-660.2873022222218	-89.25427555555561	-588.6293555555548	-124.99523555555572	-538.7453911111116	-0.4528133333333337	-0.045102222222222224	-0.18354222222222216	0.10425777777777777	-0.04986666666666712	0.16332000000000008	0.02542222222222229	-38.183613333333305	-21.635906666666692	-31.9876355555555	-21.68626666666667	-30.020328888888894	-21.94923111111111
Cpd3108	-1	4.841174496644308	3.3021812080536925	2.3086543624161084	-2.5886778523489955	-0.3736744966442953	-3.877416107382549	-1.2696879194630852	-66.36246979865777	-55.270107382550314	-64.35016442953018	-58.38254026845644	-63.43591610738254	-59.38628859060404	-62.80381208053685	5.125355704698016	-0.06764765100669834	5.815228187919463	2.002593959731538	6.00300671140938	3.0038590604026787	6.16705704697986	194.6639697986577	220.53504026845638	178.20651677852345	193.9813456375832	192.93509060402718	190.23510402684624	195.52663758389357	2088.1242583892604	415.869399328859	1721.4967181208062	396.5784798657717	1592.3130268456382	442.54539261744935	1538.6234127516766	-0.7142852348993279	2.3826241610738257	-0.7950369127516785	1.0265805369127516	-0.8061610738255032	0.5414597315436241	-0.7337147651006709	-51.11559731543622	-20.72043959731545	-46.2423422818792	-30.733906040268486	-44.49308724832217	-33.98683221476512
Cpd0658	-1	1.976317518248182	1.2005729927007298	1.8752846715328435	1.4784781021897788	1.024459854014598	1.2757262773722644	0.3684598540146009	31.06839051094883	31.23786496350351	30.74761678832121	30.48693430656928	30.421627737226345	30.30609489051093	30.420364963503662	-6.2210985401459835	0.3444379562044162	-1.7434927007299308	-0.4238357664233377	-0.8701094890511065	-0.4920985401459746	-0.6714343065693491	180.27106204379632	187.20852919708008	181.5341715328453	186.8987591240866	192.9692810218984	196.63622992700803	201.9970364963505	443.2061277372238	-79.83665693430649	285.95748905109417	-55.30455109489042	158.28341970802944	21.206952554744362	83.21427737226259	-1.522525547445256	1.164237226277373	-1.0994635036496343	0.6727335766423361	-0.6792445255474456	0.3190547445255474	-0.445864963503649	13.564324817518205	9.694248175182473	12.42294525547446	8.55465328467153	11.136558394160602	9.517032846715297
Cpd2294	1	0.936988764044944	5.33825842696629	3.1453370786516848	5.591258426966293	4.172516853932584	5.552303370786515	4.375966292134831	40.481550561797754	42.421179775280905	41.14458426966286	42.509370786516826	41.75232584269665	42.638404494382	42.20379775280895	8.49305617977528	6.650775280898878	7.570820224719102	6.6893258426966264	7.3753033707865185	6.575011235955062	7.277674157303378	367.95804494382037	351.0290898876404	355.495595505618	348.5551348314608	354.38615730337057	354.58513483146135	362.43620224719115	141.60837078651753	53.370438202247236	147.86434831460713	-81.8020786516854	124.66268539325813	-120.14138202247184	72.59365168539351	-0.9656292134831465	0.005370786516853909	-0.6078764044943822	-0.1178988764044944	-0.5214606741573033	-0.19637078651685388	-0.469685393258427	-11.251719101123557	-6.50743820224718	-10.81661797752808	-7.134955056179769	-10.09412359550562	-7.405764044943815
Cpd0804	1	-1.6875822222222254	-1.6474711111111102	-0.28629333333333395	-1.3790311111111124	-0.4545377777777779	-1.044164444444445	-0.26099555555555304	76.86955999999998	78.11106666666649	75.06232000000017	76.53050666666661	74.49231999999995	75.90740000000008	74.40569777777782	0.7573066666666577	6.471871111111143	3.954346666666705	5.6383600000000085	4.5194088888889015	5.440960000000025	4.728813333333331	473.48657777777817	448.773626666666	474.1989555555557	465.4525599999995	479.56422666666606	469.98793333333236	478.68369333333357	197.4637422222211	-74.24852888888887	94.04069777777828	-87.92527555555559	23.86964444444527	-94.95223555555569	-25.350391111111552	-0.6458133333333338	0.2518977777777778	-0.3505422222222222	0.09725777777777776	-0.25686666666666713	0.018320000000000045	-0.2125777777777777	20.98438666666668	19.819093333333303	15.485364444444492	16.49673333333333	13.488671111111104	15.171768888888893
Cpd3390	1	-1.4473757575757649	-0.5487696969696967	-0.7763212121212115	0.0643393939393917	-0.9764727272727284	0.2696060606060611	-0.7374545454545474	-11.188472727272682	-6.164303030303018	-11.287230303030356	-9.267254545454565	-12.028193939393988	-10.857454545454571	-12.608212121212148	8.721745454545449	0.9032727272727428	9.269042424242414	-0.20310303030303697	6.000612121212129	-0.6402848484848569	2.867054545454568	258.39913333333266	287.070333333334	257.7955212121205	277.41418787878774	243.95589696969728	248.3190242424239	230.27476363636399	-1048.4346606060608	-169.70643030303032	-728.1259090909091	-209.4118	-626.4956787878789	-233.77618181818175	-556.7830242424242	-1.201727272727273	1.283660606060606	-0.6394909090909091	0.6865818181818182	-0.4627878787878786	0.2574909090909091	-0.3819393939393939	-21.72407878787881	-13.272127272727294	-22.18836969696973	-20.244799999999984	-25.232303030302997	-23.885527272727266
Cpd0955	1	-0.25658222222222626	3.774528888888889	1.319706666666666	3.451968888888888	2.038462222222222	3.1278355555555546	1.9710044444444468	49.38755999999998	45.46806666666649	46.822320000000154	48.09750666666661	46.954319999999974	48.41540000000007	47.619697777777844	-3.23469333333334	1.6298711111111397	-0.20965333333329286	1.4233600000000095	0.4424088888889024	1.3619600000000285	0.7558133333333288	21.509577777778077	6.4616266666664615	13.899955555555835	-4.513440000000402	4.332226666666088	-7.895066666667618	0.670693333333702	-220.03325777777883	-185.0165288888889	-148.15630222222168	-186.7112755555556	-155.46735555555486	-196.80123555555568	-161.25739111111162	-0.7998133333333338	-0.07810222222222223	-0.37954222222222217	-0.09474222222222224	-0.2888666666666671	-0.11067999999999996	-0.2385777777777777	6.50738666666669	-1.7509066666666868	0.4663644444445012	3.284733333333328	0.6736711111111049	3.779768888888889
Cpd1671	-1	12.014541176470587	-4.1587058823529395	11.015258823529413	-1.46624705882353	8.079835294117647	0.5457411764705882	4.940482352941178	21.532352941176445	25.495023529411696	21.25970588235299	22.715647058823553	20.01030588235298	21.610152941176466	19.73124705882356	-6.857258823529402	-2.09768235294116	-3.8752470588235255	-2.8939058823529433	-3.5726352941176347	-3.125529411764692	-3.4418588235294187	41.543999999999976	58.59790588235296	49.96312941176507	75.14477647058824	75.2393411764707	91.7040823529411	92.6935882352943	588.6710941176475	93.98442352941193	333.6504705882355	-37.02502352941195	115.3976823529408	-52.427247058823525	-65.40978823529417	7.741552941176471	-8.183411764705884	5.9434000000000005	-5.355141176470588	3.672835294117647	-2.9378470588235297	2.0692117647058823	8.424458823529392	24.183329411764717	6.825023529411767	14.490976470588244	3.273764705882336	9.933199999999992
Cpd0079	1	-7.015682481751817	-1.7824270072992707	-4.543715328467156	-1.777521897810221	-3.546540145985402	-1.6522737226277355	-2.8505401459853985	10.332390510948812	3.5668649635035194	9.426616788321212	2.8999343065692926	7.183627737226344	3.0340948905109437	4.88536496350369	-9.126098540145982	-3.745562043795584	-4.781492700729932	-4.49283576642334	-4.224109489051109	-4.504098540145975	-4.3894343065693455	-47.701937956203786	-70.65347080291973	-57.42182846715457	-69.8842408759134	-68.09571897810167	-75.930770072992	-74.2689635036495	-111.97787226277616	-135.22065693430648	-166.36451094890586	-144.8965510948904	-121.34558029197052	-137.61204744525566	-88.93872262773736	-1.6005255474452558	1.321237226277373	-1.0464635036496344	0.720733576642336	-0.7432445255474456	0.3040547445255474	-0.547864963503649	12.33632481751821	-1.3467518248175312	11.514945255474458	-3.2563467153284686	6.742558394160604	-2.6019671532847117
Cpd0416	-1	0.9023175182481841	2.7745729927007297	1.4902846715328435	1.1754781021897789	1.3294598540145983	0.041726277372264864	0.10845985401460112	-26.81260948905117	-23.121135036496486	-24.717383211678797	-21.95006569343072	-22.66837226277364	-20.581905109489053	-21.22963503649632	-7.886098540145983	-5.856562043795584	-6.517492700729933	-5.681835766423338	-6.034109489051107	-5.471098540145974	-5.665434306569345	-261.1729379562038	-264.72147080291984	-264.28982846715456	-263.9202408759133	-263.39671897810183	-260.25977007299196	-258.1729635036495	-309.7538722627761	30.93134306569354	-283.57451094890587	157.9764489051096	-192.74558029197047	180.11095255474442	-118.15172262773736	-0.30252554744525595	1.021237226277373	0.03953649635036571	0.8037335766423361	0.41675547445255423	0.8930547445255475	0.6121350364963509	-5.300675182481797	-0.31575182481752506	-0.2600547445255401	4.446653284671527	4.673558394160602	8.967032846715291
Cpd2999	-1	2.826174496644308	1.9851812080536928	1.4506543624161083	2.6653221476510045	1.4203255033557047	2.7055838926174505	1.4103120805369147	-16.557469798657767	-12.099107382550331	-14.791164429530197	-12.024540268456436	-14.416916107382548	-12.664288590604029	-14.670812080536846	-4.4836442953019855	-4.367647651006699	-3.7317718120805417	-4.689406040268461	-4.852993288590621	-4.867140939597321	-5.119942953020138	-93.5610302013422	-104.76495973154373	-81.95548322147647	-85.52565436241684	-68.83690939597273	-75.68989597315384	-63.680362416106384	-885.51174161074	-224.22060067114103	-641.840281879194	-277.87252013422835	-549.9859731543619	-303.90460738255064	-515.9215872483229	-0.397285234899328	-0.1833758389261746	-0.1160369127516786	0.03358053691275165	-0.05116107382550317	0.011459731543624093	-0.03771476510067096	-26.704597315436224	-16.767439597315462	-22.9003422818792	-16.339906040268495	-22.323087248322167	-17.79583221476512
Cpd3140	-1	5.988174496644309	2.5141812080536936	2.7976543624161074	-0.4846778523489954	1.8553255033557043	-1.4344161073825492	1.6873120805369148	3.6485302013422256	2.904892617449661	4.288835570469814	0.9064597315435492	4.873083892617443	1.127711409395971	5.322187919463146	9.447355704698019	12.524352348993304	12.251228187919462	13.109593959731535	13.45500671140938	13.322859060402678	13.779057046979856	-97.41303020134217	-96.96395973154371	-107.42348322147656	-92.74665436241672	-99.54090939597269	-89.38689597315386	-99.28736241610649	1417.0492583892599	517.0033993288589	1205.350718120806	497.6064798657717	1241.487026845638	543.3013926174493	1249.913412751677	-1.2322852348993278	-0.06037583892617461	-0.7050369127516786	-0.10341946308724834	-0.5331610738255032	-0.16154026845637592	-0.4417147651006709	1.4034026845637726	1.0265604026845452	3.0386577181208025	-3.9789060402684915	4.641912751677836	-3.7228322147651127
Cpd3484	-1	-4.8773757575757655	0.7602303030303035	-3.577321212121212	-0.4176606060606085	-2.8584727272727286	-1.2903939393939388	-2.628454545454548	-69.40947272727267	-66.108303030303	-66.77323030303036	-64.89425454545456	-66.48319393939397	-64.34345454545455	-66.26821212121216	5.794745454545449	-5.5117272727272555	4.627042424242411	-5.248103030303039	2.641612121212127	-4.147284848484855	1.0410545454545677	-257.41586666666734	-229.86366666666595	-258.3654787878794	-239.06281212121246	-253.0561030303028	-245.11297575757575	-251.41123636363602	-3.8256606060608647	133.63856969696974	-21.957909090909084	45.1662	16.42232121212112	57.52381818181823	43.658975757575824	-0.9687272727272728	0.7466606060606059	-0.6304909090909089	0.40758181818181816	-0.33978787878787864	0.17449090909090909	-0.2269393939393939	-15.074078787878811	-10.761127272727293	-8.84136969696972	-5.3127999999999815	-8.820303030303002	-3.0745272727272663
Cpd0882	1	-1.061582222222226	-0.3564711111111101	0.9297066666666662	-0.26903111111111233	1.3944622222222218	-0.030164444444444882	1.4280044444444466	-0.6654400000000179	1.934066666666496	-0.4216799999998386	3.772506666666629	0.21731999999994397	4.01440000000008	0.9026977777778312	-3.8526933333333417	-3.0121288888888595	-3.9756533333332906	-2.7506399999999904	-3.9645911111110976	-2.845039999999969	-3.8031866666666687	-54.970422222221835	-55.134373333333656	-69.04904444444422	-77.90144000000055	-75.77777333333394	-84.39706666666768	-79.12630666666632	-599.7742577777789	-142.65152888888886	-407.87230222222166	-118.81627555555559	-357.8763555555548	-117.34223555555573	-329.11739111111166	0.2361866666666662	-0.049102222222222235	-0.06654222222222217	-0.029742222222222236	-0.019866666666667088	-0.02767999999999994	0.05842222222222225	-4.5306133333333065	0.1540933333333072	-4.9366355555554975	3.8247333333333344	-4.018328888888895	4.218768888888889
Cpd2302	1	-0.0150112359550576	0.7222584269662895	-0.4566629213483155	-0.7997415730337072	-0.9504831460674156	-1.4146966292134844	-1.2320337078651682	-17.900449438202262	-14.793820224719127	-15.830415730337135	-12.82162921348318	-14.896674157303336	-12.097595505617974	-14.426202247191055	-6.743943820224718	-5.16922471910112	-5.944179775280897	-4.760674157303374	-5.7526966292134825	-4.670988764044934	-5.473325842696622	-210.1259550561798	-212.9839101123597	-218.49840449438202	-228.15886516853917	-223.0378426966293	-234.0328651685387	-226.72479775280883	146.4983707865174	-2.0135617977527147	84.85334831460715	152.61492134831462	103.32668539325823	186.59161797752816	134.78765168539348	0.3213707865168536	0.24537078651685396	0.33312359550561776	0.17210112359550564	0.3795393258426967	0.22362921348314613	0.356314606741573	2.047280898876444	5.678561797752812	6.529382022471921	12.966044943820231	8.330876404494376	15.494235955056185
Cpd3430	1	-1.5723757575757649	-1.2787696969696971	-0.373321212121212	-1.2056606060606083	-0.5344727272727288	-0.9313939393939388	-0.20845454545454745	61.09552727272731	64.06369696969699	59.89876969696965	62.66074545454544	59.88980606060602	61.98854545454546	60.17378787878784	-2.0142545454545555	5.052272727272745	2.066042424242412	4.391896969696962	2.916612121212125	4.273715151515141	3.3130545454545666	378.48313333333266	350.7813333333338	376.5825212121206	363.9311878787876	378.4628969696971	366.3100242424241	375.1357636363639	311.6043393939392	-58.9384303030303	182.02709090909093	-66.3688	124.51232121212117	-70.96618181818175	86.15797575757584	-1.170727272727273	0.7346606060606061	-0.6644909090909089	0.3815818181818181	-0.4667878787878786	0.16949090909090908	-0.3459393939393939	11.54492121212118	14.355872727272706	7.526630303030274	11.316200000000027	6.757696969697001	9.826472727272735
Cpd2098	-1	-0.24738515901059974	0.8869293286219082	0.8549434628975243	1.7710989399293289	0.6231660777385182	1.5288515901060076	0.4266466431095388	64.6150812720849	63.561371024735024	64.4687879858657	64.46116254416961	64.76990459363961	64.83762544169616	65.17791166077751	170.39283392226147	32.71412720848057	124.8704593639576	64.1910600706714	102.78273144876327	61.999286219081256	86.68846643109539	1166.3885901060075	1283.0911519434642	1150.5833074204938	1191.6614558303888	1110.1273286219077	1117.7863780918726	1062.3032968197876	-134.9931519434624	-170.0272862190813	-63.4675300353349	-153.27472438162548	-73.6740000000002	-142.65350530035352	-84.53014487632551	-1.3675159010600697	0.21402473498233227	-0.6643286219081267	0.10720848056537102	-0.453356890459364	0.014982332155477044	-0.33818021201413434	-23.53880918727915	-17.175621908127198	-21.22838162544168	-17.557226148409928	-19.550484098939954	-16.743636042402827
Cpd0404	-1	3.864317518248184	2.4435729927007293	2.6862846715328454	1.351478102189779	1.686459854014598	0.2977262773722642	0.43745985401460175	-18.461609489051174	-13.45713503649648	-16.693383211678793	-13.18406569343074	-14.43237226277364	-12.121905109489065	-12.867635036496324	-13.825098540145984	-6.549562043795586	-9.055492700729928	-7.189835766423336	-7.818109489051107	-7.086098540145973	-7.395434306569346	-307.3799379562038	-317.7274708029198	-308.8858284671545	-309.07924087591346	-307.1777189781018	-306.01577007299204	-304.4779635036496	-224.56087226277612	30.93134306569354	-180.27551094890575	207.49944890510963	-106.97958029197054	249.97095255474443	-38.402722627737376	-0.537525547445256	0.8552372262773731	0.11153649635036557	1.020733576642336	0.6377554744525543	1.1940547445255474	0.9291350364963508	-3.4526751824817907	4.516248175182477	1.2639452554744608	7.79565328467153	7.078558394160602	11.913032846715288
Cpd1416	-1	8.657580246913582	-3.536246913580248	8.978395061728396	-2.1976296296296303	6.85877777777778	-1.0235925925925935	4.268283950617283	29.5772469135803	29.539506172839513	29.71445679012342	27.112629629629712	28.24164197530868	25.96137037037036	27.578987654320912	1.7219135802469054	8.838259259259278	4.271888888888888	7.0876172839506175	4.423246913580254	6.247777777777778	4.490283950617293	194.14046913580185	208.12013580246892	199.8783209876544	235.05601234567916	229.458864197531	260.25538271605	251.23345679012345	1752.5190370370376	782.7266049382716	1326.5203827160494	492.8436913580247	981.2843456790124	397.05899999999986	737.5666296296295	7.590728395061729	-7.979000000000001	5.521851851851852	-5.439790123456789	3.445148148148148	-3.215333333333333	1.940728395061728	34.190530864197505	38.945444444444455	33.10013580246916	29.87475308641977	28.79292592592592	24.994098765432092
Cpd0747	1	-9.643582222222227	-2.58647111111111	-5.204293333333333	-2.0010311111111125	-3.2965377777777785	-1.585164444444445	-2.484995555555553	-96.89844000000001	-91.82193333333349	-95.7566799999998	-92.5194933333334	-95.35168000000004	-92.76859999999995	-95.0583022222222	-25.64569333333334	-19.41212888888886	-22.032653333333293	-20.112639999999992	-21.330591111111094	-20.254039999999968	-21.068186666666673	-822.0634222222217	-855.1553733333337	-832.0250444444442	-855.5994400000003	-845.3467733333339	-860.4510666666674	-853.0893066666663	-868.9162577777788	-185.0165288888889	-640.6783022222218	-191.4902755555556	-592.6443555555547	-200.85023555555568	-558.1363911111116	-0.9698133333333336	-0.013102222222222223	-0.4515422222222222	-0.048742222222222235	-0.3068666666666671	-0.06867999999999994	-0.2415777777777777	-42.241613333333305	-28.400906666666693	-38.9586355555555	-30.411266666666673	-38.076328888888895	-31.169231111111113
Cpd0279	1	-9.843682481751816	-3.1114270072992705	-7.0997153284671555	-2.6235218978102206	-5.0805401459854025	-2.2232737226277357	-3.7495401459853994	-23.623609489051177	-23.53013503649648	-24.845383211678797	-24.11006569343071	-24.705372262773647	-24.077905109489063	-24.72363503649632	-0.06409854014598437	-3.644562043795585	-3.0324927007299287	-3.296835766423335	-3.5031094890511087	-3.409098540145973	-3.696434306569348	7.139062043796231	5.145529197080123	8.161171532845515	-3.108240875913338	-2.731718978101753	-11.406770072992005	-9.644963503649592	-230.86187226277616	-79.83665693430649	-180.99451094890583	-129.15355109489042	-211.42858029197052	-120.36504744525564	-240.8297226277374	-0.4965255474452561	0.6542372262773731	-0.9754635036496344	0.377733576642336	-0.8322445255474457	0.0920547445255474	-0.663864963503649	-8.61467518248179	-10.373751824817527	-12.985054744525542	-12.011346715328466	-13.0704416058394	-11.862967153284707
Cpd1608	1	-1.2214588235294137	1.6902941176470594	-0.11174117647058956	0.9597529411764699	-0.11316470588235195	0.6697411764705883	-0.2695176470588221	-28.291647058823585	-25.28697647058829	-26.366294117647012	-24.934352941176442	-25.96469411764703	-24.882847058823533	-26.25975294117643	-14.352258823529404	-9.67468235294116	-11.058247058823529	-10.029905882352944	-10.515635294117637	-10.10652941176469	-10.38285882352942	-361.88	-381.80709411764707	-366.6858705882349	-373.6162235294117	-365.1026588235292	-369.3689176470589	-362.42541176470564	-613.9749058823526	-233.6845764705881	-369.9325294117644	-252.990023529412	-329.8323176470592	-262.2112470588236	-338.45678823529425	-0.6684470588235294	0.5595882352941177	-0.2166	0.1398588235294118	-0.17016470588235308	0.0521529411764706	-0.16078823529411754	-21.89254117647061	-14.522670588235282	-17.966976470588232	-15.439023529411758	-17.588235294117663	-15.941800000000008
Cpd0148	1	2.0473175182481835	2.08157299270073	0.393284671532844	2.4784781021897793	0.4814598540145978	2.4657262773722644	0.8544598540146016	-7.5996094890511765	-3.8511350364964865	-5.964383211678808	-3.650065693430719	-5.304372262773653	-4.1509051094890586	-5.370635036496309	-4.777098540145985	-2.3425620437955885	-2.5764927007299327	-2.905835766423337	-3.282109489051109	-3.1080985401459738	-3.499434306569345	-56.61093795620378	-68.72147080291984	-50.593828467154474	-55.68424087591347	-43.03371897810178	-50.64777007299199	-40.96296350364946	-710.5768722627762	-135.22065693430648	-511.04751094890577	-162.0215510948904	-402.22258029197053	-181.27504744525558	-349.5707226277373	-1.0055255474452562	0.6242372262773731	-0.5404635036496344	0.522733576642336	-0.30324452554744563	0.2900547445255474	-0.16786496350364905	-18.600675182481798	-11.286751824817527	-14.789054744525535	-10.513346715328474	-13.6584416058394	-11.518967153284711
Cpd3608	-1	3.226624242424234	-0.8457696969696968	2.5796787878787883	-2.0576606060606086	0.4745272727272711	-2.3003939393939388	-0.5144545454545475	-23.965472727272672	-23.003303030303016	-22.272230303030337	-24.85325454545455	-22.07419393939398	-25.89645454545456	-22.163212121212158	-2.956254545454556	4.960272727272745	0.9840424242424106	4.930896969696956	2.8246121212121267	5.038715151515142	2.9800545454545606	-443.3328666666673	-455.776666666666	-445.4274787878794	-444.7868121212124	-444.64410303030274	-440.13597575757586	-446.30223636363604	994.9713393939392	624.9995696969697	810.9050909090909	411.22920000000005	684.4223212121211	323.03081818181823	568.1459757575759	2.7822727272727272	-3.746339393939394	2.2975090909090907	-2.6254181818181817	1.4102121212121213	-1.745509090909091	0.7420606060606061	-6.9380787878788075	2.549872727272706	-3.2003696969697164	-3.0267999999999797	-2.3993030303029954	-6.1925272727272676
Cpd0687	-1	-5.214682481751816	-2.4334270072992705	-3.6397153284671564	-2.072521897810221	-3.105540145985402	-1.6252737226277354	-2.3985401459853986	145.82839051094885	121.26086496350351	143.22261678832118	120.4629343065693	137.6926277372263	121.04209489051095	132.06936496350372	17.597901459854015	22.056437956204423	20.976507299270068	20.654164233576655	20.947890510948888	20.558901459854027	20.448565693430652	641.3150620437964	648.2625291970802	627.9161715328454	665.4377591240866	650.2052810218983	682.9662299270079	671.0670364963506	1015.4371277372238	424.2123430656935	864.1734890510941	417.37344890510946	778.2684197080295	464.7209525547443	714.8312773722628	-0.972525547445256	0.8882372262773731	-0.8124635036496344	0.542733576642336	-0.5992445255474457	0.24005474452554745	-0.449864963503649	121.6683248175182	61.920248175182465	117.6149452554745	61.84265328467153	106.7725583941606	66.35703284671527
Cpd2318	1	-2.026011235955057	-1.3257415730337103	-2.1686629213483157	-1.3117415730337074	-2.389483146067416	-1.0396966292134844	-2.112033707865168	-33.04844943820225	-29.87482022471913	-32.85541573033713	-29.476629213483182	-32.61867415730332	-30.03759550561797	-32.649202247191056	-1.6969438202247176	-5.214224719101119	-5.039179775280901	-3.7546741573033735	-5.1646966292134815	-4.1089887640449385	-5.0793258426966235	-201.6319550561797	-198.42891011235963	-203.075404494382	-216.95686516853922	-209.8348426966295	-220.25486516853871	-211.3677977528086	-760.7606292134826	-168.16556179775273	-464.02665168539284	-219.42307865168544	-393.87531460674177	-240.95638202247184	-372.98434831460656	0.6133707865168538	0.922370786516854	-0.1968764044943822	0.6451011235955056	-0.2754606741573033	0.37362921348314615	-0.2876853932584269	-13.099719101123554	-6.482438202247182	-13.72361797752808	-6.948955056179769	-13.754123595505623	-8.835764044943815
Cpd1492	-1	-0.6434197530864179	-4.618246913580248	-2.1556049382716047	-3.3606296296296296	-2.1302222222222214	-2.586592592592593	-1.6677160493827174	-5.9787530864197445	-10.181493827160494	-8.446543209876609	-9.705370370370305	-8.878358024691352	-9.940629629629628	-8.821012345679094	25.107913580246912	10.965259259259273	14.085888888888887	13.219617283950615	13.067246913580261	12.936777777777774	12.720283950617294	-4.505530864198136	19.178135802468887	17.402320987654548	6.456012345679027	14.667864197531117	3.5123827160498418	11.652456790123324	-609.2299629629623	243.79860493827167	-266.7906172839505	149.84569135802468	-182.4366543209876	80.95999999999998	-159.80237037037057	1.3957283950617283	-0.7440000000000001	-0.3711481481481482	-0.3907901234567901	-0.5728518518518518	-0.3813333333333333	-0.6102716049382717	13.49953086419751	2.5344444444444463	6.750135802469161	3.3907530864197715	5.813925925925923	2.1790987654320944
Cpd1891	1	-6.1483851590106	0.8479293286219085	-2.8810565371024763	0.5260989399293292	-1.7258339222614825	0.008851590106007556	-1.6143533568904609	-30.183918727915138	-30.102628975264963	-29.058212014134302	-29.818837455830373	-29.02809540636041	-28.778374558303838	-29.536088339222488	11.852833922261489	-0.3098727915194246	14.838459363957595	-0.5249399293286068	12.909731448763235	-0.5347137809187394	9.356466431095402	231.75759010600723	272.0441519434644	206.12830742049388	243.5794558303889	178.020328621908	195.74637809187286	152.4382968197876	70.62884805653766	-101.71728621908129	-236.48453003533496	13.509275618374515	-275.1930000000002	-4.7895053003534835	-287.7781448763255	-0.44151590106006977	1.6130247349823323	-0.03332862190812669	1.0882084805653711	0.06464310954063601	0.6659823321554771	0.04581978798586567	-5.41480918727914	-8.003621908127206	-2.3903816254416768	-7.116226148409929	-3.4404840989399545	-4.588636042402825
Cpd2842	1	8.482174496644307	-3.2788187919463074	8.954654362416107	-1.8016778523489956	7.046325503355706	-0.6294161073825495	4.465312080536915	42.16753020134226	41.37489261744965	41.89283557046983	39.04445973154355	40.27208389261747	37.955711409395946	39.542187919463146	3.1083557046980133	9.773352348993306	5.512228187919458	7.841593959731536	5.4720067114093816	7.021859060402683	5.473057046979856	316.0489697986577	332.6810402684563	322.5675167785233	360.9513456375832	353.54909060402724	386.77110402684633	376.4636375838935	1732.36225838926	739.294399328859	1294.6347181208064	445.82047986577163	942.855026845638	350.3253926174493	694.5144127516771	7.621714765100673	-8.021375838926176	5.535963087248322	-5.420419463087248	3.4748389261744963	-3.1895402684563763	1.9822852348993292	38.369402684563774	40.60856040268454	36.0826577181208	32.056093959731506	31.38391275167784	27.43816778523489
Cpd3043	-1	-7.624825503355693	-2.6188187919463077	-5.523345637583891	-2.0406778523489955	-3.727674496644295	-1.6154161073825493	-2.8286879194630856	-25.04046979865777	-23.06010738255033	-25.194164429530176	-21.55554026845644	-24.920916107382542	-21.600288590604023	-24.406812080536863	8.473355704698013	-2.2796476510066945	0.9432281879194592	-0.4884060402684618	-0.4109932885906176	-0.3111409395973226	-0.6069429530201411	9.772969798657757	12.859040268456395	12.447516778523324	-5.718654362416828	0.3590906040273012	-14.703895973153866	-8.363362416106497	-629.4097416107402	-58.06860067114098	-538.921281879194	-31.091520134228322	-466.8739731543618	-49.77260738255058	-414.0495872483229	0.944714765100672	0.0626241610738254	-0.4660369127516786	-0.09741946308724833	-0.5471610738255032	-0.1795402684563759	-0.5157147651006709	-2.675597315436221	-2.1844395973154604	-4.754342281879204	3.690093959731506	-5.06708724832216	3.6971677852348814
Cpd3008	-1	-2.045825503355692	-1.4248187919463076	-0.5753456375838928	-1.1686778523489951	-0.6076744966442953	-0.8104161073825493	-0.26968791946308546	79.4615302013422	80.90589261744968	77.3488355704698	79.44345973154356	76.85808389261746	78.77371140939599	76.86718791946313	2.8463557046980132	7.173352348993305	5.600228187919459	6.569593959731537	6.0830067114093795	6.487859060402679	6.267057046979861	543.4479697986578	521.4560402684561	544.2285167785234	534.3303456375832	546.9670906040271	535.8741040268461	543.6786375838933	257.8382583892598	-113.452600671141	109.67371812080604	-123.02152013422831	35.60302684563817	-128.91960738255054	-14.477587248322836	-0.8892852348993281	0.4016241610738254	-0.5530369127516785	0.16658053691275165	-0.4471610738255032	0.028459731543624082	-0.3807147651006709	17.294402684563767	16.55956040268454	10.753657718120792	13.376093959731513	8.819912751677833	11.878167785234885
Cpd2066	1	6.7196148409894025	5.4899293286219075	3.5049434628975247	4.10309893992933	4.027166077738518	3.9018515901060082	4.388646643109539	13.698081272084892	16.325371024735066	13.264787985865695	14.836162544169609	14.500904593639605	15.06962544169619	15.585911660777526	4.200833922261489	2.837127208480574	3.9064593639576017	2.0610600706713957	4.181731448763241	1.86028621908126	3.985466431095407	68.52859010600719	62.9461519434642	76.22830742049405	77.93445583038874	69.98932862190782	76.33837809187277	66.44629681978769	290.04584805653764	-58.9902862190813	-125.41953003533492	-162.24172438162546	-117.09500000000013	-186.56350530035348	-86.70014487632545	-0.6215159010600697	-0.04897526501766775	-0.4163286219081268	-0.25179151943462896	-0.266356890459364	-0.3670176678445229	-0.15918021201413435	-13.552809187279145	-7.779621908127204	-15.930381625441676	-12.219226148409929	-13.471484098939953	-12.204636042402825
Cpd1810	1	-8.6723851590106	-3.198070671378092	-5.787056537102476	-2.5799010600706707	-4.122833922261482	-2.1741484098939927	-3.2083533568904614	-47.106918727915115	-48.87762897526496	-49.184212014134296	-47.69483745583038	-48.82409540636043	-47.60037455830384	-48.62308833922248	3.084833922261488	-6.0788727915194265	-4.224540636042406	-3.900939929328605	-4.706268551236757	-3.893713780918741	-4.497533568904597	-255.7644098939928	-232.41484805653562	-234.3426925795059	-251.0495441696112	-246.29567137809212	-257.75262190812725	-254.27170318021228	381.1018480565376	-114.6432862190813	-42.102530035334894	-58.791724381625436	-138.34600000000023	-22.192505300353503	-161.75314487632548	0.4674840989399303	0.14802473498233226	-0.25632862190812666	0.11320848056537106	-0.374356890459364	0.026982332155477042	-0.3101802120141344	3.8261908127208533	-4.442621908127201	-4.07638162544167	0.011773851590078266	-3.226484098939956	0.2993639575971727
Cpd2659	1	-10.001825503355693	-2.3638187919463074	-5.493345637583891	-1.7906778523489952	-3.449674496644296	-1.3514161073825497	-2.4936879194630857	-94.30646979865776	-89.02710738255034	-93.47016442953016	-89.60654026845644	-92.98591610738255	-89.90228859060404	-92.59681208053686	-23.556644295301986	-18.710647651006692	-20.38677181208054	-19.181406040268463	-19.766993288590623	-19.20714093959732	-19.52994295302014	-752.1020302013421	-782.4729597315436	-761.9954832214764	-786.7216543624166	-777.9439093959727	-794.5648959731539	-788.0943624161066	-808.54174161074	-224.22060067114103	-625.045281879194	-226.58652013422832	-580.9109731543621	-234.81760738255053	-547.2635872483229	-1.213285234899328	0.1366241610738254	-0.6540369127516785	0.020580536912751652	-0.4971610738255032	-0.0585402684563759	-0.40971476510067095	-45.93159731543622	-31.660439597315456	-43.690342281879204	-33.53190604026849	-42.74508724832216	-34.462832214765115
Cpd1488	-1	-0.7104197530864198	2.7217530864197528	-1.060604938271604	-0.37762962962963	-1.1302222222222214	-0.7965925925925932	-0.8567160493827171	-68.10975308641972	-62.104493827160475	-65.8015432098766	-63.387370370370284	-65.38635802469132	-64.03362962962962	-64.9760123456791	-0.8120864197530935	3.028259259259276	1.139888888888894	3.4766172839506204	2.5182469135802488	3.367777777777775	2.474283950617295	-267.351530864198	-272.5838641975312	-268.82767901234547	-264.1369876543208	-266.24713580246885	-264.88161728395016	-272.5035432098765	598.8570370370377	497.05360493827163	355.0713827160495	333.6746913580247	346.89634567901237	263.8569999999999	324.02062962962935	-1.2672716049382715	0.08599999999999994	-0.7221481481481482	-0.08079012345679014	-0.5798518518518518	-0.15933333333333333	-0.5042716049382717	-61.94346913580249	-40.554555555555545	-54.81486419753085	-44.141246913580225	-52.898074074074096	-45.99590123456791
Cpd2774	1	3.6521744966443066	1.4651812080536928	2.115654362416107	1.1373221476510045	0.8083255033557055	0.0955838926174506	-0.3616879194630851	-39.09946979865777	-32.93310738255032	-36.30216442953019	-31.899540268456434	-34.04791610738255	-30.959288590604015	-32.93081208053685	-9.177644295301985	-6.536647651006696	-7.7917718120805395	-7.300406040268463	-7.762993288590617	-7.359140939597322	-7.539942953020141	-220.28403020134223	-231.4829597315437	-210.40148322147658	-211.63665436241672	-199.14090939597267	-200.2598959731539	-192.82636241610646	155.40125838925977	-58.06860067114098	45.685718120805966	217.32847986577173	-24.245973154361877	297.38139261744936	-12.39658724832293	0.06971476510067197	0.2606241610738254	0.3639630872483216	0.6375805369127517	0.7108389261744967	0.8904597315436239	0.8592852348993291	-23.390597315436224	-10.186439597315458	-16.761342281879198	-6.042906040268497	-10.849087248322169	-2.8948322147651164
Cpd1423	-1	1.0315802469135809	2.131753086419753	-0.097604938271604	-0.4886296296296302	-1.489222222222221	-1.5165925925925934	-1.773716049382717	-0.3767530864197397	-1.6814938271604944	0.4164567901234193	-2.8593703703703	0.13764197530866795	-3.599629629629618	0.1279876543209184	16.584913580246905	15.145259259259275	15.261888888888896	16.49861728395062	16.560246913580247	17.12477777777778	16.858283950617288	169.19946913580182	173.35713580246897	166.12432098765453	179.51801234567918	172.9678641975311	187.60938271604985	172.58445679012357	1071.1250370370376	560.4356049382716	1014.3803827160493	432.80369135802465	1000.9773456790125	388.00300000000004	971.8176296296293	-0.3382716049382713	0.14299999999999996	-0.6161481481481482	-0.07879012345679014	-0.5738518518518518	-0.16533333333333333	-0.5152716049382717	-7.215469135802492	-7.585555555555551	-5.977864197530843	-9.907246913580224	-6.233074074074082	-11.034901234567911
Cpd0007	1	-10.78068248175182	-2.2674270072992706	-6.550715328467156	-1.977521897810221	-4.388540145985401	-1.5912737226277356	-3.0495401459853984	-85.34860948905117	-80.77913503649648	-84.64338321167878	-81.23206569343074	-83.87337226277364	-81.38890510948906	-83.29663503649633	-23.850098540145982	-16.685562043795585	-19.23149270072993	-17.397835766423334	-18.196109489051107	-17.448098540145974	-17.90943430656934	-715.1519379562037	-746.4294708029198	-730.6338284671547	-756.8802408759134	-752.1407189781019	-769.522770072992	-765.3769635036496	-633.606872262776	-135.22065693430648	-494.2525109489058	-110.7355510948904	-433.1475802919706	-112.18804744525562	-380.91272262773737	-1.8215255474452559	0.9442372262773729	-1.0784635036496344	0.5097335766423361	-0.7492445255474456	0.2200547445255474	-0.539864963503649	-37.8276751824818	-26.179751824817533	-35.579054744525536	-27.70534671532847	-34.0804416058394	-28.18596715328471
Cpd2012	1	-1.1283851590106002	0.513929328621908	0.3759434628975242	1.2280989399293292	0.6891660777385171	1.4588515901060073	0.8276466431095391	33.796081272084876	34.31737102473505	33.45078798586573	33.762162544169634	34.036904593639605	33.86762544169616	34.5509116607775	8.425833922261482	4.624127208480573	7.514459363957598	3.9850600706713983	7.326731448763237	4.113286219081264	7.120466431095406	235.65659010600712	246.33615194346433	233.48530742049408	237.76345583038886	222.00332862190768	223.72037809187282	213.64229681978782	-700.9571519434622	-170.0272862190813	-476.38153003533495	-206.24472438162547	-426.3460000000002	-228.1095053003535	-401.3461448763255	-0.9145159010600696	0.3630247349823322	-0.5473286219081267	0.12220848056537105	-0.41035689045936397	-0.09901766784452297	-0.3581802120141344	-12.808809187279145	-13.154621908127206	-14.439381625441674	-15.064226148409928	-13.821484098939955	-15.126636042402822
Cpd2074	1	-1.9363851590106	1.7379293286219082	-0.8990565371024761	0.9780989399293292	-0.8498339222614826	0.2648515901060078	-0.9443533568904612	27.343081272084873	22.86537102473505	28.466787985865693	25.348162544169607	28.308904593639603	26.894625441696178	28.11591166077753	35.943833922261476	11.242127208480575	33.024459363957604	12.343060070671394	28.78373144876325	13.334286219081259	25.83346643109541	405.1335901060074	479.70715194346434	389.08230742049375	430.3344558303888	360.4473286219077	384.8563780918728	337.84029681978785	-269.5211519434623	-170.0272862190813	28.245469964665066	-211.13372438162546	77.04899999999975	-231.5215053003535	85.69185512367449	-0.3485159010600698	1.2920247349823324	-0.3703286219081268	0.800208480565371	-0.427356890459364	0.450982332155477	-0.4451802120141344	52.26619081272087	31.784378091872803	53.99161837455833	41.55977385159007	52.04051590106004	46.17036395759718
Cpd3220	-1	-2.4328255033556925	0.6181812080536924	-0.315345637583893	1.1223221476510044	0.2463255033557044	1.2565838926174506	0.4003120805369145	57.28253020134224	56.62689261744968	56.2268355704698	56.53745973154358	56.579083892617426	56.82971140939597	57.01518791946313	14.00335570469801	7.902352348993304	12.047228187919462	7.557593959731537	11.63100671140938	7.783859060402676	11.287057046979857	514.5229697986576	527.0030402684563	505.3425167785234	510.6103456375832	490.6040906040273	491.56010402684603	478.9726375838935	-244.8517416107402	-224.22060067114103	-168.42328187919398	-218.16552013422836	-181.27897315436192	-211.88760738255056	-195.77658724832287	-0.7222852348993279	0.22162416107382535	-0.5610369127516786	-0.0014194630872483365	-0.4941610738255032	-0.2095402684563759	-0.480714765100671	-4.884597315436224	-8.956439597315459	-8.924342281879207	-9.556906040268494	-8.983087248322164	-9.07183221476511
Cpd2831	1	-5.3828255033556935	-0.4928187919463078	-3.937345637583893	-0.8556778523489952	-2.7816744966442952	-0.6964161073825492	-2.011687919463085	-50.91746979865776	-48.22010738255032	-50.613164429530194	-47.32454026845643	-50.063916107382546	-47.67528859060402	-49.835812080536854	-2.5456442953019867	-8.162647651006697	-6.7697718120805375	-6.5144060402684625	-7.092993288590622	-6.778140939597317	-7.10294295302014	-278.43203020134223	-280.5019597315437	-276.9054832214765	-293.0506543624168	-285.85190939597265	-296.85489597315393	-290.03036241610636	-836.4807416107401	-224.22060067114103	-584.0842818791939	-270.9985201342284	-507.78197315436194	-292.40660738255065	-478.4585872483229	0.3547147651006719	-0.0853758389261746	-0.37103691275167855	0.13658053691275165	-0.3961610738255032	0.0064597315436241	-0.3897147651006709	-28.552597315436216	-23.44843959731546	-29.4413422818792	-21.553906040268487	-28.511087248322173	-22.57083221476512
Cpd3519	-1	3.557624242424234	1.450230303030304	1.996678787878788	0.3803393939393915	2.247527272727272	0.5236060606060615	2.9695454545454534	-64.39447272727267	-61.380303030303004	-62.09523030303035	-61.50125454545457	-60.852193939393985	-61.87645454545456	-59.93821212121216	-2.9622545454545564	4.033272727272745	1.2240424242424126	4.574896969696962	3.1236121212121266	4.7657151515151455	3.692054545454564	-576.7978666666672	-596.1036666666661	-591.7934787878794	-607.1108121212122	-606.4501030303028	-617.1239757575759	-618.559236363636	639.6853393939393	857.1045696969699	600.561090909091	750.7532000000001	721.2993212121211	728.8928181818183	795.9459757575759	-1.515727272727273	0.3236606060606061	-0.785490909090909	0.1675818181818181	-0.5397878787878786	0.025490909090909102	-0.4029393939393939	-28.01407878787881	-17.757127272727296	-20.48236969696972	-18.759799999999984	-16.954303030302995	-19.88752727272727
Cpd1555	1	-1.961458823529414	3.6072941176470583	1.8102588235294093	4.220752941176468	3.111835294117648	4.250741176470588	3.2634823529411774	-23.209647058823577	-18.238976470588298	-21.037294117647022	-18.52835294117644	-20.09969411764702	-18.22884705882353	-19.461752941176428	-13.541258823529404	-8.559682352941163	-10.215247058823527	-9.025905882352943	-9.598635294117637	-9.070529411764687	-9.331858823529423	-214.525	-237.20109411764716	-226.41987058823497	-241.8642235294117	-238.3656588235292	-248.1519176470589	-244.5994117647056	-639.6399058823524	-233.6845764705881	-392.8245294117645	-263.890023529412	-360.8713176470592	-279.15924705882355	-361.3647882352942	-0.4324470588235293	-0.07941176470588236	-0.035599999999999965	0.14685882352941182	0.08583529411764695	0.22915294117647056	0.15221176470588246	-36.317541176470606	-24.816670588235283	-30.706976470588234	-25.77402352941176	-28.85623529411767	-25.37080000000001
Cpd0110	1	-6.161682481751818	-0.3964270072992711	-4.994715328467158	-1.0425218978102209	-3.7205401459854017	-0.9362737226277352	-2.5675401459853986	-41.95960948905117	-39.972135036496475	-41.786383211678796	-38.950065693430716	-40.95137226277366	-39.161905109489055	-40.535635036496316	-2.8390985401459865	-6.1375620437955885	-5.6144927007299295	-4.730835766423335	-5.522109489051111	-5.019098540145972	-5.4824343065693455	-241.48193795620372	-244.4584708029198	-245.54382846715455	-263.20924087591345	-260.04871897810176	-271.8127700729921	-267.3129635036495	-661.5458722627761	-135.22065693430648	-453.2915109489058	-155.14755109489042	-360.0185802919706	-169.77704744525562	-312.1077226277374	-0.25352554744525624	0.7222372262773731	-0.7954635036496343	0.625733576642336	-0.6482445255474456	0.2850547445255474	-0.519864963503649	-20.448675182481786	-17.96775182481753	-21.33005474452554	-15.727346715328471	-19.8464416058394	-16.29396715328471
Cpd1386	1	-0.4804197530864194	-2.615246913580248	-2.461604938271604	-1.5246296296296298	-3.210222222222221	-1.317592592592593	-2.923716049382717	12.567246913580275	14.04750617283952	14.388456790123401	12.865629629629725	14.958641975308636	12.041370370370373	14.825987654320896	5.300913580246906	2.7722592592592754	6.468888888888892	2.36261728395062	6.6162469135802535	2.4897777777777748	6.3502839506172934	173.3524691358018	166.96113580246882	151.6693209876546	156.32701234567912	141.72786419753106	150.4843827160498	139.19045679012356	2139.145037037037	-180.78839506172832	2024.0753827160493	-203.64530864197525	1910.9843456790122	-186.18000000000004	1754.7006296296292	-0.21927160493827125	-0.3790000000000001	-0.6741481481481482	-0.07179012345679013	-0.4978518518518518	-0.004333333333333328	-0.3842716049382717	10.523530864197511	8.573444444444455	14.864135802469152	5.987753086419778	16.069925925925908	4.171098765432092
Cpd1227	-1	1.8224177777777744	-1.3084711111111103	-0.6552933333333337	-0.6120311111111123	-1.3245377777777776	-0.3611644444444448	-1.031995555555553	90.31056	81.22406666666652	86.77432000000019	78.33950666666664	81.64931999999995	77.22440000000006	78.03669777777785	3.1293066666666576	7.075871111111142	6.002346666666707	6.049360000000012	5.829408888888903	5.789960000000028	5.475813333333324	247.85157777777818	244.53462666666638	266.01995555555584	272.1145599999995	282.5092266666661	282.42693333333233	288.8666933333336	-480.45825777777884	5.121471111111133	-372.6423022222217	-1.8592755555555696	-370.9543555555548	-45.484235555555706	-374.6283911111116	-0.8768133333333338	0.2598977777777778	-0.5745422222222222	0.05925777777777778	-0.4658666666666671	-0.049679999999999946	-0.3995777777777777	47.43038666666669	30.26009333333332	40.56936444444451	24.35673333333333	29.879671111111087	21.68676888888889
Cpd0306	1	11.115317518248183	-4.082427007299271	9.553284671532845	-1.764521897810221	6.784459854014598	0.1597262773722643	4.1334598540146015	24.565390510948845	27.860864963503502	24.210616788321204	25.132934306569272	23.404627737226352	24.121094890510932	23.40436496350367	-7.2210985401459835	-0.29156204379558304	-2.7454927007299257	-1.3098357664233369	-1.9361094890511052	-1.4690985401459749	-1.7344343065693444	38.23106204379621	55.752529197080314	41.223171532845406	64.34875912408654	59.34528102189814	75.064229927008	72.55503649635045	711.4861277372238	192.4483430656936	463.3064890510941	71.71744890510959	281.81041970802954	58.869952554744394	128.9992773722627	6.851474452554745	-7.208762773722628	5.280536496350367	-4.814266423357664	3.2427554744525544	-2.6669452554744533	1.8031350364963508	13.564324817518205	27.096248175182478	12.223945255474462	17.569653284671528	9.644558394160603	13.419032846715288
Cpd0160	1	-0.43668248175181823	3.213572992700729	-0.17771532846715665	1.247478102189779	-0.3785401459854016	-0.17427372262773533	-1.0565401459853991	-33.31460948905118	-29.415135036496483	-31.2863832116788	-28.19906569343073	-29.362372262773647	-27.091905109489065	-28.133635036496315	-8.886098540145985	-6.829562043795588	-7.526492700729928	-6.647835766423338	-7.053109489051111	-6.457098540145974	-6.715434306569346	-312.66493795620374	-322.9254708029198	-314.35382846715464	-320.1152408759134	-314.4267189781018	-317.901770072992	-313.78196350364954	-309.7538722627761	30.93134306569354	-269.29851094890586	161.16344890510965	-184.48958029197053	185.09295255474441	-113.43972262773735	-0.30252554744525595	1.1952372262773732	-0.051463503649634264	0.9527335766423359	0.3247554744525544	0.9390547445255476	0.4991350364963509	-5.300675182481797	0.3302481751824757	-0.3950547445255381	5.246653284671531	4.119558394160606	8.962032846715296
Cpd2910	-1	-3.0818255033556934	-1.3358187919463074	-3.651345637583893	-0.4816778523489953	-2.2776744966442948	-0.2714161073825494	-1.5876879194630855	2.3375302013422186	5.24989261744966	1.2818355704698092	5.005459731543566	1.5810838926174426	4.507711409395967	1.823187919463152	48.43235570469801	7.2513523489933	20.94422818791946	8.178593959731533	15.141006711409386	7.861859060402678	11.816057046979859	390.3709697986578	401.20104026845627	394.09451677852365	390.18134563758326	388.09609060402727	383.0501040268461	383.21763758389335	-830.7847416107402	-181.85560067114102	-542.6542818791941	-203.59852013422832	-465.6679731543619	-208.13660738255055	-428.7795872483229	0.6577147651006721	0.26362416107382536	-0.14703691275167866	0.15058053691275167	-0.27616107382550314	0.03545973154362411	-0.28971476510067096	-10.068597315436223	-3.2714395973154566	-13.486342281879205	-4.059906040268494	-12.815087248322165	-4.999832214765113
Cpd0776	1	-3.0865822222222263	-3.4994711111111103	-2.431293333333333	-2.8010311111111124	-1.7195377777777776	-2.409164444444445	-1.1589955555555531	-54.96643999999999	-56.98993333333351	-54.507679999999844	-56.3014933333334	-54.33668000000005	-55.70659999999993	-54.01930222222217	0.9793066666666591	-1.8151288888888608	0.32634666666670503	-1.7506399999999898	1.4074088888889025	-1.6900399999999711	1.7858133333333264	-710.4614222222218	-720.8503733333338	-720.3430444444443	-730.5394400000005	-734.7697733333339	-742.8670666666676	-745.4843066666663	-689.7612577777787	239.57047111111112	-305.2003022222217	143.96572444444445	-204.14035555555483	88.6097644444443	-155.85839111111162	-0.5188133333333338	-0.033102222222222234	-0.5275422222222221	-0.03274222222222223	-0.4218666666666671	-0.059679999999999934	-0.4185777777777777	1.3973866666666908	-2.585906666666688	4.2533644444445	-1.1432666666666689	5.439671111111096	0.020768888888888167
Cpd1726	1	-4.396385159010601	0.949929328621908	-2.3700565371024758	0.3140989399293295	-1.6058339222614828	-0.20714840989399266	-1.199353356890461	11.629081272084875	11.571371024735045	14.155787985865715	11.477162544169632	14.708904593639572	11.453625441696149	14.301911660777506	-9.505166077738512	-3.258872791519426	-5.1435406360424025	-3.893939929328607	-4.31926855123676	-3.9607137809187383	-4.082533568904599	-170.83440989399287	-199.47384805653562	-186.88269257950597	-197.7615441696112	-194.23267137809216	-197.57062190812712	-195.33370318021232	-120.13115194346231	-170.0272862190813	85.94646996466497	-194.61172438162544	70.85699999999973	-193.85450530035348	14.278855123674589	-0.8855159010600697	0.10402473498233226	-0.4663286219081267	0.16720848056537102	-0.20535689045936398	0.15798233215547702	-0.054180212014134366	-2.4628091872791487	-5.020621908127204	3.64161837455832	-5.540226148409928	4.461515901060047	-5.529636042402822
Cpd1879	1	8.7086148409894	9.474929328621908	5.727943462897524	7.810098939929332	5.298166077738516	6.377851590106008	4.70964664310954	3.712081272084873	7.748371024735036	5.151787985865695	6.772162544169617	6.383904593639612	6.818625441696156	7.302911660777512	-4.512166077738513	-0.7648727915194264	-1.3125406360424032	-1.6379399293286028	-0.8632685512367608	-1.8937137809187408	-0.9745335689045936	-17.46940989399286	-28.266848056535533	-12.265692579505869	-1.8105441696111484	0.009328621907798151	14.979378091872833	8.159296819787869	290.04584805653764	-58.9902862190813	-125.41953003533492	-155.51172438162547	-111.03700000000026	-176.3905053003535	-84.97014487632548	-1.2865159010600695	0.38902473498233225	-0.3903286219081267	0.37120848056537104	-0.151356890459364	0.25698233215547706	-0.06718021201413438	-23.53880918727915	-13.151621908127199	-20.919381625441677	-16.23322614840993	-18.276484098939953	-16.638636042402826
Cpd0463	-1	-3.4076824817518165	0.005572992700729529	-2.6287153284671563	-0.6745218978102212	-2.723540145985402	-0.6592737226277356	-2.2045401459853986	1.334390510948822	-6.618135036496482	-0.048383211678782345	-6.946065693430724	-3.442372262773631	-6.778905109489074	-6.1126350364963296	-10.39809854014599	-5.2955620437955835	-6.143492700729929	-5.9818357664233375	-5.783109489051107	-5.974098540145974	-6.016434306569347	-338.1229379562037	-345.93447080291986	-349.2448284671545	-355.64624087591346	-356.0077189781018	-362.2307700729921	-358.3679635036496	-651.0488722627761	-135.22065693430648	-404.4125109489058	-155.49255109489042	-314.0085802919705	-170.2880474452556	-270.0817226277373	-1.2905255474452557	2.1392372262773733	-0.7524635036496343	1.299733576642336	-0.4922445255474456	0.8270547445255474	-0.32286496350364896	16.343324817518216	3.585248175182471	15.360945255474462	1.2896532846715305	8.651558394160602	1.384032846715293
Cpd1392	1	-5.175419753086419	0.35675308641975256	-3.755604938271605	-0.77662962962963	-3.119222222222221	-1.563592592592593	-2.8867160493827173	-63.63375308641972	-61.101493827160475	-61.5015432098766	-60.04337037037028	-61.545358024691325	-59.552629629629614	-61.53801234567909	9.26891358024691	-4.325740740740724	6.920888888888888	-3.8243827160493815	4.7592469135802515	-2.7072222222222244	3.0122839506172987	-214.35953086419812	-183.74986419753102	-213.40867901234552	-194.558987654321	-208.6421358024689	-202.06461728395004	-208.0985432098765	-37.434962962962345	122.55660493827169	-62.425617283950494	35.53669135802474	-34.05765432098758	46.303999999999974	-13.924370370370527	-0.7182716049382714	0.4559999999999999	-0.5331481481481481	0.17320987654320988	-0.34985185185185186	0.007666666666666655	-0.3032716049382717	-13.503469135802494	-10.220555555555551	-8.596864197530849	-5.434246913580225	-9.349074074074089	-3.466901234567913
Cpd2675	1	-0.9958255033556932	3.5571812080536924	-0.7873456375838916	1.5063221476510047	-1.1476744966442949	-0.1494161073825495	-1.6606879194630857	-48.77546979865777	-43.95810738255032	-46.68216442953019	-42.82354026845643	-45.167916107382545	-42.11528859060402	-44.33681208053686	-9.592644295301984	-9.826647651006695	-9.690771812080538	-9.396406040268463	-9.64299328859062	-9.203140939597318	-9.385942953020141	-400.67603020134214	-416.66495973154366	-395.3924832214766	-405.66665436241686	-390.83290939597265	-399.90889597315385	-391.3343624161065	-484.68874161074007	-58.06860067114098	-385.81628187919404	48.5004798657717	-323.9839731543619	67.45539261744943	-275.0165872483229	0.3057147651006722	0.5616241610738254	0.2809630872483214	0.6125805369127517	0.4858389261744969	0.7064597315436242	0.5162852348993292	-13.404597315436227	-4.504439597315461	-8.641342281879204	0.22009395973150706	-5.099087248322171	2.680167785234886
Cpd3028	-1	-3.2548255033556925	-2.3298187919463067	-1.6253456375838926	-1.8286778523489955	-1.4046744966442948	-1.6304161073825494	-1.0366879194630854	-42.38946979865776	-45.82510738255033	-44.34616442953019	-44.49254026845644	-43.878916107382544	-45.27328859060402	-42.91281208053687	11.781355704698017	1.6293523489933044	12.240228187919461	4.661593959731537	10.883006711409383	6.537859060402682	9.196057046979863	-486.3450302013422	-460.52295973154366	-495.69648322147657	-499.5966543624168	-524.1649093959727	-528.9948959731538	-549.8293624161065	-305.3267416107401	136.983399328859	-216.974281879194	196.61247986577166	-186.95997315436185	190.05539261744946	-139.68358724832294	-0.8382852348993279	0.5146241610738254	-0.5460369127516785	0.13558053691275168	-0.3741610738255031	-0.1245402684563759	-0.29071476510067096	7.692402684563774	-1.2524395973154585	5.043657718120798	3.277093959731502	6.320912751677824	1.978167785234888
Cpd0087	1	2.0473175182481835	2.08157299270073	0.393284671532844	2.4784781021897793	0.4814598540145978	2.4657262773722644	0.8544598540146016	-7.5996094890511765	-3.8511350364964865	-5.964383211678808	-3.650065693430719	-5.304372262773653	-4.1509051094890586	-5.370635036496309	-4.777098540145985	-2.3425620437955885	-2.5764927007299327	-2.905835766423337	-3.282109489051109	-3.1080985401459738	-3.499434306569345	-56.61093795620378	-68.72147080291984	-50.593828467154474	-55.68424087591347	-43.03371897810178	-50.64777007299199	-40.96296350364946	-710.5768722627762	-135.22065693430648	-511.04751094890577	-162.0215510948904	-402.22258029197053	-181.27504744525558	-349.5707226277373	-1.0055255474452562	0.6242372262773731	-0.5404635036496344	0.522733576642336	-0.30324452554744563	0.2900547445255474	-0.16786496350364905	-18.600675182481798	-11.286751824817527	-14.789054744525535	-10.513346715328474	-13.6584416058394	-11.518967153284711
Cpd1672	-1	-2.6874588235294135	-2.365705882352941	-2.45074117647059	-0.9652470588235301	-1.8071647058823517	-0.1012588235294114	-1.091517647058822	12.195352941176427	17.457023529411714	13.998705882352994	18.081647058823567	14.587305882352982	17.939152941176477	14.992247058823581	-2.0532588235294043	0.5933176470588393	-0.7662470588235308	-0.6229058823529456	-0.9146352941176374	-0.9735294117646908	-0.9668588235294172	514.0409999999998	509.8239058823529	513.6441294117651	501.9137764705882	506.50234117647085	490.175082352941	494.39458823529435	18.996094117647548	-201.2035764705881	-116.25152941176441	-121.08702352941195	-204.5263176470593	-111.65424705882351	-244.48778823529418	-0.5744470588235293	0.03858823529411765	-0.3696	0.0898588235294118	-0.23016470588235305	0.0871529411764706	-0.16578823529411754	-27.07654117647061	-14.854670588235289	-22.89997647058824	-13.268023529411757	-21.970235294117664	-13.935800000000008
Cpd0538	-1	-2.6486824817518158	-2.1504270072992706	-4.6217153284671575	-1.9275218978102209	-3.1195401459854017	-1.5352737226277355	-2.0945401459853983	60.77439051094882	48.181864963503536	59.53361678832121	48.1869343065693	58.22762773722636	48.46809489051094	57.0663649635037	18.92190145985402	16.39543795620441	15.548507299270067	16.295164233576664	14.837890510948887	16.013901459854026	14.500565693430655	601.8790620437962	638.6355291970802	602.9391715328452	628.6957591240866	597.3322810218983	625.2382299270081	596.5000364963504	165.21312773722389	340.14234306569364	179.1434890510941	313.0634489051096	225.3424197080294	278.18395255474445	246.65727737226257	0.3094744525547437	0.6132372262773731	-0.5004635036496343	0.378733576642336	-0.4542445255474456	0.14605474452554745	-0.35286496350364904	62.624324817518215	29.416248175182467	60.766945255474454	30.74865328467153	59.0505583941606	32.56603284671529
Cpd3127	-1	7.259174496644306	-7.866818791946307	6.641654362416108	-5.677677852348997	5.033325503355704	-3.5744161073825493	3.3913120805369146	56.62653020134224	47.12589261744967	53.10483557046979	43.63245973154358	47.30908389261745	42.58571140939597	43.85418791946313	-0.4216442953019843	1.976352348993302	2.064228187919465	1.1075939597315347	1.7000067114093795	0.9948590604026784	1.3240570469798565	44.811969798657856	51.55204026845628	50.734516778523464	76.4303456375833	69.84909060402731	87.53610402684616	79.99563758389344	402.3282583892599	103.44839932885904	295.1017181208059	-55.9205201342283	76.33702684563809	-105.29560738255056	-106.48358724832292	7.3907147651006735	-7.993375838926172	5.491963087248322	-5.489419463087248	3.3548389261744966	-3.3175402684563764	1.7552852348993293	52.98140268456378	43.228560402684536	45.301657718120794	31.789093959731513	32.935912751677826	27.60616778523488
Cpd1275	-1	-1.9665822222222251	0.9805288888888896	-1.7772933333333336	0.4309688888888879	-1.0615377777777777	0.2418355555555549	-0.7099955555555528	52.12656000000001	47.77806666666649	48.71032000000017	48.232506666666616	48.09531999999993	48.646400000000064	48.119697777777844	-2.8746933333333398	1.9348711111111392	0.02034666666670759	1.4053600000000088	0.5644088888889023	1.3579600000000271	0.7878133333333288	482.8355777777781	466.35362666666634	478.7179555555557	476.94155999999975	483.5652266666662	481.53093333333254	485.5976933333336	-352.61825777777875	-185.0165288888889	-342.04030222222167	-198.78027555555562	-378.0983555555548	-205.14123555555568	-397.6603911111116	-0.3188133333333337	0.36089777777777776	-0.17454222222222215	0.16825777777777778	-0.029866666666667093	0.16532000000000008	0.033422222222222235	15.749386666666696	5.636093333333314	8.719364444444501	6.5707333333333215	6.968671111111107	7.566768888888895
Cpd0098	1	0.7403175182481831	-2.7404270072992705	-0.5237153284671558	-4.162521897810222	-0.5225401459854027	-3.960273722627736	0.3974598540146017	-46.16460948905119	-42.88813503649649	-46.09438321167879	-45.40006569343072	-45.500372262773645	-45.60090510948905	-44.78463503649631	0.1899014598540134	6.541437956204412	4.572507299270068	6.8461642335766575	6.232890510948892	6.9869014598540256	6.661565693430656	-376.57293795620376	-380.62547080291966	-386.5098284671545	-388.28724087591337	-395.36071897810183	-400.158770072992	-406.3779635036496	1274.934127737224	606.0033430656935	1201.403489051094	661.2944489051097	1277.8244197080294	705.3169525547444	1332.0212773722626	-1.5815255474452559	1.4932372262773732	-0.8594635036496343	0.6827335766423361	-0.5382445255474456	0.2990547445255474	-0.32786496350364897	-16.752675182481795	-6.701751824817528	-14.85705474452554	-13.361346715328471	-13.041441605839402	-14.070967153284707
Cpd2178	-1	10.0956148409894	3.1869293286219085	6.335943462897526	2.2540989399293294	3.033166077738517	1.2088515901060073	1.3696466431095389	5.427081272084878	9.039371024735061	9.1347879858657	11.389162544169608	10.876904593639608	12.007625441696177	11.6759116607775	-4.432166077738515	-0.8748727915194259	-2.025540636042404	-0.9949399293286056	-1.3662685512367574	-0.5567137809187379	-0.9455335689045938	-1.253409893992739	3.388151943464436	-16.533692579505892	2.6794558303888607	2.5483286219077854	17.030378091872766	21.204296819787714	512.4308480565377	-127.66228621908128	365.95646996466513	44.04927561837451	360.59499999999986	92.86249469964643	357.4598551236744	-0.6065159010600697	1.0510247349823325	-0.3273286219081267	0.8312084805653709	-0.07435689045936406	0.7949823321554771	0.11781978798586568	4.186190812720852	11.358378091872794	13.163618374558325	16.601773851590075	17.30251590106004	18.663363957597173
Cpd1472	-1	7.00158024691358	3.611753086419753	4.089395061728396	1.8673703703703697	2.2807777777777787	1.0284074074074063	1.5862839506172832	-14.86075308641972	-16.431493827160494	-13.57754320987658	-15.385370370370284	-12.458358024691336	-15.288629629629614	-11.747012345679083	2.103913580246904	3.355259259259274	2.3858888888888927	4.222617283950616	3.585246913580253	4.249777777777773	3.8952839506172943	-452.246530864198	-451.47186419753115	-444.4936790123455	-459.6139876543209	-449.25913580246885	-458.31761728395014	-452.11154320987663	-307.34796296296224	243.79860493827167	-89.50861728395056	151.41369135802475	-36.21865432098764	92.788	-5.029370370370543	-0.33727160493827146	0.4599999999999999	-0.010148148148148128	0.0032098765432098594	-0.09885185185185186	-0.21933333333333327	-0.2232716049382717	4.617530864197505	2.390444444444455	9.594135802469154	4.106753086419779	12.031925925925913	3.5880987654320866
Cpd1498	-1	4.307580246913581	-0.42124691358024746	4.554395061728396	1.25437037037037	4.6817777777777785	2.6764074074074067	4.808283950617282	15.479246913580255	19.77650617283953	16.248456790123413	18.6346296296297	17.23164197530869	18.454370370370413	17.783987654320896	-6.169086419753093	-1.119740740740724	-2.9221111111111107	-1.4763827160493823	-2.058753086419749	-1.496222222222226	-1.7407160493827052	36.58846913580192	38.0761358024688	33.59532098765453	28.89901234567901	19.19486419753116	14.911382716049731	9.432456790123524	-703.1929629629622	-180.78839506172832	-521.4186172839503	-231.21130864197525	-463.41365432098763	-249.55400000000003	-435.98637037037054	-1.2432716049382715	0.15599999999999994	-0.6681481481481482	0.0012098765432098574	-0.5238518518518518	-0.08133333333333334	-0.4472716049382717	-38.27646913580249	-26.37855555555555	-36.14786419753084	-30.019246913580226	-34.251074074074076	-30.920901234567914
Cpd0878	1	-2.1455822222222256	-0.7144711111111102	0.15670666666666655	-0.09103111111111284	0.5494622222222221	-0.014164444444444868	0.606004444444447	-50.49044000000001	-45.651933333333524	-47.909679999999845	-45.34849333333339	-47.27968000000007	-45.63959999999993	-47.146302222222175	-11.347693333333346	-9.76112888888886	-10.084653333333293	-10.254639999999991	-11.0625911111111	-10.466039999999973	-11.242186666666667	-372.3404222222218	-390.78137333333365	-374.5680444444442	-382.59444000000036	-378.1147733333339	-384.90606666666764	-382.7743066666664	-1031.0782577777788	-185.0165288888889	-711.8283022222216	-242.7492755555556	-620.7803555555547	-270.5392355555557	-574.4123911111118	-0.17781333333333382	-0.6131022222222221	0.3264577777777779	-0.30374222222222225	0.21713333333333285	-0.2746799999999999	0.14442222222222229	-34.84761333333331	-22.925906666666695	-28.135635555555506	-22.095266666666674	-27.3033288888889	-22.921231111111112
Cpd0847	1	-3.4565822222222256	-1.1234711111111102	-3.7222933333333335	-1.2330311111111123	-2.2935377777777783	-0.9701644444444448	-1.5749955555555528	39.865560000000016	34.69606666666647	35.908320000000145	37.176506666666604	35.26631999999995	36.977400000000074	35.096697777777855	2.4783066666666613	2.106871111111144	1.677346666666704	2.4773600000000084	1.5794088888889029	2.3789600000000317	1.6198133333333296	3.852577777778152	-3.1363733333337223	-2.4960444444442373	-19.4804400000005	-13.806773333333922	-26.589066666667577	-20.649306666666348	-619.8452577777788	-129.63252888888888	-496.01430222222183	-135.61127555555558	-455.5573555555548	-167.18523555555572	-430.0203911111116	-0.1568133333333337	-0.23810222222222224	-0.4775422222222222	-0.21474222222222225	-0.4118666666666671	-0.21767999999999996	-0.3635777777777777	16.493386666666694	4.428093333333309	6.20236444444449	9.885733333333327	4.873671111111109	9.230768888888887
Cpd0912	1	4.622417777777773	2.2595288888888896	4.647706666666666	2.0689688888888877	4.3084622222222215	1.7418355555555554	3.4510044444444468	44.69755999999998	36.2020666666665	42.868320000000146	36.132506666666615	39.67831999999993	36.75940000000005	37.83469777777782	2.293306666666659	2.8478711111111434	3.073346666666712	2.6893600000000117	2.9704088888889015	3.0929600000000264	2.8658133333333247	249.85157777777818	260.16362666666623	261.0219555555558	281.3255599999996	278.58022666666596	293.64193333333236	295.51469333333375	91.09874222222106	-142.65152888888886	-285.9213022222217	-150.7392755555556	-291.5363555555548	-123.78523555555573	-280.7993911111116	-0.6818133333333338	0.09689777777777776	-0.3935422222222221	0.07725777777777776	-0.2328666666666671	0.040320000000000064	-0.14057777777777772	21.17138666666669	7.202093333333309	17.873364444444498	8.368733333333324	12.769671111111094	10.124768888888887
Cpd0598	-1	5.704317518248185	5.632572992700727	2.3322846715328445	4.033478102189779	3.0634598540145985	3.823726277372265	3.8224598540146015	30.398390510948843	32.069864963503534	29.238616788321195	30.603934306569272	30.548627737226358	30.89709489051097	31.71936496350369	7.124901459854017	5.905437956204415	7.249507299270076	5.102164233576662	7.716890510948893	4.942901459854023	7.442565693430655	234.3610620437962	234.0855291970801	238.9541715328454	240.4607591240865	226.96628102189823	232.562229927008	219.6930364963504	355.12212773722376	-24.18365693430647	-99.58251094890579	-111.2815510948904	-76.93658029197047	-133.16804744525558	-30.375722627737325	-1.055525547445256	0.6182372262773731	-0.8424635036496344	0.11973357664233605	-0.5832445255474457	-0.18694525547445254	-0.387864963503649	-6.766675182481791	-4.152751824817528	-10.99505474452554	-8.550346715328473	-8.555441605839398	-8.349967153284709
Cpd2184	-1	-3.6023851590105997	-3.1070706713780916	-4.946056537102477	-2.194901060070671	-3.8958339222614815	-2.0511484098939925	-3.1623533568904616	-13.318918727915133	-16.557628975264947	-17.542212014134293	-14.316837455830381	-17.43609540636041	-14.505374558303854	-16.748088339222473	44.38083392226147	10.010127208480576	21.884459363957607	18.8050600706714	18.768731448763248	19.04428621908126	18.751466431095405	1187.1965901060069	1350.2191519434646	1271.850307420494	1278.787455830389	1289.0603286219075	1284.2083780918726	1296.2062968197881	-1162.7281519434625	-170.0272862190813	-763.6775300353349	-213.34372438162544	-636.1980000000002	-237.0245053003535	-564.3041448763255	2.7044840989399312	-0.9339752650176678	-0.4883286219081268	-0.25579151943462897	-0.7593568904593639	-0.34401766784452303	-0.6661802120141344	11.604190812720859	-3.0986219081272073	-3.529381625441673	3.9177738515900695	-4.205484098939955	3.298363957597168
Cpd0214	1	-0.933682481751818	1.023572992700729	-0.4177153284671569	1.8444781021897796	0.4944598540145986	1.903726277372265	1.1384598540146014	18.55839051094884	22.029864963503513	18.183616788321192	22.20493430656927	19.026627737226363	21.85309489051093	19.66836496350368	-0.8320985401459886	1.1334379562044177	0.024507299270073446	1.1041642335766646	0.3298905109488928	0.955901459854026	0.4125656934306541	326.6310620437962	346.30552919708015	322.3491715328454	311.89775912408663	310.9672810218982	300.14322992700806	302.1010364963505	-331.78987226277616	-92.8556569343065	-337.94551094890585	-79.5455510948904	-272.6375802919705	-76.61604744525562	-223.08772262773738	-0.5125255474452559	1.130237226277373	-0.5994635036496343	0.8327335766423359	-0.4092445255474456	0.5320547445255475	-0.22186496350364904	-11.950675182481794	-5.019751824817527	-13.365054744525544	-5.16134671532847	-11.846441605839402	-6.072967153284707
Cpd2780	1	5.544174496644306	4.6001812080536935	2.5796543624161075	2.2683221476510047	1.014325503355705	0.9565838926174508	0.2353120805369149	-50.03446979865775	-46.46310738255032	-47.80116442953019	-48.08754026845645	-47.28891610738255	-48.89728859060404	-46.781812080536874	7.477355704698013	8.651352348993306	9.187228187919462	10.415593959731543	11.832006711409381	12.308859060402682	13.264057046979856	-218.2820302013422	-222.88895973154362	-215.30248322147668	-202.6136543624168	-204.66390939597272	-189.27089597315398	-200.9163624161065	1303.9832583892598	517.0033993288589	1002.097718120806	523.8124798657717	1047.3640268456384	583.6993926174497	1083.3334127516769	-1.235285234899328	0.02562416107382539	-0.7070369127516786	-0.07941946308724834	-0.5491610738255032	-0.15254026845637592	-0.465714765100671	-45.93159731543622	-31.868439597315454	-40.0443422818792	-34.805906040268496	-37.622087248322174	-35.73383221476512
Cpd2524	1	-2.9068255033556927	-0.8938187919463072	-2.4933456375838925	-0.4066778523489951	-1.9216744966442956	-0.3804161073825494	-1.6896879194630854	-38.509469798657754	-32.15410738255032	-36.62416442953018	-33.11854026845644	-35.80191610738254	-33.62328859060402	-35.13581208053685	-7.952644295301982	-7.9836476510067	-8.144771812080537	-7.842406040268464	-8.22399328859062	-7.93414093959732	-8.127942953020142	-285.29903020134225	-293.4639597315437	-291.67948322147663	-314.1136543624168	-313.36990939597274	-330.9358959731538	-330.12636241610636	-377.20374161074005	-168.83660067114099	-161.02328187919397	-240.71652013422832	-78.95697315436189	-275.39660738255054	-24.08158724832288	-0.6852852348993279	1.0356241610738253	-0.42803691275167854	0.33958053691275164	-0.3911610738255032	0.048459731543624096	-0.3987147651006709	-22.646597315436225	-8.72743959731546	-18.2153422818792	-11.568906040268487	-16.65408724832217	-13.17083221476512
Cpd0001	1	-9.140682481751817	-2.5154270072992704	-6.2037153284671565	-2.306521897810221	-4.282540145985402	-1.9282737226277356	-3.0545401459853987	-82.6096094890512	-78.86213503649648	-82.2183832116788	-79.08106569343074	-80.96637226277366	-79.20790510948906	-80.18963503649631	-23.490098540145983	-16.445562043795587	-18.92249270072993	-17.121835766423338	-17.817109489051106	-17.16709854014597	-17.500434306569346	-724.5079379562038	-747.8434708029198	-736.3838284671547	-759.7832408759134	-758.9567189781018	-773.435770072992	-772.5589635036496	-349.586872262776	5.925343065693539	-320.58451094890586	9.88744890510958	-246.30758029197057	-17.474047445255618	-190.05072262773731	-1.8035255474452558	0.8652372262773731	-1.0514635036496345	0.428733576642336	-0.7602445255474456	0.1510547445255474	-0.5718649635036489	-28.5856751824818	-18.424751824817527	-26.742054744525536	-19.78034671532847	-24.1104416058394	-20.371967153284707
Cpd0452	-1	-6.816682481751817	-2.6814270072992707	-5.334715328467158	-2.399521897810221	-4.606540145985402	-2.0362737226277354	-3.494540145985398	-34.03660948905117	-33.90313503649649	-36.299383211678794	-35.28806569343073	-36.149372262773646	-35.28090510948905	-35.88563503649633	-1.6500985401459831	-5.224562043795586	-4.82149270072993	-4.911835766423337	-5.0611094890511055	-4.668098540145972	-4.862434306569347	-211.52093795620374	-209.19147080291972	-199.2408284671546	-209.26224087591342	-211.1707189781017	-222.645770072992	-222.6299635036496	-311.8208722627761	-135.22065693430648	-196.76351094890583	-157.0585510948904	-227.35758029197055	-143.91504744525562	-253.50472262773738	-0.4905255474452561	0.8812372262773731	-0.9624635036496344	0.421733576642336	-0.9162445255474456	0.04505474452554742	-0.729864963503649	-6.022675182481791	-8.430751824817527	-12.42505474452554	-11.337346715328467	-12.767441605839403	-11.121967153284707
Cpd2976	-1	5.1151744966443085	4.6291812080536925	4.2446543624161075	2.677322147651005	1.8643255033557056	1.8135838926174503	0.2403120805369148	21.88953020134221	19.65289261744965	24.405835570469836	19.20445973154355	25.71708389261747	19.130711409395982	26.58318791946317	18.38635570469801	23.289352348993297	20.17922818791947	23.819593959731534	22.68100671140939	25.08785906040268	24.11505704697986	414.7989697986577	447.0420402684562	412.9415167785234	462.2893456375834	423.6860906040272	476.0951040268462	432.0226375838935	1461.6082583892598	965.6683993288588	1289.408718120806	770.2504798657716	1240.967026845638	696.3633926174492	1224.6654127516772	-0.972285234899328	0.4426241610738254	-0.5150369127516785	0.16358053691275168	-0.4151610738255032	0.0504597315436241	-0.3387147651006709	-13.022597315436222	-15.006439597315454	-7.844342281879207	-15.40590604026849	-4.802087248322167	-14.523832214765115
Cpd3200	-1	3.4881744966443087	3.298181208053693	2.1756543624161075	0.6313221476510047	0.543325503355705	-0.8444161073825494	-0.2336879194630859	-56.53646979865776	-52.96510738255033	-54.312164429530185	-54.61854026845644	-53.81791610738254	-55.47328859060403	-53.20581208053686	6.477355704698013	7.651352348993306	9.104228187919462	9.077593959731534	11.761006711409376	11.091859060402685	12.973057046979857	-236.25403020134218	-241.43195973154369	-234.32448322147658	-218.75165436241676	-220.10990939597275	-203.515895973154	-216.63536241610646	1303.9832583892598	517.0033993288589	1253.5617181208065	428.1604798657717	1330.101026845638	437.72239261744966	1390.6004127516771	-1.235285234899328	0.02562416107382539	-0.7070369127516786	-0.07841946308724834	-0.5451610738255032	-0.15454026845637592	-0.4587147651006709	-45.93159731543622	-31.868439597315454	-40.0443422818792	-34.805906040268496	-37.58608724832217	-35.65283221476511
Cpd1503	-1	5.2985802469135805	-3.116246913580248	2.5203950617283954	-5.34262962962963	1.2877777777777784	-4.757592592592593	1.5552839506172824	41.52624691358025	40.892506172839525	39.48645679012338	37.49362962962971	39.16964197530868	37.2253703703704	39.33398765432091	27.83891358024691	30.97625925925928	28.73788888888889	31.307617283950616	29.15824691358025	29.804777777777783	27.90328395061729	363.23746913580203	370.60813580246895	366.44832098765437	367.6640123456794	365.5298641975312	362.3983827160498	361.31845679012355	2150.826037037037	1080.9546049382716	1466.7183827160493	898.8996913580247	1331.6833456790125	776.4659999999999	1206.1496296296293	-1.2622716049382714	-0.07900000000000006	-0.6701481481481482	-0.1907901234567901	-0.5368518518518518	-0.2583333333333333	-0.4722716049382717	-2.775469135802496	1.1384444444444526	-4.956864197530848	-7.0232469135802225	-4.453074074074081	-8.855901234567911
Cpd3171	-1	-1.3648255033556929	0.5601812080536925	0.2606543624161075	1.3453221476510049	0.6643255033557045	1.6205838926174505	0.8173120805369147	41.53853020134225	41.81389261744968	40.59783557046984	41.15545973154357	40.97208389261746	41.181711409395966	41.38418791946313	11.64335570469801	5.667352348993305	9.702228187919463	5.24259395973154	9.291006711409377	5.436859060402682	8.957057046979859	364.53896979865766	381.43204026845626	364.8495167785235	370.4483456375833	353.17709060402717	354.9021040268462	344.17163758389364	-810.81574161074	-224.22060067114103	-581.337281879194	-271.1355201342284	-533.9509731543619	-297.3436073825505	-511.37258724832293	-0.7402852348993278	0.22262416107382535	-0.5490369127516785	0.004580536912751662	-0.4751610738255032	-0.1975402684563759	-0.4567147651006709	-14.12659731543622	-15.008439597315462	-17.615342281879197	-17.22190604026849	-17.570087248322167	-17.548832214765113
Cpd0784	1	3.4114177777777748	1.4745288888888894	2.3647066666666667	0.9369688888888876	1.4614622222222229	1.184835555555555	1.1090044444444476	-19.14944	-13.759933333333493	-17.569679999999835	-14.292493333333368	-17.84068000000005	-15.353599999999945	-18.26530222222217	-6.572693333333341	-4.903128888888858	-5.452653333333294	-5.528639999999991	-6.569591111111097	-5.8850399999999725	-6.811186666666671	-139.12842222222196	-157.80437333333373	-120.1570444444443	-117.30744000000038	-98.33977333333394	-105.05006666666748	-94.82730666666636	-945.8862577777787	-185.0165288888889	-640.7823022222218	-242.7762755555556	-554.8463555555546	-269.8712355555557	-526.0173911111116	-0.1538133333333338	-0.22310222222222226	0.00645777777777784	0.10625777777777776	0.016133333333332892	0.08532000000000008	0.005422222222222273	-23.014613333333305	-11.314906666666689	-18.6396355555555	-11.72826666666667	-19.630328888888897	-13.975231111111107
Cpd0818	1	7.8354177777777725	6.88052888888889	8.124706666666668	5.422968888888887	7.398462222222222	3.7748355555555553	6.127004444444448	-53.81944	-47.33093333333351	-50.82267999999985	-46.35649333333339	-48.601680000000044	-45.03559999999993	-47.31930222222218	-12.932693333333347	-9.69712888888886	-10.167653333333293	-10.123639999999991	-9.475591111111097	-9.70703999999997	-9.16118666666667	-418.5304222222219	-428.74037333333365	-423.58204444444425	-416.5314400000004	-419.8807733333339	-412.3310666666675	-414.5953066666663	-390.98825777777876	-185.0165288888889	-217.7873022222218	-243.13827555555562	-143.33535555555474	-272.29123555555566	-104.17139111111167	-0.7318133333333338	0.3818977777777778	-0.30854222222222216	0.6962577777777776	-0.12786666666666713	0.7613200000000001	-0.03757777777777771	-44.833613333333304	-27.354906666666693	-36.6906355555555	-25.30826666666667	-31.622328888888894	-22.889231111111112
Cpd2231	1	-1.000011235955057	3.0722584269662887	-1.0096629213483146	0.9922584269662926	-1.4784831460674157	-0.5646966292134845	-1.950033707865168	-40.14744943820226	-36.17582022471912	-38.02141573033714	-35.06762921348317	-36.691674157303346	-34.404595505617976	-36.02220224719106	-10.103943820224716	-8.418224719101119	-9.298179775280897	-8.121674157303374	-9.035696629213485	-7.994988764044938	-8.666325842696622	-379.13495505617965	-397.01491011235976	-376.5744044943821	-386.02386516853926	-371.6248426966295	-379.24386516853866	-371.00679775280884	-419.4656292134826	-2.0135617977527147	-314.6376516853929	100.4209213483146	-256.0873146067418	119.36561797752815	-211.7333483146065	0.3033707865168538	0.521370786516854	0.33212359550561776	0.5411011235955057	0.5175393258426967	0.6416292134831462	0.5293146067415732	-7.193719101123563	-0.13543820224718672	-2.228617977528081	4.363044943820228	0.8518764044943694	6.6822359550561865
Cpd1439	-1	-2.06641975308642	-1.1492469135802477	-2.411604938271604	-1.04762962962963	-1.6692222222222208	-0.5825925925925932	-0.8877160493827176	8.269246913580247	8.69650617283952	7.04545679012341	10.284629629629707	7.110641975308652	9.912370370370382	7.351987654320908	7.031913580246908	1.4242592592592764	2.6908888888888924	2.649617283950615	2.24324691358025	2.746777777777776	2.264283950617294	21.539469135801934	23.093135802469078	23.067320987654508	3.1200123456792426	12.569864197531162	-3.7096172839501382	6.222456790123488	-705.4659629629622	-180.78839506172832	-508.9276172839505	-173.59230864197525	-427.5456543209877	-192.15700000000004	-377.55237037037057	0.1107283950617286	-0.06700000000000005	-0.5081481481481482	-0.14979012345679016	-0.5608518518518518	-0.21533333333333327	-0.5362716049382718	-6.4714691358024945	-7.534555555555548	-11.938864197530847	-4.488246913580226	-12.271074074074084	-5.649901234567912
Cpd1924	1	-0.3783851590106	3.9509293286219074	1.1459434628975238	3.5450989399293302	1.9101660777385168	3.199851590106007	1.9726466431095384	44.23708127208486	40.766371024735044	41.961787985865705	43.61716254416962	42.38490459363962	43.96762544169616	43.24791166077753	-4.363166077738511	1.2881272084805708	-0.7515406360424031	1.0970600706713969	0.041731448763240316	1.0852862190812615	0.4574664310954049	-37.41140989399287	-55.951848056535475	-47.43469257950586	-68.32054416961114	-59.43867137809218	-73.19062190812723	-64.86370318021227	-49.8001519434622	-170.0272862190813	-27.56753003533493	-156.91672438162547	-36.12900000000025	-161.53450530035352	-40.35814487632547	-1.2175159010600698	0.21202473498233226	-0.5803286219081267	0.09220848056537102	-0.41435689045936397	-0.0020176678445229523	-0.3081802120141344	4.13519081272085	-3.1566219081272	-1.0893816254416748	2.321773851590073	-0.24648409893995196	2.9083639575971745
Cpd1306	1	2.7565802469135807	-3.960246913580248	1.2103950617283958	-2.44262962962963	0.9157777777777794	-2.072592592592593	0.9522839506172828	-12.70575308641972	-7.642493827160479	-11.212543209876573	-9.506370370370293	-10.836358024691322	-10.313629629629617	-10.425012345679107	2.471913580246905	-1.0547407407407228	1.678888888888892	-1.2923827160493817	1.5832469135802505	-0.744222222222227	1.3772839506172971	-61.29953086419811	-64.73786419753105	-73.58667901234548	-74.54398765432096	-84.60113580246889	-87.53261728395012	-94.30454320987656	802.3860370370379	4.7476049382716505	534.1733827160497	-10.026308641975248	505.15634567901236	5.058999999999969	480.5326296296296	4.091728395061728	-2.287	2.863851851851852	-1.1467901234567903	2.027148148148148	-0.7523333333333333	1.5977283950617285	17.91653086419751	31.38844444444446	23.03513580246916	25.813753086419784	24.25992592592591	23.154098765432092
Cpd0840	1	-0.29758222222222663	-2.58047111111111	-2.196293333333333	-1.3390311111111124	-2.869537777777777	-1.1571644444444449	-2.7179955555555533	22.565560000000005	23.08806666666649	24.280320000000163	21.884506666666628	24.623319999999925	21.16940000000005	24.32769777777781	4.598306666666659	3.0058711111111407	6.063346666666707	2.18536000000001	6.101408888888901	2.2169600000000287	5.794813333333327	225.299577777778	218.83962666666613	204.3289555555558	213.34455999999957	198.41522666666611	211.1139333333324	199.4256933333338	2058.613742222221	-185.0165288888889	1976.556697777778	-215.57227555555562	1860.821644444445	-198.9462355555557	1700.7756088888882	0.055186666666666384	-0.5711022222222222	-0.4575422222222222	-0.12174222222222225	-0.2778666666666671	0.011320000000000066	-0.17457777777777772	18.39238666666669	13.496093333333313	22.578364444444496	11.28973333333333	23.329671111111093	9.908768888888893
Cpd2955	-1	-4.6328255033556935	-7.062818791946308	-2.786345637583892	-5.254677852348996	-2.222674496644295	-3.6844161073825497	-2.095687919463085	-49.34946979865777	-46.938107382550314	-51.0671644295302	-47.99554026845644	-51.370916107382534	-48.921288590604036	-51.38081208053686	-2.4106442953019847	-8.097647651006696	-6.952771812080537	-7.357406040268465	-7.551993288590619	-7.293140939597317	-7.523942953020139	-316.0130302013422	-306.9389597315436	-307.62848322147664	-325.1406543624168	-320.40190939597267	-333.60389597315395	-329.71336241610635	236.66225838926	-60.386600671141004	-119.474281879194	-114.9775201342283	-263.28197315436194	-159.96260738255057	-323.39258724832285	4.685714765100672	-4.175375838926175	2.6569630872483208	-2.971419463087248	1.2868389261744968	-1.906540268456376	0.520285234899329	-7.476597315436223	-0.3004395973154601	-14.133342281879203	-4.063906040268492	-15.435087248322162	-7.464832214765117
Cpd2083	-1	3.6756148409894	-7.269070671378093	1.9949434628975231	-5.870901060070669	0.9081660777385174	-4.4331484098939935	0.6706466431095389	-19.843918727915142	-17.890628975264946	-20.534212014134308	-20.96783745583039	-20.97809540636041	-21.753374558303847	-21.22608833922249	-2.313166077738515	5.370127208480575	1.809459363957593	4.5330600706714	2.5667314487632393	3.565286219081262	2.0604664310954064	-410.66040989399283	-414.9138480565357	-407.091692579506	-412.6705441696112	-412.3016713780922	-417.2086219081272	-417.26970318021216	1051.0638480565376	624.6787137809188	887.9434699646653	435.34327561837455	743.9569999999997	346.4794946996465	601.1688551236745	2.8894840989399304	-3.985975265017669	2.380671378091873	-2.5647915194346287	1.402643109540636	-1.6280176678445233	0.7358197879858657	0.1291908127208501	10.993378091872792	0.05461837455832352	2.135773851590073	-0.8004840989399611	-1.3786360424028246
Cpd2204	-1	0.6596148409894003	2.5679293286219083	0.4039434628975247	0.8480989399293293	0.047166077738517664	-0.2591484098939925	-0.42635335689046094	-21.00091872791515	-22.78162897526495	-19.808212014134284	-21.741837455830392	-18.4400954063604	-20.781374558303842	-17.724088339222476	47.74983392226147	12.862127208480572	20.285459363957592	17.502060070671394	16.762731448763233	18.17228621908126	16.221466431095408	-126.84040989399271	-123.18184805653559	-127.346692579506	-125.10954416961113	-124.00267137809216	-119.86562190812721	-119.58870318021229	35.36884805653767	364.91171378091866	146.87646996466503	271.00727561837454	194.16599999999968	206.3264946996465	188.14085512367456	-0.7435159010600698	0.07802473498233226	-0.6563286219081267	0.0012084805653710257	-0.5253568904593641	-0.08301766784452295	-0.4331802120141344	-22.794809187279142	-20.801621908127203	-18.50038162544168	-19.07822614840993	-14.427484098939955	-17.015636042402825
Cpd2358	-1	-8.154011235955057	-4.470741573033711	-6.2176629213483166	-3.100741573033708	-4.430483146067416	-2.471696629213484	-3.427033707865168	-31.412449438202263	-30.951820224719114	-33.662415730337145	-30.92062921348317	-33.097674157303345	-31.11559550561799	-32.63220224719106	12.955056179775276	-1.0412247191011197	1.626820224719104	1.6743258426966283	0.7963033707865179	1.4390112359550642	0.6536741573033744	157.4320449438203	181.2470898876402	173.49359550561803	143.90613483146092	139.85215730337052	117.33513483146136	114.39520224719126	-75.43562921348256	-168.16556179775273	51.4913483146072	-226.3140786516854	-22.871314606741862	-234.60538202247184	-83.94034831460658	1.4573707865168537	-0.428629213483146	-0.15687640449438214	0.017101123595505613	-0.2354606741573033	-0.017370786516853892	-0.21368539325842686	-4.961719101123556	-7.834438202247185	-13.447617977528074	-7.742955056179774	-12.431123595505623	-8.143764044943815
Cpd0499	-1	4.9163175182481815	5.060572992700728	2.9662846715328444	4.211478102189778	1.5894598540145983	3.2857262773722646	0.9864598540146012	-2.8646094890511904	1.8438649635035065	-0.7973832116787776	1.6559343065692644	1.1906277372263503	2.4070948905109333	2.8903649635036857	-11.410098540145984	-4.2175620437955885	-6.608492700729929	-4.889835766423339	-5.4001094890511085	-4.806098540145975	-4.954434306569342	-76.36993795620367	-84.82647080291973	-81.79382846715453	-88.60924087591343	-88.5857189781017	-94.14877007299208	-91.66496350364956	-330.6198722627762	-135.22065693430648	-161.78651094890586	-162.3835510948904	-64.8535802919705	-183.6290474452556	7.927277372262553	-0.7985255474452562	2.308237226277373	-0.14646350364963434	1.7447335766423362	0.2027554744525544	1.3350547445255474	0.47013503649635097	-0.8606751824817991	8.900248175182469	6.185945255474465	7.524653284671531	10.671558394160597	8.607032846715294
Cpd0922	1	3.044417777777774	-5.10047111111111	0.9787066666666656	-4.130031111111111	0.010462222222222373	-2.872164444444445	0.11900444444444735	-34.443439999999995	-31.019933333333512	-34.188679999999835	-33.37149333333339	-33.92868000000006	-33.60359999999994	-33.59330222222218	2.0343066666666587	6.863871111111138	3.5083466666667067	5.65036000000001	3.4324088888889044	4.370960000000025	2.7628133333333302	-212.91342222222198	-209.79837333333361	-196.7000444444442	-202.68644000000046	-199.52477333333388	-206.19706666666764	-203.95230666666637	688.7117422222209	445.8544711111112	443.4916977777781	337.9197244444444	321.4586444444451	267.77276444444425	261.29860888888834	-0.9908133333333338	-0.1751022222222222	-0.4725422222222221	-0.17274222222222224	-0.3348666666666671	-0.18267999999999995	-0.2775777777777777	-30.407613333333305	-18.29690666666669	-27.632635555555503	-23.864266666666676	-26.3033288888889	-25.04223111111111
Cpd1207	-1	-5.002582222222227	-1.75147111111111	-3.1632933333333333	-1.7430311111111123	-3.0175377777777777	-1.5621644444444451	-2.565995555555553	22.016560000000002	12.119066666666498	18.692320000000166	11.478506666666618	15.219319999999955	11.83740000000006	12.668697777777822	-0.12169333333334008	-1.3421288888888585	-0.8916533333332914	-1.4116399999999878	-1.0575911111110976	-1.4260399999999684	-1.3981866666666676	29.54157777777812	27.82562666666627	39.006955555555685	34.850559999999625	40.356226666666096	36.19393333333233	41.204693333333815	-733.5882577777787	-158.31852888888886	-569.0683022222217	-163.0722755555556	-535.7403555555546	-168.63523555555568	-501.0813911111116	0.08318666666666619	0.40489777777777775	-0.1585422222222222	-0.02474222222222225	-0.26086666666666714	-0.13367999999999994	-0.2355777777777777	31.156386666666695	12.562093333333307	23.1563644444445	11.207733333333325	16.5206711111111	11.945768888888892
Cpd1626	1	6.9465411764705856	3.8892941176470592	4.47025882352941	2.3747529411764696	2.824835294117648	1.5687411764705883	2.034482352941178	3.654352941176427	1.2860235294116933	4.476705882353002	2.50364705882356	5.290305882352982	2.7081529411764786	5.84324705882358	3.5607411764705934	4.509317647058836	3.6517529411764715	5.176094117647054	4.568364705882363	5.126470588235307	4.791141176470578	-290.07499999999993	-288.02209411764716	-281.70287058823504	-293.08122352941183	-283.4716588235292	-290.11991764705886	-284.0254117647057	-275.3849058823524	190.90242352941186	-120.25752941176451	111.49897647058806	-93.29731764705923	57.3867529411765	-76.13978823529419	-0.024447058823529374	0.2505882352941176	0.2424000000000001	-0.0291411764705882	0.10883529411764692	-0.18584705882352945	-0.04578823529411752	11.760458823529392	6.62132941176472	15.289023529411766	9.035976470588244	16.91676470588233	8.823199999999991
Cpd3111	-1	-1.920825503355692	-0.6948187919463074	-0.9783456375838924	0.10132214765100488	-1.049674496644295	0.3905838926174505	-0.7986879194630854	7.177530201342223	10.677892617449658	6.1628355704698095	7.515459731543558	4.940083892617452	5.927711409395955	4.085187919463151	13.582355704698017	3.024352348993304	12.803228187919462	1.9745939597315392	9.167006711409384	1.5738590604026788	5.821057046979862	423.36396979865776	457.74504026845636	425.4415167785234	447.8133456375833	412.4600906040273	417.88310402684584	398.81763758389366	-1102.2007416107401	-224.22060067114103	-800.479281879194	-266.0645201342283	-715.4049731543619	-291.72960738255057	-657.4185872483229	-0.920285234899328	0.9506241610738252	-0.5280369127516786	0.4715805369127517	-0.4431610738255032	0.11645973154362407	-0.41671476510067096	-15.974597315436228	-11.06843959731546	-18.961342281879205	-18.184906040268494	-23.170087248322158	-21.83383221476512
Cpd3574	-1	3.9616242424242367	3.444230303030304	2.3776787878787884	0.5943393939393915	0.6165272727272715	-0.9653939393939388	-0.17245454545454786	-74.90247272727267	-69.807303030303	-71.76223030303035	-71.40125454545456	-70.78619393939398	-72.25845454545455	-69.89921212121216	1.6167454545454447	5.530272727272745	5.570042424242415	6.8998969696969565	8.594612121212123	8.87771515151515	10.019054545454562	-401.21886666666734	-412.10666666666606	-401.9704787878794	-389.1508121212123	-388.61410303030283	-373.079975757576	-385.178236363636	1357.7493393939394	571.5175696969696	1325.915090909091	484.8132	1419.0103212121212	495.67581818181833	1491.235975757576	-1.5167272727272731	0.3586606060606061	-0.818490909090909	0.13658181818181814	-0.5647878787878786	-0.013509090909090898	-0.4239393939393939	-51.681078787878796	-34.072127272727286	-43.27136969696971	-36.86579999999998	-39.648303030303005	-37.704527272727255
Cpd2636	1	-4.324825503355693	-0.8758187919463074	-3.5033456375838923	-0.9266778523489952	-2.5526744966442947	-0.8934161073825493	-1.998687919463085	-31.85346979865777	-26.142107382550336	-30.1031644295302	-26.431540268456445	-29.091916107382545	-26.695288590604022	-28.35881208053685	-0.8246442953019866	-4.1446476510066965	-2.9657718120805363	-4.006406040268466	-3.562993288590622	-4.1801409395973215	-3.791942953020144	-20.726030201342155	-40.314959731543695	-33.45648322147656	-60.25165436241672	-62.96390939597268	-86.23389597315384	-90.74036241610644	262.8862583892598	-168.83660067114099	230.60971812080598	-231.68752013422832	307.751026845638	-252.55560738255053	374.481412751677	-0.6852852348993279	0.5076241610738254	-0.4860369127516786	0.1435805369127517	-0.4651610738255032	-0.0425402684563759	-0.4507147651006709	-22.646597315436225	-10.665439597315457	-18.6583422818792	-11.394906040268495	-16.495087248322164	-12.21083221476512
Cpd0779	1	1.877417777777774	-3.05947111111111	0.8227066666666669	-4.186031111111111	0.5694622222222216	-3.954164444444445	0.9620044444444472	-57.71444000000001	-53.93093333333351	-57.207679999999826	-56.687493333333386	-56.97868000000005	-56.980599999999924	-56.546302222222174	-1.605693333333342	3.8148711111111386	1.7713466666667053	4.131360000000004	3.0984088888889016	4.180960000000026	3.502813333333332	-483.4844222222218	-489.3513733333336	-487.9010444444442	-487.0064400000005	-488.5667733333339	-491.08706666666745	-494.0903066666663	1039.6247422222214	556.2074711111111	1054.9776977777783	580.5397244444442	1118.3276444444452	616.6547644444443	1154.7976088888886	-0.7298133333333338	0.5358977777777778	-0.2325422222222221	0.12425777777777774	-0.0958666666666671	0.010320000000000063	-0.029577777777777706	-21.16661333333331	-8.922906666666691	-18.2366355555555	-16.067266666666672	-17.0373288888889	-17.054231111111108
Cpd3271	1	5.397624242424233	3.4472303030303033	3.295678787878789	2.972339393939392	3.6945272727272713	2.698606060606062	3.2245454545454533	3.5915272727273475	6.310696969696977	3.2187696969696447	5.4927454545454575	4.547806060606007	5.4125454545454375	5.483787878787837	-10.610254545454557	-3.683727272727261	-6.476957575757588	-4.241103030303037	-5.439387878787876	-4.272284848484855	-4.950945454545437	-15.157866666667358	-11.713666666666086	-4.4604787878793095	-4.720812121212248	-6.544103030302723	-1.105975757575834	-3.0392363636360638	-592.2576606060608	-127.34143030303028	-427.09290909090913	-183.3528	-377.04967878787886	-196.71018181818175	-339.1100242424242	-1.1987272727272729	0.4616606060606061	-0.803490909090909	0.21758181818181813	-0.5167878787878786	0.10949090909090912	-0.3319393939393939	-19.949078787878808	-11.270127272727294	-19.042369696969715	-14.579799999999983	-16.107303030302994	-14.965527272727265
Cpd2203	-1	5.590614840989401	6.035929328621907	4.728943462897526	3.7130989399293286	2.317166077738517	2.021851590106008	0.457646643109539	7.337081272084846	6.0073710247350505	9.799787985865693	5.257162544169631	11.2859045936396	5.2086254416961415	11.906911660777494	1.9128339222614843	8.964127208480571	5.351459363957602	8.844060070671393	7.180731448763241	9.309286219081262	7.612466431095402	-138.3904098939928	-137.18884805653568	-137.56469257950585	-111.46454416961114	-120.8466713780922	-89.9336219081272	-106.71770318021221	654.9608480565374	480.07171378091874	569.7234699646651	319.9222756183745	514.8069999999999	256.0524946996465	452.52685512367447	-1.1465159010600696	0.3500247349823323	-0.4003286219081267	0.24720848056537098	-0.222356890459364	0.15598233215547705	-0.14118021201413436	-11.704809187279146	-12.027621908127204	-5.789381625441678	-13.242226148409927	-2.19748409893996	-12.733636042402829
Cpd3510	-1	-3.0553757575757654	-2.010769696969697	-3.2263212121212117	-1.7076606060606083	-2.6154727272727287	-1.7323939393939387	-2.1424545454545467	-8.25947272727268	-11.891303030302993	-10.976230303030349	-10.368254545454564	-10.271193939393983	-10.655454545454548	-9.854212121212155	36.76274545454545	13.061272727272744	20.622042424242412	20.20389696969696	19.03461212121213	20.00571515151514	18.936054545454567	1082.2101333333326	1218.999333333334	1146.2285212121205	1138.0551878787876	1141.3158969696976	1134.303024242424	1141.0527636363645	-388.0256606060608	588.1285696969697	-104.81090909090916	444.4902	-35.542678787878906	344.71281818181825	-22.01102424242424	1.4912727272727269	-0.1103393939393939	-0.43649090909090893	0.15558181818181813	-0.6077878787878787	-0.1045090909090909	-0.5849393939393939	20.065921212121197	4.183872727272707	9.754630303030284	9.22620000000002	10.776696969696992	8.557472727272732
Cpd2138	-1	-3.2923851590106	-2.203070671378092	-3.3130565371024754	-1.7879010600706708	-2.663833922261482	-1.7731484098939925	-2.1933533568904613	2.36408127208486	-2.545628975264947	-0.6732120141342932	-0.9788374558303872	-0.23809540636040086	-1.18437455830383	0.0059116607775138155	38.40583392226149	14.139127208480573	21.9684593639576	21.124060070671394	20.23673144876324	20.896286219081254	20.05346643109541	1118.2925901060069	1254.5781519434645	1182.510307420494	1175.769455830389	1178.646328621908	1172.6853780918727	1179.066296819788	-331.93315194346235	587.8077137809187	-72.208530035335	452.72827561837454	-16.847000000000207	355.99349469964653	-12.620144876325526	1.5984840989399298	-0.3029752650176677	-0.3233286219081267	0.05820848056537103	-0.5233568904593641	-0.14701766784452294	-0.5211802120141343	27.13319081272085	8.241378091872798	16.157618374558325	13.443773851590073	16.587515901060033	13.031363957597172
Cpd3598	-1	1.9556242424242336	-1.2307696969696968	0.3916787878787877	-1.3756606060606085	-0.19647272727272824	-0.6903939393939389	0.20554545454545226	-50.12947272727267	-49.392303030303005	-48.08023030303035	-50.24625454545456	-47.20319393939397	-51.02345454545454	-46.57521212121216	-13.083254545454553	-4.269727272727259	-7.8949575757575845	-4.664103030303039	-6.5263878787878715	-4.948284848484853	-6.283945454545434	-789.7938666666672	-810.1046666666658	-796.6314787878794	-812.0878121212123	-808.6651030303027	-817.4259757575759	-817.365236363636	-139.51466060606072	254.88056969696967	110.73609090909099	164.67419999999996	160.03432121212109	118.33681818181822	188.70097575757583	-1.252727272727273	1.016660606060606	-0.6734909090909089	0.4455818181818181	-0.4167878787878786	0.1984909090909091	-0.2689393939393939	-6.9380787878788075	-3.187127272727288	0.11563030303028655	-6.516799999999982	2.4286969696969933	-8.826527272727262
Cpd0440	-1	-6.139682481751818	-1.4324270072992704	-4.5097153284671565	-1.7195218978102211	-4.1095401459854015	-1.5682737226277357	-3.1305401459853988	33.56639051094882	23.16186496350352	29.805616788321203	22.76593430656928	26.69762773722636	23.217094890510936	24.43036496350368	1.6739014598540152	1.3844379562044151	1.9095072992700717	1.3031642335766662	2.0768905109488927	1.3799014598540291	1.7605656934306566	136.4530620437962	136.5515291970802	140.39817153284537	133.56975912408666	133.56228102189823	127.12222992700787	128.9170364963505	-498.27887226277613	-108.52265693430648	-422.6425109489058	-82.3175510948904	-376.2435802919706	-79.97304744525562	-323.8577226277374	-0.7685255474452561	1.3622372262773732	-0.7854635036496344	0.533733576642336	-0.7032445255474457	0.1550547445255474	-0.533864963503649	35.5703248175182	14.783248175182473	26.535945255474463	13.913653284671526	20.5165583941606	14.929032846715295
Cpd2770	1	-3.418825503355692	1.3881812080536928	-0.9153456375838926	1.2003221476510046	-0.01967449664429477	0.9045838926174508	0.0033120805369146744	40.48553020134224	30.183892617449693	38.50383557046982	29.214459731543545	34.18308389261745	30.040711409395954	31.189187919463137	-2.6906442953019862	-0.3346476510066978	0.015228187919461787	-0.8684060402684644	-0.13799328859062146	-0.7231409395973181	-0.4449429530201385	44.98596979865785	40.0510402684564	45.06351677852343	52.49734563758318	50.97209060402725	55.0191040268461	56.43863758389353	-751.28774161074	-224.22060067114103	-559.743281879194	-266.3315201342283	-541.6939731543619	-276.69160738255056	-535.606587248323	-0.920285234899328	0.3396241610738254	-0.4040369127516785	0.18958053691275165	-0.2981610738255032	0.07345973154362412	-0.2457147651006709	10.831402684563782	-7.547439597315461	6.8256577181207945	-10.051906040268493	-1.9320872483221618	-8.241832214765111
Cpd2287	1	-1.2650112359550576	1.8852584269662895	0.27533707865168466	2.355258426966292	1.0895168539325841	2.195303370786516	1.2869662921348315	2.056550561797735	1.4141797752808998	0.06058426966288266	3.2073707865168335	0.753325842696654	3.5474044943820218	1.4907977528089589	3.7180561797752816	-0.3392247191011215	-0.03517977528089844	1.4123258426966243	0.05830337078651838	1.196011235955062	0.3306741573033776	135.3170449438203	157.34908988764028	144.321595505618	130.97213483146072	139.00615730337051	130.41513483146127	140.85120224719117	-362.0046292134828	-168.16556179775273	-410.5926516853928	-185.91707865168544	-424.5233146067418	-207.95138202247185	-409.44834831460645	0.3523707865168535	-0.1246292134831461	-0.3398764044943822	0.06710112359550563	-0.41146067415730336	-0.010370786516853914	-0.3916853932584269	-10.507719101123557	-13.597438202247186	-17.069617977528075	-9.526955056179775	-15.872123595505625	-9.110764044943814
Cpd1536	1	0.06654117647058655	-2.128705882352941	-1.4027411764705902	-0.8212470588235301	-1.108164705882352	-0.0712588235294116	-0.6745176470588223	100.69535294117641	85.39402352941174	99.143705882353	85.93364705882355	98.011305882353	85.89915294117648	96.25024705882359	11.496741176470593	15.093317647058832	13.562752941176472	14.18909411764706	13.794364705882364	13.983470588235312	13.954141176470575	545.3149999999998	558.3319058823529	537.176129411765	568.3157764705884	548.9533411764706	580.5670823529409	566.0005882352942	597.0030941176476	381.1324235294118	557.0624705882357	402.60397647058807	500.1386823529409	410.1097529411765	456.68121176470567	0.38655294117647054	-0.11341176470588235	0.2914	0.5118588235294118	0.39483529411764695	0.6231529411764706	0.4552117647058825	74.42945882352939	38.10632941176472	70.99502352941178	40.95997647058825	68.44376470588233	41.66819999999999
Cpd3160	-1	-3.348825503355692	-5.513818791946306	-0.4323456375838921	-4.533677852348996	0.9643255033557052	-4.1654161073825495	1.6663120805369143	-81.11846979865777	-79.06810738255031	-79.40916442953021	-76.47354026845645	-78.68691610738254	-75.80428859060403	-78.17681208053686	-0.05764429530198356	-10.865647651006697	0.0012281879194624425	-8.904406040268462	-1.9849932885906192	-8.352140939597321	-2.9849429530201377	-621.6060302013423	-607.9719597315436	-642.9814832214765	-656.3036543624168	-662.7999093959728	-678.0638959731539	-674.1553624161065	-440.3777416107402	-60.386600671141004	-288.734281879194	-159.4465201342283	-228.35197315436187	-198.18960738255055	-179.98758724832288	3.768714765100672	-3.2053758389261744	2.927963087248321	-2.0704194630872483	2.4428389261744967	-1.914540268456376	2.2562852348993294	-6.732597315436215	-0.1094395973154576	-1.814342281879206	5.319093959731512	-0.02908724832217047	6.606167785234881
Cpd1039	-1	-1.6025822222222263	-0.21347111111110986	-1.6442933333333336	-0.2490311111111123	-1.8535377777777782	-0.4701644444444448	-1.5759955555555532	105.43455999999998	100.77906666666651	98.95332000000015	102.23950666666664	98.56631999999996	101.30640000000004	98.59269777777784	12.33230666666666	12.04887111111114	11.127346666666709	12.305360000000013	11.034408888888901	12.018960000000027	11.13181333333333	643.6485777777782	635.2926266666664	659.7339555555558	653.4565599999996	673.1162266666661	666.4019333333324	678.6316933333337	-269.1532577777789	115.88947111111112	-336.52430222222176	153.7047244444444	-320.18835555555484	110.39576444444424	-296.3663911111116	0.18818666666666614	0.11289777777777778	-0.3235422222222222	-0.06174222222222224	-0.4238666666666671	-0.19367999999999996	-0.4085777777777777	56.05138666666669	42.84709333333332	39.2963644444445	47.76673333333331	38.57667111111111	45.58576888888889
Cpd0820	1	-4.017582222222226	-1.48547111111111	-2.851293333333333	-0.5340311111111125	-1.6715377777777776	-0.11216444444444472	-1.0739955555555531	-47.32344000000001	-40.561933333333506	-44.77667999999983	-40.748493333333386	-43.85268000000005	-40.827599999999926	-43.232302222222174	-18.114693333333346	-11.61412888888886	-14.292653333333291	-12.252639999999992	-13.513591111111095	-12.372039999999972	-13.204186666666667	-340.7814222222218	-358.51237333333364	-345.5710444444443	-365.1234400000005	-356.3847733333339	-370.1770666666677	-362.7633066666663	-855.9362577777789	-74.24852888888887	-660.2873022222218	-89.25427555555561	-588.6293555555548	-124.99523555555572	-538.7453911111116	-0.4528133333333337	-0.045102222222222224	-0.18354222222222216	0.10425777777777777	-0.04986666666666712	0.16332000000000008	0.02542222222222229	-38.183613333333305	-21.635906666666692	-31.9876355555555	-21.68626666666667	-30.020328888888894	-21.94923111111111
Cpd2876	-1	-0.5848255033556935	3.5551812080536926	-0.8623456375838918	0.5603221476510045	-1.8836744966442949	-0.5774161073825492	-1.8606879194630856	2.661530201342231	6.810892617449667	4.709835570469807	6.665459731543564	5.49308389261745	6.883711409395971	5.954187919463153	3.364355704698013	0.9923523489933004	2.205228187919463	1.4385939597315345	2.751006711409378	2.02185906040268	2.81805704697986	457.54996979865786	436.5120402684562	442.4175167785234	445.9743456375834	448.7900906040274	445.8001040268461	444.75963758389366	1635.35125838926	-224.22060067114103	725.8847181208058	-4.674520134228317	565.404026845638	141.41439261744944	503.3244127516771	-0.6772852348993279	0.4876241610738254	-0.31903691275167856	0.10358053691275164	-0.2971610738255032	-0.016540268456375906	-0.2827147651006709	-20.798597315436226	-12.849439597315461	-15.902342281879198	-13.310906040268494	-14.564087248322167	-12.768832214765112
Cpd3320	1	0.9076242424242338	-4.564769696969696	-0.5973212121212113	-3.1926606060606084	-0.7754727272727289	-2.811393939393939	-0.4894545454545476	-43.32047272727265	-37.945303030303	-40.979230303030356	-39.13925454545456	-39.68719393939399	-39.51345454545454	-38.958212121212156	-4.776254545454556	-6.070727272727258	-4.2939575757575845	-6.4211030303030405	-4.135387878787873	-5.8392848484848585	-4.175945454545437	-334.76886666666735	-344.9676666666661	-349.1204787878794	-355.43581212121234	-366.15010303030266	-369.0159757575759	-376.489236363636	1019.2493393939394	15.829569696969685	780.8280909090909	43.82920000000002	821.9963212121213	73.5658181818182	837.5799757575759	3.818272727272728	-2.500339393939394	2.7455090909090907	-1.4044181818181818	1.9282121212121213	-1.0685090909090909	1.5160606060606059	4.512921212121199	18.199872727272705	11.225630303030288	14.33920000000002	14.076696969697005	12.620472727272734
Cpd0740	1	1.877417777777774	-3.05947111111111	0.8227066666666669	-4.186031111111111	0.5694622222222216	-3.954164444444445	0.9620044444444472	-57.71444000000001	-53.93093333333351	-57.207679999999826	-56.687493333333386	-56.97868000000005	-56.980599999999924	-56.546302222222174	-1.605693333333342	3.8148711111111386	1.7713466666667053	4.131360000000004	3.0984088888889016	4.180960000000026	3.502813333333332	-483.4844222222218	-489.3513733333336	-487.9010444444442	-487.0064400000005	-488.5667733333339	-491.08706666666745	-494.0903066666663	1039.6247422222214	556.2074711111111	1054.9776977777783	580.5397244444442	1118.3276444444452	616.6547644444443	1154.7976088888886	-0.7298133333333338	0.5358977777777778	-0.2325422222222221	0.12425777777777774	-0.0958666666666671	0.010320000000000063	-0.029577777777777706	-21.16661333333331	-8.922906666666691	-18.2366355555555	-16.067266666666672	-17.0373288888889	-17.054231111111108
Cpd1235	-1	-4.0655822222222255	-2.11447111111111	-1.7122933333333332	-1.6920311111111124	-0.9975377777777776	-1.2841644444444449	-0.691995555555553	39.06556000000001	31.75606666666647	36.93732000000017	29.801506666666604	33.21231999999995	29.788400000000053	30.47769777777782	-4.553693333333342	-0.3681288888888581	-1.4696533333332908	-1.2426399999999944	-1.4395911111110955	-1.3390399999999725	-1.6711866666666708	330.1795777777784	320.7706266666662	334.50395555555576	335.7655599999996	340.225226666666	339.53393333333247	345.65169333333364	-1031.0782577777788	-185.0165288888889	-734.0753022222217	-243.13827555555562	-662.9763555555547	-272.29123555555566	-616.9213911111116	-0.9618133333333336	0.05389777777777778	-0.4665422222222221	-0.04274222222222224	-0.3428666666666671	-0.09767999999999992	-0.2925777777777777	2.6873866666666966	-6.710906666666688	-0.7616355555555003	-12.375266666666674	-7.8453288888889015	-12.91623111111111
Cpd0606	-1	-0.8326824817518172	-2.0524270072992707	-2.8647153284671565	-1.119521897810221	-2.403540145985402	-0.4572737226277354	-1.4815401459853987	103.72839051094886	87.75986496350353	102.09461678832123	88.35093430656927	101.40562773722635	88.41009489051096	99.9233649635037	11.132901459854011	16.89943795620441	14.692507299270073	15.773164233576665	15.430890510948892	15.639901459854029	15.661565693430651	542.0020620437962	555.4865291970801	528.4361715328454	557.5197591240867	533.0592810218981	563.9272299270079	545.8620364963505	719.8181277372238	479.59634306569353	686.7184890510941	511.34644890510964	666.5514197080296	521.4069525547443	651.0902773722627	-0.5035255474452562	0.8612372262773731	-0.3714635036496343	1.052733576642336	-0.035244525547445615	0.8940547445255473	0.18913503649635102	79.56932481751821	41.019248175182476	76.39394525547448	44.03865328467153	74.8145583941606	45.15403284671529
Cpd2706	1	-2.4928255033556934	0.22118120805369254	-2.6793456375838924	-0.3196778523489954	-1.4986744966442953	-0.10341610738254924	-0.9266879194630856	6.734530201342237	8.961892617449678	5.626835570469809	9.064459731543565	6.003083892617467	8.761711409395987	6.447187919463147	12.302355704698016	3.002352348993302	6.975228187919459	4.2705939597315385	5.999006711409383	4.557859060402682	5.85605704697986	451.6489697986578	479.37004026845636	444.8685167785235	434.0533456375832	431.8550906040275	418.24210402684633	420.15563758389374	474.42225838925987	-191.739600671141	195.90871812080596	-143.14452013422832	178.82202684563808	-107.88560738255056	165.3524127516771	0.8937147651006718	0.3246241610738254	-0.22003691275167855	-0.18841946308724836	-0.3881610738255031	-0.2845402684563759	-0.40371476510067095	-10.068597315436223	-6.5084395973154585	-14.869342281879206	-6.778906040268486	-14.43808724832217	-7.776832214765115
Cpd2456	-1	3.4839887640449447	2.8132584269662897	1.9533370786516848	0.11725842696629266	0.21251685393258413	-1.2596966292134844	-0.5230337078651686	-47.908449438202254	-45.182820224719116	-45.65141573033714	-46.862629213483174	-45.34167415730332	-47.76259550561798	-44.89120224719107	5.966056179775278	9.059775280898883	9.496820224719103	10.352325842696622	12.368303370786517	12.300011235955065	13.692674157303374	-214.7129550561797	-221.7819101123597	-215.50640449438208	-199.1088651685392	-200.90184269662947	-182.85086516853883	-196.30779775280868	1369.2063707865175	573.0584382022472	1324.7403483146072	480.0809213483146	1397.997685393258	489.6326179775283	1453.8836516853933	-1.2376292134831464	-0.014629213483146096	-0.6558764044943822	-0.1498988764044944	-0.5134606741573033	-0.2193707865168539	-0.4456853932584269	-39.72071910112357	-27.499438202247184	-33.63161797752807	-30.662955056179772	-31.63512359550563	-31.650764044943813
Cpd2664	1	1.482174496644307	-1.3768187919463075	0.1896543624161069	-1.3386778523489953	-0.2696744966442948	-0.5694161073825494	0.14431208053691424	-31.76346979865777	-32.55010738255032	-30.630164429530183	-33.46354026845644	-30.23491610738253	-34.23828859060401	-29.88181208053686	-8.222644295301983	-2.1486476510066983	-4.360771812080536	-2.486406040268463	-3.3599932885906183	-2.7341409395973173	-3.32994295302014	-624.8290302013422	-639.4299597315437	-628.9854832214766	-641.6886543624169	-640.1609093959728	-647.8618959731539	-648.8223624161063	-193.28074161074002	200.366399328859	38.382718120806096	108.02147986577164	71.12502684563809	60.383392617449424	88.06541275167717	-0.971285234899328	0.6836241610738254	-0.5620369127516786	0.2305805369127517	-0.3971610738255032	0.0574597315436241	-0.30371476510067097	-1.1885973154362262	-0.9834395973154528	3.3426577181208046	-4.4569060402684935	4.4909127516778256	-6.774832214765112
Cpd0630	-1	-0.7866824817518179	-0.356427007299271	-3.0287153284671566	-0.7295218978102211	-2.5475401459854017	-1.0432737226277355	-1.9365401459853988	86.7263905109488	71.50586496350351	82.16361678832119	73.42793430656928	80.33062773722634	73.72309489051094	78.9583649635037	16.935901459854016	11.06643795620441	13.769507299270069	11.66816423357666	12.775890510948892	11.950901459854025	12.437565693430653	440.22906204379615	456.7775291970803	442.68317153284517	443.91375912408654	444.51428102189817	448.20322992700795	451.0580364963506	-255.92387226277611	-108.52265693430648	-186.74751094890576	-105.9875510948904	-131.51158029197052	-114.89404744525562	-99.40072262773735	0.06547445255474392	0.1992372262773732	-0.8094635036496343	0.155733576642336	-0.7812445255474456	-0.07794525547445258	-0.666864963503649	69.2233248175182	32.99424817518246	60.853945255474464	38.33265328467153	57.96755839416061	40.143032846715286
Cpd3552	-1	-3.0553757575757654	-2.010769696969697	-3.2263212121212117	-1.7076606060606083	-2.6154727272727287	-1.7323939393939387	-2.1424545454545467	-8.25947272727268	-11.891303030302993	-10.976230303030349	-10.368254545454564	-10.271193939393983	-10.655454545454548	-9.854212121212155	36.76274545454545	13.061272727272744	20.622042424242412	20.20389696969696	19.03461212121213	20.00571515151514	18.936054545454567	1082.2101333333326	1218.999333333334	1146.2285212121205	1138.0551878787876	1141.3158969696976	1134.303024242424	1141.0527636363645	-388.0256606060608	588.1285696969697	-104.81090909090916	444.4902	-35.542678787878906	344.71281818181825	-22.01102424242424	1.4912727272727269	-0.1103393939393939	-0.43649090909090893	0.15558181818181813	-0.6077878787878787	-0.1045090909090909	-0.5849393939393939	20.065921212121197	4.183872727272707	9.754630303030284	9.22620000000002	10.776696969696992	8.557472727272732
Cpd0943	1	1.797417777777774	1.2495288888888898	2.9307066666666657	3.6449688888888883	3.2444622222222224	4.101835555555557	3.2880044444444483	34.71856	36.938066666666494	35.28032000000016	36.650506666666615	36.25431999999995	37.024400000000036	36.88269777777782	-5.511693333333337	0.3218711111111432	-1.9806533333332899	-0.3226399999999927	-1.1935911111110968	-0.3750399999999701	-0.8821866666666693	201.82057777777825	203.43362666666644	191.6899555555559	182.6035599999996	178.07722666666612	171.86593333333238	170.31469333333368	-305.226257777779	-185.0165288888889	-184.0563022222217	-183.0692755555556	-197.5883555555548	-177.92023555555568	-208.6863911111116	-0.9498133333333336	-0.07610222222222222	-0.4635422222222222	-0.08074222222222224	-0.3268666666666671	-0.09367999999999994	-0.2665777777777777	-21.16661333333331	-15.769906666666687	-19.772635555555496	-16.698266666666672	-18.1693288888889	-16.072231111111115
Cpd2563	1	2.7551744966443064	1.1041812080536928	2.932654362416107	1.6653221476510045	1.9633255033557049	1.5155838926174503	0.924312080536914	22.110530201342243	22.98989261744967	21.92083557046982	22.112459731543566	21.30908389261745	21.792711409395967	21.12018791946312	-5.9276442953019854	-1.6806476510066943	-2.89877181208054	-2.207406040268463	-2.4409932885906187	-2.2511409395973203	-2.2919429530201434	143.32096979865787	151.16504026845618	150.17251677852337	157.05734563758327	167.16609060402743	171.5941040268461	179.27963758389356	268.27125838925986	-168.83660067114099	155.16471812080601	-171.1555201342283	10.520026845638084	-101.42260738255058	-83.13658724832294	-0.914285234899328	0.3566241610738254	-0.6750369127516785	0.18358053691275167	-0.4271610738255032	0.04045973154362409	-0.31571476510067104	5.460402684563775	4.213560402684543	4.311657718120799	2.7280939597315097	2.4719127516778343	3.240167785234888
Cpd3215	-1	4.132174496644307	-0.16381879194630722	4.530654362416108	1.6503221476510048	4.8693255033557055	3.0705838926174507	5.005312080536914	28.069530201342214	31.611892617449683	28.42683557046982	30.566459731543546	29.262083892617483	30.448711409396	29.74718791946313	-4.782644295301985	-0.18464765100669567	-1.681771812080541	-0.7224060402684636	-1.009993288590621	-0.7221409395973204	-0.7579429530201409	158.49696979865783	162.6370402684562	156.28451677852345	154.7943456375831	143.28509060402737	141.427104026846	134.66263758389357	-723.34974161074	-224.22060067114103	-553.3042818791939	-278.2345201342283	-501.8429731543618	-296.28760738255056	-479.0385872483229	-1.2122852348993278	0.1136241610738254	-0.6540369127516785	0.020580536912751652	-0.4941610738255032	-0.05554026845637591	-0.40571476510067095	-34.097597315436225	-24.715439597315456	-33.1653422818792	-27.83790604026849	-31.660087248322164	-28.47683221476512
Cpd0586	-1	1.777317518248184	1.3345729927007293	-0.8257153284671563	-0.36552189781022093	-2.1145401459854023	-0.4162737226277353	-1.6655401459853985	114.10939051094884	107.21586496350352	112.89061678832121	108.19293430656928	113.18262773722635	109.26709489051096	113.76236496350369	18.43790145985401	27.37243795620441	22.051507299270067	25.502164233576664	22.96789051094889	24.830901459854022	23.11456569343065	1274.9810620437966	1309.5655291970802	1262.3761715328455	1322.1917591240865	1282.6062810218982	1323.5072299270078	1292.6380364963507	1477.4531277372241	805.6703430656937	1170.7964890510946	802.6364489051095	1101.6694197080292	857.8099525547443	1071.0022773722628	-0.735525547445256	1.0542372262773732	-0.7124635036496343	0.655733576642336	-0.4382445255474456	0.4410547445255473	-0.21586496350364895	76.79032481751821	49.97924817518247	72.06994525547447	54.73865328467153	71.82455839416059	58.795032846715294
Cpd2310	1	-5.378011235955057	-2.458741573033711	-4.575662921348315	-1.9017415730337075	-3.226483146067416	-1.4646966292134844	-2.4520337078651684	0.8855505617977428	-0.8048202247191227	0.5015842696628852	0.10337078651681963	0.5673258426966754	0.4274044943820172	0.6727977528089468	3.4920561797752825	-0.7162247191011204	0.09782022471910423	-0.024674157303373082	-0.3406966292134825	0.12501123595506414	-0.2853258426966185	149.5530449438204	156.94108988764037	142.95359550561784	136.52313483146088	138.01115730337062	132.26313483146123	136.00820224719132	-528.9036292134826	-168.16556179775273	-351.04965168539286	-192.60807865168545	-320.8613146067418	-198.07038202247185	-318.9823483146065	0.3543707865168537	-0.20762921348314609	-0.4708764044943822	-0.1838988764044944	-0.4954606741573033	-0.2153707865168539	-0.4546853932584269	1.3262808988764403	-4.95243820224718	-0.7696179775280712	-3.2279550561797663	-1.3161235955056227	-2.499764044943809
Cpd0787	1	4.341417777777775	2.80052888888889	3.4847066666666664	3.1109688888888885	2.4034622222222217	3.0838355555555554	1.9200044444444464	50.03556	53.76406666666651	48.35632000000018	51.193506666666615	47.97331999999993	49.83640000000005	47.47069777777782	3.9763066666666584	4.97887111111114	3.571346666666709	4.590360000000008	3.414408888888904	4.203960000000031	3.3288133333333327	470.61557777777807	457.2406266666663	482.3719555555557	480.38455999999945	502.49222666666634	505.3009333333325	526.7496933333339	-775.500257777779	-185.0165288888889	-596.2333022222217	-209.95327555555562	-567.1903555555548	-217.9462355555557	-545.2603911111116	0.004186666666666228	0.9908977777777778	0.05145777777777788	0.5152577777777778	0.13213333333333288	0.3283200000000001	0.12242222222222232	0.653386666666691	6.190093333333309	-4.3166355555555	1.240733333333324	-6.073328888888894	-1.7262311111111115
Cpd1742	1	-1.3333851590106	-4.629070671378091	-1.6620565371024751	-2.80190106007067	-1.3108339222614824	-1.9311484098939928	-0.7593533568904611	-76.02391872791513	-74.85362897526495	-73.4002120141343	-75.27883745583037	-72.40909540636041	-75.68237455830382	-71.63308833922248	-10.861166077738512	-3.5688727915194285	-7.411540636042401	-4.120939929328603	-6.292268551236763	-4.2137137809187415	-5.972533568904594	-787.3594098939927	-806.6188480565356	-797.2486925795059	-809.0375441696112	-809.6756713780921	-815.7126219081273	-819.2267031802122	386.2818480565377	384.13971378091867	531.1194699646652	363.63227561837454	626.3929999999998	340.2814946996465	690.3468551236746	-1.1475159010600695	0.21902473498233227	-0.5133286219081268	0.33020848056537105	-0.317356890459364	0.2739823321554771	-0.21118021201413434	-23.53880918727915	-17.755621908127203	-14.654381625441673	-18.515226148409926	-11.46548409893996	-19.390636042402825
Cpd1094	-1	4.4104177777777736	1.1865288888888899	1.6997066666666667	-1.3020311111111122	0.17346222222222266	-1.8351644444444448	-0.5659955555555527	-39.09944	-32.981933333333515	-36.23567999999982	-32.38449333333338	-34.99868000000005	-32.26459999999993	-34.31930222222218	-10.852693333333342	-8.071128888888857	-8.997653333333293	-7.578639999999992	-8.316591111111098	-7.243039999999972	-7.916186666666674	-184.13942222222178	-171.55637333333368	-190.11904444444428	-183.15944000000042	-180.32077333333396	-179.02306666666755	-173.0213066666663	243.44374222222112	-74.24852888888887	197.81069777777827	-42.9122755555556	218.08764444444512	-3.2552355555557138	229.01960888888848	-0.4338133333333337	1.0398977777777778	-0.2225422222222221	0.2462577777777777	-0.1888666666666671	0.10232000000000006	-0.16857777777777772	-17.10861333333331	-2.45990666666669	-9.616635555555495	-1.942266666666676	-6.425328888888898	-1.3692311111111124
Cpd3186	-1	-1.3648255033556929	0.5601812080536925	0.2606543624161075	1.3453221476510049	0.6643255033557045	1.6205838926174505	0.8173120805369147	41.53853020134225	41.81389261744968	40.59783557046984	41.15545973154357	40.97208389261746	41.181711409395966	41.38418791946313	11.64335570469801	5.667352348993305	9.702228187919463	5.24259395973154	9.291006711409377	5.436859060402682	8.957057046979859	364.53896979865766	381.43204026845626	364.8495167785235	370.4483456375833	353.17709060402717	354.9021040268462	344.17163758389364	-810.81574161074	-224.22060067114103	-581.337281879194	-271.1355201342284	-533.9509731543619	-297.3436073825505	-511.37258724832293	-0.7402852348993278	0.22262416107382535	-0.5490369127516785	0.004580536912751662	-0.4751610738255032	-0.1975402684563759	-0.4567147651006709	-14.12659731543622	-15.008439597315462	-17.615342281879197	-17.22190604026849	-17.570087248322167	-17.548832214765113
Cpd1448	-1	1.8425802469135812	-10.677246913580248	0.9343950617283959	-7.88562962962963	-0.33522222222222103	-5.490592592592592	-1.3307160493827173	120.77024691358022	93.40650617283951	111.04145679012342	90.31162962962972	101.25564197530865	90.2173703703704	94.85398765432087	24.483913580246917	14.305259259259277	18.675888888888885	14.766617283950612	16.856246913580254	15.197777777777775	16.041283950617295	420.01146913580186	456.9701358024688	439.3793209876546	464.4640123456793	457.2328641975312	476.0583827160499	473.77045679012355	722.8600370370378	202.2646049382717	443.9663827160495	60.13669135802476	202.7563456790124	19.161999999999978	20.104629629629468	9.001728395061729	-7.975	5.744851851851853	-5.412790123456791	3.197148148148148	-3.3433333333333333	1.4887283950617285	125.53653086419752	75.68644444444446	101.69613580246916	66.09375308641978	82.19092592592591	64.7160987654321
Cpd2438	-1	5.3499887640449435	5.597258426966291	4.391337078651685	3.3162584269662925	1.961516853932584	1.768303370786516	0.15796629213483193	23.70755056179772	21.286179775280885	25.60758426966285	20.40637078651684	26.69732584269667	20.233404494382	27.054797752808923	4.619056179775279	11.415775280898876	7.931820224719107	11.376325842696627	9.75230337078652	11.841011235955062	10.168674157303377	12.0330449438203	17.557089887640245	12.617595505618056	40.8631348314608	29.535157303370514	61.91313483146133	44.139202247191285	610.3253707865173	481.9334382022473	535.9463483146071	306.95192134831456	475.0986853932583	238.72861797752816	405.7836516853935	-0.9746292134831464	0.16937078651685392	-0.35087640449438223	0.0581011235955056	-0.2554606741573033	-0.0073707865168538824	-0.2266853932584269	-6.811719101123557	-9.512438202247182	-2.5526179775280795	-11.25695505617977	0.004876404494368103	-11.153764044943822
Cpd1992	1	1.9956148409894008	1.013929328621908	0.3369434628975245	1.0100989399293292	-0.8028339222614824	0.29685159010600737	-1.219353356890461	41.673081272084886	39.36437102473502	40.11478798586569	40.11416254416963	40.5119045936396	40.15962544169616	40.777911660777534	14.55083392226148	8.50612720848057	10.4834593639576	9.834060070671397	10.325731448763241	10.16128621908126	10.513466431095406	650.9105901060072	649.4681519434644	645.575307420494	647.9764558303888	656.4263286219078	662.1883780918729	670.6772968197878	959.1798480565376	-163.0292862190813	534.864469964665	-4.6267243816254515	384.45999999999987	33.697494699646484	317.2048551236744	-0.07651590106006978	0.6100247349823322	-0.2213286219081267	0.4072084805653711	-0.18435689045936404	0.22598233215547706	-0.14818021201413434	20.77119081272086	14.271378091872798	17.496618374558324	15.871773851590078	18.610515901060047	16.01636395759717
Cpd0446	-1	4.645317518248183	1.3295729927007294	3.213284671532844	1.6734781021897789	2.912459854014597	1.8837262773722645	2.9024598540146016	-1.0966094890511613	3.5768649635035104	0.1756167883212072	3.722934306569272	0.5006277372263526	2.7900948905109435	0.5393649635036866	-3.777098540145985	-1.2035620437955856	-1.6314927007299325	-1.780835766423337	-2.395109489051105	-2.0560985401459746	-2.5894343065693453	36.254062043796246	30.761529197080225	47.12517153284546	48.03175912408665	57.27628102189829	53.44722992700793	59.1100364963504	-710.5768722627762	-135.22065693430648	-508.60751094890577	-156.7645510948904	-426.81558029197055	-163.38204744525564	-382.97172262773734	-1.0055255474452562	0.6472372262773731	-0.3764635036496343	0.539733576642336	-0.1562445255474456	0.25205474452554744	-0.033864963503649086	-18.600675182481798	-9.739751824817525	-15.38505474452554	-8.679346715328471	-15.209441605839404	-10.371967153284707
Cpd0870	1	-4.720582222222227	-2.0554711111111104	-4.4312933333333335	-1.9560311111111124	-3.3735377777777784	-1.7941644444444451	-2.7979955555555533	45.75156000000001	32.41606666666647	40.876320000000185	31.783506666666604	37.02031999999994	32.66340000000005	34.41069777777781	17.944306666666655	6.126871111111143	9.581346666666708	7.059360000000009	7.8614088888888976	7.494960000000027	7.4878133333333325	259.1395777777782	280.25062666666616	274.89895555555574	274.7415599999995	272.74522666666616	270.9749333333325	272.1336933333337	-730.7032577777787	-129.63252888888888	-520.6993022222218	-193.5032755555556	-510.7833555555548	-218.56823555555567	-512.1983911111116	1.3131866666666665	0.046897777777777774	-0.18454222222222216	-0.13474222222222226	-0.4488666666666671	-0.25368	-0.4675777777777778	41.886386666666695	12.771093333333313	28.8173644444445	11.230733333333326	21.34367111111111	13.765768888888884
Cpd3228	-1	-1.9178255033556937	1.587181208053693	0.15765436241610775	1.2043221476510046	0.4813255033557047	1.2075838926174502	0.4863120805369143	66.80353020134223	67.68789261744969	66.11783557046982	67.89945973154354	66.77108389261744	67.83771140939595	67.14418791946315	8.290355704698014	7.463352348993304	7.63322818791946	7.695593959731536	7.542006711409383	7.64485906040268	7.589057046979858	599.2359697986577	589.5580402684562	588.2265167785232	580.5963456375832	578.9640906040274	573.589104026846	571.8786375838935	-244.8517416107402	-224.22060067114103	-168.42328187919398	-218.16552013422836	-181.27897315436192	-211.88760738255056	-196.57758724832286	-0.5282852348993279	-0.034375838926174615	-0.6420369127516785	-0.11041946308724834	-0.5941610738255032	-0.18654026845637592	-0.5407147651006711	-14.87059731543622	-13.992439597315462	-17.714342281879205	-13.787906040268489	-17.087087248322167	-14.111832214765116
Cpd2511	1	8.472174496644307	9.521181208053694	5.612654362416106	7.927322147651006	5.2733255033557045	6.5395838926174505	4.699312080536915	11.454530201342235	15.244892617449665	12.298835570469803	14.165459731543566	13.31908389261747	14.132711409395965	14.136187919463142	-1.2946442953019854	0.2783523489933053	0.8752281879194612	-0.3804060402684613	1.1010067114093791	-0.5701409395973229	0.8620570469798601	111.41296979865774	106.82904026845642	119.0985167785235	130.87434563758325	131.18309060402729	146.16110402684617	138.68863758389364	180.1872583892598	-113.183600671141	-230.37528187919395	-220.40252013422835	-218.64197315436195	-245.62460738255055	-194.9965872483229	-1.112285234899328	0.2486241610738254	-0.39203691275167857	0.2535805369127517	-0.21616107382550315	0.1584597315436241	-0.16571476510067096	-24.856597315436225	-15.005439597315455	-24.0953422818792	-18.390906040268494	-22.02508724832217	-19.06083221476512
Cpd0892	1	1.2044177777777743	-3.40647111111111	0.5127066666666673	-2.2100311111111117	0.8144622222222218	-0.9611644444444448	0.6120044444444472	36.68956	33.00506666666649	36.531320000000186	31.71550666666661	35.97431999999995	31.323400000000078	35.27369777777781	0.7143066666666584	8.068871111111143	3.5443466666667085	6.176360000000006	3.7784088888889014	5.358960000000033	3.7698133333333286	280.7635777777782	289.9306266666663	271.42895555555566	293.19455999999946	270.3632266666661	294.87193333333215	275.35669333333385	1026.3967422222208	360.27547111111113	575.2416977777781	169.97872444444437	416.1466444444452	118.87576444444427	302.19160888888837	3.3071866666666665	-4.1561022222222235	2.606457777777777	-2.7827422222222222	1.5621333333333332	-1.64268	0.7814222222222222	26.168386666666702	19.612093333333306	23.955364444444488	14.188733333333325	21.9526711111111	11.907768888888887
Cpd2883	-1	-1.3418255033556932	1.6701812080536929	-0.5163456375838917	0.8483221476510048	-0.469674496644295	0.5235838926174505	-0.5206879194630853	-34.21646979865777	-31.16910738255032	-32.24216442953019	-30.89154026845644	-31.682916107382557	-30.885288590604034	-31.886812080536856	-14.422644295301984	-9.893647651006695	-11.083771812080538	-10.22940604026846	-10.449993288590619	-10.20914093959732	-10.295942953020141	-402.1430302013422	-420.69595973154367	-406.7874832214766	-414.25365436241685	-406.7999093959727	-411.0508959731538	-405.2813624161065	-666.0947416107401	-224.22060067114103	-371.069281879194	-260.09852013422835	-311.1829731543619	-273.5436073825506	-310.39858724832294	-0.950285234899328	0.7266241610738254	-0.4550369127516786	0.19158053691275165	-0.3481610738255032	0.044459731543624086	-0.29671476510067096	-24.856597315436225	-17.090439597315456	-20.679342281879197	-18.18690604026849	-19.882087248322165	-18.73283221476512
Cpd1064	-1	5.0014177777777755	2.12452888888889	4.032706666666668	1.3279688888888876	2.7784622222222213	0.30383555555555475	1.0020044444444474	-30.011439999999997	-24.4999333333335	-27.80667999999983	-24.471493333333395	-25.91068000000004	-23.501599999999943	-24.62930222222218	-15.620693333333339	-9.27612888888886	-11.856653333333291	-9.90463999999999	-10.952591111111095	-9.89203999999997	-10.55418666666667	-414.29142222222185	-426.4533733333337	-410.2770444444442	-407.79844000000054	-400.3837733333339	-396.94406666666765	-392.19030666666634	-459.8702577777789	-18.864528888888856	-326.70130222222167	126.74472444444444	-266.4763555555548	161.3087644444443	-215.62639111111162	0.3141866666666663	-0.10210222222222223	0.7384577777777777	0.4622577777777777	1.080133333333333	0.90532	1.2274222222222222	-7.866613333333305	2.295093333333313	-2.1156355555554995	5.089733333333329	3.0826711111111034	8.929768888888887
Cpd3486	-1	-6.980375757575767	-3.873769696969697	-6.004321212121211	-2.5426606060606085	-4.168472727272729	-2.1673939393939388	-3.1974545454545478	-68.07547272727267	-68.173303030303	-71.93623030303036	-66.38725454545455	-70.56619393939398	-66.79545454545456	-69.62921212121216	14.372745454545445	-4.2967272727272565	-0.5109575757575868	1.2828969696969637	-0.2943878787878731	1.2087151515151433	0.10905454545456196	-114.76786666666727	-57.53166666666607	-68.1394787878794	-94.5928121212123	-84.55110303030278	-102.7319757575758	-95.52723636363613	-809.5676606060608	-169.70643030303032	-693.9669090909091	-190.1008	-616.8236787878789	-222.36618181818181	-548.3890242424242	1.8062727272727277	-0.13833939393939393	-0.399490909090909	0.40558181818181815	-0.3167878787878786	0.2524909090909091	-0.1999393939393939	-13.586078787878805	-17.454127272727288	-26.40036969696972	-12.226799999999983	-23.241303030303	-13.493527272727265
Cpd2346	1	-4.093011235955056	-1.739741573033711	-3.5536629213483155	-1.7607415730337077	-2.646483146067416	-1.4116966292134845	-1.992033707865168	65.56555056179775	49.98517977528087	60.65258426966287	57.39837078651685	57.842325842696646	57.52540449438203	56.14979775280892	13.671056179775286	7.128775280898879	9.497820224719103	8.915325842696625	8.665303370786518	9.133011235955065	8.521674157303377	138.71304494382022	139.4770898876402	132.888595505618	118.04313483146086	124.25315730337059	117.03313483146142	127.41520224719123	-765.5616292134828	-125.80056179775272	-471.47565168539285	-155.57907865168542	-392.49331460674176	-161.66838202247186	-358.1193483146065	0.7873707865168533	0.1413707865168539	0.024123595505617712	0.011101123595505608	-0.18346067415730333	-0.09237078651685388	-0.2366853932584269	59.503280898876454	27.315561797752817	47.96138202247193	41.56304494382023	41.97187640449437	41.928235955056174
Cpd3559	-1	5.596624242424233	-2.712769696969697	2.698678787878788	-4.983660606060608	1.548527272727271	-4.4843939393939385	1.8135454545454524	35.75052727272731	35.885696969696994	34.214769696969626	32.642745454545434	34.23180606060603	32.43454545454546	34.60378787878784	24.36474545454545	29.790272727272743	26.44404242424241	29.88389696969696	27.04061212121213	28.36471515151515	25.93205454545456	320.1811333333328	324.494333333334	321.4915212121205	323.1601878787878	321.11589696969736	319.35002424242407	318.005763636364	2184.435339393939	1092.0365696969698	1507.1860909090908	908.5292000000003	1382.163321212121	787.685818181818	1263.7329757575758	-1.5127272727272731	0.2116606060606061	-0.7674909090909091	0.04358181818181811	-0.5267878787878786	-0.09150909090909087	-0.39593939393939387	-4.3460787878788105	0.5978727272727085	-5.201369696969722	-6.901799999999981	-3.9243030303029935	-8.463527272727262
Cpd1703	-1	-0.8174588235294138	2.8432941176470585	-0.10674117647058967	0.64975294117647	-0.9001647058823519	-0.5912588235294114	-1.3195176470588224	-18.65064705882358	-23.190976470588282	-17.47229411764701	-21.47635294117645	-17.589694117647028	-21.46984705882353	-17.687752941176427	27.917741176470603	12.64431764705884	24.449752941176477	19.603094117647053	25.022364705882364	22.029470588235306	25.41214117647058	-88.44499999999994	-33.54109411764716	-86.49687058823487	-55.223223529411705	-86.41265882352924	-68.45991764705889	-96.58241176470564	161.11609411764744	397.1864235294119	172.7494705882357	259.9629764705881	216.72068235294083	208.58875294117647	255.37121176470575	-0.3984470588235293	0.15758823529411764	-0.1216	0.2588588235294118	-0.08116470588235303	0.1981529411764706	-0.12778823529411756	8.808458823529392	-2.528670588235279	10.247023529411765	3.9129764705882413	10.310764705882336	4.758199999999995
Cpd0259	1	-3.0206824817518187	-0.7954270072992706	-3.492715328467156	-0.8385218978102209	-2.420540145985402	-0.4282737226277353	-1.2465401459853989	29.8173905109488	28.779864963503513	28.050616788321207	30.59093430656927	28.25362773722634	30.420094890510942	28.61536496350368	8.124901459854016	4.384437956204415	5.086507299270071	5.18716423357666	4.8628905109488905	5.279901459854028	4.867565693430652	180.39806204379624	183.69752919708043	177.11817153284542	158.8567591240867	162.4632810218983	147.848229927008	154.17003649635046	-550.6878722627761	-135.22065693430648	-410.0205109489057	-104.76455109489041	-318.21158029197056	-116.26104744525564	-254.25372262773737	-0.4665255474452561	0.6982372262773731	-0.9184635036496342	0.358733576642336	-0.7832445255474456	0.08905474452554743	-0.6248649635036491	5.811324817518206	-0.3907518248175279	-0.845054744525541	3.519653284671527	-1.0154416058393991	3.0710328467152905
Cpd2035	1	1.7006148409894006	-1.132070671378092	-0.8290565371024758	-0.5189010600706707	-1.4528339222614823	-0.2891484098939925	-1.030353356890461	85.16008127208488	76.52237102473507	81.91378798586571	73.85916254416965	77.07990459363961	72.77662544169615	73.66491166077753	2.000833922261485	6.734127208480572	5.460459363957597	5.723060070671398	5.428731448763242	5.5132862190812615	5.1774664310954	188.93059010600723	182.12115194346438	204.68530742049413	208.3074558303888	218.73832862190784	217.13137809187265	223.33229681978764	-310.22515194346227	20.110713780918697	-252.0535300353349	27.935275618374558	-251.61600000000018	-10.21750530035348	-253.7291448763255	-1.2945159010600698	0.5500247349823323	-0.7753286219081267	0.24620848056537106	-0.591356890459364	0.05898233215547705	-0.4691802120141344	45.05819081272085	28.854378091872807	39.013618374558334	23.39377385159008	28.959515901060037	20.815363957597175
Cpd2582	1	-4.014825503355692	-4.776818791946307	-2.7433456375838925	-2.8366778523489957	-1.9646744966442948	-2.226416107382549	-1.1326879194630854	-93.12046979865777	-91.12910738255032	-91.2651644295302	-91.38354026845644	-90.57591610738254	-91.74628859060402	-89.96581208053686	-11.418644295301988	-5.1446476510066965	-8.762771812080539	-5.782406040268463	-7.641993288590619	-5.7861409395973205	-7.3079429530201425	-770.8020302013423	-787.0329597315438	-779.7194832214766	-796.9236543624166	-793.8599093959726	-805.6438959731538	-804.0953624161066	517.3572583892599	553.6433993288589	688.0767181208059	481.7924798657716	794.4950268456378	456.5463926174493	861.4044127516769	-0.9742852348993281	0.07962416107382539	-0.6970369127516786	0.2545805369127516	-0.5531610738255032	0.2084597315436241	-0.469714765100671	-36.689597315436224	-27.430439597315456	-30.4433422818792	-28.41290604026849	-27.930087248322174	-29.512832214765115
Cpd3364	1	-5.564375757575767	-2.631769696969697	-4.075321212121212	-2.2496606060606084	-3.594472727272729	-1.9173939393939388	-2.8774545454545475	-61.36047272727265	-58.99330303030301	-62.57623030303035	-60.44525454545456	-62.230193939393985	-60.57945454545455	-61.879212121212156	-6.217254545454551	-9.370727272727258	-9.510957575757589	-8.873103030303039	-9.798387878787869	-8.641284848484856	-9.436945454545436	-413.43586666666727	-415.90966666666606	-398.24847878787944	-409.5028121212124	-405.47810303030263	-417.2519757575759	-413.8902363636361	-432.9896606060608	-169.70643030303032	-255.2029090909091	-216.2568	-286.21167878787895	-208.59118181818175	-319.2200242424242	-0.16372727272727294	0.4066606060606061	-0.6494909090909089	0.14758181818181812	-0.6837878787878786	-0.09250909090909087	-0.5649393939393939	-19.876078787878804	-16.115127272727293	-23.76336969696972	-19.22379999999998	-23.494303030303	-19.450527272727264
Cpd2148	-1	5.780614840989399	4.5539293286219085	2.6949434628975237	2.1510989399293297	1.0391660777385177	0.7948515901060076	0.2456466431095392	-57.77691872791512	-53.95962897526495	-54.94821201413429	-55.480837455830404	-54.224095406360405	-56.21137455830385	-53.615088339222496	4.2598339222614845	7.608127208480575	6.999459363957598	9.1580600706714	9.86773144876324	10.985286219081264	11.4274664310954	-347.16440989399285	-357.98484805653567	-346.66669257950605	-335.2985441696112	-335.8376713780922	-320.45262190812736	-331.44570318021226	1413.841848056538	571.1967137809187	1107.053469964665	588.7032756183746	1154.969	652.9334946996466	1193.3598551236744	-1.4095159010600695	0.16602473498233225	-0.7053286219081267	0.038208480565371024	-0.484356890459364	-0.054017667844522964	-0.3671802120141344	-44.613809187279145	-30.014621908127204	-36.86838162544167	-32.64822614840993	-33.873484098939954	-33.311636042402824
Cpd0116	1	2.4203175182481833	2.61557299270073	1.4272846715328429	1.4714781021897791	1.2054598540145978	0.6827262773722644	0.9234598540146016	-18.815609489051184	-17.866135036496487	-17.73238321167878	-16.47806569343072	-15.935372262773654	-16.346905109489054	-14.49463503649632	14.001901459854018	2.293437956204418	8.488507299270072	6.6901642335766605	9.19989051094889	6.8659014598540296	9.815565693430653	111.24406204379623	152.03352919708016	118.51817153284547	122.45775912408656	108.0102810218981	118.34322992700814	103.6250364963504	-155.67887226277603	-135.22065693430648	-76.96351094890588	-162.3835510948904	-81.08658029197056	-183.6290474452556	-52.55872262773738	-0.4465255474452561	1.0782372262773732	-0.19946350364963428	0.7957335766423359	0.030755474452554325	0.4680547445255474	0.17413503649635098	-10.462675182481798	-11.316751824817528	-8.33905474452554	-7.739346715328473	-5.140441605839398	-7.734967153284707
Cpd0466	-1	1.469317518248184	0.6245729927007293	-0.9647153284671556	-0.3725218978102212	-0.7655401459854021	-0.33727372262773536	-0.03054014598539867	135.51339051094885	116.32986496350351	131.37961678832121	119.02693430656929	127.62762773722632	121.31809489051096	125.0493649635037	17.18690145985402	15.635437956204411	17.366507299270072	15.895164233576665	17.0068905109489	16.20590145985402	16.685565693430654	718.2540620437962	751.0135291970804	711.6721715328455	725.9767591240864	709.5282810218984	719.2232299270081	715.4140364963504	259.26912773722387	-135.22065693430648	145.6814890510941	-118.39155109489042	84.2664197080295	-102.30604744525563	55.79327737226265	-0.6215255474452561	1.456237226277373	-0.7704635036496343	0.7077335766423359	-0.6432445255474456	0.3350547445255474	-0.5068649635036491	85.49732481751823	40.67524817518247	75.51694525547447	46.52965328467153	66.87955839416061	52.71403284671529
Cpd3034	-1	-2.503825503355692	-0.4918187919463075	-0.13234563758389228	0.11932214765100425	0.3963255033557047	0.2195838926174507	0.5973120805369145	-47.89846979865777	-42.857107382550346	-45.62316442953019	-42.435540268456435	-44.91391610738255	-42.773288590604025	-44.68481208053686	-9.258644295301988	-9.059647651006696	-8.438771812080539	-9.323406040268463	-9.498993288590624	-9.419140939597321	-9.70394295302014	-302.3790302013422	-318.0989597315437	-304.5384832214765	-313.7166543624168	-310.71190939597267	-319.0198959731539	-317.7793624161065	-970.70374161074	-224.22060067114103	-696.195281879194	-277.8455201342283	-609.0469731543619	-304.50660738255056	-563.539587248323	-0.42128523489932795	-0.4633758389261745	0.1239630872483215	-0.2344194630872483	0.02683892617449679	-0.2645402684563759	-0.023714765100670943	-38.53759731543622	-26.185439597315455	-32.8673422818792	-25.21590604026849	-31.972087248322172	-26.214832214765114
Cpd2471	-1	-1.971011235955057	1.4542584269662897	0.4663370786516854	0.9812584269662924	0.4745168539325846	0.951303370786516	0.3559662921348319	115.46355056179777	106.35017977528088	114.23158426966287	105.99337078651683	111.79632584269669	105.455404494382	108.70979775280891	6.845056179775278	11.508775280898881	10.5808202247191	10.929325842696626	10.975303370786518	10.79901123595506	10.800674157303382	606.1470449438203	588.6040898876404	590.6325955056179	589.2081348314606	588.6171573033706	591.1881348314613	590.6212022471911	-94.43562921348257	-168.16556179775273	-72.90465168539288	-160.9210786516854	-98.63731460674181	-153.42438202247186	-123.60034831460659	-1.1516292134831465	0.10137078651685393	-0.5908764044943822	-0.01889887640449439	-0.4724606741573034	-0.1163707865168539	-0.4186853932584269	24.869280898876447	5.816561797752812	22.671382022471924	4.888044943820227	17.271876404494364	4.146235955056183
Cpd0004	1	-9.140682481751817	-2.5154270072992704	-6.2037153284671565	-2.306521897810221	-4.282540145985402	-1.9282737226277356	-3.0545401459853987	-82.6096094890512	-78.86213503649648	-82.2183832116788	-79.08106569343074	-80.96637226277366	-79.20790510948906	-80.18963503649631	-23.490098540145983	-16.445562043795587	-18.92249270072993	-17.121835766423338	-17.817109489051106	-17.16709854014597	-17.500434306569346	-724.5079379562038	-747.8434708029198	-736.3838284671547	-759.7832408759134	-758.9567189781018	-773.435770072992	-772.5589635036496	-349.586872262776	5.925343065693539	-320.58451094890586	9.88744890510958	-246.30758029197057	-17.474047445255618	-190.05072262773731	-1.8035255474452558	0.8652372262773731	-1.0514635036496345	0.428733576642336	-0.7602445255474456	0.1510547445255474	-0.5718649635036489	-28.5856751824818	-18.424751824817527	-26.742054744525536	-19.78034671532847	-24.1104416058394	-20.371967153284707
Cpd3428	1	2.110624242424233	0.21523030303030355	1.006678787878788	1.1753393939393917	1.0855272727272718	1.2356060606060613	1.067545454545452	61.878527272727325	52.804696969697005	60.01776969696965	53.67374545454544	57.59680606060601	53.33254545454543	56.05178787878782	5.801745454545448	5.7902727272727414	6.16404242424241	6.9208969696969564	6.290612121212129	7.139715151515142	6.295054545454565	324.42213333333257	344.447333333334	332.34952121212064	336.8971878787874	333.9878969696972	334.10002424242407	334.57676363636415	-842.2426606060608	-169.70643030303032	-530.2819090909089	-221.5818	-456.7126787878789	-247.67418181818175	-421.2180242424242	-0.820727272727273	0.4266606060606061	-0.6104909090909089	0.1715818181818181	-0.4387878787878786	-0.0745090909090909	-0.3789393939393939	5.825921212121187	-9.798127272727292	2.6126303030302864	-7.959799999999981	-2.0273030303029955	-8.712527272727264
Cpd3344	1	-4.1593757575757655	1.1422303030303032	-2.283321212121211	0.39433939393939177	-1.557472727272729	-0.16639393939393887	-1.1484545454545474	1.0055272727273348	2.225696969696997	3.8527696969696588	2.0877454545454555	4.675806060605994	1.9825454545454304	4.441787878787835	-11.148254545454552	-4.3367272727272566	-6.489957575757586	-4.81410303030304	-5.5213878787878725	-4.851284848484855	-5.199945454545438	-206.91686666666737	-235.05266666666603	-223.16447878787937	-235.4758121212124	-231.56310303030273	-235.95297575757579	-233.34723636363609	-176.2236606060608	-169.70643030303032	53.34409090909082	-202.8498	52.16132121212104	-205.13518181818176	4.887975757575873	-0.9927272727272728	0.2966606060606061	-0.5794909090909091	0.2645818181818181	-0.2897878787878786	0.20049090909090908	-0.1179393939393939	-9.530078787878807	-9.078127272727293	-2.761369696969723	-9.757799999999982	-1.3493030303029985	-10.00352727272726
Cpd1618	1	5.044541176470586	3.3212941176470587	3.4982588235294108	3.12075294117647	3.977835294117648	2.9657411764705888	3.414482352941178	27.882352941176432	29.035023529411692	26.544705882352986	28.23264705882357	27.234305882352967	28.200152941176466	27.804247058823567	-5.6792588235294055	-1.3436823529411654	-2.91724705882353	-1.8639058823529415	-2.3386352941176405	-1.9555294117646904	-2.0838588235294218	190.06999999999996	197.84990588235283	203.28712941176516	206.31577647058842	203.6573411764708	210.14008235294116	208.35958823529427	-593.9039058823523	-191.31957647058812	-498.3095294117645	-232.897023529412	-484.60831764705915	-243.33124705882355	-467.8037882352942	-0.6354470588235293	-0.03841176470588236	-0.4536	-0.0491411764705882	-0.3191647058823531	-0.0238470588235294	-0.23078823529411754	-11.235541176470614	-6.498670588235285	-13.102976470588233	-9.77202352941176	-11.751235294117663	-10.122800000000003
Cpd2364	-1	2.681988764044944	-5.362741573033711	0.467337078651684	-4.433741573033707	-0.4734831460674158	-3.0536966292134844	-0.1790337078651678	-23.22344943820225	-20.442820224719128	-23.241415730337142	-22.702629213483178	-23.086674157303328	-23.02659550561799	-22.817202247191066	3.61205617977528	8.973775280898877	5.546820224719101	7.856325842696627	5.603303370786519	6.626011235955057	5.020674157303379	-121.41095505617977	-117.4659101123597	-107.85240449438196	-114.16586516853931	-112.91384269662943	-119.64586516853876	-118.62979775280884	814.3093707865172	462.70543820224725	530.303348314607	354.7439213483146	401.08868539325806	285.7156179775281	335.45465168539334	-1.2366292134831465	-0.0656292134831461	-0.6238764044943822	-0.1748988764044944	-0.4934606741573033	-0.2373707865168539	-0.4326853932584269	-27.886719101123557	-17.187438202247186	-25.951617977528077	-22.84195505617977	-25.021123595505628	-24.33376404494382
Cpd3104	-1	4.841174496644308	3.3021812080536925	2.3086543624161084	-2.5886778523489955	-0.3736744966442953	-3.877416107382549	-1.2696879194630852	-66.36246979865777	-55.270107382550314	-64.35016442953018	-58.38254026845644	-63.43591610738254	-59.38628859060404	-62.80381208053685	5.125355704698016	-0.06764765100669834	5.815228187919463	2.002593959731538	6.00300671140938	3.0038590604026787	6.16705704697986	194.6639697986577	220.53504026845638	178.20651677852345	193.9813456375832	192.93509060402718	190.23510402684624	195.52663758389357	2088.1242583892604	415.869399328859	1721.4967181208062	396.5784798657717	1592.3130268456382	442.54539261744935	1538.6234127516766	-0.7142852348993279	2.3826241610738257	-0.7950369127516785	1.0265805369127516	-0.8061610738255032	0.5414597315436241	-0.7337147651006709	-51.11559731543622	-20.72043959731545	-46.2423422818792	-30.733906040268486	-44.49308724832217	-33.98683221476512
Cpd2006	1	0.2286148409893993	-0.4990706713780924	-1.8560565371024758	-0.659901060070671	-1.5838339222614826	-0.9651484098939926	-1.3703533568904611	70.02608127208487	55.76137102473504	66.1897879858657	57.660162544169616	64.2829045936396	57.895625441696154	62.82491166077753	14.011833922261488	7.998127208480568	10.426459363957598	8.627060070671394	9.240731448763238	8.86828621908126	8.980466431095405	274.39659010600707	285.63815194346444	279.95730742049386	281.38745583038866	287.5373286219078	291.97937809187283	297.81129681978786	-321.00015194346224	-143.3292862190813	-212.5845300353349	-156.94772438162545	-171.6700000000002	-168.28950530035348	-155.7251448763255	0.4994840989399303	-0.4679752650176677	-0.3833286219081267	-0.215791519434629	-0.46435689045936396	-0.25801766784452296	-0.4381802120141344	62.43719081272084	29.367378091872798	55.91861837455833	34.66377385159007	53.05151590106005	36.28836395759718
Cpd3050	-1	-0.8548255033556931	-0.1358187919463072	-0.33634563758389197	-0.5376778523489953	-0.4296744966442949	-0.1724161073825492	-0.4366879194630853	-27.71446979865776	-24.85610738255033	-26.02116442953019	-24.62254026845645	-25.593916107382555	-24.649288590604034	-25.76081208053685	-13.422644295301984	-8.921647651006698	-10.124771812080539	-9.263406040268462	-9.50999328859062	-9.24714093959732	-9.350942953020141	-254.95303020134213	-261.52495973154373	-258.4074832214766	-257.9906543624168	-258.24490939597274	-259.0668959731538	-256.90836241610646	-666.0947416107401	-224.22060067114103	-374.11228187919403	-261.60152013422834	-314.5119731543619	-276.20160738255055	-315.6775872483229	-0.950285234899328	0.6986241610738254	-0.4690369127516786	0.1735805369127517	-0.3651610738255032	0.034459731543624084	-0.30771476510067103	-24.856597315436225	-17.456439597315455	-21.2773422818792	-18.66590604026849	-20.740087248322162	-19.29983221476511
Cpd0055	1	4.645317518248183	1.3295729927007294	3.213284671532844	1.6734781021897789	2.912459854014597	1.8837262773722645	2.9024598540146016	-1.0966094890511613	3.5768649635035104	0.1756167883212072	3.722934306569272	0.5006277372263526	2.7900948905109435	0.5393649635036866	-3.777098540145985	-1.2035620437955856	-1.6314927007299325	-1.780835766423337	-2.395109489051105	-2.0560985401459746	-2.5894343065693453	36.254062043796246	30.761529197080225	47.12517153284546	48.03175912408665	57.27628102189829	53.44722992700793	59.1100364963504	-710.5768722627762	-135.22065693430648	-508.60751094890577	-156.7645510948904	-426.81558029197055	-163.38204744525564	-382.97172262773734	-1.0055255474452562	0.6472372262773731	-0.3764635036496343	0.539733576642336	-0.1562445255474456	0.25205474452554744	-0.033864963503649086	-18.600675182481798	-9.739751824817525	-15.38505474452554	-8.679346715328471	-15.209441605839404	-10.371967153284707
Cpd1903	1	-0.2333851590106004	2.370929328621908	0.21794346289752475	2.4250989399293292	0.9991660777385176	2.0568515901060067	1.037646643109539	10.672081272084851	12.957371024735039	10.406787985865721	13.077162544169624	11.228904593639584	13.236625441696134	11.698911660777496	4.731833922261488	1.1971272084805733	1.3704593639575933	1.6690600706713958	1.0957314487632388	1.88928621908126	1.3084664310954075	153.33459010600725	147.43615194346418	154.84430742049403	146.35245583038886	157.35632862190778	155.4943780918729	167.0712968197877	-635.7331519434622	-127.66228621908128	-386.98853003533486	-123.03972438162546	-319.1890000000002	-120.79850530035351	-288.01914487632547	0.5074840989399303	0.4290247349823321	-0.08832862190812674	0.334208480565371	-0.10735689045936404	0.23798233215547704	-0.06818021201413432	3.082190812720853	5.527378091872798	0.4096183745583204	5.798773851590076	1.5995159010600446	6.10736395759718
Cpd0612	-1	-2.7766824817518185	-1.484427007299271	-3.5587153284671564	-0.6165218978102209	-3.076540145985402	-0.8892737226277356	-2.327540145985399	-20.884609489051186	-17.872135036496488	-21.0243832116788	-18.05506569343072	-20.473372262773648	-18.66290510948906	-20.41063503649632	0.29590145985401506	-2.8595620437955844	-2.5294927007299286	-1.6228357664233393	-2.478109489051107	-1.9700985401459723	-2.4954343065693467	-164.51093795620375	-162.61147080291985	-166.8408284671547	-184.4482408759134	-178.78671897810182	-190.4707700729921	-183.4489635036496	-565.8558722627763	-110.29965693430648	-366.1275109489058	-64.58055109489041	-298.4815802919705	-59.599047445255614	-261.2017226277373	0.03147445255474368	1.4332372262773732	-0.3234635036496344	0.901733576642336	-0.21524452554744566	0.4770547445255474	-0.13386496350364907	0.6273248175182076	4.754248175182475	-0.8520547445255389	4.384653284671529	-0.3214416058394036	2.866032846715292
Cpd2866	1	2.826174496644308	1.9851812080536928	1.4506543624161083	2.6653221476510045	1.4203255033557047	2.7055838926174505	1.4103120805369147	-16.557469798657767	-12.099107382550331	-14.791164429530197	-12.024540268456436	-14.416916107382548	-12.664288590604029	-14.670812080536846	-4.4836442953019855	-4.367647651006699	-3.7317718120805417	-4.689406040268461	-4.852993288590621	-4.867140939597321	-5.119942953020138	-93.5610302013422	-104.76495973154373	-81.95548322147647	-85.52565436241684	-68.83690939597273	-75.68989597315384	-63.680362416106384	-885.51174161074	-224.22060067114103	-641.840281879194	-277.87252013422835	-549.9859731543619	-303.90460738255064	-515.9215872483229	-0.397285234899328	-0.1833758389261746	-0.1160369127516786	0.03358053691275165	-0.05116107382550317	0.011459731543624093	-0.03771476510067096	-26.704597315436224	-16.767439597315462	-22.9003422818792	-16.339906040268495	-22.323087248322167	-17.79583221476512
Cpd0067	1	3.258317518248181	1.908572992700729	2.6552846715328444	0.6344781021897794	1.9724598540145972	-0.17427372262773533	1.1404598540146011	29.964390510948814	28.414864963503533	29.55661678832118	30.88393430656927	30.23362773722633	31.91909489051093	30.60736496350367	8.069901459854016	4.2644379562044135	5.162507299270072	5.142164233576661	5.039890510948894	5.572901459854023	5.222565693430653	345.40806204379624	376.5425291970804	352.4251715328454	371.0987591240866	365.2982810218981	377.7072299270079	379.1610364963505	-472.6138722627761	-108.52265693430648	-315.82451094890587	-92.0105510948904	-261.15358029197057	-90.91304744525559	-235.1387226277374	-0.2105255474452561	0.6282372262773731	-0.7564635036496343	0.16273357664233604	-0.5812445255474457	-0.12694525547445254	-0.442864963503649	12.460324817518206	4.9462481751824745	9.576945255474456	11.487653284671529	10.792558394160606	14.173032846715287
Cpd2222	-1	4.9156148409894005	-0.365070671378092	3.0319434628975235	-0.6129010600706706	1.691166077738517	0.08485159010600762	1.5386466431095394	-33.00291872791513	-32.29462897526494	-31.30621201413429	-32.995837455830376	-30.63809540636041	-33.73137455830384	-30.175088339222484	-10.440166077738509	-2.025872791519429	-5.554540636042403	-2.559939929328604	-4.334268551236761	-2.919713780918737	-4.177533568904597	-703.8844098939927	-718.1018480565357	-710.6666925795059	-722.734544169611	-719.8926713780922	-728.1516219081273	-726.4167031802123	-217.64615194346229	254.55971378091868	-10.517530035334973	172.91227561837448	50.6629999999999	125.90849469964657	85.03585512367455	-1.1455159010600695	1.3530247349823323	-0.5383286219081267	0.7122084805653709	-0.320356890459364	0.389982332155477	-0.1951802120141344	0.1291908127208501	4.746378091872792	6.616618374558313	1.2307738515900724	8.468515901060051	-1.2566360424028318
Cpd1704	1	-2.1293851590105994	0.6179293286219081	-0.05305653710247515	0.6100989399293293	0.05416607773851734	0.7998515901060075	0.19764664310953872	-33.11391872791513	-24.90662897526495	-30.558212014134302	-25.650837455830388	-29.757095406360413	-26.420374558303852	-29.507088339222477	-16.189166077738513	-8.794872791519428	-11.826540636042402	-9.501939929328604	-10.96426855123676	-9.66771378091874	-10.631533568904594	-161.6794098939929	-190.66384805653567	-175.101692579506	-188.4195441696112	-175.21367137809216	-185.76462190812717	-175.29070318021232	-860.8451519434623	-170.0272862190813	-580.473530035335	-213.34372438162544	-497.9110000000002	-237.0245053003535	-460.2241448763255	-1.1495159010600695	1.4460247349823323	-0.5093286219081268	0.7452084805653709	-0.324356890459364	0.4179823321554771	-0.22118021201413435	-47.20580918727914	-24.884621908127205	-40.06338162544168	-28.740226148409928	-38.53348409893995	-31.198636042402825
Cpd1102	-1	2.914417777777775	1.0155288888888898	0.5207066666666664	-0.3890311111111125	-1.022537777777778	-0.4101644444444448	-1.1009955555555528	102.55956	96.17306666666651	101.77732000000016	96.9055066666666	101.70431999999997	97.88740000000007	102.0006977777778	16.642306666666652	24.64587111111114	19.250346666666704	22.78736000000001	19.833408888888897	22.024960000000018	19.955813333333328	1168.0695777777782	1200.8396266666662	1160.984955555556	1223.4725599999995	1189.400226666666	1232.5789333333325	1204.9256933333338	1242.1437422222211	755.8744711111113	1024.3706977777783	721.8817244444444	942.172644444445	769.1477644444443	893.7786088888886	0.11618666666666633	0.09689777777777776	-0.08554222222222213	0.09725777777777776	0.0041333333333329345	0.15232000000000007	0.08242222222222234	72.37638666666669	47.7580933333333	68.6903644444445	52.03273333333332	67.82867111111109	55.81176888888889
Cpd2715	1	1.5191744966443077	-2.8368187919463077	0.5336543624161081	-3.975677852348995	0.4163255033557043	-3.720416107382549	0.9533120805369149	-55.12246979865778	-51.13610738255034	-54.92116442953018	-53.774540268456434	-54.612916107382546	-54.11428859060402	-54.08481208053685	0.4833557046980133	4.5163523489933	3.4172281879194597	5.062593959731533	4.662006711409378	5.227859060402679	5.041057046979862	-413.5230302013422	-416.6689597315437	-417.8714832214765	-418.12865436241685	-421.16390939597267	-425.2008959731538	-429.09536241610647	1099.99925838926	517.0033993288589	1070.6107181208058	545.4434798657717	1130.061026845638	582.6873926174493	1165.6704127516768	-0.9732852348993281	0.6856241610738254	-0.43503691275167855	0.19358053691275168	-0.28616107382550315	0.0204597315436241	-0.19771476510067093	-24.856597315436225	-12.182439597315456	-22.968342281879202	-19.187906040268487	-21.706087248322174	-20.347832214765123
Cpd1430	-1	4.21258024691358	1.5547530864197519	3.736395061728397	0.4253703703703704	2.7237777777777783	-0.3285925925925932	1.4992839506172824	8.416246913580267	8.331506172839541	8.551456790123384	10.577629629629714	9.090641975308642	11.411370370370376	9.343987654320898	6.976913580246907	1.3042592592592754	2.766888888888893	2.6046172839506165	2.4202469135802542	3.039777777777772	2.6192839506172945	186.54946913580196	215.9381358024691	198.37432098765453	215.36201234567918	215.40486419753097	226.14938271604981	231.21345679012347	-627.3919629629622	-154.09039506172832	-414.7316172839505	-160.83830864197526	-370.4876543209877	-166.80900000000003	-358.43737037037056	0.3667283950617286	-0.13700000000000007	-0.3461481481481482	-0.3457901234567901	-0.3588518518518519	-0.43133333333333335	-0.3542716049382717	0.1775308641975073	-2.197555555555546	-1.5168641975308503	3.4797530864197768	-0.4630740740740791	5.4520987654320825
Cpd3418	1	-1.3023757575757653	0.6992303030303031	-1.3273212121212117	0.6303393939393915	-0.4294727272727288	0.6376060606060614	-0.1464545454545476	37.89152727272736	39.528696969697	37.30876969696965	40.182745454545454	37.602806060606014	39.86754545454546	37.74278787878785	8.86274545454544	5.617272727272741	5.725042424242417	6.3558969696969605	5.273612121212125	6.367715151515143	5.45005454545456	412.5781333333328	409.9303333333342	412.30752121212066	402.6111878787874	409.8928969696972	404.3990242424241	411.939763636364	-606.6326606060608	-127.34143030303028	-398.291909090909	-123.6338	-325.6856787878789	-123.99018181818178	-287.6040242424242	0.423272727272727	0.6456606060606059	-0.1304909090909091	0.4675818181818181	-0.20778787878787866	0.2484909090909091	-0.19893939393939392	7.848921212121197	8.048872727272709	3.467630303030276	9.437200000000018	3.5236969696969913	8.771472727272737
Cpd1202	-1	-5.269582222222227	-0.5774711111111102	-3.028293333333333	-0.16803111111111235	-1.3135377777777777	0.25183555555555515	-0.5569955555555532	55.79455999999999	55.6490666666665	56.16532000000015	56.605506666666635	56.08831999999993	56.514400000000045	55.941697777777854	-2.3766933333333387	3.119871111111141	1.1313466666667082	2.657360000000008	1.7664088888889005	2.5389600000000314	1.9678133333333283	446.3035777777782	436.0626266666664	431.7869555555557	417.09855999999945	420.37222666666617	410.64193333333236	414.58369333333366	-424.58725777777903	-152.53552888888888	-370.50430222222184	-94.4962755555556	-351.11635555555483	-110.88223555555572	-343.7983911111116	-0.6058133333333338	0.05389777777777778	-0.2975422222222221	0.06725777777777775	-0.1348666666666671	0.07732000000000007	-0.0595777777777777	-0.0906133333333088	-1.2089066666666852	0.12536444444450012	0.5327333333333257	-0.5133288888888927	0.0477688888888892
Cpd2128	-1	-3.2923851590106	-2.203070671378092	-3.3130565371024754	-1.7879010600706708	-2.663833922261482	-1.7731484098939925	-2.1933533568904613	2.36408127208486	-2.545628975264947	-0.6732120141342932	-0.9788374558303872	-0.23809540636040086	-1.18437455830383	0.0059116607775138155	38.40583392226149	14.139127208480573	21.9684593639576	21.124060070671394	20.23673144876324	20.896286219081254	20.05346643109541	1118.2925901060069	1254.5781519434645	1182.510307420494	1175.769455830389	1178.646328621908	1172.6853780918727	1179.066296819788	-331.93315194346235	587.8077137809187	-72.208530035335	452.72827561837454	-16.847000000000207	355.99349469964653	-12.620144876325526	1.5984840989399298	-0.3029752650176677	-0.3233286219081267	0.05820848056537103	-0.5233568904593641	-0.14701766784452294	-0.5211802120141343	27.13319081272085	8.241378091872798	16.157618374558325	13.443773851590073	16.587515901060033	13.031363957597172
Cpd0138	1	0.9023175182481841	2.7745729927007297	1.4902846715328435	1.1754781021897789	1.3294598540145983	0.041726277372264864	0.10845985401460112	-26.81260948905117	-23.121135036496486	-24.717383211678797	-21.95006569343072	-22.66837226277364	-20.581905109489053	-21.22963503649632	-7.886098540145983	-5.856562043795584	-6.517492700729933	-5.681835766423338	-6.034109489051107	-5.471098540145974	-5.665434306569345	-261.1729379562038	-264.72147080291984	-264.28982846715456	-263.9202408759133	-263.39671897810183	-260.25977007299196	-258.1729635036495	-309.7538722627761	30.93134306569354	-283.57451094890587	157.9764489051096	-192.74558029197047	180.11095255474442	-118.15172262773736	-0.30252554744525595	1.021237226277373	0.03953649635036571	0.8037335766423361	0.41675547445255423	0.8930547445255475	0.6121350364963509	-5.300675182481797	-0.31575182481752506	-0.2600547445255401	4.446653284671527	4.673558394160602	8.967032846715291
Cpd1443	-1	0.6885802469135811	5.719753086419753	3.315395061728396	5.78737037037037	4.50677777777778	5.797407407407406	4.863283950617283	-63.81775308641973	-56.36549382716047	-61.305543209876596	-56.98637037037028	-59.91535802469132	-57.09162962962962	-58.92501234567909	-12.230086419753096	-9.838740740740725	-10.86911111111111	-9.996382716049382	-10.196753086419749	-9.856222222222225	-9.842716049382704	-460.61253086419816	-492.37086419753115	-479.0806790123455	-504.6299876543209	-495.83513580246887	-510.1536172839502	-501.40254320987646	-310.45696296296217	-112.4783950617283	-446.1016172839505	-97.93330864197527	-368.0556543209876	-105.35000000000002	-312.18937037037057	-1.0062716049382714	0.269	-0.43114814814814817	0.16420987654320987	-0.3138518518518518	0.10466666666666666	-0.2482716049382717	-52.70246913580249	-32.23955555555555	-45.77686419753084	-35.113246913580234	-42.813074074074095	-35.889901234567915
Cpd1599	1	1.0635411764705882	5.772294117647059	1.8012588235294098	4.320752941176469	1.944835294117648	3.178741176470588	1.6344823529411778	-58.3076470588236	-51.657976470588295	-55.66529411764701	-51.428352941176435	-53.50069411764703	-50.917847058823526	-52.09975294117643	-12.773258823529403	-10.776682352941162	-10.496247058823528	-11.117905882352943	-9.97463529411764	-11.041529411764694	-9.67085882352942	-369.37	-394.3150941176471	-376.30887058823504	-390.0152235294117	-380.6436588235292	-388.3759176470589	-381.8784117647057	-278.49390588235235	-233.6845764705881	-201.01752941176446	-271.12602352941195	-150.25131764705918	-294.92624705882355	-121.41578823529413	-0.6934470588235293	0.3645882352941177	-0.2066	0.34085882352941177	-0.06216470588235306	0.3421529411764706	0.02121176470588243	-45.5595411764706	-28.046670588235283	-38.70997647058824	-28.58802352941176	-33.92823529411767	-27.99880000000001
Cpd0680	-1	-5.214682481751816	-2.4334270072992705	-3.6397153284671564	-2.072521897810221	-3.105540145985402	-1.6252737226277354	-2.3985401459853986	145.82839051094885	121.26086496350351	143.22261678832118	120.4629343065693	137.6926277372263	121.04209489051095	132.06936496350372	17.597901459854015	22.056437956204423	20.976507299270068	20.654164233576655	20.947890510948888	20.558901459854027	20.448565693430652	641.3150620437964	648.2625291970802	627.9161715328454	665.4377591240866	650.2052810218983	682.9662299270079	671.0670364963506	1015.4371277372238	424.2123430656935	864.1734890510941	417.37344890510946	778.2684197080295	464.7209525547443	714.8312773722628	-0.972525547445256	0.8882372262773731	-0.8124635036496344	0.542733576642336	-0.5992445255474457	0.24005474452554745	-0.449864963503649	121.6683248175182	61.920248175182465	117.6149452554745	61.84265328467153	106.7725583941606	66.35703284671527
Cpd1115	-1	0.6144177777777742	-1.69947111111111	-0.3862933333333336	-1.0130311111111123	-1.1395377777777775	-0.20716444444444493	-0.8349955555555528	55.51356000000001	58.283066666666485	55.0913200000002	56.76950666666664	54.69231999999993	55.450400000000094	54.197697777777826	4.696306666666658	5.569871111111142	4.468346666666708	5.334360000000006	4.320408888888903	4.981960000000028	4.2788133333333285	326.63357777777816	310.35562666666624	331.7599555555558	320.93555999999967	332.803226666666	324.41693333333234	332.7236933333338	-585.0432577777789	-117.73052888888887	-349.97730222222174	-133.5122755555556	-337.0883555555548	-154.88023555555569	-341.87939111111166	-0.0228133333333338	-0.025102222222222227	-0.0995422222222222	0.0002577777777777596	-0.1538666666666671	-0.013679999999999942	-0.1605777777777777	19.13638666666669	21.848093333333306	17.7903644444445	19.111733333333326	15.9466711111111	16.23376888888889
Cpd2554	1	-9.064825503355694	-3.2078187919463077	-6.042345637583892	-2.436677852348996	-4.141674496644296	-1.9834161073825491	-3.1936879194630854	-32.581469798657764	-31.77810738255032	-33.672164429530184	-32.48454026845643	-33.817916107382544	-32.59128859060404	-34.023812080536864	0.2293557046980155	-5.669647651006695	-4.1877718120805385	-5.0804060402684605	-5.073993288590621	-5.168140939597318	-5.316942953020142	-29.81103020134219	-30.89795973154378	-23.20048322147648	-32.94965436241671	-28.534909395972704	-36.44889597315387	-32.36236241610652	-405.7967416107401	-168.83660067114099	-311.787281879194	-245.00452013422836	-359.1919731543619	-242.99460738255056	-407.1805872483229	0.11171476510067202	-0.15337583892617462	-0.5510369127516785	-0.11141946308724834	-0.5801610738255032	-0.18654026845637592	-0.5337147651006711	-16.71859731543622	-15.854439597315462	-21.096342281879203	-17.83790604026849	-21.735087248322166	-18.13983221476511
Cpd3335	1	-2.6763757575757663	-2.179769696969697	-2.3983212121212114	-0.7296606060606086	-1.938472727272729	-0.1903939393939389	-1.2214545454545471	1.0055272727273348	3.3606969696969884	3.1707696969696717	2.6117454545454564	3.3548060606060237	2.155545454545461	2.888787878787838	-11.148254545454552	-4.170727272727259	-6.59095757575759	-4.738103030303037	-5.714387878787875	-4.826284848484857	-5.424945454545437	-177.99486666666726	-198.4806666666659	-191.12747878787928	-203.08481212121242	-199.05210303030282	-206.24297575757575	-202.29123636363602	-176.2236606060608	-169.70643030303032	73.22909090909081	-202.8498	68.89332121212101	-205.1461818181818	14.170975757575777	-0.9927272727272728	0.2736606060606061	-0.5644909090909089	0.3135818181818181	-0.33278787878787863	0.2524909090909091	-0.1889393939393939	-9.530078787878807	-6.8851272727272885	-3.7943696969697167	-8.649799999999985	-3.885303030303	-9.603527272727264
Cpd2980	-1	3.1991744966443068	2.5191812080536935	2.4846543624161073	1.6583221476510048	2.144325503355705	0.9225838926174506	1.4793120805369149	-27.77346979865777	-26.11410738255033	-26.559164429530174	-24.85254026845644	-25.04791610738255	-24.860288590604032	-23.794812080536857	14.295355704698016	0.2683523489933073	7.333228187919463	4.906593959731534	7.629006711409378	5.106859060402684	8.195057046979858	74.29396979865783	115.99004026845627	87.1565167785235	92.6163456375832	82.20709060402714	93.30110402684623	80.90763758389345	-330.61374161073996	-224.22060067114103	-207.75628187919403	-278.2345201342283	-228.84997315436192	-306.25860738255057	-218.9095872483229	0.16171476510067204	0.2706241610738254	0.22496308724832148	0.3065805369127516	0.2828389261744968	0.18945973154362408	0.3042852348993291	-18.566597315436226	-16.79743959731546	-16.450342281879202	-13.565906040268494	-13.805087248322167	-14.011832214765114
Cpd2478	1	-1.5698255033556932	-4.582818791946307	-1.777345637583892	-2.684677852348995	-1.3356744966442948	-1.7694161073825494	-0.7696879194630855	-68.28146979865777	-67.35710738255031	-66.25316442953019	-67.88554026845644	-65.47391610738254	-68.36828859060402	-64.79981208053685	-7.643644295301986	-2.5256476510066967	-5.223771812080539	-2.863406040268462	-4.327993288590623	-2.8901409395973237	-4.135942953020141	-658.4770302013421	-671.5229597315438	-665.8844832214766	-676.3526543624167	-678.5019093959728	-684.5308959731539	-688.6973624161064	276.4232583892599	329.9463993288589	426.16371812080604	298.7414798657717	518.7880268456382	271.0473926174495	580.3204127516773	-0.9732852348993281	0.07862416107382539	-0.5150369127516785	0.21258053691275167	-0.3821610738255031	0.17545973154362413	-0.3097147651006709	-24.856597315436225	-19.60943959731545	-17.830342281879197	-20.672906040268487	-15.214087248322173	-21.81283221476512
Cpd0619	-1	0.2043175182481836	-2.2754270072992706	-2.048715328467156	-0.6645218978102211	-1.9195401459854018	-0.07427372262773567	-1.1985401459853984	71.5243905109488	67.38486496350353	71.01161678832119	68.38993430656927	71.32162773722631	68.61609489051094	71.61136496350369	13.113901459854018	16.226437956204418	14.574507299270069	15.243164233576666	14.434890510948893	14.877901459854026	14.106565693430655	539.8150620437964	548.4915291970801	533.2381715328453	556.6067591240866	542.4642810218979	563.907229927008	552.4720364963506	805.0111277372238	479.59634306569353	715.1164890510942	521.9384489051097	701.2764197080295	549.2819525547443	696.9012773722627	0.04247445255474402	0.1202372262773731	-0.3304635036496343	0.535733576642336	-0.046244525547445625	0.5570547445255474	0.16313503649635086	53.86732481751822	35.709248175182466	51.78894525547446	40.20465328467153	51.3465583941606	41.24303284671529
Cpd2712	1	1.5191744966443077	-2.8368187919463077	0.5336543624161081	-3.975677852348995	0.4163255033557043	-3.720416107382549	0.9533120805369149	-55.12246979865778	-51.13610738255034	-54.92116442953018	-53.774540268456434	-54.612916107382546	-54.11428859060402	-54.08481208053685	0.4833557046980133	4.5163523489933	3.4172281879194597	5.062593959731533	4.662006711409378	5.227859060402679	5.041057046979862	-413.5230302013422	-416.6689597315437	-417.8714832214765	-418.12865436241685	-421.16390939597267	-425.2008959731538	-429.09536241610647	1099.99925838926	517.0033993288589	1070.6107181208058	545.4434798657717	1130.061026845638	582.6873926174493	1165.6704127516768	-0.9732852348993281	0.6856241610738254	-0.43503691275167855	0.19358053691275168	-0.28616107382550315	0.0204597315436241	-0.19771476510067093	-24.856597315436225	-12.182439597315456	-22.968342281879202	-19.187906040268487	-21.706087248322174	-20.347832214765123
Cpd2668	1	1.2771744966443066	6.288181208053692	1.7746543624161075	4.561322147651005	2.0663255033557046	3.7835838926174503	2.1563120805369143	-7.035469798657773	-2.0611073825503183	-4.5431644295301785	-1.0365402684564344	-3.3079161073825385	-0.9712885906040184	-2.663812080536843	-10.196644295301985	-5.391647651006694	-6.796771812080539	-5.629406040268461	-6.062993288590622	-5.6001409395973205	-5.785942953020142	-13.785030201342124	-29.200959731543666	-12.155483221476517	-28.24665436241673	-16.326909395972734	-27.234895973153925	-17.714362416106496	-885.51174161074	-224.22060067114103	-667.010281879194	-239.30652013422832	-584.2959731543621	-265.5656073825506	-530.8135872483228	-0.951285234899328	0.6746241610738254	0.034963087248321416	0.5205805369127516	0.07383892617449682	0.4024597315436241	0.08028523489932897	-36.689597315436224	-23.669439597315453	-30.346342281879203	-22.265906040268494	-28.158087248322172	-22.759832214765115
Cpd0175	1	-1.2486824817518176	2.513572992700729	-0.954715328467156	2.3554781021897786	0.035459854014598065	1.9787262773722645	0.4714598540146016	27.372390510948804	28.701864963503514	26.38061678832122	28.84493430656929	27.276627737226327	29.064094890510923	27.832364963503665	7.6559014598540145	4.2654379562044165	4.713507299270066	4.710164233576663	4.630890510948892	4.971901459854023	4.7655656934306565	319.16706204379625	318.57552919708013	317.5701715328454	308.8787591240866	314.3332810218982	311.7182299270081	320.3180364963504	-570.6568722627761	-92.8556569343065	-361.1515109489058	-72.0795510948904	-279.03058029197047	-67.40304744525561	-231.69472262773732	0.07347445255474394	1.0962372262773732	-0.5144635036496343	0.7057335766423359	-0.4242445255474456	0.4180547445255474	-0.296864963503649	9.868324817518207	9.154248175182476	5.344945255474457	9.467653284671536	6.5155583941606	9.962032846715296
Cpd1564	1	-1.7494588235294124	-2.226705882352941	-3.1597411764705905	-1.6292470588235302	-1.824164705882352	-1.1492588235294117	-1.287517647058822	57.74135294117642	45.816023529411716	56.582705882353004	45.76964705882357	54.83330588235299	45.95715294117648	53.3932470588236	19.2857411764706	14.589317647058834	14.418752941176466	14.711094117647056	13.201364705882359	14.357470588235307	12.79314117647058	605.192	641.4809058823529	611.679129411765	639.4917764705882	613.2263411764707	641.8780823529413	616.6385882352943	42.398094117647595	241.67842352941196	49.48747058823551	204.320976470588	58.92968235294074	166.8867529411765	52.24821176470572	1.1995529411764705	-0.3614117647058824	0.1624	-0.16214117647058818	-0.024164705882353036	-0.1248470588235294	-0.08678823529411755	57.48445882352939	26.503329411764714	55.36802352941176	27.669976470588242	52.67976470588234	29.0802
Cpd0111	1	2.663317518248183	-2.9624270072992704	2.0722846715328425	-1.484521897810221	0.17845985401459785	-1.4032737226277354	-1.0725401459853985	81.4323905109488	61.811864963503524	76.03461678832122	62.63993430656927	68.71962773722638	63.41009489051095	64.99136496350367	14.275901459854012	12.79243795620441	14.31550729927007	10.23516423357666	12.260890510948892	10.081901459854024	11.129565693430653	571.1580620437962	594.9025291970802	600.7391715328453	660.3077591240865	672.8482810218983	698.564229927008	702.2890364963504	931.450127737224	-79.83665693430649	672.3624890510941	-133.3065510948904	382.9624197080294	-79.51404744525563	179.5652773722626	-1.6835255474452562	0.9002372262773731	-1.0614635036496345	0.5057335766423361	-0.7742445255474456	0.1960547445255474	-0.6048649635036489	50.61632481751821	12.888248175182467	40.11394525547446	16.913653284671526	27.632558394160608	19.129032846715287
Cpd0762	1	1.2044177777777743	-3.40647111111111	0.5127066666666673	-2.2100311111111117	0.8144622222222218	-0.9611644444444448	0.6120044444444472	36.68956	33.00506666666649	36.531320000000186	31.71550666666661	35.97431999999995	31.323400000000078	35.27369777777781	0.7143066666666584	8.068871111111143	3.5443466666667085	6.176360000000006	3.7784088888889014	5.358960000000033	3.7698133333333286	280.7635777777782	289.9306266666663	271.42895555555566	293.19455999999946	270.3632266666661	294.87193333333215	275.35669333333385	1026.3967422222208	360.27547111111113	575.2416977777781	169.97872444444437	416.1466444444452	118.87576444444427	302.19160888888837	3.3071866666666665	-4.1561022222222235	2.606457777777777	-2.7827422222222222	1.5621333333333332	-1.64268	0.7814222222222222	26.168386666666702	19.612093333333306	23.955364444444488	14.188733333333325	21.9526711111111	11.907768888888887
Cpd0222	1	7.908317518248182	-3.2724270072992705	7.7992846715328445	-2.346521897810221	5.720459854014599	-1.3462737226277357	3.3884598540146023	65.58439051094882	55.3738649635035	61.96161678832118	52.56493430656929	56.65162773722634	51.74009489051096	53.672364963503675	-0.7150985401459842	4.001437956204414	3.2235072992700684	2.9651642335766617	3.3018905109488905	2.8399014598540266	3.015565693430656	32.80006204379629	29.67052919708021	38.29017153284542	60.922759124086504	67.1162810218982	82.65422992700803	83.58803649635047	577.2631277372237	192.4483430656936	425.89448905109407	59.977448905109576	224.38541970802945	17.70295255474437	60.30127737226258	6.7824744525547445	-7.185762773722626	5.067536496350367	-5.006266423357665	3.119755474452554	-3.0429452554744523	1.7511350364963507	61.08532481751821	48.70924817518246	53.504945255474475	39.35265328467153	42.3165583941606	35.8170328467153
Cpd3386	1	-4.605375757575764	-1.6867696969696966	-4.518321212121212	-1.7826606060606085	-3.453472727272729	-1.6813939393939388	-2.745454545454548	29.977527272727343	18.368696969696966	25.712769696969676	17.91374545454542	22.41780606060601	18.744545454545428	20.178787878787826	15.172745454545444	4.707272727272746	7.693042424242414	5.81289696969696	6.258612121212123	6.327715151515143	6.072054545454567	164.13613333333274	182.2583333333339	177.28252121212063	173.22018787878758	171.64389696969738	167.2970242424242	168.58576363636394	-616.5626606060607	-114.3224303030303	-432.71290909090914	-171.9468	-410.14067878787887	-194.58218181818177	-400.69002424242416	0.788272727272727	0.5296606060606062	-0.498490909090909	0.14958181818181812	-0.6587878787878786	-0.1025090909090909	-0.6009393939393939	32.446921212121204	7.307872727272708	20.85863030303028	6.050200000000018	14.612696969697005	8.420472727272731
Cpd2539	1	2.581174496644307	-3.7028187919463074	1.1866543624161077	-2.0466778523489952	1.1033255033557057	-1.6784161073825494	1.1493120805369146	-0.11546979865775595	4.1928926174496715	0.9658355704698351	2.4254597315435547	1.1940838926174706	1.6807114093959683	1.5381879194631267	3.858355704698013	-0.1196476510066944	2.9192281879194617	-0.5384060402684625	2.632006711409378	0.029859060402678494	2.3600570469798607	60.60896979865777	59.823040268456346	49.10251677852341	51.351345637583115	39.4890906040273	38.98310402684615	30.92563758389349	782.2292583892603	-38.684600671141034	502.28771812080606	-57.049520134228324	466.72702684563814	-41.67460738255056	437.48041275167725	4.122714765100674	-2.3293758389261745	2.8779630872483213	-1.1274194630872485	2.0568389261744966	-0.7265402684563759	1.6392852348993292	22.09540268456378	33.05156040268455	26.017657718120798	27.995093959731516	26.85091275167782	25.598167785234885
Cpd0931	1	12.252417777777774	-4.4014711111111104	10.899706666666667	-1.7880311111111125	7.876462222222222	0.16583555555555485	4.6980044444444475	13.015560000000024	16.818066666666482	13.097320000000167	13.845506666666608	11.926319999999947	12.741400000000056	11.642697777777812	-9.01669333333334	-3.0181288888888567	-5.54665333333329	-4.024639999999991	-5.070591111111097	-4.275039999999971	-4.893186666666669	-68.68042222222186	-52.9733733333336	-60.168044444444256	-34.370440000000485	-33.86077333333401	-15.864066666667554	-15.157306666666274	476.1767422222209	142.65247111111117	316.8806977777782	-9.037275555555595	122.31364444444523	-29.792235555555692	-48.22439111111157	7.703186666666667	-8.166102222222221	5.907457777777778	-5.372742222222223	3.685133333333333	-2.95568	2.1014222222222223	9.150386666666689	24.875093333333307	8.844364444444501	14.863733333333327	5.648671111111107	10.435768888888887
Cpd2663	1	-2.0818255033556934	3.5871812080536927	1.405654362416107	4.109322147651005	2.7553255033557047	4.10458389261745	3.0123120805369137	-29.13446979865776	-24.12110738255033	-26.9131644295302	-24.48554026845643	-25.817916107382544	-24.231288590604038	-25.08881208053685	-13.611644295301984	-8.778647651006697	-10.240771812080537	-9.225406040268464	-9.53299328859062	-9.173140939597317	-9.244942953020145	-254.78803020134217	-276.0899597315437	-266.5214832214766	-282.5016543624168	-280.06290939597267	-289.8338959731538	-287.45536241610637	-691.7597416107401	-224.22060067114103	-393.961281879194	-270.9985201342284	-342.22197315436193	-290.49160738255057	-333.30658724832284	-0.7142852348993279	0.0876241610738254	-0.2740369127516785	0.19858053691275168	-0.09216107382550316	0.22145973154362408	0.016285234899329037	-39.28159731543622	-27.384439597315456	-33.4193422818792	-28.521906040268487	-31.150087248322173	-28.16183221476512
Cpd3474	-1	2.3866242424242348	4.319230303030304	3.4096787878787884	4.785339393939392	4.296527272727272	4.880606060606062	4.518545454545452	-2.2634727272726423	3.4416969696970057	-1.5022303030303306	3.3367454545454507	-0.04419393939400607	3.174545454545438	0.9857878787878462	-4.3992545454545535	-2.012727272727254	-3.6529575757575854	-1.887103030303038	-3.320387878787873	-1.9692848484848573	-2.9899454545454383	76.98313333333272	76.84533333333387	72.66452121212069	56.98018787878755	57.94189696969738	47.09302424242401	46.440763636363954	-452.9586606060608	-127.34143030303028	-396.3849090909091	-136.72879999999998	-324.2356787878789	-134.8191818181818	-276.3470242424242	-0.18572727272727274	0.6556606060606059	-0.21949090909090896	0.5265818181818179	-0.07478787878787857	0.4254909090909091	0.02806060606060612	-25.804078787878808	-12.704127272727295	-24.50336969696972	-13.28879999999998	-21.461303030303	-13.707527272727267
Cpd2824	1	-3.0818255033556934	-1.3358187919463074	-3.651345637583893	-0.4816778523489953	-2.2776744966442948	-0.2714161073825494	-1.5876879194630855	2.3375302013422186	5.24989261744966	1.2818355704698092	5.005459731543566	1.5810838926174426	4.507711409395967	1.823187919463152	48.43235570469801	7.2513523489933	20.94422818791946	8.178593959731533	15.141006711409386	7.861859060402678	11.816057046979859	390.3709697986578	401.20104026845627	394.09451677852365	390.18134563758326	388.09609060402727	383.0501040268461	383.21763758389335	-830.7847416107402	-181.85560067114102	-542.6542818791941	-203.59852013422832	-465.6679731543619	-208.13660738255055	-428.7795872483229	0.6577147651006721	0.26362416107382536	-0.14703691275167866	0.15058053691275167	-0.27616107382550314	0.03545973154362411	-0.28971476510067096	-10.068597315436223	-3.2714395973154566	-13.486342281879205	-4.059906040268494	-12.815087248322165	-4.999832214765113
Cpd2695	1	-1.4198255033556926	-0.1338187919463074	0.6406543624161074	-0.05867785234899525	1.2413255033557045	0.2035838926174507	1.4193120805369142	1.9265302013422168	4.728892617449674	1.864835570469808	6.685459731543574	2.5830838926174517	6.880711409395985	3.3641879194631485	-1.7636442953019866	-2.310647651006697	-2.329771812080537	-1.8194060402684613	-2.40099328859062	-1.7981409395973174	-2.2649429530201393	14.99096979865783	17.548040268456358	0.9805167785234516	-9.023654362416892	-8.374909395972736	-18.510895973153996	-14.131362416106525	-539.3997416107401	-181.85560067114102	-392.23928187919404	-153.91252013422832	-346.14297315436187	-151.3096073825506	-318.2445872483229	-0.007285234899327975	0.1006241610738254	-0.26903691275167857	0.039580536912751665	-0.21016107382550314	-0.01754026845637591	-0.10971476510067096	-8.220597315436223	-3.10543959731546	-9.668342281879198	0.7040939597315159	-8.687087248322165	0.9251677852348834
Cpd2218	-1	4.9156148409894005	-0.365070671378092	3.0319434628975235	-0.6129010600706706	1.691166077738517	0.08485159010600762	1.5386466431095394	-33.00291872791513	-32.29462897526494	-31.30621201413429	-32.995837455830376	-30.63809540636041	-33.73137455830384	-30.175088339222484	-10.440166077738509	-2.025872791519429	-5.554540636042403	-2.559939929328604	-4.334268551236761	-2.919713780918737	-4.177533568904597	-703.8844098939927	-718.1018480565357	-710.6666925795059	-722.734544169611	-719.8926713780922	-728.1516219081273	-726.4167031802123	-217.64615194346229	254.55971378091868	-10.517530035334973	172.91227561837448	50.6629999999999	125.90849469964657	85.03585512367455	-1.1455159010600695	1.3530247349823323	-0.5383286219081267	0.7122084805653709	-0.320356890459364	0.389982332155477	-0.1951802120141344	0.1291908127208501	4.746378091872792	6.616618374558313	1.2307738515900724	8.468515901060051	-1.2566360424028318
Cpd0534	-1	3.864317518248184	2.4435729927007293	2.6862846715328454	1.351478102189779	1.686459854014598	0.2977262773722642	0.43745985401460175	-18.461609489051174	-13.45713503649648	-16.693383211678793	-13.18406569343074	-14.43237226277364	-12.121905109489065	-12.867635036496324	-13.825098540145984	-6.549562043795586	-9.055492700729928	-7.189835766423336	-7.818109489051107	-7.086098540145973	-7.395434306569346	-307.3799379562038	-317.7274708029198	-308.8858284671545	-309.07924087591346	-307.1777189781018	-306.01577007299204	-304.4779635036496	-224.56087226277612	30.93134306569354	-180.27551094890575	207.49944890510963	-106.97958029197054	249.97095255474443	-38.402722627737376	-0.537525547445256	0.8552372262773731	0.11153649635036557	1.020733576642336	0.6377554744525543	1.1940547445255474	0.9291350364963508	-3.4526751824817907	4.516248175182477	1.2639452554744608	7.79565328467153	7.078558394160602	11.913032846715288
Cpd2514	1	3.575174496644306	-1.8468187919463075	3.505654362416108	0.5423221476510047	3.466325503355705	1.2535838926174503	3.597312080536915	-32.50146979865777	-27.416107382550337	-31.31616442953019	-28.896540268456434	-30.272916107382546	-29.185288590604035	-29.397812080536863	-14.342644295301987	-9.534647651006695	-11.126771812080538	-10.134406040268463	-10.43299328859062	-10.157140939597321	-10.131942953020145	-531.2460302013421	-553.5229597315437	-537.8254832214766	-555.1356543624166	-553.2359093959727	-564.5298959731539	-564.0073624161064	87.02625838925974	-38.684600671141034	318.98571812080587	-115.05652013422831	405.9660268456381	-149.47660738255055	457.048412751677	3.8687147651006715	-2.764375838926174	2.7899630872483208	-1.3304194630872486	2.0648389261744966	-0.7885402684563758	1.7642852348993292	2.8684026845637765	17.03256040268454	6.479657718120805	12.67909395973151	9.190912751677828	11.457167785234887
Cpd2864	1	-2.8078255033556925	-2.385818791946308	-2.855345637583892	-1.0766778523489953	-2.163674496644295	-0.2474161073825492	-1.3426879194630854	6.270530201342241	11.574892617449674	8.122835570469817	12.124459731543567	8.869083892617454	11.936711409395967	9.365187919463153	-2.1236442953019856	0.3743523489933054	-0.7917718120805404	-0.822406040268465	-0.8489932885906201	-1.0761409395973196	-0.8799429530201373	473.77796979865775	470.93504026845636	473.5425167785234	461.2763456375832	464.8050906040273	448.493104026846	451.53863758389366	-33.123741610740126	-191.739600671141	-117.388281879194	-128.1955201342283	-185.876973154362	-122.98660738255056	-216.42958724832292	-0.8562852348993281	0.20562416107382545	-0.6080369127516786	0.14158053691275166	-0.4081610738255032	0.0794597315436241	-0.30171476510067097	-30.040597315436226	-17.42243959731546	-25.6123422818792	-16.01590604026849	-24.264087248322163	-16.726832214765118
Cpd1018	1	-1.7235822222222268	3.36452888888889	1.694706666666666	3.898968888888888	2.9084622222222216	3.8708355555555554	3.0210044444444466	-31.72644	-26.915933333333516	-29.19967999999984	-27.398493333333374	-28.183680000000052	-27.097599999999947	-27.55030222222217	-15.700693333333339	-9.48012888888886	-11.886653333333292	-10.156639999999992	-11.096591111111099	-10.220039999999967	-10.783186666666673	-324.74942222222177	-348.7723733333337	-336.5510444444443	-351.3794400000004	-347.4657733333339	-355.72006666666755	-352.45030666666617	-752.1342577777789	-185.0165288888889	-409.59430222222176	-235.9022755555556	-353.95535555555483	-256.52423555555566	-344.1793911111116	-0.4708133333333338	-0.06210222222222224	-0.07154222222222212	0.12925777777777778	0.0981333333333329	0.21131999999999998	0.18442222222222227	-35.591613333333314	-24.124906666666693	-28.687635555555502	-25.401266666666668	-26.481328888888893	-24.86823111111111
Cpd0327	1	-1.2486824817518176	2.513572992700729	-0.954715328467156	2.3554781021897786	0.035459854014598065	1.9787262773722645	0.4714598540146016	27.372390510948804	28.701864963503514	26.38061678832122	28.84493430656929	27.276627737226327	29.064094890510923	27.832364963503665	7.6559014598540145	4.2654379562044165	4.713507299270066	4.710164233576663	4.630890510948892	4.971901459854023	4.7655656934306565	319.16706204379625	318.57552919708013	317.5701715328454	308.8787591240866	314.3332810218982	311.7182299270081	320.3180364963504	-570.6568722627761	-92.8556569343065	-361.1515109489058	-72.0795510948904	-279.03058029197047	-67.40304744525561	-231.69472262773732	0.07347445255474394	1.0962372262773732	-0.5144635036496343	0.7057335766423359	-0.4242445255474456	0.4180547445255474	-0.296864963503649	9.868324817518207	9.154248175182476	5.344945255474457	9.467653284671536	6.5155583941606	9.962032846715296
Cpd3363	1	4.5106242424242335	1.9582303030303032	3.9146787878787888	0.7843393939393919	2.9845272727272714	-0.05539393939393866	1.7575454545454523	2.6405272727273257	3.3246969696970154	3.2797696969696237	5.726745454545437	4.152806060605997	6.620545454545437	4.613787878787832	3.5027454545454475	0.11827272727274266	0.4730424242424149	1.1808969696969598	0.3026121212121282	1.5997151515151415	0.6480545454545634	143.49313333333268	169.82433333333415	153.41752121212062	170.8581878787877	170.99089696969713	183.10102424242405	187.900763636364	-593.7826606060607	-143.00843030303028	-374.2639090909091	-151.2088	-320.00767878787894	-155.58918181818174	-300.8540242424242	0.11627272727272707	0.1536606060606061	-0.44349090909090905	-0.11141818181818186	-0.34878787878787865	-0.2645090909090909	-0.27793939393939393	-1.393078787878807	-2.7381272727272896	-1.761369696969723	3.6012000000000204	0.06569696969700799	5.8444727272727315
Cpd3059	-1	10.191174496644305	-5.0538187919463065	7.282654362416108	-1.2856778523489951	5.730325503355704	0.2525838926174506	3.844312080536915	9.105530201342248	13.110892617449679	8.72083557046983	10.541459731543538	7.8150838926174515	9.398711409395958	7.51118791946314	-7.9276442953019854	-3.3166476510066936	-4.9227718120805415	-4.055406040268462	-4.50299328859062	-4.188140939597318	-4.36794295302014	-59.97103020134215	-53.39795973154378	-44.96848322147649	-42.018654362416896	-32.3859093959727	-29.518895973153807	-22.87436241610646	536.5512583892598	103.44839932885904	332.51371812080595	-45.56052013422831	121.14102684563808	-68.54060738255059	-50.02458724832286	7.459714765100672	-8.016375838926175	5.587963087248322	-5.073419463087249	3.399838926174497	-2.877540268456376	1.9342852348993294	5.460402684563775	21.615560402684544	3.648657718120802	12.675093959731505	0.9559127516778291	7.930167785234886
Cpd2650	1	0.9431744966443087	5.752181208053693	1.3966543624161076	4.2093221476510045	1.5883255033557049	3.0325838926174504	1.3833120805369146	-64.23246979865777	-57.540107382550325	-61.541164429530184	-57.38554026845644	-59.21891610738256	-56.92028859060403	-57.72681208053686	-12.843644295301983	-10.995647651006696	-10.521771812080537	-11.317406040268462	-9.908993288590624	-11.144140939597321	-9.583942953020141	-409.63303020134214	-433.20395973154365	-416.41048322147657	-430.65265436241685	-422.3409093959728	-430.05789597315385	-424.7343624161065	-330.61374161073996	-224.22060067114103	-202.15428187919412	-278.2345201342283	-131.60197315436187	-306.25860738255057	-93.35758724832284	-0.9752852348993281	0.5316241610738254	-0.44503691275167856	0.3925805369127516	-0.2401610738255032	0.3344597315436241	-0.11471476510067095	-48.52359731543622	-30.614439597315453	-41.4223422818792	-31.335906040268487	-36.222087248322175	-30.78983221476512
Cpd2159	-1	1.7556148409894003	-2.8830706713780914	0.6489434628975248	-4.0929010600706714	0.4411660777385169	-3.882148409893993	0.9636466431095392	-62.864918727915146	-58.63262897526496	-62.06821201413429	-61.16783745583038	-61.548095406360396	-61.42837455830382	-60.91808833922248	-2.7341660777385144	3.473127208480569	1.229459363957595	3.805060070671392	2.6977314487632396	3.9042862190812606	3.2044664310954083	-542.4054098939929	-551.7648480565357	-549.2356925795059	-550.8135441696112	-552.3376713780922	-556.3826219081271	-559.6247031802121	1209.857848056538	571.1967137809187	1175.566469964665	610.3342756183745	1237.6659999999995	651.9214946996466	1275.6968551236744	-1.1475159010600695	0.8260247349823322	-0.4333286219081267	0.31120848056537104	-0.221356890459364	0.11898233215547704	-0.09918021201413436	-23.53880918727915	-10.328621908127204	-19.79238162544168	-17.030226148409927	-17.957484098939958	-17.925636042402825
Cpd3071	-1	4.924174496644307	3.301181208053692	3.0936543624161086	3.009322147651005	3.621325503355704	2.8195838926174512	3.1633120805369153	21.957530201342248	23.152892617449652	20.66883557046981	22.275459731543574	21.516083892617445	22.197711409395968	22.17718791946314	-5.749644295301987	-1.5626476510066991	-2.94277181208054	-2.0634060402684606	-2.272993288590623	-2.058140939597319	-1.9969429530201417	149.80696979865775	158.96104026845626	163.1855167785235	165.6783456375833	161.9600906040273	168.45810402684617	165.50363758389346	-646.0237416107401	-181.85560067114102	-499.44628187919403	-240.00552013422836	-465.9589731543619	-254.66360738255054	-439.7455872483229	-0.917285234899328	0.1286241610738254	-0.6920369127516786	0.0025805369127516607	-0.4971610738255032	-0.031540268456375906	-0.3667147651006709	-14.199597315436227	-9.066439597315457	-15.815342281879197	-12.519906040268495	-14.045087248322163	-12.913832214765115
Cpd0996	1	5.146417777777773	8.218528888888889	5.718706666666666	5.934968888888887	4.462462222222222	4.080835555555557	2.9610044444444465	-60.32144	-53.8329333333335	-57.02567999999982	-53.797493333333385	-54.76768000000007	-52.87059999999993	-53.183302222222174	-13.93269333333334	-10.69712888888886	-11.404653333333291	-10.73663999999999	-10.431591111111096	-10.553039999999973	-9.867186666666667	-488.43842222222185	-513.8353733333337	-493.22104444444426	-502.57444000000055	-488.99277333333396	-493.0730666666675	-483.07030666666634	-390.98825777777876	-185.0165288888889	-217.7873022222218	-243.13827555555562	-150.95635555555475	-272.29123555555566	-104.01839111111168	-0.7318133333333338	0.3818977777777778	-0.08954222222222219	0.3122577777777777	0.06613333333333288	0.33132	0.14142222222222228	-44.833613333333304	-27.354906666666693	-35.7216355555555	-28.309266666666673	-30.6433288888889	-26.750231111111113
Cpd0851	1	-3.4565822222222256	-1.1234711111111102	-3.7222933333333335	-1.2330311111111123	-2.2935377777777783	-0.9701644444444448	-1.5749955555555528	39.865560000000016	34.69606666666647	35.908320000000145	37.176506666666604	35.26631999999995	36.977400000000074	35.096697777777855	2.4783066666666613	2.106871111111144	1.677346666666704	2.4773600000000084	1.5794088888889029	2.3789600000000317	1.6198133333333296	3.852577777778152	-3.1363733333337223	-2.4960444444442373	-19.4804400000005	-13.806773333333922	-26.589066666667577	-20.649306666666348	-619.8452577777788	-129.63252888888888	-496.01430222222183	-135.61127555555558	-455.5573555555548	-167.18523555555572	-430.0203911111116	-0.1568133333333337	-0.23810222222222224	-0.4775422222222222	-0.21474222222222225	-0.4118666666666671	-0.21767999999999996	-0.3635777777777777	16.493386666666694	4.428093333333309	6.20236444444449	9.885733333333327	4.873671111111109	9.230768888888887
Cpd0547	-1	-2.6486824817518158	-2.1504270072992706	-4.6217153284671575	-1.9275218978102209	-3.1195401459854017	-1.5352737226277355	-2.0945401459853983	60.77439051094882	48.181864963503536	59.53361678832121	48.1869343065693	58.22762773722636	48.46809489051094	57.0663649635037	18.92190145985402	16.39543795620441	15.548507299270067	16.295164233576664	14.837890510948887	16.013901459854026	14.500565693430655	601.8790620437962	638.6355291970802	602.9391715328452	628.6957591240866	597.3322810218983	625.2382299270081	596.5000364963504	165.21312773722389	340.14234306569364	179.1434890510941	313.0634489051096	225.3424197080294	278.18395255474445	246.65727737226257	0.3094744525547437	0.6132372262773731	-0.5004635036496343	0.378733576642336	-0.4542445255474456	0.14605474452554745	-0.35286496350364904	62.624324817518215	29.416248175182467	60.766945255474454	30.74865328467153	59.0505583941606	32.56603284671529
Cpd2962	-1	-0.4698255033556933	2.4171812080536927	0.10265436241610804	2.5423221476510043	0.974325503355705	2.2185838926174504	1.0273120805369147	18.414530201342217	20.453892617449668	17.55383557046983	20.47045973154357	18.16408389261744	20.550711409395944	18.53218791946313	7.949355704698014	2.2403523489933055	3.558228187919457	2.9265939597315374	3.0600067114093785	3.2128590604026783	3.1450570469798613	282.2169697986578	282.53204026845617	286.20851677852335	279.03734563758326	288.53009060402724	286.67610402684625	297.60063758389344	-745.5917416107401	-181.85560067114102	-491.944281879194	-187.93052013422832	-426.7939731543619	-190.03260738255054	-398.04558724832293	0.6817147651006721	0.2886241610738254	-0.09003691275167858	0.21658053691275167	-0.17216107382550316	0.1394597315436241	-0.1667147651006709	1.7644026845637768	3.673560402684544	-2.7663422818792043	3.6410939597315135	-2.1490872483221684	3.685167785234889
Cpd3276	1	-2.5503757575757646	0.6302303030303036	-1.7233212121212116	-0.3686606060606086	-2.0284727272727285	-1.1433939393939387	-1.9404545454545477	-50.86747272727267	-46.513303030303014	-48.691230303030345	-47.43625454545458	-46.969193939393975	-47.72245454545457	-46.107212121212136	-19.20325454545456	-11.930727272727255	-14.650957575757587	-12.52810303030304	-13.555387878787872	-12.593284848484855	-13.076945454545436	-676.1888666666672	-706.327666666666	-686.7284787878792	-702.4108121212123	-698.6121030303027	-707.6729757575757	-707.4302363636359	457.3173393939392	-74.6374303030303	490.331090909091	51.60520000000002	572.6753212121209	77.82881818181824	642.480975757576	-0.934727272727273	0.7336606060606061	-0.31749090909090905	0.3535818181818181	-0.12578787878787862	0.1524909090909091	-0.019939393939393923	-2.8810787878788062	4.2358727272727075	2.9816303030302858	2.7582000000000164	6.908696969696997	2.211472727272735
Cpd2328	1	5.700988764044944	-0.3647415730337107	4.026337078651685	-0.34974157303370745	2.664516853932583	-0.7556966292134843	1.306966292134832	-23.96944943820226	-18.752820224719123	-21.141415730337144	-17.82362921348316	-19.07367415730333	-16.862595505617975	-17.987202247191068	-8.688943820224718	-4.142224719101119	-6.399179775280899	-5.051674157303374	-6.162696629213482	-5.178988764044939	-5.821325842696624	-132.87595505617978	-131.8109101123597	-126.83540449438203	-114.94286516853924	-116.54784269662935	-105.1108651685388	-107.6877977528087	220.62437078651715	-2.0135617977527147	106.15734831460712	266.43692134831457	33.475685393258125	343.43161797752816	42.4216516853935	0.06737078651685358	0.1303707865168539	0.4671235955056178	0.4831011235955057	0.7975393258426967	0.7766292134831462	0.9453146067415731	-17.17971910112356	-6.140438202247182	-10.40861797752808	-2.4809550561797664	-4.9551235955056265	0.7222359550561848
Cpd1184	-1	5.349417777777775	0.8025288888888897	4.072706666666667	0.8549688888888878	2.6694622222222217	0.0788355555555551	0.7970044444444473	-35.18944000000001	-29.433933333333503	-32.01967999999984	-28.56249333333338	-29.713680000000053	-27.301599999999933	-28.483302222222182	-10.26669333333334	-6.266128888888858	-8.428653333333294	-7.266639999999986	-8.3065911111111	-7.4170399999999725	-8.02818666666667	-236.9434222222219	-244.0073733333337	-228.53904444444424	-222.14544000000046	-213.3307733333339	-205.5460666666676	-198.9253066666662	95.02674222222096	-18.864528888888856	15.77669777777828	249.23772444444438	-45.14935555555485	325.9127644444444	-29.38439111111165	0.31318666666666617	-0.06310222222222223	0.6574577777777777	0.4192577777777778	0.992133333333333	0.8293200000000002	1.1394222222222223	-19.700613333333308	-7.5729066666666895	-11.894635555555507	-3.7202666666666673	-5.605328888888898	0.4447688888888877
Cpd3591	-1	1.9556242424242336	-1.2307696969696968	0.3916787878787877	-1.3756606060606085	-0.19647272727272824	-0.6903939393939389	0.20554545454545226	-50.12947272727267	-49.392303030303005	-48.08023030303035	-50.24625454545456	-47.20319393939397	-51.02345454545454	-46.57521212121216	-13.083254545454553	-4.269727272727259	-7.8949575757575845	-4.664103030303039	-6.5263878787878715	-4.948284848484853	-6.283945454545434	-789.7938666666672	-810.1046666666658	-796.6314787878794	-812.0878121212123	-808.6651030303027	-817.4259757575759	-817.365236363636	-139.51466060606072	254.88056969696967	110.73609090909099	164.67419999999996	160.03432121212109	118.33681818181822	188.70097575757583	-1.252727272727273	1.016660606060606	-0.6734909090909089	0.4455818181818181	-0.4167878787878786	0.1984909090909091	-0.2689393939393939	-6.9380787878788075	-3.187127272727288	0.11563030303028655	-6.516799999999982	2.4286969696969933	-8.826527272727262
Cpd0282	1	-2.7766824817518185	-1.484427007299271	-3.5587153284671564	-0.6165218978102209	-3.076540145985402	-0.8892737226277356	-2.327540145985399	-20.884609489051186	-17.872135036496488	-21.0243832116788	-18.05506569343072	-20.473372262773648	-18.66290510948906	-20.41063503649632	0.29590145985401506	-2.8595620437955844	-2.5294927007299286	-1.6228357664233393	-2.478109489051107	-1.9700985401459723	-2.4954343065693467	-164.51093795620375	-162.61147080291985	-166.8408284671547	-184.4482408759134	-178.78671897810182	-190.4707700729921	-183.4489635036496	-565.8558722627763	-110.29965693430648	-366.1275109489058	-64.58055109489041	-298.4815802919705	-59.599047445255614	-261.2017226277373	0.03147445255474368	1.4332372262773732	-0.3234635036496344	0.901733576642336	-0.21524452554744566	0.4770547445255474	-0.13386496350364907	0.6273248175182076	4.754248175182475	-0.8520547445255389	4.384653284671529	-0.3214416058394036	2.866032846715292
Cpd1248	-1	-1.1035822222222258	-2.38947111111111	-1.5992933333333337	-1.6840311111111124	-2.256537777777777	-1.4361644444444448	-2.1749955555555527	91.00755999999998	75.4250666666665	86.86632000000017	73.76350666666661	82.68531999999993	75.27240000000009	80.38469777777783	9.111306666666664	13.933871111111138	11.26334666666671	12.495360000000007	11.386408888888905	12.645960000000029	11.647813333333328	374.9515777777781	389.4416266666665	377.735955555556	416.0105599999997	397.203226666666	422.4419333333324	408.1846933333338	569.7017422222208	429.8004711111112	536.9996977777784	450.8147244444443	506.62064444444513	466.6107644444442	480.5286088888884	-0.11481333333333375	0.08589777777777778	-0.20954222222222213	0.04325777777777776	-0.10486666666666712	0.034320000000000066	-0.035577777777777715	86.9883866666667	48.9900933333333	77.8633644444445	47.76173333333332	69.78167111111111	52.69376888888888
Cpd3022	-1	0.2901744966443065	4.343181208053693	1.1596543624161075	3.677322147651005	1.7863255033557044	3.254583892617451	1.7913120805369143	77.15853020134223	64.16989261744969	74.19383557046982	65.83745973154356	70.79608389261746	66.86471140939597	68.88618791946314	2.8583557046980133	4.823352348993307	5.4262281879194605	4.676593959731537	5.409006711409379	4.848859060402682	5.260057046979863	51.86396979865776	44.793040268456366	47.06451677852351	38.876345637583206	43.530090604027244	38.930104026846145	46.057637583893445	-559.4707416107401	-168.83660067114099	-480.38128187919403	-167.8265201342283	-430.7009731543618	-195.94560738255055	-392.4885872483229	-1.161285234899328	0.22062416107382535	-0.6180369127516786	0.027580536912751658	-0.5031610738255031	-0.08554026845637591	-0.42971476510067097	34.498402684563786	8.818560402684547	27.1486577181208	11.870093959731506	20.569912751677833	14.166167785234885
Cpd0563	-1	-4.317682481751817	0.18157299270072924	-4.399715328467156	-1.011521897810221	-3.8815401459854018	-1.666273722627735	-3.2195401459853987	67.18039051094883	58.79786496350352	63.5006167883212	61.96093430656927	63.70862773722635	63.21609489051093	64.22136496350367	19.779901459854013	16.702437956204413	15.790507299270065	16.523164233576665	15.599890510948887	16.548901459854022	15.860565693430654	822.5620620437959	853.8975291970802	818.8381715328453	831.0467591240864	817.8542810218981	825.9162299270081	819.3980364963505	303.160127737224	406.7253430656936	285.10248905109415	508.80244890510966	286.46441970802937	518.0899525547443	303.9212773722627	0.34647445255474363	0.7312372262773731	-0.6764635036496344	0.3487335766423361	-0.6812445255474456	0.1280547445255474	-0.544864963503649	56.02532481751822	30.603248175182465	45.94494525547447	40.63365328467153	46.420558394160594	44.59303284671528
Cpd2567	1	-1.9968255033556923	4.460181208053693	1.0696543624161077	4.530322147651004	2.7103255033557048	4.669583892617451	3.368312080536915	74.77553020134224	61.59989261744968	67.9518355704698	68.31345973154356	67.28308389261747	69.17371140939599	67.53018791946312	1.944355704698012	4.1783523489933065	4.030228187919467	4.737593959731537	4.48800671140938	4.8718590604026835	4.705057046979863	62.09196979865783	79.3770402684562	64.53751677852335	52.850345637583246	51.79209060402717	38.056104026846135	39.26063758389353	3035.2852583892604	-224.22060067114103	1110.792718120806	813.0364798657716	834.3250268456379	954.7683926174496	787.5094127516769	0.02171476510067216	1.4186241610738253	0.7289630872483216	1.2935805369127515	0.8228389261744968	1.2004597315436245	0.8642852348993288	64.62840268456378	27.12656040268454	44.35165771812081	45.006093959731515	41.96491275167783	47.49416778523489
Cpd3540	-1	-0.9343757575757669	-3.2347696969696966	-2.858321212121212	-2.0136606060606086	-3.2144727272727285	-1.6433939393939387	-2.616454545454548	-87.53347272727267	-80.893303030303	-83.83523030303034	-79.93325454545456	-81.88119393939398	-79.72745454545455	-80.90821212121216	-18.569254545454548	-13.377727272727258	-15.552957575757587	-14.350103030303039	-14.943387878787876	-14.363284848484854	-14.561945454545436	-749.0878666666672	-767.8946666666661	-757.1524787878792	-776.8368121212123	-771.1681030303027	-786.301975757576	-782.085236363636	95.33733939393915	-74.6374303030303	207.64109090909096	-23.700800000000008	244.26432121212108	48.241818181818246	258.93297575757583	-1.2377272727272728	1.001660606060606	-0.7344909090909091	0.2735818181818181	-0.5327878787878786	0.043490909090909115	-0.3919393939393939	-33.198078787878806	-16.292127272727296	-23.396369696969717	-15.54179999999998	-19.077303030303	-15.282527272727265
Cpd2886	-1	5.354174496644308	6.082181208053693	4.613654362416108	3.830322147651005	2.2923255033557046	2.183583892617451	0.4473120805369146	15.079530201342205	13.50389261744968	16.9468355704698	12.650459731543574	18.221083892617454	12.522711409395953	18.740187919463125	5.130355704698012	10.007352348993301	7.539228187919465	10.101593959731536	9.145006711409383	10.63285906040268	9.449057046979854	-9.508030201342192	-2.092959731543715	-6.200483221476475	21.22034563758325	10.327090604027262	41.248104026846136	23.81163758389357	545.1022583892598	425.878399328859	464.76771812080614	255.03147986577164	407.2020268456382	186.81839261744946	342.5004127516771	-0.972285234899328	0.20962416107382545	-0.4020369127516786	0.12958053691275165	-0.28716107382550315	0.0574597315436241	-0.2397147651006709	-13.022597315436222	-13.881439597315454	-8.965342281879204	-15.39990604026849	-5.946087248322173	-15.15583221476512
Cpd0518	-1	-1.4306824817518162	1.5915729927007292	-1.0117153284671565	0.3494781021897793	-0.8075401459854019	-0.5542737226277354	-0.6215401459853989	-32.09460948905118	-30.357135036496487	-30.757383211678786	-29.541065693430728	-28.775372262773658	-28.92090510948905	-27.62363503649631	27.127901459854016	-2.148562043795586	5.255507299270068	-0.12083576642333682	3.4228905109488887	0.5849014598540272	3.2325656934306544	-127.47993795620368	-121.63847080291977	-128.54782846715466	-141.18924087591347	-140.8787189781018	-145.9377700729921	-145.97396350364954	-359.663872262776	-135.22065693430648	-248.55551094890583	-162.3835510948904	-181.42658029197048	-183.6290474452556	-124.03572262773736	-1.3215255474452559	0.9012372262773732	-0.4704635036496343	0.5217335766423361	-0.1292445255474456	0.26605474452554745	0.08913503649635103	-19.344675182481797	-14.355751824817526	-13.23605474452554	-13.694346715328471	-9.276441605839402	-12.822967153284708
Cpd1212	-1	-0.41758222222222585	0.17852888888889007	-1.7682933333333333	-0.16903111111111224	-1.4385377777777777	-0.4271644444444447	-1.2109955555555527	90.12656	70.73106666666649	83.20032000000019	71.74750666666662	79.11931999999996	72.73140000000006	76.93969777777784	10.344306666666654	7.671871111111145	9.001346666666711	7.8573600000000035	8.371408888888904	7.906960000000026	8.11681333333333	272.3645777777781	289.14862666666613	285.4839555555558	290.0625599999994	290.8752266666661	297.48893333333234	299.77769333333373	-416.5382577777789	-158.31852888888886	-332.5613022222217	-139.7572755555556	-337.5143555555548	-152.58223555555568	-329.1743911111116	0.13518666666666626	-0.004102222222222229	-0.2875422222222221	-0.041742222222222236	-0.3838666666666671	-0.07467999999999994	-0.3875777777777777	73.25638666666669	32.1140933333333	57.1573644444445	34.54673333333333	49.449671111111094	37.55176888888889
Cpd0890	1	-3.4015822222222263	2.5485288888888893	-0.7742933333333335	2.0739688888888868	-0.04653777777777801	1.3048355555555549	-0.2979955555555529	-25.03344000000001	-25.400933333333512	-23.68167999999983	-24.619493333333377	-23.238680000000056	-23.252599999999948	-23.33330222222217	12.98130666666666	0.03187111111114405	15.484346666666706	0.047360000000008284	13.74740888888891	0.3069600000000285	10.694813333333324	239.01057777777828	281.6516266666663	210.23095555555562	249.51355999999942	185.02322666666626	206.2169333333325	165.3356933333337	-99.60425777777893	-116.70652888888887	-357.07330222222174	-7.595275555555588	-348.6193555555548	-8.807235555555678	-329.86539111111165	-0.0238133333333338	1.3228977777777775	0.25045777777777783	0.9732577777777778	0.3001333333333329	0.6053200000000001	0.2154222222222223	-3.0426133333333	-6.597906666666695	0.2903644444444993	-4.5712666666666735	0.5096711111110963	-1.3152311111111177
Cpd1640	-1	1.2925411764705856	0.36729411764705894	-0.4817411764705897	0.2277529411764703	-0.4541647058823522	0.6607411764705888	0.020482352941177503	71.55735294117645	73.30802352941168	68.78770588235297	71.82664705882355	68.01130588235299	70.78215294117645	67.81624705882356	8.135741176470598	7.595317647058835	7.141752941176474	7.553094117647056	6.7793647058823625	7.261470588235304	6.745141176470579	420.666	406.23290588235284	416.33412941176493	402.7417764705883	406.8853411764709	396.18208235294105	398.57658823529437	-528.7819058823525	-233.6845764705881	-457.2235294117644	-198.11702352941197	-465.4103176470592	-217.6272470588236	-466.43078823529424	0.04255294117647068	0.6015882352941178	-0.1526	0.19085882352941186	-0.16216470588235307	0.06615294117647061	-0.16178823529411754	-0.07254117647060809	0.63632941176472	-8.465976470588236	-2.3700235294117604	-11.423235294117667	-5.048800000000006
Cpd2430	-1	-0.3670112359550579	1.8172584269662893	-1.353662921348315	-0.2887415730337075	-2.394483146067416	-1.2996966292134844	-2.6040337078651676	2.8155505617977497	-1.6758202247191036	1.7815842696628863	-0.9716292134831691	2.1603258426966647	-1.156595505617986	2.583797752808948	22.983056179775282	14.517775280898881	15.304820224719105	17.331325842696632	15.775303370786517	17.787011235955067	16.008674157303382	60.826044943820314	86.5540898876403	78.27559550561796	86.85413483146078	87.45115730337056	95.7891348314613	91.33520224719109	340.37137078651716	518.0894382022473	299.1803483146072	349.4349213483146	319.96068539325813	278.70261797752806	299.30765168539347	0.3473707865168536	-0.1496292134831461	-0.3838764044943822	-0.06689887640449438	-0.39146067415730335	-0.0993707865168539	-0.35368539325842696	11.31128089887644	1.1375617977528163	6.203382022471922	4.372044943820235	7.581876404494366	4.296235955056184
Cpd0304	1	2.2543175182481843	0.8055729927007298	1.4482846715328437	-0.18152189781022088	0.19345985401459756	-0.7032737226277352	-0.9125401459853985	90.52039051094884	72.30586496350351	84.9916167883212	71.22093430656926	77.34762773722636	71.52109489051094	73.30736496350369	9.507901459854011	9.782437956204411	11.058507299270065	8.84216423357666	10.070890510948892	8.942901459854028	9.361565693430652	527.4970620437962	535.8385291970803	551.8661715328453	603.7007591240867	617.1322810218984	644.049229927008	647.1630364963506	237.93812773722382	-79.83665693430649	46.18048905109425	-102.9795510948904	-29.032580291970593	-72.51404744525563	-86.26972262773741	-1.6645255474452558	0.7752372262773731	-1.0494635036496345	0.3987335766423361	-0.7762445255474456	0.11105474452554742	-0.6248649635036491	59.85732481751822	23.929248175182465	49.68894525547447	24.265653284671536	36.1425583941606	25.742032846715297
Cpd2611	1	4.6791744966443085	-0.3188187919463075	2.916654362416107	-0.4956778523489951	1.6663255033557045	0.24658389261745084	1.528312080536915	-25.26046979865777	-24.798107382550317	-24.159164429530183	-25.60254026845644	-23.70291610738255	-26.417288590604034	-23.34181208053685	-7.222644295301982	-0.9826476510066976	-3.36677181208054	-1.302406040268462	-2.3699932885906208	-1.5961409395973192	-2.3409429530201433	-575.0020302013422	-583.0059597315437	-579.3024832214766	-590.0496543624167	-588.7189093959728	-596.9698959731537	-595.8873624161065	-327.50474161074015	200.366399328859	-115.473281879194	108.02147986577164	-56.94197315436179	56.67439261744949	-24.990587248322875	-0.971285234899328	1.212624161073825	-0.5400369127516785	0.5945805369127517	-0.3851610738255031	0.29145973154362403	-0.29371476510067096	-1.1885973154362262	2.8925604026845377	3.4406577181207894	-0.9269060402684914	4.719912751677839	-3.6788322147651233
Cpd1934	1	6.2246148409894015	2.4679293286219086	2.9129434628975237	-0.6019010600706709	1.880166077738517	-1.5961484098939924	1.6976466431095392	-4.093918727915138	-4.591628975264968	-2.8582120141342955	-6.486837455830398	-2.062095406360413	-6.1863745583038385	-1.5110883392224819	6.2298339222614905	11.481127208480572	10.063459363957598	11.852060070671394	11.49073144876324	11.99928621908126	11.9424664310954	-226.2954098939928	-232.05984805653569	-238.78769257950592	-225.43154416961116	-230.7146713780921	-220.56862190812717	-229.81670318021224	1526.9078480565374	571.1967137809187	1310.306469964665	562.4972756183745	1349.0919999999996	612.5354946996465	1359.9398551236745	-1.40651590106007	0.08002473498233226	-0.7033286219081267	0.014208480565371025	-0.46835689045936396	-0.06301766784452295	-0.34318021201413434	2.721190812720849	2.8803780918727995	6.214618374558327	-1.8212261484099272	8.390515901060049	-1.3006360424028216
Cpd1243	-1	2.1174177777777743	0.8375288888888899	0.5107066666666666	0.9169688888888876	-0.6745377777777777	0.224835555555555	-1.220995555555553	46.82356000000002	44.06606666666647	44.97532000000015	44.59450666666663	45.081319999999955	44.60740000000007	45.14969777777785	15.679306666666653	8.84787111111114	11.02534666666671	10.160360000000008	10.7264088888889	10.437960000000023	10.81181333333333	709.8315777777783	711.8816266666663	706.9099555555557	711.7835599999994	720.1972266666662	727.4839333333325	736.2116933333336	788.946742222221	-178.01852888888888	414.2756977777782	-34.421275555555574	265.12164444444517	-1.5692355555557356	196.30560888888832	0.3411866666666662	0.3198977777777778	-0.020542222222222132	0.22025777777777775	-0.05886666666666712	0.11732000000000005	-0.07857777777777769	23.1433866666667	15.67709333333331	19.0523644444445	16.834733333333332	19.530671111111104	16.887768888888882
Cpd2988	-1	0.9431744966443087	5.752181208053693	1.3966543624161076	4.2093221476510045	1.5883255033557049	3.0325838926174504	1.3833120805369146	-64.23246979865777	-57.540107382550325	-61.541164429530184	-57.38554026845644	-59.21891610738256	-56.92028859060403	-57.72681208053686	-12.843644295301983	-10.995647651006696	-10.521771812080537	-11.317406040268462	-9.908993288590624	-11.144140939597321	-9.583942953020141	-409.63303020134214	-433.20395973154365	-416.41048322147657	-430.65265436241685	-422.3409093959728	-430.05789597315385	-424.7343624161065	-330.61374161073996	-224.22060067114103	-202.15428187919412	-278.2345201342283	-131.60197315436187	-306.25860738255057	-93.35758724832284	-0.9752852348993281	0.5316241610738254	-0.44503691275167856	0.3925805369127516	-0.2401610738255032	0.3344597315436241	-0.11471476510067095	-48.52359731543622	-30.614439597315453	-41.4223422818792	-31.335906040268487	-36.222087248322175	-30.78983221476512
Cpd1896	1	-3.5233851590106	2.7249293286219074	-0.9480565371024756	2.1670989399293292	-0.17483392226148275	1.3768515901060074	-0.29635335689046105	-30.183918727915138	-30.102628975264963	-28.54221201413429	-29.09983745583039	-27.80809540636041	-27.700374558303853	-27.705088339222485	11.852833922261489	-0.3098727915194246	14.942459363957596	-0.27893992932860456	13.346731448763249	0.030286219081261837	10.3964664310954	180.08959010600734	219.2381519434644	148.89630742049394	185.70645583038868	121.25232862190796	140.92137809187284	99.80129681978771	70.62884805653766	-101.71728621908129	-236.48453003533496	22.199275618374546	-229.28100000000026	26.45949469964654	-208.96614487632544	-0.44151590106006977	1.6130247349823323	0.04967137809187328	1.1602084805653712	0.17464310954063597	0.7139823321554771	0.14581978798586565	-5.41480918727914	-8.003621908127206	-1.2653816254416768	-5.534226148409928	-0.4104840989399605	-2.1866360424028315
Cpd2295	1	3.647988764044943	0.9802584269662896	1.8933370786516843	0.6232584269662924	0.4775168539325847	-0.3196966292134844	-0.6510337078651678	-30.471449438202253	-25.15082022471911	-27.641415730337144	-24.143629213483173	-25.571674157303327	-23.248595505617967	-24.61620224719105	-9.688943820224717	-5.128224719101119	-7.399179775280899	-6.025674157303373	-7.155696629213481	-6.150988764044938	-6.820325842696622	-198.74295505617974	-211.83291011235974	-191.5834044943821	-191.9938651685392	-179.93284269662945	-179.59486516853872	-172.49879775280877	220.62437078651715	-2.0135617977527147	116.86434831460713	269.24892134831464	43.65068539325819	349.2916179775282	50.88665168539342	0.06737078651685358	0.2203707865168539	0.415123595505618	0.5661011235955057	0.7425393258426966	0.825629213483146	0.872314606741573	-17.17971910112356	-5.817438202247182	-10.348617977528079	-1.8999550561797776	-4.898123595505631	1.1072359550561828
Cpd2887	-1	-6.268825503355693	-1.0198187919463075	-4.203345637583892	-1.3816778523489954	-3.2986744966442947	-1.1254161073825495	-2.491687919463085	-39.54746979865777	-34.763107382550324	-37.49916442953018	-35.021540268456434	-36.97391610738254	-35.493288590604024	-37.11881208053685	-15.196644295301983	-10.419647651006695	-11.851771812080539	-10.832406040268461	-11.222993288590619	-10.881140939597321	-11.05994295302014	-253.5130302013422	-279.79695973154367	-260.72548322147657	-276.1196543624168	-265.4199093959727	-275.08089597315393	-266.4053624161064	-751.28774161074	-224.22060067114103	-395.41028187919403	-274.1775201342283	-331.7549731543619	-295.86660738255057	-336.77458724832286	-0.9742852348993281	0.6706241610738254	-0.5900369127516786	0.14258053691275166	-0.4681610738255032	-0.008540268456375899	-0.3907147651006709	-36.689597315436224	-24.035439597315456	-31.2753422818792	-26.423906040268488	-30.47708724832217	-28.004832214765116
Cpd0846	1	-0.2265822222222269	3.33252888888889	-0.573293333333333	0.34996888888888744	-1.7305377777777775	-0.8111644444444448	-1.8519955555555527	0.06955999999999563	4.0160666666664895	2.42332000000016	3.7525066666666187	3.1273199999999406	4.017400000000066	3.4926977777778347	1.2753066666666584	0.2908711111111373	0.5593466666667091	0.5073600000000056	1.1874088888888998	0.9749600000000278	1.2798133333333297	387.5885777777783	363.8296266666662	372.3879555555558	377.09655999999967	381.3872266666663	379.91393333333235	379.76469333333375	1574.9767422222214	-185.0165288888889	710.2516977777782	30.421724444444408	553.6706444444451	175.38176444444431	492.4516088888884	-0.4338133333333337	0.3378977777777777	-0.11654222222222214	0.03425777777777775	-0.10686666666666712	-0.02667999999999994	-0.11457777777777772	-17.10861333333331	-9.589906666666694	-11.170635555555501	-10.190266666666671	-9.895328888888898	-9.475231111111107
Cpd2839	1	7.477174496644306	7.103181208053693	7.835654362416109	5.633322147651004	7.245325503355705	4.00858389261745	6.1183120805369136	-51.22746979865777	-44.53610738255033	-48.53616442953019	-43.44354026845645	-46.235916107382536	-42.169288590604026	-44.85781208053686	-10.843644295301988	-8.995647651006696	-8.521771812080537	-9.192406040268462	-7.91199328859062	-8.660140939597321	-7.6229429530201385	-348.56903020134223	-356.05795973154363	-353.5524832214766	-347.65365436241683	-352.4779093959727	-346.44489597315385	-349.60036241610646	-330.61374161073996	-224.22060067114103	-202.15428187919412	-278.2345201342283	-131.60197315436187	-306.25860738255057	-93.29858724832295	-0.9752852348993281	0.5316241610738254	-0.5110369127516785	0.7655805369127516	-0.3181610738255032	0.7714597315436241	-0.20571476510067094	-48.52359731543622	-30.614439597315453	-41.4223422818792	-28.428906040268487	-36.29108724832217	-26.18283221476512
Cpd1532	1	3.893541176470588	5.330294117647059	4.2582588235294105	4.23575294117647	4.663835294117648	4.138741176470588	4.676482352941178	32.54235294117643	33.39702352941171	30.10370588235301	32.37464705882357	31.01030588235301	32.28315294117647	31.46124705882357	2.135741176470596	1.5963176470588358	1.573752941176469	1.1720941176470558	1.9453647058823618	1.055470588235309	2.0311411764705767	143.029	135.31390588235274	155.7901294117651	148.24877647058815	155.22634117647078	154.319082352941	161.1165882352943	-196.67390588235241	-138.61557647058808	-466.4325294117644	-201.890023529412	-412.56531764705926	-222.13424705882355	-372.57578823529417	-0.22444705882352933	-0.2764117647058824	-0.3186	-0.4771411764705882	-0.2631647058823531	-0.4838470588235294	-0.24178823529411755	-0.07254117647060809	0.4813294117647189	-7.727976470588231	-2.2890235294117574	-5.9862352941176695	-3.0408000000000044
Cpd0815	1	3.182417777777774	-1.3224711111111105	1.7247066666666662	-1.7450311111111123	-0.8215377777777775	-1.424164444444445	-1.511995555555553	-37.67844	-33.37093333333351	-35.597679999999826	-32.07749333333338	-34.034680000000066	-32.150599999999926	-33.36430222222218	-10.663693333333342	-6.920128888888861	-8.931653333333289	-7.668639999999992	-8.604591111111098	-7.751039999999971	-8.27218666666667	-431.9014222222218	-441.71437333333364	-432.0640444444443	-442.7254400000004	-433.1067733333339	-443.6140666666676	-435.53330666666636	283.0797422222213	-89.94752888888887	302.85869777777833	120.44072444444441	221.1856444444452	227.4987644444443	192.2046088888884	-0.4508133333333338	1.7548977777777777	-0.20454222222222213	0.6212577777777777	-0.15286666666666712	0.24032000000000006	-0.1165777777777777	-2.6826133333333004	8.347093333333305	2.5193644444445056	9.310733333333324	5.733671111111107	8.74576888888889
Cpd0475	-1	3.1883175182481818	-0.2564270072992709	0.9052846715328444	-0.8535218978102208	-1.1595401459854022	-0.8772737226277354	-1.3815401459853986	89.11639051094883	86.76086496350351	87.51061678832123	85.88893430656927	87.51262773722635	85.89309489051095	88.05836496350369	8.534901459854012	16.51743795620441	12.188507299270068	15.146164233576664	13.049890510948892	15.012901459854028	13.538565693430652	659.1100620437962	674.5145291970803	653.4041715328456	684.5937591240865	669.8262810218984	689.4182299270079	677.8290364963502	1106.8941277372244	479.59634306569353	866.6294890510942	531.5694489051094	810.5204197080293	596.3759525547442	783.9602773722627	-0.7365255474452561	2.170237226277373	-0.7164635036496343	1.198733576642336	-0.4752445255474456	0.6900547445255474	-0.26386496350364896	64.95632481751821	51.358248175182474	60.004945255474475	50.02765328467152	58.8405583941606	50.82203284671528
Cpd2320	1	-6.410011235955057	-4.692741573033711	-4.2406629213483145	-3.352741573033708	-3.5014831460674163	-2.5866966292134843	-2.887033707865168	-46.208449438202244	-40.47282022471912	-44.46341573033713	-41.22762921348318	-44.291674157303326	-41.97059550561798	-44.224202247191045	-5.866943820224719	-4.53522471910112	-5.808179775280894	-6.019674157303374	-6.120696629213484	-6.1859887640449385	-6.26032584269662	34.90204494382033	12.61708988764019	30.573595505617963	18.76813483146077	29.93515730337049	17.89313483146134	25.11920224719131	853.9133707865174	356.71543820224724	476.57434831460716	164.62892134831463	243.83568539325813	133.46361797752814	110.84065168539348	-1.0616292134831464	0.1343707865168539	-0.5638764044943823	-0.06089887640449439	-0.4804606741573033	-0.16137078651685388	-0.4436853932584269	-33.07071910112356	-17.115438202247187	-29.088617977528077	-20.70995505617977	-29.29312359550563	-23.055764044943814
Cpd1067	-1	-7.803582222222228	-2.7514711111111096	-5.246293333333334	-2.170031111111112	-3.486537777777777	-1.7121644444444448	-2.6769955555555534	1.3455600000000059	-0.3389333333335003	-2.604679999999832	0.008506666666619367	-2.9006800000000514	-0.11159999999992463	-2.5443022222221714	3.8673066666666567	-1.0581288888888558	-0.6516533333332895	-0.6016399999999891	-1.3635911111110983	-0.6240399999999724	-1.4351866666666702	200.49357777777826	199.2136266666664	206.7029555555556	193.0425599999996	202.68622666666627	190.91693333333248	199.4296933333337	-1081.6162577777789	-129.63252888888888	-813.1223022222217	-201.07827555555562	-711.4953555555549	-235.62923555555568	-649.6793911111116	0.5051866666666663	-0.32810222222222224	-0.3895422222222221	-0.2697422222222222	-0.4428666666666671	-0.26068	-0.4215777777777777	-9.021613333333306	-11.734906666666687	-19.186635555555497	-11.85326666666667	-19.862328888888896	-12.248231111111108
Cpd1548	1	-2.786458823529413	-0.8737058823529407	-2.0887411764705903	-0.29524705882352986	-1.5651647058823523	-0.23425882352941166	-1.438517647058822	-32.58464705882358	-26.271976470588285	-30.748294117647013	-27.16135294117645	-30.083694117647013	-27.620847058823514	-29.508752941176425	-7.8822588235294	-7.764682352941165	-8.119247058823529	-7.642905882352946	-8.289635294117637	-7.8315294117646905	-8.214858823529422	-245.0360000000001	-254.57509411764718	-251.57787058823502	-273.47622352941175	-271.6726588235292	-289.25391764705887	-287.2704117647056	-325.0839058823524	-178.3005764705881	-159.8865294117644	-233.60802352941195	-97.60631764705921	-264.0642470588235	-52.13978823529419	-0.4034470588235293	0.8685882352941177	-0.1896	0.28785882352941183	-0.21316470588235306	0.0561529411764706	-0.26278823529411754	-19.682541176470608	-6.159670588235287	-15.502976470588234	-8.821023529411754	-14.360235294117672	-10.37980000000001
Cpd1455	-1	-2.632419753086418	-2.643246913580248	-2.8316049382716035	-1.47262962962963	-2.3512222222222205	-0.6415925925925932	-1.5397160493827171	-6.319753086419723	-0.26049382716047376	-4.055543209876588	0.19262962962972094	-3.161358024691338	-0.057629629629616375	-2.5980123456790807	-3.510086419753094	-0.560740740740723	-2.03211111111111	-1.5763827160493842	-1.897753086419748	-1.850222222222225	-1.8627160493827013	351.86946913580186	346.374135802469	350.85332098765457	335.38101234567904	340.7148641975312	321.97738271604976	326.3084567901235	-12.96696296296227	-148.3073950617283	-85.50261728395049	-81.17230864197526	-147.44765432098768	-76.25300000000001	-173.37737037037056	-0.8872716049382714	0.24799999999999994	-0.6221481481481482	0.12220987654320985	-0.4378518518518518	0.05366666666666667	-0.3432716049382717	-34.21946913580249	-19.08555555555555	-28.59486419753085	-18.197246913580226	-26.85507407407408	-19.170901234567914
Cpd1211	-1	-4.0655822222222255	-2.11447111111111	-1.7122933333333332	-1.6920311111111124	-0.9975377777777776	-1.2841644444444449	-0.691995555555553	39.06556000000001	31.75606666666647	36.93732000000017	29.801506666666604	33.21231999999995	29.788400000000053	30.47769777777782	-4.553693333333342	-0.3681288888888581	-1.4696533333332908	-1.2426399999999944	-1.4395911111110955	-1.3390399999999725	-1.6711866666666708	330.1795777777784	320.7706266666662	334.50395555555576	335.7655599999996	340.225226666666	339.53393333333247	345.65169333333364	-1031.0782577777788	-185.0165288888889	-734.0753022222217	-243.13827555555562	-662.9763555555547	-272.29123555555566	-616.9213911111116	-0.9618133333333336	0.05389777777777778	-0.4665422222222221	-0.04274222222222224	-0.3428666666666671	-0.09767999999999992	-0.2925777777777777	2.6873866666666966	-6.710906666666688	-0.7616355555555003	-12.375266666666674	-7.8453288888889015	-12.91623111111111
Cpd3120	-1	-7.453825503355692	-4.019818791946308	-6.206345637583892	-2.5056778523489958	-4.241674496644295	-2.0464161073825493	-3.2586879194630853	-49.70946979865776	-51.33110738255033	-54.48616442953019	-49.60454026845643	-53.597916107382545	-50.01028859060403	-52.93581208053686	19.233355704698013	-2.1756476510066958	3.0232281879194614	3.4605939597315403	2.8720067114093797	3.4228590604026787	3.063057046979857	50.196969798657854	113.14304026845629	99.5065167785234	75.80634563758326	83.95309060402724	66.8321040268462	73.01563758389341	-863.33374161074	-224.22060067114103	-766.320281879194	-246.75352013422832	-705.7329731543617	-280.31960738255054	-649.0245872483229	2.0877147651006718	-0.4713758389261746	-0.2880369127516785	0.19058053691275167	-0.2971610738255032	0.11145973154362407	-0.2347147651006709	-7.836597315436222	-15.250439597315454	-23.1733422818792	-10.166906040268493	-21.179087248322173	-11.441832214765114
Cpd1603	1	-0.3494588235294138	2.4372941176470597	0.5072588235294102	2.653752941176469	1.330835294117648	2.364741176470588	1.278482352941178	24.3393529411764	26.3360235294117	23.429705882353005	26.42764705882357	23.882305882352966	26.55315294117645	24.159247058823556	8.019741176470596	2.459317647058839	3.583752941176467	3.1260941176470567	2.994364705882361	3.3154705882353066	3.0581411764705813	322.48	321.42090588235266	326.31012941176505	319.6747764705883	330.2273411764708	328.35808235294115	340.45658823529425	-693.4719058823524	-191.31957647058812	-490.8075294117644	-180.82202352941195	-445.4433176470592	-178.70024705882355	-426.1037882352942	0.9635529411764708	0.1215882352941176	0.14839999999999998	0.1648588235294118	0.0058352941176469395	0.1471529411764706	-0.030788235294117505	4.728458823529394	6.241329411764719	-0.05397647058823907	6.388976470588247	0.1447647058823307	6.476199999999999
Cpd2262	1	4.783988764044944	7.642258426966291	5.821337078651685	5.217258426966293	4.4375168539325855	3.129303370786516	2.8319662921348314	-49.101449438202245	-43.255820224719116	-46.18241573033714	-42.51862921348317	-44.14767415730334	-41.233595505617984	-42.864202247191045	-12.35494382022472	-8.587224719101119	-9.380179775280897	-8.452674157303374	-8.311696629213483	-7.984988764044938	-7.747325842696623	-390.5229550561797	-416.0339101123597	-397.96040449438203	-404.5648651685392	-393.1888426966294	-396.7978651685387	-387.26879775280867	-265.3906292134826	-168.16556179775273	-130.9756516853929	-226.3140786516854	-71.3263146067418	-254.34838202247184	-29.831348314606547	-0.9776292134831464	0.491370786516854	-0.35087640449438223	0.5521011235955056	-0.22046067415730336	0.5246292134831462	-0.16268539325842696	-42.31271910112356	-26.245438202247186	-34.36361797752808	-25.38595505617977	-29.977123595505628	-23.30976404494382
Cpd0970	1	-0.5875822222222258	2.3535288888888903	0.9297066666666662	1.966968888888888	1.6654622222222226	1.5788355555555549	1.3480044444444466	41.52455999999998	32.08106666666649	39.22432000000017	31.561506666666588	35.150319999999944	32.149400000000036	32.55669777777783	2.8783066666666604	1.7358711111111376	2.3083466666667114	1.5973600000000054	1.5084088888889011	1.6339600000000305	1.1938133333333276	35.07557777777811	26.0936266666663	38.55195555555576	43.541559999999436	55.0382266666661	60.61693333333257	72.35069333333377	-904.5422577777788	-185.0165288888889	-629.2433022222217	-194.53127555555562	-563.5063555555547	-194.0312355555557	-528.2703911111116	0.024186666666666246	0.2668977777777778	-0.24154222222222216	0.14725777777777774	-0.1868666666666671	0.06832000000000006	-0.13957777777777772	31.156386666666695	12.147093333333311	26.414364444444512	11.775733333333328	18.719671111111094	13.994768888888883
Cpd1518	-1	-1.7424197530864198	1.3297530864197524	0.18139506172839592	0.80837037037037	0.2937777777777786	0.8134074074074062	0.2892839506172824	54.21324691358026	55.852506172839526	53.93945679012342	55.967629629629705	54.74064197530865	55.843370370370366	55.180987654320916	6.903913580246908	6.5282592592592765	6.3928888888888915	6.941617283950618	6.493246913580254	6.870777777777776	6.606283950617293	477.327469135802	464.99713580246885	465.53732098765437	454.70101234567915	454.8738641975313	447.0733827160497	446.64845679012336	-224.6949629629624	-180.78839506172832	-136.53761728395045	-171.14230864197526	-142.84965432098758	-165.15400000000002	-153.52537037037055	-0.5592716049382713	0.007999999999999938	-0.6561481481481481	-0.12979012345679014	-0.6238518518518519	-0.21233333333333332	-0.5822716049382717	-19.04946913580249	-15.655555555555553	-20.69686419753085	-15.96924691358022	-19.67807407407408	-16.555901234567912
Cpd1440	-1	-1.8704197530864184	-1.6822469135802478	-0.5516049382716046	-1.5646296296296298	-0.7952222222222214	-1.204592592592593	-0.4667160493827174	66.87124691358025	69.07050617283953	65.17045679012341	67.51162962962971	64.82764197530868	66.7793703703704	64.9039876543209	1.459913580246905	6.2382592592592765	4.359888888888889	5.81561728395062	5.034246913580251	5.713777777777772	5.284283950617296	421.53946913580194	396.8951358024688	421.5393209876545	408.43501234567907	422.87686419753095	409.3583827160498	418.4484567901234	277.9950370370377	-70.02039506172835	141.55938271604953	-75.99830864197527	74.03234567901245	-82.186	28.574629629629502	-0.9202716049382714	0.444	-0.5671481481481482	0.14720987654320986	-0.4768518518518519	0.0026666666666666505	-0.4222716049382717	13.115530864197495	14.896444444444446	7.771135802469146	11.19475308641978	6.228925925925914	9.43409876543209
Cpd1679	-1	-0.10145882352941273	-2.9507058823529415	0.7842588235294095	-2.14124705882353	0.3908352941176476	-1.5322588235294117	-0.21751764705882248	67.05835294117642	54.518023529411686	62.171705882353	53.31964705882357	57.043305882353	53.08815294117648	53.806247058823566	7.641741176470597	4.735317647058835	6.21375294117647	4.760094117647056	5.1783647058823625	4.736470588235306	4.809141176470579	170.23800000000006	173.621905882353	179.7411294117651	182.28277647058826	187.49234117647086	186.99008235294102	191.20058823529442	-217.87290588235248	-69.85057647058812	-237.90152941176441	-146.15402352941194	-311.96631764705916	-164.83524705882354	-370.4937882352943	4.0875529411764715	-4.020411764705884	2.8514000000000004	-2.6841411764705883	1.6708352941176472	-1.6218470588235294	0.8502117647058824	47.448458823529386	25.670329411764712	35.003023529411756	21.241976470588238	24.19176470588233	19.620199999999986
Cpd1263	-1	-1.9665822222222251	0.9805288888888896	-1.7772933333333336	0.4309688888888879	-1.0615377777777777	0.2418355555555549	-0.7099955555555528	52.12656000000001	47.77806666666649	48.71032000000017	48.232506666666616	48.09531999999993	48.646400000000064	48.119697777777844	-2.8746933333333398	1.9348711111111392	0.02034666666670759	1.4053600000000088	0.5644088888889023	1.3579600000000271	0.7878133333333288	482.8355777777781	466.35362666666634	478.7179555555557	476.94155999999975	483.5652266666662	481.53093333333254	485.5976933333336	-352.61825777777875	-185.0165288888889	-342.04030222222167	-198.78027555555562	-378.0983555555548	-205.14123555555568	-397.6603911111116	-0.3188133333333337	0.36089777777777776	-0.17454222222222215	0.16825777777777778	-0.029866666666667093	0.16532000000000008	0.033422222222222235	15.749386666666696	5.636093333333314	8.719364444444501	6.5707333333333215	6.968671111111107	7.566768888888895
Cpd2744	1	-0.9958255033556932	3.5571812080536924	-0.7873456375838916	1.5063221476510047	-1.1476744966442949	-0.1494161073825495	-1.6606879194630857	-48.77546979865777	-43.95810738255032	-46.68216442953019	-42.82354026845643	-45.167916107382545	-42.11528859060402	-44.33681208053686	-9.592644295301984	-9.826647651006695	-9.690771812080538	-9.396406040268463	-9.64299328859062	-9.203140939597318	-9.385942953020141	-400.67603020134214	-416.66495973154366	-395.3924832214766	-405.66665436241686	-390.83290939597265	-399.90889597315385	-391.3343624161065	-484.68874161074007	-58.06860067114098	-385.81628187919404	48.5004798657717	-323.9839731543619	67.45539261744943	-275.0165872483229	0.3057147651006722	0.5616241610738254	0.2809630872483214	0.6125805369127517	0.4858389261744969	0.7064597315436242	0.5162852348993292	-13.404597315436227	-4.504439597315461	-8.641342281879204	0.22009395973150706	-5.099087248322171	2.680167785234886
Cpd3500	-1	-6.650375757575767	-2.442769696969697	-4.5153212121212105	-1.3776606060606085	-2.985472727272729	-1.1313939393939387	-2.2344545454545472	-60.197472727272675	-52.84930303030301	-57.73923030303035	-53.54825454545456	-56.37519393939398	-53.68545454545456	-55.629212121212156	-8.216254545454554	-7.775727272727256	-6.8549575757575845	-7.3771030303030365	-6.633387878787872	-7.206284848484856	-6.842945454545437	88.94413333333273	73.87133333333395	74.29252121212063	63.892187878787574	63.251896969697334	56.09502424242396	56.769763636363905	685.0483393939393	-58.9384303030303	492.80309090909105	123.71220000000004	419.97332121212105	192.38881818181824	323.4309757575759	-1.481727272727273	0.3826606060606061	-0.816490909090909	0.1685818181818181	-0.5737878787878786	0.015490909090909104	-0.4389393939393939	-45.03107878787881	-26.33412727272729	-39.688369696969716	-28.549799999999987	-36.165303030303	-28.858527272727265
Cpd2970	-1	1.4571744966443063	2.5201812080536934	-0.03534563758389275	0.12132214765100492	-1.1966744966442948	-0.8274161073825492	-1.484687919463085	21.154530201342226	17.100892617449688	20.8218355704698	17.241459731543554	20.762083892617486	16.835711409395973	20.613187919463144	13.257355704698016	12.912352348993304	12.035228187919461	13.835593959731536	12.98200671140938	13.999859060402674	12.724057046979857	190.82196979865785	208.36204026845638	204.79351677852344	210.7033456375832	210.52209060402717	217.9701040268461	212.8696375838937	485.57425838926	406.65039932885895	404.4207181208059	247.10247986577167	344.62202684563806	171.0883926174494	283.04141275167706	-0.5672852348993279	-0.08937583892617461	-0.5490369127516785	-0.33441946308724835	-0.4861610738255032	-0.35854026845637593	-0.4487147651006709	-0.4445973154362264	-7.74843959731546	-2.7383422818791985	-6.779906040268493	-2.6740872483221736	-7.488832214765117
Cpd1367	1	-5.20741975308642	-0.7502469135802481	-3.913604938271604	-1.25162962962963	-2.9692222222222213	-1.0905925925925932	-2.2087160493827174	-63.507753086419726	-60.055493827160475	-62.79154320987659	-59.256370370370284	-62.09435802469135	-59.66962962962961	-61.799012345679095	-3.9320864197530954	-9.097740740740726	-8.010111111111106	-7.268382716049381	-8.141753086419751	-7.552222222222222	-8.085716049382704	-400.34053086419806	-405.06286419753116	-399.59467901234535	-418.9459876543209	-409.9421358024689	-423.3706172839502	-415.26054320987646	-816.3239629629622	-180.78839506172832	-552.1986172839504	-223.9753086419753	-469.3526543209877	-245.67300000000003	-435.40637037037055	0.3237283950617285	-0.04300000000000005	-0.3851481481481482	0.11720987654320986	-0.4258518518518518	-0.019333333333333327	-0.4312716049382717	-32.731469135802485	-25.111555555555547	-32.423864197530854	-23.735246913580227	-31.102074074074093	-25.014901234567915
Cpd1859	1	6.960614840989399	3.7209293286219083	1.7369434628975242	2.6210989399293285	1.2161660777385173	2.478851590106008	1.5026466431095389	16.563081272084872	19.907371024735056	17.30578798586572	19.84816254416961	18.547904593639604	19.585625441696152	18.755911660777517	-8.64016607773851	-1.9328727915194293	-4.539540636042403	-2.565939929328604	-3.619268551236761	-2.662713780918736	-3.2945335689045936	172.2115901060072	184.66615194346423	197.33930742049412	195.18045583038884	198.43432862190772	197.11437809187282	198.6842968197877	-224.12815194346229	-74.9582862190813	-405.20953003533486	-137.08672438162546	-310.1390000000002	-155.6075053003535	-256.5911448763256	-1.3685159010600698	0.27602473498233226	-0.6483286219081267	0.053208480565371016	-0.442356890459364	-0.06201766784452295	-0.34018021201413434	-23.53880918727915	-14.376621908127204	-21.98838162544168	-14.719226148409929	-19.021484098939947	-15.668636042402825
Cpd1702	-1	-3.4084588235294135	-2.136705882352941	-3.0237411764705895	-1.55924705882353	-2.3321647058823523	-1.4652588235294115	-1.952517647058822	16.031352941176408	10.83302352941172	12.34970588235299	12.371647058823555	12.415305882352982	12.132152941176484	12.466247058823571	41.6937411764706	15.401317647058839	24.181752941176477	22.58109411764705	22.135364705882363	22.32247058823531	21.80314117647058	1287.438	1428.5629058823527	1353.976129411765	1349.0917764705885	1351.5173411764708	1345.549082352941	1352.4515882352946	-389.6719058823525	524.1504235294118	-176.02752941176445	394.94597647058805	-143.1013176470592	298.0917529411765	-150.70478823529425	2.0545529411764702	-0.6104117647058824	-0.08660000000000001	-0.1111411764705882	-0.41016470588235293	-0.2378470588235294	-0.4837882352941175	28.779458823529396	8.955329411764717	15.694023529411767	14.033976470588243	15.132764705882325	13.400199999999993
Cpd3594	-1	7.299624242424233	4.015230303030304	4.267678787878789	2.226339393939391	2.5415272727272717	1.301606060606061	1.8445454545454532	-20.63647272727266	-21.438303030303015	-18.84923030303034	-20.23625454545456	-17.39619393939398	-20.079454545454556	-16.477212121212148	-1.3702545454545572	2.169272727272741	0.09204242424241472	2.7988969696969583	1.4676121212121274	2.8097151515151424	1.9240545454545632	-495.30286666666717	-497.58566666666604	-489.45047878787943	-504.1178121212124	-493.67310303030274	-501.3659757575758	-495.4242363636361	-273.7386606060608	254.88056969696967	-49.040909090909174	161.0432	14.261321212121059	104.00781818181828	52.55397575757582	-0.587727272727273	0.7506606060606059	-0.10749090909090896	0.2375818181818181	-0.08878787878787864	-0.052509090909090894	-0.14693939393939387	3.0469212121211915	1.849872727272711	9.34963030303028	4.228200000000022	12.560696969696998	3.980472727272733
Cpd2330	1	-1.874011235955056	-2.7317415730337107	-3.786662921348316	-2.2547415730337077	-2.511483146067416	-1.7106966292134844	-1.828033707865168	60.44455056179774	47.71617977528089	59.36758426966286	47.568370786516844	57.591325842696676	47.66540449438202	56.08079775280896	18.70405617977529	15.778775280898877	14.7858202247191	15.786325842696627	13.874303370786517	15.463011235955062	13.599674157303381	586.4700449438203	622.2420898876402	590.3955955056177	618.4971348314607	590.7371573033705	620.8611348314614	594.1102022471912	55.50137078651733	307.1974382022473	119.52934831460709	249.1329213483145	145.47568539325815	207.46461797752818	143.58965168539342	0.9153707865168534	-0.2346292134831461	-0.02487640449438222	-0.1818988764044944	-0.17046067415730332	-0.19737078651685389	-0.20968539325842692	60.73128089887644	28.30456179775281	59.06838202247192	29.06504494382023	56.33687640449438	30.29123595505619
Cpd2935	-1	8.585174496644306	-4.355818791946307	-1.2623456375838922	-1.3296778523489954	-2.2536744966442948	-0.8954161073825493	-1.9876879194630852	18.808530201342226	21.720892617449664	21.506835570469804	24.32445973154356	23.29508389261747	25.253711409395976	24.21218791946313	11.81535570469802	8.688352348993305	10.24022818791946	7.748593959731532	9.22000671140938	7.6948590604026785	8.96905704697986	166.39896979865784	191.63304026845626	157.42651677852348	150.7363456375831	143.8310906040274	131.33910402684606	132.36063758389344	1727.37325838926	102.53739932885898	982.040718120806	431.5284798657717	852.5780268456383	570.0943926174497	820.1904127516771	-0.6752852348993279	0.8996241610738254	-0.4640369127516786	0.21558053691275167	-0.4011610738255032	-0.0245402684563759	-0.3247147651006709	14.70240268456378	21.689560402684545	21.80965771812079	25.155093959731513	25.562912751677842	26.65816778523489
Cpd3106	-1	-5.046825503355693	-2.3448187919463077	-4.269345637583893	-2.2316778523489957	-3.2986744966442947	-2.0094161073825494	-2.805687919463085	98.01353020134223	70.50789261744967	89.64683557046982	73.55945973154355	81.85308389261745	74.41371140939597	76.54718791946314	26.674355704698016	15.083352348993307	21.40422818791946	15.710593959731536	19.902006711409378	15.956859060402676	18.85905704697986	755.479969798658	807.7970402684563	778.6035167785234	795.2133456375833	788.5580906040273	796.665104026846	799.7266375838934	821.28425838926	310.01639932885894	181.18771812080612	285.45447986577165	148.08402684563802	290.3303926174495	137.99341275167706	0.5747147651006719	0.5136241610738254	-0.4150369127516785	0.27758053691275164	-0.5131610738255031	0.06645973154362407	-0.4947147651006709	94.21540268456377	35.706560402684545	73.0456577181208	43.75409395973151	58.14591275167783	47.46716778523489
Cpd3388	1	-1.3963757575757647	-2.1007696969696967	-3.362321212121212	-1.7776606060606084	-2.1074727272727287	-1.4163939393939389	-1.4774545454545474	33.45052727272733	23.09169696969701	33.256769696969656	23.029745454545466	32.146806060606025	23.16954545454544	31.072787878787867	14.354745454545453	12.24927272727274	10.85904242424241	12.333896969696962	10.100612121212123	12.040715151515146	9.926054545454566	399.96413333333265	431.91733333333394	403.9315212121205	428.4551878787877	403.02489696969724	430.63202424242417	405.23976363636393	44.04433939393925	305.65656969696977	120.70409090909084	253.8652	166.48832121212104	213.50781818181827	180.94197575757573	0.6362727272727269	0.1386606060606061	-0.18749090909090904	0.10458181818181812	-0.2217878787878786	0.008490909090909105	-0.1879393939393939	48.7709212121212	21.7318727272727	49.42863030303028	22.862200000000016	48.32369696969701	24.23747272727274
Cpd1419	-1	-2.848419753086418	0.2267530864197527	-1.9016049382716045	-0.7276296296296301	-2.2892222222222207	-1.4165925925925933	-2.1987160493827176	-45.09175308641973	-41.506493827160476	-43.41954320987659	-42.5853703703703	-42.03135802469133	-42.931629629629626	-41.37701234567908	-15.729086419753097	-10.744740740740724	-12.35711111111111	-11.104382716049383	-11.437753086419747	-11.153222222222226	-11.105716049382703	-633.1325308641982	-660.2138641975309	-641.7716790123453	-657.9069876543208	-654.1981358024689	-664.6246172839501	-664.1175432098764	423.7080370370377	-85.71939506172832	449.86338271604967	41.97569135802476	522.1953456790123	66.60899999999998	584.8976296296296	-0.6842716049382714	0.443	-0.2201481481481482	0.11920987654320987	-0.13585185185185186	-0.014333333333333337	-0.09627160493827176	-1.3104691358024922	4.776444444444452	3.226135802469159	2.636753086419773	6.37992592592591	1.819098765432088
[truncated: 117 more rows]
[truncated: 966 more columns]
