# Supplementary material for: QSAR-Co-X: an open source toolkit for multitarget QSAR modelling
Source: J Cheminform. 2021 Apr 15;13:29. doi: 10.1186/s13321-021-00508-0 (PMC8048082; doi:10.1186/s13321-021-00508-0)
Supplement: Supplementary file 4 — Additional file 4. Folder (CS_3) containing both the input files and the results (i.e., the output files from the current toolkit) obtained from the RF model by applying Method1 for Case study-3. [file 13321_2021_508_MOESM4_ESM.zip › CS_3/M1/CS3M1_strbjg_RF_vd.txt]

The validation set results are: 

True Positive: 420
True Negative: 315
False Positive 83
False Negative 72
Sensitivity: 79.14572864321609
Specificity: 85.36585365853658
Accuracy: 82.58426966292134
f1_score: 84.42211055276381
MCC: 0.6470268549829445
ROC_AUC: 0.8225579115087633
