# Supplementary material for: QSAR-Co-X: an open source toolkit for multitarget QSAR modelling
Source: J Cheminform. 2021 Apr 15;13:29. doi: 10.1186/s13321-021-00508-0 (PMC8048082; doi:10.1186/s13321-021-00508-0)
Supplement: Supplementary file 4 — Additional file 4. Folder (CS_3) containing both the input files and the results (i.e., the output files from the current toolkit) obtained from the RF model by applying Method1 for Case study-3. [file 13321_2021_508_MOESM4_ESM.zip › CS_3/M1/CS3M1_strbjg_RF_vdpred.csv]

Cpd	TEi(cj)	TssAq0(HYD)_me	TssAq1(HYD)_me	TssAq2(HYD)_me	TssAq3(HYD)_me	TssAq4(HYD)_me	TssAq5(HYD)_me	TssAq6(HYD)_me	TssAq0(E)_me	TssAq1(E)_me	TssAq2(E)_me	TssAq3(E)_me	TssAq4(E)_me	TssAq5(E)_me	TssAq6(E)_me	TssAq0(AW)_me	TssAq1(AW)_me	TssAq2(AW)_me	TssAq3(AW)_me	TssAq4(AW)_me	TssAq5(AW)_me	TssAq6(AW)_me	TssAq0(POL)_me	TssAq1(POL)_me	TssAq2(POL)_me	TssAq3(POL)_me	TssAq4(POL)_me	TssAq5(POL)_me	TssAq6(POL)_me	TssAq0(PSA)_me	TssAq1(PSA)_me	TssAq2(PSA)_me	TssAq3(PSA)_me	TssAq4(PSA)_me	TssAq5(PSA)_me	TssAq6(PSA)_me	LssAq0(HYD)A_me	LssAq1(HYD)A_me	LssAq2(HYD)A_me	LssAq3(HYD)A_me	LssAq4(HYD)A_me	LssAq5(HYD)A_me	LssAq6(HYD)A_me	LssAq0(E)A_me	LssAq1(E)A_me	LssAq2(E)A_me	LssAq3(E)A_me	LssAq4(E)A_me	LssAq5(E)A_me
Cpd0005	1	-9.140682481751817	-2.5154270072992704	-6.2037153284671565	-2.306521897810221	-4.282540145985402	-1.9282737226277356	-3.0545401459853987	-82.6096094890512	-78.86213503649648	-82.2183832116788	-79.08106569343074	-80.96637226277366	-79.20790510948906	-80.18963503649631	-23.490098540145983	-16.445562043795587	-18.92249270072993	-17.121835766423338	-17.817109489051106	-17.16709854014597	-17.500434306569346	-724.5079379562038	-747.8434708029198	-736.3838284671547	-759.7832408759134	-758.9567189781018	-773.435770072992	-772.5589635036496	-349.586872262776	5.925343065693539	-320.58451094890586	9.88744890510958	-246.30758029197057	-17.474047445255618	-190.05072262773731	-1.8035255474452558	0.8652372262773731	-1.0514635036496345	0.428733576642336	-0.7602445255474456	0.1510547445255474	-0.5718649635036489	-28.5856751824818	-18.424751824817527	-26.742054744525536	-19.78034671532847	-24.1104416058394	-20.371967153284707
Cpd0009	1	-10.78068248175182	-2.2674270072992706	-6.550715328467156	-1.977521897810221	-4.388540145985401	-1.5912737226277356	-3.0495401459853984	-85.34860948905117	-80.77913503649648	-84.64338321167878	-81.23206569343074	-83.87337226277364	-81.38890510948906	-83.29663503649633	-23.850098540145982	-16.685562043795585	-19.23149270072993	-17.397835766423334	-18.196109489051107	-17.448098540145974	-17.90943430656934	-715.1519379562037	-746.4294708029198	-730.6338284671547	-756.8802408759134	-752.1407189781019	-769.522770072992	-765.3769635036496	-633.606872262776	-135.22065693430648	-494.2525109489058	-110.7355510948904	-433.1475802919706	-112.18804744525562	-380.91272262773737	-1.8215255474452559	0.9442372262773729	-1.0784635036496344	0.5097335766423361	-0.7492445255474456	0.2200547445255474	-0.539864963503649	-37.8276751824818	-26.179751824817533	-35.579054744525536	-27.70534671532847	-34.0804416058394	-28.18596715328471
Cpd0013	1	-9.140682481751817	-2.5154270072992704	-6.2037153284671565	-2.306521897810221	-4.282540145985402	-1.9282737226277356	-3.0545401459853987	-82.6096094890512	-78.86213503649648	-82.2183832116788	-79.08106569343074	-80.96637226277366	-79.20790510948906	-80.18963503649631	-23.490098540145983	-16.445562043795587	-18.92249270072993	-17.121835766423338	-17.817109489051106	-17.16709854014597	-17.500434306569346	-724.5079379562038	-747.8434708029198	-736.3838284671547	-759.7832408759134	-758.9567189781018	-773.435770072992	-772.5589635036496	-349.586872262776	5.925343065693539	-320.58451094890586	9.88744890510958	-246.30758029197057	-17.474047445255618	-190.05072262773731	-1.8035255474452558	0.8652372262773731	-1.0514635036496345	0.428733576642336	-0.7602445255474456	0.1510547445255474	-0.5718649635036489	-28.5856751824818	-18.424751824817527	-26.742054744525536	-19.78034671532847	-24.1104416058394	-20.371967153284707
Cpd0017	1	-9.140682481751817	-2.5154270072992704	-6.2037153284671565	-2.306521897810221	-4.282540145985402	-1.9282737226277356	-3.0545401459853987	-82.6096094890512	-78.86213503649648	-82.2183832116788	-79.08106569343074	-80.96637226277366	-79.20790510948906	-80.18963503649631	-23.490098540145983	-16.445562043795587	-18.92249270072993	-17.121835766423338	-17.817109489051106	-17.16709854014597	-17.500434306569346	-724.5079379562038	-747.8434708029198	-736.3838284671547	-759.7832408759134	-758.9567189781018	-773.435770072992	-772.5589635036496	-349.586872262776	5.925343065693539	-320.58451094890586	9.88744890510958	-246.30758029197057	-17.474047445255618	-190.05072262773731	-1.8035255474452558	0.8652372262773731	-1.0514635036496345	0.428733576642336	-0.7602445255474456	0.1510547445255474	-0.5718649635036489	-28.5856751824818	-18.424751824817527	-26.742054744525536	-19.78034671532847	-24.1104416058394	-20.371967153284707
Cpd0021	1	-2.8606824817518177	3.6835729927007295	0.34828467153284315	3.9224781021897783	1.8164598540145975	3.864726277372264	2.456459854014601	-20.176609489051174	-15.87313503649649	-18.086383211678807	-16.111065693430714	-16.70537226277365	-15.717905109489068	-15.788635036496315	-13.905098540145984	-6.7535620437955854	-9.08549270072993	-7.441835766423337	-7.962109489051108	-7.414098540145973	-7.624434306569348	-217.83793795620372	-240.04647080291974	-235.15982846715463	-252.6602408759134	-254.25971897810177	-264.791770072992	-264.73796350364944	-516.8248722627761	-135.22065693430648	-263.1685109489058	-155.14755109489042	-194.45858029197055	-167.86204744525563	-166.95572262773737	-1.3225255474452557	0.8952372262773731	-0.6984635036496343	0.6877335766423361	-0.3442445255474456	0.5000547445255474	-0.11386496350364905	-31.1776751824818	-21.90375182481753	-25.30805474452554	-22.69534671532847	-22.4854416058394	-21.884967153284713
Cpd0025	1	-8.791682481751817	-3.2704270072992707	-5.819715328467156	-2.7045218978102206	-4.240540145985402	-2.2872737226277358	-3.1285401459853985	-44.55360948905118	-37.88113503649649	-41.856383211678796	-38.22006569343071	-40.319372262773655	-38.27890510948907	-39.48863503649631	0.7039014598540163	-1.833562043795588	0.9595072992700722	-2.8578357664233387	0.2088905109488941	-2.9050985401459712	-0.2994343065693457	275.0060620437962	242.81352919708013	230.74317153284542	203.36475912408676	191.09328102189815	173.85622992700803	167.9660364963505	1712.1421277372242	-135.22065693430648	1569.8604890510944	-96.2895510948904	1439.6394197080294	-51.712047445255614	1344.1672773722628	-1.8095255474452558	0.9022372262773732	-1.0414635036496342	0.422733576642336	-0.7182445255474457	0.1220547445255474	-0.5208649635036491	-43.011675182481795	-26.86775182481753	-35.31305474452554	-27.790346715328468	-31.7284416058394	-27.925967153284713
Cpd0029	1	-3.2826824817518165	-0.3954270072992707	-1.1897153284671562	-0.06752189781022144	-0.5425401459854022	-0.020273722627735413	0.041459854014601394	-38.94060948905119	-34.609135036496504	-36.796383211678794	-34.06106569343072	-35.80137226277365	-34.25990510948905	-35.38463503649632	-9.55209854014599	-7.034562043795584	-7.283492700729929	-7.539835766423337	-7.928109489051111	-7.660098540145974	-8.083434306569345	-265.42893795620375	-282.0554708029198	-273.17682846715456	-283.8752408759134	-284.90871897810183	-293.97777007299203	-295.0619635036496	-795.7688722627762	-135.22065693430648	-565.4025109489057	-161.9945510948904	-461.2835802919706	-181.87704744525558	-397.1887226277374	-1.0295255474452565	0.3442372262773732	-0.30046350364963426	0.2547335766423361	-0.2252445255474457	0.01405474452554742	-0.15386496350364906	-30.43367518248179	-20.704751824817528	-24.756054744525546	-19.389346715328468	-23.3074416058394	-19.937967153284703
Cpd0033	1	-6.161682481751818	-0.3964270072992711	-4.994715328467158	-1.0425218978102209	-3.7205401459854017	-0.9362737226277352	-2.5675401459853986	-41.95960948905117	-39.972135036496475	-41.786383211678796	-38.950065693430716	-40.95137226277366	-39.161905109489055	-40.535635036496316	-2.8390985401459865	-6.1375620437955885	-5.6144927007299295	-4.730835766423335	-5.522109489051111	-5.019098540145972	-5.4824343065693455	-241.48193795620372	-244.4584708029198	-245.54382846715455	-263.20924087591345	-260.04871897810176	-271.8127700729921	-267.3129635036495	-661.5458722627761	-135.22065693430648	-453.2915109489058	-155.14755109489042	-360.0185802919706	-169.77704744525562	-312.1077226277374	-0.25352554744525624	0.7222372262773731	-0.7954635036496343	0.625733576642336	-0.6482445255474456	0.2850547445255474	-0.519864963503649	-20.448675182481786	-17.96775182481753	-21.33005474452554	-15.727346715328471	-19.8464416058394	-16.29396715328471
Cpd0037	1	-6.161682481751818	-0.3964270072992711	-4.994715328467158	-1.0425218978102209	-3.7205401459854017	-0.9362737226277352	-2.5675401459853986	-41.95960948905117	-39.972135036496475	-41.786383211678796	-38.950065693430716	-40.95137226277366	-39.161905109489055	-40.535635036496316	-2.8390985401459865	-6.1375620437955885	-5.6144927007299295	-4.730835766423335	-5.522109489051111	-5.019098540145972	-5.4824343065693455	-241.48193795620372	-244.4584708029198	-245.54382846715455	-263.20924087591345	-260.04871897810176	-271.8127700729921	-267.3129635036495	-661.5458722627761	-135.22065693430648	-453.2915109489058	-155.14755109489042	-360.0185802919706	-169.77704744525562	-312.1077226277374	-0.25352554744525624	0.7222372262773731	-0.7954635036496343	0.625733576642336	-0.6482445255474456	0.2850547445255474	-0.519864963503649	-20.448675182481786	-17.96775182481753	-21.33005474452554	-15.727346715328471	-19.8464416058394	-16.29396715328471
Cpd0041	1	0.1643175182481844	5.8485729927007295	0.3392846715328437	4.022478102189778	0.6494598540145979	2.7927262773722643	0.8274598540146014	-55.27460948905119	-49.2921350364965	-52.71438321167879	-49.011065693430716	-50.106372262773654	-48.40690510948906	-48.42663503649632	-13.137098540145983	-8.970562043795585	-9.366492700729928	-9.533835766423337	-8.33810948905111	-9.385098540145977	-7.963434306569347	-372.68293795620383	-397.1604708029197	-385.0488284671545	-400.81124087591337	-396.5377189781018	-405.01577007299204	-402.0169635036496	-155.67887226277603	-135.22065693430648	-71.3615109489059	-162.3835510948904	16.161419708029484	-183.6290474452556	72.99327737226271	-1.5835255474452559	1.339237226277373	-0.8694635036496343	0.881733576642336	-0.4922445255474456	0.6130547445255474	-0.24486496350364906	-40.4196751824818	-25.133751824817534	-33.311054744525535	-25.50934671532847	-27.5574416058394	-24.512967153284713
Cpd0045	1	-6.816682481751817	-2.6814270072992707	-5.334715328467158	-2.399521897810221	-4.606540145985402	-2.0362737226277354	-3.494540145985398	-34.03660948905117	-33.90313503649649	-36.299383211678794	-35.28806569343073	-36.149372262773646	-35.28090510948905	-35.88563503649633	-1.6500985401459831	-5.224562043795586	-4.82149270072993	-4.911835766423337	-5.0611094890511055	-4.668098540145972	-4.862434306569347	-211.52093795620374	-209.19147080291972	-199.2408284671546	-209.26224087591342	-211.1707189781017	-222.645770072992	-222.6299635036496	-311.8208722627761	-135.22065693430648	-196.76351094890583	-157.0585510948904	-227.35758029197055	-143.91504744525562	-253.50472262773738	-0.4905255474452561	0.8812372262773731	-0.9624635036496344	0.421733576642336	-0.9162445255474456	0.04505474452554742	-0.729864963503649	-6.022675182481791	-8.430751824817527	-12.42505474452554	-11.337346715328467	-12.767441605839403	-11.121967153284707
Cpd0049	1	7.703317518248184	-3.18242700729927	7.8972846715328435	-1.988521897810221	6.107459854014598	-0.8692737226277356	3.909459854014601	51.12539051094885	49.6228649635035	50.71961678832122	47.41893430656927	49.384627737226374	46.469094890510924	48.84236496350368	2.8149014598540134	11.798437956204415	6.667507299270067	9.625164233576662	7.042890510948894	8.780901459854029	7.093565693430652	352.99906204379613	368.72452919708013	353.9291715328453	390.7927591240866	379.3522810218982	411.8132299270082	399.18103649635043	1907.2971277372242	828.2943430656935	1425.4274890510944	561.6714489051095	1090.6184197080293	472.95495255474435	860.8652773722628	7.013474452554744	-7.213762773722628	5.111536496350365	-4.9312664233576635	3.222755474452554	-2.9109452554744526	1.8521350364963507	46.473324817518204	46.08924817518247	44.19394525547446	37.882653284671534	40.04855839416061	33.715032846715296
Cpd0053	1	-2.7766824817518185	-1.484427007299271	-3.5587153284671564	-0.6165218978102209	-3.076540145985402	-0.8892737226277356	-2.327540145985399	-20.884609489051186	-17.872135036496488	-21.0243832116788	-18.05506569343072	-20.473372262773648	-18.66290510948906	-20.41063503649632	0.29590145985401506	-2.8595620437955844	-2.5294927007299286	-1.6228357664233393	-2.478109489051107	-1.9700985401459723	-2.4954343065693467	-164.51093795620375	-162.61147080291985	-166.8408284671547	-184.4482408759134	-178.78671897810182	-190.4707700729921	-183.4489635036496	-565.8558722627763	-110.29965693430648	-366.1275109489058	-64.58055109489041	-298.4815802919705	-59.599047445255614	-261.2017226277373	0.03147445255474368	1.4332372262773732	-0.3234635036496344	0.901733576642336	-0.21524452554744566	0.4770547445255474	-0.13386496350364907	0.6273248175182076	4.754248175182475	-0.8520547445255389	4.384653284671529	-0.3214416058394036	2.866032846715292
Cpd0057	1	-3.0206824817518187	-0.7954270072992706	-3.492715328467156	-0.8385218978102209	-2.420540145985402	-0.4282737226277353	-1.2465401459853989	29.8173905109488	28.779864963503513	28.050616788321207	30.59093430656927	28.25362773722634	30.420094890510942	28.61536496350368	8.124901459854016	4.384437956204415	5.086507299270071	5.18716423357666	4.8628905109488905	5.279901459854028	4.867565693430652	180.39806204379624	183.69752919708043	177.11817153284542	158.8567591240867	162.4632810218983	147.848229927008	154.17003649635046	-550.6878722627761	-135.22065693430648	-410.0205109489057	-104.76455109489041	-318.21158029197056	-116.26104744525564	-254.25372262773737	-0.4665255474452561	0.6982372262773731	-0.9184635036496342	0.358733576642336	-0.7832445255474456	0.08905474452554743	-0.6248649635036491	5.811324817518206	-0.3907518248175279	-0.845054744525541	3.519653284671527	-1.0154416058393991	3.0710328467152905
Cpd0061	1	0.9023175182481841	2.7745729927007297	1.4902846715328435	1.1754781021897789	1.3294598540145983	0.041726277372264864	0.10845985401460112	-26.81260948905117	-23.121135036496486	-24.717383211678797	-21.95006569343072	-22.66837226277364	-20.581905109489053	-21.22963503649632	-7.886098540145983	-5.856562043795584	-6.517492700729933	-5.681835766423338	-6.034109489051107	-5.471098540145974	-5.665434306569345	-261.1729379562038	-264.72147080291984	-264.28982846715456	-263.9202408759133	-263.39671897810183	-260.25977007299196	-258.1729635036495	-309.7538722627761	30.93134306569354	-283.57451094890587	157.9764489051096	-192.74558029197047	180.11095255474442	-118.15172262773736	-0.30252554744525595	1.021237226277373	0.03953649635036571	0.8037335766423361	0.41675547445255423	0.8930547445255475	0.6121350364963509	-5.300675182481797	-0.31575182481752506	-0.2600547445255401	4.446653284671527	4.673558394160602	8.967032846715291
Cpd0065	1	3.258317518248181	1.908572992700729	2.6552846715328444	0.6344781021897794	1.9724598540145972	-0.17427372262773533	1.1404598540146011	29.964390510948814	28.414864963503533	29.55661678832118	30.88393430656927	30.23362773722633	31.91909489051093	30.60736496350367	8.069901459854016	4.2644379562044135	5.162507299270072	5.142164233576661	5.039890510948894	5.572901459854023	5.222565693430653	345.40806204379624	376.5425291970804	352.4251715328454	371.0987591240866	365.2982810218981	377.7072299270079	379.1610364963505	-472.6138722627761	-108.52265693430648	-315.82451094890587	-92.0105510948904	-261.15358029197057	-90.91304744525559	-235.1387226277374	-0.2105255474452561	0.6282372262773731	-0.7564635036496343	0.16273357664233604	-0.5812445255474457	-0.12694525547445254	-0.442864963503649	12.460324817518206	4.9462481751824745	9.576945255474456	11.487653284671529	10.792558394160606	14.173032846715287
Cpd0069	1	-2.8606824817518177	3.6835729927007295	0.34828467153284315	3.9224781021897783	1.8164598540145975	3.864726277372264	2.456459854014601	-20.176609489051174	-15.87313503649649	-18.086383211678807	-16.111065693430714	-16.70537226277365	-15.717905109489068	-15.788635036496315	-13.905098540145984	-6.7535620437955854	-9.08549270072993	-7.441835766423337	-7.962109489051108	-7.414098540145973	-7.624434306569348	-217.83793795620372	-240.04647080291974	-235.15982846715463	-252.6602408759134	-254.25971897810177	-264.791770072992	-264.73796350364944	-516.8248722627761	-135.22065693430648	-263.1685109489058	-155.14755109489042	-194.45858029197055	-167.86204744525563	-166.95572262773737	-1.3225255474452557	0.8952372262773731	-0.6984635036496343	0.6877335766423361	-0.3442445255474456	0.5000547445255474	-0.11386496350364905	-31.1776751824818	-21.90375182481753	-25.30805474452554	-22.69534671532847	-22.4854416058394	-21.884967153284713
Cpd0073	1	-0.933682481751818	1.023572992700729	-0.4177153284671569	1.8444781021897796	0.4944598540145986	1.903726277372265	1.1384598540146014	18.55839051094884	22.029864963503513	18.183616788321192	22.20493430656927	19.026627737226363	21.85309489051093	19.66836496350368	-0.8320985401459886	1.1334379562044177	0.024507299270073446	1.1041642335766646	0.3298905109488928	0.955901459854026	0.4125656934306541	326.6310620437962	346.30552919708015	322.3491715328454	311.89775912408663	310.9672810218982	300.14322992700806	302.1010364963505	-331.78987226277616	-92.8556569343065	-337.94551094890585	-79.5455510948904	-272.6375802919705	-76.61604744525562	-223.08772262773738	-0.5125255474452559	1.130237226277373	-0.5994635036496343	0.8327335766423359	-0.4092445255474456	0.5320547445255475	-0.22186496350364904	-11.950675182481794	-5.019751824817527	-13.365054744525544	-5.16134671532847	-11.846441605839402	-6.072967153284707
Cpd0077	1	-7.015682481751817	-1.7824270072992707	-4.543715328467156	-1.777521897810221	-3.546540145985402	-1.6522737226277355	-2.8505401459853985	10.332390510948812	3.5668649635035194	9.426616788321212	2.8999343065692926	7.183627737226344	3.0340948905109437	4.88536496350369	-9.126098540145982	-3.745562043795584	-4.781492700729932	-4.49283576642334	-4.224109489051109	-4.504098540145975	-4.3894343065693455	-47.701937956203786	-70.65347080291973	-57.42182846715457	-69.8842408759134	-68.09571897810167	-75.930770072992	-74.2689635036495	-111.97787226277616	-135.22065693430648	-166.36451094890586	-144.8965510948904	-121.34558029197052	-137.61204744525566	-88.93872262773736	-1.6005255474452558	1.321237226277373	-1.0464635036496344	0.720733576642336	-0.7432445255474456	0.3040547445255474	-0.547864963503649	12.33632481751821	-1.3467518248175312	11.514945255474458	-3.2563467153284686	6.742558394160604	-2.6019671532847117
Cpd0081	1	-7.015682481751817	-1.7824270072992707	-4.543715328467156	-1.777521897810221	-3.546540145985402	-1.6522737226277355	-2.8505401459853985	10.332390510948812	3.5668649635035194	9.426616788321212	2.8999343065692926	7.183627737226344	3.0340948905109437	4.88536496350369	-9.126098540145982	-3.745562043795584	-4.781492700729932	-4.49283576642334	-4.224109489051109	-4.504098540145975	-4.3894343065693455	-47.701937956203786	-70.65347080291973	-57.42182846715457	-69.8842408759134	-68.09571897810167	-75.930770072992	-74.2689635036495	-111.97787226277616	-135.22065693430648	-166.36451094890586	-144.8965510948904	-121.34558029197052	-137.61204744525566	-88.93872262773736	-1.6005255474452558	1.321237226277373	-1.0464635036496344	0.720733576642336	-0.7432445255474456	0.3040547445255474	-0.547864963503649	12.33632481751821	-1.3467518248175312	11.514945255474458	-3.2563467153284686	6.742558394160604	-2.6019671532847117
Cpd0085	1	-2.8606824817518177	3.6835729927007295	0.34828467153284315	3.9224781021897783	1.8164598540145975	3.864726277372264	2.456459854014601	-20.176609489051174	-15.87313503649649	-18.086383211678807	-16.111065693430714	-16.70537226277365	-15.717905109489068	-15.788635036496315	-13.905098540145984	-6.7535620437955854	-9.08549270072993	-7.441835766423337	-7.962109489051108	-7.414098540145973	-7.624434306569348	-217.83793795620372	-240.04647080291974	-235.15982846715463	-252.6602408759134	-254.25971897810177	-264.791770072992	-264.73796350364944	-516.8248722627761	-135.22065693430648	-263.1685109489058	-155.14755109489042	-194.45858029197055	-167.86204744525563	-166.95572262773737	-1.3225255474452557	0.8952372262773731	-0.6984635036496343	0.6877335766423361	-0.3442445255474456	0.5000547445255474	-0.11386496350364905	-31.1776751824818	-21.90375182481753	-25.30805474452554	-22.69534671532847	-22.4854416058394	-21.884967153284713
Cpd0089	1	4.765317518248182	4.69657299270073	1.5222846715328435	2.0814781021897795	0.0754598540145981	0.7167262773722647	-0.32054014598539826	-41.07660948905117	-38.21513503649648	-38.9743832116788	-39.713065693430735	-38.17637226277365	-40.38390510948906	-37.48163503649633	7.183901459854012	10.676437956204415	10.342507299270071	12.199164233576667	13.402890510948891	14.067901459854028	14.884565693430648	-181.33193795620377	-186.84547080291972	-183.9408284671547	-172.77224087591344	-178.86071897810177	-164.22877007299215	-178.19896350364957	1478.918127737224	606.0033430656935	1132.8904890510942	639.6634489051096	1195.1274197080295	706.3289525547444	1249.6842773722626	-1.8435255474452559	0.8332372262773731	-1.1314635036496343	0.4097335766423361	-0.8012445255474456	0.1260547445255474	-0.5958649635036489	-37.8276751824818	-26.387751824817535	-31.93305474452554	-28.979346715328468	-28.9574416058394	-29.45696715328471
Cpd0093	1	7.908317518248182	-2.9584270072992704	7.0012846715328445	-1.2795218978102212	4.941459854014597	-0.07927372262773558	2.8874598540146024	65.58439051094882	55.3738649635035	62.0656167883212	51.95493430656927	56.83362773722635	51.18709489051096	53.851364963503705	-0.7150985401459842	4.001437956204414	3.2375072992700713	2.8841642335766617	3.3258905109488914	2.765901459854028	3.0395656934306534	24.385062043796324	22.387529197080312	30.224171532845393	49.03475912408668	54.80028102189817	66.8812299270079	70.06703649635051	577.2631277372237	192.4483430656936	425.89448905109407	60.027448905109566	224.38541970802945	17.804952554744407	60.31127737226257	6.7824744525547445	-7.185762773722626	5.0645364963503665	-5.000266423357665	3.124755474452554	-2.995945255474453	1.6591350364963509	61.08532481751821	48.70924817518246	53.82794525547446	37.46465328467153	42.8795583941606	34.1000328467153
Cpd0097	1	0.7403175182481831	-2.7404270072992705	-0.5237153284671558	-4.162521897810222	-0.5225401459854027	-3.960273722627736	0.3974598540146017	-46.16460948905119	-42.88813503649649	-46.09438321167879	-45.40006569343072	-45.500372262773645	-45.60090510948905	-44.78463503649631	0.1899014598540134	6.541437956204412	4.572507299270068	6.8461642335766575	6.232890510948892	6.9869014598540256	6.661565693430656	-376.57293795620376	-380.62547080291966	-386.5098284671545	-388.28724087591337	-395.36071897810183	-400.158770072992	-406.3779635036496	1274.934127737224	606.0033430656935	1201.403489051094	661.2944489051097	1277.8244197080294	705.3169525547444	1332.0212773722626	-1.5815255474452559	1.4932372262773732	-0.8594635036496343	0.6827335766423361	-0.5382445255474456	0.2990547445255474	-0.32786496350364897	-16.752675182481795	-6.701751824817528	-14.85705474452554	-13.361346715328471	-13.041441605839402	-14.070967153284707
Cpd0101	1	-6.139682481751818	-1.4324270072992704	-4.5097153284671565	-1.7195218978102211	-4.1095401459854015	-1.5682737226277357	-3.1305401459853988	33.56639051094882	23.16186496350352	29.805616788321203	22.76593430656928	26.69762773722636	23.217094890510936	24.43036496350368	1.6739014598540152	1.3844379562044151	1.9095072992700717	1.3031642335766662	2.0768905109488927	1.3799014598540291	1.7605656934306566	136.4530620437962	136.5515291970802	140.39817153284537	133.56975912408666	133.56228102189823	127.12222992700787	128.9170364963505	-498.27887226277613	-108.52265693430648	-422.6425109489058	-82.3175510948904	-376.2435802919706	-79.97304744525562	-323.8577226277374	-0.7685255474452561	1.3622372262773732	-0.7854635036496344	0.533733576642336	-0.7032445255474457	0.1550547445255474	-0.533864963503649	35.5703248175182	14.783248175182473	26.535945255474463	13.913653284671526	20.5165583941606	14.929032846715295
Cpd0105	1	4.1903175182481815	-1.4324270072992704	2.8012846715328434	-0.24452189781022104	3.1164598540145976	0.6147262773722648	2.867459854014601	-13.947609489051175	-9.306135036496483	-12.629383211678801	-8.943065693430723	-12.44737226277364	-9.868905109489065	-12.354635036496319	0.3509014598540148	-0.5595620437955873	0.2635072992700671	-0.8318357664233353	-0.8111094890511055	-0.7400985401459721	-0.8284343065693456	96.29606204379616	105.84452919708029	108.7231715328454	110.49775912408656	111.82428102189816	114.37522992700804	119.11703649635058	86.92112773722397	-135.22065693430648	-280.75051094890586	-142.3005510948904	-273.16358029197056	-97.90104744525564	-243.25472262773732	-1.0055255474452562	0.6472372262773731	-0.3644635036496343	0.6067335766423361	-0.22424452554744567	0.2940547445255474	-0.10186496350364904	-18.600675182481798	-9.739751824817525	-15.207054744525545	-8.078346715328474	-15.492441605839405	-9.933967153284714
Cpd0109	1	2.274317518248184	1.7935729927007291	1.0182846715328442	0.960478102189779	0.3694598540145986	1.1787262773722644	0.5444598540146021	-7.5996094890511765	-2.7171350364964724	-6.456383211678798	-3.0050656934307085	-6.362372262773647	-3.9739051094890665	-6.50363503649632	-4.777098540145985	-2.1765620437955846	-2.6514927007299316	-2.813835766423338	-3.435109489051108	-3.0790985401459743	-3.6524343065693468	-32.21693795620388	-49.07847080291982	-18.765828467154623	-18.58824087591336	-5.133718978101797	-14.121770072991922	-7.114963503649618	-710.5768722627762	-135.22065693430648	-494.3565109489058	-162.0215510948904	-395.3495802919706	-181.20904744525564	-348.79372262773734	-1.0055255474452562	0.7342372262773731	-0.6204635036496343	0.664733576642336	-0.4262445255474456	0.3740547445255473	-0.29286496350364905	-18.600675182481798	-9.093751824817527	-15.26005474452554	-9.022346715328467	-15.6344416058394	-10.991967153284703
Cpd0113	1	2.663317518248183	-2.9624270072992704	2.0722846715328425	-1.484521897810221	0.17845985401459785	-1.4032737226277354	-1.0725401459853985	81.4323905109488	61.811864963503524	76.03461678832122	62.63993430656927	68.71962773722638	63.41009489051095	64.99136496350367	14.275901459854012	12.79243795620441	14.31550729927007	10.23516423357666	12.260890510948892	10.081901459854024	11.129565693430653	571.1580620437962	594.9025291970802	600.7391715328453	660.3077591240865	672.8482810218983	698.564229927008	702.2890364963504	931.450127737224	-79.83665693430649	672.3624890510941	-133.3065510948904	382.9624197080294	-79.51404744525563	179.5652773722626	-1.6835255474452562	0.9002372262773731	-1.0614635036496345	0.5057335766423361	-0.7742445255474456	0.1960547445255474	-0.6048649635036489	50.61632481751821	12.888248175182467	40.11394525547446	16.913653284671526	27.632558394160608	19.129032846715287
Cpd0117	1	2.4203175182481833	2.61557299270073	1.4272846715328429	1.4714781021897791	1.2054598540145978	0.6827262773722644	0.9234598540146016	-18.815609489051184	-17.866135036496487	-17.73238321167878	-16.47806569343072	-15.935372262773654	-16.346905109489054	-14.49463503649632	14.001901459854018	2.293437956204418	8.488507299270072	6.6901642335766605	9.19989051094889	6.8659014598540296	9.815565693430653	111.24406204379623	152.03352919708016	118.51817153284547	122.45775912408656	108.0102810218981	118.34322992700814	103.6250364963504	-155.67887226277603	-135.22065693430648	-76.96351094890588	-162.3835510948904	-81.08658029197056	-183.6290474452556	-52.55872262773738	-0.4465255474452561	1.0782372262773732	-0.19946350364963428	0.7957335766423359	0.030755474452554325	0.4680547445255474	0.17413503649635098	-10.462675182481798	-11.316751824817528	-8.33905474452554	-7.739346715328473	-5.140441605839398	-7.734967153284707
Cpd0121	1	2.4203175182481833	2.61557299270073	1.4272846715328429	1.4714781021897791	1.2054598540145978	0.6827262773722644	0.9234598540146016	-18.815609489051184	-17.866135036496487	-17.73238321167878	-16.47806569343072	-15.935372262773654	-16.346905109489054	-14.49463503649632	14.001901459854018	2.293437956204418	8.488507299270072	6.6901642335766605	9.19989051094889	6.8659014598540296	9.815565693430653	111.24406204379623	152.03352919708016	118.51817153284547	122.45775912408656	108.0102810218981	118.34322992700814	103.6250364963504	-155.67887226277603	-135.22065693430648	-76.96351094890588	-162.3835510948904	-81.08658029197056	-183.6290474452556	-52.55872262773738	-0.4465255474452561	1.0782372262773732	-0.19946350364963428	0.7957335766423359	0.030755474452554325	0.4680547445255474	0.17413503649635098	-10.462675182481798	-11.316751824817528	-8.33905474452554	-7.739346715328473	-5.140441605839398	-7.734967153284707
Cpd0125	1	2.4203175182481833	2.61557299270073	1.4272846715328429	1.4714781021897791	1.2054598540145978	0.6827262773722644	0.9234598540146016	-18.815609489051184	-17.866135036496487	-17.73238321167878	-16.47806569343072	-15.935372262773654	-16.346905109489054	-14.49463503649632	14.001901459854018	2.293437956204418	8.488507299270072	6.6901642335766605	9.19989051094889	6.8659014598540296	9.815565693430653	111.24406204379623	152.03352919708016	118.51817153284547	122.45775912408656	108.0102810218981	118.34322992700814	103.6250364963504	-155.67887226277603	-135.22065693430648	-76.96351094890588	-162.3835510948904	-81.08658029197056	-183.6290474452556	-52.55872262773738	-0.4465255474452561	1.0782372262773732	-0.19946350364963428	0.7957335766423359	0.030755474452554325	0.4680547445255474	0.17413503649635098	-10.462675182481798	-11.316751824817528	-8.33905474452554	-7.739346715328473	-5.140441605839398	-7.734967153284707
Cpd0129	1	4.645317518248183	1.3295729927007294	3.213284671532844	1.6734781021897789	2.912459854014597	1.8837262773722645	2.9024598540146016	-1.0966094890511613	3.5768649635035104	0.1756167883212072	3.722934306569272	0.5006277372263526	2.7900948905109435	0.5393649635036866	-3.777098540145985	-1.2035620437955856	-1.6314927007299325	-1.780835766423337	-2.395109489051105	-2.0560985401459746	-2.5894343065693453	36.254062043796246	30.761529197080225	47.12517153284546	48.03175912408665	57.27628102189829	53.44722992700793	59.1100364963504	-710.5768722627762	-135.22065693430648	-508.60751094890577	-156.7645510948904	-426.81558029197055	-163.38204744525564	-382.97172262773734	-1.0055255474452562	0.6472372262773731	-0.3764635036496343	0.539733576642336	-0.1562445255474456	0.25205474452554744	-0.033864963503649086	-18.600675182481798	-9.739751824817525	-15.38505474452554	-8.679346715328471	-15.209441605839404	-10.371967153284707
Cpd0133	1	2.0473175182481835	2.08157299270073	0.393284671532844	2.4784781021897793	0.4814598540145978	2.4657262773722644	0.8544598540146016	-7.5996094890511765	-3.8511350364964865	-5.964383211678808	-3.650065693430719	-5.304372262773653	-4.1509051094890586	-5.370635036496309	-4.777098540145985	-2.3425620437955885	-2.5764927007299327	-2.905835766423337	-3.282109489051109	-3.1080985401459738	-3.499434306569345	-56.61093795620378	-68.72147080291984	-50.593828467154474	-55.68424087591347	-43.03371897810178	-50.64777007299199	-40.96296350364946	-710.5768722627762	-135.22065693430648	-511.04751094890577	-162.0215510948904	-402.22258029197053	-181.27504744525558	-349.5707226277373	-1.0055255474452562	0.6242372262773731	-0.5404635036496344	0.522733576642336	-0.30324452554744563	0.2900547445255474	-0.16786496350364905	-18.600675182481798	-11.286751824817527	-14.789054744525535	-10.513346715328474	-13.6584416058394	-11.518967153284711
Cpd0137	1	-4.223682481751817	-3.1804270072992704	-3.777715328467156	-2.7775218978102205	-2.811540145985402	-2.4152737226277354	-1.7235401459853987	-43.41660948905117	-45.9471350364965	-43.3943832116788	-45.01406569343074	-42.85837226277364	-44.32690510948906	-42.25763503649633	2.7749014598540143	0.9114379562044128	3.1275072992700683	0.964164233576664	4.5418905109488925	1.1159014598540258	4.9445656934306506	-603.5499379562037	-612.1244708029197	-618.9518284671548	-631.8202408759134	-641.5637189781017	-651.9387700729918	-657.7719635036495	-454.45187226277613	289.3663430656935	-158.7745109489058	224.72044890510963	-44.64358029197058	177.27195255474442	21.365277372262653	-1.3705255474452558	0.9242372262773731	-1.1544635036496342	0.5257335766423361	-0.8642445255474456	0.22905474452554744	-0.716864963503649	5.811324817518206	-0.36475182481752455	7.6329452554744615	1.5626532846715335	9.435558394160594	3.0040328467152904
Cpd0141	1	-1.4346824817518176	-2.261427007299271	-3.5427153284671564	-1.315521897810221	-3.961540145985402	-1.1632737226277354	-3.2825401459853984	34.11539051094883	34.13086496350351	35.393616788321204	33.171934306569284	36.101627737226316	32.54909489051093	36.08936496350367	6.393901459854014	5.732437956204414	8.864507299270072	4.900164233576664	9.235890510948893	5.022901459854026	8.953565693430651	332.2110620437961	327.56552919708014	305.7201715328455	312.06375912408663	291.6212810218982	302.04222992700795	287.13803649635054	2293.923127737224	-135.22065693430648	2122.982489051094	-134.8175510948904	2020.3184197080288	-110.28404744525562	1877.9992773722627	-0.7965255474452559	0.3862372262773731	-1.0844635036496344	0.436733576642336	-0.7202445255474457	0.3000547445255474	-0.472864963503649	22.80632481751821	15.717248175182474	25.957945255474453	13.995653284671533	27.325558394160595	12.892032846715296
Cpd0145	1	-1.4346824817518176	-2.261427007299271	-3.5427153284671564	-1.315521897810221	-3.961540145985402	-1.1632737226277354	-3.2825401459853984	34.11539051094883	34.13086496350351	35.393616788321204	33.171934306569284	36.101627737226316	32.54909489051093	36.08936496350367	6.393901459854014	5.732437956204414	8.864507299270072	4.900164233576664	9.235890510948893	5.022901459854026	8.953565693430651	332.2110620437961	327.56552919708014	305.7201715328455	312.06375912408663	291.6212810218982	302.04222992700795	287.13803649635054	2293.923127737224	-135.22065693430648	2122.982489051094	-134.8175510948904	2020.3184197080288	-110.28404744525562	1877.9992773722627	-0.7965255474452559	0.3862372262773731	-1.0844635036496344	0.436733576642336	-0.7202445255474457	0.3000547445255474	-0.472864963503649	22.80632481751821	15.717248175182474	25.957945255474453	13.995653284671533	27.325558394160595	12.892032846715296
Cpd0149	1	-5.411682481751819	1.0925729927007293	-3.5427153284671564	0.2444781021897793	-2.5695401459854024	-0.28527372262773554	-1.7655401459853983	28.329390510948826	27.315864963503515	30.129616788321208	27.24493430656929	30.756627737226324	27.281094890510932	30.435364963503677	-6.581098540145984	-0.19056204379558395	-1.8004927007299294	-0.8528357664233397	-0.7841094890511079	-0.8780985401459738	-0.6254343065693497	-5.001937956203847	-28.334470802919782	-24.156828467154583	-35.235240875913405	-37.25571897810176	-41.34677007299194	-42.0869635036496	-55.054872262776136	-135.22065693430648	111.78348905109408	-143.6515510948904	111.0154197080294	-140.45904744525564	70.60327737226271	-1.3195255474452559	0.7712372262773731	-0.8924635036496343	0.538733576642336	-0.5222445255474456	0.3380547445255474	-0.28286496350364904	4.3233248175182055	-1.393751824817528	8.576945255474456	-1.871346715328471	9.377558394160602	-1.6749671532847046
Cpd0153	1	-7.015682481751817	-1.7824270072992707	-4.543715328467156	-1.777521897810221	-3.546540145985402	-1.6522737226277355	-2.8505401459853985	10.332390510948812	3.5668649635035194	9.426616788321212	2.8999343065692926	7.183627737226344	3.0340948905109437	4.88536496350369	-9.126098540145982	-3.745562043795584	-4.781492700729932	-4.49283576642334	-4.224109489051109	-4.504098540145975	-4.3894343065693455	-47.701937956203786	-70.65347080291973	-57.42182846715457	-69.8842408759134	-68.09571897810167	-75.930770072992	-74.2689635036495	-111.97787226277616	-135.22065693430648	-166.36451094890586	-144.8965510948904	-121.34558029197052	-137.61204744525566	-88.93872262773736	-1.6005255474452558	1.321237226277373	-1.0464635036496344	0.720733576642336	-0.7432445255474456	0.3040547445255474	-0.547864963503649	12.33632481751821	-1.3467518248175312	11.514945255474458	-3.2563467153284686	6.742558394160604	-2.6019671532847117
Cpd0157	1	-7.015682481751817	-1.7824270072992707	-4.543715328467156	-1.777521897810221	-3.546540145985402	-1.6522737226277355	-2.8505401459853985	10.332390510948812	3.5668649635035194	9.426616788321212	2.8999343065692926	7.183627737226344	3.0340948905109437	4.88536496350369	-9.126098540145982	-3.745562043795584	-4.781492700729932	-4.49283576642334	-4.224109489051109	-4.504098540145975	-4.3894343065693455	-47.701937956203786	-70.65347080291973	-57.42182846715457	-69.8842408759134	-68.09571897810167	-75.930770072992	-74.2689635036495	-111.97787226277616	-135.22065693430648	-166.36451094890586	-144.8965510948904	-121.34558029197052	-137.61204744525566	-88.93872262773736	-1.6005255474452558	1.321237226277373	-1.0464635036496344	0.720733576642336	-0.7432445255474456	0.3040547445255474	-0.547864963503649	12.33632481751821	-1.3467518248175312	11.514945255474458	-3.2563467153284686	6.742558394160604	-2.6019671532847117
Cpd0161	1	11.115317518248183	-4.082427007299271	9.553284671532845	-1.764521897810221	6.784459854014598	0.1597262773722643	4.1334598540146015	24.565390510948845	27.860864963503502	24.210616788321204	25.132934306569272	23.404627737226352	24.121094890510932	23.40436496350367	-7.2210985401459835	-0.29156204379558304	-2.7454927007299257	-1.3098357664233369	-1.9361094890511052	-1.4690985401459749	-1.7344343065693444	38.23106204379621	55.752529197080314	41.223171532845406	64.34875912408654	59.34528102189814	75.064229927008	72.55503649635045	711.4861277372238	192.4483430656936	463.3064890510941	71.71744890510959	281.81041970802954	58.869952554744394	128.9992773722627	6.851474452554745	-7.208762773722628	5.280536496350367	-4.814266423357664	3.2427554744525544	-2.6669452554744533	1.8031350364963508	13.564324817518205	27.096248175182478	12.223945255474462	17.569653284671528	9.644558394160603	13.419032846715288
Cpd0165	1	9.41231751824818	-4.957427007299271	6.225284671532843	-1.472521897810221	4.791459854014597	0.012726277372264505	3.2884598540146017	18.063390510948835	21.35886496350352	17.54761678832122	18.915934306569255	16.927627737226345	17.91209489051093	16.811364963503678	-8.221098540145984	-1.291562043795583	-3.767492700729932	-2.2718357664233366	-2.932109489051108	-2.4290985401459717	-2.7474343065693456	-23.02093795620374	-17.354470802919874	-13.606828467154514	-12.177240875913524	-6.582718978101753	-4.476770072991941	-0.1569635036495356	711.4861277372238	192.4483430656936	463.3064890510941	70.2904489051096	268.9044197080294	54.08895255474437	116.3262773722627	6.851474452554745	-7.208762773722628	5.163536496350365	-4.584266423357665	3.1477554744525538	-2.5989452554744528	1.8041350364963509	13.564324817518205	27.096248175182478	11.759945255474465	18.50165328467153	9.620558394160597	14.207032846715293
Cpd0169	1	7.908317518248182	-2.9584270072992704	7.0012846715328445	-1.2795218978102212	4.941459854014597	-0.07927372262773558	2.8874598540146024	65.58439051094882	55.3738649635035	62.0656167883212	51.95493430656927	56.83362773722635	51.18709489051096	53.851364963503705	-0.7150985401459842	4.001437956204414	3.2375072992700713	2.8841642335766617	3.3258905109488914	2.765901459854028	3.0395656934306534	24.385062043796324	22.387529197080312	30.224171532845393	49.03475912408668	54.80028102189817	66.8812299270079	70.06703649635051	577.2631277372237	192.4483430656936	425.89448905109407	60.027448905109566	224.38541970802945	17.804952554744407	60.31127737226257	6.7824744525547445	-7.185762773722626	5.0645364963503665	-5.000266423357665	3.124755474452554	-2.995945255474453	1.6591350364963509	61.08532481751821	48.70924817518246	53.82794525547446	37.46465328467153	42.8795583941606	34.1000328467153
Cpd0173	1	-8.791682481751817	-3.2704270072992707	-5.819715328467156	-2.7045218978102206	-4.240540145985402	-2.2872737226277358	-3.1285401459853985	-44.55360948905118	-37.88113503649649	-41.856383211678796	-38.22006569343071	-40.319372262773655	-38.27890510948907	-39.48863503649631	0.7039014598540163	-1.833562043795588	0.9595072992700722	-2.8578357664233387	0.2088905109488941	-2.9050985401459712	-0.2994343065693457	275.0060620437962	242.81352919708013	230.74317153284542	203.36475912408676	191.09328102189815	173.85622992700803	167.9660364963505	1712.1421277372242	-135.22065693430648	1569.8604890510944	-96.2895510948904	1439.6394197080294	-51.712047445255614	1344.1672773722628	-1.8095255474452558	0.9022372262773732	-1.0414635036496342	0.422733576642336	-0.7182445255474457	0.1220547445255474	-0.5208649635036491	-43.011675182481795	-26.86775182481753	-35.31305474452554	-27.790346715328468	-31.7284416058394	-27.925967153284713
Cpd0177	1	7.908317518248182	-3.2724270072992705	7.7992846715328445	-2.346521897810221	5.720459854014599	-1.3462737226277357	3.3884598540146023	65.58439051094882	55.3738649635035	61.96161678832118	52.56493430656929	56.65162773722634	51.74009489051096	53.672364963503675	-0.7150985401459842	4.001437956204414	3.2235072992700684	2.9651642335766617	3.3018905109488905	2.8399014598540266	3.015565693430656	32.80006204379629	29.67052919708021	38.29017153284542	60.922759124086504	67.1162810218982	82.65422992700803	83.58803649635047	577.2631277372237	192.4483430656936	425.89448905109407	59.977448905109576	224.38541970802945	17.70295255474437	60.30127737226258	6.7824744525547445	-7.185762773722626	5.067536496350367	-5.006266423357665	3.119755474452554	-3.0429452554744523	1.7511350364963507	61.08532481751821	48.70924817518246	53.504945255474475	39.35265328467153	42.3165583941606	35.8170328467153
Cpd0181	1	-3.0206824817518187	-0.7954270072992706	-3.492715328467156	-0.8385218978102209	-2.420540145985402	-0.4282737226277353	-1.2465401459853989	29.8173905109488	28.779864963503513	28.050616788321207	30.59093430656927	28.25362773722634	30.420094890510942	28.61536496350368	8.124901459854016	4.384437956204415	5.086507299270071	5.18716423357666	4.8628905109488905	5.279901459854028	4.867565693430652	180.39806204379624	183.69752919708043	177.11817153284542	158.8567591240867	162.4632810218983	147.848229927008	154.17003649635046	-550.6878722627761	-135.22065693430648	-410.0205109489057	-104.76455109489041	-318.21158029197056	-116.26104744525564	-254.25372262773737	-0.4665255474452561	0.6982372262773731	-0.9184635036496342	0.358733576642336	-0.7832445255474456	0.08905474452554743	-0.6248649635036491	5.811324817518206	-0.3907518248175279	-0.845054744525541	3.519653284671527	-1.0154416058393991	3.0710328467152905
Cpd0185	1	-3.0206824817518187	-0.7954270072992706	-3.492715328467156	-0.8385218978102209	-2.420540145985402	-0.4282737226277353	-1.2465401459853989	29.8173905109488	28.779864963503513	28.050616788321207	30.59093430656927	28.25362773722634	30.420094890510942	28.61536496350368	8.124901459854016	4.384437956204415	5.086507299270071	5.18716423357666	4.8628905109488905	5.279901459854028	4.867565693430652	180.39806204379624	183.69752919708043	177.11817153284542	158.8567591240867	162.4632810218983	147.848229927008	154.17003649635046	-550.6878722627761	-135.22065693430648	-410.0205109489057	-104.76455109489041	-318.21158029197056	-116.26104744525564	-254.25372262773737	-0.4665255474452561	0.6982372262773731	-0.9184635036496342	0.358733576642336	-0.7832445255474456	0.08905474452554743	-0.6248649635036491	5.811324817518206	-0.3907518248175279	-0.845054744525541	3.519653284671527	-1.0154416058393991	3.0710328467152905
Cpd0189	1	0.9023175182481841	2.7745729927007297	1.4902846715328435	1.1754781021897789	1.3294598540145983	0.041726277372264864	0.10845985401460112	-26.81260948905117	-23.121135036496486	-24.717383211678797	-21.95006569343072	-22.66837226277364	-20.581905109489053	-21.22963503649632	-7.886098540145983	-5.856562043795584	-6.517492700729933	-5.681835766423338	-6.034109489051107	-5.471098540145974	-5.665434306569345	-261.1729379562038	-264.72147080291984	-264.28982846715456	-263.9202408759133	-263.39671897810183	-260.25977007299196	-258.1729635036495	-309.7538722627761	30.93134306569354	-283.57451094890587	157.9764489051096	-192.74558029197047	180.11095255474442	-118.15172262773736	-0.30252554744525595	1.021237226277373	0.03953649635036571	0.8037335766423361	0.41675547445255423	0.8930547445255475	0.6121350364963509	-5.300675182481797	-0.31575182481752506	-0.2600547445255401	4.446653284671527	4.673558394160602	8.967032846715291
Cpd0193	1	-0.3556824817518169	2.7105729927007296	-0.7687153284671558	0.7784781021897791	-0.916540145985402	-0.33727372262773536	-0.9925401459853984	-4.3006094890511966	-7.037135036496481	-3.834383211678784	-5.974065693430731	-2.392372262773648	-4.953905109489057	-1.5906350364963089	50.67390145985401	15.930437956204415	23.628507299270066	20.54316423357666	20.297890510948893	21.254901459854022	19.67856569343066	38.992062043796295	47.95752919708025	35.37917153284536	37.416759124086646	32.974281021898264	36.358229927007976	33.658036496350405	100.44512773722386	399.7183430656935	172.71348905109414	321.9674489051096	234.32441970802935	259.7219525547444	244.46527737226268	-1.1775255474452562	0.7452372262773731	-1.0824635036496344	0.372733576642336	-0.8422445255474457	0.0970547445255474	-0.6618649635036491	-16.008675182481788	-17.174751824817527	-13.56505474452554	-15.409346715328471	-9.5114416058394	-13.160967153284707
Cpd0197	1	-0.3556824817518169	2.7105729927007296	-0.7687153284671558	0.7784781021897791	-0.916540145985402	-0.33727372262773536	-0.9925401459853984	-4.3006094890511966	-7.037135036496481	-3.834383211678784	-5.974065693430731	-2.392372262773648	-4.953905109489057	-1.5906350364963089	50.67390145985401	15.930437956204415	23.628507299270066	20.54316423357666	20.297890510948893	21.254901459854022	19.67856569343066	38.992062043796295	47.95752919708025	35.37917153284536	37.416759124086646	32.974281021898264	36.358229927007976	33.658036496350405	100.44512773722386	399.7183430656935	172.71348905109414	321.9674489051096	234.32441970802935	259.7219525547444	244.46527737226268	-1.1775255474452562	0.7452372262773731	-1.0824635036496344	0.372733576642336	-0.8422445255474457	0.0970547445255474	-0.6618649635036491	-16.008675182481788	-17.174751824817527	-13.56505474452554	-15.409346715328471	-9.5114416058394	-13.160967153284707
Cpd0201	1	-6.816682481751817	-2.6814270072992707	-5.334715328467158	-2.399521897810221	-4.606540145985402	-2.0362737226277354	-3.494540145985398	-34.03660948905117	-33.90313503649649	-36.299383211678794	-35.28806569343073	-36.149372262773646	-35.28090510948905	-35.88563503649633	-1.6500985401459831	-5.224562043795586	-4.82149270072993	-4.911835766423337	-5.0611094890511055	-4.668098540145972	-4.862434306569347	-211.52093795620374	-209.19147080291972	-199.2408284671546	-209.26224087591342	-211.1707189781017	-222.645770072992	-222.6299635036496	-311.8208722627761	-135.22065693430648	-196.76351094890583	-157.0585510948904	-227.35758029197055	-143.91504744525562	-253.50472262773738	-0.4905255474452561	0.8812372262773731	-0.9624635036496344	0.421733576642336	-0.9162445255474456	0.04505474452554742	-0.729864963503649	-6.022675182481791	-8.430751824817527	-12.42505474452554	-11.337346715328467	-12.767441605839403	-11.121967153284707
Cpd0205	1	3.1883175182481818	-0.2564270072992709	0.9052846715328444	-0.8535218978102208	-1.1595401459854022	-0.8772737226277354	-1.3815401459853986	89.11639051094883	86.76086496350351	87.51061678832123	85.88893430656927	87.51262773722635	85.89309489051095	88.05836496350369	8.534901459854012	16.51743795620441	12.188507299270068	15.146164233576664	13.049890510948892	15.012901459854028	13.538565693430652	659.1100620437962	674.5145291970803	653.4041715328456	684.5937591240865	669.8262810218984	689.4182299270079	677.8290364963502	1106.8941277372244	479.59634306569353	866.6294890510942	531.5694489051094	810.5204197080293	596.3759525547442	783.9602773722627	-0.7365255474452561	2.170237226277373	-0.7164635036496343	1.198733576642336	-0.4752445255474456	0.6900547445255474	-0.26386496350364896	64.95632481751821	51.358248175182474	60.004945255474475	50.02765328467152	58.8405583941606	50.82203284671528
Cpd0209	1	-1.4346824817518176	-2.261427007299271	-3.5427153284671564	-1.315521897810221	-3.961540145985402	-1.1632737226277354	-3.2825401459853984	34.11539051094883	34.13086496350351	35.393616788321204	33.171934306569284	36.101627737226316	32.54909489051093	36.08936496350367	6.393901459854014	5.732437956204414	8.864507299270072	4.900164233576664	9.235890510948893	5.022901459854026	8.953565693430651	332.2110620437961	327.56552919708014	305.7201715328455	312.06375912408663	291.6212810218982	302.04222992700795	287.13803649635054	2293.923127737224	-135.22065693430648	2122.982489051094	-134.8175510948904	2020.3184197080288	-110.28404744525562	1877.9992773722627	-0.7965255474452559	0.3862372262773731	-1.0844635036496344	0.436733576642336	-0.7202445255474457	0.3000547445255474	-0.472864963503649	22.80632481751821	15.717248175182474	25.957945255474453	13.995653284671533	27.325558394160595	12.892032846715296
Cpd0213	1	7.703317518248184	-3.18242700729927	7.8972846715328435	-1.988521897810221	6.107459854014598	-0.8692737226277356	3.909459854014601	51.12539051094885	49.6228649635035	50.71961678832122	47.41893430656927	49.384627737226374	46.469094890510924	48.84236496350368	2.8149014598540134	11.798437956204415	6.667507299270067	9.625164233576662	7.042890510948894	8.780901459854029	7.093565693430652	352.99906204379613	368.72452919708013	353.9291715328453	390.7927591240866	379.3522810218982	411.8132299270082	399.18103649635043	1907.2971277372242	828.2943430656935	1425.4274890510944	561.6714489051095	1090.6184197080293	472.95495255474435	860.8652773722628	7.013474452554744	-7.213762773722628	5.111536496350365	-4.9312664233576635	3.222755474452554	-2.9109452554744526	1.8521350364963507	46.473324817518204	46.08924817518247	44.19394525547446	37.882653284671534	40.04855839416061	33.715032846715296
Cpd0217	1	-2.7706824817518187	2.2285729927007294	-1.6087153284671558	2.4924781021897795	-0.13454014598540187	2.4937262773722653	0.7434598540146009	5.5523905109488405	9.024864963503518	5.162616788321202	8.840934306569267	6.038627737226335	8.606094890510947	6.75236496350368	-2.8320985401459886	-0.8665620437955823	-1.9784927007299304	-0.9528357664233376	-1.669109489051106	-1.075098540145973	-1.5364343065693475	134.04106204379616	134.0835291970801	125.5121715328454	105.36975912408658	109.06728102189835	96.3532299270081	102.43103649635044	-331.78987226277616	-92.8556569343065	-337.94551094890585	-78.6385510948904	-276.00458029197046	-71.69504744525563	-230.5567226277374	-0.5125255474452559	1.130237226277373	-0.5794635036496343	0.7557335766423361	-0.4042445255474456	0.4760547445255474	-0.24586496350364898	-11.950675182481794	-5.019751824817527	-13.38205474452554	-5.796346715328468	-11.874441605839401	-6.490967153284707
Cpd0221	1	-2.5946824817518177	1.1895729927007297	-1.1047153284671565	0.4834781021897792	-0.3505401459854021	0.40672627737226463	0.14645985401460138	70.91639051094882	55.142864963503506	66.4716167883212	57.89893430656926	63.417627737226354	58.43709489051096	61.7433649635037	6.365901459854015	6.660437956204415	8.294507299270071	7.861164233576659	8.459890510948894	8.414901459854029	8.384565693430648	222.11006204379623	226.2915291970802	209.78917153284542	217.13575912408646	206.3522810218982	209.49322992700803	202.63003649635053	419.22512773722406	-24.45265693430649	265.1064890510942	101.28544890510963	234.02341970802945	173.63195255474434	216.3212773722627	-1.387525547445256	1.1682372262773733	-0.4884635036496343	0.7147335766423359	-0.2452445255474457	0.4240547445255474	-0.131864963503649	53.259324817518205	21.504248175182475	45.59994525547447	29.85465328467153	40.54255839416061	32.34303284671528
Cpd0225	1	7.908317518248182	-2.9584270072992704	7.0012846715328445	-1.2795218978102212	4.941459854014597	-0.07927372262773558	2.8874598540146024	65.58439051094882	55.3738649635035	62.0656167883212	51.95493430656927	56.83362773722635	51.18709489051096	53.851364963503705	-0.7150985401459842	4.001437956204414	3.2375072992700713	2.8841642335766617	3.3258905109488914	2.765901459854028	3.0395656934306534	24.385062043796324	22.387529197080312	30.224171532845393	49.03475912408668	54.80028102189817	66.8812299270079	70.06703649635051	577.2631277372237	192.4483430656936	425.89448905109407	60.027448905109566	224.38541970802945	17.804952554744407	60.31127737226257	6.7824744525547445	-7.185762773722626	5.0645364963503665	-5.000266423357665	3.124755474452554	-2.995945255474453	1.6591350364963509	61.08532481751821	48.70924817518246	53.82794525547446	37.46465328467153	42.8795583941606	34.1000328467153
Cpd0229	1	4.645317518248183	1.3295729927007294	3.213284671532844	1.6734781021897789	2.912459854014597	1.8837262773722645	2.9024598540146016	-1.0966094890511613	3.5768649635035104	0.1756167883212072	3.722934306569272	0.5006277372263526	2.7900948905109435	0.5393649635036866	-3.777098540145985	-1.2035620437955856	-1.6314927007299325	-1.780835766423337	-2.395109489051105	-2.0560985401459746	-2.5894343065693453	36.254062043796246	30.761529197080225	47.12517153284546	48.03175912408665	57.27628102189829	53.44722992700793	59.1100364963504	-710.5768722627762	-135.22065693430648	-508.60751094890577	-156.7645510948904	-426.81558029197055	-163.38204744525564	-382.97172262773734	-1.0055255474452562	0.6472372262773731	-0.3764635036496343	0.539733576642336	-0.1562445255474456	0.25205474452554744	-0.033864963503649086	-18.600675182481798	-9.739751824817525	-15.38505474452554	-8.679346715328471	-15.209441605839404	-10.371967153284707
Cpd0233	1	3.864317518248184	2.4435729927007293	2.6862846715328454	1.351478102189779	1.686459854014598	0.2977262773722642	0.43745985401460175	-18.461609489051174	-13.45713503649648	-16.693383211678793	-13.18406569343074	-14.43237226277364	-12.121905109489065	-12.867635036496324	-13.825098540145984	-6.549562043795586	-9.055492700729928	-7.189835766423336	-7.818109489051107	-7.086098540145973	-7.395434306569346	-307.3799379562038	-317.7274708029198	-308.8858284671545	-309.07924087591346	-307.1777189781018	-306.01577007299204	-304.4779635036496	-224.56087226277612	30.93134306569354	-180.27551094890575	207.49944890510963	-106.97958029197054	249.97095255474443	-38.402722627737376	-0.537525547445256	0.8552372262773731	0.11153649635036557	1.020733576642336	0.6377554744525543	1.1940547445255474	0.9291350364963508	-3.4526751824817907	4.516248175182477	1.2639452554744608	7.79565328467153	7.078558394160602	11.913032846715288
Cpd0237	1	-0.43668248175181823	3.213572992700729	-0.17771532846715665	1.247478102189779	-0.3785401459854016	-0.17427372262773533	-1.0565401459853991	-33.31460948905118	-29.415135036496483	-31.2863832116788	-28.19906569343073	-29.362372262773647	-27.091905109489065	-28.133635036496315	-8.886098540145985	-6.829562043795588	-7.526492700729928	-6.647835766423338	-7.053109489051111	-6.457098540145974	-6.715434306569346	-312.66493795620374	-322.9254708029198	-314.35382846715464	-320.1152408759134	-314.4267189781018	-317.901770072992	-313.78196350364954	-309.7538722627761	30.93134306569354	-269.29851094890586	161.16344890510965	-184.48958029197053	185.09295255474441	-113.43972262773735	-0.30252554744525595	1.1952372262773732	-0.051463503649634264	0.9527335766423359	0.3247554744525544	0.9390547445255476	0.4991350364963509	-5.300675182481797	0.3302481751824757	-0.3950547445255381	5.246653284671531	4.119558394160606	8.962032846715296
Cpd0241	1	-2.8006824817518168	-0.7444270072992705	-3.0037153284671563	-0.984521897810221	-2.997540145985402	-0.8642737226277355	-2.3785401459853985	-32.71860948905117	-29.409135036496487	-32.68938321167879	-28.858065693430728	-31.98237226277364	-29.23490510948905	-31.66363503649632	-1.4790985401459835	-4.597562043795584	-4.276492700729931	-3.245835766423337	-4.201109489051107	-3.558098540145973	-4.178434306569347	-186.22293795620374	-182.0354708029197	-190.53182846715458	-206.75824087591343	-203.23971897810182	-215.87777007299198	-208.97796350364945	-651.0488722627761	-135.22065693430648	-404.4125109489058	-155.49255109489042	-314.0085802919705	-170.23704744525563	-269.9167226277374	0.007474452554744104	1.7702372262773731	-0.6724635036496343	1.205733576642336	-0.5592445255474456	0.7170547445255475	-0.430864963503649	-11.206675182481787	-5.370751824817525	-12.02505474452554	-5.2653467153284685	-11.040441605839398	-6.560967153284707
Cpd0245	1	-6.139682481751818	-1.4324270072992704	-4.5097153284671565	-1.7195218978102211	-4.1095401459854015	-1.5682737226277357	-3.1305401459853988	33.56639051094882	23.16186496350352	29.805616788321203	22.76593430656928	26.69762773722636	23.217094890510936	24.43036496350368	1.6739014598540152	1.3844379562044151	1.9095072992700717	1.3031642335766662	2.0768905109488927	1.3799014598540291	1.7605656934306566	136.4530620437962	136.5515291970802	140.39817153284537	133.56975912408666	133.56228102189823	127.12222992700787	128.9170364963505	-498.27887226277613	-108.52265693430648	-422.6425109489058	-82.3175510948904	-376.2435802919706	-79.97304744525562	-323.8577226277374	-0.7685255474452561	1.3622372262773732	-0.7854635036496344	0.533733576642336	-0.7032445255474457	0.1550547445255474	-0.533864963503649	35.5703248175182	14.783248175182473	26.535945255474463	13.913653284671526	20.5165583941606	14.929032846715295
Cpd0249	1	7.6933175182481826	9.617572992700731	4.555284671532842	7.740478102189781	4.3344598540145975	6.299726277372264	4.143459854014602	20.412390510948825	23.492864963503514	21.1256167883212	22.53993430656928	22.43162773722636	22.646094890510934	23.43636496350368	-1.5880985401459853	2.3034379562044163	2.03050729927007	1.403164233576664	2.6718905109488915	1.1889014598540228	2.4825656934306544	148.36306204379616	142.8725291970803	150.4601715328455	160.71575912408662	156.98628102189818	171.203229927008	161.40603649635057	355.12212773722376	-24.18365693430647	-99.58251094890579	-104.5515510948904	-70.8785802919706	-122.99504744525564	-28.64572262773737	-1.7205255474452559	1.0562372262773732	-0.8164635036496344	0.7427335766423361	-0.4682445255474456	0.4370547445255473	-0.29586496350364905	-16.752675182481795	-9.524751824817525	-15.984054744525535	-12.564346715328472	-13.360441605839398	-12.783967153284712
Cpd0253	1	12.794317518248187	10.611572992700731	12.463284671532845	11.528478102189776	13.591459854014596	11.783726277372265	14.125459854014599	8.42539051094883	13.568864963503527	10.672616788321221	13.782934306569276	11.953627737226356	14.08709489051094	13.095364963503696	-9.490098540145985	-2.2425620437955867	-4.650492700729927	-2.8618357664233365	-3.541109489051107	-2.8450985401459725	-3.170434306569348	-98.7059379562038	-95.53947080291981	-105.71282846715462	-109.43024087591336	-119.44071897810171	-119.34177007299196	-126.50296350364954	-916.7688722627761	-135.22065693430648	-653.4845109489057	-145.6155510948904	-527.9025802919705	-162.13604744525563	-448.88172262773736	-1.7975255474452558	0.9942372262773732	-0.9284635036496344	0.586733576642336	-0.5902445255474457	0.3270547445255474	-0.34886496350364904	-28.5856751824818	-16.12375182481753	-23.176054744525537	-15.909346715328471	-20.4804416058394	-15.549967153284706
Cpd0257	1	0.1643175182481844	5.8485729927007295	0.3392846715328437	4.022478102189778	0.6494598540145979	2.7927262773722643	0.8274598540146014	-55.27460948905119	-49.2921350364965	-52.71438321167879	-49.011065693430716	-50.106372262773654	-48.40690510948906	-48.42663503649632	-13.137098540145983	-8.970562043795585	-9.366492700729928	-9.533835766423337	-8.33810948905111	-9.385098540145977	-7.963434306569347	-372.68293795620383	-397.1604708029197	-385.0488284671545	-400.81124087591337	-396.5377189781018	-405.01577007299204	-402.0169635036496	-155.67887226277603	-135.22065693430648	-71.3615109489059	-162.3835510948904	16.161419708029484	-183.6290474452556	72.99327737226271	-1.5835255474452559	1.339237226277373	-0.8694635036496343	0.881733576642336	-0.4922445255474456	0.6130547445255474	-0.24486496350364906	-40.4196751824818	-25.133751824817534	-33.311054744525535	-25.50934671532847	-27.5574416058394	-24.512967153284713
Cpd0261	1	11.115317518248183	-4.082427007299271	9.553284671532845	-1.764521897810221	6.784459854014598	0.1597262773722643	4.1334598540146015	24.565390510948845	27.860864963503502	24.210616788321204	25.132934306569272	23.404627737226352	24.121094890510932	23.40436496350367	-7.2210985401459835	-0.29156204379558304	-2.7454927007299257	-1.3098357664233369	-1.9361094890511052	-1.4690985401459749	-1.7344343065693444	38.23106204379621	55.752529197080314	41.223171532845406	64.34875912408654	59.34528102189814	75.064229927008	72.55503649635045	711.4861277372238	192.4483430656936	463.3064890510941	71.71744890510959	281.81041970802954	58.869952554744394	128.9992773722627	6.851474452554745	-7.208762773722628	5.280536496350367	-4.814266423357664	3.2427554744525544	-2.6669452554744533	1.8031350364963508	13.564324817518205	27.096248175182478	12.223945255474462	17.569653284671528	9.644558394160603	13.419032846715288
Cpd0265	1	11.115317518248183	-4.082427007299271	9.553284671532845	-1.764521897810221	6.784459854014598	0.1597262773722643	4.1334598540146015	24.565390510948845	27.860864963503502	24.210616788321204	25.132934306569272	23.404627737226352	24.121094890510932	23.40436496350367	-7.2210985401459835	-0.29156204379558304	-2.7454927007299257	-1.3098357664233369	-1.9361094890511052	-1.4690985401459749	-1.7344343065693444	38.23106204379621	55.752529197080314	41.223171532845406	64.34875912408654	59.34528102189814	75.064229927008	72.55503649635045	711.4861277372238	192.4483430656936	463.3064890510941	71.71744890510959	281.81041970802954	58.869952554744394	128.9992773722627	6.851474452554745	-7.208762773722628	5.280536496350367	-4.814266423357664	3.2427554744525544	-2.6669452554744533	1.8031350364963508	13.564324817518205	27.096248175182478	12.223945255474462	17.569653284671528	9.644558394160603	13.419032846715288
Cpd0269	1	2.184317518248184	1.2185729927007287	3.2232846715328436	-0.4415218978102211	2.8264598540145967	-1.3562737226277353	2.351459854014601	-6.628609489051173	-4.595135036496488	-4.955383211678793	-3.3960656934307285	-2.7083722627736506	-2.511905109489049	-0.7066350364963228	-12.050098540145983	-5.217562043795585	-7.292492700729929	-5.706835766423339	-6.047109489051106	-5.614098540145974	-5.557434306569345	-180.8739379562038	-169.57747080291972	-187.80982846715457	-175.79424087591352	-194.5407189781017	-183.45377007299203	-200.13296350364956	480.64412773722387	3.883343065693509	94.48248905109415	226.13844890510958	51.4444197080295	234.7409525547444	106.80427737226263	-0.8915255474452559	0.8762372262773731	-0.26746350364963434	0.4867335766423361	0.20675547445255427	0.2720547445255474	0.5051350364963509	8.380324817518208	10.587248175182475	12.860945255474462	13.870653284671533	17.788558394160603	16.266032846715287
Cpd0273	1	11.115317518248183	-4.082427007299271	9.553284671532845	-1.764521897810221	6.784459854014598	0.1597262773722643	4.1334598540146015	24.565390510948845	27.860864963503502	24.210616788321204	25.132934306569272	23.404627737226352	24.121094890510932	23.40436496350367	-7.2210985401459835	-0.29156204379558304	-2.7454927007299257	-1.3098357664233369	-1.9361094890511052	-1.4690985401459749	-1.7344343065693444	38.23106204379621	55.752529197080314	41.223171532845406	64.34875912408654	59.34528102189814	75.064229927008	72.55503649635045	711.4861277372238	192.4483430656936	463.3064890510941	71.71744890510959	281.81041970802954	58.869952554744394	128.9992773722627	6.851474452554745	-7.208762773722628	5.280536496350367	-4.814266423357664	3.2427554744525544	-2.6669452554744533	1.8031350364963508	13.564324817518205	27.096248175182478	12.223945255474462	17.569653284671528	9.644558394160603	13.419032846715288
Cpd0277	1	-0.3556824817518169	2.7105729927007296	-0.7687153284671558	0.7784781021897791	-0.916540145985402	-0.33727372262773536	-0.9925401459853984	-4.3006094890511966	-7.037135036496481	-3.834383211678784	-5.974065693430731	-2.392372262773648	-4.953905109489057	-1.5906350364963089	50.67390145985401	15.930437956204415	23.628507299270066	20.54316423357666	20.297890510948893	21.254901459854022	19.67856569343066	38.992062043796295	47.95752919708025	35.37917153284536	37.416759124086646	32.974281021898264	36.358229927007976	33.658036496350405	100.44512773722386	399.7183430656935	172.71348905109414	321.9674489051096	234.32441970802935	259.7219525547444	244.46527737226268	-1.1775255474452562	0.7452372262773731	-1.0824635036496344	0.372733576642336	-0.8422445255474457	0.0970547445255474	-0.6618649635036491	-16.008675182481788	-17.174751824817527	-13.56505474452554	-15.409346715328471	-9.5114416058394	-13.160967153284707
Cpd0281	1	11.115317518248183	-4.082427007299271	9.553284671532845	-1.764521897810221	6.784459854014598	0.1597262773722643	4.1334598540146015	24.565390510948845	27.860864963503502	24.210616788321204	25.132934306569272	23.404627737226352	24.121094890510932	23.40436496350367	-7.2210985401459835	-0.29156204379558304	-2.7454927007299257	-1.3098357664233369	-1.9361094890511052	-1.4690985401459749	-1.7344343065693444	38.23106204379621	55.752529197080314	41.223171532845406	64.34875912408654	59.34528102189814	75.064229927008	72.55503649635045	711.4861277372238	192.4483430656936	463.3064890510941	71.71744890510959	281.81041970802954	58.869952554744394	128.9992773722627	6.851474452554745	-7.208762773722628	5.280536496350367	-4.814266423357664	3.2427554744525544	-2.6669452554744533	1.8031350364963508	13.564324817518205	27.096248175182478	12.223945255474462	17.569653284671528	9.644558394160603	13.419032846715288
Cpd0285	1	3.864317518248184	2.4435729927007293	2.6862846715328454	1.351478102189779	1.686459854014598	0.2977262773722642	0.43745985401460175	-18.461609489051174	-13.45713503649648	-16.693383211678793	-13.18406569343074	-14.43237226277364	-12.121905109489065	-12.867635036496324	-13.825098540145984	-6.549562043795586	-9.055492700729928	-7.189835766423336	-7.818109489051107	-7.086098540145973	-7.395434306569346	-307.3799379562038	-317.7274708029198	-308.8858284671545	-309.07924087591346	-307.1777189781018	-306.01577007299204	-304.4779635036496	-224.56087226277612	30.93134306569354	-180.27551094890575	207.49944890510963	-106.97958029197054	249.97095255474443	-38.402722627737376	-0.537525547445256	0.8552372262773731	0.11153649635036557	1.020733576642336	0.6377554744525543	1.1940547445255474	0.9291350364963508	-3.4526751824817907	4.516248175182477	1.2639452554744608	7.79565328467153	7.078558394160602	11.913032846715288
Cpd0289	1	0.9023175182481841	2.7745729927007297	1.4902846715328435	1.1754781021897789	1.3294598540145983	0.041726277372264864	0.10845985401460112	-26.81260948905117	-23.121135036496486	-24.717383211678797	-21.95006569343072	-22.66837226277364	-20.581905109489053	-21.22963503649632	-7.886098540145983	-5.856562043795584	-6.517492700729933	-5.681835766423338	-6.034109489051107	-5.471098540145974	-5.665434306569345	-261.1729379562038	-264.72147080291984	-264.28982846715456	-263.9202408759133	-263.39671897810183	-260.25977007299196	-258.1729635036495	-309.7538722627761	30.93134306569354	-283.57451094890587	157.9764489051096	-192.74558029197047	180.11095255474442	-118.15172262773736	-0.30252554744525595	1.021237226277373	0.03953649635036571	0.8037335766423361	0.41675547445255423	0.8930547445255475	0.6121350364963509	-5.300675182481797	-0.31575182481752506	-0.2600547445255401	4.446653284671527	4.673558394160602	8.967032846715291
Cpd0293	1	4.2123175182481845	1.1215729927007292	2.726284671532844	0.8784781021897792	1.577459854014598	0.07272627737226456	0.2324598540146017	-23.639609489051185	-18.39113503649648	-20.9063832116788	-17.275065693430722	-18.235372262773648	-15.92190510948906	-16.721635036496323	-8.471098540145984	-3.5395620437955837	-5.627492700729932	-4.551835766423334	-5.172109489051111	-4.611098540145973	-4.869434306569347	-130.0319379562038	-135.28147080291978	-127.14782846715455	-123.42624087591344	-120.12471897810178	-114.61777007299202	-111.21296350364945	330.3361277372237	30.93134306569354	162.20248905109418	329.99244890510954	114.3474197080294	414.57495255474436	147.8392773722626	-0.5385255474452562	0.8942372262773731	0.030536496350365594	0.977733576642336	0.5497554744525545	1.1180547445255475	0.8411350364963509	-15.286675182481794	-5.351751824817526	-8.515054744525543	-1.0143467153284649	-1.6094416058394003	3.42803284671529
Cpd0297	1	2.663317518248183	-2.9624270072992704	2.0722846715328425	-1.484521897810221	0.17845985401459785	-1.4032737226277354	-1.0725401459853985	81.4323905109488	61.811864963503524	76.03461678832122	62.63993430656927	68.71962773722638	63.41009489051095	64.99136496350367	14.275901459854012	12.79243795620441	14.31550729927007	10.23516423357666	12.260890510948892	10.081901459854024	11.129565693430653	571.1580620437962	594.9025291970802	600.7391715328453	660.3077591240865	672.8482810218983	698.564229927008	702.2890364963504	931.450127737224	-79.83665693430649	672.3624890510941	-133.3065510948904	382.9624197080294	-79.51404744525563	179.5652773722626	-1.6835255474452562	0.9002372262773731	-1.0614635036496345	0.5057335766423361	-0.7742445255474456	0.1960547445255474	-0.6048649635036489	50.61632481751821	12.888248175182467	40.11394525547446	16.913653284671526	27.632558394160608	19.129032846715287
Cpd0301	1	-9.843682481751816	-3.1114270072992705	-7.0997153284671555	-2.6235218978102206	-5.0805401459854025	-2.2232737226277357	-3.7495401459853994	-23.623609489051177	-23.53013503649648	-24.845383211678797	-24.11006569343071	-24.705372262773647	-24.077905109489063	-24.72363503649632	-0.06409854014598437	-3.644562043795585	-3.0324927007299287	-3.296835766423335	-3.5031094890511087	-3.409098540145973	-3.696434306569348	7.139062043796231	5.145529197080123	8.161171532845515	-3.108240875913338	-2.731718978101753	-11.406770072992005	-9.644963503649592	-230.86187226277616	-79.83665693430649	-180.99451094890583	-129.15355109489042	-211.42858029197052	-120.36504744525564	-240.8297226277374	-0.4965255474452561	0.6542372262773731	-0.9754635036496344	0.377733576642336	-0.8322445255474457	0.0920547445255474	-0.663864963503649	-8.61467518248179	-10.373751824817527	-12.985054744525542	-12.011346715328466	-13.0704416058394	-11.862967153284707
Cpd0305	1	0.9023175182481841	2.7745729927007297	1.4902846715328435	1.1754781021897789	1.3294598540145983	0.041726277372264864	0.10845985401460112	-26.81260948905117	-23.121135036496486	-24.717383211678797	-21.95006569343072	-22.66837226277364	-20.581905109489053	-21.22963503649632	-7.886098540145983	-5.856562043795584	-6.517492700729933	-5.681835766423338	-6.034109489051107	-5.471098540145974	-5.665434306569345	-261.1729379562038	-264.72147080291984	-264.28982846715456	-263.9202408759133	-263.39671897810183	-260.25977007299196	-258.1729635036495	-309.7538722627761	30.93134306569354	-283.57451094890587	157.9764489051096	-192.74558029197047	180.11095255474442	-118.15172262773736	-0.30252554744525595	1.021237226277373	0.03953649635036571	0.8037335766423361	0.41675547445255423	0.8930547445255475	0.6121350364963509	-5.300675182481797	-0.31575182481752506	-0.2600547445255401	4.446653284671527	4.673558394160602	8.967032846715291
Cpd0309	1	2.184317518248184	1.2185729927007287	3.2232846715328436	-0.4415218978102211	2.8264598540145967	-1.3562737226277353	2.351459854014601	-6.628609489051173	-4.595135036496488	-4.955383211678793	-3.3960656934307285	-2.7083722627736506	-2.511905109489049	-0.7066350364963228	-12.050098540145983	-5.217562043795585	-7.292492700729929	-5.706835766423339	-6.047109489051106	-5.614098540145974	-5.557434306569345	-180.8739379562038	-169.57747080291972	-187.80982846715457	-175.79424087591352	-194.5407189781017	-183.45377007299203	-200.13296350364956	480.64412773722387	3.883343065693509	94.48248905109415	226.13844890510958	51.4444197080295	234.7409525547444	106.80427737226263	-0.8915255474452559	0.8762372262773731	-0.26746350364963434	0.4867335766423361	0.20675547445255427	0.2720547445255474	0.5051350364963509	8.380324817518208	10.587248175182475	12.860945255474462	13.870653284671533	17.788558394160603	16.266032846715287
Cpd0313	1	11.115317518248183	-4.082427007299271	9.553284671532845	-1.764521897810221	6.784459854014598	0.1597262773722643	4.1334598540146015	24.565390510948845	27.860864963503502	24.210616788321204	25.132934306569272	23.404627737226352	24.121094890510932	23.40436496350367	-7.2210985401459835	-0.29156204379558304	-2.7454927007299257	-1.3098357664233369	-1.9361094890511052	-1.4690985401459749	-1.7344343065693444	38.23106204379621	55.752529197080314	41.223171532845406	64.34875912408654	59.34528102189814	75.064229927008	72.55503649635045	711.4861277372238	192.4483430656936	463.3064890510941	71.71744890510959	281.81041970802954	58.869952554744394	128.9992773722627	6.851474452554745	-7.208762773722628	5.280536496350367	-4.814266423357664	3.2427554744525544	-2.6669452554744533	1.8031350364963508	13.564324817518205	27.096248175182478	12.223945255474462	17.569653284671528	9.644558394160603	13.419032846715288
Cpd0317	1	2.663317518248183	-2.9624270072992704	2.0722846715328425	-1.484521897810221	0.17845985401459785	-1.4032737226277354	-1.0725401459853985	81.4323905109488	61.811864963503524	76.03461678832122	62.63993430656927	68.71962773722638	63.41009489051095	64.99136496350367	14.275901459854012	12.79243795620441	14.31550729927007	10.23516423357666	12.260890510948892	10.081901459854024	11.129565693430653	571.1580620437962	594.9025291970802	600.7391715328453	660.3077591240865	672.8482810218983	698.564229927008	702.2890364963504	931.450127737224	-79.83665693430649	672.3624890510941	-133.3065510948904	382.9624197080294	-79.51404744525563	179.5652773722626	-1.6835255474452562	0.9002372262773731	-1.0614635036496345	0.5057335766423361	-0.7742445255474456	0.1960547445255474	-0.6048649635036489	50.61632481751821	12.888248175182467	40.11394525547446	16.913653284671526	27.632558394160608	19.129032846715287
Cpd0321	1	2.184317518248184	1.2185729927007287	3.2232846715328436	-0.4415218978102211	2.8264598540145967	-1.3562737226277353	2.351459854014601	-6.628609489051173	-4.595135036496488	-4.955383211678793	-3.3960656934307285	-2.7083722627736506	-2.511905109489049	-0.7066350364963228	-12.050098540145983	-5.217562043795585	-7.292492700729929	-5.706835766423339	-6.047109489051106	-5.614098540145974	-5.557434306569345	-180.8739379562038	-169.57747080291972	-187.80982846715457	-175.79424087591352	-194.5407189781017	-183.45377007299203	-200.13296350364956	480.64412773722387	3.883343065693509	94.48248905109415	226.13844890510958	51.4444197080295	234.7409525547444	106.80427737226263	-0.8915255474452559	0.8762372262773731	-0.26746350364963434	0.4867335766423361	0.20675547445255427	0.2720547445255474	0.5051350364963509	8.380324817518208	10.587248175182475	12.860945255474462	13.870653284671533	17.788558394160603	16.266032846715287
Cpd0325	1	0.9023175182481841	2.7745729927007297	1.4902846715328435	1.1754781021897789	1.3294598540145983	0.041726277372264864	0.10845985401460112	-26.81260948905117	-23.121135036496486	-24.717383211678797	-21.95006569343072	-22.66837226277364	-20.581905109489053	-21.22963503649632	-7.886098540145983	-5.856562043795584	-6.517492700729933	-5.681835766423338	-6.034109489051107	-5.471098540145974	-5.665434306569345	-261.1729379562038	-264.72147080291984	-264.28982846715456	-263.9202408759133	-263.39671897810183	-260.25977007299196	-258.1729635036495	-309.7538722627761	30.93134306569354	-283.57451094890587	157.9764489051096	-192.74558029197047	180.11095255474442	-118.15172262773736	-0.30252554744525595	1.021237226277373	0.03953649635036571	0.8037335766423361	0.41675547445255423	0.8930547445255475	0.6121350364963509	-5.300675182481797	-0.31575182481752506	-0.2600547445255401	4.446653284671527	4.673558394160602	8.967032846715291
Cpd0329	1	7.703317518248184	-3.18242700729927	7.8972846715328435	-1.988521897810221	6.107459854014598	-0.8692737226277356	3.909459854014601	51.12539051094885	49.6228649635035	50.71961678832122	47.41893430656927	49.384627737226374	46.469094890510924	48.84236496350368	2.8149014598540134	11.798437956204415	6.667507299270067	9.625164233576662	7.042890510948894	8.780901459854029	7.093565693430652	352.99906204379613	368.72452919708013	353.9291715328453	390.7927591240866	379.3522810218982	411.8132299270082	399.18103649635043	1907.2971277372242	828.2943430656935	1425.4274890510944	561.6714489051095	1090.6184197080293	472.95495255474435	860.8652773722628	7.013474452554744	-7.213762773722628	5.111536496350365	-4.9312664233576635	3.222755474452554	-2.9109452554744526	1.8521350364963507	46.473324817518204	46.08924817518247	44.19394525547446	37.882653284671534	40.04855839416061	33.715032846715296
Cpd0333	1	0.9023175182481841	2.7745729927007297	1.4902846715328435	1.1754781021897789	1.3294598540145983	0.041726277372264864	0.10845985401460112	-26.81260948905117	-23.121135036496486	-24.717383211678797	-21.95006569343072	-22.66837226277364	-20.581905109489053	-21.22963503649632	-7.886098540145983	-5.856562043795584	-6.517492700729933	-5.681835766423338	-6.034109489051107	-5.471098540145974	-5.665434306569345	-261.1729379562038	-264.72147080291984	-264.28982846715456	-263.9202408759133	-263.39671897810183	-260.25977007299196	-258.1729635036495	-309.7538722627761	30.93134306569354	-283.57451094890587	157.9764489051096	-192.74558029197047	180.11095255474442	-118.15172262773736	-0.30252554744525595	1.021237226277373	0.03953649635036571	0.8037335766423361	0.41675547445255423	0.8930547445255475	0.6121350364963509	-5.300675182481797	-0.31575182481752506	-0.2600547445255401	4.446653284671527	4.673558394160602	8.967032846715291
Cpd0337	1	0.9023175182481841	2.7745729927007297	1.4902846715328435	1.1754781021897789	1.3294598540145983	0.041726277372264864	0.10845985401460112	-26.81260948905117	-23.121135036496486	-24.717383211678797	-21.95006569343072	-22.66837226277364	-20.581905109489053	-21.22963503649632	-7.886098540145983	-5.856562043795584	-6.517492700729933	-5.681835766423338	-6.034109489051107	-5.471098540145974	-5.665434306569345	-261.1729379562038	-264.72147080291984	-264.28982846715456	-263.9202408759133	-263.39671897810183	-260.25977007299196	-258.1729635036495	-309.7538722627761	30.93134306569354	-283.57451094890587	157.9764489051096	-192.74558029197047	180.11095255474442	-118.15172262773736	-0.30252554744525595	1.021237226277373	0.03953649635036571	0.8037335766423361	0.41675547445255423	0.8930547445255475	0.6121350364963509	-5.300675182481797	-0.31575182481752506	-0.2600547445255401	4.446653284671527	4.673558394160602	8.967032846715291
Cpd0341	1	4.645317518248183	1.3295729927007294	3.213284671532844	1.6734781021897789	2.912459854014597	1.8837262773722645	2.9024598540146016	-1.0966094890511613	3.5768649635035104	0.1756167883212072	3.722934306569272	0.5006277372263526	2.7900948905109435	0.5393649635036866	-3.777098540145985	-1.2035620437955856	-1.6314927007299325	-1.780835766423337	-2.395109489051105	-2.0560985401459746	-2.5894343065693453	36.254062043796246	30.761529197080225	47.12517153284546	48.03175912408665	57.27628102189829	53.44722992700793	59.1100364963504	-710.5768722627762	-135.22065693430648	-508.60751094890577	-156.7645510948904	-426.81558029197055	-163.38204744525564	-382.97172262773734	-1.0055255474452562	0.6472372262773731	-0.3764635036496343	0.539733576642336	-0.1562445255474456	0.25205474452554744	-0.033864963503649086	-18.600675182481798	-9.739751824817525	-15.38505474452554	-8.679346715328471	-15.209441605839404	-10.371967153284707
Cpd0345	1	-2.5946824817518177	1.1895729927007297	-1.1047153284671565	0.4834781021897792	-0.3505401459854021	0.40672627737226463	0.14645985401460138	70.91639051094882	55.142864963503506	66.4716167883212	57.89893430656926	63.417627737226354	58.43709489051096	61.7433649635037	6.365901459854015	6.660437956204415	8.294507299270071	7.861164233576659	8.459890510948894	8.414901459854029	8.384565693430648	222.11006204379623	226.2915291970802	209.78917153284542	217.13575912408646	206.3522810218982	209.49322992700803	202.63003649635053	419.22512773722406	-24.45265693430649	265.1064890510942	101.28544890510963	234.02341970802945	173.63195255474434	216.3212773722627	-1.387525547445256	1.1682372262773733	-0.4884635036496343	0.7147335766423359	-0.2452445255474457	0.4240547445255474	-0.131864963503649	53.259324817518205	21.504248175182475	45.59994525547447	29.85465328467153	40.54255839416061	32.34303284671528
Cpd0349	1	1.8523175182481832	-1.7904270072992707	-0.02371532846715585	-2.043521897810221	-0.5515401459854017	-1.4512737226277357	-0.6055401459853984	131.6023905109488	112.80286496350351	126.70061678832121	113.53793430656928	121.64962773722637	114.05109489051094	118.2563649635037	16.600901459854015	15.063437956204414	16.679507299270075	15.14116423357666	16.100890510948894	15.284901459854026	15.738565693430655	469.2470620437962	482.98952919708006	467.4931715328454	473.3757591240867	467.04828102189833	471.8752299270078	471.6530364963506	572.9051277372239	28.61334306569353	383.7924890510942	2.886448905109603	237.2994197080294	37.51495255474438	147.5692773722626	3.1764744525547437	-3.1827627737226267	2.022536496350366	-2.226266423357664	1.0497554744525543	-1.4199452554744525	0.418135036496351	88.08932481751822	48.685248175182466	75.10794525547445	48.33465328467153	63.796558394160606	48.548032846715294
Cpd0353	1	-1.4306824817518162	1.5915729927007292	-1.0117153284671565	0.3494781021897793	-0.8075401459854019	-0.5542737226277354	-0.6215401459853989	-32.09460948905118	-30.357135036496487	-30.757383211678786	-29.541065693430728	-28.775372262773658	-28.92090510948905	-27.62363503649631	27.127901459854016	-2.148562043795586	5.255507299270068	-0.12083576642333682	3.4228905109488887	0.5849014598540272	3.2325656934306544	-127.47993795620368	-121.63847080291977	-128.54782846715466	-141.18924087591347	-140.8787189781018	-145.9377700729921	-145.97396350364954	-359.663872262776	-135.22065693430648	-248.55551094890583	-162.3835510948904	-181.42658029197048	-183.6290474452556	-124.03572262773736	-1.3215255474452559	0.9012372262773732	-0.4704635036496343	0.5217335766423361	-0.1292445255474456	0.26605474452554745	0.08913503649635103	-19.344675182481797	-14.355751824817526	-13.23605474452554	-13.694346715328471	-9.276441605839402	-12.822967153284708
Cpd0357	1	2.184317518248184	1.2185729927007287	3.2232846715328436	-0.4415218978102211	2.8264598540145967	-1.3562737226277353	2.351459854014601	-6.628609489051173	-4.595135036496488	-4.955383211678793	-3.3960656934307285	-2.7083722627736506	-2.511905109489049	-0.7066350364963228	-12.050098540145983	-5.217562043795585	-7.292492700729929	-5.706835766423339	-6.047109489051106	-5.614098540145974	-5.557434306569345	-180.8739379562038	-169.57747080291972	-187.80982846715457	-175.79424087591352	-194.5407189781017	-183.45377007299203	-200.13296350364956	480.64412773722387	3.883343065693509	94.48248905109415	226.13844890510958	51.4444197080295	234.7409525547444	106.80427737226263	-0.8915255474452559	0.8762372262773731	-0.26746350364963434	0.4867335766423361	0.20675547445255427	0.2720547445255474	0.5051350364963509	8.380324817518208	10.587248175182475	12.860945255474462	13.870653284671533	17.788558394160603	16.266032846715287
Cpd0361	1	-2.8006824817518168	-0.7444270072992705	-3.0037153284671563	-0.984521897810221	-2.997540145985402	-0.8642737226277355	-2.3785401459853985	-32.71860948905117	-29.409135036496487	-32.68938321167879	-28.858065693430728	-31.98237226277364	-29.23490510948905	-31.66363503649632	-1.4790985401459835	-4.597562043795584	-4.276492700729931	-3.245835766423337	-4.201109489051107	-3.558098540145973	-4.178434306569347	-186.22293795620374	-182.0354708029197	-190.53182846715458	-206.75824087591343	-203.23971897810182	-215.87777007299198	-208.97796350364945	-651.0488722627761	-135.22065693430648	-404.4125109489058	-155.49255109489042	-314.0085802919705	-170.23704744525563	-269.9167226277374	0.007474452554744104	1.7702372262773731	-0.6724635036496343	1.205733576642336	-0.5592445255474456	0.7170547445255475	-0.430864963503649	-11.206675182481787	-5.370751824817525	-12.02505474452554	-5.2653467153284685	-11.040441605839398	-6.560967153284707
Cpd0365	1	-3.2826824817518165	-0.3954270072992707	-1.1897153284671562	-0.06752189781022144	-0.5425401459854022	-0.020273722627735413	0.041459854014601394	-38.94060948905119	-34.609135036496504	-36.796383211678794	-34.06106569343072	-35.80137226277365	-34.25990510948905	-35.38463503649632	-9.55209854014599	-7.034562043795584	-7.283492700729929	-7.539835766423337	-7.928109489051111	-7.660098540145974	-8.083434306569345	-265.42893795620375	-282.0554708029198	-273.17682846715456	-283.8752408759134	-284.90871897810183	-293.97777007299203	-295.0619635036496	-795.7688722627762	-135.22065693430648	-565.4025109489057	-161.9945510948904	-461.2835802919706	-181.87704744525558	-397.1887226277374	-1.0295255474452565	0.3442372262773732	-0.30046350364963426	0.2547335766423361	-0.2252445255474457	0.01405474452554742	-0.15386496350364906	-30.43367518248179	-20.704751824817528	-24.756054744525546	-19.389346715328468	-23.3074416058394	-19.937967153284703
Cpd0369	-1	-3.0206824817518187	-0.7954270072992706	-3.492715328467156	-0.8385218978102209	-2.420540145985402	-0.4282737226277353	-1.2465401459853989	29.8173905109488	28.779864963503513	28.050616788321207	30.59093430656927	28.25362773722634	30.420094890510942	28.61536496350368	8.124901459854016	4.384437956204415	5.086507299270071	5.18716423357666	4.8628905109488905	5.279901459854028	4.867565693430652	180.39806204379624	183.69752919708043	177.11817153284542	158.8567591240867	162.4632810218983	147.848229927008	154.17003649635046	-550.6878722627761	-135.22065693430648	-410.0205109489057	-104.76455109489041	-318.21158029197056	-116.26104744525564	-254.25372262773737	-0.4665255474452561	0.6982372262773731	-0.9184635036496342	0.358733576642336	-0.7832445255474456	0.08905474452554743	-0.6248649635036491	5.811324817518206	-0.3907518248175279	-0.845054744525541	3.519653284671527	-1.0154416058393991	3.0710328467152905
Cpd0373	-1	4.9163175182481815	5.060572992700728	2.9662846715328444	4.211478102189778	1.5894598540145983	3.2857262773722646	0.9864598540146012	-2.8646094890511904	1.8438649635035065	-0.7973832116787776	1.6559343065692644	1.1906277372263503	2.4070948905109333	2.8903649635036857	-11.410098540145984	-4.2175620437955885	-6.608492700729929	-4.889835766423339	-5.4001094890511085	-4.806098540145975	-4.954434306569342	-76.36993795620367	-84.82647080291973	-81.79382846715453	-88.60924087591343	-88.5857189781017	-94.14877007299208	-91.66496350364956	-330.6198722627762	-135.22065693430648	-161.78651094890586	-162.3835510948904	-64.8535802919705	-183.6290474452556	7.927277372262553	-0.7985255474452562	2.308237226277373	-0.14646350364963434	1.7447335766423362	0.2027554744525544	1.3350547445255474	0.47013503649635097	-0.8606751824817991	8.900248175182469	6.185945255474465	7.524653284671531	10.671558394160597	8.607032846715294
Cpd0377	-1	2.663317518248183	-2.9624270072992704	2.0722846715328425	-1.484521897810221	0.17845985401459785	-1.4032737226277354	-1.0725401459853985	81.4323905109488	61.811864963503524	76.03461678832122	62.63993430656927	68.71962773722638	63.41009489051095	64.99136496350367	14.275901459854012	12.79243795620441	14.31550729927007	10.23516423357666	12.260890510948892	10.081901459854024	11.129565693430653	571.1580620437962	594.9025291970802	600.7391715328453	660.3077591240865	672.8482810218983	698.564229927008	702.2890364963504	931.450127737224	-79.83665693430649	672.3624890510941	-133.3065510948904	382.9624197080294	-79.51404744525563	179.5652773722626	-1.6835255474452562	0.9002372262773731	-1.0614635036496345	0.5057335766423361	-0.7742445255474456	0.1960547445255474	-0.6048649635036489	50.61632481751821	12.888248175182467	40.11394525547446	16.913653284671526	27.632558394160608	19.129032846715287
Cpd0381	-1	7.703317518248184	-3.18242700729927	7.8972846715328435	-1.988521897810221	6.107459854014598	-0.8692737226277356	3.909459854014601	51.12539051094885	49.6228649635035	50.71961678832122	47.41893430656927	49.384627737226374	46.469094890510924	48.84236496350368	2.8149014598540134	11.798437956204415	6.667507299270067	9.625164233576662	7.042890510948894	8.780901459854029	7.093565693430652	352.99906204379613	368.72452919708013	353.9291715328453	390.7927591240866	379.3522810218982	411.8132299270082	399.18103649635043	1907.2971277372242	828.2943430656935	1425.4274890510944	561.6714489051095	1090.6184197080293	472.95495255474435	860.8652773722628	7.013474452554744	-7.213762773722628	5.111536496350365	-4.9312664233576635	3.222755474452554	-2.9109452554744526	1.8521350364963507	46.473324817518204	46.08924817518247	44.19394525547446	37.882653284671534	40.04855839416061	33.715032846715296
Cpd0385	-1	-1.817682481751817	0.2145729927007292	-2.7337153284671567	-0.902521897810221	-3.053540145985402	-1.4622737226277354	-2.5945401459853983	93.8673905109488	84.87186496350353	90.2916167883212	87.15893430656925	89.56562773722635	87.97109489051094	89.41736496350367	16.615901459854015	18.507437956204413	16.31550729927007	17.601164233576668	16.310890510948894	17.331901459854027	16.52456569343065	890.5770620437961	912.1605291970799	884.1171715328456	903.2907591240868	894.579281021898	906.8062299270077	902.6470364963506	679.738127737224	406.7253430656936	567.2834890510943	508.80244890510966	497.0384197080294	537.8979525547444	460.12727737226265	-0.316525547445256	0.7972372262773731	-0.7414635036496344	0.4627335766423361	-0.6252445255474457	0.23405474452554745	-0.464864963503649	69.70732481751821	42.014248175182466	60.527945255474464	49.86465328467153	58.70455839416061	53.177032846715285
Cpd0389	-1	2.0473175182481835	2.08157299270073	0.393284671532844	2.4784781021897793	0.4814598540145978	2.4657262773722644	0.8544598540146016	-7.5996094890511765	-3.8511350364964865	-5.964383211678808	-3.650065693430719	-5.304372262773653	-4.1509051094890586	-5.370635036496309	-4.777098540145985	-2.3425620437955885	-2.5764927007299327	-2.905835766423337	-3.282109489051109	-3.1080985401459738	-3.499434306569345	-56.61093795620378	-68.72147080291984	-50.593828467154474	-55.68424087591347	-43.03371897810178	-50.64777007299199	-40.96296350364946	-710.5768722627762	-135.22065693430648	-511.04751094890577	-162.0215510948904	-402.22258029197053	-181.27504744525558	-349.5707226277373	-1.0055255474452562	0.6242372262773731	-0.5404635036496344	0.522733576642336	-0.30324452554744563	0.2900547445255474	-0.16786496350364905	-18.600675182481798	-11.286751824817527	-14.789054744525535	-10.513346715328474	-13.6584416058394	-11.518967153284711
Cpd0393	-1	11.115317518248183	-4.082427007299271	9.553284671532845	-1.764521897810221	6.784459854014598	0.1597262773722643	4.1334598540146015	24.565390510948845	27.860864963503502	24.210616788321204	25.132934306569272	23.404627737226352	24.121094890510932	23.40436496350367	-7.2210985401459835	-0.29156204379558304	-2.7454927007299257	-1.3098357664233369	-1.9361094890511052	-1.4690985401459749	-1.7344343065693444	38.23106204379621	55.752529197080314	41.223171532845406	64.34875912408654	59.34528102189814	75.064229927008	72.55503649635045	711.4861277372238	192.4483430656936	463.3064890510941	71.71744890510959	281.81041970802954	58.869952554744394	128.9992773722627	6.851474452554745	-7.208762773722628	5.280536496350367	-4.814266423357664	3.2427554744525544	-2.6669452554744533	1.8031350364963508	13.564324817518205	27.096248175182478	12.223945255474462	17.569653284671528	9.644558394160603	13.419032846715288
Cpd0397	-1	-6.139682481751818	-1.4324270072992704	-4.5097153284671565	-1.7195218978102211	-4.1095401459854015	-1.5682737226277357	-3.1305401459853988	33.56639051094882	23.16186496350352	29.805616788321203	22.76593430656928	26.69762773722636	23.217094890510936	24.43036496350368	1.6739014598540152	1.3844379562044151	1.9095072992700717	1.3031642335766662	2.0768905109488927	1.3799014598540291	1.7605656934306566	136.4530620437962	136.5515291970802	140.39817153284537	133.56975912408666	133.56228102189823	127.12222992700787	128.9170364963505	-498.27887226277613	-108.52265693430648	-422.6425109489058	-82.3175510948904	-376.2435802919706	-79.97304744525562	-323.8577226277374	-0.7685255474452561	1.3622372262773732	-0.7854635036496344	0.533733576642336	-0.7032445255474457	0.1550547445255474	-0.533864963503649	35.5703248175182	14.783248175182473	26.535945255474463	13.913653284671526	20.5165583941606	14.929032846715295
Cpd0401	-1	-6.816682481751817	-2.6814270072992707	-5.334715328467158	-2.399521897810221	-4.606540145985402	-2.0362737226277354	-3.494540145985398	-34.03660948905117	-33.90313503649649	-36.299383211678794	-35.28806569343073	-36.149372262773646	-35.28090510948905	-35.88563503649633	-1.6500985401459831	-5.224562043795586	-4.82149270072993	-4.911835766423337	-5.0611094890511055	-4.668098540145972	-4.862434306569347	-211.52093795620374	-209.19147080291972	-199.2408284671546	-209.26224087591342	-211.1707189781017	-222.645770072992	-222.6299635036496	-311.8208722627761	-135.22065693430648	-196.76351094890583	-157.0585510948904	-227.35758029197055	-143.91504744525562	-253.50472262773738	-0.4905255474452561	0.8812372262773731	-0.9624635036496344	0.421733576642336	-0.9162445255474456	0.04505474452554742	-0.729864963503649	-6.022675182481791	-8.430751824817527	-12.42505474452554	-11.337346715328467	-12.767441605839403	-11.121967153284707
Cpd0405	-1	3.258317518248181	1.908572992700729	2.6552846715328444	0.6344781021897794	1.9724598540145972	-0.17427372262773533	1.1404598540146011	29.964390510948814	28.414864963503533	29.55661678832118	30.88393430656927	30.23362773722633	31.91909489051093	30.60736496350367	8.069901459854016	4.2644379562044135	5.162507299270072	5.142164233576661	5.039890510948894	5.572901459854023	5.222565693430653	345.40806204379624	376.5425291970804	352.4251715328454	371.0987591240866	365.2982810218981	377.7072299270079	379.1610364963505	-472.6138722627761	-108.52265693430648	-315.82451094890587	-92.0105510948904	-261.15358029197057	-90.91304744525559	-235.1387226277374	-0.2105255474452561	0.6282372262773731	-0.7564635036496343	0.16273357664233604	-0.5812445255474457	-0.12694525547445254	-0.442864963503649	12.460324817518206	4.9462481751824745	9.576945255474456	11.487653284671529	10.792558394160606	14.173032846715287
Cpd0409	-1	4.2123175182481845	1.1215729927007292	2.726284671532844	0.8784781021897792	1.577459854014598	0.07272627737226456	0.2324598540146017	-23.639609489051185	-18.39113503649648	-20.9063832116788	-17.275065693430722	-18.235372262773648	-15.92190510948906	-16.721635036496323	-8.471098540145984	-3.5395620437955837	-5.627492700729932	-4.551835766423334	-5.172109489051111	-4.611098540145973	-4.869434306569347	-130.0319379562038	-135.28147080291978	-127.14782846715455	-123.42624087591344	-120.12471897810178	-114.61777007299202	-111.21296350364945	330.3361277372237	30.93134306569354	162.20248905109418	329.99244890510954	114.3474197080294	414.57495255474436	147.8392773722626	-0.5385255474452562	0.8942372262773731	0.030536496350365594	0.977733576642336	0.5497554744525545	1.1180547445255475	0.8411350364963509	-15.286675182481794	-5.351751824817526	-8.515054744525543	-1.0143467153284649	-1.6094416058394003	3.42803284671529
Cpd0413	-1	3.258317518248181	1.908572992700729	2.6552846715328444	0.6344781021897794	1.9724598540145972	-0.17427372262773533	1.1404598540146011	29.964390510948814	28.414864963503533	29.55661678832118	30.88393430656927	30.23362773722633	31.91909489051093	30.60736496350367	8.069901459854016	4.2644379562044135	5.162507299270072	5.142164233576661	5.039890510948894	5.572901459854023	5.222565693430653	345.40806204379624	376.5425291970804	352.4251715328454	371.0987591240866	365.2982810218981	377.7072299270079	379.1610364963505	-472.6138722627761	-108.52265693430648	-315.82451094890587	-92.0105510948904	-261.15358029197057	-90.91304744525559	-235.1387226277374	-0.2105255474452561	0.6282372262773731	-0.7564635036496343	0.16273357664233604	-0.5812445255474457	-0.12694525547445254	-0.442864963503649	12.460324817518206	4.9462481751824745	9.576945255474456	11.487653284671529	10.792558394160606	14.173032846715287
Cpd0417	-1	-3.4076824817518165	0.005572992700729529	-2.6287153284671563	-0.6745218978102212	-2.723540145985402	-0.6592737226277356	-2.2045401459853986	1.334390510948822	-6.618135036496482	-0.048383211678782345	-6.946065693430724	-3.442372262773631	-6.778905109489074	-6.1126350364963296	-10.39809854014599	-5.2955620437955835	-6.143492700729929	-5.9818357664233375	-5.783109489051107	-5.974098540145974	-6.016434306569347	-338.1229379562037	-345.93447080291986	-349.2448284671545	-355.64624087591346	-356.0077189781018	-362.2307700729921	-358.3679635036496	-651.0488722627761	-135.22065693430648	-404.4125109489058	-155.49255109489042	-314.0085802919705	-170.2880474452556	-270.0817226277373	-1.2905255474452557	2.1392372262773733	-0.7524635036496343	1.299733576642336	-0.4922445255474456	0.8270547445255474	-0.32286496350364896	16.343324817518216	3.585248175182471	15.360945255474462	1.2896532846715305	8.651558394160602	1.384032846715293
Cpd0421	-1	-0.7866824817518179	-0.356427007299271	-3.0287153284671566	-0.7295218978102211	-2.5475401459854017	-1.0432737226277355	-1.9365401459853988	86.7263905109488	71.50586496350351	82.16361678832119	73.42793430656928	80.33062773722634	73.72309489051094	78.9583649635037	16.935901459854016	11.06643795620441	13.769507299270069	11.66816423357666	12.775890510948892	11.950901459854025	12.437565693430653	440.22906204379615	456.7775291970803	442.68317153284517	443.91375912408654	444.51428102189817	448.20322992700795	451.0580364963506	-255.92387226277611	-108.52265693430648	-186.74751094890576	-105.9875510948904	-131.51158029197052	-114.89404744525562	-99.40072262773735	0.06547445255474392	0.1992372262773732	-0.8094635036496343	0.155733576642336	-0.7812445255474456	-0.07794525547445258	-0.666864963503649	69.2233248175182	32.99424817518246	60.853945255474464	38.33265328467153	57.96755839416061	40.143032846715286
Cpd0425	-1	-0.1516824817518181	-2.0104270072992705	-0.07671532846715667	-1.843521897810221	-1.0485401459854016	-1.7732737226277355	-1.1475401459853982	-34.05260948905118	-29.209135036496487	-32.901383211678805	-27.672065693430728	-30.790372262773662	-27.53190510948906	-29.335635036496313	-10.057098540145986	-5.207562043795583	-7.299492700729928	-6.3198357664233376	-6.814109489051108	-6.601098540145973	-6.592434306569345	-132.44293795620376	-117.33447080291978	-130.10982846715456	-131.29024087591336	-137.69971897810186	-141.58877007299213	-147.08796350364946	826.900127737224	79.03234306569351	281.6874890510942	441.23844890510946	183.03141970802952	432.78195255474435	200.4152773722626	-1.3965255474452558	1.122237226277373	-1.0344635036496344	0.430733576642336	-0.7212445255474457	0.1480547445255474	-0.474864963503649	-12.694675182481795	-1.8057518248175268	-10.30005474452554	2.5416532846715256	-5.529441605839403	2.868032846715288
Cpd0429	-1	-0.5456824817518164	-1.224427007299271	0.4072846715328433	-2.371521897810221	0.6424598540145974	-2.5172737226277357	0.831459854014601	-30.87060948905119	-29.82313503649649	-29.848383211678797	-29.218065693430727	-27.70937226277365	-28.986905109489054	-26.355635036496324	-8.417098540145986	-6.7885620437955865	-7.405492700729929	-6.547835766423336	-6.579109489051106	-6.306098540145975	-6.247434306569346	-179.84893795620386	-158.98047080291974	-181.73982846715455	-179.3952408759134	-199.6827189781017	-191.3867700729919	-208.93796350364948	-359.663872262776	-135.22065693430648	-250.76551094890584	-162.3835510948904	-192.45958029197052	-183.6290474452556	-137.24472262773736	-0.6565255474452559	0.7192372262773731	-0.2444635036496343	0.008733576642336094	0.0947554744525544	-0.2929452554744525	0.327135036496351	-9.35867518248179	-9.642751824817527	-6.335054744525544	-8.061346715328469	-2.323441605839399	-7.5879671532847075
Cpd0433	-1	3.864317518248184	2.4435729927007293	2.6862846715328454	1.351478102189779	1.686459854014598	0.2977262773722642	0.43745985401460175	-18.461609489051174	-13.45713503649648	-16.693383211678793	-13.18406569343074	-14.43237226277364	-12.121905109489065	-12.867635036496324	-13.825098540145984	-6.549562043795586	-9.055492700729928	-7.189835766423336	-7.818109489051107	-7.086098540145973	-7.395434306569346	-307.3799379562038	-317.7274708029198	-308.8858284671545	-309.07924087591346	-307.1777189781018	-306.01577007299204	-304.4779635036496	-224.56087226277612	30.93134306569354	-180.27551094890575	207.49944890510963	-106.97958029197054	249.97095255474443	-38.402722627737376	-0.537525547445256	0.8552372262773731	0.11153649635036557	1.020733576642336	0.6377554744525543	1.1940547445255474	0.9291350364963508	-3.4526751824817907	4.516248175182477	1.2639452554744608	7.79565328467153	7.078558394160602	11.913032846715288
Cpd0437	-1	-1.2486824817518176	2.513572992700729	-0.954715328467156	2.3554781021897786	0.035459854014598065	1.9787262773722645	0.4714598540146016	27.372390510948804	28.701864963503514	26.38061678832122	28.84493430656929	27.276627737226327	29.064094890510923	27.832364963503665	7.6559014598540145	4.2654379562044165	4.713507299270066	4.710164233576663	4.630890510948892	4.971901459854023	4.7655656934306565	319.16706204379625	318.57552919708013	317.5701715328454	308.8787591240866	314.3332810218982	311.7182299270081	320.3180364963504	-570.6568722627761	-92.8556569343065	-361.1515109489058	-72.0795510948904	-279.03058029197047	-67.40304744525561	-231.69472262773732	0.07347445255474394	1.0962372262773732	-0.5144635036496343	0.7057335766423359	-0.4242445255474456	0.4180547445255474	-0.296864963503649	9.868324817518207	9.154248175182476	5.344945255474457	9.467653284671536	6.5155583941606	9.962032846715296
Cpd0441	-1	1.777317518248184	1.3345729927007293	-0.8257153284671563	-0.36552189781022093	-2.1145401459854023	-0.4162737226277353	-1.6655401459853985	114.10939051094884	107.21586496350352	112.89061678832121	108.19293430656928	113.18262773722635	109.26709489051096	113.76236496350369	18.43790145985401	27.37243795620441	22.051507299270067	25.502164233576664	22.96789051094889	24.830901459854022	23.11456569343065	1274.9810620437966	1309.5655291970802	1262.3761715328455	1322.1917591240865	1282.6062810218982	1323.5072299270078	1292.6380364963507	1477.4531277372241	805.6703430656937	1170.7964890510946	802.6364489051095	1101.6694197080292	857.8099525547443	1071.0022773722628	-0.735525547445256	1.0542372262773732	-0.7124635036496343	0.655733576642336	-0.4382445255474456	0.4410547445255473	-0.21586496350364895	76.79032481751821	49.97924817518247	72.06994525547447	54.73865328467153	71.82455839416059	58.795032846715294
Cpd0445	-1	-1.4306824817518162	1.5915729927007292	-1.0117153284671565	0.3494781021897793	-0.8075401459854019	-0.5542737226277354	-0.6215401459853989	-32.09460948905118	-30.357135036496487	-30.757383211678786	-29.541065693430728	-28.775372262773658	-28.92090510948905	-27.62363503649631	27.127901459854016	-2.148562043795586	5.255507299270068	-0.12083576642333682	3.4228905109488887	0.5849014598540272	3.2325656934306544	-127.47993795620368	-121.63847080291977	-128.54782846715466	-141.18924087591347	-140.8787189781018	-145.9377700729921	-145.97396350364954	-359.663872262776	-135.22065693430648	-248.55551094890583	-162.3835510948904	-181.42658029197048	-183.6290474452556	-124.03572262773736	-1.3215255474452559	0.9012372262773732	-0.4704635036496343	0.5217335766423361	-0.1292445255474456	0.26605474452554745	0.08913503649635103	-19.344675182481797	-14.355751824817526	-13.23605474452554	-13.694346715328471	-9.276441605839402	-12.822967153284708
Cpd0449	-1	11.115317518248183	-4.082427007299271	9.553284671532845	-1.764521897810221	6.784459854014598	0.1597262773722643	4.1334598540146015	24.565390510948845	27.860864963503502	24.210616788321204	25.132934306569272	23.404627737226352	24.121094890510932	23.40436496350367	-7.2210985401459835	-0.29156204379558304	-2.7454927007299257	-1.3098357664233369	-1.9361094890511052	-1.4690985401459749	-1.7344343065693444	38.23106204379621	55.752529197080314	41.223171532845406	64.34875912408654	59.34528102189814	75.064229927008	72.55503649635045	711.4861277372238	192.4483430656936	463.3064890510941	71.71744890510959	281.81041970802954	58.869952554744394	128.9992773722627	6.851474452554745	-7.208762773722628	5.280536496350367	-4.814266423357664	3.2427554744525544	-2.6669452554744533	1.8031350364963508	13.564324817518205	27.096248175182478	12.223945255474462	17.569653284671528	9.644558394160603	13.419032846715288
Cpd0453	-1	1.976317518248182	1.2005729927007298	1.8752846715328435	1.4784781021897788	1.024459854014598	1.2757262773722644	0.3684598540146009	31.06839051094883	31.23786496350351	30.74761678832121	30.48693430656928	30.421627737226345	30.30609489051093	30.420364963503662	-6.2210985401459835	0.3444379562044162	-1.7434927007299308	-0.4238357664233377	-0.8701094890511065	-0.4920985401459746	-0.6714343065693491	180.27106204379632	187.20852919708008	181.5341715328453	186.8987591240866	192.9692810218984	196.63622992700803	201.9970364963505	443.2061277372238	-79.83665693430649	285.95748905109417	-55.30455109489042	158.28341970802944	21.206952554744362	83.21427737226259	-1.522525547445256	1.164237226277373	-1.0994635036496343	0.6727335766423361	-0.6792445255474456	0.3190547445255474	-0.445864963503649	13.564324817518205	9.694248175182473	12.42294525547446	8.55465328467153	11.136558394160602	9.517032846715297
Cpd0457	-1	-0.43668248175181823	3.213572992700729	-0.17771532846715665	1.247478102189779	-0.3785401459854016	-0.17427372262773533	-1.0565401459853991	-33.31460948905118	-29.415135036496483	-31.2863832116788	-28.19906569343073	-29.362372262773647	-27.091905109489065	-28.133635036496315	-8.886098540145985	-6.829562043795588	-7.526492700729928	-6.647835766423338	-7.053109489051111	-6.457098540145974	-6.715434306569346	-312.66493795620374	-322.9254708029198	-314.35382846715464	-320.1152408759134	-314.4267189781018	-317.901770072992	-313.78196350364954	-309.7538722627761	30.93134306569354	-269.29851094890586	161.16344890510965	-184.48958029197053	185.09295255474441	-113.43972262773735	-0.30252554744525595	1.1952372262773732	-0.051463503649634264	0.9527335766423359	0.3247554744525544	0.9390547445255476	0.4991350364963509	-5.300675182481797	0.3302481751824757	-0.3950547445255381	5.246653284671531	4.119558394160606	8.962032846715296
Cpd0461	-1	3.258317518248181	1.908572992700729	2.6552846715328444	0.6344781021897794	1.9724598540145972	-0.17427372262773533	1.1404598540146011	29.964390510948814	28.414864963503533	29.55661678832118	30.88393430656927	30.23362773722633	31.91909489051093	30.60736496350367	8.069901459854016	4.2644379562044135	5.162507299270072	5.142164233576661	5.039890510948894	5.572901459854023	5.222565693430653	345.40806204379624	376.5425291970804	352.4251715328454	371.0987591240866	365.2982810218981	377.7072299270079	379.1610364963505	-472.6138722627761	-108.52265693430648	-315.82451094890587	-92.0105510948904	-261.15358029197057	-90.91304744525559	-235.1387226277374	-0.2105255474452561	0.6282372262773731	-0.7564635036496343	0.16273357664233604	-0.5812445255474457	-0.12694525547445254	-0.442864963503649	12.460324817518206	4.9462481751824745	9.576945255474456	11.487653284671529	10.792558394160606	14.173032846715287
Cpd0465	-1	-5.214682481751816	-2.4334270072992705	-3.6397153284671564	-2.072521897810221	-3.105540145985402	-1.6252737226277354	-2.3985401459853986	145.82839051094885	121.26086496350351	143.22261678832118	120.4629343065693	137.6926277372263	121.04209489051095	132.06936496350372	17.597901459854015	22.056437956204423	20.976507299270068	20.654164233576655	20.947890510948888	20.558901459854027	20.448565693430652	641.3150620437964	648.2625291970802	627.9161715328454	665.4377591240866	650.2052810218983	682.9662299270079	671.0670364963506	1015.4371277372238	424.2123430656935	864.1734890510941	417.37344890510946	778.2684197080295	464.7209525547443	714.8312773722628	-0.972525547445256	0.8882372262773731	-0.8124635036496344	0.542733576642336	-0.5992445255474457	0.24005474452554745	-0.449864963503649	121.6683248175182	61.920248175182465	117.6149452554745	61.84265328467153	106.7725583941606	66.35703284671527
Cpd0469	-1	-1.817682481751817	0.2145729927007292	-2.7337153284671567	-0.902521897810221	-3.053540145985402	-1.4622737226277354	-2.5945401459853983	93.8673905109488	84.87186496350353	90.2916167883212	87.15893430656925	89.56562773722635	87.97109489051094	89.41736496350367	16.615901459854015	18.507437956204413	16.31550729927007	17.601164233576668	16.310890510948894	17.331901459854027	16.52456569343065	890.5770620437961	912.1605291970799	884.1171715328456	903.2907591240868	894.579281021898	906.8062299270077	902.6470364963506	679.738127737224	406.7253430656936	567.2834890510943	508.80244890510966	497.0384197080294	537.8979525547444	460.12727737226265	-0.316525547445256	0.7972372262773731	-0.7414635036496344	0.4627335766423361	-0.6252445255474457	0.23405474452554745	-0.464864963503649	69.70732481751821	42.014248175182466	60.527945255474464	49.86465328467153	58.70455839416061	53.177032846715285
Cpd0473	-1	-0.43668248175181823	3.213572992700729	-0.17771532846715665	1.247478102189779	-0.3785401459854016	-0.17427372262773533	-1.0565401459853991	-33.31460948905118	-29.415135036496483	-31.2863832116788	-28.19906569343073	-29.362372262773647	-27.091905109489065	-28.133635036496315	-8.886098540145985	-6.829562043795588	-7.526492700729928	-6.647835766423338	-7.053109489051111	-6.457098540145974	-6.715434306569346	-312.66493795620374	-322.9254708029198	-314.35382846715464	-320.1152408759134	-314.4267189781018	-317.901770072992	-313.78196350364954	-309.7538722627761	30.93134306569354	-269.29851094890586	161.16344890510965	-184.48958029197053	185.09295255474441	-113.43972262773735	-0.30252554744525595	1.1952372262773732	-0.051463503649634264	0.9527335766423359	0.3247554744525544	0.9390547445255476	0.4991350364963509	-5.300675182481797	0.3302481751824757	-0.3950547445255381	5.246653284671531	4.119558394160606	8.962032846715296
Cpd0477	-1	-4.317682481751817	0.18157299270072924	-4.399715328467156	-1.011521897810221	-3.8815401459854018	-1.666273722627735	-3.2195401459853987	67.18039051094883	58.79786496350352	63.5006167883212	61.96093430656927	63.70862773722635	63.21609489051093	64.22136496350367	19.779901459854013	16.702437956204413	15.790507299270065	16.523164233576665	15.599890510948887	16.548901459854022	15.860565693430654	822.5620620437959	853.8975291970802	818.8381715328453	831.0467591240864	817.8542810218981	825.9162299270081	819.3980364963505	303.160127737224	406.7253430656936	285.10248905109415	508.80244890510966	286.46441970802937	518.0899525547443	303.9212773722627	0.34647445255474363	0.7312372262773731	-0.6764635036496344	0.3487335766423361	-0.6812445255474456	0.1280547445255474	-0.544864963503649	56.02532481751822	30.603248175182465	45.94494525547447	40.63365328467153	46.420558394160594	44.59303284671528
Cpd0481	-1	3.864317518248184	2.4435729927007293	2.6862846715328454	1.351478102189779	1.686459854014598	0.2977262773722642	0.43745985401460175	-18.461609489051174	-13.45713503649648	-16.693383211678793	-13.18406569343074	-14.43237226277364	-12.121905109489065	-12.867635036496324	-13.825098540145984	-6.549562043795586	-9.055492700729928	-7.189835766423336	-7.818109489051107	-7.086098540145973	-7.395434306569346	-307.3799379562038	-317.7274708029198	-308.8858284671545	-309.07924087591346	-307.1777189781018	-306.01577007299204	-304.4779635036496	-224.56087226277612	30.93134306569354	-180.27551094890575	207.49944890510963	-106.97958029197054	249.97095255474443	-38.402722627737376	-0.537525547445256	0.8552372262773731	0.11153649635036557	1.020733576642336	0.6377554744525543	1.1940547445255474	0.9291350364963508	-3.4526751824817907	4.516248175182477	1.2639452554744608	7.79565328467153	7.078558394160602	11.913032846715288
Cpd0485	-1	-2.5946824817518177	1.1895729927007297	-1.1047153284671565	0.4834781021897792	-0.3505401459854021	0.40672627737226463	0.14645985401460138	70.91639051094882	55.142864963503506	66.4716167883212	57.89893430656926	63.417627737226354	58.43709489051096	61.7433649635037	6.365901459854015	6.660437956204415	8.294507299270071	7.861164233576659	8.459890510948894	8.414901459854029	8.384565693430648	222.11006204379623	226.2915291970802	209.78917153284542	217.13575912408646	206.3522810218982	209.49322992700803	202.63003649635053	419.22512773722406	-24.45265693430649	265.1064890510942	101.28544890510963	234.02341970802945	173.63195255474434	216.3212773722627	-1.387525547445256	1.1682372262773733	-0.4884635036496343	0.7147335766423359	-0.2452445255474457	0.4240547445255474	-0.131864963503649	53.259324817518205	21.504248175182475	45.59994525547447	29.85465328467153	40.54255839416061	32.34303284671528
Cpd0489	-1	2.0473175182481835	2.08157299270073	0.393284671532844	2.4784781021897793	0.4814598540145978	2.4657262773722644	0.8544598540146016	-7.5996094890511765	-3.8511350364964865	-5.964383211678808	-3.650065693430719	-5.304372262773653	-4.1509051094890586	-5.370635036496309	-4.777098540145985	-2.3425620437955885	-2.5764927007299327	-2.905835766423337	-3.282109489051109	-3.1080985401459738	-3.499434306569345	-56.61093795620378	-68.72147080291984	-50.593828467154474	-55.68424087591347	-43.03371897810178	-50.64777007299199	-40.96296350364946	-710.5768722627762	-135.22065693430648	-511.04751094890577	-162.0215510948904	-402.22258029197053	-181.27504744525558	-349.5707226277373	-1.0055255474452562	0.6242372262773731	-0.5404635036496344	0.522733576642336	-0.30324452554744563	0.2900547445255474	-0.16786496350364905	-18.600675182481798	-11.286751824817527	-14.789054744525535	-10.513346715328474	-13.6584416058394	-11.518967153284711
Cpd0493	-1	-0.7866824817518179	-0.356427007299271	-3.0287153284671566	-0.7295218978102211	-2.5475401459854017	-1.0432737226277355	-1.9365401459853988	86.7263905109488	71.50586496350351	82.16361678832119	73.42793430656928	80.33062773722634	73.72309489051094	78.9583649635037	16.935901459854016	11.06643795620441	13.769507299270069	11.66816423357666	12.775890510948892	11.950901459854025	12.437565693430653	440.22906204379615	456.7775291970803	442.68317153284517	443.91375912408654	444.51428102189817	448.20322992700795	451.0580364963506	-255.92387226277611	-108.52265693430648	-186.74751094890576	-105.9875510948904	-131.51158029197052	-114.89404744525562	-99.40072262773735	0.06547445255474392	0.1992372262773732	-0.8094635036496343	0.155733576642336	-0.7812445255474456	-0.07794525547445258	-0.666864963503649	69.2233248175182	32.99424817518246	60.853945255474464	38.33265328467153	57.96755839416061	40.143032846715286
Cpd0497	-1	1.777317518248184	1.3345729927007293	-0.8257153284671563	-0.36552189781022093	-2.1145401459854023	-0.4162737226277353	-1.6655401459853985	114.10939051094884	107.21586496350352	112.89061678832121	108.19293430656928	113.18262773722635	109.26709489051096	113.76236496350369	18.43790145985401	27.37243795620441	22.051507299270067	25.502164233576664	22.96789051094889	24.830901459854022	23.11456569343065	1274.9810620437966	1309.5655291970802	1262.3761715328455	1322.1917591240865	1282.6062810218982	1323.5072299270078	1292.6380364963507	1477.4531277372241	805.6703430656937	1170.7964890510946	802.6364489051095	1101.6694197080292	857.8099525547443	1071.0022773722628	-0.735525547445256	1.0542372262773732	-0.7124635036496343	0.655733576642336	-0.4382445255474456	0.4410547445255473	-0.21586496350364895	76.79032481751821	49.97924817518247	72.06994525547447	54.73865328467153	71.82455839416059	58.795032846715294
Cpd0501	-1	-0.5456824817518164	-1.224427007299271	0.4072846715328433	-2.371521897810221	0.6424598540145974	-2.5172737226277357	0.831459854014601	-30.87060948905119	-29.82313503649649	-29.848383211678797	-29.218065693430727	-27.70937226277365	-28.986905109489054	-26.355635036496324	-8.417098540145986	-6.7885620437955865	-7.405492700729929	-6.547835766423336	-6.579109489051106	-6.306098540145975	-6.247434306569346	-179.84893795620386	-158.98047080291974	-181.73982846715455	-179.3952408759134	-199.6827189781017	-191.3867700729919	-208.93796350364948	-359.663872262776	-135.22065693430648	-250.76551094890584	-162.3835510948904	-192.45958029197052	-183.6290474452556	-137.24472262773736	-0.6565255474452559	0.7192372262773731	-0.2444635036496343	0.008733576642336094	0.0947554744525544	-0.2929452554744525	0.327135036496351	-9.35867518248179	-9.642751824817527	-6.335054744525544	-8.061346715328469	-2.323441605839399	-7.5879671532847075
Cpd0505	-1	2.0473175182481835	2.08157299270073	0.393284671532844	2.4784781021897793	0.4814598540145978	2.4657262773722644	0.8544598540146016	-7.5996094890511765	-3.8511350364964865	-5.964383211678808	-3.650065693430719	-5.304372262773653	-4.1509051094890586	-5.370635036496309	-4.777098540145985	-2.3425620437955885	-2.5764927007299327	-2.905835766423337	-3.282109489051109	-3.1080985401459738	-3.499434306569345	-56.61093795620378	-68.72147080291984	-50.593828467154474	-55.68424087591347	-43.03371897810178	-50.64777007299199	-40.96296350364946	-710.5768722627762	-135.22065693430648	-511.04751094890577	-162.0215510948904	-402.22258029197053	-181.27504744525558	-349.5707226277373	-1.0055255474452562	0.6242372262773731	-0.5404635036496344	0.522733576642336	-0.30324452554744563	0.2900547445255474	-0.16786496350364905	-18.600675182481798	-11.286751824817527	-14.789054744525535	-10.513346715328474	-13.6584416058394	-11.518967153284711
Cpd0509	-1	-0.7866824817518179	-0.356427007299271	-3.0287153284671566	-0.7295218978102211	-2.5475401459854017	-1.0432737226277355	-1.9365401459853988	86.7263905109488	71.50586496350351	82.16361678832119	73.42793430656928	80.33062773722634	73.72309489051094	78.9583649635037	16.935901459854016	11.06643795620441	13.769507299270069	11.66816423357666	12.775890510948892	11.950901459854025	12.437565693430653	440.22906204379615	456.7775291970803	442.68317153284517	443.91375912408654	444.51428102189817	448.20322992700795	451.0580364963506	-255.92387226277611	-108.52265693430648	-186.74751094890576	-105.9875510948904	-131.51158029197052	-114.89404744525562	-99.40072262773735	0.06547445255474392	0.1992372262773732	-0.8094635036496343	0.155733576642336	-0.7812445255474456	-0.07794525547445258	-0.666864963503649	69.2233248175182	32.99424817518246	60.853945255474464	38.33265328467153	57.96755839416061	40.143032846715286
Cpd0513	-1	-2.6486824817518158	-2.1504270072992706	-4.6217153284671575	-1.9275218978102209	-3.1195401459854017	-1.5352737226277355	-2.0945401459853983	60.77439051094882	48.181864963503536	59.53361678832121	48.1869343065693	58.22762773722636	48.46809489051094	57.0663649635037	18.92190145985402	16.39543795620441	15.548507299270067	16.295164233576664	14.837890510948887	16.013901459854026	14.500565693430655	601.8790620437962	638.6355291970802	602.9391715328452	628.6957591240866	597.3322810218983	625.2382299270081	596.5000364963504	165.21312773722389	340.14234306569364	179.1434890510941	313.0634489051096	225.3424197080294	278.18395255474445	246.65727737226257	0.3094744525547437	0.6132372262773731	-0.5004635036496343	0.378733576642336	-0.4542445255474456	0.14605474452554745	-0.35286496350364904	62.624324817518215	29.416248175182467	60.766945255474454	30.74865328467153	59.0505583941606	32.56603284671529
Cpd0517	-1	1.976317518248182	1.2005729927007298	1.8752846715328435	1.4784781021897788	1.024459854014598	1.2757262773722644	0.3684598540146009	31.06839051094883	31.23786496350351	30.74761678832121	30.48693430656928	30.421627737226345	30.30609489051093	30.420364963503662	-6.2210985401459835	0.3444379562044162	-1.7434927007299308	-0.4238357664233377	-0.8701094890511065	-0.4920985401459746	-0.6714343065693491	180.27106204379632	187.20852919708008	181.5341715328453	186.8987591240866	192.9692810218984	196.63622992700803	201.9970364963505	443.2061277372238	-79.83665693430649	285.95748905109417	-55.30455109489042	158.28341970802944	21.206952554744362	83.21427737226259	-1.522525547445256	1.164237226277373	-1.0994635036496343	0.6727335766423361	-0.6792445255474456	0.3190547445255474	-0.445864963503649	13.564324817518205	9.694248175182473	12.42294525547446	8.55465328467153	11.136558394160602	9.517032846715297
Cpd0521	-1	-1.0006824817518165	-2.8744270072992713	-0.6777153284671567	-2.439521897810221	-0.9045401459854024	-1.9182737226277355	-1.0245401459853989	70.09139051094883	56.883864963503505	65.12261678832121	55.73693430656928	60.43762773722637	55.59909489051094	57.47936496350368	7.2779014598540135	6.541437956204412	7.343507299270068	6.344164233576662	6.814890510948893	6.392901459854024	6.516565693430652	166.92506204379632	170.7765291970803	171.00117153284543	171.48675912408657	171.59828102189832	170.35022992700794	171.06203649635054	-95.0578722627762	28.61334306569353	-108.24551094890579	-37.4115510948904	-145.55358029197055	-53.538047445255614	-176.0847226277374	3.197474452554744	-3.045762773722627	2.1885364963503657	-2.143266423357664	1.2407554744525546	-1.3509452554744523	0.5841350364963509	52.58832481751821	28.583248175182465	40.401945255474466	24.32065328467153	30.562558394160604	23.106032846715287
Cpd0525	-1	1.976317518248182	1.2005729927007298	1.8752846715328435	1.4784781021897788	1.024459854014598	1.2757262773722644	0.3684598540146009	31.06839051094883	31.23786496350351	30.74761678832121	30.48693430656928	30.421627737226345	30.30609489051093	30.420364963503662	-6.2210985401459835	0.3444379562044162	-1.7434927007299308	-0.4238357664233377	-0.8701094890511065	-0.4920985401459746	-0.6714343065693491	180.27106204379632	187.20852919708008	181.5341715328453	186.8987591240866	192.9692810218984	196.63622992700803	201.9970364963505	443.2061277372238	-79.83665693430649	285.95748905109417	-55.30455109489042	158.28341970802944	21.206952554744362	83.21427737226259	-1.522525547445256	1.164237226277373	-1.0994635036496343	0.6727335766423361	-0.6792445255474456	0.3190547445255474	-0.445864963503649	13.564324817518205	9.694248175182473	12.42294525547446	8.55465328467153	11.136558394160602	9.517032846715297
Cpd0529	-1	-9.843682481751816	-3.1114270072992705	-7.0997153284671555	-2.6235218978102206	-5.0805401459854025	-2.2232737226277357	-3.7495401459853994	-23.623609489051177	-23.53013503649648	-24.845383211678797	-24.11006569343071	-24.705372262773647	-24.077905109489063	-24.72363503649632	-0.06409854014598437	-3.644562043795585	-3.0324927007299287	-3.296835766423335	-3.5031094890511087	-3.409098540145973	-3.696434306569348	7.139062043796231	5.145529197080123	8.161171532845515	-3.108240875913338	-2.731718978101753	-11.406770072992005	-9.644963503649592	-230.86187226277616	-79.83665693430649	-180.99451094890583	-129.15355109489042	-211.42858029197052	-120.36504744525564	-240.8297226277374	-0.4965255474452561	0.6542372262773731	-0.9754635036496344	0.377733576642336	-0.8322445255474457	0.0920547445255474	-0.663864963503649	-8.61467518248179	-10.373751824817527	-12.985054744525542	-12.011346715328466	-13.0704416058394	-11.862967153284707
Cpd0533	-1	3.864317518248184	2.4435729927007293	2.6862846715328454	1.351478102189779	1.686459854014598	0.2977262773722642	0.43745985401460175	-18.461609489051174	-13.45713503649648	-16.693383211678793	-13.18406569343074	-14.43237226277364	-12.121905109489065	-12.867635036496324	-13.825098540145984	-6.549562043795586	-9.055492700729928	-7.189835766423336	-7.818109489051107	-7.086098540145973	-7.395434306569346	-307.3799379562038	-317.7274708029198	-308.8858284671545	-309.07924087591346	-307.1777189781018	-306.01577007299204	-304.4779635036496	-224.56087226277612	30.93134306569354	-180.27551094890575	207.49944890510963	-106.97958029197054	249.97095255474443	-38.402722627737376	-0.537525547445256	0.8552372262773731	0.11153649635036557	1.020733576642336	0.6377554744525543	1.1940547445255474	0.9291350364963508	-3.4526751824817907	4.516248175182477	1.2639452554744608	7.79565328467153	7.078558394160602	11.913032846715288
Cpd0537	-1	2.2543175182481843	0.8055729927007298	1.4482846715328437	-0.18152189781022088	0.19345985401459756	-0.7032737226277352	-0.9125401459853985	90.52039051094884	72.30586496350351	84.9916167883212	71.22093430656926	77.34762773722636	71.52109489051094	73.30736496350369	9.507901459854011	9.782437956204411	11.058507299270065	8.84216423357666	10.070890510948892	8.942901459854028	9.361565693430652	527.4970620437962	535.8385291970803	551.8661715328453	603.7007591240867	617.1322810218984	644.049229927008	647.1630364963506	237.93812773722382	-79.83665693430649	46.18048905109425	-102.9795510948904	-29.032580291970593	-72.51404744525563	-86.26972262773741	-1.6645255474452558	0.7752372262773731	-1.0494635036496345	0.3987335766423361	-0.7762445255474456	0.11105474452554742	-0.6248649635036491	59.85732481751822	23.929248175182465	49.68894525547447	24.265653284671536	36.1425583941606	25.742032846715297
Cpd0541	-1	5.704317518248185	5.632572992700727	2.3322846715328445	4.033478102189779	3.0634598540145985	3.823726277372265	3.8224598540146015	30.398390510948843	32.069864963503534	29.238616788321195	30.603934306569272	30.548627737226358	30.89709489051097	31.71936496350369	7.124901459854017	5.905437956204415	7.249507299270076	5.102164233576662	7.716890510948893	4.942901459854023	7.442565693430655	234.3610620437962	234.0855291970801	238.9541715328454	240.4607591240865	226.96628102189823	232.562229927008	219.6930364963504	355.12212773722376	-24.18365693430647	-99.58251094890579	-111.2815510948904	-76.93658029197047	-133.16804744525558	-30.375722627737325	-1.055525547445256	0.6182372262773731	-0.8424635036496344	0.11973357664233605	-0.5832445255474457	-0.18694525547445254	-0.387864963503649	-6.766675182481791	-4.152751824817528	-10.99505474452554	-8.550346715328473	-8.555441605839398	-8.349967153284709
Cpd0545	-1	1.777317518248184	1.3345729927007293	-0.8257153284671563	-0.36552189781022093	-2.1145401459854023	-0.4162737226277353	-1.6655401459853985	114.10939051094884	107.21586496350352	112.89061678832121	108.19293430656928	113.18262773722635	109.26709489051096	113.76236496350369	18.43790145985401	27.37243795620441	22.051507299270067	25.502164233576664	22.96789051094889	24.830901459854022	23.11456569343065	1274.9810620437966	1309.5655291970802	1262.3761715328455	1322.1917591240865	1282.6062810218982	1323.5072299270078	1292.6380364963507	1477.4531277372241	805.6703430656937	1170.7964890510946	802.6364489051095	1101.6694197080292	857.8099525547443	1071.0022773722628	-0.735525547445256	1.0542372262773732	-0.7124635036496343	0.655733576642336	-0.4382445255474456	0.4410547445255473	-0.21586496350364895	76.79032481751821	49.97924817518247	72.06994525547447	54.73865328467153	71.82455839416059	58.795032846715294
Cpd0549	-1	-0.43668248175181823	3.213572992700729	-0.17771532846715665	1.247478102189779	-0.3785401459854016	-0.17427372262773533	-1.0565401459853991	-33.31460948905118	-29.415135036496483	-31.2863832116788	-28.19906569343073	-29.362372262773647	-27.091905109489065	-28.133635036496315	-8.886098540145985	-6.829562043795588	-7.526492700729928	-6.647835766423338	-7.053109489051111	-6.457098540145974	-6.715434306569346	-312.66493795620374	-322.9254708029198	-314.35382846715464	-320.1152408759134	-314.4267189781018	-317.901770072992	-313.78196350364954	-309.7538722627761	30.93134306569354	-269.29851094890586	161.16344890510965	-184.48958029197053	185.09295255474441	-113.43972262773735	-0.30252554744525595	1.1952372262773732	-0.051463503649634264	0.9527335766423359	0.3247554744525544	0.9390547445255476	0.4991350364963509	-5.300675182481797	0.3302481751824757	-0.3950547445255381	5.246653284671531	4.119558394160606	8.962032846715296
Cpd0553	-1	1.469317518248184	0.6245729927007293	-0.9647153284671556	-0.3725218978102212	-0.7655401459854021	-0.33727372262773536	-0.03054014598539867	135.51339051094885	116.32986496350351	131.37961678832121	119.02693430656929	127.62762773722632	121.31809489051096	125.0493649635037	17.18690145985402	15.635437956204411	17.366507299270072	15.895164233576665	17.0068905109489	16.20590145985402	16.685565693430654	718.2540620437962	751.0135291970804	711.6721715328455	725.9767591240864	709.5282810218984	719.2232299270081	715.4140364963504	259.26912773722387	-135.22065693430648	145.6814890510941	-118.39155109489042	84.2664197080295	-102.30604744525563	55.79327737226265	-0.6215255474452561	1.456237226277373	-0.7704635036496343	0.7077335766423359	-0.6432445255474456	0.3350547445255474	-0.5068649635036491	85.49732481751823	40.67524817518247	75.51694525547447	46.52965328467153	66.87955839416061	52.71403284671529
Cpd0557	-1	-3.4076824817518165	0.005572992700729529	-2.6287153284671563	-0.6745218978102212	-2.723540145985402	-0.6592737226277356	-2.2045401459853986	1.334390510948822	-6.618135036496482	-0.048383211678782345	-6.946065693430724	-3.442372262773631	-6.778905109489074	-6.1126350364963296	-10.39809854014599	-5.2955620437955835	-6.143492700729929	-5.9818357664233375	-5.783109489051107	-5.974098540145974	-6.016434306569347	-338.1229379562037	-345.93447080291986	-349.2448284671545	-355.64624087591346	-356.0077189781018	-362.2307700729921	-358.3679635036496	-651.0488722627761	-135.22065693430648	-404.4125109489058	-155.49255109489042	-314.0085802919705	-170.2880474452556	-270.0817226277373	-1.2905255474452557	2.1392372262773733	-0.7524635036496343	1.299733576642336	-0.4922445255474456	0.8270547445255474	-0.32286496350364896	16.343324817518216	3.585248175182471	15.360945255474462	1.2896532846715305	8.651558394160602	1.384032846715293
Cpd0561	-1	5.704317518248185	5.632572992700727	2.3322846715328445	4.033478102189779	3.0634598540145985	3.823726277372265	3.8224598540146015	30.398390510948843	32.069864963503534	29.238616788321195	30.603934306569272	30.548627737226358	30.89709489051097	31.71936496350369	7.124901459854017	5.905437956204415	7.249507299270076	5.102164233576662	7.716890510948893	4.942901459854023	7.442565693430655	234.3610620437962	234.0855291970801	238.9541715328454	240.4607591240865	226.96628102189823	232.562229927008	219.6930364963504	355.12212773722376	-24.18365693430647	-99.58251094890579	-111.2815510948904	-76.93658029197047	-133.16804744525558	-30.375722627737325	-1.055525547445256	0.6182372262773731	-0.8424635036496344	0.11973357664233605	-0.5832445255474457	-0.18694525547445254	-0.387864963503649	-6.766675182481791	-4.152751824817528	-10.99505474452554	-8.550346715328473	-8.555441605839398	-8.349967153284709
Cpd0565	-1	1.976317518248182	1.2005729927007298	1.8752846715328435	1.4784781021897788	1.024459854014598	1.2757262773722644	0.3684598540146009	31.06839051094883	31.23786496350351	30.74761678832121	30.48693430656928	30.421627737226345	30.30609489051093	30.420364963503662	-6.2210985401459835	0.3444379562044162	-1.7434927007299308	-0.4238357664233377	-0.8701094890511065	-0.4920985401459746	-0.6714343065693491	180.27106204379632	187.20852919708008	181.5341715328453	186.8987591240866	192.9692810218984	196.63622992700803	201.9970364963505	443.2061277372238	-79.83665693430649	285.95748905109417	-55.30455109489042	158.28341970802944	21.206952554744362	83.21427737226259	-1.522525547445256	1.164237226277373	-1.0994635036496343	0.6727335766423361	-0.6792445255474456	0.3190547445255474	-0.445864963503649	13.564324817518205	9.694248175182473	12.42294525547446	8.55465328467153	11.136558394160602	9.517032846715297
Cpd0569	-1	1.777317518248184	1.3345729927007293	-0.8257153284671563	-0.36552189781022093	-2.1145401459854023	-0.4162737226277353	-1.6655401459853985	114.10939051094884	107.21586496350352	112.89061678832121	108.19293430656928	113.18262773722635	109.26709489051096	113.76236496350369	18.43790145985401	27.37243795620441	22.051507299270067	25.502164233576664	22.96789051094889	24.830901459854022	23.11456569343065	1274.9810620437966	1309.5655291970802	1262.3761715328455	1322.1917591240865	1282.6062810218982	1323.5072299270078	1292.6380364963507	1477.4531277372241	805.6703430656937	1170.7964890510946	802.6364489051095	1101.6694197080292	857.8099525547443	1071.0022773722628	-0.735525547445256	1.0542372262773732	-0.7124635036496343	0.655733576642336	-0.4382445255474456	0.4410547445255473	-0.21586496350364895	76.79032481751821	49.97924817518247	72.06994525547447	54.73865328467153	71.82455839416059	58.795032846715294
Cpd0573	-1	-3.1036824817518163	1.2995729927007291	-3.1237153284671564	0.4544781021897792	-2.153540145985402	0.2357262773722644	-1.2745401459853984	63.67639051094884	58.8208649635035	59.823616788321196	59.51993430656927	59.573627737226325	60.02609489051093	59.88136496350371	-1.079098540145985	4.661437956204413	2.8215072992700705	4.120164233576663	3.698890510948893	4.163901459854024	3.946565693430653	589.7470620437963	575.0795291970802	580.1091715328454	575.6607591240868	576.7712810218983	572.4592299270081	573.3100364963502	-117.30887226277605	-135.22065693430648	-195.61451094890583	-118.0255510948904	-218.6015802919705	-116.47904744525562	-220.4367226277374	-1.1705255474452558	1.3182372262773732	-0.8014635036496343	0.7267335766423361	-0.4722445255474456	0.4540547445255474	-0.2648649635036491	20.16332481751821	7.857248175182478	12.098945255474462	9.276653284671523	10.964558394160605	10.550032846715297
Cpd0577	-1	-4.317682481751817	0.18157299270072924	-4.399715328467156	-1.011521897810221	-3.8815401459854018	-1.666273722627735	-3.2195401459853987	67.18039051094883	58.79786496350352	63.5006167883212	61.96093430656927	63.70862773722635	63.21609489051093	64.22136496350367	19.779901459854013	16.702437956204413	15.790507299270065	16.523164233576665	15.599890510948887	16.548901459854022	15.860565693430654	822.5620620437959	853.8975291970802	818.8381715328453	831.0467591240864	817.8542810218981	825.9162299270081	819.3980364963505	303.160127737224	406.7253430656936	285.10248905109415	508.80244890510966	286.46441970802937	518.0899525547443	303.9212773722627	0.34647445255474363	0.7312372262773731	-0.6764635036496344	0.3487335766423361	-0.6812445255474456	0.1280547445255474	-0.544864963503649	56.02532481751822	30.603248175182465	45.94494525547447	40.63365328467153	46.420558394160594	44.59303284671528
Cpd0581	-1	-1.0006824817518165	-2.8744270072992713	-0.6777153284671567	-2.439521897810221	-0.9045401459854024	-1.9182737226277355	-1.0245401459853989	70.09139051094883	56.883864963503505	65.12261678832121	55.73693430656928	60.43762773722637	55.59909489051094	57.47936496350368	7.2779014598540135	6.541437956204412	7.343507299270068	6.344164233576662	6.814890510948893	6.392901459854024	6.516565693430652	166.92506204379632	170.7765291970803	171.00117153284543	171.48675912408657	171.59828102189832	170.35022992700794	171.06203649635054	-95.0578722627762	28.61334306569353	-108.24551094890579	-37.4115510948904	-145.55358029197055	-53.538047445255614	-176.0847226277374	3.197474452554744	-3.045762773722627	2.1885364963503657	-2.143266423357664	1.2407554744525546	-1.3509452554744523	0.5841350364963509	52.58832481751821	28.583248175182465	40.401945255474466	24.32065328467153	30.562558394160604	23.106032846715287
Cpd0585	-1	0.2043175182481836	-2.2754270072992706	-2.048715328467156	-0.6645218978102211	-1.9195401459854018	-0.07427372262773567	-1.1985401459853984	71.5243905109488	67.38486496350353	71.01161678832119	68.38993430656927	71.32162773722631	68.61609489051094	71.61136496350369	13.113901459854018	16.226437956204418	14.574507299270069	15.243164233576666	14.434890510948893	14.877901459854026	14.106565693430655	539.8150620437964	548.4915291970801	533.2381715328453	556.6067591240866	542.4642810218979	563.907229927008	552.4720364963506	805.0111277372238	479.59634306569353	715.1164890510942	521.9384489051097	701.2764197080295	549.2819525547443	696.9012773722627	0.04247445255474402	0.1202372262773731	-0.3304635036496343	0.535733576642336	-0.046244525547445625	0.5570547445255474	0.16313503649635086	53.86732481751822	35.709248175182466	51.78894525547446	40.20465328467153	51.3465583941606	41.24303284671529
Cpd0589	-1	3.864317518248184	2.4435729927007293	2.6862846715328454	1.351478102189779	1.686459854014598	0.2977262773722642	0.43745985401460175	-18.461609489051174	-13.45713503649648	-16.693383211678793	-13.18406569343074	-14.43237226277364	-12.121905109489065	-12.867635036496324	-13.825098540145984	-6.549562043795586	-9.055492700729928	-7.189835766423336	-7.818109489051107	-7.086098540145973	-7.395434306569346	-307.3799379562038	-317.7274708029198	-308.8858284671545	-309.07924087591346	-307.1777189781018	-306.01577007299204	-304.4779635036496	-224.56087226277612	30.93134306569354	-180.27551094890575	207.49944890510963	-106.97958029197054	249.97095255474443	-38.402722627737376	-0.537525547445256	0.8552372262773731	0.11153649635036557	1.020733576642336	0.6377554744525543	1.1940547445255474	0.9291350364963508	-3.4526751824817907	4.516248175182477	1.2639452554744608	7.79565328467153	7.078558394160602	11.913032846715288
Cpd0593	-1	3.1883175182481818	-0.2564270072992709	0.9052846715328444	-0.8535218978102208	-1.1595401459854022	-0.8772737226277354	-1.3815401459853986	89.11639051094883	86.76086496350351	87.51061678832123	85.88893430656927	87.51262773722635	85.89309489051095	88.05836496350369	8.534901459854012	16.51743795620441	12.188507299270068	15.146164233576664	13.049890510948892	15.012901459854028	13.538565693430652	659.1100620437962	674.5145291970803	653.4041715328456	684.5937591240865	669.8262810218984	689.4182299270079	677.8290364963502	1106.8941277372244	479.59634306569353	866.6294890510942	531.5694489051094	810.5204197080293	596.3759525547442	783.9602773722627	-0.7365255474452561	2.170237226277373	-0.7164635036496343	1.198733576642336	-0.4752445255474456	0.6900547445255474	-0.26386496350364896	64.95632481751821	51.358248175182474	60.004945255474475	50.02765328467152	58.8405583941606	50.82203284671528
Cpd0597	-1	-2.7766824817518185	-1.484427007299271	-3.5587153284671564	-0.6165218978102209	-3.076540145985402	-0.8892737226277356	-2.327540145985399	-20.884609489051186	-17.872135036496488	-21.0243832116788	-18.05506569343072	-20.473372262773648	-18.66290510948906	-20.41063503649632	0.29590145985401506	-2.8595620437955844	-2.5294927007299286	-1.6228357664233393	-2.478109489051107	-1.9700985401459723	-2.4954343065693467	-164.51093795620375	-162.61147080291985	-166.8408284671547	-184.4482408759134	-178.78671897810182	-190.4707700729921	-183.4489635036496	-565.8558722627763	-110.29965693430648	-366.1275109489058	-64.58055109489041	-298.4815802919705	-59.599047445255614	-261.2017226277373	0.03147445255474368	1.4332372262773732	-0.3234635036496344	0.901733576642336	-0.21524452554744566	0.4770547445255474	-0.13386496350364907	0.6273248175182076	4.754248175182475	-0.8520547445255389	4.384653284671529	-0.3214416058394036	2.866032846715292
Cpd0601	-1	-1.0006824817518165	-2.8744270072992713	-0.6777153284671567	-2.439521897810221	-0.9045401459854024	-1.9182737226277355	-1.0245401459853989	70.09139051094883	56.883864963503505	65.12261678832121	55.73693430656928	60.43762773722637	55.59909489051094	57.47936496350368	7.2779014598540135	6.541437956204412	7.343507299270068	6.344164233576662	6.814890510948893	6.392901459854024	6.516565693430652	166.92506204379632	170.7765291970803	171.00117153284543	171.48675912408657	171.59828102189832	170.35022992700794	171.06203649635054	-95.0578722627762	28.61334306569353	-108.24551094890579	-37.4115510948904	-145.55358029197055	-53.538047445255614	-176.0847226277374	3.197474452554744	-3.045762773722627	2.1885364963503657	-2.143266423357664	1.2407554744525546	-1.3509452554744523	0.5841350364963509	52.58832481751821	28.583248175182465	40.401945255474466	24.32065328467153	30.562558394160604	23.106032846715287
Cpd0605	-1	-5.214682481751816	-2.4334270072992705	-3.6397153284671564	-2.072521897810221	-3.105540145985402	-1.6252737226277354	-2.3985401459853986	145.82839051094885	121.26086496350351	143.22261678832118	120.4629343065693	137.6926277372263	121.04209489051095	132.06936496350372	17.597901459854015	22.056437956204423	20.976507299270068	20.654164233576655	20.947890510948888	20.558901459854027	20.448565693430652	641.3150620437964	648.2625291970802	627.9161715328454	665.4377591240866	650.2052810218983	682.9662299270079	671.0670364963506	1015.4371277372238	424.2123430656935	864.1734890510941	417.37344890510946	778.2684197080295	464.7209525547443	714.8312773722628	-0.972525547445256	0.8882372262773731	-0.8124635036496344	0.542733576642336	-0.5992445255474457	0.24005474452554745	-0.449864963503649	121.6683248175182	61.920248175182465	117.6149452554745	61.84265328467153	106.7725583941606	66.35703284671527
Cpd0609	-1	3.1883175182481818	-0.2564270072992709	0.9052846715328444	-0.8535218978102208	-1.1595401459854022	-0.8772737226277354	-1.3815401459853986	89.11639051094883	86.76086496350351	87.51061678832123	85.88893430656927	87.51262773722635	85.89309489051095	88.05836496350369	8.534901459854012	16.51743795620441	12.188507299270068	15.146164233576664	13.049890510948892	15.012901459854028	13.538565693430652	659.1100620437962	674.5145291970803	653.4041715328456	684.5937591240865	669.8262810218984	689.4182299270079	677.8290364963502	1106.8941277372244	479.59634306569353	866.6294890510942	531.5694489051094	810.5204197080293	596.3759525547442	783.9602773722627	-0.7365255474452561	2.170237226277373	-0.7164635036496343	1.198733576642336	-0.4752445255474456	0.6900547445255474	-0.26386496350364896	64.95632481751821	51.358248175182474	60.004945255474475	50.02765328467152	58.8405583941606	50.82203284671528
Cpd0613	-1	-0.8326824817518172	-2.0524270072992707	-2.8647153284671565	-1.119521897810221	-2.403540145985402	-0.4572737226277354	-1.4815401459853987	103.72839051094886	87.75986496350353	102.09461678832123	88.35093430656927	101.40562773722635	88.41009489051096	99.9233649635037	11.132901459854011	16.89943795620441	14.692507299270073	15.773164233576665	15.430890510948892	15.639901459854029	15.661565693430651	542.0020620437962	555.4865291970801	528.4361715328454	557.5197591240867	533.0592810218981	563.9272299270079	545.8620364963505	719.8181277372238	479.59634306569353	686.7184890510941	511.34644890510964	666.5514197080296	521.4069525547443	651.0902773722627	-0.5035255474452562	0.8612372262773731	-0.3714635036496343	1.052733576642336	-0.035244525547445615	0.8940547445255473	0.18913503649635102	79.56932481751821	41.019248175182476	76.39394525547448	44.03865328467153	74.8145583941606	45.15403284671529
Cpd0617	-1	-1.5546824817518168	0.4975729927007295	-3.1147153284671565	-0.14552189781022085	-2.530540145985402	-0.4332737226277352	-1.7755401459853983	101.67639051094885	81.77386496350351	94.31361678832121	83.03493430656928	90.59762773722635	84.11109489051094	88.70136496350368	12.13990145985401	10.398437956204418	11.802507299270072	10.572164233576657	11.505890510948895	10.712901459854024	11.275565693430655	379.2760620437962	397.87452919708005	386.8751715328455	388.78175912408636	384.0812810218983	388.41722992700795	387.4900364963504	-181.22887226277612	-108.52265693430648	-186.13551094890582	-59.00255109489041	-178.01758029197055	-63.92004744525561	-151.95072262773738	-0.7165255474452561	0.9532372262773732	-0.9144635036496344	0.516733576642336	-0.8262445255474457	0.2140547445255474	-0.6858649635036489	77.6703248175182	34.335248175182464	60.53694525547445	37.25265328467153	53.44555839416061	40.53503284671529
Cpd0621	-1	-2.8006824817518168	-0.7444270072992705	-3.0037153284671563	-0.984521897810221	-2.997540145985402	-0.8642737226277355	-2.3785401459853985	-32.71860948905117	-29.409135036496487	-32.68938321167879	-28.858065693430728	-31.98237226277364	-29.23490510948905	-31.66363503649632	-1.4790985401459835	-4.597562043795584	-4.276492700729931	-3.245835766423337	-4.201109489051107	-3.558098540145973	-4.178434306569347	-186.22293795620374	-182.0354708029197	-190.53182846715458	-206.75824087591343	-203.23971897810182	-215.87777007299198	-208.97796350364945	-651.0488722627761	-135.22065693430648	-404.4125109489058	-155.49255109489042	-314.0085802919705	-170.23704744525563	-269.9167226277374	0.007474452554744104	1.7702372262773731	-0.6724635036496343	1.205733576642336	-0.5592445255474456	0.7170547445255475	-0.430864963503649	-11.206675182481787	-5.370751824817525	-12.02505474452554	-5.2653467153284685	-11.040441605839398	-6.560967153284707
Cpd0625	-1	1.469317518248184	0.6245729927007293	-0.9647153284671556	-0.3725218978102212	-0.7655401459854021	-0.33727372262773536	-0.03054014598539867	135.51339051094885	116.32986496350351	131.37961678832121	119.02693430656929	127.62762773722632	121.31809489051096	125.0493649635037	17.18690145985402	15.635437956204411	17.366507299270072	15.895164233576665	17.0068905109489	16.20590145985402	16.685565693430654	718.2540620437962	751.0135291970804	711.6721715328455	725.9767591240864	709.5282810218984	719.2232299270081	715.4140364963504	259.26912773722387	-135.22065693430648	145.6814890510941	-118.39155109489042	84.2664197080295	-102.30604744525563	55.79327737226265	-0.6215255474452561	1.456237226277373	-0.7704635036496343	0.7077335766423359	-0.6432445255474456	0.3350547445255474	-0.5068649635036491	85.49732481751823	40.67524817518247	75.51694525547447	46.52965328467153	66.87955839416061	52.71403284671529
Cpd0629	-1	2.663317518248183	-2.9624270072992704	2.0722846715328425	-1.484521897810221	0.17845985401459785	-1.4032737226277354	-1.0725401459853985	81.4323905109488	61.811864963503524	76.03461678832122	62.63993430656927	68.71962773722638	63.41009489051095	64.99136496350367	14.275901459854012	12.79243795620441	14.31550729927007	10.23516423357666	12.260890510948892	10.081901459854024	11.129565693430653	571.1580620437962	594.9025291970802	600.7391715328453	660.3077591240865	672.8482810218983	698.564229927008	702.2890364963504	931.450127737224	-79.83665693430649	672.3624890510941	-133.3065510948904	382.9624197080294	-79.51404744525563	179.5652773722626	-1.6835255474452562	0.9002372262773731	-1.0614635036496345	0.5057335766423361	-0.7742445255474456	0.1960547445255474	-0.6048649635036489	50.61632481751821	12.888248175182467	40.11394525547446	16.913653284671526	27.632558394160608	19.129032846715287
Cpd0633	-1	1.976317518248182	1.2005729927007298	1.8752846715328435	1.4784781021897788	1.024459854014598	1.2757262773722644	0.3684598540146009	31.06839051094883	31.23786496350351	30.74761678832121	30.48693430656928	30.421627737226345	30.30609489051093	30.420364963503662	-6.2210985401459835	0.3444379562044162	-1.7434927007299308	-0.4238357664233377	-0.8701094890511065	-0.4920985401459746	-0.6714343065693491	180.27106204379632	187.20852919708008	181.5341715328453	186.8987591240866	192.9692810218984	196.63622992700803	201.9970364963505	443.2061277372238	-79.83665693430649	285.95748905109417	-55.30455109489042	158.28341970802944	21.206952554744362	83.21427737226259	-1.522525547445256	1.164237226277373	-1.0994635036496343	0.6727335766423361	-0.6792445255474456	0.3190547445255474	-0.445864963503649	13.564324817518205	9.694248175182473	12.42294525547446	8.55465328467153	11.136558394160602	9.517032846715297
Cpd0637	-1	-1.5546824817518168	0.4975729927007295	-3.1147153284671565	-0.14552189781022085	-2.530540145985402	-0.4332737226277352	-1.7755401459853983	101.67639051094885	81.77386496350351	94.31361678832121	83.03493430656928	90.59762773722635	84.11109489051094	88.70136496350368	12.13990145985401	10.398437956204418	11.802507299270072	10.572164233576657	11.505890510948895	10.712901459854024	11.275565693430655	379.2760620437962	397.87452919708005	386.8751715328455	388.78175912408636	384.0812810218983	388.41722992700795	387.4900364963504	-181.22887226277612	-108.52265693430648	-186.13551094890582	-59.00255109489041	-178.01758029197055	-63.92004744525561	-151.95072262773738	-0.7165255474452561	0.9532372262773732	-0.9144635036496344	0.516733576642336	-0.8262445255474457	0.2140547445255474	-0.6858649635036489	77.6703248175182	34.335248175182464	60.53694525547445	37.25265328467153	53.44555839416061	40.53503284671529
Cpd0641	-1	-1.0006824817518165	-2.8744270072992713	-0.6777153284671567	-2.439521897810221	-0.9045401459854024	-1.9182737226277355	-1.0245401459853989	70.09139051094883	56.883864963503505	65.12261678832121	55.73693430656928	60.43762773722637	55.59909489051094	57.47936496350368	7.2779014598540135	6.541437956204412	7.343507299270068	6.344164233576662	6.814890510948893	6.392901459854024	6.516565693430652	166.92506204379632	170.7765291970803	171.00117153284543	171.48675912408657	171.59828102189832	170.35022992700794	171.06203649635054	-95.0578722627762	28.61334306569353	-108.24551094890579	-37.4115510948904	-145.55358029197055	-53.538047445255614	-176.0847226277374	3.197474452554744	-3.045762773722627	2.1885364963503657	-2.143266423357664	1.2407554744525546	-1.3509452554744523	0.5841350364963509	52.58832481751821	28.583248175182465	40.401945255474466	24.32065328467153	30.562558394160604	23.106032846715287
Cpd0645	-1	1.976317518248182	1.2005729927007298	1.8752846715328435	1.4784781021897788	1.024459854014598	1.2757262773722644	0.3684598540146009	31.06839051094883	31.23786496350351	30.74761678832121	30.48693430656928	30.421627737226345	30.30609489051093	30.420364963503662	-6.2210985401459835	0.3444379562044162	-1.7434927007299308	-0.4238357664233377	-0.8701094890511065	-0.4920985401459746	-0.6714343065693491	180.27106204379632	187.20852919708008	181.5341715328453	186.8987591240866	192.9692810218984	196.63622992700803	201.9970364963505	443.2061277372238	-79.83665693430649	285.95748905109417	-55.30455109489042	158.28341970802944	21.206952554744362	83.21427737226259	-1.522525547445256	1.164237226277373	-1.0994635036496343	0.6727335766423361	-0.6792445255474456	0.3190547445255474	-0.445864963503649	13.564324817518205	9.694248175182473	12.42294525547446	8.55465328467153	11.136558394160602	9.517032846715297
Cpd0649	-1	0.2043175182481836	-2.2754270072992706	-2.048715328467156	-0.6645218978102211	-1.9195401459854018	-0.07427372262773567	-1.1985401459853984	71.5243905109488	67.38486496350353	71.01161678832119	68.38993430656927	71.32162773722631	68.61609489051094	71.61136496350369	13.113901459854018	16.226437956204418	14.574507299270069	15.243164233576666	14.434890510948893	14.877901459854026	14.106565693430655	539.8150620437964	548.4915291970801	533.2381715328453	556.6067591240866	542.4642810218979	563.907229927008	552.4720364963506	805.0111277372238	479.59634306569353	715.1164890510942	521.9384489051097	701.2764197080295	549.2819525547443	696.9012773722627	0.04247445255474402	0.1202372262773731	-0.3304635036496343	0.535733576642336	-0.046244525547445625	0.5570547445255474	0.16313503649635086	53.86732481751822	35.709248175182466	51.78894525547446	40.20465328467153	51.3465583941606	41.24303284671529
Cpd0653	-1	-0.7866824817518179	-0.356427007299271	-3.0287153284671566	-0.7295218978102211	-2.5475401459854017	-1.0432737226277355	-1.9365401459853988	86.7263905109488	71.50586496350351	82.16361678832119	73.42793430656928	80.33062773722634	73.72309489051094	78.9583649635037	16.935901459854016	11.06643795620441	13.769507299270069	11.66816423357666	12.775890510948892	11.950901459854025	12.437565693430653	440.22906204379615	456.7775291970803	442.68317153284517	443.91375912408654	444.51428102189817	448.20322992700795	451.0580364963506	-255.92387226277611	-108.52265693430648	-186.74751094890576	-105.9875510948904	-131.51158029197052	-114.89404744525562	-99.40072262773735	0.06547445255474392	0.1992372262773732	-0.8094635036496343	0.155733576642336	-0.7812445255474456	-0.07794525547445258	-0.666864963503649	69.2233248175182	32.99424817518246	60.853945255474464	38.33265328467153	57.96755839416061	40.143032846715286
Cpd0657	-1	-0.8326824817518172	-2.0524270072992707	-2.8647153284671565	-1.119521897810221	-2.403540145985402	-0.4572737226277354	-1.4815401459853987	103.72839051094886	87.75986496350353	102.09461678832123	88.35093430656927	101.40562773722635	88.41009489051096	99.9233649635037	11.132901459854011	16.89943795620441	14.692507299270073	15.773164233576665	15.430890510948892	15.639901459854029	15.661565693430651	542.0020620437962	555.4865291970801	528.4361715328454	557.5197591240867	533.0592810218981	563.9272299270079	545.8620364963505	719.8181277372238	479.59634306569353	686.7184890510941	511.34644890510964	666.5514197080296	521.4069525547443	651.0902773722627	-0.5035255474452562	0.8612372262773731	-0.3714635036496343	1.052733576642336	-0.035244525547445615	0.8940547445255473	0.18913503649635102	79.56932481751821	41.019248175182476	76.39394525547448	44.03865328467153	74.8145583941606	45.15403284671529
Cpd0661	-1	-1.817682481751817	0.2145729927007292	-2.7337153284671567	-0.902521897810221	-3.053540145985402	-1.4622737226277354	-2.5945401459853983	93.8673905109488	84.87186496350353	90.2916167883212	87.15893430656925	89.56562773722635	87.97109489051094	89.41736496350367	16.615901459854015	18.507437956204413	16.31550729927007	17.601164233576668	16.310890510948894	17.331901459854027	16.52456569343065	890.5770620437961	912.1605291970799	884.1171715328456	903.2907591240868	894.579281021898	906.8062299270077	902.6470364963506	679.738127737224	406.7253430656936	567.2834890510943	508.80244890510966	497.0384197080294	537.8979525547444	460.12727737226265	-0.316525547445256	0.7972372262773731	-0.7414635036496344	0.4627335766423361	-0.6252445255474457	0.23405474452554745	-0.464864963503649	69.70732481751821	42.014248175182466	60.527945255474464	49.86465328467153	58.70455839416061	53.177032846715285
Cpd0665	-1	1.777317518248184	1.3345729927007293	-0.8257153284671563	-0.36552189781022093	-2.1145401459854023	-0.4162737226277353	-1.6655401459853985	114.10939051094884	107.21586496350352	112.89061678832121	108.19293430656928	113.18262773722635	109.26709489051096	113.76236496350369	18.43790145985401	27.37243795620441	22.051507299270067	25.502164233576664	22.96789051094889	24.830901459854022	23.11456569343065	1274.9810620437966	1309.5655291970802	1262.3761715328455	1322.1917591240865	1282.6062810218982	1323.5072299270078	1292.6380364963507	1477.4531277372241	805.6703430656937	1170.7964890510946	802.6364489051095	1101.6694197080292	857.8099525547443	1071.0022773722628	-0.735525547445256	1.0542372262773732	-0.7124635036496343	0.655733576642336	-0.4382445255474456	0.4410547445255473	-0.21586496350364895	76.79032481751821	49.97924817518247	72.06994525547447	54.73865328467153	71.82455839416059	58.795032846715294
Cpd0669	-1	0.2043175182481836	-2.2754270072992706	-2.048715328467156	-0.6645218978102211	-1.9195401459854018	-0.07427372262773567	-1.1985401459853984	71.5243905109488	67.38486496350353	71.01161678832119	68.38993430656927	71.32162773722631	68.61609489051094	71.61136496350369	13.113901459854018	16.226437956204418	14.574507299270069	15.243164233576666	14.434890510948893	14.877901459854026	14.106565693430655	539.8150620437964	548.4915291970801	533.2381715328453	556.6067591240866	542.4642810218979	563.907229927008	552.4720364963506	805.0111277372238	479.59634306569353	715.1164890510942	521.9384489051097	701.2764197080295	549.2819525547443	696.9012773722627	0.04247445255474402	0.1202372262773731	-0.3304635036496343	0.535733576642336	-0.046244525547445625	0.5570547445255474	0.16313503649635086	53.86732481751822	35.709248175182466	51.78894525547446	40.20465328467153	51.3465583941606	41.24303284671529
Cpd0673	-1	-1.817682481751817	0.2145729927007292	-2.7337153284671567	-0.902521897810221	-3.053540145985402	-1.4622737226277354	-2.5945401459853983	93.8673905109488	84.87186496350353	90.2916167883212	87.15893430656925	89.56562773722635	87.97109489051094	89.41736496350367	16.615901459854015	18.507437956204413	16.31550729927007	17.601164233576668	16.310890510948894	17.331901459854027	16.52456569343065	890.5770620437961	912.1605291970799	884.1171715328456	903.2907591240868	894.579281021898	906.8062299270077	902.6470364963506	679.738127737224	406.7253430656936	567.2834890510943	508.80244890510966	497.0384197080294	537.8979525547444	460.12727737226265	-0.316525547445256	0.7972372262773731	-0.7414635036496344	0.4627335766423361	-0.6252445255474457	0.23405474452554745	-0.464864963503649	69.70732481751821	42.014248175182466	60.527945255474464	49.86465328467153	58.70455839416061	53.177032846715285
Cpd0677	-1	-1.0006824817518165	-2.8744270072992713	-0.6777153284671567	-2.439521897810221	-0.9045401459854024	-1.9182737226277355	-1.0245401459853989	70.09139051094883	56.883864963503505	65.12261678832121	55.73693430656928	60.43762773722637	55.59909489051094	57.47936496350368	7.2779014598540135	6.541437956204412	7.343507299270068	6.344164233576662	6.814890510948893	6.392901459854024	6.516565693430652	166.92506204379632	170.7765291970803	171.00117153284543	171.48675912408657	171.59828102189832	170.35022992700794	171.06203649635054	-95.0578722627762	28.61334306569353	-108.24551094890579	-37.4115510948904	-145.55358029197055	-53.538047445255614	-176.0847226277374	3.197474452554744	-3.045762773722627	2.1885364963503657	-2.143266423357664	1.2407554744525546	-1.3509452554744523	0.5841350364963509	52.58832481751821	28.583248175182465	40.401945255474466	24.32065328467153	30.562558394160604	23.106032846715287
Cpd0681	-1	-1.817682481751817	0.2145729927007292	-2.7337153284671567	-0.902521897810221	-3.053540145985402	-1.4622737226277354	-2.5945401459853983	93.8673905109488	84.87186496350353	90.2916167883212	87.15893430656925	89.56562773722635	87.97109489051094	89.41736496350367	16.615901459854015	18.507437956204413	16.31550729927007	17.601164233576668	16.310890510948894	17.331901459854027	16.52456569343065	890.5770620437961	912.1605291970799	884.1171715328456	903.2907591240868	894.579281021898	906.8062299270077	902.6470364963506	679.738127737224	406.7253430656936	567.2834890510943	508.80244890510966	497.0384197080294	537.8979525547444	460.12727737226265	-0.316525547445256	0.7972372262773731	-0.7414635036496344	0.4627335766423361	-0.6252445255474457	0.23405474452554745	-0.464864963503649	69.70732481751821	42.014248175182466	60.527945255474464	49.86465328467153	58.70455839416061	53.177032846715285
Cpd0685	-1	0.2043175182481836	-2.2754270072992706	-2.048715328467156	-0.6645218978102211	-1.9195401459854018	-0.07427372262773567	-1.1985401459853984	71.5243905109488	67.38486496350353	71.01161678832119	68.38993430656927	71.32162773722631	68.61609489051094	71.61136496350369	13.113901459854018	16.226437956204418	14.574507299270069	15.243164233576666	14.434890510948893	14.877901459854026	14.106565693430655	539.8150620437964	548.4915291970801	533.2381715328453	556.6067591240866	542.4642810218979	563.907229927008	552.4720364963506	805.0111277372238	479.59634306569353	715.1164890510942	521.9384489051097	701.2764197080295	549.2819525547443	696.9012773722627	0.04247445255474402	0.1202372262773731	-0.3304635036496343	0.535733576642336	-0.046244525547445625	0.5570547445255474	0.16313503649635086	53.86732481751822	35.709248175182466	51.78894525547446	40.20465328467153	51.3465583941606	41.24303284671529
Cpd0689	-1	-4.317682481751817	0.18157299270072924	-4.399715328467156	-1.011521897810221	-3.8815401459854018	-1.666273722627735	-3.2195401459853987	67.18039051094883	58.79786496350352	63.5006167883212	61.96093430656927	63.70862773722635	63.21609489051093	64.22136496350367	19.779901459854013	16.702437956204413	15.790507299270065	16.523164233576665	15.599890510948887	16.548901459854022	15.860565693430654	822.5620620437959	853.8975291970802	818.8381715328453	831.0467591240864	817.8542810218981	825.9162299270081	819.3980364963505	303.160127737224	406.7253430656936	285.10248905109415	508.80244890510966	286.46441970802937	518.0899525547443	303.9212773722627	0.34647445255474363	0.7312372262773731	-0.6764635036496344	0.3487335766423361	-0.6812445255474456	0.1280547445255474	-0.544864963503649	56.02532481751822	30.603248175182465	45.94494525547447	40.63365328467153	46.420558394160594	44.59303284671528
Cpd0693	-1	-1.817682481751817	0.2145729927007292	-2.7337153284671567	-0.902521897810221	-3.053540145985402	-1.4622737226277354	-2.5945401459853983	93.8673905109488	84.87186496350353	90.2916167883212	87.15893430656925	89.56562773722635	87.97109489051094	89.41736496350367	16.615901459854015	18.507437956204413	16.31550729927007	17.601164233576668	16.310890510948894	17.331901459854027	16.52456569343065	890.5770620437961	912.1605291970799	884.1171715328456	903.2907591240868	894.579281021898	906.8062299270077	902.6470364963506	679.738127737224	406.7253430656936	567.2834890510943	508.80244890510966	497.0384197080294	537.8979525547444	460.12727737226265	-0.316525547445256	0.7972372262773731	-0.7414635036496344	0.4627335766423361	-0.6252445255474457	0.23405474452554745	-0.464864963503649	69.70732481751821	42.014248175182466	60.527945255474464	49.86465328467153	58.70455839416061	53.177032846715285
Cpd0697	-1	-1.5546824817518168	0.4975729927007295	-3.1147153284671565	-0.14552189781022085	-2.530540145985402	-0.4332737226277352	-1.7755401459853983	101.67639051094885	81.77386496350351	94.31361678832121	83.03493430656928	90.59762773722635	84.11109489051094	88.70136496350368	12.13990145985401	10.398437956204418	11.802507299270072	10.572164233576657	11.505890510948895	10.712901459854024	11.275565693430655	379.2760620437962	397.87452919708005	386.8751715328455	388.78175912408636	384.0812810218983	388.41722992700795	387.4900364963504	-181.22887226277612	-108.52265693430648	-186.13551094890582	-59.00255109489041	-178.01758029197055	-63.92004744525561	-151.95072262773738	-0.7165255474452561	0.9532372262773732	-0.9144635036496344	0.516733576642336	-0.8262445255474457	0.2140547445255474	-0.6858649635036489	77.6703248175182	34.335248175182464	60.53694525547445	37.25265328467153	53.44555839416061	40.53503284671529
Cpd0701	-1	-3.1036824817518163	1.2995729927007291	-3.1237153284671564	0.4544781021897792	-2.153540145985402	0.2357262773722644	-1.2745401459853984	63.67639051094884	58.8208649635035	59.823616788321196	59.51993430656927	59.573627737226325	60.02609489051093	59.88136496350371	-1.079098540145985	4.661437956204413	2.8215072992700705	4.120164233576663	3.698890510948893	4.163901459854024	3.946565693430653	589.7470620437963	575.0795291970802	580.1091715328454	575.6607591240868	576.7712810218983	572.4592299270081	573.3100364963502	-117.30887226277605	-135.22065693430648	-195.61451094890583	-118.0255510948904	-218.6015802919705	-116.47904744525562	-220.4367226277374	-1.1705255474452558	1.3182372262773732	-0.8014635036496343	0.7267335766423361	-0.4722445255474456	0.4540547445255474	-0.2648649635036491	20.16332481751821	7.857248175182478	12.098945255474462	9.276653284671523	10.964558394160605	10.550032846715297
Cpd0705	-1	-2.826682481751817	-2.8744270072992713	-3.723715328467157	-1.548521897810221	-3.222540145985402	-0.9542737226277356	-2.228540145985398	46.68539051094885	43.516864963503544	46.42861678832119	44.05593430656927	47.38762773722635	44.66209489051096	48.138364963503705	9.338901459854014	12.157437956204411	9.460507299270072	11.89416423357666	9.969890510948893	11.957901459854028	10.415565693430654	473.1510620437964	492.4225291970803	465.87317153284533	481.79175912408635	457.345281021898	471.3392299270082	452.4500364963504	719.8181277372238	479.59634306569353	686.7184890510941	511.34644890510964	666.7784197080294	522.9129525547444	653.5092773722628	0.129474452554744	0.6002372262773732	-0.27646350364963435	0.8837335766423361	-0.08424452554744566	0.7220547445255474	0.09813503649635093	42.0333248175182	27.026248175182467	40.90394525547447	30.29665328467153	42.2315583941606	32.29703284671529
Cpd0709	-1	-3.1036824817518163	1.2995729927007291	-3.1237153284671564	0.4544781021897792	-2.153540145985402	0.2357262773722644	-1.2745401459853984	63.67639051094884	58.8208649635035	59.823616788321196	59.51993430656927	59.573627737226325	60.02609489051093	59.88136496350371	-1.079098540145985	4.661437956204413	2.8215072992700705	4.120164233576663	3.698890510948893	4.163901459854024	3.946565693430653	589.7470620437963	575.0795291970802	580.1091715328454	575.6607591240868	576.7712810218983	572.4592299270081	573.3100364963502	-117.30887226277605	-135.22065693430648	-195.61451094890583	-118.0255510948904	-218.6015802919705	-116.47904744525562	-220.4367226277374	-1.1705255474452558	1.3182372262773732	-0.8014635036496343	0.7267335766423361	-0.4722445255474456	0.4540547445255474	-0.2648649635036491	20.16332481751821	7.857248175182478	12.098945255474462	9.276653284671523	10.964558394160605	10.550032846715297
Cpd0713	-1	-5.214682481751816	-2.4334270072992705	-3.6397153284671564	-2.072521897810221	-3.105540145985402	-1.6252737226277354	-2.3985401459853986	145.82839051094885	121.26086496350351	143.22261678832118	120.4629343065693	137.6926277372263	121.04209489051095	132.06936496350372	17.597901459854015	22.056437956204423	20.976507299270068	20.654164233576655	20.947890510948888	20.558901459854027	20.448565693430652	641.3150620437964	648.2625291970802	627.9161715328454	665.4377591240866	650.2052810218983	682.9662299270079	671.0670364963506	1015.4371277372238	424.2123430656935	864.1734890510941	417.37344890510946	778.2684197080295	464.7209525547443	714.8312773722628	-0.972525547445256	0.8882372262773731	-0.8124635036496344	0.542733576642336	-0.5992445255474457	0.24005474452554745	-0.449864963503649	121.6683248175182	61.920248175182465	117.6149452554745	61.84265328467153	106.7725583941606	66.35703284671527
Cpd0725	1	-8.003582222222226	-2.8344711111111103	-4.857293333333334	-2.3300311111111123	-3.1905377777777777	-1.9221644444444448	-2.489995555555553	-94.15944	-89.90493333333349	-93.33167999999985	-90.36849333333339	-92.44468000000003	-90.58759999999994	-91.95130222222215	-25.285693333333338	-19.17212888888886	-21.72365333333329	-19.836639999999992	-20.951591111111103	-19.97303999999997	-20.659186666666674	-831.4194222222218	-856.5693733333337	-837.7750444444442	-858.5024400000003	-852.1627733333339	-864.3640666666677	-860.2713066666663	-584.8962577777788	-43.870528888888856	-467.01030222222175	-70.86727555555561	-405.8043555555548	-106.13623555555573	-367.2743911111116	-0.9518133333333336	-0.09210222222222222	-0.42454222222222215	-0.12974222222222226	-0.3178666666666671	-0.13767999999999994	-0.2735777777777777	-32.99961333333331	-20.64590666666669	-30.1216355555555	-22.486266666666676	-28.106328888888893	-23.355231111111113
Cpd0729	1	7.082417777777772	3.5445288888888897	1.9107066666666659	2.5279688888888865	1.3444622222222218	2.4068355555555554	1.5010044444444468	21.71356	24.60906666666651	22.166320000000187	24.32850666666661	23.117319999999946	24.033400000000054	23.127697777777826	-7.511693333333337	-1.5911288888888606	-3.997653333333293	-2.2396399999999907	-3.2185911111110985	-2.3860399999999693	-2.9961866666666697	231.1325777777781	247.07962666666614	258.67395555555584	258.9875599999996	262.20522666666596	262.40993333333245	264.2186933333337	-394.36125777777886	-89.94752888888887	-525.7983022222219	-166.8812755555556	-429.4773555555548	-190.87423555555569	-377.4903911111117	-0.9508133333333336	-0.014102222222222224	-0.4475422222222222	-0.13374222222222226	-0.3168666666666671	-0.17067999999999994	-0.2705777777777777	-21.16661333333331	-12.97090666666669	-20.4326355555555	-13.756266666666674	-18.10132888888889	-14.79723111111111
Cpd0733	1	5.037417777777773	-0.5414711111111101	3.2057066666666665	-0.7060311111111122	1.8194622222222216	0.012835555555555269	1.5370044444444475	-27.85244	-27.592933333333487	-26.445679999999825	-28.515493333333378	-26.068680000000054	-29.283599999999932	-25.80330222222217	-9.311693333333338	-1.6841288888888606	-5.012653333333294	-2.2336399999999905	-3.9335911111110984	-2.6430399999999707	-3.8791866666666732	-644.9634222222219	-655.6883733333336	-649.3320444444443	-658.9274400000004	-656.1217733333339	-662.8560666666676	-660.8823066666663	-387.87925777777883	239.57047111111112	-131.10630222222179	143.11772444444438	-68.67535555555469	90.64176444444432	-35.86339111111158	-0.7278133333333338	1.0628977777777775	-0.3375422222222222	0.5252577777777778	-0.1948666666666671	0.28131999999999996	-0.12557777777777773	2.50138666666669	6.152093333333305	8.17236444444449	2.193733333333327	9.388671111111107	-0.38523111111111774
Cpd0737	1	-2.8965822222222264	-2.5524711111111102	-1.3362933333333338	-2.0390311111111123	-1.2515377777777776	-1.8641644444444452	-1.0279955555555529	-44.98143999999999	-48.61993333333351	-46.632679999999844	-47.40549333333339	-46.244680000000066	-48.13959999999993	-45.37430222222218	9.69230666666666	0.9278711111111412	10.594346666666707	3.7303600000000086	9.319408888888903	5.49096000000003	7.6578133333333325	-556.3064222222218	-533.2053733333337	-565.7260444444443	-568.4744400000004	-591.5677733333339	-594.8810666666675	-614.8243066666663	-365.70125777777884	176.1874711111111	-232.6073022222217	231.70872444444439	-198.69335555555475	224.0227644444443	-150.55639111111168	-0.5948133333333339	0.36489777777777777	-0.3435422222222222	0.06625777777777778	-0.1838666666666671	-0.13467999999999994	-0.12257777777777773	11.382386666666688	2.0070933333333087	9.7753644444445	6.3977333333333215	10.989671111111093	5.271768888888894
Cpd0741	1	5.853417777777772	-0.7634711111111097	3.112706666666668	0.5119688888888874	2.3644622222222225	1.2478355555555551	2.3300044444444468	1.0355600000000038	5.214066666666497	2.5863200000001707	5.052506666666631	2.799319999999966	4.0964000000000445	2.488697777777816	-10.73669333333334	-4.613128888888858	-7.067653333333293	-5.247639999999993	-6.394591111111097	-5.4970399999999735	-6.220186666666669	-108.4574222222218	-111.36737333333372	-103.59104444444428	-107.07444000000044	-96.10477333333394	-99.09506666666756	-90.57130666666626	-569.3082577777789	-185.0165288888889	-372.85230222222174	-167.98727555555558	-351.5123555555548	-158.5322355555557	-351.6923911111116	-0.7068133333333337	0.3438977777777777	-0.1255422222222221	0.2962577777777777	0.13013333333333293	0.20631999999999998	0.2414222222222223	-9.332613333333306	-1.557906666666689	-5.2436355555555	-1.055266666666668	-5.0653288888888985	-2.596231111111109
Cpd0745	1	-9.643582222222227	-2.58647111111111	-5.204293333333333	-2.0010311111111125	-3.2965377777777785	-1.585164444444445	-2.484995555555553	-96.89844000000001	-91.82193333333349	-95.7566799999998	-92.5194933333334	-95.35168000000004	-92.76859999999995	-95.0583022222222	-25.64569333333334	-19.41212888888886	-22.032653333333293	-20.112639999999992	-21.330591111111094	-20.254039999999968	-21.068186666666673	-822.0634222222217	-855.1553733333337	-832.0250444444442	-855.5994400000003	-845.3467733333339	-860.4510666666674	-853.0893066666663	-868.9162577777788	-185.0165288888889	-640.6783022222218	-191.4902755555556	-592.6443555555547	-200.85023555555568	-558.1363911111116	-0.9698133333333336	-0.013102222222222223	-0.4515422222222222	-0.048742222222222235	-0.3068666666666671	-0.06867999999999994	-0.2415777777777777	-42.241613333333305	-28.400906666666693	-38.9586355555555	-30.411266666666673	-38.076328888888895	-31.169231111111113
Cpd0749	1	6.346417777777775	2.2915288888888905	3.0867066666666663	-0.6950311111111125	2.0084622222222217	-1.6681644444444448	1.696004444444447	1.0565599999999904	0.11006666666648356	2.002320000000168	-2.0064933333333954	2.507319999999936	-1.7385999999999342	2.8606977777778297	7.358306666666664	11.82287111111114	10.605346666666707	12.178360000000007	11.8914088888889	12.275960000000026	12.240813333333325	-167.37442222222182	-169.64637333333368	-177.45304444444423	-161.6244400000004	-166.94377333333387	-155.27306666666755	-164.28230666666627	1356.674742222221	556.2074711111111	1189.717697777778	532.7027244444444	1229.7536444444452	577.2687644444443	1239.0406088888885	-0.9888133333333338	-0.21010222222222225	-0.5025422222222221	-0.17274222222222224	-0.3428666666666671	-0.17167999999999994	-0.2735777777777777	5.093386666666689	4.286093333333312	7.770364444444502	-0.8582666666666725	9.310671111111104	-0.4292311111111076
Cpd0753	1	-3.0865822222222263	-3.4994711111111103	-2.431293333333333	-2.8010311111111124	-1.7195377777777776	-2.409164444444445	-1.1589955555555531	-54.96643999999999	-56.98993333333351	-54.507679999999844	-56.3014933333334	-54.33668000000005	-55.70659999999993	-54.01930222222217	0.9793066666666591	-1.8151288888888608	0.32634666666670503	-1.7506399999999898	1.4074088888889025	-1.6900399999999711	1.7858133333333264	-710.4614222222218	-720.8503733333338	-720.3430444444443	-730.5394400000005	-734.7697733333339	-742.8670666666676	-745.4843066666663	-689.7612577777787	239.57047111111112	-305.2003022222217	143.96572444444445	-204.14035555555483	88.6097644444443	-155.85839111111162	-0.5188133333333338	-0.033102222222222234	-0.5275422222222221	-0.03274222222222223	-0.4218666666666671	-0.059679999999999934	-0.4185777777777777	1.3973866666666908	-2.585906666666688	4.2533644444445	-1.1432666666666689	5.439671111111096	0.020768888888888167
Cpd0757	1	-3.966582222222226	-1.09847111111111	-3.214293333333333	-1.1370311111111122	-2.3995377777777778	-1.1271644444444449	-1.9899955555555529	-34.445440000000005	-28.936933333333517	-32.389679999999835	-29.344493333333393	-31.457680000000053	-29.561599999999927	-30.82030222222217	-2.9136933333333417	-4.8461288888888605	-4.61165333333329	-4.937639999999996	-5.126591111111099	-5.227039999999974	-5.330186666666672	-90.6874222222218	-112.99737333333373	-103.48604444444423	-129.12944000000041	-130.36677333333387	-152.12006666666753	-155.73530666666625	202.5117422222211	-129.63252888888888	214.9766977777782	-196.5912755555556	296.01764444444507	-218.58823555555568	363.60860888888834	-0.4418133333333337	0.3578977777777777	-0.2835422222222221	0.07425777777777777	-0.2748666666666671	-0.052679999999999935	-0.2825777777777777	-18.95661333333331	-7.405906666666688	-13.926635555555501	-8.274266666666676	-11.826328888888895	-8.917231111111112
Cpd0761	1	-1.638582222222226	4.237528888888892	1.3587066666666665	4.319968888888886	2.8634622222222217	4.435835555555554	3.377004444444448	72.18356	58.8050666666665	65.66532000000015	65.40050666666662	64.91731999999996	66.3074000000001	65.0686977777778	-0.14469333333334333	3.4768711111111443	2.384346666666712	3.8063600000000086	2.9244088888889017	3.8249600000000332	3.1668133333333337	-7.869422222221829	6.694626666666181	-5.492044444444332	-16.02744000000041	-15.61077333333401	-27.830066666667555	-25.73430666666627	2974.910742222221	-185.0165288888889	1095.1596977777783	848.1327244444444	822.5916444444451	988.7357644444444	776.6366088888882	0.26518666666666635	1.2688977777777777	0.931457777777778	1.2242577777777777	1.0131333333333328	1.1903200000000005	1.032422222222222	68.3183866666667	30.386093333333307	49.083364444444506	48.12673333333333	46.6336711111111	50.78776888888889
Cpd0765	1	-4.975582222222227	-1.9924711111111104	-3.109293333333333	-1.1160311111111123	-1.8125377777777782	-0.7321644444444448	-1.308995555555553	33.16356000000002	25.0490666666665	28.39932000000019	27.493506666666605	28.15731999999994	28.508400000000076	28.6936977777778	0.2863066666666612	6.255871111111142	2.356346666666706	4.89436000000001	2.9354088888889045	4.597960000000029	3.366813333333329	310.4955777777782	322.1606266666663	303.6829555555556	305.74455999999964	298.9422266666664	301.92293333333237	300.1256933333338	-17.341257777778992	356.92947111111124	129.1316977777783	398.4897244444445	120.31564444444518	404.7067644444443	116.70660888888835	0.3251866666666662	-0.12210222222222222	0.2094577777777779	0.058257777777777776	0.19213333333333293	0.17532000000000006	0.19042222222222227	35.64738666666669	17.300093333333308	26.14336444444449	23.86573333333333	25.688671111111105	26.52376888888889
Cpd0769	1	-4.487582222222227	-2.8054711111111104	-3.9472933333333335	-2.3150311111111126	-3.095537777777777	-1.6981644444444448	-2.453995555555553	60.83756	47.71906666666653	51.65432000000018	51.01050666666663	50.66231999999993	51.35940000000005	51.094697777777846	4.562306666666657	9.730871111111142	5.935346666666707	8.469360000000012	6.339408888888902	8.113960000000027	6.7648133333333265	389.5535777777782	405.12462666666636	389.74395555555583	395.72355999999945	391.5582266666661	395.8719333333322	394.8686933333338	67.85074222222124	356.92947111111124	155.80869777777832	430.98172444444435	131.6606444444452	430.02276444444425	127.10460888888838	0.2101866666666662	-0.2501022222222222	-0.2765422222222221	-0.15474222222222225	-0.26486666666666714	-0.08467999999999995	-0.2235777777777777	63.321386666666676	33.51109333333331	44.379364444444505	43.91673333333332	43.080671111111094	45.3647688888889
Cpd0773	1	-3.1805822222222258	-0.1374711111111102	-3.0532933333333334	-1.0350311111111123	-2.789537777777777	-1.6601644444444448	-2.654995555555553	55.630559999999996	47.7550666666665	52.38732000000015	50.67350666666661	52.23031999999995	51.83640000000005	52.459697777777826	17.984306666666654	13.97587111111114	12.989346666666703	13.808360000000011	12.4654088888889	13.742960000000027	12.70181333333333	715.6505777777778	745.1716266666663	717.4469555555555	732.3275599999995	724.648226666666	734.9879333333324	731.6856933333337	67.85074222222124	356.92947111111124	138.67669777777826	428.0477244444445	126.96764444444513	429.4277644444442	126.69760888888844	1.198186666666666	-0.2261022222222222	-0.04954222222222221	-0.20974222222222225	-0.2388666666666671	-0.16067999999999993	-0.2465777777777777	51.61138666666669	28.3820933333333	42.56536444444451	37.92773333333333	42.424671111111095	41.60976888888889
Cpd0777	1	0.8054177777777731	-1.6254711111111102	-1.0182933333333333	-0.9390311111111124	-1.420537777777778	-0.6681644444444449	-1.3839955555555528	142.19556	118.5410666666665	135.10932000000014	118.51750666666665	129.05631999999997	119.13840000000008	124.64769777777781	17.115306666666662	20.609871111111147	18.651346666666708	19.134360000000004	18.434408888888907	18.977960000000024	18.545813333333324	770.6095777777783	789.6976266666662	782.4929555555557	834.8345599999997	823.0972266666663	863.6179333333322	858.7756933333341	238.23674222222095	356.92947111111124	254.13169777777838	319.68672444444445	226.2926444444452	302.58376444444434	214.80260888888847	0.01918666666666613	0.12989777777777778	-0.18054222222222216	0.13625777777777776	-0.022866666666667142	0.09532000000000006	0.045422222222222315	118.6693866666667	64.58709333333331	102.74036444444452	67.77473333333333	91.21067111111108	71.03976888888889
Cpd0781	1	-1.5115822222222253	-2.46947111111111	-3.275293333333334	-1.9510311111111125	-2.0275377777777783	-1.529164444444445	-1.5299955555555529	49.22456	37.13906666666651	48.42032000000018	36.89950666666664	46.74931999999996	37.088400000000064	45.304697777777854	17.126306666666665	13.668871111111136	12.747346666666706	13.58036000000001	11.703408888888898	13.207960000000027	11.34181333333333	494.96757777777816	529.9096266666663	501.54795555555563	529.9765599999996	504.126226666666	534.3099333333325	508.78769333333366	-70.09625777777886	290.34647111111116	32.7176977777782	232.30872444444438	65.84564444444516	189.5217644444444	69.43360888888833	1.161186666666666	-0.34410222222222225	0.12645777777777786	-0.17974222222222225	-0.011866666666667079	-0.14267999999999995	-0.054577777777777725	58.210386666666686	27.195093333333308	57.38736444444449	28.042733333333324	55.054671111111105	29.58276888888889
Cpd0785	1	6.346417777777775	2.2915288888888905	3.0867066666666663	-0.6950311111111125	2.0084622222222217	-1.6681644444444448	1.696004444444447	1.0565599999999904	0.11006666666648356	2.002320000000168	-2.0064933333333954	2.507319999999936	-1.7385999999999342	2.8606977777778297	7.358306666666664	11.82287111111114	10.605346666666707	12.178360000000007	11.8914088888889	12.275960000000026	12.240813333333325	-167.37442222222182	-169.64637333333368	-177.45304444444423	-161.6244400000004	-166.94377333333387	-155.27306666666755	-164.28230666666627	1356.674742222221	556.2074711111111	1189.717697777778	532.7027244444444	1229.7536444444452	577.2687644444443	1239.0406088888885	-0.9888133333333338	-0.21010222222222225	-0.5025422222222221	-0.17274222222222224	-0.3428666666666671	-0.17167999999999994	-0.2735777777777777	5.093386666666689	4.286093333333312	7.770364444444502	-0.8582666666666725	9.310671111111104	-0.4292311111111076
Cpd0789	1	-2.504582222222228	-3.02747111111111	-1.390293333333334	-2.1980311111111126	-1.007537777777778	-2.062164444444445	-0.6669955555555531	-37.44344	-41.28393333333351	-36.18167999999983	-39.68549333333338	-35.95568000000005	-38.83759999999994	-35.66730222222217	89.49530666666666	14.787871111111135	53.64734666666672	37.07436	45.997408888888906	38.701960000000035	42.39681333333333	-281.8664222222218	-228.4353733333337	-299.70604444444433	-290.91544000000044	-333.1927733333339	-342.05206666666766	-372.0783066666662	-689.7612577777787	239.57047111111112	-305.2003022222217	150.35772444444441	-194.8543555555548	107.01076444444423	-134.82039111111158	-0.8108133333333338	0.11989777777777777	-0.36254222222222215	0.12925777777777778	-0.2588666666666671	0.07732000000000007	-0.2395777777777777	1.3973866666666908	-2.585906666666688	7.875364444444492	-0.21326666666666935	9.825671111111106	1.6817688888888895
Cpd0793	1	-0.2265822222222269	3.33252888888889	-0.573293333333333	0.34996888888888744	-1.7305377777777775	-0.8111644444444448	-1.8519955555555527	0.06955999999999563	4.0160666666664895	2.42332000000016	3.7525066666666187	3.1273199999999406	4.017400000000066	3.4926977777778347	1.2753066666666584	0.2908711111111373	0.5593466666667091	0.5073600000000056	1.1874088888888998	0.9749600000000278	1.2798133333333297	387.5885777777783	363.8296266666662	372.3879555555558	377.09655999999967	381.3872266666663	379.91393333333235	379.76469333333375	1574.9767422222214	-185.0165288888889	710.2516977777782	30.421724444444408	553.6706444444451	175.38176444444431	492.4516088888884	-0.4338133333333337	0.3378977777777777	-0.11654222222222214	0.03425777777777775	-0.10686666666666712	-0.02667999999999994	-0.11457777777777772	-17.10861333333331	-9.589906666666694	-11.170635555555501	-10.190266666666671	-9.895328888888898	-9.475231111111107
Cpd0797	1	5.146417777777773	8.218528888888889	5.718706666666666	5.934968888888887	4.462462222222222	4.080835555555557	2.9610044444444465	-60.32144	-53.8329333333335	-57.02567999999982	-53.797493333333385	-54.76768000000007	-52.87059999999993	-53.183302222222174	-13.93269333333334	-10.69712888888886	-11.404653333333291	-10.73663999999999	-10.431591111111096	-10.553039999999973	-9.867186666666667	-488.43842222222185	-513.8353733333337	-493.22104444444426	-502.57444000000055	-488.99277333333396	-493.0730666666675	-483.07030666666634	-390.98825777777876	-185.0165288888889	-217.7873022222218	-243.13827555555562	-150.95635555555475	-272.29123555555566	-104.01839111111168	-0.7318133333333338	0.3818977777777778	-0.08954222222222219	0.3122577777777777	0.06613333333333288	0.33132	0.14142222222222228	-44.833613333333304	-27.354906666666693	-35.7216355555555	-28.309266666666673	-30.6433288888889	-26.750231111111113
Cpd0801	1	3.8464177777777753	3.0755288888888903	2.4647066666666664	0.4209688888888876	0.6964622222222223	-1.078164444444445	-0.2249955555555534	-59.128440000000005	-55.759933333333514	-56.59867999999983	-57.53149333333339	-56.183680000000045	-58.33959999999993	-55.667302222222176	4.388306666666658	6.949871111111142	7.45834666666671	8.146360000000005	10.197408888888898	10.044960000000033	11.434813333333327	-306.2154222222218	-314.1143733333337	-304.3540444444443	-287.6294400000004	-287.51277333333394	-269.4020666666677	-281.6303066666663	1243.6087422222213	556.2074711111111	1237.9286977777786	463.25672444444433	1318.3676444444452	471.68976444444434	1379.7276088888887	-0.9918133333333338	-0.12410222222222222	-0.5045422222222221	-0.14774222222222222	-0.3548666666666671	-0.16467999999999994	-0.2905777777777777	-42.241613333333305	-28.608906666666694	-35.3126355555555	-31.685266666666674	-32.917328888888896	-32.359231111111114
Cpd0805	1	6.841417777777777	5.3135288888888885	3.678706666666667	4.0099688888888885	4.155462222222224	3.829835555555555	4.387004444444447	18.84856000000002	21.027066666666514	18.12532000000016	19.31650666666661	19.070319999999953	19.517400000000094	19.957697777777838	5.32930666666666	3.1788711111111425	4.448346666666712	2.387360000000008	4.582408888888903	2.136960000000027	4.283813333333331	127.44957777777813	125.35962666666614	137.56295555555573	141.74155999999945	133.76022666666606	141.63393333333238	131.98069333333365	119.81274222222099	-73.97952888888885	-246.0083022222217	-192.03627555555562	-236.43335555555473	-221.83023555555567	-207.5993911111116	-0.20381333333333373	-0.33910222222222225	-0.2155422222222222	-0.4387422222222223	-0.14086666666666708	-0.47568	-0.0895777777777777	-11.180613333333303	-6.373906666666692	-14.374635555555502	-11.256266666666674	-12.551328888888895	-11.333231111111115
Cpd0809	1	-3.9575822222222263	0.28952888888888983	-1.9452933333333335	0.6719688888888875	-0.7885377777777776	0.7638355555555547	-0.34299555555555283	-34.318439999999995	-27.55693333333352	-31.96267999999984	-27.758493333333373	-30.880680000000037	-27.728599999999947	-30.087302222222174	-16.114693333333342	-9.61412888888886	-12.318653333333295	-10.254639999999991	-11.517591111111097	-10.36003999999997	-11.18518666666667	-220.37942222222182	-242.6933733333336	-224.71504444444417	-242.57844000000046	-230.58477333333397	-242.73306666666758	-233.60130666666626	-855.9362577777789	-74.24852888888887	-660.2873022222218	-92.4752755555556	-592.5633555555547	-130.3022355555557	-544.6753911111116	-0.4528133333333337	-0.045102222222222224	-0.2845422222222221	0.08125777777777776	-0.07286666666666712	0.17432000000000006	0.040422222222222304	-38.183613333333305	-21.635906666666692	-32.5806355555555	-21.749266666666674	-30.142328888888894	-21.68123111111111
Cpd0813	1	1.3014177777777751	5.5295288888888905	1.6857066666666665	3.9989688888888866	1.7414622222222222	2.7988355555555553	1.3920044444444473	-66.82444000000001	-60.33493333333351	-63.82767999999983	-60.29849333333339	-61.58468000000007	-59.786599999999936	-60.18830222222218	-14.93269333333334	-11.69712888888886	-12.167653333333291	-12.248639999999993	-11.4725911111111	-12.191039999999974	-11.122186666666673	-479.59442222222185	-505.8863733333336	-486.44004444444425	-499.5304400000005	-489.743773333334	-495.94406666666765	-489.72930666666633	-390.98825777777876	-185.0165288888889	-217.7873022222218	-243.13827555555562	-143.33535555555474	-272.29123555555566	-104.23039111111154	-0.7318133333333338	0.3818977777777778	-0.24254222222222216	0.32325777777777776	-0.04986666666666712	0.32432000000000005	0.05342222222222226	-44.833613333333304	-27.354906666666693	-36.6906355555555	-28.21526666666667	-31.5533288888889	-27.49623111111111
Cpd0817	1	2.0254177777777738	-10.64247111111111	1.1997066666666667	-7.700031111111113	0.005462222222222479	-5.330164444444446	-1.1249955555555529	130.76855999999998	102.4470666666665	120.9333200000002	99.33050666666662	110.92031999999996	99.34540000000008	104.3556977777778	23.781306666666666	14.538871111111142	18.270346666666708	14.589360000000005	16.341408888888903	14.924960000000027	15.485813333333331	471.95857777777815	508.8486266666662	492.0389555555558	521.4815599999997	513.9202266666662	536.6879333333325	534.0056933333336	642.3287422222212	198.03647111111118	396.44769777777816	48.20972444444442	152.5936444444452	6.395764444444296	-33.820391111111576	9.276186666666666	-8.167102222222223	5.9614577777777775	-5.462742222222222	3.4171333333333327	-3.3276800000000004	1.6984222222222225	133.40538666666671	80.6090933333333	109.4103644444445	71.39573333333334	89.45067111111109	70.45376888888889
Cpd0821	1	-4.0655822222222255	-2.11447111111111	-1.7122933333333332	-1.6920311111111124	-0.9975377777777776	-1.2841644444444449	-0.691995555555553	39.06556000000001	31.75606666666647	36.93732000000017	29.801506666666604	33.21231999999995	29.788400000000053	30.47769777777782	-4.553693333333342	-0.3681288888888581	-1.4696533333332908	-1.2426399999999944	-1.4395911111110955	-1.3390399999999725	-1.6711866666666708	330.1795777777784	320.7706266666662	334.50395555555576	335.7655599999996	340.225226666666	339.53393333333247	345.65169333333364	-1031.0782577777788	-185.0165288888889	-734.0753022222217	-243.13827555555562	-662.9763555555547	-272.29123555555566	-616.9213911111116	-0.9618133333333336	0.05389777777777778	-0.4665422222222221	-0.04274222222222224	-0.3428666666666671	-0.09767999999999992	-0.2925777777777777	2.6873866666666966	-6.710906666666688	-0.7616355555555003	-12.375266666666674	-7.8453288888889015	-12.91623111111111
Cpd0825	1	-1.1035822222222258	-2.38947111111111	-1.5992933333333337	-1.6840311111111124	-2.256537777777777	-1.4361644444444448	-2.1749955555555527	91.00755999999998	75.4250666666665	86.86632000000017	73.76350666666661	82.68531999999993	75.27240000000009	80.38469777777783	9.111306666666664	13.933871111111138	11.26334666666671	12.495360000000007	11.386408888888905	12.645960000000029	11.647813333333328	374.9515777777781	389.4416266666665	377.735955555556	416.0105599999997	397.203226666666	422.4419333333324	408.1846933333338	569.7017422222208	429.8004711111112	536.9996977777784	450.8147244444443	506.62064444444513	466.6107644444442	480.5286088888884	-0.11481333333333375	0.08589777777777778	-0.20954222222222213	0.04325777777777776	-0.10486666666666712	0.034320000000000066	-0.035577777777777715	86.9883866666667	48.9900933333333	77.8633644444445	47.76173333333332	69.78167111111111	52.69376888888888
Cpd0829	1	2.606417777777775	0.30552888888888985	0.3817066666666671	-0.39603111111111255	0.3264622222222222	-0.3311644444444448	0.5340044444444471	123.96356000000004	105.2870666666665	120.2663200000002	107.73950666666664	116.14931999999992	109.93840000000007	113.28769777777784	15.391306666666665	12.90887111111114	14.565346666666711	13.180360000000013	13.87240888888891	13.39996000000002	13.526813333333333	611.3425777777783	642.2876266666665	610.2809555555557	627.2575599999992	616.3222266666662	628.2949333333323	627.7016933333338	23.959742222221173	-185.0165288888889	-0.7443022222217905	-199.1462755555556	-75.23035555555475	-190.96823555555568	-121.4303911111116	0.2301866666666662	0.4988977777777777	-0.14354222222222218	0.14925777777777774	-0.2008666666666671	0.046320000000000035	-0.2085777777777777	81.0833866666667	38.4540933333333	72.1373644444445	43.82373333333333	62.8836711111111	49.730768888888896
Cpd0833	1	5.282417777777773	3.078528888888889	3.3827066666666674	2.798968888888888	3.7744622222222217	2.585835555555556	3.1720044444444477	19.365560000000016	20.358066666666478	18.382320000000163	19.362506666666636	19.150319999999933	19.33140000000006	19.71569777777782	-7.838693333333343	-2.2641288888888624	-4.588653333333294	-2.9946399999999898	-3.836591111111101	-3.1050399999999705	-3.535186666666672	79.84557777777809	86.27862666666624	93.1559555555558	96.80055999999969	94.55722666666612	102.57193333333248	100.50869333333368	-706.3982577777789	-142.65152888888886	-515.0793022222217	-204.9092755555556	-477.6923555555548	-220.6962355555557	-450.6183911111116	-0.6738133333333338	-0.021102222222222224	-0.4895422222222222	-0.06674222222222223	-0.3068666666666671	-0.04167999999999994	-0.1985777777777777	-10.509613333333313	-5.806906666666691	-11.083635555555496	-9.399266666666676	-9.376328888888892	-9.62023111111111
Cpd0837	1	5.146417777777773	8.218528888888889	5.718706666666666	5.934968888888887	4.462462222222222	4.080835555555557	2.9610044444444465	-60.32144	-53.8329333333335	-57.02567999999982	-53.797493333333385	-54.76768000000007	-52.87059999999993	-53.183302222222174	-13.93269333333334	-10.69712888888886	-11.404653333333291	-10.73663999999999	-10.431591111111096	-10.553039999999973	-9.867186666666667	-488.43842222222185	-513.8353733333337	-493.22104444444426	-502.57444000000055	-488.99277333333396	-493.0730666666675	-483.07030666666634	-390.98825777777876	-185.0165288888889	-217.7873022222218	-243.13827555555562	-150.95635555555475	-272.29123555555566	-104.01839111111168	-0.7318133333333338	0.3818977777777778	-0.08954222222222219	0.3122577777777777	0.06613333333333288	0.33132	0.14142222222222228	-44.833613333333304	-27.354906666666693	-35.7216355555555	-28.309266666666673	-30.6433288888889	-26.750231111111113
Cpd0841	1	-3.9575822222222263	0.28952888888888983	-1.9452933333333335	0.6719688888888875	-0.7885377777777776	0.7638355555555547	-0.34299555555555283	-34.318439999999995	-27.55693333333352	-31.96267999999984	-27.758493333333373	-30.880680000000037	-27.728599999999947	-30.087302222222174	-16.114693333333342	-9.61412888888886	-12.318653333333295	-10.254639999999991	-11.517591111111097	-10.36003999999997	-11.18518666666667	-220.37942222222182	-242.6933733333336	-224.71504444444417	-242.57844000000046	-230.58477333333397	-242.73306666666758	-233.60130666666626	-855.9362577777789	-74.24852888888887	-660.2873022222218	-92.4752755555556	-592.5633555555547	-130.3022355555557	-544.6753911111116	-0.4528133333333337	-0.045102222222222224	-0.2845422222222221	0.08125777777777776	-0.07286666666666712	0.17432000000000006	0.040422222222222304	-38.183613333333305	-21.635906666666692	-32.5806355555555	-21.749266666666674	-30.142328888888894	-21.68123111111111
Cpd0845	1	-7.760582222222227	-1.95547111111111	-4.764293333333334	-1.7000311111111124	-3.1485377777777783	-1.4061644444444448	-2.413995555555553	14.254559999999998	16.485066666666484	14.162320000000165	16.156506666666616	14.219319999999955	16.038400000000053	14.34669777777782	5.725306666666661	1.463871111111139	1.974346666666708	2.0023600000000066	1.2014088888889027	1.808960000000031	1.0668133333333325	382.63757777777823	373.21262666666644	382.6529555555557	370.1225599999994	377.703226666666	369.3039333333325	376.1736933333336	-730.7032577777787	-129.63252888888888	-549.8723022222217	-199.32827555555562	-528.1193555555548	-211.4122355555557	-516.0043911111115	0.18718666666666628	-0.043102222222222215	-0.2605422222222222	-0.08874222222222224	-0.3148666666666671	-0.12867999999999993	-0.2975777777777777	-15.620613333333305	-12.263906666666694	-17.201635555555498	-12.92326666666667	-17.842328888888897	-13.380231111111106
Cpd0849	1	-1.4575822222222268	0.8705288888888902	0.2417066666666665	0.4599688888888878	0.7414622222222222	0.4128355555555552	0.711004444444447	59.36655999999999	44.100066666666486	55.358320000000155	46.6115066666666	51.93931999999995	47.057400000000094	49.981697777777846	4.57030666666666	3.9338711111111415	5.493346666666707	5.146360000000005	5.325408888888905	5.608960000000033	5.225813333333324	115.19857777777815	117.56562666666628	108.39795555555577	118.41655999999945	113.14622666666605	118.56493333333242	114.91769333333376	183.9157422222213	-74.24852888888887	118.68069777777828	20.530724444444445	74.5266444444452	84.96976444444425	39.09760888888843	-0.5358133333333338	0.2108977777777778	0.13845777777777785	0.15625777777777775	0.19713333333333286	0.13532000000000005	0.1664222222222223	48.84538666666669	19.283093333333312	42.220364444444506	27.14873333333333	36.54667111111111	29.35976888888888
Cpd0853	1	-0.11158222222222668	2.1945288888888896	0.3917066666666669	2.3319688888888868	1.1274622222222224	1.9848355555555548	1.0360044444444472	15.822559999999983	17.65906666666649	15.267320000000186	17.557506666666626	15.798319999999931	17.68440000000004	16.07069777777781	5.860306666666659	1.5388711111111417	1.9123466666667035	1.995360000000009	1.496408888888901	2.1659600000000268	1.6068133333333314	212.25557777777817	209.8496266666661	216.1789555555557	210.15955999999957	221.12722666666602	220.78993333333256	232.60569333333362	-805.9662577777789	-142.65152888888886	-507.5773022222217	-152.8342755555556	-438.52735555555483	-156.06523555555572	-408.9183911111116	0.9251866666666664	0.13889777777777773	0.11245777777777782	0.14725777777777774	0.01813333333333289	0.12932000000000005	0.0014222222222223244	5.454386666666694	6.933093333333311	1.9653644444444964	6.761733333333333	2.519671111111101	6.978768888888893
Cpd0857	1	-0.6225822222222259	-1.75947111111111	0.1267066666666672	-3.2450311111111123	0.5354622222222218	-3.599164444444445	0.43300444444444697	-88.76944	-78.7589333333335	-86.22067999999983	-80.85749333333338	-85.38168000000005	-81.72559999999993	-84.94830222222218	-12.219693333333339	-12.10912888888886	-9.618653333333294	-11.636639999999993	-9.0015911111111	-11.167039999999973	-8.65318666666667	-402.8614222222219	-410.7583733333337	-409.2050444444443	-415.8124400000004	-412.0697733333337	-416.8730666666676	-411.1593066666664	357.8917422222209	-185.0165288888889	443.10069777777846	-243.13827555555562	475.0786444444452	-272.29123555555566	518.4466088888885	-0.7318133333333338	0.6598977777777778	-0.5475422222222222	0.4082577777777778	-0.4758666666666671	0.35231999999999997	-0.4295777777777777	-47.4256133333333	-20.36790666666669	-40.5146355555555	-26.75926666666667	-38.7673288888889	-29.53923111111111
Cpd0861	1	0.781417777777774	2.39152888888889	0.5777066666666668	0.7549688888888877	0.1754622222222224	-0.3311644444444448	-0.4279955555555528	-15.850440000000019	-18.0799333333335	-14.94767999999982	-17.26149333333339	-13.87068000000005	-16.33359999999993	-13.352302222222164	48.87830666666665	13.203871111111141	20.827346666666703	17.828360000000007	17.1634088888889	18.448960000000024	16.519813333333335	-67.91942222222178	-60.76837333333367	-66.01204444444431	-61.30244000000039	-60.231773333333884	-54.570066666667564	-54.054306666666314	-134.8642577777789	349.9224711111111	26.28769777777825	241.21272444444438	74.82764444444513	171.05976444444428	67.24160888888844	-0.32581333333333384	-0.21210222222222225	-0.4555422222222222	-0.18574222222222225	-0.3998666666666671	-0.19168	-0.3635777777777777	-20.422613333333302	-19.39590666666669	-16.9446355555555	-18.115266666666674	-13.5073288888889	-16.14423111111111
Cpd0865	1	5.146417777777773	8.218528888888889	5.718706666666666	5.934968888888887	4.462462222222222	4.080835555555557	2.9610044444444465	-60.32144	-53.8329333333335	-57.02567999999982	-53.797493333333385	-54.76768000000007	-52.87059999999993	-53.183302222222174	-13.93269333333334	-10.69712888888886	-11.404653333333291	-10.73663999999999	-10.431591111111096	-10.553039999999973	-9.867186666666667	-488.43842222222185	-513.8353733333337	-493.22104444444426	-502.57444000000055	-488.99277333333396	-493.0730666666675	-483.07030666666634	-390.98825777777876	-185.0165288888889	-217.7873022222218	-243.13827555555562	-150.95635555555475	-272.29123555555566	-104.01839111111168	-0.7318133333333338	0.3818977777777778	-0.08954222222222219	0.3122577777777777	0.06613333333333288	0.33132	0.14142222222222228	-44.833613333333304	-27.354906666666693	-35.7216355555555	-28.309266666666673	-30.6433288888889	-26.750231111111113
Cpd0869	1	2.914417777777775	1.0155288888888898	0.5207066666666664	-0.3890311111111125	-1.022537777777778	-0.4101644444444448	-1.1009955555555528	102.55956	96.17306666666651	101.77732000000016	96.9055066666666	101.70431999999997	97.88740000000007	102.0006977777778	16.642306666666652	24.64587111111114	19.250346666666704	22.78736000000001	19.833408888888897	22.024960000000018	19.955813333333328	1168.0695777777782	1200.8396266666662	1160.984955555556	1223.4725599999995	1189.400226666666	1232.5789333333325	1204.9256933333338	1242.1437422222211	755.8744711111113	1024.3706977777783	721.8817244444444	942.172644444445	769.1477644444443	893.7786088888886	0.11618666666666633	0.09689777777777776	-0.08554222222222213	0.09725777777777776	0.0041333333333329345	0.15232000000000007	0.08242222222222234	72.37638666666669	47.7580933333333	68.6903644444445	52.03273333333332	67.82867111111109	55.81176888888889
Cpd0873	1	13.023417777777775	7.561528888888889	8.326706666666666	4.5069688888888875	5.273462222222221	2.7698355555555554	3.6870044444444465	62.29656	63.97606666666647	63.23832000000015	65.69950666666661	63.396319999999974	66.11540000000008	63.365697777777825	-1.3766933333333355	4.377871111111141	2.209346666666708	4.0293600000000085	2.8754088888889022	3.984960000000029	3.0928133333333285	672.4715777777781	685.5036266666663	699.7829555555558	729.5955599999995	753.7382266666658	769.6759333333325	791.0506933333337	-558.8102577777788	-178.01852888888888	-410.0323022222217	-217.6932755555556	-388.6923555555548	-230.86123555555568	-379.8043911111116	-0.7068133333333337	0.3878977777777777	-0.1045422222222222	0.2452577777777778	-0.04086666666666711	0.15732000000000007	-0.031577777777777705	-0.0906133333333088	2.9970933333333107	1.7553644444444956	5.8487333333333265	1.9246711111110957	6.432768888888887
Cpd0877	1	-0.9025822222222272	2.1475288888888904	0.7867066666666664	2.6589688888888867	1.5734622222222219	2.376835555555555	1.5850044444444469	-9.163440000000008	-9.162933333333484	-10.886679999999814	-7.4614933333333795	-10.088680000000068	-7.029599999999932	-9.285302222222157	2.1403066666666604	-2.449128888888861	-2.0736533333332936	-0.7936399999999928	-2.1125911111110973	-1.0590399999999711	-1.927186666666671	43.81457777777814	65.0166266666663	55.47395555555579	42.451559999999525	52.395226666666076	43.8639333333324	55.52869333333364	-487.6022577777789	-185.0165288888889	-497.40430222222176	-202.7412755555556	-504.1533555555548	-225.8942355555557	-483.6043911111116	0.5981866666666661	-0.2341022222222222	-0.18854222222222214	0.06925777777777778	-0.25286666666666713	0.04432000000000004	-0.2365777777777777	-13.028613333333304	-14.706906666666688	-18.750635555555498	-10.549266666666675	-17.154328888888898	-9.819231111111106
Cpd0881	1	-3.4565822222222256	-1.1234711111111102	-3.7222933333333335	-1.2330311111111123	-2.2935377777777783	-0.9701644444444448	-1.5749955555555528	39.865560000000016	34.69606666666647	35.908320000000145	37.176506666666604	35.26631999999995	36.977400000000074	35.096697777777855	2.4783066666666613	2.106871111111144	1.677346666666704	2.4773600000000084	1.5794088888889029	2.3789600000000317	1.6198133333333296	3.852577777778152	-3.1363733333337223	-2.4960444444442373	-19.4804400000005	-13.806773333333922	-26.589066666667577	-20.649306666666348	-619.8452577777788	-129.63252888888888	-496.01430222222183	-135.61127555555558	-455.5573555555548	-167.18523555555572	-430.0203911111116	-0.1568133333333337	-0.23810222222222224	-0.4775422222222222	-0.21474222222222225	-0.4118666666666671	-0.21767999999999996	-0.3635777777777777	16.493386666666694	4.428093333333309	6.20236444444449	9.885733333333327	4.873671111111109	9.230768888888887
Cpd0885	1	7.237417777777773	2.43152888888889	4.583706666666666	1.3269688888888873	2.6254622222222226	0.3428355555555553	1.7030044444444468	-46.12344	-42.7739333333335	-43.59367999999985	-44.59449333333339	-43.238680000000066	-45.549599999999934	-42.78430222222218	6.388306666666657	8.532871111111143	8.761346666666707	9.26036000000001	11.3124088888889	10.825960000000029	12.717813333333329	-155.24342222222185	-128.97437333333372	-158.10904444444432	-113.19844000000046	-147.03277333333392	-99.4440666666676	-143.35430666666628	1243.6087422222213	556.2074711111111	1077.9056977777784	455.37672444444433	1114.9926444444452	440.30176444444436	1190.9986088888886	-0.9918133333333338	-0.12410222222222222	-0.5045422222222221	-0.14674222222222225	-0.3548666666666671	-0.16167999999999993	-0.2915777777777777	-42.241613333333305	-28.608906666666694	-35.3126355555555	-31.808266666666675	-33.2093288888889	-32.88523111111111
Cpd0889	1	-7.803582222222228	-2.7514711111111096	-5.246293333333334	-2.170031111111112	-3.486537777777777	-1.7121644444444448	-2.6769955555555534	1.3455600000000059	-0.3389333333335003	-2.604679999999832	0.008506666666619367	-2.9006800000000514	-0.11159999999992463	-2.5443022222221714	3.8673066666666567	-1.0581288888888558	-0.6516533333332895	-0.6016399999999891	-1.3635911111110983	-0.6240399999999724	-1.4351866666666702	200.49357777777826	199.2136266666664	206.7029555555556	193.0425599999996	202.68622666666627	190.91693333333248	199.4296933333337	-1081.6162577777789	-129.63252888888888	-813.1223022222217	-201.07827555555562	-711.4953555555549	-235.62923555555568	-649.6793911111116	0.5051866666666663	-0.32810222222222224	-0.3895422222222221	-0.2697422222222222	-0.4428666666666671	-0.26068	-0.4215777777777777	-9.021613333333306	-11.734906666666687	-19.186635555555497	-11.85326666666667	-19.862328888888896	-12.248231111111108
Cpd0893	1	-5.910582222222227	-1.2424711111111102	-3.9142933333333336	-1.5920311111111125	-3.1455377777777778	-1.359164444444445	-2.482995555555553	-42.13944000000001	-37.557933333333494	-39.78567999999983	-37.934493333333386	-39.339680000000065	-38.35959999999993	-39.58030222222217	-17.285693333333338	-11.121128888888858	-13.497653333333291	-11.763639999999993	-12.786591111111095	-11.928039999999974	-12.59818666666667	-323.4744222222218	-352.4793733333337	-330.75504444444425	-344.99744000000044	-332.8227733333339	-340.9670666666676	-331.4003066666662	-811.6622577777789	-185.0165288888889	-411.04330222222166	-239.0812755555556	-343.4883555555548	-261.89923555555566	-347.64739111111163	-0.7308133333333338	0.5208977777777778	-0.3875422222222222	0.07325777777777777	-0.2778666666666671	-0.018679999999999933	-0.2225777777777777	-32.99961333333331	-20.775906666666693	-26.543635555555497	-23.30326666666667	-25.808328888888894	-24.71123111111111
Cpd0897	1	-0.25658222222222626	3.774528888888889	1.319706666666666	3.451968888888888	2.038462222222222	3.1278355555555546	1.9710044444444468	49.38755999999998	45.46806666666649	46.822320000000154	48.09750666666661	46.954319999999974	48.41540000000007	47.619697777777844	-3.23469333333334	1.6298711111111397	-0.20965333333329286	1.4233600000000095	0.4424088888889024	1.3619600000000285	0.7558133333333288	21.509577777778077	6.4616266666664615	13.899955555555835	-4.513440000000402	4.332226666666088	-7.895066666667618	0.670693333333702	-220.03325777777883	-185.0165288888889	-148.15630222222168	-186.7112755555556	-155.46735555555486	-196.80123555555568	-161.25739111111162	-0.7998133333333338	-0.07810222222222223	-0.37954222222222217	-0.09474222222222224	-0.2888666666666671	-0.11067999999999996	-0.2385777777777777	6.50738666666669	-1.7509066666666868	0.4663644444445012	3.284733333333328	0.6736711111111049	3.779768888888889
Cpd0901	1	-0.29758222222222663	-2.58047111111111	-2.196293333333333	-1.3390311111111124	-2.869537777777777	-1.1571644444444449	-2.7179955555555533	22.565560000000005	23.08806666666649	24.280320000000163	21.884506666666628	24.623319999999925	21.16940000000005	24.32769777777781	4.598306666666659	3.0058711111111407	6.063346666666707	2.18536000000001	6.101408888888901	2.2169600000000287	5.794813333333327	225.299577777778	218.83962666666613	204.3289555555558	213.34455999999957	198.41522666666611	211.1139333333324	199.4256933333338	2058.613742222221	-185.0165288888889	1976.556697777778	-215.57227555555562	1860.821644444445	-198.9462355555557	1700.7756088888882	0.055186666666666384	-0.5711022222222222	-0.4575422222222222	-0.12174222222222225	-0.2778666666666671	0.011320000000000066	-0.17457777777777772	18.39238666666669	13.496093333333313	22.578364444444496	11.28973333333333	23.329671111111093	9.908768888888893
Cpd0905	1	1.8224177777777744	-1.3084711111111103	-0.6552933333333337	-0.6120311111111123	-1.3245377777777776	-0.3611644444444448	-1.031995555555553	90.31056	81.22406666666652	86.77432000000019	78.33950666666664	81.64931999999995	77.22440000000006	78.03669777777785	3.1293066666666576	7.075871111111142	6.002346666666707	6.049360000000012	5.829408888888903	5.789960000000028	5.475813333333324	247.85157777777818	244.53462666666638	266.01995555555584	272.1145599999995	282.5092266666661	282.42693333333233	288.8666933333336	-480.45825777777884	5.121471111111133	-372.6423022222217	-1.8592755555555696	-370.9543555555548	-45.484235555555706	-374.6283911111116	-0.8768133333333338	0.2598977777777778	-0.5745422222222222	0.05925777777777778	-0.4658666666666671	-0.049679999999999946	-0.3995777777777777	47.43038666666669	30.26009333333332	40.56936444444451	24.35673333333333	29.879671111111087	21.68676888888889
Cpd0909	1	0.6144177777777742	-1.69947111111111	-0.3862933333333336	-1.0130311111111123	-1.1395377777777775	-0.20716444444444493	-0.8349955555555528	55.51356000000001	58.283066666666485	55.0913200000002	56.76950666666664	54.69231999999993	55.450400000000094	54.197697777777826	4.696306666666658	5.569871111111142	4.468346666666708	5.334360000000006	4.320408888888903	4.981960000000028	4.2788133333333285	326.63357777777816	310.35562666666624	331.7599555555558	320.93555999999967	332.803226666666	324.41693333333234	332.7236933333338	-585.0432577777789	-117.73052888888887	-349.97730222222174	-133.5122755555556	-337.0883555555548	-154.88023555555569	-341.87939111111166	-0.0228133333333338	-0.025102222222222227	-0.0995422222222222	0.0002577777777777596	-0.1538666666666671	-0.013679999999999942	-0.1605777777777777	19.13638666666669	21.848093333333306	17.7903644444445	19.111733333333326	15.9466711111111	16.23376888888889
Cpd0913	1	0.6144177777777742	-1.69947111111111	-0.3862933333333336	-1.0130311111111123	-1.1395377777777775	-0.20716444444444493	-0.8349955555555528	55.51356000000001	58.283066666666485	55.0913200000002	56.76950666666664	54.69231999999993	55.450400000000094	54.197697777777826	4.696306666666658	5.569871111111142	4.468346666666708	5.334360000000006	4.320408888888903	4.981960000000028	4.2788133333333285	326.63357777777816	310.35562666666624	331.7599555555558	320.93555999999967	332.803226666666	324.41693333333234	332.7236933333338	-585.0432577777789	-117.73052888888887	-349.97730222222174	-133.5122755555556	-337.0883555555548	-154.88023555555569	-341.87939111111166	-0.0228133333333338	-0.025102222222222227	-0.0995422222222222	0.0002577777777777596	-0.1538666666666671	-0.013679999999999942	-0.1605777777777777	19.13638666666669	21.848093333333306	17.7903644444445	19.111733333333326	15.9466711111111	16.23376888888889
Cpd0917	1	1.3414177777777745	-2.59447111111111	-0.7022933333333334	-0.6880311111111124	-0.8275377777777777	-0.06816444444444514	-0.6339955555555528	59.97456	56.342066666666504	59.898320000000155	57.10250666666661	59.84331999999992	57.23640000000007	59.84969777777784	11.318306666666665	13.499871111111148	11.773346666666708	12.52836000000001	11.300408888888905	12.071960000000026	10.947813333333333	432.9035777777783	439.7656266666663	431.84695555555567	457.8875599999994	449.2582266666659	472.97893333333235	464.7596933333338	569.7017422222208	429.8004711111112	568.6906977777784	441.18372444444435	541.7796444444452	460.6197644444443	519.6776088888885	0.8941866666666664	-0.8371022222222222	0.2964577777777779	-0.022742222222222237	0.3961333333333329	0.2683200000000001	0.4614222222222222	49.453386666666695	33.4880933333333	48.409364444444506	37.49873333333333	47.3506711111111	38.259768888888885
Cpd0921	1	-3.4015822222222263	2.5485288888888893	-0.7742933333333335	2.0739688888888868	-0.04653777777777801	1.3048355555555549	-0.2979955555555529	-25.03344000000001	-25.400933333333512	-23.68167999999983	-24.619493333333377	-23.238680000000056	-23.252599999999948	-23.33330222222217	12.98130666666666	0.03187111111114405	15.484346666666706	0.047360000000008284	13.74740888888891	0.3069600000000285	10.694813333333324	239.01057777777828	281.6516266666663	210.23095555555562	249.51355999999942	185.02322666666626	206.2169333333325	165.3356933333337	-99.60425777777893	-116.70652888888887	-357.07330222222174	-7.595275555555588	-348.6193555555548	-8.807235555555678	-329.86539111111165	-0.0238133333333338	1.3228977777777775	0.25045777777777783	0.9732577777777778	0.3001333333333329	0.6053200000000001	0.2154222222222223	-3.0426133333333	-6.597906666666695	0.2903644444444993	-4.5712666666666735	0.5096711111110963	-1.3152311111111177
Cpd0925	1	-7.760582222222227	-1.95547111111111	-4.764293333333334	-1.7000311111111124	-3.1485377777777783	-1.4061644444444448	-2.413995555555553	14.254559999999998	16.485066666666484	14.162320000000165	16.156506666666616	14.219319999999955	16.038400000000053	14.34669777777782	5.725306666666661	1.463871111111139	1.974346666666708	2.0023600000000066	1.2014088888889027	1.808960000000031	1.0668133333333325	382.63757777777823	373.21262666666644	382.6529555555557	370.1225599999994	377.703226666666	369.3039333333325	376.1736933333336	-730.7032577777787	-129.63252888888888	-549.8723022222217	-199.32827555555562	-528.1193555555548	-211.4122355555557	-516.0043911111115	0.18718666666666628	-0.043102222222222215	-0.2605422222222222	-0.08874222222222224	-0.3148666666666671	-0.12867999999999993	-0.2975777777777777	-15.620613333333305	-12.263906666666694	-17.201635555555498	-12.92326666666667	-17.842328888888897	-13.380231111111106
Cpd0929	1	6.841417777777777	5.3135288888888885	3.678706666666667	4.0099688888888885	4.155462222222224	3.829835555555555	4.387004444444447	18.84856000000002	21.027066666666514	18.12532000000016	19.31650666666661	19.070319999999953	19.517400000000094	19.957697777777838	5.32930666666666	3.1788711111111425	4.448346666666712	2.387360000000008	4.582408888888903	2.136960000000027	4.283813333333331	127.44957777777813	125.35962666666614	137.56295555555573	141.74155999999945	133.76022666666606	141.63393333333238	131.98069333333365	119.81274222222099	-73.97952888888885	-246.0083022222217	-192.03627555555562	-236.43335555555473	-221.83023555555567	-207.5993911111116	-0.20381333333333373	-0.33910222222222225	-0.2155422222222222	-0.4387422222222223	-0.14086666666666708	-0.47568	-0.0895777777777777	-11.180613333333303	-6.373906666666692	-14.374635555555502	-11.256266666666674	-12.551328888888895	-11.333231111111115
Cpd0933	1	4.622417777777773	2.2595288888888896	4.647706666666666	2.0689688888888877	4.3084622222222215	1.7418355555555554	3.4510044444444468	44.69755999999998	36.2020666666665	42.868320000000146	36.132506666666615	39.67831999999993	36.75940000000005	37.83469777777782	2.293306666666659	2.8478711111111434	3.073346666666712	2.6893600000000117	2.9704088888889015	3.0929600000000264	2.8658133333333247	249.85157777777818	260.16362666666623	261.0219555555558	281.3255599999996	278.58022666666596	293.64193333333236	295.51469333333375	91.09874222222106	-142.65152888888886	-285.9213022222217	-150.7392755555556	-291.5363555555548	-123.78523555555573	-280.7993911111116	-0.6818133333333338	0.09689777777777776	-0.3935422222222221	0.07725777777777776	-0.2328666666666671	0.040320000000000064	-0.14057777777777772	21.17138666666669	7.202093333333309	17.873364444444498	8.368733333333324	12.769671111111094	10.124768888888887
Cpd0937	1	-1.061582222222226	-0.3564711111111101	0.9297066666666662	-0.26903111111111233	1.3944622222222218	-0.030164444444444882	1.4280044444444466	-0.6654400000000179	1.934066666666496	-0.4216799999998386	3.772506666666629	0.21731999999994397	4.01440000000008	0.9026977777778312	-3.8526933333333417	-3.0121288888888595	-3.9756533333332906	-2.7506399999999904	-3.9645911111110976	-2.845039999999969	-3.8031866666666687	-54.970422222221835	-55.134373333333656	-69.04904444444422	-77.90144000000055	-75.77777333333394	-84.39706666666768	-79.12630666666632	-599.7742577777789	-142.65152888888886	-407.87230222222166	-118.81627555555559	-357.8763555555548	-117.34223555555573	-329.11739111111166	0.2361866666666662	-0.049102222222222235	-0.06654222222222217	-0.029742222222222236	-0.019866666666667088	-0.02767999999999994	0.05842222222222225	-4.5306133333333065	0.1540933333333072	-4.9366355555554975	3.8247333333333344	-4.018328888888895	4.218768888888889
Cpd0941	1	-1.545582222222226	2.6035288888888903	0.22270666666666727	2.3549688888888882	0.8044622222222221	1.6998355555555549	0.3370044444444473	-8.589439999999996	-2.6689333333335132	-7.0966799999998225	-3.3364933333333795	-6.231680000000041	-3.4475999999999374	-5.481302222222184	-5.041693333333338	-3.7171288888888574	-4.9846533333332905	-3.8286399999999934	-4.961591111111101	-4.02603999999997	-4.846186666666672	18.945577777778226	-7.79637333333369	2.0929555555557044	-16.376440000000457	-2.5607733333339406	-13.862066666667602	-2.457306666666227	-410.38825777777885	-142.65152888888886	-162.21130222222178	-173.3562755555556	-135.9303555555548	-178.57823555555572	-131.61039111111154	0.2301866666666662	0.0978977777777778	-0.1095422222222222	0.002257777777777761	-0.1428666666666671	-0.03467999999999993	-0.14757777777777772	-18.95661333333331	-5.9409066666666925	-15.693635555555494	-7.604266666666675	-13.908328888888896	-7.826231111111107
Cpd0945	1	-0.29758222222222663	-2.58047111111111	-2.196293333333333	-1.3390311111111124	-2.869537777777777	-1.1571644444444449	-2.7179955555555533	22.565560000000005	23.08806666666649	24.280320000000163	21.884506666666628	24.623319999999925	21.16940000000005	24.32769777777781	4.598306666666659	3.0058711111111407	6.063346666666707	2.18536000000001	6.101408888888901	2.2169600000000287	5.794813333333327	225.299577777778	218.83962666666613	204.3289555555558	213.34455999999957	198.41522666666611	211.1139333333324	199.4256933333338	2058.613742222221	-185.0165288888889	1976.556697777778	-215.57227555555562	1860.821644444445	-198.9462355555557	1700.7756088888882	0.055186666666666384	-0.5711022222222222	-0.4575422222222222	-0.12174222222222225	-0.2778666666666671	0.011320000000000066	-0.17457777777777772	18.39238666666669	13.496093333333313	22.578364444444496	11.28973333333333	23.329671111111093	9.908768888888893
Cpd0949	1	-4.487582222222227	-2.8054711111111104	-3.9472933333333335	-2.3150311111111126	-3.095537777777777	-1.6981644444444448	-2.453995555555553	60.83756	47.71906666666653	51.65432000000018	51.01050666666663	50.66231999999993	51.35940000000005	51.094697777777846	4.562306666666657	9.730871111111142	5.935346666666707	8.469360000000012	6.339408888888902	8.113960000000027	6.7648133333333265	389.5535777777782	405.12462666666636	389.74395555555583	395.72355999999945	391.5582266666661	395.8719333333322	394.8686933333338	67.85074222222124	356.92947111111124	155.80869777777832	430.98172444444435	131.6606444444452	430.02276444444425	127.10460888888838	0.2101866666666662	-0.2501022222222222	-0.2765422222222221	-0.15474222222222225	-0.26486666666666714	-0.08467999999999995	-0.2235777777777777	63.321386666666676	33.51109333333331	44.379364444444505	43.91673333333332	43.080671111111094	45.3647688888889
Cpd0953	1	-1.6025822222222263	-0.21347111111110986	-1.6442933333333336	-0.2490311111111123	-1.8535377777777782	-0.4701644444444448	-1.5759955555555532	105.43455999999998	100.77906666666651	98.95332000000015	102.23950666666664	98.56631999999996	101.30640000000004	98.59269777777784	12.33230666666666	12.04887111111114	11.127346666666709	12.305360000000013	11.034408888888901	12.018960000000027	11.13181333333333	643.6485777777782	635.2926266666664	659.7339555555558	653.4565599999996	673.1162266666661	666.4019333333324	678.6316933333337	-269.1532577777789	115.88947111111112	-336.52430222222176	153.7047244444444	-320.18835555555484	110.39576444444424	-296.3663911111116	0.18818666666666614	0.11289777777777778	-0.3235422222222222	-0.06174222222222224	-0.4238666666666671	-0.19367999999999996	-0.4085777777777777	56.05138666666669	42.84709333333332	39.2963644444445	47.76673333333331	38.57667111111111	45.58576888888889
Cpd0957	1	1.797417777777774	1.2495288888888898	2.9307066666666657	3.6449688888888883	3.2444622222222224	4.101835555555557	3.2880044444444483	34.71856	36.938066666666494	35.28032000000016	36.650506666666615	36.25431999999995	37.024400000000036	36.88269777777782	-5.511693333333337	0.3218711111111432	-1.9806533333332899	-0.3226399999999927	-1.1935911111110968	-0.3750399999999701	-0.8821866666666693	201.82057777777825	203.43362666666644	191.6899555555559	182.6035599999996	178.07722666666612	171.86593333333238	170.31469333333368	-305.226257777779	-185.0165288888889	-184.0563022222217	-183.0692755555556	-197.5883555555548	-177.92023555555568	-208.6863911111116	-0.9498133333333336	-0.07610222222222222	-0.4635422222222222	-0.08074222222222224	-0.3268666666666671	-0.09367999999999994	-0.2665777777777777	-21.16661333333331	-15.769906666666687	-19.772635555555496	-16.698266666666672	-18.1693288888889	-16.072231111111115
Cpd0961	1	-1.6895822222222259	-3.1934711111111103	-2.3772933333333337	-1.5720311111111125	-2.1305377777777776	-0.9481644444444449	-1.6639955555555532	35.135560000000034	32.474066666666516	35.315320000000156	32.76850666666661	35.90931999999995	33.282400000000074	36.376697777777856	7.543306666666659	9.430871111111136	6.659346666666711	9.179360000000006	6.835408888888903	9.151960000000033	7.25681333333333	366.2395777777783	383.6966266666664	364.48195555555566	383.0725599999994	364.13922666666605	380.41093333333276	364.73769333333365	484.50874222222114	429.8004711111112	540.2926977777781	430.59172444444437	507.2816444444452	434.2507644444442	476.2856088888884	0.9811866666666664	-0.3571022222222222	0.3504577777777778	0.3252577777777778	0.3581333333333329	0.4333200000000001	0.39642222222222223	37.61938666666669	24.805093333333307	37.52436444444451	27.59073333333333	38.2356711111111	29.313768888888887
Cpd0965	1	-8.706582222222227	-3.43047111111111	-5.753293333333334	-2.6470311111111124	-3.9885377777777777	-2.2171644444444447	-3.1849955555555534	-35.17344	-34.57293333333349	-35.95867999999983	-35.397493333333365	-36.183680000000045	-35.457599999999935	-36.485302222222174	-1.85969333333334	-6.371128888888857	-5.833653333333293	-6.011639999999988	-6.6375911111111	-6.21503999999997	-6.855186666666674	-99.77242222222185	-103.5803733333338	-93.23004444444416	-101.82744000000037	-95.93777333333391	-102.33506666666756	-97.35730666666632	-466.17125777777886	-129.63252888888888	-327.42030222222166	-209.9082755555556	-370.9253555555548	-209.02723555555568	-418.0533911111117	0.3551866666666662	-0.3031022222222222	-0.3485422222222221	-0.18074222222222225	-0.3898666666666671	-0.19668	-0.3655777777777777	-13.028613333333304	-12.594906666666693	-16.364635555555502	-14.71726666666667	-17.066328888888897	-14.84623111111111
Cpd0969	1	1.5304177777777728	0.1245288888888898	-0.597293333333333	-0.09403111111111206	-0.6575377777777778	0.2808355555555555	-0.22199555555555328	63.04056000000003	64.63106666666647	60.62532000000015	62.956506666666606	59.92731999999995	61.913400000000046	59.72769777777783	5.976306666666659	6.674871111111138	5.47034666666671	6.422360000000008	5.281408888888901	6.111960000000025	5.293813333333329	310.44157777777815	294.6616266666663	306.2029555555556	293.2265599999996	297.7852266666662	288.61393333333234	290.72569333333377	-641.2762577777788	-185.0165288888889	-473.9933022222217	-170.12927555555558	-458.4943555555548	-194.99223555555574	-449.2453911111117	0.004186666666666228	0.6188977777777779	-0.18854222222222214	0.1732577777777778	-0.14986666666666712	0.04832000000000007	-0.1295777777777777	0.653386666666691	1.3280933333333138	-6.4466355555555035	-1.9972666666666756	-9.048328888888896	-4.546231111111112
Cpd0973	1	-4.992582222222227	0.39152888888889015	-3.4902933333333337	-0.5910311111111124	-2.7785377777777778	-1.4031644444444449	-2.6809955555555534	-53.63544	-52.06093333333351	-51.60967999999985	-51.02449333333339	-51.88068000000004	-50.424599999999934	-52.036302222222176	8.566306666666662	-4.092128888888858	6.515346666666706	-4.001639999999991	4.244408888888902	-2.9800399999999705	2.4568133333333333	-162.41242222222186	-131.87137333333362	-160.74904444444428	-137.5414400000005	-151.95477333333397	-141.43506666666747	-147.86330666666632	-117.966257777779	118.32847111111117	-109.94430222222172	23.6097244444444	-84.22035555555476	33.53776444444429	-67.84939111111157	-0.4438133333333337	0.2638977777777777	-0.31654222222222217	0.12325777777777774	-0.1298666666666671	0.02332000000000005	-0.0935777777777777	-5.634613333333312	-5.297906666666691	-0.8826355555555025	-0.13226666666667342	-2.0893288888889003	2.270768888888888
Cpd0977	1	-3.5745822222222268	-1.03547111111111	-2.583293333333333	-0.5610311111111121	-1.2205377777777782	-0.3481644444444449	-0.6169955555555533	-35.48344	-31.290933333333516	-34.12367999999984	-32.09249333333338	-33.37368000000005	-32.260599999999926	-32.783302222222176	-10.15769333333334	-7.240128888888861	-8.591653333333289	-7.178639999999992	-8.357591111111097	-7.3600399999999695	-8.230186666666674	-129.30142222222185	-148.07237333333376	-130.40004444444423	-147.07944000000043	-139.28177333333383	-149.87506666666755	-146.04630666666628	-171.57225777777901	-185.0165288888889	-357.95630222222184	-29.0202755555556	-386.5733555555548	-19.843235555555733	-366.5233911111116	-0.7078133333333337	0.08989777777777777	-0.2465422222222221	0.022257777777777762	-0.07986666666666709	0.014320000000000041	0.0004222222222222682	-32.99961333333331	-22.585906666666695	-29.7616355555555	-24.901266666666668	-28.109328888888893	-25.468231111111113
Cpd0981	1	8.630417777777772	-1.50947111111111	3.2397066666666667	-0.2350311111111125	0.02146222222222249	0.7858355555555554	-0.012995555555552762	38.398559999999996	42.98406666666651	34.236320000000184	38.2485066666666	34.174319999999966	36.914400000000064	34.52769777777783	37.935306666666655	8.061871111111145	14.143346666666712	10.356360000000006	9.472408888888904	9.546960000000027	8.56481333333333	493.49057777777807	518.2206266666661	552.9539555555558	559.8095599999995	572.329226666666	564.2759333333323	572.7086933333337	-700.804257777779	-185.0165288888889	-602.2653022222217	-199.47727555555562	-599.7883555555547	-204.6772355555557	-569.3193911111116	-0.8978133333333338	0.7998977777777778	-0.4025422222222221	0.2602577777777778	-0.1648666666666671	0.10432000000000004	-0.0965777777777777	-6.740613333333307	3.398093333333314	-15.310635555555502	-6.350266666666678	-16.0893288888889	-9.068231111111109
Cpd0985	1	5.327417777777773	-1.75147111111111	4.147706666666666	-0.26803111111111244	4.208462222222222	0.6208355555555554	3.4320044444444466	-25.49744	-20.348933333333505	-23.742679999999837	-20.23049333333339	-23.92568000000004	-21.24859999999994	-24.11630222222217	-1.4446933333333405	-3.2861288888888613	-2.537653333333296	-3.5466399999999894	-3.945591111111096	-3.546039999999969	-3.9871866666666698	-10.615422222221923	-2.881373333333613	7.331955555555737	11.778559999999516	18.618226666666036	23.44693333333248	31.40469333333385	-148.38825777777882	-185.0165288888889	-427.17630222222175	-223.05527555555562	-432.6603555555548	-186.56323555555568	-420.4783911111116	-0.1538133333333338	-0.3101022222222222	0.26245777777777785	0.04825777777777776	0.21813333333333285	0.005320000000000061	0.19642222222222228	-23.014613333333305	-11.960906666666686	-18.586635555555503	-10.784266666666674	-19.488328888888898	-12.917231111111116
Cpd0989	1	-4.218582222222226	-0.15547111111111045	-2.741293333333333	-0.13503111111111246	-1.4385377777777777	0.0698355555555552	-0.8069955555555532	17.420560000000027	23.341066666666478	18.91332000000014	22.644506666666647	19.65131999999997	22.345400000000073	20.128697777777802	-1.0416933333333418	0.2828711111111417	-0.9846533333332914	0.17436000000001073	-0.9575911111110996	-0.008039999999972736	-0.8371866666666712	290.8345777777781	263.69362666666643	265.7879555555556	237.55455999999958	244.32622666666612	226.30093333333232	234.4696933333337	-410.38825777777885	-142.65152888888886	-162.21130222222178	-173.3562755555556	-135.9303555555548	-178.57823555555572	-132.82139111111167	0.2301866666666662	0.0978977777777778	-0.1095422222222222	0.0012577777777777743	-0.1458666666666671	-0.047679999999999945	-0.1585777777777777	-18.95661333333331	-5.9409066666666925	-15.693635555555494	-7.697266666666671	-14.310328888888906	-8.521231111111106
Cpd0993	1	-4.992582222222227	0.39152888888889015	-3.4902933333333337	-0.5910311111111124	-2.7785377777777778	-1.4031644444444449	-2.6809955555555534	-53.63544	-52.06093333333351	-51.60967999999985	-51.02449333333339	-51.88068000000004	-50.424599999999934	-52.036302222222176	8.566306666666662	-4.092128888888858	6.515346666666706	-4.001639999999991	4.244408888888902	-2.9800399999999705	2.4568133333333333	-162.41242222222186	-131.87137333333362	-160.74904444444428	-137.5414400000005	-151.95477333333397	-141.43506666666747	-147.86330666666632	-117.966257777779	118.32847111111117	-109.94430222222172	23.6097244444444	-84.22035555555476	33.53776444444429	-67.84939111111157	-0.4438133333333337	0.2638977777777777	-0.31654222222222217	0.12325777777777774	-0.1298666666666671	0.02332000000000005	-0.0935777777777777	-5.634613333333312	-5.297906666666691	-0.8826355555555025	-0.13226666666667342	-2.0893288888889003	2.270768888888888
Cpd0997	1	8.630417777777772	-1.50947111111111	3.2397066666666667	-0.2350311111111125	0.02146222222222249	0.7858355555555554	-0.012995555555552762	38.398559999999996	42.98406666666651	34.236320000000184	38.2485066666666	34.174319999999966	36.914400000000064	34.52769777777783	37.935306666666655	8.061871111111145	14.143346666666712	10.356360000000006	9.472408888888904	9.546960000000027	8.56481333333333	493.49057777777807	518.2206266666661	552.9539555555558	559.8095599999995	572.329226666666	564.2759333333323	572.7086933333337	-700.804257777779	-185.0165288888889	-602.2653022222217	-199.47727555555562	-599.7883555555547	-204.6772355555557	-569.3193911111116	-0.8978133333333338	0.7998977777777778	-0.4025422222222221	0.2602577777777778	-0.1648666666666671	0.10432000000000004	-0.0965777777777777	-6.740613333333307	3.398093333333314	-15.310635555555502	-6.350266666666678	-16.0893288888889	-9.068231111111109
Cpd1001	1	8.630417777777772	-1.50947111111111	3.2397066666666667	-0.2350311111111125	0.02146222222222249	0.7858355555555554	-0.012995555555552762	38.398559999999996	42.98406666666651	34.236320000000184	38.2485066666666	34.174319999999966	36.914400000000064	34.52769777777783	37.935306666666655	8.061871111111145	14.143346666666712	10.356360000000006	9.472408888888904	9.546960000000027	8.56481333333333	493.49057777777807	518.2206266666661	552.9539555555558	559.8095599999995	572.329226666666	564.2759333333323	572.7086933333337	-700.804257777779	-185.0165288888889	-602.2653022222217	-199.47727555555562	-599.7883555555547	-204.6772355555557	-569.3193911111116	-0.8978133333333338	0.7998977777777778	-0.4025422222222221	0.2602577777777778	-0.1648666666666671	0.10432000000000004	-0.0965777777777777	-6.740613333333307	3.398093333333314	-15.310635555555502	-6.350266666666678	-16.0893288888889	-9.068231111111109
Cpd1005	1	-0.2265822222222269	3.33252888888889	-0.573293333333333	0.34996888888888744	-1.7305377777777775	-0.8111644444444448	-1.8519955555555527	0.06955999999999563	4.0160666666664895	2.42332000000016	3.7525066666666187	3.1273199999999406	4.017400000000066	3.4926977777778347	1.2753066666666584	0.2908711111111373	0.5593466666667091	0.5073600000000056	1.1874088888888998	0.9749600000000278	1.2798133333333297	387.5885777777783	363.8296266666662	372.3879555555558	377.09655999999967	381.3872266666663	379.91393333333235	379.76469333333375	1574.9767422222214	-185.0165288888889	710.2516977777782	30.421724444444408	553.6706444444451	175.38176444444431	492.4516088888884	-0.4338133333333337	0.3378977777777777	-0.11654222222222214	0.03425777777777775	-0.10686666666666712	-0.02667999999999994	-0.11457777777777772	-17.10861333333331	-9.589906666666694	-11.170635555555501	-10.190266666666671	-9.895328888888898	-9.475231111111107
Cpd1009	1	-5.878582222222227	-2.10147111111111	-3.197293333333333	-1.8010311111111124	-2.454537777777777	-1.646164444444445	-2.2859955555555533	-1.2174400000000103	-7.475933333333501	-1.686679999999825	-8.387493333333367	-4.2946800000000565	-8.345599999999934	-6.876302222222165	-10.921693333333335	-6.472128888888857	-7.582653333333295	-7.207639999999994	-7.3585911111110995	-7.310039999999972	-7.54818666666667	-154.61342222222186	-179.37937333333366	-158.81304444444424	-168.60344000000043	-161.3017733333338	-166.85906666666756	-161.98130666666623	-347.28725777777885	-185.0165288888889	-312.79030222222167	-225.6512755555556	-280.84235555555483	-226.2742355555557	-266.1623911111116	-0.7488133333333338	0.36389777777777776	-0.41954222222222215	0.16225777777777772	-0.3008666666666671	0.015320000000000068	-0.2495777777777777	7.922386666666696	-3.5679066666666936	8.135364444444496	-5.9622666666666735	2.7466711111111053	-5.5852311111111135
Cpd1013	1	-4.992582222222227	0.39152888888889015	-3.4902933333333337	-0.5910311111111124	-2.7785377777777778	-1.4031644444444449	-2.6809955555555534	-53.63544	-52.06093333333351	-51.60967999999985	-51.02449333333339	-51.88068000000004	-50.424599999999934	-52.036302222222176	8.566306666666662	-4.092128888888858	6.515346666666706	-4.001639999999991	4.244408888888902	-2.9800399999999705	2.4568133333333333	-162.41242222222186	-131.87137333333362	-160.74904444444428	-137.5414400000005	-151.95477333333397	-141.43506666666747	-147.86330666666632	-117.966257777779	118.32847111111117	-109.94430222222172	23.6097244444444	-84.22035555555476	33.53776444444429	-67.84939111111157	-0.4438133333333337	0.2638977777777777	-0.31654222222222217	0.12325777777777774	-0.1298666666666671	0.02332000000000005	-0.0935777777777777	-5.634613333333312	-5.297906666666691	-0.8826355555555025	-0.13226666666667342	-2.0893288888889003	2.270768888888888
Cpd1017	1	8.830417777777773	9.29852888888889	5.901706666666667	7.716968888888888	5.426462222222222	6.3058355555555545	4.708004444444448	8.862560000000002	12.450066666666489	10.012320000000159	11.25250666666662	10.953319999999962	11.26640000000006	11.674697777777824	-3.3836933333333405	-0.4231288888888578	-0.7706533333332928	-1.31163999999999	-0.4625911111110987	-1.6170399999999745	-0.6761866666666698	41.45157777777808	34.146626666666414	49.06895555555582	61.99655999999959	63.78022666666607	80.27493333333246	73.69369333333384	119.81274222222099	-73.97952888888885	-246.0083022222217	-185.3062755555556	-230.37535555555485	-211.65723555555573	-205.8693911111116	-0.8688133333333338	0.09889777777777777	-0.18954222222222214	0.1842577777777778	-0.02586666666666709	0.14832000000000006	0.00242222222222227	-21.16661333333331	-11.745906666666686	-19.363635555555497	-15.270266666666675	-17.356328888888896	-15.767231111111114
Cpd1021	-1	2.914417777777775	1.0155288888888898	0.5207066666666664	-0.3890311111111125	-1.022537777777778	-0.4101644444444448	-1.1009955555555528	102.55956	96.17306666666651	101.77732000000016	96.9055066666666	101.70431999999997	97.88740000000007	102.0006977777778	16.642306666666652	24.64587111111114	19.250346666666704	22.78736000000001	19.833408888888897	22.024960000000018	19.955813333333328	1168.0695777777782	1200.8396266666662	1160.984955555556	1223.4725599999995	1189.400226666666	1232.5789333333325	1204.9256933333338	1242.1437422222211	755.8744711111113	1024.3706977777783	721.8817244444444	942.172644444445	769.1477644444443	893.7786088888886	0.11618666666666633	0.09689777777777776	-0.08554222222222213	0.09725777777777776	0.0041333333333329345	0.15232000000000007	0.08242222222222234	72.37638666666669	47.7580933333333	68.6903644444445	52.03273333333332	67.82867111111109	55.81176888888889
Cpd1025	-1	2.039417777777775	2.45552888888889	2.8367066666666663	1.1519688888888877	2.4214622222222233	0.04783555555555541	0.6730044444444467	-38.36243999999999	-34.1639333333335	-35.83067999999983	-33.237493333333376	-34.14668000000005	-31.96159999999993	-32.991302222222174	-9.681693333333339	-8.583128888888858	-9.318653333333296	-8.39663999999999	-9.168591111111096	-8.277039999999971	-8.82418666666667	-368.08442222222186	-373.44737333333376	-365.6810444444443	-362.6394400000004	-356.60277333333397	-351.18806666666745	-345.88530666666617	-545.0632577777789	-18.864528888888856	-430.00030222222176	77.22172444444442	-352.24235555555475	91.4487644444443	-295.37539111111164	0.5491866666666664	0.06389777777777779	0.6664577777777778	0.2452577777777778	0.8591333333333327	0.6043200000000001	0.9104222222222222	-9.714613333333313	-2.536906666666688	-3.639635555555501	1.740733333333324	0.6776711111111027	5.983768888888888
Cpd1029	-1	-1.417582222222226	0.33052888888888976	-1.2402933333333337	0.4569688888888877	-0.34953777777777795	0.5248355555555553	-0.19899555555555315	53.66556000000003	53.57606666666649	52.472320000000174	54.05250666666663	52.205319999999936	53.786400000000064	51.97469777777784	11.634306666666653	7.03687111111114	7.61334666666671	7.602360000000008	6.8764088888889	7.534960000000026	6.8658133333333256	507.5815777777782	507.9226266666665	509.9239555555558	504.1325599999992	510.994226666666	508.07693333333236	515.4876933333337	-720.7732577777789	-142.65152888888886	-486.27830222222167	-145.19027555555564	-426.3283555555548	-147.97623555555572	-399.1123911111116	0.9481866666666662	0.16289777777777775	0.18345777777777775	0.18325777777777771	0.0021333333333328768	0.09732000000000006	-0.06557777777777772	17.288386666666696	13.512093333333313	11.426364444444495	14.617733333333328	10.254671111111094	14.116768888888894
Cpd1033	-1	-0.718582222222226	-0.03247111111111023	-0.5742933333333333	-0.7040311111111124	-0.09153777777777794	-1.1031644444444448	-0.2859955555555529	14.650560000000011	12.603066666666482	15.148320000000155	12.724506666666601	16.162319999999937	13.189400000000065	16.938697777777804	5.63430666666666	0.7688711111111424	1.8593466666667064	1.2653600000000085	1.4104088888889024	1.3749600000000302	1.4678133333333283	168.1155777777781	172.45462666666614	161.0549555555557	167.49955999999952	162.02322666666623	170.9019333333324	166.52569333333372	-293.0902577777788	-185.0165288888889	-182.8013022222217	-231.67927555555562	-129.52735555555478	-220.7332355555557	-117.39039111111164	1.1221866666666664	-0.12010222222222222	0.4274577777777779	-0.12074222222222225	0.3851333333333329	-0.10567999999999994	0.4044222222222224	17.288386666666696	7.826093333333311	18.1413644444445	7.985733333333329	19.885671111111108	9.187768888888892
Cpd1037	-1	-4.274582222222227	0.7735288888888898	-2.196293333333333	0.22096888888888788	-1.4775377777777783	-0.279164444444445	-1.200995555555553	16.779560000000004	16.273066666666494	19.016320000000178	15.957506666666632	19.278319999999926	15.901400000000052	18.673697777777818	-8.376693333333339	-2.9171288888888576	-4.601653333333292	-3.5676399999999937	-3.918591111111098	-3.6840399999999716	-3.784186666666674	-111.91342222222193	-137.0603733333337	-125.54804444444427	-133.95444000000043	-130.46177333333392	-132.2750666666675	-129.79930666666633	-290.3642577777789	-185.0165288888889	-34.64230222222181	-224.40627555555562	-48.48135555555485	-229.1212355555557	-106.6203911111115	-0.4678133333333338	-0.18610222222222225	-0.2655422222222222	-0.019742222222222244	-0.07986666666666709	0.04932000000000005	0.015422222222222282	-0.0906133333333088	-3.614906666666691	5.197364444444496	-4.577266666666674	5.381671111111103	-4.658231111111106
Cpd1041	-1	0.8054177777777731	-1.6254711111111102	-1.0182933333333333	-0.9390311111111124	-1.420537777777778	-0.6681644444444449	-1.3839955555555528	142.19556	118.5410666666665	135.10932000000014	118.51750666666665	129.05631999999997	119.13840000000008	124.64769777777781	17.115306666666662	20.609871111111147	18.651346666666708	19.134360000000004	18.434408888888907	18.977960000000024	18.545813333333324	770.6095777777783	789.6976266666662	782.4929555555557	834.8345599999997	823.0972266666663	863.6179333333322	858.7756933333341	238.23674222222095	356.92947111111124	254.13169777777838	319.68672444444445	226.2926444444452	302.58376444444434	214.80260888888847	0.01918666666666613	0.12989777777777778	-0.18054222222222216	0.13625777777777776	-0.022866666666667142	0.09532000000000006	0.045422222222222315	118.6693866666667	64.58709333333331	102.74036444444452	67.77473333333333	91.21067111111108	71.03976888888889
Cpd1045	-1	3.182417777777774	-1.3224711111111105	1.7247066666666662	-1.7450311111111123	-0.8215377777777775	-1.424164444444445	-1.511995555555553	-37.67844	-33.37093333333351	-35.597679999999826	-32.07749333333338	-34.034680000000066	-32.150599999999926	-33.36430222222218	-10.663693333333342	-6.920128888888861	-8.931653333333289	-7.668639999999992	-8.604591111111098	-7.751039999999971	-8.27218666666667	-431.9014222222218	-441.71437333333364	-432.0640444444443	-442.7254400000004	-433.1067733333339	-443.6140666666676	-435.53330666666636	283.0797422222213	-89.94752888888887	302.85869777777833	120.44072444444441	221.1856444444452	227.4987644444443	192.2046088888884	-0.4508133333333338	1.7548977777777777	-0.20454222222222213	0.6212577777777777	-0.15286666666666712	0.24032000000000006	-0.1165777777777777	-2.6826133333333004	8.347093333333305	2.5193644444445056	9.310733333333324	5.733671111111107	8.74576888888889
Cpd1049	-1	-5.024582222222227	-0.7154711111111105	-3.6482933333333336	-1.0660311111111125	-2.6285377777777783	-0.9301644444444448	-2.002995555555553	-53.509440000000005	-51.0149333333335	-52.899679999999826	-50.23749333333339	-52.42968000000007	-50.54159999999993	-52.29730222222218	-4.634693333333342	-8.86412888888886	-8.415653333333292	-7.44563999999999	-8.656591111111101	-7.825039999999969	-8.64118666666667	-348.39342222222183	-353.18437333333367	-346.9350444444442	-361.92844000000053	-353.2547733333339	-362.7410666666676	-355.0253066666662	-896.8552577777789	-185.0165288888889	-599.7173022222216	-235.9022755555556	-519.5153555555548	-258.43923555555574	-489.3313911111116	0.5981866666666661	-0.2351022222222222	-0.16854222222222215	0.06725777777777775	-0.20586666666666711	-0.003679999999999933	-0.2215777777777777	-24.8626133333333	-20.188906666666693	-24.7096355555555	-18.433266666666672	-23.842328888888897	-19.277231111111114
Cpd1053	-1	-0.6375822222222265	3.3345288888888898	-0.4982933333333328	1.2959688888888876	-0.9945377777777776	-0.3831644444444451	-1.6519955555555532	-51.36744	-46.7529333333335	-48.96867999999985	-45.736493333333385	-47.53368000000007	-44.981599999999936	-46.798302222222176	-11.681693333333339	-10.528128888888858	-11.336653333333292	-10.327639999999992	-11.2065911111111	-10.25003999999997	-10.924186666666673	-470.63742222222186	-489.3473733333337	-465.4220444444443	-474.5444400000005	-458.2357733333339	-465.79506666666765	-456.32930666666635	-545.0632577777789	-18.864528888888856	-401.44930222222183	83.59672444444442	-335.71735555555483	101.42276444444427	-285.88939111111165	0.5491866666666664	0.4118977777777778	0.4834577777777778	0.5432577777777778	0.6761333333333329	0.6963200000000002	0.6844222222222224	-9.714613333333313	-1.2449066666666937	-3.909635555555504	3.3407333333333256	-0.4303288888889014	5.973768888888892
Cpd1057	-1	-2.1345822222222264	-0.0014711111111100905	-2.3902933333333336	-0.5300311111111125	-1.3455377777777782	-0.3371644444444448	-0.917995555555553	4.142560000000003	6.167066666666501	3.3403200000001623	6.15150666666662	3.63731999999996	5.8954000000000795	3.9856977777778297	10.21330666666666	2.300871111111139	5.329346666666705	3.3393600000000094	4.4354088888889045	3.5109600000000287	4.31781333333333	381.6875777777782	406.6876266666664	374.8389555555558	365.1755599999997	364.4522266666663	352.3559333333326	355.160693333334	414.04774222222113	-152.53552888888888	180.27569777777822	-108.04827555555559	167.08864444444518	-73.91823555555574	154.47960888888838	1.137186666666666	0.17489777777777776	-0.01754222222222218	-0.2577422222222222	-0.1978666666666671	-0.29467999999999994	-0.2355777777777777	-6.3786133333333055	-3.2489066666666915	-10.137635555555503	-3.6582666666666697	-9.7693288888889	-4.4832311111111105
Cpd1061	-1	-0.41758222222222585	0.17852888888889007	-1.7682933333333333	-0.16903111111111224	-1.4385377777777777	-0.4271644444444447	-1.2109955555555527	90.12656	70.73106666666649	83.20032000000019	71.74750666666662	79.11931999999996	72.73140000000006	76.93969777777784	10.344306666666654	7.671871111111145	9.001346666666711	7.8573600000000035	8.371408888888904	7.906960000000026	8.11681333333333	272.3645777777781	289.14862666666613	285.4839555555558	290.0625599999994	290.8752266666661	297.48893333333234	299.77769333333373	-416.5382577777789	-158.31852888888886	-332.5613022222217	-139.7572755555556	-337.5143555555548	-152.58223555555568	-329.1743911111116	0.13518666666666626	-0.004102222222222229	-0.2875422222222221	-0.041742222222222236	-0.3838666666666671	-0.07467999999999994	-0.3875777777777777	73.25638666666669	32.1140933333333	57.1573644444445	34.54673333333333	49.449671111111094	37.55176888888889
Cpd1065	-1	2.753417777777773	1.5495288888888896	3.301706666666666	0.2509688888888877	2.9004622222222216	-0.604164444444445	1.4750044444444472	-38.36243999999999	-34.059933333333504	-35.899679999999826	-33.168493333333394	-34.34868000000006	-32.09859999999995	-33.28430222222218	-9.681693333333339	-8.570128888888862	-9.327653333333297	-8.38763999999999	-9.1955911111111	-8.29403999999997	-8.878186666666672	-355.6114222222219	-353.81837333333357	-352.96404444444426	-344.1864400000005	-346.28077333333397	-337.10806666666764	-339.26330666666627	-545.0632577777789	-18.864528888888856	-426.43130222222175	77.59672444444442	-353.2263555555548	91.05776444444427	-297.48039111111166	0.5491866666666664	0.1478977777777778	0.6274577777777779	0.3112577777777777	0.8221333333333329	0.6033200000000001	0.8734222222222223	-9.714613333333313	-2.2139066666666882	-3.8346355555555007	1.9577333333333233	0.04567111111110478	5.5567688888888895
Cpd1069	-1	4.4104177777777736	1.1865288888888899	1.6997066666666667	-1.3020311111111122	0.17346222222222266	-1.8351644444444448	-0.5659955555555527	-39.09944	-32.981933333333515	-36.23567999999982	-32.38449333333338	-34.99868000000005	-32.26459999999993	-34.31930222222218	-10.852693333333342	-8.071128888888857	-8.997653333333293	-7.578639999999992	-8.316591111111098	-7.243039999999972	-7.916186666666674	-184.13942222222178	-171.55637333333368	-190.11904444444428	-183.15944000000042	-180.32077333333396	-179.02306666666755	-173.0213066666663	243.44374222222112	-74.24852888888887	197.81069777777827	-42.9122755555556	218.08764444444512	-3.2552355555557138	229.01960888888848	-0.4338133333333337	1.0398977777777778	-0.2225422222222221	0.2462577777777777	-0.1888666666666671	0.10232000000000006	-0.16857777777777772	-17.10861333333331	-2.45990666666669	-9.616635555555495	-1.942266666666676	-6.425328888888898	-1.3692311111111124
Cpd1073	-1	4.395417777777773	1.5895288888888897	4.001706666666667	0.6109688888888879	3.0644622222222218	-0.16816444444444478	1.7050044444444468	18.414559999999994	17.372066666666512	18.443320000000146	19.596506666666613	18.755319999999926	20.539400000000054	18.84569777777781	6.274306666666662	1.5378711111111407	2.3613466666667087	2.4273600000000077	1.9054088888889036	2.766960000000026	2.0638133333333286	238.49657777777816	267.8166266666665	251.03395555555574	272.37955999999957	272.09222666666597	286.77893333333236	291.4486933333337	-707.923257777779	-158.31852888888886	-462.25030222222176	-172.7652755555556	-420.6503555555548	-179.57523555555568	-412.3623911111116	0.6411866666666662	-0.32910222222222224	-0.12954222222222214	-0.3957422222222222	-0.1388666666666671	-0.41568	-0.14457777777777772	8.046386666666692	2.7250933333333123	6.197364444444497	8.781733333333326	6.7966711111111096	11.189768888888883
Cpd1077	-1	-1.633582222222227	1.90952888888889	-0.26229333333333305	2.468968888888888	0.9574622222222224	2.499835555555556	1.3080044444444463	-5.997439999999982	-2.0179333333335023	-5.950679999999836	-2.446493333333393	-5.439680000000067	-2.773599999999931	-5.009302222222175	-4.627693333333344	-3.593128888888856	-4.779653333333293	-3.667639999999992	-4.803591111111097	-3.8810399999999694	-4.695186666666672	27.129577777778078	25.357626666666192	24.120955555555724	6.6505599999995875	15.861226666666198	5.424933333332547	14.718693333333704	-567.0992577777788	-142.65152888888886	-484.37130222222174	-159.3932755555556	-435.5013555555548	-160.35723555555572	-407.7803911111116	0.3391866666666664	0.17289777777777776	0.04745777777777788	0.19725777777777773	0.038133333333332915	0.18732000000000004	0.05242222222222232	-16.36461333333331	-7.240906666666689	-16.7616355555555	-8.502266666666669	-15.870328888888901	-9.47423111111111
Cpd1081	-1	-5.679582222222227	-3.0004711111111098	-3.9882933333333335	-2.423031111111112	-3.5145377777777784	-2.030164444444445	-2.9299955555555535	-45.58644	-44.94593333333352	-47.41267999999982	-46.57549333333339	-47.62768000000007	-46.66059999999993	-47.64730222222217	-3.4456933333333377	-7.951128888888861	-7.622653333333293	-7.626639999999992	-8.195591111111096	-7.47403999999997	-8.021186666666674	-318.4324222222218	-317.9173733333337	-300.6320444444443	-307.9814400000005	-304.3767733333338	-313.57406666666765	-310.3423066666664	-547.1302577777789	-185.0165288888889	-343.18930222222167	-237.8132755555556	-386.85435555555483	-232.5772355555557	-430.7283911111116	0.3611866666666662	-0.07610222222222222	-0.3355422222222222	-0.13674222222222224	-0.4738666666666671	-0.24367999999999995	-0.4315777777777777	-10.436613333333305	-10.651906666666688	-15.804635555555501	-14.043266666666673	-16.7633288888889	-14.10523111111111
Cpd1085	-1	0.3474177777777729	0.98452888888889	0.05470666666666624	-0.4960311111111122	-0.4665377777777775	-1.2331644444444452	-0.933995555555553	-29.12044	-25.37093333333351	-26.777679999999837	-23.490493333333394	-25.738680000000056	-22.674599999999927	-25.20230222222217	-8.32169333333334	-7.2791288888888594	-7.9826533333332925	-6.966639999999992	-7.923591111111097	-6.9260399999999676	-7.731186666666669	-301.62842222222196	-305.31637333333373	-307.34604444444426	-316.6794400000004	-309.6487733333338	-320.58406666666764	-312.0473066666664	20.900742222221197	-18.864528888888856	-1.9583022222217323	135.79072444444444	23.696644444445273	168.64876444444428	60.63160888888842	0.5671866666666662	0.13589777777777778	0.4844577777777778	0.1742577777777778	0.5381333333333329	0.2783200000000001	0.5114222222222222	-0.4736133333333044	4.569093333333307	4.848364444444499	11.943733333333327	7.048671111111106	14.785768888888885
Cpd1089	-1	-1.417582222222226	0.33052888888888976	-1.2402933333333337	0.4569688888888877	-0.34953777777777795	0.5248355555555553	-0.19899555555555315	53.66556000000003	53.57606666666649	52.472320000000174	54.05250666666663	52.205319999999936	53.786400000000064	51.97469777777784	11.634306666666653	7.03687111111114	7.61334666666671	7.602360000000008	6.8764088888889	7.534960000000026	6.8658133333333256	507.5815777777782	507.9226266666665	509.9239555555558	504.1325599999992	510.994226666666	508.07693333333236	515.4876933333337	-720.7732577777789	-142.65152888888886	-486.27830222222167	-145.19027555555564	-426.3283555555548	-147.97623555555572	-399.1123911111116	0.9481866666666662	0.16289777777777775	0.18345777777777775	0.18325777777777771	0.0021333333333328768	0.09732000000000006	-0.06557777777777772	17.288386666666696	13.512093333333313	11.426364444444495	14.617733333333328	10.254671111111094	14.116768888888894
Cpd1093	-1	4.4104177777777736	1.1865288888888899	1.6997066666666667	-1.3020311111111122	0.17346222222222266	-1.8351644444444448	-0.5659955555555527	-39.09944	-32.981933333333515	-36.23567999999982	-32.38449333333338	-34.99868000000005	-32.26459999999993	-34.31930222222218	-10.852693333333342	-8.071128888888857	-8.997653333333293	-7.578639999999992	-8.316591111111098	-7.243039999999972	-7.916186666666674	-184.13942222222178	-171.55637333333368	-190.11904444444428	-183.15944000000042	-180.32077333333396	-179.02306666666755	-173.0213066666663	243.44374222222112	-74.24852888888887	197.81069777777827	-42.9122755555556	218.08764444444512	-3.2552355555557138	229.01960888888848	-0.4338133333333337	1.0398977777777778	-0.2225422222222221	0.2462577777777777	-0.1888666666666671	0.10232000000000006	-0.16857777777777772	-17.10861333333331	-2.45990666666669	-9.616635555555495	-1.942266666666676	-6.425328888888898	-1.3692311111111124
Cpd1097	-1	-4.077582222222226	-2.75247111111111	-2.293293333333333	-2.0960311111111123	-2.0135377777777776	-1.6191644444444449	-1.8339955555555532	134.27856000000003	110.21806666666649	132.10932000000014	109.17550666666662	126.21431999999993	109.66240000000008	120.30769777777785	15.802306666666661	19.329871111111146	18.17534666666671	17.939360000000004	17.813408888888898	17.75296000000003	17.28981333333333	534.4035777777783	539.5366266666663	526.5249555555557	566.7185599999996	556.9992266666661	592.0379333333324	583.3546933333339	780.1277422222211	374.4164711111112	717.7476977777783	336.6187244444444	618.7716444444453	376.05876444444425	537.6076088888884	-0.12081333333333374	-0.06910222222222223	-0.18554222222222214	-0.01574222222222224	-0.1568666666666671	-0.04867999999999993	-0.1515777777777777	117.25438666666668	59.69909333333331	114.23536444444453	59.13673333333332	102.77667111111109	63.37376888888888
Cpd1101	-1	3.3914177777777748	0.4865288888888904	2.7947066666666665	-0.20503111111111227	1.2854622222222218	-0.6971644444444447	-0.3479955555555527	78.97055999999999	61.26306666666648	73.87832000000014	59.9335066666666	65.86931999999996	60.14140000000007	61.545697777777825	7.712306666666657	7.055871111111138	8.257346666666702	6.127360000000008	6.936408888888903	6.1369600000000295	6.202813333333326	420.5855777777781	427.1126266666665	450.4749555555557	504.9815599999997	523.9262266666664	553.1209333333326	559.4506933333339	2.6287422222210357	-129.63252888888888	-100.24530222222164	-183.7342755555556	-188.52935555555484	-161.17623555555568	-263.49339111111163	-0.8128133333333337	-0.18210222222222225	-0.42254222222222215	-0.15974222222222226	-0.3338666666666671	-0.17767999999999995	-0.3265777777777777	55.4433866666667	21.708093333333306	46.309364444444505	21.55973333333333	32.146671111111104	22.758768888888888
Cpd1105	-1	-7.0955822222222285	-4.24247111111111	-5.917293333333332	-2.7160311111111124	-4.088537777777779	-2.280164444444445	-3.2499955555555533	-52.30144	-54.12593333333351	-56.772679999999845	-52.517493333333384	-55.963680000000046	-52.87659999999993	-55.39730222222217	17.144306666666658	-2.8771288888888584	1.3773466666667071	2.5293600000000107	1.308408888888902	2.375960000000028	1.5248133333333271	-19.764422222221807	40.46062666666626	29.47695555555572	6.9285599999996075	16.55022666666605	0.9459333333325048	8.020693333333611	-923.7082577777787	-185.0165288888889	-781.9533022222216	-211.6572755555556	-717.4663555555549	-246.3522355555557	-659.8973911111116	2.3311866666666665	-0.6211022222222222	-0.08554222222222213	0.12125777777777776	-0.10686666666666712	0.10132000000000004	-0.06657777777777771	-4.146613333333306	-11.990906666666687	-18.4416355555555	-7.046266666666675	-16.5103288888889	-8.148231111111109
Cpd1109	-1	-3.1805822222222258	-0.1374711111111102	-3.0532933333333334	-1.0350311111111123	-2.789537777777777	-1.6601644444444448	-2.654995555555553	55.630559999999996	47.7550666666665	52.38732000000015	50.67350666666661	52.23031999999995	51.83640000000005	52.459697777777826	17.984306666666654	13.97587111111114	12.989346666666703	13.808360000000011	12.4654088888889	13.742960000000027	12.70181333333333	715.6505777777778	745.1716266666663	717.4469555555555	732.3275599999995	724.648226666666	734.9879333333324	731.6856933333337	67.85074222222124	356.92947111111124	138.67669777777826	428.0477244444445	126.96764444444513	429.4277644444442	126.69760888888844	1.198186666666666	-0.2261022222222222	-0.04954222222222221	-0.20974222222222225	-0.2388666666666671	-0.16067999999999993	-0.2465777777777777	51.61138666666669	28.3820933333333	42.56536444444451	37.92773333333333	42.424671111111095	41.60976888888889
Cpd1113	-1	5.782417777777775	1.01052888888889	4.559706666666667	1.6499688888888877	4.004462222222221	1.8898355555555548	3.4670044444444468	-12.646439999999984	-7.46593333333351	-10.937679999999832	-7.564493333333387	-10.977680000000051	-8.589599999999932	-11.222302222222169	-5.572693333333341	-3.9301288888888593	-4.432653333333295	-4.495639999999991	-5.529591111111095	-4.862039999999971	-5.748186666666669	-70.65742222222184	-77.9643733333337	-54.26604444444422	-50.68744000000038	-35.92977333333385	-37.48106666666763	-28.602306666666326	-945.8862577777787	-185.0165288888889	-655.0333022222218	-237.51927555555562	-586.3123555555547	-252.04423555555567	-560.1953911111116	-0.1538133333333338	-0.3101022222222222	0.25045777777777783	-0.01874222222222223	0.2861333333333329	-0.03667999999999995	0.2644222222222222	-23.014613333333305	-11.960906666666686	-18.7646355555555	-11.385266666666675	-19.205328888888896	-13.35523111111111
Cpd1117	-1	-7.803582222222228	-2.7514711111111096	-5.246293333333334	-2.170031111111112	-3.486537777777777	-1.7121644444444448	-2.6769955555555534	1.3455600000000059	-0.3389333333335003	-2.604679999999832	0.008506666666619367	-2.9006800000000514	-0.11159999999992463	-2.5443022222221714	3.8673066666666567	-1.0581288888888558	-0.6516533333332895	-0.6016399999999891	-1.3635911111110983	-0.6240399999999724	-1.4351866666666702	200.49357777777826	199.2136266666664	206.7029555555556	193.0425599999996	202.68622666666627	190.91693333333248	199.4296933333337	-1081.6162577777789	-129.63252888888888	-813.1223022222217	-201.07827555555562	-711.4953555555549	-235.62923555555568	-649.6793911111116	0.5051866666666663	-0.32810222222222224	-0.3895422222222221	-0.2697422222222222	-0.4428666666666671	-0.26068	-0.4215777777777777	-9.021613333333306	-11.734906666666687	-19.186635555555497	-11.85326666666667	-19.862328888888896	-12.248231111111108
Cpd1121	-1	6.0534177777777725	4.741528888888889	4.312706666666667	4.187968888888888	2.681462222222222	3.291835555555555	1.5510044444444469	-14.414440000000011	-9.198933333333514	-11.910679999999815	-9.631493333333397	-10.287680000000053	-8.972599999999943	-8.87130222222217	-13.20569333333334	-6.944128888888862	-9.409653333333294	-7.604639999999992	-8.534591111111098	-7.612039999999973	-8.113186666666667	-183.28142222222172	-193.5523733333337	-183.1850444444442	-187.32844000000046	-181.79177333333385	-185.07706666666763	-179.3773066666663	-565.929257777779	-185.0165288888889	-308.21230222222175	-243.13827555555562	-224.3503555555548	-272.29123555555566	-169.2963911111117	0.05318666666666616	1.3508977777777778	0.4804577777777778	1.186257777777778	0.6451333333333329	1.04632	0.7684222222222223	-5.274613333333313	6.679093333333307	2.8063644444445046	4.818733333333327	6.675671111111099	5.62376888888889
Cpd1125	-1	-2.723582222222227	-1.5584711111111103	-3.3622933333333336	-0.6920311111111124	-2.1245377777777774	-0.505164444444445	-1.578995555555553	-0.25444000000001665	2.4550666666664824	-1.004679999999837	2.0925066666666226	-0.7846800000000655	1.6414000000000613	-0.6383022222221655	46.34330666666666	6.549871111111138	19.298346666666703	7.247360000000003	13.577408888888908	6.814960000000028	10.27781333333333	320.4095777777782	328.51862666666625	324.06495555555585	321.3035599999996	320.69322666666613	317.16393333333235	318.2226933333336	-891.159257777779	-142.65152888888886	-558.2873022222217	-168.50227555555554	-477.4013555555548	-174.16923555555567	-439.6523911111116	0.9011866666666662	0.11389777777777775	0.055457777777777766	0.08125777777777776	-0.08586666666666709	0.025320000000000082	-0.1215777777777777	-6.3786133333333055	-0.011906666666689604	-8.754635555555504	-0.9392666666666756	-8.146328888888894	-1.7062311111111086
Cpd1129	-1	-5.024582222222227	-0.7154711111111105	-3.6482933333333336	-1.0660311111111125	-2.6285377777777783	-0.9301644444444448	-2.002995555555553	-53.509440000000005	-51.0149333333335	-52.899679999999826	-50.23749333333339	-52.42968000000007	-50.54159999999993	-52.29730222222218	-4.634693333333342	-8.86412888888886	-8.415653333333292	-7.44563999999999	-8.656591111111101	-7.825039999999969	-8.64118666666667	-348.39342222222183	-353.18437333333367	-346.9350444444442	-361.92844000000053	-353.2547733333339	-362.7410666666676	-355.0253066666662	-896.8552577777789	-185.0165288888889	-599.7173022222216	-235.9022755555556	-519.5153555555548	-258.43923555555574	-489.3313911111116	0.5981866666666661	-0.2351022222222222	-0.16854222222222215	0.06725777777777775	-0.20586666666666711	-0.003679999999999933	-0.2215777777777777	-24.8626133333333	-20.188906666666693	-24.7096355555555	-18.433266666666672	-23.842328888888897	-19.277231111111114
Cpd1133	-1	-2.2705822222222256	-0.3134711111111099	-1.2822933333333335	-0.6980311111111126	-1.6315377777777775	-0.6531644444444451	-1.6399955555555532	-10.21544	-17.660933333333503	-11.161679999999821	-18.23349333333339	-14.920680000000033	-18.15859999999995	-17.874302222222184	-12.193693333333346	-8.022128888888858	-8.944653333333294	-8.696639999999991	-8.917591111111097	-8.780039999999971	-9.175186666666672	-445.03442222222185	-454.66037333333367	-450.6360444444442	-454.36544000000055	-449.21377333333396	-453.1590666666676	-446.08030666666633	-886.3582577777788	-185.0165288888889	-550.8383022222217	-236.2472755555556	-473.5053555555548	-258.9502355555557	-447.3053911111116	-0.4388133333333337	1.1818977777777775	-0.1255422222222221	0.7412577777777778	-0.04986666666666712	0.53832	-0.0245777777777777	11.929386666666698	1.3640933333333078	11.981364444444502	-1.4162666666666723	4.655671111111103	-1.5992311111111093
Cpd1137	-1	4.395417777777773	1.5895288888888897	4.001706666666667	0.6109688888888879	3.0644622222222218	-0.16816444444444478	1.7050044444444468	18.414559999999994	17.372066666666512	18.443320000000146	19.596506666666613	18.755319999999926	20.539400000000054	18.84569777777781	6.274306666666662	1.5378711111111407	2.3613466666667087	2.4273600000000077	1.9054088888889036	2.766960000000026	2.0638133333333286	238.49657777777816	267.8166266666665	251.03395555555574	272.37955999999957	272.09222666666597	286.77893333333236	291.4486933333337	-707.923257777779	-158.31852888888886	-462.25030222222176	-172.7652755555556	-420.6503555555548	-179.57523555555568	-412.3623911111116	0.6411866666666662	-0.32910222222222224	-0.12954222222222214	-0.3957422222222222	-0.1388666666666671	-0.41568	-0.14457777777777772	8.046386666666692	2.7250933333333123	6.197364444444497	8.781733333333326	6.7966711111111096	11.189768888888883
Cpd1141	-1	2.039417777777775	2.45552888888889	2.8367066666666663	1.1519688888888877	2.4214622222222233	0.04783555555555541	0.6730044444444467	-38.36243999999999	-34.1639333333335	-35.83067999999983	-33.237493333333376	-34.14668000000005	-31.96159999999993	-32.991302222222174	-9.681693333333339	-8.583128888888858	-9.318653333333296	-8.39663999999999	-9.168591111111096	-8.277039999999971	-8.82418666666667	-368.08442222222186	-373.44737333333376	-365.6810444444443	-362.6394400000004	-356.60277333333397	-351.18806666666745	-345.88530666666617	-545.0632577777789	-18.864528888888856	-430.00030222222176	77.22172444444442	-352.24235555555475	91.4487644444443	-295.37539111111164	0.5491866666666664	0.06389777777777779	0.6664577777777778	0.2452577777777778	0.8591333333333327	0.6043200000000001	0.9104222222222222	-9.714613333333313	-2.536906666666688	-3.639635555555501	1.740733333333324	0.6776711111111027	5.983768888888888
Cpd1145	-1	-7.0955822222222285	-4.24247111111111	-5.917293333333332	-2.7160311111111124	-4.088537777777779	-2.280164444444445	-3.2499955555555533	-52.30144	-54.12593333333351	-56.772679999999845	-52.517493333333384	-55.963680000000046	-52.87659999999993	-55.39730222222217	17.144306666666658	-2.8771288888888584	1.3773466666667071	2.5293600000000107	1.308408888888902	2.375960000000028	1.5248133333333271	-19.764422222221807	40.46062666666626	29.47695555555572	6.9285599999996075	16.55022666666605	0.9459333333325048	8.020693333333611	-923.7082577777787	-185.0165288888889	-781.9533022222216	-211.6572755555556	-717.4663555555549	-246.3522355555557	-659.8973911111116	2.3311866666666665	-0.6211022222222222	-0.08554222222222213	0.12125777777777776	-0.10686666666666712	0.10132000000000004	-0.06657777777777771	-4.146613333333306	-11.990906666666687	-18.4416355555555	-7.046266666666675	-16.5103288888889	-8.148231111111109
Cpd1149	-1	-7.803582222222228	-2.7514711111111096	-5.246293333333334	-2.170031111111112	-3.486537777777777	-1.7121644444444448	-2.6769955555555534	1.3455600000000059	-0.3389333333335003	-2.604679999999832	0.008506666666619367	-2.9006800000000514	-0.11159999999992463	-2.5443022222221714	3.8673066666666567	-1.0581288888888558	-0.6516533333332895	-0.6016399999999891	-1.3635911111110983	-0.6240399999999724	-1.4351866666666702	200.49357777777826	199.2136266666664	206.7029555555556	193.0425599999996	202.68622666666627	190.91693333333248	199.4296933333337	-1081.6162577777789	-129.63252888888888	-813.1223022222217	-201.07827555555562	-711.4953555555549	-235.62923555555568	-649.6793911111116	0.5051866666666663	-0.32810222222222224	-0.3895422222222221	-0.2697422222222222	-0.4428666666666671	-0.26068	-0.4215777777777777	-9.021613333333306	-11.734906666666687	-19.186635555555497	-11.85326666666667	-19.862328888888896	-12.248231111111108
Cpd1153	-1	0.3474177777777729	0.98452888888889	0.05470666666666624	-0.4960311111111122	-0.4665377777777775	-1.2331644444444452	-0.933995555555553	-29.12044	-25.37093333333351	-26.777679999999837	-23.490493333333394	-25.738680000000056	-22.674599999999927	-25.20230222222217	-8.32169333333334	-7.2791288888888594	-7.9826533333332925	-6.966639999999992	-7.923591111111097	-6.9260399999999676	-7.731186666666669	-301.62842222222196	-305.31637333333373	-307.34604444444426	-316.6794400000004	-309.6487733333338	-320.58406666666764	-312.0473066666664	20.900742222221197	-18.864528888888856	-1.9583022222217323	135.79072444444444	23.696644444445273	168.64876444444428	60.63160888888842	0.5671866666666662	0.13589777777777778	0.4844577777777778	0.1742577777777778	0.5381333333333329	0.2783200000000001	0.5114222222222222	-0.4736133333333044	4.569093333333307	4.848364444444499	11.943733333333327	7.048671111111106	14.785768888888885
Cpd1157	-1	-1.5115822222222253	-2.46947111111111	-3.275293333333334	-1.9510311111111125	-2.0275377777777783	-1.529164444444445	-1.5299955555555529	49.22456	37.13906666666651	48.42032000000018	36.89950666666664	46.74931999999996	37.088400000000064	45.304697777777854	17.126306666666665	13.668871111111136	12.747346666666706	13.58036000000001	11.703408888888898	13.207960000000027	11.34181333333333	494.96757777777816	529.9096266666663	501.54795555555563	529.9765599999996	504.126226666666	534.3099333333325	508.78769333333366	-70.09625777777886	290.34647111111116	32.7176977777782	232.30872444444438	65.84564444444516	189.5217644444444	69.43360888888833	1.161186666666666	-0.34410222222222225	0.12645777777777786	-0.17974222222222225	-0.011866666666667079	-0.14267999999999995	-0.054577777777777725	58.210386666666686	27.195093333333308	57.38736444444449	28.042733333333324	55.054671111111105	29.58276888888889
Cpd1161	-1	0.3474177777777729	0.98452888888889	0.05470666666666624	-0.4960311111111122	-0.4665377777777775	-1.2331644444444452	-0.933995555555553	-29.12044	-25.37093333333351	-26.777679999999837	-23.490493333333394	-25.738680000000056	-22.674599999999927	-25.20230222222217	-8.32169333333334	-7.2791288888888594	-7.9826533333332925	-6.966639999999992	-7.923591111111097	-6.9260399999999676	-7.731186666666669	-301.62842222222196	-305.31637333333373	-307.34604444444426	-316.6794400000004	-309.6487733333338	-320.58406666666764	-312.0473066666664	20.900742222221197	-18.864528888888856	-1.9583022222217323	135.79072444444444	23.696644444445273	168.64876444444428	60.63160888888842	0.5671866666666662	0.13589777777777778	0.4844577777777778	0.1742577777777778	0.5381333333333329	0.2783200000000001	0.5114222222222222	-0.4736133333333044	4.569093333333307	4.848364444444499	11.943733333333327	7.048671111111106	14.785768888888885
Cpd1165	-1	2.753417777777773	1.5495288888888896	3.301706666666666	0.2509688888888877	2.9004622222222216	-0.604164444444445	1.4750044444444472	-38.36243999999999	-34.059933333333504	-35.899679999999826	-33.168493333333394	-34.34868000000006	-32.09859999999995	-33.28430222222218	-9.681693333333339	-8.570128888888862	-9.327653333333297	-8.38763999999999	-9.1955911111111	-8.29403999999997	-8.878186666666672	-355.6114222222219	-353.81837333333357	-352.96404444444426	-344.1864400000005	-346.28077333333397	-337.10806666666764	-339.26330666666627	-545.0632577777789	-18.864528888888856	-426.43130222222175	77.59672444444442	-353.2263555555548	91.05776444444427	-297.48039111111166	0.5491866666666664	0.1478977777777778	0.6274577777777779	0.3112577777777777	0.8221333333333329	0.6033200000000001	0.8734222222222223	-9.714613333333313	-2.2139066666666882	-3.8346355555555007	1.9577333333333233	0.04567111111110478	5.5567688888888895
Cpd1169	-1	9.045417777777773	-3.59147111111111	9.145706666666667	-2.3700311111111123	6.812462222222222	-1.3401644444444452	3.9530044444444483	54.03456	44.33106666666649	50.84832000000014	41.27750666666663	45.17331999999993	40.36040000000008	41.91069777777781	-2.5106933333333394	1.2748711111111393	0.42234666666670506	0.2503600000000077	0.16740888888890024	0.033960000000028856	-0.14318666666666854	-74.11142222222179	-79.0553733333337	-63.101044444444256	-37.79644000000053	-26.089773333333937	-8.274066666667522	-4.124306666666257	341.9537422222211	142.65247111111117	279.46869777777823	-20.777275555555605	64.88864444444515	-70.95923555555572	-116.92239111111166	7.634186666666666	-8.143102222222222	5.694457777777778	-5.564742222222222	3.5621333333333327	-3.3316799999999995	2.0494222222222223	56.67138666666669	46.4880933333333	50.12536444444451	36.64673333333332	38.32067111111109	32.8337688888889
Cpd1173	-1	5.327417777777773	-1.75147111111111	4.147706666666666	-0.26803111111111244	4.208462222222222	0.6208355555555554	3.4320044444444466	-25.49744	-20.348933333333505	-23.742679999999837	-20.23049333333339	-23.92568000000004	-21.24859999999994	-24.11630222222217	-1.4446933333333405	-3.2861288888888613	-2.537653333333296	-3.5466399999999894	-3.945591111111096	-3.546039999999969	-3.9871866666666698	-10.615422222221923	-2.881373333333613	7.331955555555737	11.778559999999516	18.618226666666036	23.44693333333248	31.40469333333385	-148.38825777777882	-185.0165288888889	-427.17630222222175	-223.05527555555562	-432.6603555555548	-186.56323555555568	-420.4783911111116	-0.1538133333333338	-0.3101022222222222	0.26245777777777785	0.04825777777777776	0.21813333333333285	0.005320000000000061	0.19642222222222228	-23.014613333333305	-11.960906666666686	-18.586635555555503	-10.784266666666674	-19.488328888888898	-12.917231111111116
Cpd1177	-1	-1.6395822222222272	-1.80347111111111	-2.2122933333333337	-0.6400311111111123	-1.9845377777777775	-0.8831644444444451	-1.7629955555555532	-32.43444000000001	-28.91493333333351	-32.137679999999825	-29.342493333333376	-31.951680000000053	-30.042599999999933	-32.17230222222217	-1.4996933333333402	-5.586128888888859	-5.330653333333292	-4.337639999999993	-5.612591111111096	-4.77603999999997	-5.654186666666671	-271.42242222222177	-271.3373733333337	-268.2320444444444	-283.1674400000004	-271.992773333334	-281.39906666666764	-271.1613066666663	-801.165257777779	-160.09552888888888	-512.5533022222216	-145.3352755555556	-457.9783555555548	-148.26123555555571	-438.4253911111116	0.8831866666666658	0.4758977777777778	0.30345777777777777	0.3432577777777778	0.22713333333333285	0.18832000000000004	0.16442222222222225	-3.7866133333333063	2.533093333333312	-4.231635555555498	1.6787333333333263	-4.317328888888902	-0.11723111111110995
Cpd1181	-1	-4.077582222222226	-2.75247111111111	-2.293293333333333	-2.0960311111111123	-2.0135377777777776	-1.6191644444444449	-1.8339955555555532	134.27856000000003	110.21806666666649	132.10932000000014	109.17550666666662	126.21431999999993	109.66240000000008	120.30769777777785	15.802306666666661	19.329871111111146	18.17534666666671	17.939360000000004	17.813408888888898	17.75296000000003	17.28981333333333	534.4035777777783	539.5366266666663	526.5249555555557	566.7185599999996	556.9992266666661	592.0379333333324	583.3546933333339	780.1277422222211	374.4164711111112	717.7476977777783	336.6187244444444	618.7716444444453	376.05876444444425	537.6076088888884	-0.12081333333333374	-0.06910222222222223	-0.18554222222222214	-0.01574222222222224	-0.1568666666666671	-0.04867999999999993	-0.1515777777777777	117.25438666666668	59.69909333333331	114.23536444444453	59.13673333333332	102.77667111111109	63.37376888888888
Cpd1185	-1	-7.791582222222227	-4.20847111111111	-5.706293333333334	-2.7970311111111124	-3.9465377777777784	-2.2901644444444447	-3.1289955555555533	-42.63244	-41.528933333333505	-44.60967999999985	-41.58949333333338	-43.93968000000007	-41.692599999999935	-43.408302222222176	11.377306666666653	-3.15112888888886	-0.411653333333291	-0.5316399999999888	-1.3745911111110978	-0.8160399999999691	-1.6041866666666742	65.92957777777815	88.91462666666621	84.64595555555582	55.385559999999714	53.24122666666608	30.783933333332467	29.072693333333746	-201.03325777777883	-185.0165288888889	-35.320302222221706	-243.13827555555562	-102.50135555555481	-252.5482355555557	-158.09639111111161	1.7031866666666664	-0.5381022222222221	-0.005542222222222115	0.019257777777777763	-0.07686666666666707	0.03732000000000006	-0.0585777777777777	-7.482613333333305	-8.943906666666694	-15.1286355555555	-8.765266666666676	-13.713328888888896	-8.85223111111111
Cpd1189	-1	6.0534177777777725	4.741528888888889	4.312706666666667	4.187968888888888	2.681462222222222	3.291835555555555	1.5510044444444469	-14.414440000000011	-9.198933333333514	-11.910679999999815	-9.631493333333397	-10.287680000000053	-8.972599999999943	-8.87130222222217	-13.20569333333334	-6.944128888888862	-9.409653333333294	-7.604639999999992	-8.534591111111098	-7.612039999999973	-8.113186666666667	-183.28142222222172	-193.5523733333337	-183.1850444444442	-187.32844000000046	-181.79177333333385	-185.07706666666763	-179.3773066666663	-565.929257777779	-185.0165288888889	-308.21230222222175	-243.13827555555562	-224.3503555555548	-272.29123555555566	-169.2963911111117	0.05318666666666616	1.3508977777777778	0.4804577777777778	1.186257777777778	0.6451333333333329	1.04632	0.7684222222222223	-5.274613333333313	6.679093333333307	2.8063644444445046	4.818733333333327	6.675671111111099	5.62376888888889
Cpd1193	-1	0.9854177777777728	-2.3294711111111104	1.2697066666666659	-1.8670311111111124	0.043462222222222735	-1.767164444444445	-0.5829955555555526	-45.60244	-40.251933333333504	-44.01467999999985	-38.95949333333337	-42.26868000000006	-38.911599999999936	-41.09730222222217	-11.852693333333342	-7.934128888888857	-10.100653333333293	-9.034639999999992	-9.9485911111111	-9.40703999999997	-9.751186666666667	-239.35442222222184	-226.0603733333337	-231.50104444444423	-230.0094400000004	-230.905773333334	-232.51706666666766	-234.8003066666662	591.5907422222213	29.23647111111111	135.2616977777783	360.48372444444436	23.534644444445235	344.1197644444443	23.191608888888375	-0.5448133333333338	0.16489777777777775	-0.4075422222222221	-0.12774222222222226	-0.2788666666666671	-0.14067999999999994	-0.17657777777777772	-17.10861333333331	-4.02690666666669	-13.679635555555501	-0.164266666666677	-9.5253288888889	-0.1152311111111146
Cpd1197	-1	0.797417777777774	-0.4184711111111099	-1.4072933333333335	-0.11503111111111243	-1.624537777777778	-0.4551644444444449	-1.4459955555555528	77.76856000000002	63.14006666666649	72.47332000000014	64.00350666666661	69.83731999999995	63.77740000000009	67.33869777777781	15.55530666666666	8.605871111111142	10.749346666666709	9.310360000000006	10.063408888888898	9.651960000000033	9.64081333333333	276.96757777777816	292.5156266666663	299.54795555555563	304.06055999999967	316.66722666666624	324.03393333333247	335.7186933333337	-595.5402577777788	-142.65152888888886	-468.7033022222217	-151.01127555555559	-395.9163555555548	-174.06323555555568	-355.07139111111167	0.5521866666666663	-0.24710222222222225	-0.2635422222222222	-0.18774222222222225	-0.3848666666666671	-0.22767999999999994	-0.3565777777777777	67.4013866666667	34.27909333333331	54.07136444444449	36.82873333333333	49.574671111111094	37.32476888888888
Cpd1201	-1	5.327417777777773	-1.75147111111111	4.147706666666666	-0.26803111111111244	4.208462222222222	0.6208355555555554	3.4320044444444466	-25.49744	-20.348933333333505	-23.742679999999837	-20.23049333333339	-23.92568000000004	-21.24859999999994	-24.11630222222217	-1.4446933333333405	-3.2861288888888613	-2.537653333333296	-3.5466399999999894	-3.945591111111096	-3.546039999999969	-3.9871866666666698	-10.615422222221923	-2.881373333333613	7.331955555555737	11.778559999999516	18.618226666666036	23.44693333333248	31.40469333333385	-148.38825777777882	-185.0165288888889	-427.17630222222175	-223.05527555555562	-432.6603555555548	-186.56323555555568	-420.4783911111116	-0.1538133333333338	-0.3101022222222222	0.26245777777777785	0.04825777777777776	0.21813333333333285	0.005320000000000061	0.19642222222222228	-23.014613333333305	-11.960906666666686	-18.586635555555503	-10.784266666666674	-19.488328888888898	-12.917231111111116
Cpd1205	-1	5.782417777777775	1.01052888888889	4.559706666666667	1.6499688888888877	4.004462222222221	1.8898355555555548	3.4670044444444468	-12.646439999999984	-7.46593333333351	-10.937679999999832	-7.564493333333387	-10.977680000000051	-8.589599999999932	-11.222302222222169	-5.572693333333341	-3.9301288888888593	-4.432653333333295	-4.495639999999991	-5.529591111111095	-4.862039999999971	-5.748186666666669	-70.65742222222184	-77.9643733333337	-54.26604444444422	-50.68744000000038	-35.92977333333385	-37.48106666666763	-28.602306666666326	-945.8862577777787	-185.0165288888889	-655.0333022222218	-237.51927555555562	-586.3123555555547	-252.04423555555567	-560.1953911111116	-0.1538133333333338	-0.3101022222222222	0.25045777777777783	-0.01874222222222223	0.2861333333333329	-0.03667999999999995	0.2644222222222222	-23.014613333333305	-11.960906666666686	-18.7646355555555	-11.385266666666675	-19.205328888888896	-13.35523111111111
Cpd1209	-1	5.349417777777775	0.8025288888888897	4.072706666666667	0.8549688888888878	2.6694622222222217	0.0788355555555551	0.7970044444444473	-35.18944000000001	-29.433933333333503	-32.01967999999984	-28.56249333333338	-29.713680000000053	-27.301599999999933	-28.483302222222182	-10.26669333333334	-6.266128888888858	-8.428653333333294	-7.266639999999986	-8.3065911111111	-7.4170399999999725	-8.02818666666667	-236.9434222222219	-244.0073733333337	-228.53904444444424	-222.14544000000046	-213.3307733333339	-205.5460666666676	-198.9253066666662	95.02674222222096	-18.864528888888856	15.77669777777828	249.23772444444438	-45.14935555555485	325.9127644444444	-29.38439111111165	0.31318666666666617	-0.06310222222222223	0.6574577777777777	0.4192577777777778	0.992133333333333	0.8293200000000002	1.1394222222222223	-19.700613333333308	-7.5729066666666895	-11.894635555555507	-3.7202666666666673	-5.605328888888898	0.4447688888888877
Cpd1213	-1	-0.41758222222222585	0.17852888888889007	-1.7682933333333333	-0.16903111111111224	-1.4385377777777777	-0.4271644444444447	-1.2109955555555527	90.12656	70.73106666666649	83.20032000000019	71.74750666666662	79.11931999999996	72.73140000000006	76.93969777777784	10.344306666666654	7.671871111111145	9.001346666666711	7.8573600000000035	8.371408888888904	7.906960000000026	8.11681333333333	272.3645777777781	289.14862666666613	285.4839555555558	290.0625599999994	290.8752266666661	297.48893333333234	299.77769333333373	-416.5382577777789	-158.31852888888886	-332.5613022222217	-139.7572755555556	-337.5143555555548	-152.58223555555568	-329.1743911111116	0.13518666666666626	-0.004102222222222229	-0.2875422222222221	-0.041742222222222236	-0.3838666666666671	-0.07467999999999994	-0.3875777777777777	73.25638666666669	32.1140933333333	57.1573644444445	34.54673333333333	49.449671111111094	37.55176888888889
Cpd1217	-1	10.549417777777773	-5.2764711111111104	7.571706666666667	-1.4960311111111124	5.883462222222222	0.01883555555555505	3.8530044444444473	6.5135600000000125	10.3160666666665	6.4343200000001834	7.6285066666665955	5.449319999999942	6.532400000000052	5.049697777777824	-10.01669333333334	-4.018128888888857	-6.568653333333295	-4.986639999999991	-6.066591111111097	-5.2350399999999695	-5.90618666666667	-129.93242222222182	-126.0803733333338	-114.9980444444442	-110.89644000000055	-99.78877333333388	-95.4050666666675	-87.86930666666626	476.1767422222209	142.65247111111117	316.8806977777782	-10.464275555555588	109.40764444444515	-34.57323555555573	-60.897391111111574	7.703186666666667	-8.166102222222221	5.790457777777778	-5.142742222222223	3.5901333333333327	-2.88768	2.1024222222222217	9.150386666666689	24.875093333333307	8.380364444444503	15.795733333333326	5.624671111111097	11.223768888888893
Cpd1221	-1	13.931417777777774	10.29252888888889	13.809706666666667	11.504968888888886	14.683462222222223	11.789835555555555	14.690004444444446	-3.1244399999999932	2.5260666666665093	-0.4406799999998157	2.495506666666614	0.4753199999999538	2.707400000000064	1.333697777777843	-11.285693333333338	-4.969128888888862	-7.451653333333289	-5.576639999999991	-6.675591111111096	-5.65103999999997	-6.329186666666674	-205.61742222222188	-204.2653733333337	-207.10404444444433	-208.14944000000042	-212.64677333333387	-210.27006666666753	-214.2153066666663	-1152.0782577777788	-185.0165288888889	-799.9103022222217	-226.37027555555562	-687.3993555555548	-250.7982355555557	-626.1053911111118	-0.9458133333333336	0.036897777777777765	-0.30154222222222216	0.028257777777777767	-0.14786666666666712	0.03832000000000006	-0.05057777777777772	-32.99961333333331	-18.34490666666669	-26.5556355555555	-18.615266666666674	-24.476328888888894	-18.53323111111111
Cpd1225	-1	4.395417777777773	1.5895288888888897	4.001706666666667	0.6109688888888879	3.0644622222222218	-0.16816444444444478	1.7050044444444468	18.414559999999994	17.372066666666512	18.443320000000146	19.596506666666613	18.755319999999926	20.539400000000054	18.84569777777781	6.274306666666662	1.5378711111111407	2.3613466666667087	2.4273600000000077	1.9054088888889036	2.766960000000026	2.0638133333333286	238.49657777777816	267.8166266666665	251.03395555555574	272.37955999999957	272.09222666666597	286.77893333333236	291.4486933333337	-707.923257777779	-158.31852888888886	-462.25030222222176	-172.7652755555556	-420.6503555555548	-179.57523555555568	-412.3623911111116	0.6411866666666662	-0.32910222222222224	-0.12954222222222214	-0.3957422222222222	-0.1388666666666671	-0.41568	-0.14457777777777772	8.046386666666692	2.7250933333333123	6.197364444444497	8.781733333333326	6.7966711111111096	11.189768888888883
Cpd1229	-1	-1.0065822222222265	0.3375288888888899	0.5497066666666663	1.1349688888888876	0.8174622222222219	1.386835555555555	0.8260044444444472	38.94656000000001	39.0190666666665	38.31132000000019	38.24250666666663	38.606319999999954	38.315400000000075	38.92269777777781	9.554306666666657	4.9658711111111415	8.056346666666709	4.311360000000011	7.727408888888898	4.389960000000031	7.418813333333329	294.57757777777806	308.74962666666625	294.8199555555558	301.5705599999997	285.774226666666	289.01593333333244	279.17669333333384	-871.1902577777789	-185.0165288888889	-596.9703022222218	-236.0392755555556	-545.6843555555548	-263.3762355555557	-522.2453911111116	-0.4968133333333337	0.07289777777777777	-0.3465422222222222	-0.06474222222222223	-0.2848666666666671	-0.20767999999999995	-0.2885777777777777	-10.436613333333305	-11.748906666666693	-12.8836355555555	-14.101266666666673	-12.901328888888898	-14.255231111111106
Cpd1233	-1	2.1174177777777743	0.8375288888888899	0.5107066666666666	0.9169688888888876	-0.6745377777777777	0.224835555555555	-1.220995555555553	46.82356000000002	44.06606666666647	44.97532000000015	44.59450666666663	45.081319999999955	44.60740000000007	45.14969777777785	15.679306666666653	8.84787111111114	11.02534666666671	10.160360000000008	10.7264088888889	10.437960000000023	10.81181333333333	709.8315777777783	711.8816266666663	706.9099555555557	711.7835599999994	720.1972266666662	727.4839333333325	736.2116933333336	788.946742222221	-178.01852888888888	414.2756977777782	-34.421275555555574	265.12164444444517	-1.5692355555557356	196.30560888888832	0.3411866666666662	0.3198977777777778	-0.020542222222222132	0.22025777777777775	-0.05886666666666712	0.11732000000000005	-0.07857777777777769	23.1433866666667	15.67709333333331	19.0523644444445	16.834733333333332	19.530671111111104	16.887768888888882
Cpd1237	-1	0.35041777777777305	-0.6754711111111105	-1.682293333333334	-0.7530311111111125	-1.4555377777777778	-1.037164444444445	-1.3719955555555532	75.17656	60.463066666666485	71.05032000000017	62.14050666666661	68.85231999999993	62.34340000000007	67.19669777777784	15.14030666666666	8.339871111111139	10.968346666666708	8.953360000000009	9.6414088888889	9.144960000000024	9.278813333333328	333.31757777777807	348.05162666666644	341.29195555555555	345.19455999999946	351.3082266666661	357.2749333333325	363.3456933333339	-491.23325777777876	-158.31852888888886	-333.17330222222165	-186.7422755555556	-291.00835555555483	-203.55623555555567	-276.6243911111116	0.9171866666666664	-0.7581022222222221	-0.18254222222222216	-0.4027422222222223	-0.3388666666666671	-0.36668	-0.3685777777777777	64.80938666666668	30.773093333333307	57.474364444444504	35.62673333333333	53.97167111111111	37.15976888888889
Cpd1241	-1	0.35041777777777305	-0.6754711111111105	-1.682293333333334	-0.7530311111111125	-1.4555377777777778	-1.037164444444445	-1.3719955555555532	75.17656	60.463066666666485	71.05032000000017	62.14050666666661	68.85231999999993	62.34340000000007	67.19669777777784	15.14030666666666	8.339871111111139	10.968346666666708	8.953360000000009	9.6414088888889	9.144960000000024	9.278813333333328	333.31757777777807	348.05162666666644	341.29195555555555	345.19455999999946	351.3082266666661	357.2749333333325	363.3456933333339	-491.23325777777876	-158.31852888888886	-333.17330222222165	-186.7422755555556	-291.00835555555483	-203.55623555555567	-276.6243911111116	0.9171866666666664	-0.7581022222222221	-0.18254222222222216	-0.4027422222222223	-0.3388666666666671	-0.36668	-0.3685777777777777	64.80938666666668	30.773093333333307	57.474364444444504	35.62673333333333	53.97167111111111	37.15976888888889
Cpd1245	-1	3.1844177777777745	1.7625288888888906	1.7397066666666667	2.4549688888888874	1.5734622222222219	2.4718355555555553	1.4190044444444472	-19.14944	-14.893933333333509	-17.077679999999845	-14.93749333333338	-16.782680000000056	-15.530599999999936	-17.132302222222165	-6.572693333333341	-5.069128888888862	-5.377653333333296	-5.620639999999992	-6.4165911111110985	-5.914039999999972	-6.658186666666668	-163.52242222222185	-177.44737333333373	-151.98504444444416	-154.4034400000005	-136.23977333333394	-141.57606666666754	-128.67530666666622	-945.8862577777787	-185.0165288888889	-657.4733022222217	-242.7762755555556	-561.7193555555548	-269.93723555555573	-526.7943911111116	-0.1538133333333338	-0.33310222222222224	0.0864577777777778	-0.035742222222222245	0.1391333333333329	0.0013200000000000572	0.13042222222222227	-23.014613333333305	-13.507906666666694	-18.168635555555497	-13.219266666666675	-17.654328888888898	-14.502231111111117
Cpd1249	-1	-4.975582222222227	-1.9924711111111104	-3.109293333333333	-1.1160311111111123	-1.8125377777777782	-0.7321644444444448	-1.308995555555553	33.16356000000002	25.0490666666665	28.39932000000019	27.493506666666605	28.15731999999994	28.508400000000076	28.6936977777778	0.2863066666666612	6.255871111111142	2.356346666666706	4.89436000000001	2.9354088888889045	4.597960000000029	3.366813333333329	310.4955777777782	322.1606266666663	303.6829555555556	305.74455999999964	298.9422266666664	301.92293333333237	300.1256933333338	-17.341257777778992	356.92947111111124	129.1316977777783	398.4897244444445	120.31564444444518	404.7067644444443	116.70660888888835	0.3251866666666662	-0.12210222222222222	0.2094577777777779	0.058257777777777776	0.19213333333333293	0.17532000000000006	0.19042222222222227	35.64738666666669	17.300093333333308	26.14336444444449	23.86573333333333	25.688671111111105	26.52376888888889
Cpd1253	-1	-0.6805822222222258	-0.10447111111111028	-1.387293333333334	-0.9260311111111124	-1.9615377777777776	-1.4561644444444448	-2.029995555555553	82.31755999999999	73.82906666666649	79.17832000000016	75.87150666666659	78.08731999999995	76.59140000000005	77.65569777777782	14.82030666666666	15.780871111111141	13.514346666666707	14.886360000000016	13.176408888888906	14.525960000000026	13.365813333333325	783.665577777778	803.4346266666663	782.7259555555561	804.5715599999997	801.3732266666658	815.8779333333322	814.9346933333337	444.4287422222212	356.92947111111124	420.8576977777783	428.0477244444445	337.5416444444452	449.2357644444442	282.90360888888836	0.5351866666666664	-0.16010222222222226	-0.1145422222222222	-0.09574222222222224	-0.18286666666666712	-0.05467999999999994	-0.1665777777777777	65.29338666666669	39.793093333333296	57.1483644444445	47.15873333333332	54.708671111111094	50.19376888888888
Cpd1257	-1	2.1174177777777743	0.8375288888888899	0.5107066666666666	0.9169688888888876	-0.6745377777777777	0.224835555555555	-1.220995555555553	46.82356000000002	44.06606666666647	44.97532000000015	44.59450666666663	45.081319999999955	44.60740000000007	45.14969777777785	15.679306666666653	8.84787111111114	11.02534666666671	10.160360000000008	10.7264088888889	10.437960000000023	10.81181333333333	709.8315777777783	711.8816266666663	706.9099555555557	711.7835599999994	720.1972266666662	727.4839333333325	736.2116933333336	788.946742222221	-178.01852888888888	414.2756977777782	-34.421275555555574	265.12164444444517	-1.5692355555557356	196.30560888888832	0.3411866666666662	0.3198977777777778	-0.020542222222222132	0.22025777777777775	-0.05886666666666712	0.11732000000000005	-0.07857777777777769	23.1433866666667	15.67709333333331	19.0523644444445	16.834733333333332	19.530671111111104	16.887768888888882
Cpd1261	-1	5.349417777777775	0.8025288888888897	4.072706666666667	0.8549688888888878	2.6694622222222217	0.0788355555555551	0.7970044444444473	-35.18944000000001	-29.433933333333503	-32.01967999999984	-28.56249333333338	-29.713680000000053	-27.301599999999933	-28.483302222222182	-10.26669333333334	-6.266128888888858	-8.428653333333294	-7.266639999999986	-8.3065911111111	-7.4170399999999725	-8.02818666666667	-236.9434222222219	-244.0073733333337	-228.53904444444424	-222.14544000000046	-213.3307733333339	-205.5460666666676	-198.9253066666662	95.02674222222096	-18.864528888888856	15.77669777777828	249.23772444444438	-45.14935555555485	325.9127644444444	-29.38439111111165	0.31318666666666617	-0.06310222222222223	0.6574577777777777	0.4192577777777778	0.992133333333333	0.8293200000000002	1.1394222222222223	-19.700613333333308	-7.5729066666666895	-11.894635555555507	-3.7202666666666673	-5.605328888888898	0.4447688888888877
Cpd1265	-1	0.797417777777774	-0.4184711111111099	-1.4072933333333335	-0.11503111111111243	-1.624537777777778	-0.4551644444444449	-1.4459955555555528	77.76856000000002	63.14006666666649	72.47332000000014	64.00350666666661	69.83731999999995	63.77740000000009	67.33869777777781	15.55530666666666	8.605871111111142	10.749346666666709	9.310360000000006	10.063408888888898	9.651960000000033	9.64081333333333	276.96757777777816	292.5156266666663	299.54795555555563	304.06055999999967	316.66722666666624	324.03393333333247	335.7186933333337	-595.5402577777788	-142.65152888888886	-468.7033022222217	-151.01127555555559	-395.9163555555548	-174.06323555555568	-355.07139111111167	0.5521866666666663	-0.24710222222222225	-0.2635422222222222	-0.18774222222222225	-0.3848666666666671	-0.22767999999999994	-0.3565777777777777	67.4013866666667	34.27909333333331	54.07136444444449	36.82873333333333	49.574671111111094	37.32476888888888
Cpd1269	-1	-1.9665822222222251	0.9805288888888896	-1.7772933333333336	0.4309688888888879	-1.0615377777777777	0.2418355555555549	-0.7099955555555528	52.12656000000001	47.77806666666649	48.71032000000017	48.232506666666616	48.09531999999993	48.646400000000064	48.119697777777844	-2.8746933333333398	1.9348711111111392	0.02034666666670759	1.4053600000000088	0.5644088888889023	1.3579600000000271	0.7878133333333288	482.8355777777781	466.35362666666634	478.7179555555557	476.94155999999975	483.5652266666662	481.53093333333254	485.5976933333336	-352.61825777777875	-185.0165288888889	-342.04030222222167	-198.78027555555562	-378.0983555555548	-205.14123555555568	-397.6603911111116	-0.3188133333333337	0.36089777777777776	-0.17454222222222215	0.16825777777777778	-0.029866666666667093	0.16532000000000008	0.033422222222222235	15.749386666666696	5.636093333333314	8.719364444444501	6.5707333333333215	6.968671111111107	7.566768888888895
Cpd1273	-1	1.8224177777777744	-1.3084711111111103	-0.6552933333333337	-0.6120311111111123	-1.3245377777777776	-0.3611644444444448	-1.031995555555553	90.31056	81.22406666666652	86.77432000000019	78.33950666666664	81.64931999999995	77.22440000000006	78.03669777777785	3.1293066666666576	7.075871111111142	6.002346666666707	6.049360000000012	5.829408888888903	5.789960000000028	5.475813333333324	247.85157777777818	244.53462666666638	266.01995555555584	272.1145599999995	282.5092266666661	282.42693333333233	288.8666933333336	-480.45825777777884	5.121471111111133	-372.6423022222217	-1.8592755555555696	-370.9543555555548	-45.484235555555706	-374.6283911111116	-0.8768133333333338	0.2598977777777778	-0.5745422222222222	0.05925777777777778	-0.4658666666666671	-0.049679999999999946	-0.3995777777777777	47.43038666666669	30.26009333333332	40.56936444444451	24.35673333333333	29.879671111111087	21.68676888888889
Cpd1277	-1	2.914417777777775	1.0155288888888898	0.5207066666666664	-0.3890311111111125	-1.022537777777778	-0.4101644444444448	-1.1009955555555528	102.55956	96.17306666666651	101.77732000000016	96.9055066666666	101.70431999999997	97.88740000000007	102.0006977777778	16.642306666666652	24.64587111111114	19.250346666666704	22.78736000000001	19.833408888888897	22.024960000000018	19.955813333333328	1168.0695777777782	1200.8396266666662	1160.984955555556	1223.4725599999995	1189.400226666666	1232.5789333333325	1204.9256933333338	1242.1437422222211	755.8744711111113	1024.3706977777783	721.8817244444444	942.172644444445	769.1477644444443	893.7786088888886	0.11618666666666633	0.09689777777777776	-0.08554222222222213	0.09725777777777776	0.0041333333333329345	0.15232000000000007	0.08242222222222234	72.37638666666669	47.7580933333333	68.6903644444445	52.03273333333332	67.82867111111109	55.81176888888889
Cpd1281	-1	-1.9665822222222251	0.9805288888888896	-1.7772933333333336	0.4309688888888879	-1.0615377777777777	0.2418355555555549	-0.7099955555555528	52.12656000000001	47.77806666666649	48.71032000000017	48.232506666666616	48.09531999999993	48.646400000000064	48.119697777777844	-2.8746933333333398	1.9348711111111392	0.02034666666670759	1.4053600000000088	0.5644088888889023	1.3579600000000271	0.7878133333333288	482.8355777777781	466.35362666666634	478.7179555555557	476.94155999999975	483.5652266666662	481.53093333333254	485.5976933333336	-352.61825777777875	-185.0165288888889	-342.04030222222167	-198.78027555555562	-378.0983555555548	-205.14123555555568	-397.6603911111116	-0.3188133333333337	0.36089777777777776	-0.17454222222222215	0.16825777777777778	-0.029866666666667093	0.16532000000000008	0.033422222222222235	15.749386666666696	5.636093333333314	8.719364444444501	6.5707333333333215	6.968671111111107	7.566768888888895
Cpd1285	-1	-1.6895822222222259	-3.1934711111111103	-2.3772933333333337	-1.5720311111111125	-2.1305377777777776	-0.9481644444444449	-1.6639955555555532	35.135560000000034	32.474066666666516	35.315320000000156	32.76850666666661	35.90931999999995	33.282400000000074	36.376697777777856	7.543306666666659	9.430871111111136	6.659346666666711	9.179360000000006	6.835408888888903	9.151960000000033	7.25681333333333	366.2395777777783	383.6966266666664	364.48195555555566	383.0725599999994	364.13922666666605	380.41093333333276	364.73769333333365	484.50874222222114	429.8004711111112	540.2926977777781	430.59172444444437	507.2816444444452	434.2507644444442	476.2856088888884	0.9811866666666664	-0.3571022222222222	0.3504577777777778	0.3252577777777778	0.3581333333333329	0.4333200000000001	0.39642222222222223	37.61938666666669	24.805093333333307	37.52436444444451	27.59073333333333	38.2356711111111	29.313768888888887
Cpd1293	1	4.227580246913581	1.1517530864197525	1.434395061728396	-1.48762962962963	-0.16722222222222086	-1.9955925925925933	-0.7717160493827171	-49.09775308641972	-42.02249382716049	-46.12754320987658	-41.40337037037028	-44.66335802469133	-41.39262962962961	-43.821012345679094	-10.150086419753094	-8.304740740740723	-8.592111111111109	-7.401382716049382	-7.8017530864197475	-6.970222222222227	-7.360716049382706	-236.08653086419804	-223.43486419753103	-242.7786790123455	-240.17698765432084	-237.0081358024689	-239.6526172839501	-233.25654320987653	323.97503703703774	-70.02039506172835	245.3293827160495	-30.98530864197525	268.2503456790123	9.510999999999967	282.9446296296295	-0.7082716049382713	1.232	-0.4391481481481482	0.29620987654320985	-0.4088518518518518	0.08666666666666667	-0.3782716049382717	-24.977469135802487	-7.382555555555547	-17.330864197530847	-7.244246913580228	-13.685074074074087	-7.106901234567914
Cpd1297	1	-4.670419753086419	-2.8402469135802475	-4.212604938271603	-2.5006296296296298	-3.436222222222221	-1.8585925925925928	-2.659716049382717	50.839246913580276	38.67850617283955	41.76245679012342	41.99162962962973	40.997641975308646	42.23137037037037	41.59298765432092	5.264913580246905	9.497259259259275	6.340888888888892	8.646617283950622	6.85424691358025	8.386777777777771	7.3202839506172905	337.60646913580194	353.24613580246887	337.08432098765456	338.706012345679	334.87086419753115	335.24238271604963	334.63345679012355	148.38203703703792	361.15760493827173	203.32738271604958	442.90869135802467	181.82334567901242	442.78899999999993	181.02962962962945	-0.06427160493827144	-0.05800000000000007	-0.4931481481481482	-0.10479012345679016	-0.4848518518518519	-0.10033333333333333	-0.4332716049382717	55.4525308641975	28.588444444444452	36.66513580246915	38.614753086419775	35.820925925925906	39.627098765432095
Cpd1301	1	5.87058024691358	4.706753086419752	4.0473950617283965	4.00237037037037	2.340777777777779	3.1314074074074068	1.3452839506172825	-24.41275308641974	-18.239493827160487	-21.802543209876575	-18.650370370370297	-19.952358024691332	-18.100629629629623	-18.373012345679086	-12.50308641975309	-7.177740740740727	-9.004111111111106	-7.427382716049383	-8.019753086419747	-7.339222222222227	-7.5577160493827025	-235.228530864198	-245.430864197531	-235.84467901234538	-244.34598765432088	-238.4791358024688	-245.7066172839502	-239.61254320987652	-485.39796296296237	-180.78839506172832	-260.6936172839505	-231.21130864197525	-174.18765432098758	-259.52500000000003	-115.37137037037064	-0.22127160493827147	1.5430000000000001	0.2638518518518518	1.23620987654321	0.42514814814814816	1.0306666666666666	0.5587283950617283	-13.143469135802498	1.7564444444444476	-4.9078641975308415	-0.4832469135802242	-0.5840740740740884	-0.113901234567912
Cpd1305	1	2.93058024691358	0.8467530864197528	2.9563950617283954	1.2693703703703698	1.7757777777777788	1.1214074074074063	0.7272839506172821	9.52024691358028	11.154506172839518	9.742456790123413	10.18062962962972	9.27864197530866	9.798370370370378	9.156987654320886	-7.314086419753092	-2.6157407407407227	-4.1391111111111085	-2.961382716049382	-3.4897530864197464	-3.0252222222222263	-3.2747160493827074	21.412469135801985	26.604135802468814	27.483320987654448	31.16201234567916	43.07586419753125	45.07838271604987	54.04945679012349	288.4280370370377	-125.40439506172834	187.0503827160495	-124.13230864197527	48.94934567901237	-54.68900000000005	-40.08437037037061	-0.9452716049382714	0.3989999999999999	-0.6891481481481482	0.16420987654320987	-0.4568518518518518	0.01466666666666666	-0.3572716049382717	1.2815308641975065	2.550444444444452	1.3291358024691533	0.5467530864197769	-0.119074074074085	0.7960987654320917
Cpd1309	1	-8.186419753086419	-2.8692469135802474	-5.1226049382716035	-2.51562962962963	-3.5312222222222207	-2.082592592592593	-2.695716049382717	-104.15775308641972	-98.94549382716049	-103.2235432098766	-99.38737037037028	-102.10935802469132	-99.71562962962963	-101.45301234567907	-24.58308641975309	-19.405740740740725	-21.318111111111108	-19.659382716049386	-20.43675308641975	-19.700222222222227	-20.103716049382705	-883.3665308641981	-908.4478641975313	-890.4346790123454	-915.5199876543206	-908.8501358024687	-924.99361728395	-920.5065432098766	-504.3649629629622	-39.64239506172831	-419.4916172839505	-58.94030864197526	-355.64165432098764	-93.37000000000003	-313.3493703703705	-1.2262716049382714	0.09999999999999996	-0.6411481481481482	-0.07979012345679014	-0.5378518518518518	-0.15333333333333332	-0.4832716049382717	-40.86846913580249	-25.568555555555548	-37.83586419753085	-27.788246913580227	-35.366074074074085	-29.092901234567908
Cpd1313	1	4.227580246913581	1.1517530864197525	1.434395061728396	-1.48762962962963	-0.16722222222222086	-1.9955925925925933	-0.7717160493827171	-49.09775308641972	-42.02249382716049	-46.12754320987658	-41.40337037037028	-44.66335802469133	-41.39262962962961	-43.821012345679094	-10.150086419753094	-8.304740740740723	-8.592111111111109	-7.401382716049382	-7.8017530864197475	-6.970222222222227	-7.360716049382706	-236.08653086419804	-223.43486419753103	-242.7786790123455	-240.17698765432084	-237.0081358024689	-239.6526172839501	-233.25654320987653	323.97503703703774	-70.02039506172835	245.3293827160495	-30.98530864197525	268.2503456790123	9.510999999999967	282.9446296296295	-0.7082716049382713	1.232	-0.4391481481481482	0.29620987654320985	-0.4088518518518518	0.08666666666666667	-0.3782716049382717	-24.977469135802487	-7.382555555555547	-17.330864197530847	-7.244246913580228	-13.685074074074087	-7.106901234567914
Cpd1317	1	-2.1904197530864185	0.4067530864197524	-0.1446049382716037	0.3313703703703701	-0.15822222222222138	0.5674074074074067	-0.009716049382717529	-37.961753086419726	-29.245493827160477	-35.589543209876595	-30.189370370370284	-34.85235802469134	-31.100629629629626	-34.637012345679075	-14.358086419753091	-8.686740740740724	-10.879111111111106	-8.998382716049381	-10.048753086419747	-9.118222222222228	-9.777716049382704	-154.70553086419818	-180.12886419753113	-166.42667901234552	-181.62998765432087	-168.13013580246889	-181.09861728395012	-169.99154320987657	-950.5469629629622	-180.78839506172832	-653.5436172839503	-231.21130864197525	-567.0866543209876	-259.52500000000003	-527.1983703703705	-1.0062716049382714	1.348	-0.5251481481481481	0.6082098765432099	-0.4188518518518518	0.29366666666666674	-0.3612716049382717	-52.70246913580249	-28.40155555555555	-46.22186419753085	-33.07924691358022	-44.873074074074076	-36.064901234567905
Cpd1321	1	8.447580246913581	-1.5442469135802477	2.9743950617283965	-0.4206296296296301	-0.31922222222222096	0.625407407407407	-0.2187160493827172	28.40024691358028	33.943506172839534	24.344456790123417	29.2296296296297	24.509641975308682	27.786370370370374	25.02598765432091	38.637913580246895	7.82825925925928	14.548888888888895	10.533617283950617	9.987246913580254	9.819777777777773	9.120283950617297	441.5434691358018	466.3421358024689	500.29432098765466	502.7920123456791	515.6418641975309	503.6463827160498	512.4734567901235	-620.2729629629623	-180.78839506172832	-554.7466172839505	-187.55030864197525	-549.6256543209877	-191.9110000000001	-515.3943703703707	-1.172271604938271	0.992	-0.6191481481481482	0.3102098765432099	-0.38485185185185183	0.08866666666666664	-0.3062716049382717	-14.609469135802494	-1.524555555555544	-23.024864197530853	-11.652246913580226	-23.349074074074093	-14.805901234567912
Cpd1325	1	2.5705802469135812	1.514753086419752	3.0363950617283955	0.06537037037037008	2.5597777777777786	-0.7645925925925934	1.2692839506172828	-48.36075308641971	-43.10049382716047	-45.79154320987659	-42.18737037037029	-44.01335802469134	-41.22662962962963	-42.786012345679104	-8.979086419753092	-8.803740740740725	-8.922111111111109	-8.21038271604938	-8.680753086419749	-8.021222222222223	-8.322716049382706	-407.5585308641981	-405.696864197531	-405.6236790123455	-401.2039876543209	-402.96813580246896	-397.7376172839502	-399.49854320987646	-464.5319629629622	-14.636395061728306	-378.9126172839505	89.52369135802476	-303.0636543209876	103.82399999999996	-243.55537037037053	0.27472839506172875	0.34	0.4108518518518519	0.36120987654320985	0.6021481481481483	0.5876666666666667	0.6637283950617283	-17.583469135802492	-7.136555555555546	-11.548864197530847	-3.3442469135802284	-7.214074074074084	-0.18090123456791216
Cpd1329	1	2.731580246913582	0.9807530864197522	0.25539506172839577	-0.57462962962963	-1.3632222222222214	-0.5705925925925932	-1.3067160493827172	92.56124691358029	87.13250617283953	91.8854567901234	87.88662962962971	92.03964197530868	88.75937037037039	92.49898765432091	17.344913580246903	24.41225925925928	19.655888888888892	22.96461728395062	20.34824691358025	22.297777777777767	20.51128395061729	1116.122469135802	1148.9611358024688	1108.3253209876548	1166.455012345679	1132.712864197531	1171.9493827160495	1144.6904567901233	1322.6750370370378	760.1026049382718	1071.8893827160496	733.8086913580247	992.3353456790123	781.9139999999996	947.7036296296296	-0.1582716049382713	0.2889999999999999	-0.30214814814814817	0.14720987654320986	-0.2158518518518518	0.1366666666666667	-0.12727160493827167	64.5075308641975	42.83544444444445	60.97613580246916	46.730753086419774	60.568925925925896	50.07409876543209
Cpd1333	1	0.1645802469135802	0.9497530864197524	-0.2106049382716044	-0.6816296296296298	-0.807222222222221	-1.3935925925925934	-1.1397160493827174	-39.11875308641972	-34.411493827160484	-36.66954320987659	-32.50937037037029	-35.40335802469134	-31.802629629629607	-34.70401234567909	-7.619086419753092	-7.512740740740725	-7.5771111111111065	-6.7893827160493805	-7.408753086419747	-6.653222222222222	-7.175716049382705	-353.57553086419813	-357.19486419753105	-360.0056790123455	-373.6969876543208	-366.3361358024688	-381.2136172839502	-372.2825432098766	101.43203703703784	-14.636395061728306	45.5603827160495	147.71769135802478	73.85934567901245	181.415	114.55662962962948	0.2927283950617285	0.328	0.2678518518518518	0.2242098765432099	0.3181481481481482	0.2626666666666667	0.3017283950617282	-8.342469135802489	-0.35355555555555185	-2.8658641975308465	6.641753086419777	-0.2110740740740837	9.048098765432089
Cpd1337	1	-1.6944197530864182	-2.504246913580248	-3.5406049382716045	-2.13662962962963	-2.3682222222222213	-1.6895925925925934	-1.7357160493827173	39.226246913580276	28.09850617283953	38.52845679012341	27.880629629629738	37.08464197530867	27.960370370370388	35.80298765432093	17.828913580246912	13.435259259259274	13.152888888888887	13.75761728395062	12.218246913580249	13.480777777777774	11.897283950617295	443.02046913580193	478.03113580246895	448.88832098765437	472.9590123456792	447.43886419753113	473.68038271605	448.55245679012336	10.435037037037773	294.57460493827165	80.23638271604943	244.23569135802467	116.00834567901234	202.28799999999998	123.35862962962938	0.8867283950617284	-0.15200000000000008	-0.0901481481481482	-0.12979012345679014	-0.2318518518518518	-0.15833333333333333	-0.2642716049382717	50.34153086419751	22.272444444444453	49.67313580246915	22.74075308641977	47.794925925925924	23.84509876543209
Cpd1341	1	3.481580246913582	7.761753086419753	3.087395061728396	5.26137037037037	2.5707777777777787	3.932407407407406	2.3852839506172825	-63.81775308641973	-56.579493827160476	-60.3535432098766	-56.544370370370295	-57.804358024691346	-56.25162962962962	-56.28801234567909	-12.230086419753096	-9.958740740740726	-9.74111111111111	-10.154382716049383	-8.884753086419746	-10.076222222222224	-8.509716049382707	-423.41653086419814	-447.1058641975311	-423.3806790123455	-436.7989876543209	-428.1681358024689	-434.9176172839501	-432.05854320987646	-310.45696296296217	-180.78839506172832	-173.38061728395053	-231.21130864197525	-113.18865432098768	-259.52500000000003	-81.01537037037053	-1.0062716049382714	0.4239999999999999	-0.2571481481481482	0.28720987654320984	-0.11585185185185183	0.23566666666666666	-0.02427160493827174	-52.70246913580249	-32.92355555555555	-43.26186419753084	-34.07224691358023	-37.69307407407409	-33.978901234567914
Cpd1345	1	-1.81641975308642	1.8747530864197524	-0.5276049382716037	2.28337037037037	0.616777777777779	2.339407407407407	1.102283950617282	-15.995753086419713	-11.058493827160477	-15.842543209876595	-11.465370370370294	-15.10435802469135	-11.90162962962961	-14.511012345679092	-3.9250864197530966	-3.826740740740721	-4.374111111111109	-3.490382716049382	-4.288753086419746	-3.6082222222222238	-4.139716049382706	-24.81753086419815	-26.520864197531186	-28.538679012345487	-50.36698765432084	-40.8261358024688	-55.204617283950036	-45.516543209876545	-486.5679629629623	-138.4233950617283	-436.8526172839505	-147.46630864197525	-385.33865432098764	-147.59100000000004	-353.85537037037057	0.06472839506172877	0.365	-0.16914814814814816	0.24720987654320986	-0.18185185185185185	0.17166666666666666	-0.1572716049382717	-24.233469135802487	-12.163555555555547	-24.47586419753085	-13.804246913580222	-23.13007407407409	-15.211901234567911
Cpd1349	1	-0.4804197530864194	-2.615246913580248	-2.461604938271604	-1.5246296296296298	-3.210222222222221	-1.317592592592593	-2.923716049382717	12.567246913580275	14.04750617283952	14.388456790123401	12.865629629629725	14.958641975308636	12.041370370370373	14.825987654320896	5.300913580246906	2.7722592592592754	6.468888888888892	2.36261728395062	6.6162469135802535	2.4897777777777748	6.3502839506172934	173.3524691358018	166.96113580246882	151.6693209876546	156.32701234567912	141.72786419753106	150.4843827160498	139.19045679012356	2139.145037037037	-180.78839506172832	2024.0753827160493	-203.64530864197525	1910.9843456790122	-186.18000000000004	1754.7006296296292	-0.21927160493827125	-0.3790000000000001	-0.6741481481481482	-0.07179012345679013	-0.4978518518518518	-0.004333333333333328	-0.3842716049382717	10.523530864197511	8.573444444444455	14.864135802469152	5.987753086419778	16.069925925925908	4.171098765432092
Cpd1353	1	5.1665802469135835	0.7677530864197522	3.807395061728396	0.6693703703703702	2.3287777777777787	-0.08159259259259333	0.5912839506172829	-45.187753086419725	-38.474493827160465	-41.9115432098766	-37.58137037037028	-39.378358024691344	-36.429629629629616	-37.985012345679095	-9.56408641975309	-6.499740740740722	-8.02311111111111	-7.0893827160493785	-7.791753086419749	-7.1442222222222265	-7.472716049382704	-288.8905308641981	-295.88586419753113	-281.19867901234545	-279.1629876543209	-270.0181358024689	-266.17561728395015	-259.16054320987644	175.5580370370376	-14.636395061728306	63.29538271604953	261.1646913580247	5.013345679012332	338.6790000000001	24.540629629629393	0.03872839506172854	0.12899999999999995	0.4408518518518517	0.4692098765432099	0.7721481481481483	0.8136666666666668	0.9297283950617284	-27.56946913580249	-12.495555555555546	-19.608864197530853	-9.02224691358022	-12.865074074074087	-5.292901234567914
Cpd1357	1	-5.1854197530864194	-1.7862469135802477	-3.4286049382716035	-1.92862962962963	-3.358222222222221	-1.7225925925925931	-2.771716049382717	12.01824691358027	3.078506172839525	8.800456790123404	2.459629629629717	5.5546419753086695	2.7093703703703795	3.1669876543209057	0.5809135802469072	-1.5757407407407236	-0.4861111111111072	-1.2343827160493779	-0.5427530864197472	-1.1532222222222224	-0.8427160493827017	-22.405530864198113	-24.052864197531107	-13.652679012345518	-22.166987654320792	-16.331135802468907	-24.435617283950247	-19.03054320987644	-653.0569629629623	-154.09039506172832	-521.5496172839505	-151.14530864197525	-485.5776543209876	-155.86900000000003	-447.15637037037055	-0.19127160493827144	0.597	-0.3751481481481482	0.02520987654320985	-0.4808518518518519	-0.14933333333333335	-0.4452716049382717	23.28753086419751	7.63944444444445	15.442135802469153	5.905753086419772	9.26092592592591	6.208098765432091
Cpd1361	1	-2.4534197530864184	-0.3482469135802475	-1.5476049382716042	-0.8836296296296302	-1.972222222222221	-0.8135925925925935	-1.8457160493827172	-20.21375308641973	-26.701493827160483	-21.05354320987658	-27.252370370370286	-24.58535802469132	-27.28662962962963	-27.3760123456791	-11.491086419753096	-8.255740740740723	-8.539111111111106	-8.519382716049382	-8.402753086419747	-8.507222222222225	-8.619716049382706	-496.981530864198	-506.53886419753115	-503.29567901234543	-511.3829876543209	-505.90113580246896	-513.7886172839502	-506.31554320987647	-805.8269629629622	-180.78839506172832	-503.3196172839503	-224.3203086419753	-423.3426543209876	-246.18400000000003	-393.38037037037054	-0.7132716049382714	1.374	-0.3421481481481481	0.7912098765432098	-0.26985185185185184	0.5226666666666666	-0.2342716049382717	4.060530864197517	-3.5585555555555497	4.267135802469157	-6.718246913580224	-2.6040740740740844	-7.336901234567912
Cpd1365	1	-2.3284197530864184	-0.7492469135802478	-0.10860493827160413	-0.27662962962963045	0.20877777777777864	-0.1745925925925933	0.4002839506172826	-60.48875308641973	-54.69249382716049	-57.801543209876606	-54.36737037037028	-56.94435802469134	-54.76762962962961	-56.64801234567909	-10.645086419753095	-9.994740740740724	-9.679111111111107	-10.077382716049383	-10.54775308641975	-10.193222222222225	-10.686716049382703	-424.28753086419806	-442.65986419753114	-427.2276790123455	-439.61198765432084	-434.80213580246885	-445.5356172839502	-443.00954320987665	-950.5469629629622	-180.78839506172832	-664.3096172839505	-230.82230864197524	-570.6176543209876	-257.77299999999997	-520.4873703703706	-0.4522716049382714	-0.42100000000000004	0.10985185185185188	-0.2537901234567901	-0.0028518518518518827	-0.2903333333333333	-0.06527160493827172	-42.71646913580249	-27.84855555555555	-35.84986419753085	-27.397246913580226	-34.563074074074095	-28.65890123456791
Cpd1369	1	-2.6084197530864177	-2.565246913580248	-2.403604938271604	-1.9116296296296296	-2.9662222222222208	-1.579592592592593	-2.5167160493827168	-67.41875308641974	-61.62449382716047	-69.22054320987661	-63.82437037037029	-68.72735802469134	-64.97462962962962	-68.0250123456791	-4.517086419753092	-9.350740740740722	-9.000111111111107	-8.527382716049381	-9.226753086419748	-8.373222222222225	-8.901716049382703	-454.2405308641981	-458.619864197531	-435.9616790123455	-453.4429876543209	-441.2481358024688	-458.3656172839502	-450.4425432098765	-1082.0439629629623	-180.78839506172832	-768.5936172839505	-219.85230864197524	-679.4456543209876	-244.457	-613.5143703703707	0.10972839506172873	0.333	-0.5461481481481482	-0.03179012345679014	-0.7658518518518518	-0.32633333333333336	-0.7382716049382717	-30.13946913580249	-17.76755555555555	-35.662864197530844	-22.308246913580227	-34.882074074074076	-24.881901234567913
Cpd1373	1	0.1675802469135803	-0.7102469135802479	-1.9476049382716043	-0.93862962962963	-1.7962222222222213	-1.1975925925925934	-1.5777160493827176	65.17824691358028	51.422506172839526	61.1584567901234	53.121629629629716	59.187641975308644	53.21537037037038	57.694987654320926	15.84291358024691	8.106259259259271	11.373888888888892	9.130617283950617	10.156246913580253	9.417777777777774	9.834283950617293	281.37046913580184	296.173135802469	288.6323209876544	288.17701234567903	294.62086419753115	296.6453827160499	303.11045679012364	-410.70196296296217	-154.09039506172832	-285.65461728395036	-174.81530864197526	-240.8456543209876	-190.79	-222.69937037037056	0.6427283950617286	-0.5660000000000001	-0.3991481481481482	-0.3527901234567902	-0.5588518518518518	-0.3823333333333333	-0.5782716049382717	56.940530864197505	25.850444444444452	49.76013580246915	30.324753086419772	46.711925925925925	31.42209876543209
Cpd1377	1	-1.9974197530864188	1.5267530864197525	-0.9906049382716048	0.69937037037037	-1.0622222222222213	0.032407407407407	-1.1517160493827174	22.495246913580274	18.52650617283953	23.4354567901234	20.80962962962971	23.21364197530866	22.214370370370407	22.985987654320926	37.774913580246896	11.350259259259277	33.9718888888889	12.846617283950618	29.699246913580257	13.883777777777775	26.6872839506173	412.10746913580215	490.24213580246897	397.75732098765434	437.12401234567915	367.530864197531	389.5223827160497	343.13945679012363	-359.22296296296224	-180.78839506172832	-44.82461728395049	-229.00130864197524	7.8733456790123455	-254.02200000000005	18.717629629629414	-0.20527160493827146	1.194	-0.38614814814814813	0.6632098765432098	-0.5218518518518518	0.32666666666666666	-0.5852716049382717	46.76953086419752	28.26744444444445	47.83313580246914	37.220753086419776	45.7009259259259	41.304098765432094
Cpd1381	1	0.8025802469135801	-2.3642469135802475	1.0043950617283954	-2.05262962962963	-0.2972222222222207	-1.9275925925925932	-0.788716049382717	-55.60075308641972	-49.29249382716047	-53.9065432098766	-47.97837037037029	-51.933358024691344	-48.03962962962962	-50.59901234567909	-11.150086419753094	-8.167740740740722	-9.695111111111107	-8.857382716049383	-9.433753086419747	-9.134222222222224	-9.195716049382703	-291.30153086419807	-277.9388641975311	-284.16067901234544	-287.0269876543208	-287.59313580246896	-293.1466172839502	-295.03554320987644	672.1220370370379	33.46460493827166	182.7803827160496	372.4106913580247	73.6973456790124	356.88599999999985	77.1166296296294	-0.8192716049382713	0.35699999999999993	-0.6241481481481482	-0.07779012345679014	-0.4988518518518518	-0.15633333333333332	-0.3862716049382717	-24.977469135802487	-8.949555555555547	-21.393864197530846	-5.466246913580228	-16.78507407407409	-5.852901234567916
Cpd1385	1	-2.149419753086418	0.945753086419752	-2.0426049382716043	0.24537037037037024	-1.4022222222222211	0.08140740740740647	-0.9157160493827172	42.12824691358029	38.737506172839524	38.818456790123406	39.213629629629715	38.430641975308646	39.518370370370384	38.617987654320935	-2.172086419753093	1.7012592592592743	0.4258888888888919	1.5826172839506183	1.0792469135802527	1.6307777777777732	1.3432839506172949	430.88846913580187	414.47513580246886	426.0583209876545	419.9240123456793	426.8778641975312	420.90138271605	425.36245679012336	-272.08696296296216	-180.78839506172832	-294.5216172839505	-186.85330864197525	-327.9356543209876	-192.37500000000003	-343.73537037037056	-0.5932716049382714	0.5529999999999999	-0.3911481481481482	0.2182098765432099	-0.24985185185185185	0.1496666666666667	-0.17627160493827174	7.880530864197509	0.7134444444444554	1.0051358024691552	1.2687530864197711	-0.29107407407408203	1.8290987654320932
Cpd1389	1	-0.29441975308641943	2.1597530864197525	0.1263950617283962	2.1463703703703696	0.7867777777777789	1.8244074074074064	0.8302839506172828	5.824246913580255	8.618506172839517	5.375456790123423	8.538629629629725	6.133641975308648	8.556370370370361	6.5689876543208925	6.5629135802469065	1.3052592592592769	2.317888888888888	2.1726172839506184	2.0112469135802518	2.438777777777773	2.1622839506172973	160.30846913580194	157.97113580246878	163.51932098765448	153.14201234567918	164.43986419753102	160.16038271604998	172.3704567901234	-725.4349629629622	-138.4233950617283	-460.0586172839505	-140.90730864197525	-388.3646543209876	-143.29900000000004	-354.9933703703705	0.6507283950617286	0.3309999999999999	-0.1041481481481482	0.19720987654320987	-0.20185185185185184	0.11366666666666668	-0.20827160493827168	-2.4144691358024915	2.0104444444444525	-5.7488641975308505	1.4597530864197807	-4.740074074074087	1.2410987654320922
Cpd1393	1	8.862580246913579	-3.3122469135802475	8.082395061728398	-1.4886296296296302	5.692777777777778	-0.23359259259259346	3.246283950617283	44.03624691358027	35.29050617283952	41.0604567901234	31.648629629629713	35.690641975308665	30.67937037037041	32.58798765432093	-1.808086419753092	1.0412592592592738	0.8418888888888922	0.34661728395061786	0.7062469135802516	0.2327777777777769	0.4362839506172945	-134.47353086419798	-138.21686419753098	-123.82667901234551	-106.70198765432077	-95.09313580246895	-84.67661728395024	-77.88054320987645	422.48503703703767	146.88060493827172	326.9873827160494	-8.800308641975278	115.05134567901234	-58.09100000000001	-62.987370370370634	7.359728395061729	-7.950999999999999	5.474851851851852	-5.508790123456791	3.347148148148148	-3.300333333333333	1.7477283950617282	48.802530864197514	41.56544444444444	42.73413580246915	29.456753086419784	31.623925925925906	25.379098765432097
Cpd1397	-1	-4.45741975308642	-7.320246913580247	-2.762604938271604	-5.6506296296296314	-2.4102222222222207	-4.078592592592593	-2.292716049382717	-61.93975308641973	-58.77349382716047	-63.2455432098766	-59.92737037037029	-63.401358024691326	-60.91562962962962	-63.34401234567909	-3.797086419753093	-9.032740740740724	-8.193111111111106	-8.111382716049384	-8.600753086419747	-8.067222222222224	-8.506716049382701	-437.92153086419813	-431.499864197531	-430.3176790123455	-451.03598765432093	-444.49213580246885	-460.1196172839502	-454.94354320987645	256.8190370370378	-16.95439506172832	-87.5886172839505	-67.95430864197525	-224.85265432098763	-113.22900000000004	-280.34037037037047	4.654728395061729	-4.133	2.642851851851852	-2.9907901234567897	1.257148148148148	-1.9323333333333332	0.4787283950617282	-11.655469135802493	-1.9635555555555515	-17.115864197530847	-6.245246913580225	-18.026074074074078	-9.908901234567914
Cpd1401	-1	4.9635802469135815	7.869753086419752	6.067395061728396	5.33537037037037	4.5807777777777785	3.1504074074074064	2.9242839506172817	-70.31975308641971	-62.87349382716047	-67.0215432098766	-62.20637037037028	-64.65435802469135	-60.938629629629624	-63.142012345679085	-13.230086419753091	-10.930740740740724	-11.013111111111106	-10.481382716049383	-9.967753086419748	-9.967222222222226	-9.449716049382703	-533.9725308641981	-560.244864197531	-539.4676790123455	-550.1029876543208	-536.4871358024689	-543.9786172839501	-532.8265432098765	-310.45696296296217	-180.78839506172832	-170.26861728395056	-231.21130864197525	-100.79365432098757	-259.52500000000003	-50.06237037037056	-1.0062716049382714	0.574	-0.4161481481481482	0.6042098765432098	-0.28185185185185185	0.5636666666666668	-0.21727160493827172	-52.70246913580249	-32.27755555555555	-43.758864197530855	-31.710246913580228	-38.51907407407408	-29.755901234567915
Cpd1405	-1	-1.3944197530864189	-4.840246913580248	-1.7536049382716037	-3.08062962962963	-1.5232222222222211	-2.163592592592593	-0.9667160493827174	-80.87175308641973	-79.19249382716048	-78.4315432098766	-79.81737037037028	-77.50435802469133	-80.36262962962961	-76.76301234567909	-9.030086419753092	-3.4607407407407247	-6.464111111111108	-3.6173827160493808	-5.37675308641975	-3.6642222222222287	-5.118716049382705	-780.385530864198	-796.0838641975309	-788.5736790123455	-802.2479876543208	-802.5921358024689	-811.0466172839502	-813.9275432098766	296.58003703703775	373.3786049382716	458.04938271604965	345.76469135802466	557.2173456790125	317.781	623.3726296296295	-1.0042716049382714	0.12099999999999995	-0.5291481481481481	0.19320987654320987	-0.4118518518518518	0.1496666666666667	-0.3512716049382717	-29.035469135802487	-21.272555555555552	-20.812864197530843	-22.854246913580226	-17.805074074074096	-24.256901234567913
Cpd1409	-1	-4.401419753086419	-0.19024691358024806	-3.006604938271604	-0.32062962962963004	-1.779222222222221	-0.09059259259259322	-1.0127160493827176	7.422246913580294	14.300506172839505	9.02145679012338	13.625629629629744	9.986641975308686	13.217370370370391	10.626987654320883	-0.3390864197530945	0.04925925925927643	-0.5791111111111071	0.3516172839506204	-0.4427530864197493	0.2647777777777733	-0.2817160493827053	238.8874691358019	211.81513580246903	213.1283209876544	180.53701234567916	187.63886419753112	165.67138271604972	174.23445679012343	-329.85696296296226	-138.4233950617283	-114.69261728395054	-161.42930864197524	-85.76765432098763	-165.81200000000004	-78.89637037037063	-0.04427160493827143	0.29	-0.32614814814814824	0.051209876543209874	-0.3658518518518518	-0.06333333333333334	-0.3682716049382717	-26.82546913580249	-10.863555555555552	-23.40786419753084	-12.999246913580222	-21.570074074074093	-14.25890123456791
Cpd1413	-1	-0.8204197530864192	3.299753086419752	-0.7636049382716035	1.1103703703703702	-1.335222222222221	-0.5435925925925935	-1.8577160493827172	-61.36575308641972	-55.793493827160475	-58.8605432098766	-54.755370370370294	-57.19835802469135	-54.10962962962961	-56.30001234567909	-10.979086419753092	-10.761740740740724	-10.931111111111107	-10.150382716049382	-10.691753086419748	-9.977222222222224	-10.368716049382703	-522.5845308641982	-541.2258641975311	-518.0816790123455	-531.5619876543209	-514.9231358024689	-526.4246172839502	-516.5645432098764	-464.5319629629622	-14.636395061728306	-353.9306172839505	95.52369135802476	-285.55465432098765	114.18899999999996	-231.96437037037052	0.27472839506172875	0.604	0.2668518518518518	0.5932098765432099	0.4561481481481482	0.6806666666666668	0.4747283950617284	-17.583469135802492	-6.167555555555552	-11.62386419753085	-1.9612469135802255	-7.690074074074089	0.2360987654320894
Cpd1417	-1	-0.046419753086418325	-3.228246913580248	0.40339506172839545	-2.64862962962963	-0.15322222222222148	-2.072592592592593	-0.6657160493827177	48.54324691358028	36.800506172839505	44.117456790123406	35.43062962962971	39.29464197530868	35.091370370370385	36.215987654320905	6.184913580246906	3.581259259259273	4.9478888888888894	3.8066172839506183	4.195246913580252	3.8597777777777718	3.913283950617295	8.06646913580198	10.172135802469027	16.95032098765455	15.750012345679126	21.704864197531148	18.79238271604981	23.11445679012354	-249.8359629629623	-16.95439506172832	-207.15261728395046	-106.23930864197523	-254.8876543209876	-129.43400000000003	-299.38337037037064	3.7747283950617287	-3.8110000000000004	2.598851851851852	-2.65179012345679	1.4631481481481483	-1.655333333333333	0.6727283950617282	40.30553086419751	21.439444444444447	29.30813580246916	16.312753086419775	19.306925925925924	14.385098765432087
Cpd1421	-1	5.2905802469135805	4.371753086419752	4.268395061728396	2.2813703703703703	1.6767777777777797	1.4194074074074066	0.04328395061728285	9.299246913580248	7.817506172839501	12.227456790123426	7.272629629629705	13.686641975308676	7.1363703703704005	14.619987654320937	16.999913580246904	22.354259259259273	18.938888888888897	23.06561728395062	21.632246913580257	24.313777777777766	23.1322839506173	292.8904691358018	322.48113580246877	290.2523209876545	336.39401234567936	299.595864197531	349.5793827160498	306.79245679012337	1481.765037037038	1009.1006049382717	1321.294382716049	817.2736913580246	1279.3963456790125	743.097	1267.7176296296295	-1.0032716049382713	0.4849999999999999	-0.5291481481481481	0.14420987654320988	-0.44485185185185183	0.02466666666666667	-0.3802716049382717	-17.20146913580249	-16.669555555555547	-10.82686419753085	-17.587246913580223	-7.393074074074086	-16.967901234567908
Cpd1425	-1	-2.98041975308642	-8.304246913580247	-3.1216049382716036	-5.84562962962963	-2.6302222222222205	-4.167592592592594	-2.5007160493827167	-41.224753086419724	-41.497493827160476	-45.1925432098766	-41.80337037037029	-44.994358024691344	-42.5276296296296	-44.83801234567909	20.981913580246907	0.07925925925927757	4.927888888888886	5.262617283950622	4.739246913580256	5.334777777777773	4.943283950617296	49.84546913580197	108.96613580246891	95.90332098765451	79.4050123456791	81.07286419753109	68.45338271604987	70.76945679012351	-420.22096296296235	-16.95439506172832	-256.8486172839505	-121.73630864197527	-313.9716543209876	-167.35900000000004	-370.09737037037064	6.354728395061728	-4.531000000000001	2.756851851851852	-2.7797901234567903	1.4711481481481483	-1.6383333333333334	0.6787283950617282	9.059530864197512	8.300444444444453	-4.474864197530842	6.828753086419772	-4.252074074074088	3.9040987654320887
Cpd1429	-1	-8.789419753086419	-2.936246913580248	-5.123604938271606	-2.33362962962963	-3.4782222222222208	-1.7975925925925933	-2.6077160493827174	-63.670753086419715	-56.137493827160476	-61.275543209876595	-56.687370370370296	-60.161358024691346	-56.87162962962962	-59.43801234567909	-12.284086419753091	-10.082740740740725	-11.02611111111111	-10.45738271604938	-10.587753086419749	-10.374222222222226	-10.518716049382704	-205.3805308641981	-233.59386419753122	-213.80767901234552	-239.21298765432084	-228.9501358024689	-246.19261728395009	-238.52454320987655	126.69603703703774	-180.78839506172832	-77.33161728395044	-102.45430864197523	-133.99265432098764	-28.114000000000058	-164.31537037037054	-0.9702716049382714	0.13599999999999995	-0.6161481481481482	-0.0007901234567901441	-0.5118518518518518	-0.07433333333333332	-0.4462716049382717	-46.05246913580249	-27.55155555555555	-40.29786419753084	-29.12624691358023	-38.07707407407409	-29.640901234567913
Cpd1433	-1	-1.7854197530864189	-0.24824691358024745	-1.9096049382716045	-0.4346296296296299	-2.1942222222222214	-0.6305925925925933	-1.781716049382717	95.43624691358022	91.73850617283956	89.0614567901234	93.22062962962973	88.90164197530869	92.17837037037035	89.09098765432091	13.034913580246908	11.815259259259276	11.532888888888893	12.482617283950619	11.549246913580253	12.291777777777774	11.687283950617294	591.701469135802	583.414135802469	607.0743209876547	596.4390123456792	616.4288641975311	605.7723827160497	618.3964567901235	-188.62196296296227	120.1176049382717	-289.0056172839505	165.63169135802474	-270.0256543209876	123.16199999999992	-242.44137037037055	-0.08627160493827146	0.30499999999999994	-0.5401481481481483	-0.01179012345679014	-0.6438518518518519	-0.2093333333333333	-0.6182716049382717	48.1825308641975	37.92444444444446	31.582135802469157	42.46475308641976	31.316925925925922	39.8480987654321
Cpd1437	-1	-3.173419753086418	-5.771246913580248	-0.4086049382716039	-4.929629629629631	0.7767777777777791	-4.559592592592594	1.469283950617282	-93.70875308641972	-90.90349382716049	-91.5875432098766	-88.40537037037028	-90.71735802469135	-87.79862962962963	-90.1400123456791	-1.4440864197530914	-11.800740740740723	-1.2391111111111073	-9.658382716049381	-3.033753086419747	-9.126222222222225	-3.9677160493827017	-743.5145308641983	-732.5328641975311	-765.6706790123454	-782.1989876543207	-786.8901358024689	-804.5796172839501	-799.3855432098766	-420.22096296296235	-16.95439506172832	-256.8486172839505	-112.42330864197523	-189.9226543209876	-151.45600000000005	-136.93537037037055	3.7377283950617284	-3.1630000000000003	2.913851851851852	-2.08979012345679	2.413148148148148	-1.9403333333333328	2.214728395061728	-10.911469135802484	-1.7725555555555488	-4.796864197530852	3.1377530864197785	-2.6200740740740898	4.162098765432084
Cpd1441	-1	2.8515802469135814	2.6327530864197524	2.9203950617283962	1.9623703703703703	1.3797777777777789	1.0954074074074067	0.4902839506172825	-6.776753086419718	-8.857493827160482	-5.406543209876587	-7.502370370370272	-5.096358024691341	-6.348629629629612	-5.678012345679092	16.959913580246905	9.366259259259275	19.18588888888889	9.179617283950618	20.011246913580255	9.406777777777776	18.90428395061729	495.73246913580215	569.751135802469	478.4763209876547	545.2810123456791	487.84986419753113	521.5773827160497	486.20445679012346	61.649037037037715	296.13060493827174	-78.05161728395045	294.21569135802474	-40.7496543209877	282.6419999999999	-11.378370370370591	-0.2332716049382715	2.5460000000000003	-0.06814814814814829	1.55320987654321	-0.07085185185185182	0.9796666666666666	-0.1722716049382717	4.184530864197511	0.4584444444444529	8.393135802469146	1.92975308641978	8.686925925925912	4.336098765432092
Cpd1445	-1	-4.871419753086419	-2.6022469135802475	-4.245604938271605	-2.62762962962963	-3.486222222222221	-2.4035925925925934	-3.0027160493827174	85.42324691358027	58.672506172839526	77.46845679012341	61.62762962962971	69.82264197530867	62.41937037037039	64.58398765432091	25.28791358024691	14.148259259259278	20.16388888888889	14.956617283950616	18.853246913580254	15.182777777777774	17.876283950617296	633.5714691358022	683.2361358024689	655.9143209876545	669.3180123456791	664.4678641975311	670.1493827160497	674.4964567901234	841.4410370370379	353.4486049382716	213.07338271604962	332.4776913580247	186.5133456790124	337.064	181.0456296296294	0.5437283950617284	0.5559999999999999	-0.42914814814814817	0.2582098765432099	-0.5428518518518518	0.040666666666666657	-0.5362716049382718	90.0365308641975	34.04344444444446	70.06313580246915	41.57275308641978	55.5549259259259	45.02309876543209
Cpd1449	-1	-2.7314197530864193	-1.1512469135802474	-2.4696049382716043	-0.8026296296296298	-2.109222222222221	-0.7745925925925934	-1.8867160493827173	-51.099753086419724	-43.98949382716047	-48.802543209876596	-45.050370370370295	-47.832358024691324	-45.617629629629604	-47.09901234567909	-9.339086419753091	-8.918740740740725	-9.385111111111106	-8.596382716049384	-9.272753086419748	-8.708222222222227	-9.110716049382708	-407.2075308641981	-418.02486419753114	-414.3686790123455	-440.0089876543209	-437.46013580246887	-457.4516172839501	-455.35654320987646	-357.0469629629622	-125.40439506172834	-129.13761728395048	-193.69330864197525	-40.52765432098761	-228.66300000000004	18.970629629629453	-0.7162716049382714	1.0779999999999998	-0.4421481481481482	0.3202098765432099	-0.4208518518518518	0.02266666666666667	-0.4402716049382717	-26.82546913580249	-10.39055555555555	-21.197864197530848	-13.75024691358022	-19.24507407407409	-15.614901234567913
Cpd1453	-1	-3.8394197530864185	-5.034246913580248	-2.7196049382716043	-3.23262962962963	-2.1522222222222207	-2.620592592592593	-1.3297160493827174	-105.71075308641971	-102.9644938271605	-103.4435432098766	-103.31537037037027	-102.60635802469132	-103.7406296296296	-101.9290123456791	-12.805086419753096	-6.079740740740725	-10.003111111111108	-6.53638271604938	-8.690753086419747	-6.560222222222227	-8.290716049382706	-892.7105308641982	-911.5938641975309	-902.4086790123456	-922.8189876543207	-917.9501358024687	-932.1596172839502	-929.3255432098764	537.5140370370376	597.0756049382717	719.9623827160495	528.8156913580247	832.9243456790123	503.27999999999986	904.4566296296292	-1.0052716049382715	0.12199999999999996	-0.7111481481481482	0.23520987654320985	-0.5828518518518518	0.18266666666666667	-0.5112716049382717	-40.86846913580249	-29.09355555555555	-33.42586419753085	-30.594246913580218	-30.521074074074093	-31.95690123456791
Cpd1457	-1	5.506580246913583	2.1627530864197526	4.624395061728396	2.2503703703703706	3.9317777777777785	2.9114074074074066	3.839283950617282	17.046246913580262	18.98750617283952	17.921456790123386	18.273629629629713	18.892641975308663	18.570370370370398	19.555987654320923	-6.034086419753091	-1.3167407407407232	-2.777111111111111	-1.6093827160493783	-1.9117530864197505	-1.560222222222226	-1.5757160493827058	74.28046913580192	79.51513580246888	79.36632098765449	79.67001234567921	73.51686419753105	70.09738271604988	65.79145679012345	-282.5849629629622	-180.78839506172832	-218.46461728395047	-231.21130864197525	-228.70065432098758	-235.74800000000005	-239.85937037037053	-1.0042716049382714	0.3489999999999999	-0.6271481481481482	0.1292098765432099	-0.44985185185185184	0.06266666666666668	-0.3352716049382717	-17.20146913580249	-12.412555555555551	-14.285864197530847	-15.402246913580226	-13.025074074074093	-15.177901234567912
Cpd1461	-1	0.4265802469135807	-2.2232469135802475	-2.749604938271604	-0.7186296296296302	-2.3142222222222206	-0.3975925925925932	-1.5657160493827174	-58.640753086419714	-53.10049382716047	-56.13054320987659	-53.46137037037028	-55.374358024691354	-53.89462962962962	-55.32001234567909	-17.583086419753098	-12.354740740740723	-14.085111111111107	-12.58738271604938	-13.252753086419746	-12.641222222222225	-13.004716049382706	-508.000530864198	-512.4268641975311	-504.69967901234537	-524.5449876543208	-515.0411358024691	-528.9516172839501	-520.8025432098765	-731.1309629629621	-180.78839506172832	-363.5246172839505	-226.9513086419753	-290.23265432098765	-248.41400000000004	-283.9593703703705	-1.0052716049382715	0.713	-0.6051481481481482	0.12320987654320985	-0.4948518518518518	-0.036333333333333336	-0.4262716049382717	-40.86846913580249	-25.698555555555547	-34.162864197530844	-28.608246913580228	-32.760074074074076	-30.244901234567923
Cpd1465	-1	-6.2094197530864195	0.6367530864197528	-2.9726049382716044	0.24737037037037	-1.9382222222222207	-0.22359259259259326	-1.8217160493827171	-35.03175308641974	-34.441493827160485	-34.089543209876595	-34.35737037037028	-34.12335802469134	-33.458629629629606	-34.666012345679086	13.683913580246909	-0.20174074074072126	15.785888888888893	-0.021382716049384243	13.825246913580248	0.014777777777773338	10.210283950617294	238.73146913580197	282.57913580246895	214.80332098765442	250.3690123456793	185.1038641975313	200.41238271604996	157.73745679012336	-19.072962962962265	-112.4783950617283	-309.5546172839505	-4.35830864197527	-344.3686543209876	-27.29000000000002	-354.75237037037056	-0.29827160493827143	1.515	-0.04914814814814816	0.95120987654321	-0.0298518518518518	0.5416666666666667	-0.09427160493827168	-10.911469135802484	-11.520555555555553	-8.548864197530849	-11.455246913580224	-9.780074074074086	-9.454901234567911
Cpd1469	-1	-1.166419753086419	1.4127530864197526	-0.4926049382716036	0.4523703703703701	-0.657222222222221	0.12940740740740653	-0.7177160493827173	-46.806753086419725	-43.00449382716047	-44.420543209876605	-42.823370370370284	-43.71335802469135	-42.87962962962962	-43.85001234567909	-15.809086419753092	-10.828740740740724	-12.324111111111106	-10.98338271604938	-11.498753086419747	-10.983222222222226	-11.278716049382705	-524.0515308641982	-545.2568641975312	-529.4766790123455	-540.1489876543209	-530.8901358024689	-537.5666172839501	-530.5115432098764	-645.9379629629623	-180.78839506172832	-339.1836172839505	-213.07530864197525	-272.7536543209876	-226.81000000000003	-267.3463703703706	-0.9812716049382716	0.769	-0.4691481481481482	0.17220987654320985	-0.3778518518518519	0.01866666666666666	-0.3382716049382717	-29.035469135802487	-18.753555555555547	-23.66186419753085	-20.368246913580226	-22.473074074074088	-21.176901234567914
Cpd1473	-1	0.43158024691358143	-1.7342469135802476	-0.6516049382716043	-1.1986296296296302	-1.480222222222221	-0.36759259259259336	-1.0407160493827172	45.51524691358029	49.242506172839505	45.199456790123435	47.75062962962974	45.027641975308654	46.32237037037041	44.695987654320895	5.398913580246905	5.336259259259276	4.873888888888891	5.511617283950617	4.835246913580253	5.254777777777775	4.834283950617293	274.6864691358019	258.47713580246887	279.1003209876546	263.91801234567924	276.11586419753104	263.7873827160497	272.4884567901236	-504.5119629629623	-113.50239506172831	-302.4586172839505	-121.58530864197523	-286.92565432098763	-142.11400000000003	-287.9543703703705	-0.2972716049382714	0.16699999999999995	-0.31614814814814823	0.05020987654320986	-0.3738518518518518	-0.029333333333333336	-0.3702716049382717	11.267530864197509	16.925444444444448	10.076135802469151	13.809753086419775	8.686925925925912	10.49609876543209
Cpd1477	-1	2.9285802469135813	-1.2492469135802478	2.401395061728396	-2.4166296296296297	0.2137777777777785	-2.5735925925925933	-0.7727160493827174	-18.189753086419724	-17.996493827160492	-17.000543209876582	-20.002370370370272	-17.136358024691333	-21.105629629629615	-17.43301234567909	0.5179135802469048	6.146259259259278	3.2778888888888886	6.3546172839506125	4.942246913580252	6.478777777777772	4.951283950617292	-400.27653086419815	-409.66286419753095	-400.4706790123455	-400.2829876543209	-400.23013580246885	-397.08761728395007	-402.9895432098765	961.3620370370377	613.9176049382717	770.4373827160495	401.5996913580248	633.9423456790124	311.811	510.5626296296296	3.0327283950617288	-4.037	2.394851851851852	-2.85979012345679	1.400148148148148	-1.9123333333333332	0.6657283950617283	-5.367469135802494	3.0904444444444508	-2.9558641975308437	-3.148246913580224	-2.9280740740740825	-6.5849012345679165
Cpd1481	-1	-1.791419753086419	1.6817530864197527	0.7123950617283965	1.09937037037037	0.6177777777777793	0.9724074074074068	0.44828395061728266	94.24524691358029	86.7325061728395	93.39245679012342	86.30562962962972	91.28964197530868	85.75037037037038	88.43198765432089	5.969913580246903	9.165259259259274	8.94788888888889	8.90061728395062	9.319246913580255	8.816777777777773	9.098283950617297	462.69746913580207	444.393135802469	449.1253209876545	443.6700123456789	445.3188641975312	444.0073827160497	445.0634567901234	-139.50196296296212	-180.78839506172832	-112.19761728395054	-165.81830864197525	-128.10465432098758	-158.60100000000006	-143.83137037037062	-1.180271604938271	0.18399999999999994	-0.6561481481481481	0.033209876543209865	-0.5338518518518518	-0.07733333333333334	-0.4732716049382717	14.479530864197516	-0.21555555555555367	13.276135802469154	-1.4362469135802272	8.729925925925906	-2.2999012345679124
Cpd1485	-1	5.529580246913582	5.8247530864197525	4.637395061728396	3.4343703703703703	2.1047777777777785	1.7894074074074071	0.2502839506172827	2.4892469135802457	1.6685061728395283	4.768456790123395	0.7186296296297314	6.190641975308665	0.5283703703703679	6.776987654320892	3.743913580246904	9.072259259259274	6.2988888888888965	9.347617283950617	8.096246913580256	9.858777777777776	8.466283950617294	-131.41653086419808	-126.65386419753109	-128.88967901234534	-104.67498765432084	-113.76313580246892	-85.26761728395013	-101.41854320987647	565.2590370370376	469.3106049382717	496.65338271604963	302.0546913580247	445.63134567901255	233.552	385.5526296296295	-1.0032716049382713	0.25199999999999995	-0.4161481481481482	0.11020987654320984	-0.31685185185185183	0.03166666666666668	-0.2812716049382717	-17.20146913580249	-15.544555555555545	-11.947864197530846	-17.581246913580223	-8.537074074074091	-17.599901234567913
Cpd1489	-1	6.55958024691358	7.387753086419753	3.967395061728397	5.08537037037037	2.302777777777778	2.9904074074074067	1.2062839506172829	-56.275753086419726	-52.848493827160475	-53.4865432098766	-53.815370370370296	-51.356358024691325	-53.886629629629624	-50.01201234567908	0.9629135802469052	3.7432592592592786	2.8078888888888898	6.0536172839506195	5.6002469135802535	8.138777777777777	7.370283950617296	-350.093530864198	-343.3308641975311	-349.9186790123455	-328.06398765432095	-336.8661358024689	-310.86361728395013	-330.22754320987656	500.5640370370377	464.5036049382716	441.89038271604943	370.18569135802477	561.3893456790123	338.945	637.4996296296296	-1.2662716049382714	0.09299999999999994	-0.7261481481481482	-0.06279012345679014	-0.5748518518518518	-0.13933333333333334	-0.4972716049382717	-50.11046913580249	-35.28155555555555	-42.60286419753085	-37.087246913580216	-36.761074074074095	-36.284901234567904
Cpd1493	-1	1.81258024691358	-0.18824691358024734	0.8283950617283953	0.81637037037037	0.8247777777777792	0.9624074074074068	0.809283950617282	67.65424691358028	57.81150617283953	65.28945679012341	58.524629629629715	62.53464197530866	58.12337037037037	60.781987654320886	9.27591358024691	6.976259259259276	8.457888888888887	8.344617283950615	8.408246913580253	8.579777777777771	8.266283950617295	367.47846913580184	390.56113580246887	377.30632098765454	381.40101234567896	378.40186419753104	377.1483827160498	377.8894567901236	-875.8519629629621	-180.78839506172832	-570.7496172839507	-231.21130864197525	-507.19265432098763	-258.89400000000006	-478.80137037037065	-0.5702716049382714	0.13599999999999995	-0.5131481481481481	-0.06279012345679014	-0.44885185185185184	-0.2413333333333333	-0.4552716049382717	7.396530864197501	-9.257555555555546	2.8571358024691587	-8.081246913580221	-2.5560740740740826	-9.104901234567912
Cpd1497	-1	0.5985802469135812	2.356753086419753	0.3123950617283961	0.5693703703703701	-0.16522222222222105	-0.4915925925925933	-0.6337160493827172	-25.848753086419748	-27.120493827160477	-24.83954320987658	-26.28037037037029	-23.53535802469133	-25.461629629629606	-22.854012345679077	49.5809135802469	12.970259259259276	21.232888888888887	18.005617283950613	17.67824691358025	18.721777777777774	17.0752839506173	-119.866530864198	-112.64686419753104	-118.67167901234552	-118.3199876543208	-116.91913580246887	-115.19961728395016	-114.28954320987656	-54.332962962962256	354.1506049382716	73.80638271604948	253.13969135802475	124.99034567901232	183.826	121.16662962962948	-0.6002716049382715	-0.02000000000000006	-0.6721481481481482	-0.13579012345679015	-0.6198518518518519	-0.20733333333333331	-0.5732716049382718	-28.291469135802487	-24.318555555555548	-24.65886419753085	-23.417246913580225	-20.76707407407409	-21.881901234567913
Cpd1501	-1	-0.7624197530864194	2.5657530864197517	-0.4876049382716037	0.14237037037037004	-1.444222222222221	-1.1315925925925931	-1.7677160493827175	-37.16575308641973	-40.90849382716047	-35.52654320987659	-39.3653703703703	-35.338358024691345	-39.466629629629615	-35.278012345679095	26.46091358024691	11.490259259259279	23.183888888888887	18.64961728395061	24.03924691358025	21.152777777777768	24.5162839506173	-250.616530864198	-196.9908641975311	-249.2876790123454	-221.75598765432082	-252.2001358024689	-236.6576172839501	-264.66854320987653	129.15303703703762	450.08260493827163	203.49838271604958	299.87769135802483	273.7993456790124	243.98999999999995	326.48162962962937	-0.7112716049382714	0.367	-0.3741481481481482	0.29120987654320984	-0.2888518518518518	0.16466666666666666	-0.30527160493827177	1.6655308641975068	-6.759555555555544	4.552135802469152	-1.0162469135802257	5.425925925925917	-0.4769012345679116
Cpd1505	-1	2.082580246913581	0.01175308641975237	3.0303950617283952	1.3653703703703701	3.3177777777777786	2.5484074074074066	3.517283950617283	37.725246913580285	40.90250617283951	38.444456790123404	40.66562962962973	39.25864197530865	40.742370370370395	39.88898765432091	-2.8090864197530894	2.0882592592592784	0.43288888888888977	1.8586172839506183	1.2722469135802503	1.8747777777777728	1.6002839506172926	258.89946913580184	255.06713580246898	246.70832098765462	239.976012345679	230.4058641975312	223.57838271604987	218.8714567901236	-224.6949629629624	-180.78839506172832	-136.53761728395045	-171.14230864197526	-142.84965432098758	-165.15400000000002	-152.72437037037054	-1.2242716049382714	0.11599999999999995	-0.6801481481481482	-0.02979012345679013	-0.5478518518518518	-0.10933333333333334	-0.4772716049382717	-29.035469135802487	-20.692555555555547	-27.38686419753085	-21.945246913580217	-26.04507407407409	-22.116901234567916
Cpd1509	-1	7.054580246913581	2.3967530864197526	4.318395061728396	1.1413703703703697	2.2847777777777796	0.1824074074074069	1.4972839506172826	-56.12175308641972	-51.814493827160476	-53.4855432098766	-53.61337037037029	-52.90335802469134	-54.677629629629614	-52.286012345679104	7.090913580246905	8.299259259259276	9.166888888888893	9.437617283950619	11.82724691358025	11.098777777777775	13.273283950617294	-207.1905308641981	-180.852864197531	-210.7686790123455	-170.21598765432086	-203.72013580246886	-160.07361728395017	-203.58954320987647	1324.140037037038	560.4356049382716	1125.4243827160494	467.30369135802465	1165.1553456790125	453.068	1244.9236296296294	-1.2662716049382714	0.06799999999999995	-0.7211481481481482	-0.09679012345679014	-0.5748518518518518	-0.17733333333333334	-0.5012716049382717	-50.11046913580249	-33.53155555555555	-43.02686419753084	-37.11024691358023	-40.46907407407409	-38.622901234567905
Cpd1513	-1	-2.24241975308642	0.14375308641975248	-0.4936049382716039	0.4903703703703704	-0.16722222222222086	0.6274074074074067	-0.028716049382717213	60.53224691358029	55.852506172839526	56.517456790123425	56.623629629629725	56.472641975308676	56.69637037037037	56.856987654320896	15.118913580246911	8.695259259259277	12.762888888888886	8.68161728395062	12.447246913580255	8.863777777777777	12.150283950617295	425.65546913580187	441.999135802469	419.4043209876545	422.130012345679	404.39286419753097	403.24838271604966	392.3654567901235	-224.6949629629624	-180.78839506172832	-136.53761728395045	-171.42630864197525	-143.22465432098758	-165.54500000000004	-153.2213703703706	-0.6262716049382714	0.216	-0.5971481481481482	-0.07679012345679014	-0.5728518518518518	-0.2923333333333333	-0.5772716049382717	6.776530864197512	-4.276555555555547	-2.9218641975308515	-3.4652469135802235	-3.5410740740740816	-3.575901234567908
Cpd1517	-1	8.456580246913582	6.328753086419753	5.0863950617283935	0.8483703703703696	0.9997777777777791	-1.7705925925925934	-0.3967160493827171	-21.001753086419736	-21.669493827160462	-18.608543209876586	-24.105370370370284	-18.69535802469133	-25.673629629629602	-18.543012345679074	24.417913580246907	27.478259259259282	26.980888888888888	30.29461728395062	30.91724691358025	32.52677777777777	32.57628395061729	6.674469135801928	23.947135802468893	14.261320987654473	57.127012345679084	39.574864197531035	82.22838271604974	46.35845679012346	2620.530037037038	1301.6596049382715	2447.5063827160493	1146.1216913580247	2465.6323456790124	1107.9129999999998	2513.2056296296296	-1.2642716049382714	0.022999999999999937	-0.7341481481481482	-0.13679012345679015	-0.5788518518518518	-0.21433333333333326	-0.5002716049382717	-26.443469135802488	-19.48655555555555	-20.397864197530843	-23.153246913580226	-18.593074074074078	-25.152901234567913
Cpd1525	1	0.5545411764705861	-4.69070588235294	-0.3947411764705899	-3.04424705882353	-0.4921647058823524	-2.5442588235294115	-0.29951764705882233	-19.02964705882357	-15.220976470588285	-17.653294117647008	-16.399352941176446	-17.00069411764703	-16.72584705882352	-16.63775294117643	0.15474117647059416	-3.7306823529411615	-0.7342470588235273	-4.043905882352945	-1.0346352941176384	-3.522529411764694	-1.3088588235294232	-129.54100000000003	-135.40409411764722	-141.37287058823497	-144.3992235294116	-155.94865882352914	-157.76991764705897	-165.09041176470566	1017.6030941176475	-48.14857647058816	709.6114705882354	-5.715023529411951	714.4376823529408	26.94475294117643	708.8862117647058	4.381552941176471	-3.0004117647058823	3.0954	-1.671141176470588	2.125835294117647	-1.2018470588235295	1.6172117647058826	13.2264588235294	22.971329411764717	17.16502352941177	19.146976470588246	18.43276470588233	17.463199999999993
Cpd1529	1	2.7015411764705863	-3.6827058823529417	1.5912588235294098	-1.93524705882353	1.4598352941176485	-1.5322588235294117	1.4004823529411778	5.809352941176428	10.075023529411707	6.841705882353011	8.382647058823549	6.912305882352996	7.6831529411764725	7.165247058823553	3.928741176470595	0.0993176470588395	2.9447529411764712	-0.3389058823529432	2.5663647058823607	0.13247058823530722	2.273141176470581	100.87199999999996	98.71190588235287	89.20412941176504	91.98877647058815	81.18634117647082	80.66508235294111	73.7815882352943	834.3490941176477	-48.14857647058816	503.4244705882357	-49.94102352941196	448.0776823529408	-30.34224705882355	409.42221176470593	4.404552941176472	-2.4964117647058823	3.1164	-1.1791411764705884	2.2348352941176466	-0.7188470588235294	1.7752117647058825	25.059458823529397	35.619329411764724	28.73002352941177	30.74297647058825	29.144764705882324	28.389199999999995
Cpd1533	1	-4.725458823529413	-2.562705882352941	-3.8317411764705898	-1.99324705882353	-2.892164705882352	-1.3182588235294117	-2.2115176470588223	69.35435294117643	56.39602352941174	59.81670588235301	59.88064705882357	58.74630588235297	60.22815294117646	59.183247058823575	6.721741176470593	10.651317647058839	7.606752941176469	9.60009411764706	7.8373647058823614	9.263470588235307	8.216141176470575	499.778	516.6959058823528	499.87512941176516	505.23877647058816	500.6583411764708	503.4400823529409	502.71958823529434	180.3450941176477	308.2614235294119	172.57847058823563	402.99397647058805	124.74468235294079	407.38775294117636	109.91921176470578	0.24855294117647064	-0.26741176470588235	-0.2406	-0.1371411764705882	-0.2771647058823531	-0.0668470588235294	-0.25578823529411754	62.595458823529384	32.81932941176471	42.36002352941176	43.54397647058825	40.70576470588233	44.8622
Cpd1537	1	-1.876458823529413	4.480294117647058	1.4742588235294098	4.6417529411764695	3.066835294117648	4.8157411764705875	3.619482352941178	80.70035294117642	67.48202352941172	73.82770588235297	74.27064705882357	73.001305882353	75.1761529411765	73.15724705882354	2.0147411764705936	4.397317647058841	4.0557529411764754	4.937094117647057	4.422364705882362	4.974470588235313	4.618141176470584	102.35500000000002	118.26590588235274	104.639129411765	93.4877764705883	93.4893411764707	79.73808235294109	82.11658823529433	3087.405094117648	-233.6845764705881	1111.9294705882355	820.1449764705881	815.6756823529407	966.1007529411766	759.4512117647058	0.3035529411764708	1.2515882352941177	0.9674	1.2418588235294117	1.000835294117647	1.2081529411764709	1.0002117647058824	67.5924588235294	29.694329411764716	47.06402352941177	47.75397647058824	44.25876470588233	50.2852
Cpd1541	1	4.519541176470586	0.02729411764705869	2.8712588235294105	-0.01424705882353017	0.8168352941176478	0.21274117647058846	0.24748235294117735	110.92235294117643	107.18802352941172	109.294705882353	105.92364705882356	107.941305882353	105.35015294117649	107.27724705882356	12.673741176470593	18.20031764705884	14.752752941176476	16.945094117647052	14.947364705882368	16.645470588235305	15.259141176470575	868.9280000000001	886.6629058823529	866.3961294117652	906.9687764705882	898.7183411764707	928.2340823529413	924.0215882352943	1254.0320941176476	325.74842352941187	1031.3384705882356	322.44097647058805	839.2346823529408	374.87075294117653	696.1862117647058	0.3975529411764709	1.2575882352941177	0.11339999999999995	0.8018588235294117	0.13483529411764694	0.5961529411764706	0.19621176470588247	71.65045882352939	53.966329411764704	66.55602352941177	51.57397647058824	61.82276470588234	50.78719999999999
Cpd1545	1	-2.9034588235294123	0.5042941176470594	-1.5207411764705905	-0.22024705882353013	-1.7451647058823516	-0.8762588235294115	-1.7505176470588222	-26.576647058823585	-23.78897647058829	-25.365294117647014	-24.696352941176453	-24.282694117647015	-24.934847058823532	-23.786752941176413	-14.272258823529404	-9.590682352941162	-11.091247058823528	-10.150905882352943	-10.454635294117637	-10.276529411764693	-10.20985882352942	-470.961	-496.7640941176471	-478.98087058823484	-491.3742235294117	-488.4106588235292	-496.4269176470589	-496.03141176470564	455.6710941176475	-138.61557647058808	419.1144705882357	2.0609764705880598	465.1166823529408	31.207752941176466	513.787211764706	-0.37144705882352935	0.23358823529411765	0.032399999999999984	0.08685882352941182	0.07183529411764694	0.0191529411764706	0.08121176470588243	5.832458823529392	9.007329411764717	8.92102352941177	7.565976470588239	11.264764705882328	7.0541999999999945
Cpd1549	1	-1.2254588235294133	-1.816705882352941	-1.2467411764705902	-1.19924705882353	-1.7891647058823517	-0.8552588235294116	-1.663517647058822	77.7333529411764	74.37402352941172	76.02770588235298	73.82164705882354	76.38530588235302	73.95415294117647	77.00524705882357	14.8377411764706	15.380317647058837	13.344752941176472	15.161094117647052	13.356364705882358	15.343470588235311	13.591141176470584	819.732	835.7609058823529	820.1271294117653	843.7097764705883	822.0613411764708	844.8410823529408	824.5385882352944	701.6440941176477	325.74842352941187	585.7494705882358	351.49397647058805	515.3166823529408	384.3377529411764	479.6062117647057	0.3885529411764708	0.14258823529411765	0.055400000000000005	0.05085882352941182	-0.006164705882353072	0.06715294117647058	0.001211764705882412	57.96845882352939	40.26832941176471	52.20102352941177	41.89297647058825	52.29676470588234	43.23619999999999
Cpd1553	1	1.397541176470586	6.3082941176470575	2.17925882352941	4.672752941176472	2.422835294117648	3.929741176470588	2.407482352941177	-1.110647058823588	3.8210235294117183	1.3327058823529967	4.920647058823562	2.4103058823529864	5.0311529411764875	2.9632470588235837	-10.126258823529401	-5.172682352941159	-6.771247058823531	-5.429905882352941	-6.128635294117639	-5.497529411764691	-5.872858823529422	26.478000000000065	9.687905882352881	27.946129411765128	12.39077647058832	25.37034117647079	14.447082352941036	25.141588235294307	-833.3919058823525	-233.6845764705881	-665.8735294117644	-232.198023529412	-602.9453176470593	-254.23324705882354	-558.8717882352942	-0.6694470588235293	0.5075882352941177	0.2734	0.4688588235294118	0.2518352941176469	0.4101529411764706	0.2162117647058824	-33.72554117647061	-21.101670588235287	-27.63397647058824	-19.51802352941176	-25.86423529411767	-19.968800000000005
Cpd1557	1	4.0875411764705865	-0.3327058823529412	2.3672588235294105	-0.5552470588235299	0.13583529411764772	-0.4912588235294115	-0.5745176470588222	86.08335294117643	84.3950235294117	84.559705882353	83.47164705882355	84.11830588235298	83.38215294117649	84.38524705882358	8.898741176470594	14.711317647058834	11.058752941176467	13.562094117647055	11.413364705882364	13.356470588235311	11.831141176470576	662.423	677.3599058823528	662.1441294117651	695.3897764705882	685.7203411764709	706.058082352941	697.9675882352942	984.079094117648	381.1324235294118	736.9734705882356	422.826976470588	644.1076823529407	485.0787529411765	589.5512117647057	0.15355294117647067	1.1955882352941178	-0.053600000000000037	0.6578588235294118	-0.04516470588235305	0.4191529411764706	0.0022117647058824685	59.816458823529395	48.44532941176472	54.60602352941177	46.94897647058824	52.469764705882326	47.336199999999984
Cpd1561	1	-5.240458823529413	-1.508705882352941	-3.0477411764705895	-1.4212470588235302	-2.814164705882352	-1.1822588235294116	-2.3235176470588224	30.533352941176414	20.796023529411713	26.854705882352988	20.34864705882356	23.303305882352987	20.70615294117647	20.757247058823566	2.037741176470597	-0.4216823529411613	0.7797529411764721	-0.2809058823529398	0.44036470588236293	-0.2765294117646881	0.05314117647058225	139.76599999999996	139.39690588235285	149.13812941176502	144.36577647058834	149.4563411764708	143.76208235294095	149.0555882352944	-621.0939058823524	-206.98657647058812	-552.2985294117643	-191.06002352941198	-542.6563176470594	-191.27024705882354	-518.2667882352941	0.12155294117647066	0.3875882352941176	-0.12260000000000006	-0.007141176470588206	-0.2731647058823531	-0.1158470588235294	-0.26778823529411755	30.430458823529392	11.870329411764715	21.137023529411767	10.834976470588238	14.145764705882328	11.443199999999996
Cpd1565	1	-5.262458823529414	-0.4727058823529413	-3.5327411764705903	-0.7442470588235299	-2.425164705882352	-0.5502588235294115	-1.7605176470588222	-44.99264705882358	-42.33797647058829	-44.73729411764701	-41.367352941176435	-44.34569411764703	-41.67284705882352	-44.208752941176435	-2.475258823529405	-7.943682352941162	-6.744247058823528	-6.314905882352942	-7.158635294117642	-6.675529411764688	-7.18985882352942	-238.169	-241.61309411764717	-236.80387058823487	-252.41322352941174	-244.15465882352922	-255.172917647059	-247.17441176470558	-784.3609058823524	-233.6845764705881	-582.9475294117643	-263.890023529412	-526.4313176470591	-281.0742470588236	-506.5167882352942	0.6365529411764705	-0.25241176470588234	-0.1326	0.08485882352941179	-0.21816470588235307	0.014152941176470602	-0.25378823529411754	-25.588541176470603	-20.88067058823529	-26.72897647058824	-18.80602352941176	-26.21723529411767	-19.779800000000012
Cpd1569	1	-4.2554588235294135	-1.2427058823529409	-2.7357411764705897	-0.21224705882353007	-1.4681647058823517	0.2677411764705886	-0.8315176470588224	-38.80664705882359	-31.884976470588303	-36.614294117647006	-31.878352941176445	-35.768694117647016	-31.958847058823523	-35.14375294117643	-15.955258823529404	-10.693682352941163	-12.621247058823528	-11.121905882352943	-12.015635294117635	-11.222529411764688	-11.75285882352942	-230.557	-246.94109411764717	-235.4398705882349	-255.60822352941184	-247.2846588235292	-262.608917647059	-254.9124117647057	-743.4419058823524	-122.91657647058815	-643.5175294117644	-117.24202352941195	-595.5453176470593	-147.63024705882356	-555.9307882352942	-0.4144470588235293	-0.06241176470588236	-0.1476	0.12185882352941182	-0.06216470588235306	0.18115294117647066	-0.0067882352941175395	-38.90954117647061	-22.327670588235282	-34.006976470588235	-22.05902352941176	-32.39523529411767	-22.45180000000001
Cpd1573	1	1.801541176470588	2.6982941176470594	2.9522588235294096	1.4737529411764698	2.6248352941176485	0.4277411764705888	0.9154823529411776	-29.84564705882357	-25.48697647058829	-27.668294117647015	-24.367352941176435	-26.062694117647013	-23.092847058823523	-24.90275294117643	-7.522258823529402	-7.662682352941161	-7.647247058823531	-7.265905882352942	-7.670635294117638	-7.127529411764691	-7.37285882352942	-257.86	-261.8760941176472	-255.54987058823497	-253.1242235294117	-247.5026588235293	-243.61991764705886	-238.0344117647056	-432.5689058823524	-67.53257647058811	-413.2305294117645	49.23397647058806	-359.15831764705916	68.81375294117646	-312.5607882352942	0.5875529411764708	0.04658823529411765	0.7024	0.2628588235294118	0.8468352941176468	0.6221529411764706	0.8782117647058825	-10.44054117647061	-3.2286705882352815	-5.658976470588236	1.3679764705882391	-1.6972352941176683	5.481199999999994
Cpd1577	1	4.1035411764705865	3.0432941176470583	3.6002588235294093	3.4327529411764703	2.606835294117648	3.4637411764705877	2.1624823529411774	58.55235294117642	62.441023529411716	56.51870588235301	60.06364705882357	56.05730588235297	58.70515294117647	55.559247058823566	6.135741176470597	5.8993176470588375	5.242752941176473	5.721094117647056	4.912364705882363	5.353470588235312	4.7801411764705835	580.8399999999998	568.8119058823528	592.503129411765	589.8997764705882	611.592341176471	612.8690823529413	634.6005882352945	-663.0059058823524	-233.6845764705881	-579.4635294117644	-237.94102352941195	-574.1063176470592	-240.58124705882355	-562.4457882352942	0.04255294117647068	0.9735882352941176	0.08740000000000002	0.5328588235294118	0.11983529411764693	0.3461529411764706	0.09021176470588248	-0.07254117647060809	5.498329411764715	-6.335976470588236	0.8679764705882391	-8.448235294117666	-2.2288000000000068
Cpd1581	1	-4.512458823529414	-7.042705882352941	-2.38174117647059	-5.14324705882353	-1.8661647058823516	-3.538258823529412	-1.8445176470588225	-43.424647058823574	-41.055976470588284	-45.191294117647026	-42.03835294117644	-45.65269411764703	-42.91884705882353	-45.75375294117644	-2.3402588235294037	-7.878682352941163	-6.927247058823529	-7.157905882352946	-7.617635294117638	-7.1905294117646905	-7.610858823529418	-275.75	-268.050094117647	-267.5268705882349	-284.5032235294118	-278.70465882352914	-291.921917647059	-286.8574117647056	288.7820941176476	-69.85057647058812	-118.33752941176444	-107.86902352941195	-281.93131764705925	-148.63024705882356	-351.45078823529417	4.96755294117647	-4.342411764705883	2.8954	-3.023141176470588	1.464835294117647	-1.8988470588235296	0.6562117647058825	-4.512541176470607	2.267329411764713	-11.420976470588233	-1.3160235294117584	-13.141235294117664	-4.673800000000006
Cpd1585	1	-0.3494588235294138	2.4372941176470597	0.5072588235294102	2.653752941176469	1.330835294117648	2.364741176470588	1.278482352941178	24.3393529411764	26.3360235294117	23.429705882353005	26.42764705882357	23.882305882352966	26.55315294117645	24.159247058823556	8.019741176470596	2.459317647058839	3.583752941176467	3.1260941176470567	2.994364705882361	3.3154705882353066	3.0581411764705813	322.48	321.42090588235266	326.31012941176505	319.6747764705883	330.2273411764708	328.35808235294115	340.45658823529425	-693.4719058823524	-191.31957647058812	-490.8075294117644	-180.82202352941195	-445.4433176470592	-178.70024705882355	-426.1037882352942	0.9635529411764708	0.1215882352941176	0.14839999999999998	0.1648588235294118	0.0058352941176469395	0.1471529411764706	-0.030788235294117505	4.728458823529394	6.241329411764719	-0.05397647058823907	6.388976470588247	0.1447647058823307	6.476199999999999
Cpd1589	1	2.2415411764705877	1.6362941176470591	3.3192588235294087	3.7487529411764697	4.099835294117648	4.211741176470587	4.150482352941178	9.022352941176422	13.161023529411693	8.984705882352984	13.648647058823542	9.57130588235299	13.519152941176484	10.17424705882357	-1.4682588235294072	-1.6726823529411594	-2.0682470588235304	-1.4259058823529431	-2.2296352941176387	-1.5645294117646917	-2.132858823529421	99.28200000000004	118.44090588235292	92.26812941176512	83.55477647058831	80.2833411764708	68.85108235294102	69.81458823529431	-454.6049058823525	-191.31957647058812	-467.6015294117644	-186.27302352941197	-420.49731764705916	-179.73524705882355	-389.5917882352942	0.3775529411764709	0.15558823529411764	0.14339999999999994	0.3908588235294118	0.10983529411764692	0.3861529411764706	0.13721176470588242	-17.09054117647061	-7.932670588235282	-18.241976470588238	-7.338023529411759	-17.052235294117672	-7.731800000000009
Cpd1593	1	-4.958458823529413	-1.8127058823529407	-4.315741176470589	-1.63424705882353	-3.1701647058823523	-1.4142588235294116	-2.555517647058822	54.26835294117643	41.09302352941168	49.03870588235301	40.65364705882354	45.104305882352975	41.53215294117646	42.49924705882356	20.103741176470596	7.04731764705884	11.252752941176471	8.190094117647059	9.35936470588236	8.644470588235308	8.939141176470583	369.364	391.82190588235284	385.03012941176513	384.25677647058814	381.84534117647087	378.5430823529412	379.9845882352943	-618.2089058823524	-178.3005764705881	-503.9295294117645	-221.491023529412	-517.6993176470592	-241.20324705882354	-529.3837882352942	1.3515529411764706	0.029588235294117637	-0.1486	-0.1171411764705882	-0.461164705882353	-0.2358470588235294	-0.4997882352941175	41.160458823529396	12.079329411764718	26.798023529411765	10.857976470588241	18.968764705882336	13.26319999999999
Cpd1597	1	2.368541176470588	0.5482941176470589	0.4972588235294104	-0.07424705882353022	0.5298352941176478	0.04874117647058851	0.7764823529411777	132.48035294117642	113.96402352941172	128.42870588235303	116.60964705882358	124.23330588235297	118.8071529411765	121.37624705882358	17.550741176470602	13.829317647058835	16.236752941176473	14.31109411764706	15.370364705882368	14.549470588235302	14.978141176470585	721.567	753.858905882353	720.4121294117651	736.772776470588	725.4223411764709	735.8630823529411	735.5525882352941	136.45409411764766	-233.6845764705881	16.025470588235518	-227.134023529412	-82.14631764705915	-213.60324705882354	-138.61578823529422	0.26855294117647066	0.4815882352941176	-0.10760000000000004	0.1668588235294118	-0.21316470588235306	0.06415294117647058	-0.24078823529411755	80.3574588235294	37.76232941176471	70.11802352941177	43.450976470588245	60.50876470588233	49.2282
Cpd1601	1	1.397541176470586	6.3082941176470575	2.17925882352941	4.672752941176472	2.422835294117648	3.929741176470588	2.407482352941177	-1.110647058823588	3.8210235294117183	1.3327058823529967	4.920647058823562	2.4103058823529864	5.0311529411764875	2.9632470588235837	-10.126258823529401	-5.172682352941159	-6.771247058823531	-5.429905882352941	-6.128635294117639	-5.497529411764691	-5.872858823529422	26.478000000000065	9.687905882352881	27.946129411765128	12.39077647058832	25.37034117647079	14.447082352941036	25.141588235294307	-833.3919058823525	-233.6845764705881	-665.8735294117644	-232.198023529412	-602.9453176470593	-254.23324705882354	-558.8717882352942	-0.6694470588235293	0.5075882352941177	0.2734	0.4688588235294118	0.2518352941176469	0.4101529411764706	0.2162117647058824	-33.72554117647061	-21.101670588235287	-27.63397647058824	-19.51802352941176	-25.86423529411767	-19.968800000000005
Cpd1605	1	4.908541176470587	8.147294117647059	6.44825882352941	5.842752941176469	5.1248352941176485	3.690741176470589	3.3724823529411774	-51.804647058823576	-45.15597647058829	-48.96729411764703	-44.31735294117643	-46.90569411764703	-42.941847058823534	-45.551752941176424	-11.773258823529403	-9.776682352941162	-9.747247058823527	-9.527905882352943	-8.984635294117636	-9.090529411764694	-8.55385882352942	-371.801	-396.79509411764707	-376.67687058823486	-383.5702235294117	-370.6996588235292	-375.78091764705886	-364.74041176470564	-278.49390588235235	-233.6845764705881	-201.01752941176446	-271.12602352941195	-157.87231764705916	-294.92624705882355	-121.1727882352942	-0.6934470588235293	0.3645882352941177	-0.16360000000000002	0.5718588235294118	-0.07416470588235308	0.5971529411764707	-0.03978823529411757	-45.5595411764706	-28.046670588235283	-38.06397647058824	-26.78102352941176	-33.63423529411767	-24.52080000000001
Cpd1609	1	-3.2984588235294128	1.4082941176470594	-0.5107411764705905	1.31175294117647	0.33683529411764823	1.0507411764705883	0.25448235294117794	46.410352941176434	36.066023529411716	44.379705882352994	35.17164705882354	39.901305882352965	36.04315294117646	36.81624705882356	-2.6202588235294044	-0.11568235294116393	0.040752941176471325	-0.6689058823529449	-0.20363529411763887	-0.6205294117646893	-0.5318588235294186	85.24900000000002	78.93990588235296	85.16512941176507	93.13477647058822	92.66934117647075	96.70108235294106	99.2945882352943	-699.1679058823524	-233.6845764705881	-558.6065294117644	-259.223023529412	-560.3433176470592	-265.35924705882354	-563.6647882352943	-0.6384470588235294	0.17258823529411765	-0.16559999999999994	0.13785882352941178	-0.12016470588235305	0.08115294117647062	-0.10978823529411756	13.795458823529401	-4.979670588235287	9.53802352941176	-7.304023529411758	0.36176470588233656	-5.450800000000001
Cpd1613	1	-0.7344588235294136	-0.11570588235294064	0.06825882352941015	-0.4262470588235301	-0.07316470588235191	-0.026258823529411446	-0.18551764705882198	-21.789647058823576	-18.973976470588298	-20.14529411764701	-18.66535294117645	-19.87569411764703	-18.646847058823525	-20.133752941176425	-13.352258823529404	-8.702682352941164	-10.09924705882353	-9.063905882352943	-9.57563529411764	-9.14452941176469	-9.43785882352942	-214.68999999999997	-222.63609411764716	-218.3058705882349	-217.3532235294117	-216.54765882352922	-217.38491764705884	-214.05241176470562	-613.9749058823526	-233.6845764705881	-372.9755294117645	-254.49302352941197	-333.16131764705915	-264.86924705882353	-343.7357882352942	-0.6684470588235294	0.5315882352941177	-0.2306	0.12185882352941182	-0.18716470588235307	0.04215294117647059	-0.17178823529411755	-21.89254117647061	-14.888670588235282	-18.564976470588235	-15.918023529411759	-18.446235294117663	-16.508800000000004
Cpd1617	1	5.111541176470588	1.0452941176470592	4.18825882352941	1.17675294117647	2.872835294117648	0.4587411764705884	1.0394823529411779	-26.672647058823586	-20.756976470588285	-23.857294117647015	-19.69235294117644	-21.62969411764702	-18.43284705882353	-20.394752941176435	-8.107258823529403	-5.345682352941162	-6.7572470588235305	-6.13590588235294	-6.808635294117639	-6.2675294117646905	-6.57685882352942	-126.71900000000004	-132.43609411764714	-118.40787058823491	-112.63022352941178	-104.23065882352921	-97.97791764705893	-91.0744117647056	207.5210941176474	-67.53257647058811	32.546470588235586	221.249976470588	-52.06531764705926	303.2777529411765	-46.569788235294254	0.3515529411764706	-0.08041176470588236	0.6933999999999999	0.4368588235294119	0.9798352941176469	0.8471529411764707	1.1072117647058826	-20.426541176470607	-8.264670588235282	-13.913976470588238	-4.093023529411752	-7.980235294117669	-0.0578000000000074
Cpd1621	1	-0.5314588235294124	1.515294117647059	0.4502588235294098	0.6477529411764702	0.487835294117648	-0.16825882352941154	0.18548235294117754	-35.127647058823584	-32.722976470588286	-33.708294117647	-31.958352941176443	-32.169694117647026	-31.431847058823518	-31.296752941176425	27.491741176470605	-3.9546823529411625	4.125752941176469	-1.7049058823529428	1.7863647058823595	-1.07152941176469	1.52514117647058	-124.16699999999993	-118.79309411764713	-119.80787058823499	-130.39322352941178	-124.98465882352924	-129.29791764705894	-125.8354117647057	-482.47890588235236	-233.6845764705881	-378.2115294117644	-271.12602352941195	-347.83931764705915	-294.92624705882355	-318.4447882352942	-0.4314470588235293	-0.07341176470588237	0.1924	-0.01914117647058819	0.300835294117647	-0.0048470588235294	0.3552117647058825	-24.484541176470607	-17.268670588235278	-18.634976470588235	-16.77302352941176	-15.647235294117673	-16.308800000000005
Cpd1625	1	4.384541176470587	2.502294117647059	4.7632588235294095	2.3907529411764696	4.511835294117646	2.1217411764705885	3.693482352941178	53.214352941176394	44.879023529411704	51.03070588235297	45.00264705882357	47.76230588235296	45.628152941176474	45.92324705882357	4.452741176470597	3.76831764705884	4.744752941176476	3.8200941176470593	4.468364705882363	4.242470588235307	4.317141176470575	360.07599999999996	371.73490588235285	371.1531294117651	390.84077647058825	387.68034117647073	401.21008235294113	403.36558823529435	203.59309411764752	-191.31957647058812	-269.1515294117644	-178.72702352941195	-298.45231764705915	-146.42024705882358	-297.98478823529416	-0.6434470588235293	0.07958823529411763	-0.35760000000000003	0.0948588235294118	-0.24516470588235306	0.0581529411764706	-0.17278823529411755	20.445458823529393	6.510329411764714	15.854023529411762	7.995976470588238	10.394764705882324	9.622199999999992
Cpd1629	1	-1.4134588235294119	-3.185705882352942	-0.6837411764705905	-4.33024705882353	-0.04916470588235233	-3.9432588235294124	0.564482352941178	1.6503529411764362	3.356023529411715	0.5017058823530078	0.4566470588235632	0.18230588235297773	0.1171529411764709	0.40524705882356216	8.328741176470599	12.191317647058838	11.10575294117647	12.288094117647054	11.808364705882365	11.872470588235311	11.509141176470582	212.00300000000016	209.7579058823529	206.5001294117651	204.8527764705882	201.22034117647087	197.4940823529409	192.5025882352943	1309.280094117648	507.53942352941186	1098.9054705882356	405.390976470588	1077.984682352941	381.28675294117653	1030.787211764706	-0.6904470588235293	0.06458823529411764	-0.3846	0.006858823529411806	-0.29716470588235305	-0.002847058823529411	-0.24978823529411756	-10.058541176470603	-4.004670588235285	-11.021976470588243	-10.939023529411758	-11.781235294117662	-12.042800000000007
Cpd1633	-1	-7.998458823529411	-1.7127058823529409	-4.6487411764705895	-1.37824705882353	-2.945164705882352	-1.0262588235294114	-2.1715176470588218	22.771352941176414	25.162023529411698	22.324705882352987	25.026647058823556	22.303305882352987	24.907152941176466	22.435247058823567	7.884741176470598	2.384317647058836	3.645752941176472	3.1330941176470546	2.6993647058823638	2.9584705882353117	2.518141176470582	492.86200000000014	484.783905882353	492.784129411765	479.63777647058805	486.8033411764708	476.8720823529411	484.0245882352943	-618.2089058823524	-178.3005764705881	-533.1025294117644	-227.31602352941195	-535.0353176470592	-234.0472470588236	-533.1897882352941	0.22555294117647076	-0.06041176470588236	-0.2246	-0.0711411764705882	-0.327164705882353	-0.1108470588235294	-0.32978823529411755	-16.346541176470602	-12.955670588235286	-19.220976470588234	-13.296023529411757	-20.21723529411767	-13.882800000000005
Cpd1637	-1	5.6645411764705855	4.62029411764706	2.9842588235294096	2.3797529411764704	1.370835294117648	1.1027411764705886	0.4864823529411781	-44.10964705882357	-40.58097647058828	-41.925294117647006	-42.130352941176454	-41.57069411764702	-42.89484705882353	-41.15475294117644	7.547741176470595	8.87031764705884	9.212752941176474	10.615094117647061	11.766364705882365	12.41147058823531	13.177141176470576	-178.019	-184.0000941176471	-175.200870588235	-161.97622352941175	-162.96665882352917	-147.58891764705905	-158.0604117647057	1356.1030941176475	507.53942352941186	1003.2344705882356	530.9209764705881	1028.714682352941	595.0317529411766	1055.2752117647058	-0.9534470588235292	-0.14141176470588238	-0.4686	-0.1311411764705882	-0.37116470588235306	-0.1448470588235294	-0.32978823529411755	-42.96754117647061	-29.30067058823528	-37.33197647058822	-32.05802352941176	-35.32823529411767	-32.942800000000005
Cpd1641	-1	1.6595411764705863	-1.266705882352941	0.030258823529409895	0.5917529411764701	-0.4551647058823521	0.8647411764705886	-0.2885176470588222	9.33935294117643	8.917023529411722	8.233705882352979	10.931647058823557	8.39330588235299	11.248152941176471	8.74224705882358	13.012741176470596	2.4823176470588386	5.939752941176477	3.477094117647056	3.5793647058823623	3.4954705882353103	3.28914117647058	247.415	281.5029058823528	263.2181294117652	255.29377647058826	260.4373411764708	250.38908235294116	257.3105882352943	-492.9759058823523	-233.6845764705881	-437.25552941176437	-228.97502352941197	-445.1063176470592	-221.70324705882354	-452.4707882352942	1.1915529411764705	-0.9314117647058824	0.2694	-0.4111411764705882	-0.3211647058823531	-0.31684705882352937	-0.4437882352941176	-3.7685411764705985	-8.258670588235281	-9.125976470588236	-3.645023529411759	-10.171235294117665	-3.2608000000000037
Cpd1645	-1	-4.195458823529413	0.5322941176470589	-1.8297411764705904	0.9937529411764698	-0.5851647058823519	1.1437411764705878	-0.10051764705882203	-25.801647058823576	-18.879976470588304	-23.800294117647013	-18.88835294117644	-22.796694117647014	-18.85984705882353	-21.998752941176434	-13.955258823529404	-8.693682352941163	-10.647247058823533	-9.123905882352943	-10.019635294117636	-9.21052941176469	-9.73385882352942	-110.15499999999996	-131.12209411764707	-114.58387058823484	-133.06322352941174	-121.48465882352924	-135.16491764705893	-125.75041176470563	-743.4419058823524	-122.91657647058815	-643.5175294117644	-120.46302352941194	-599.4793176470592	-152.93724705882352	-561.8607882352942	-0.4144470588235293	-0.06241176470588236	-0.2486	0.0988588235294118	-0.08516470588235309	0.19215294117647055	0.008211764705882474	-38.90954117647061	-22.327670588235282	-34.59997647058823	-22.12202352941176	-32.51723529411767	-22.183800000000005
Cpd1649	-1	3.559541176470587	-7.202705882352941	2.284258823529409	-5.64224705882353	1.2398352941176478	-4.1252588235294105	0.911482352941178	-6.17664705882359	-4.511976470588281	-7.511294117647027	-7.617352941176449	-8.324694117647027	-8.436847058823531	-8.76575294117643	0.9747411764705944	6.632317647058841	4.022752941176467	5.990094117647061	4.4653647058823625	4.991470588235308	3.81014117647058	-241.515	-240.92909411764717	-235.62587058823502	-239.34822352941168	-239.43065882352928	-244.34491764705888	-243.88441176470562	993.3250941176476	561.0214235294119	784.1244705882358	377.56097647058806	617.7026823529408	288.57775294117647	463.08421176470574	3.3455529411764706	-4.293411764705883	2.6174	-2.7341411764705876	1.5158352941176467	-1.7188470588235294	0.7732117647058825	1.7754588235293909	11.707329411764709	-0.408976470588236	2.725976470588243	-2.255235294117675	-1.0098000000000056
Cpd1653	-1	-1.655458823529413	0.573294117647059	-1.1247411764705904	0.7787529411764699	-0.1461647058823523	0.9047411764705886	0.04348235294117764	62.182352941176454	62.253023529411706	60.63470588235299	62.922647058823564	60.28930588235297	62.65515294117648	60.06324705882358	13.79374117647059	7.957317647058836	9.284752941176476	8.733094117647056	8.37436470588236	8.684470588235309	8.317141176470574	617.806	619.493905882353	620.0551294117652	613.647776470588	620.0943411764707	615.645082352941	623.3385882352943	-608.2789058823523	-191.31957647058812	-469.50852941176436	-173.17802352941197	-433.2443176470592	-170.61124705882358	-416.2977882352942	0.9865529411764706	0.14558823529411766	0.21939999999999996	0.20085882352941176	-0.010164705882353077	0.1151529411764706	-0.09778823529411756	16.562458823529393	12.820329411764718	9.40702352941176	14.244976470588243	7.879764705882323	13.614199999999995
Cpd1657	-1	-0.8604588235294129	-1.5167058823529411	0.2422588235294105	-2.92324705882353	0.7388352941176475	-3.219258823529412	0.6754823529411778	-80.25264705882357	-70.08197647058829	-78.05829411764702	-71.98735294117644	-77.29769411764701	-72.85684705882352	-76.85975294117642	-10.060258823529402	-11.188682352941164	-7.947247058823527	-10.505905882352943	-7.503635294117639	-10.017529411764693	-7.20185882352942	-292.63700000000006	-299.1870941176471	-299.07387058823497	-306.2972235294117	-302.9696588235292	-309.30491764705886	-303.30841176470574	470.3860941176474	-233.6845764705881	459.8704705882358	-271.12602352941195	468.1626823529408	-294.92624705882355	501.2612117647059	-0.6934470588235293	0.6425882352941177	-0.5116	0.4258588235294119	-0.488164705882353	0.3701529411764706	-0.4617882352941176	-48.1515411764706	-21.059670588235285	-42.53397647058824	-27.13202352941176	-41.14223529411767	-30.04180000000001
Cpd1661	-1	0.4795411764705868	-3.7677058823529417	-0.8917411764705898	-3.5252470588235303	-0.9471647058823524	-3.034258823529412	-0.6555176470588222	-19.11464705882358	-18.62697647058829	-21.38629411764701	-19.832352941176442	-21.335694117647023	-19.860847058823513	-20.916752941176426	13.491741176470597	8.90731764705884	9.004752941176474	9.627094117647054	8.669364705882362	9.26247058823531	8.212141176470578	-47.851000000000006	-25.70409411764717	-30.831870588234892	-30.98422352941168	-28.468658823529157	-34.53491764705893	-30.62541176470563	161.11609411764744	397.1864235294119	204.2254705882356	264.192976470588	208.51268235294083	178.33275294117647	158.09721176470592	0.3775529411764709	-0.4094117647058824	-0.3266	-0.2361411764705882	-0.4531647058823531	-0.2738470588235294	-0.4817882352941175	-11.162541176470604	-8.916670588235283	-16.793976470588234	-11.65702352941176	-16.316235294117668	-12.460800000000004
Cpd1665	-1	8.392541176470589	-1.266705882352941	3.3552588235294105	0.08675294117646981	0.22483529411764813	1.1657411764705887	0.229482352941178	46.91535294117642	51.661023529411715	42.398705882353	47.11864705882354	42.258305882353	45.783152941176475	42.616247058823575	40.09474117647059	8.982317647058842	15.814752941176474	11.487094117647054	10.970364705882364	10.696470588235307	10.01614117647058	603.7149999999998	629.7919058823528	663.0851294117651	669.3247764705882	681.4293411764708	671.8440823529411	680.5595882352943	-588.3099058823525	-233.6845764705881	-585.4955294117643	-227.46502352941195	-606.7043176470593	-227.31224705882357	-586.5047882352943	-0.8594470588235293	0.7825882352941176	-0.3666	0.2778588235294118	-0.17716470588235306	0.12215294117647058	-0.12878823529411754	-7.4665411764706064	2.7063294117647203	-17.32997647058823	-6.723023529411763	-18.46423529411767	-9.570800000000006
Cpd1669	-1	5.474541176470589	6.102294117647059	5.01825882352941	3.94175294117647	2.648835294117648	2.3297411764705886	0.6984823529411779	21.004352941176396	19.38602352941172	22.822705882352977	18.607647058823574	23.939305882352986	18.525152941176454	24.36724705882355	5.2007411764705935	10.226317647058837	7.564752941176477	10.301094117647054	9.079364705882368	10.735470588235307	9.362141176470576	30.754999999999995	36.79590588235283	33.90112941176517	61.85777647058831	52.024341176470784	82.9300823529411	66.66758823529437	597.2220941176474	416.41442352941186	465.9044705882357	262.139976470588	388.5526823529409	198.15075294117645	314.4422117647058	-0.6904470588235293	0.04258823529411765	-0.16360000000000002	0.07785882352941179	-0.10916470588235304	0.06515294117647061	-0.10378823529411754	-10.058541176470603	-11.313670588235285	-6.252976470588237	-12.652023529411757	-3.6522352941176734	-12.36480000000001
Cpd1673	-1	8.807541176470586	-3.0347058823529407	8.463258823529412	-0.9812470588235302	6.236835294117648	0.3067411764705883	3.6944823529411774	62.551352941176425	53.00802352941171	59.11470588235297	49.537647058823545	53.43930588235297	48.6761529411765	50.178247058823594	-0.3512588235294025	2.195317647058836	2.1077529411764715	1.3000941176470562	1.6893647058823618	1.109470588235311	1.3321411764705786	27.69800000000009	25.23290588235295	38.96412941176504	59.830776470588376	70.69434117647074	83.521082352941	90.2055882352944	454.4480941176475	93.98442352941193	296.2384705882355	-48.71502352941197	57.97268235294075	-93.49224705882351	-134.09778823529427	7.6725529411764715	-8.160411764705879	5.7274	-5.541141176470588	3.5548352941176464	-3.266847058823529	1.9252117647058824	55.945458823529385	45.79632941176471	48.42902352941177	34.38597647058825	36.50876470588233	30.614200000000004
Cpd1677	-1	6.087541176470588	9.03229411764706	9.74125882352941	10.004752941176466	11.220835294117649	10.38174117647059	11.655482352941178	-32.304647058823576	-26.374976470588287	-29.859294117647014	-27.083352941176443	-28.73369411764702	-27.182847058823533	-27.913752941176423	-14.955258823529404	-9.82268235294116	-11.594247058823528	-10.344905882352943	-10.952635294117636	-10.448529411764694	-10.66385882352942	-482.19300000000004	-507.81109411764714	-493.06987058823495	-511.7472235294117	-508.4526588235292	-519.391917647059	-517.9364117647057	256.1420941176475	-233.6845764705881	486.8194705882356	-271.12602352941195	544.9406823529408	-294.92624705882355	582.7602117647058	1.6525529411764708	-0.4454117647058824	1.9394	-0.0751411764705882	2.0928352941176467	0.1251529411764706	2.2312117647058822	-38.90954117647061	-25.904670588235284	-32.16097647058824	-28.06902352941176	-29.44823529411767	-28.49080000000001
Cpd1681	-1	-7.333458823529414	-3.9997058823529414	-5.80174117647059	-2.3942470588235296	-3.885164705882352	-1.900258823529412	-3.007517647058822	-43.78464705882357	-45.44897647058829	-48.61029411764703	-43.647352941176436	-47.87969411764703	-44.00784705882353	-47.30875294117644	19.303741176470595	-1.9566823529411612	3.0487529411764704	3.6600941176470583	2.806364705882362	3.525470588235308	2.9761411764705765	90.46000000000004	152.03190588235282	139.60812941176505	116.44377647058832	125.65034117647076	108.51408235294114	115.87158823529421	-811.2139058823525	-233.6845764705881	-765.1835294117644	-239.64502352941201	-724.3823176470594	-268.9872470588235	-677.0827882352943	2.36955294117647	-0.6384117647058825	-0.049599999999999984	0.1388588235294118	-0.11916470588235305	0.11915294117647054	-0.09878823529411754	-4.872541176470606	-12.682670588235286	-20.46097647058824	-7.419023529411759	-18.885235294117674	-8.650800000000004
Cpd1685	-1	-8.029458823529414	-3.9657058823529407	-5.590741176470591	-2.4752470588235296	-3.743164705882352	-1.910258823529412	-2.886517647058822	-34.115647058823576	-32.85197647058828	-36.447294117647026	-32.719352941176446	-35.85569411764703	-32.82384705882353	-35.31975294117643	13.536741176470592	-2.2306823529411623	1.2597529411764723	0.5990941176470592	0.1233647058823628	0.3334705882353113	-0.15285882352942434	176.15400000000002	200.48590588235282	194.77712941176517	164.90077647058843	162.34134117647082	138.35208235294112	136.92358823529437	-88.53890588235231	-233.6845764705881	-18.550529411764387	-271.12602352941195	-109.41731764705924	-275.18324705882355	-175.28178823529427	1.7415529411764707	-0.5554117647058823	0.030400000000000038	0.036858823529411805	-0.08916470588235302	0.0551529411764706	-0.09078823529411753	-8.208541176470604	-9.635670588235287	-17.147976470588233	-9.13802352941176	-16.088235294117663	-9.354800000000004
Cpd1689	-1	1.5845411764705872	-1.0657058823529408	-0.5397411764705904	-0.29024705882353	-1.121164705882352	0.018741176470588483	-0.7895176470588221	98.82735294117643	89.90102352941173	94.936705882353	87.20964705882359	89.733305882353	86.09315294117647	86.12524705882359	5.2887411764705945	7.996317647058837	7.6737529411764696	7.180094117647059	7.3273647058823625	6.939470588235309	6.927141176470574	358.07599999999996	356.1059058823529	376.1511294117652	381.6297764705881	391.6093411764708	389.9950823529409	396.7175882352942	-367.9639058823524	-43.54657647058812	-355.8725294117644	-29.84702352941193	-377.87031764705915	-68.11924705882353	-391.81378823529417	-0.8384470588235293	0.2425882352941177	-0.5386	0.07685882352941181	-0.478164705882353	-0.031847058823529416	-0.4317882352941175	46.704458823529386	29.56832941176472	38.550023529411774	23.98397647058825	27.504764705882327	21.1842
Cpd1693	-1	32.07554117647059	17.470294117647054	23.84625882352941	19.299752941176468	21.77683529411765	19.585741176470584	20.81948235294118	333.22835294117647	320.0720235294117	325.276705882353	321.9386470588236	324.126305882353	322.24115294117644	323.8382470588235	40.80774117647061	43.17831764705883	42.68975294117648	43.02909411764707	43.00836470588236	42.98647058823531	43.141141176470576	2396.472	2472.479905882353	2431.950129411765	2458.729776470588	2443.989341176471	2458.562082352941	2451.908588235295	1150.6060941176474	-233.6845764705881	124.76847058823557	-87.52202352941194	-31.50331764705925	-79.33724705882352	-54.33478823529425	-0.3584470588235293	1.2805882352941178	0.5743999999999999	1.2838588235294122	0.7568352941176469	1.2351529411764708	0.8052117647058825	99.03545882352938	58.99332941176472	74.25102352941178	63.31797647058824	70.13876470588232	63.79119999999998
Cpd1697	-1	-3.6394588235294134	2.7912941176470585	-0.6587411764705902	2.395752941176469	0.15683529411764766	1.6847411764705884	-0.05551764705882212	-16.516647058823594	-16.723976470588298	-15.519294117647009	-15.749352941176438	-15.154694117647026	-14.383847058823536	-15.24475294117643	15.140741176470597	0.952317647058841	17.155752941176473	1.1780941176470563	15.245364705882368	1.4564705882353088	12.146141176470575	349.2350000000001	393.2229058823529	320.36212941176495	359.0287764705881	294.12334117647094	313.7850823529411	273.18658823529427	12.89009411764755	-165.37457647058812	-340.30352941176443	-35.583023529411946	-355.53531764705923	-31.442247058823515	-347.0507882352942	0.014552941176470656	1.3055882352941175	0.2864	0.990858823529412	0.28783529411764697	0.6231529411764706	0.18321176470588246	-3.7685411764705985	-7.289670588235289	-1.7289764705882362	-4.944023529411759	-1.8652352941176744	-1.8178000000000123
Cpd1709	1	-8.1253851590106	-2.6580706713780917	-5.031056537102477	-2.2369010600706707	-3.3188339222614824	-1.8501484098939924	-2.4883533568904608	-99.30991872791513	-94.60662897526495	-98.1922120141343	-94.8488374558304	-97.0140954063604	-95.03537455830386	-96.3230883392225	-26.414166077738514	-19.51387279151943	-22.2655406360424	-20.162939929328605	-21.35226855123676	-20.24971378091874	-20.957533568904594	-890.3404098939927	-918.9828480565357	-899.1096925795059	-922.3095441696112	-915.9336713780922	-929.6596219081273	-925.8057031802124	-414.6631519434623	-28.881286219081286	-346.4215300353349	-41.07272438162548	-286.4660000000003	-70.8695053003535	-246.37514487632546	-1.3695159010600697	0.19802473498233225	-0.6253286219081267	0.05720848056537103	-0.443356890459364	-0.02901766784452295	-0.34318021201413434	-35.37180918727915	-22.051621908127203	-31.67738162544168	-23.44922614840993	-29.026484098939953	-24.226636042402827
Cpd1713	1	-5.8013851590106	-2.8240706713780916	-4.162056537102476	-2.3299010600706707	-3.6428339222614823	-1.9581484098939923	-2.9283533568904616	-50.73691872791513	-49.64762897526497	-52.273212014134295	-51.05583745583039	-52.1970954063604	-51.108374558303844	-52.01908833922249	-4.574166077738512	-8.292872791519429	-8.164540636042402	-7.952939929328604	-8.596268551236758	-7.750713780918738	-8.319533568904596	-377.3534098939928	-380.3308480565357	-361.966692579506	-371.7885441696112	-368.1476713780921	-378.8696219081272	-375.8767031802123	-376.8971519434623	-170.0272862190813	-222.60053003533488	-208.01872438162547	-267.51600000000025	-197.3105053003535	-309.8291448763255	-0.05651590106006976	0.21402473498233227	-0.5363286219081267	0.050208480565371034	-0.599356890459364	-0.13501766784452296	-0.5011802120141343	-12.808809187279145	-12.057621908127205	-17.360381625441676	-15.006226148409928	-17.683484098939953	-14.976636042402825
Cpd1717	1	-5.7973851590106005	-6.570070671378093	-2.501056537102476	-4.797901060070671	-1.6578339222614824	-3.4051484098939926	-1.5133533568904611	-74.47191872791512	-70.05362897526496	-74.28321201413429	-71.51083745583037	-74.38909540636041	-72.41637455830384	-74.32708833922248	-22.640166077738513	-15.812872791519426	-18.6175406360424	-16.624939929328605	-17.88926855123676	-16.807713780918743	-17.585533568904594	-750.4964098939928	-777.2868480565356	-759.2336925795059	-780.5435441696111	-772.9706713780922	-786.4076219081271	-781.3097031802123	78.73384805653768	-6.1932862190813	-81.46553003533495	-64.96172438162546	-174.82500000000016	-99.9255053003535	-220.28414487632548	2.8864840989399303	-3.888975265017668	2.427671378091873	-2.671791519434629	1.5146431095406359	-1.7370176678445233	0.8308197879858656	-23.53880918727915	-7.881621908127201	-22.58538162544168	-13.453226148409927	-23.18848409893995	-16.734636042402826
Cpd1721	1	5.6606148409894015	1.186929328621908	4.385943462897525	1.7430989399293293	3.876166077738517	1.9618515901060076	3.4686466431095386	-17.796918727915113	-12.167628975264961	-15.798212014134293	-12.04483745583039	-15.547095406360397	-13.03737455830384	-15.59408833922248	-6.701166077738513	-4.271872791519429	-4.974540636042406	-4.821939929328604	-5.930268551236757	-5.138713780918739	-6.046533568904593	-129.57840989399278	-140.37784805653564	-115.6006925795059	-114.49454416961113	-99.70067137809211	-102.77662190812723	-94.1367031802123	-775.6531519434623	-170.0272862190813	-534.444530035335	-207.72472438162544	-466.97400000000016	-216.77750530035348	-439.2961448763255	-0.5715159010600698	-0.019975265017667748	0.04967137809187328	0.16820848056537102	0.160643109540636	0.07198233215547704	0.1948197879858656	-25.386809187279148	-13.366621908127199	-20.32038162544168	-12.348226148409926	-20.12548409893996	-14.226636042402825
Cpd1725	1	12.130614840989402	-4.2250706713780914	10.725943462897526	-1.6949010600706709	7.748166077738516	0.2378515901060072	4.6996466431095385	7.865081272084893	12.116371024735033	8.236787985865703	9.365162544169607	7.356904593639598	8.29362544169615	7.270911660777499	-10.145166077738512	-3.3598727915194253	-6.088540636042398	-4.350939929328604	-5.471268551236758	-4.551713780918738	-5.1915335689045925	-127.60140989399281	-115.38684805653556	-121.50269257950596	-98.17754416961122	-97.63167137809229	-81.15962190812718	-80.69170318021223	646.4098480565376	157.64171378091876	437.469469964665	20.757275618374532	241.65199999999984	5.474494699646527	72.67485512367455	7.285484098939931	-7.875975265017668	5.706671378091872	-5.185791519434629	3.559643109540636	-2.8470176678445234	2.031819787985865	6.778190812720852	23.4693780918728	7.288618374558324	13.900773851590072	4.7285159010600495	9.564363957597172
Cpd1729	1	5.1606148409894	3.254929328621908	3.2089434628975253	2.8920989399293293	3.646166077738517	2.6578515901060085	3.1736466431095387	14.215081272084888	15.656371024735027	13.5217879858657	14.882162544169633	14.580904593639588	14.883625441696156	15.343911660777508	-8.967166077738515	-2.605872791519431	-5.1305406360424035	-3.3209399293286026	-4.237268551236763	-3.381713780918737	-3.833533568904596	20.924590106007145	23.865151943464298	31.821307420494122	32.99345583038894	30.78632862190784	37.27637809187286	34.974296819787696	-536.1651519434623	-127.66228621908128	-394.490530035335	-175.11472438162548	-358.35400000000016	-185.4295053003535	-329.71914487632546	-1.0915159010600697	0.26902473498233226	-0.6903286219081267	0.12020848056537105	-0.432356890459364	0.06698233215547705	-0.26818021201413433	-12.881809187279153	-7.212621908127204	-12.639381625441672	-10.362226148409931	-10.296484098939947	-10.491636042402824
Cpd1733	1	-0.4193851590106004	-2.404070671378092	-2.3700565371024758	-1.2459010600706708	-2.9978339222614823	-1.0851484098939923	-2.716353356890461	17.415081272084876	18.386371024735038	19.419787985865696	17.404162544169623	20.053904593639565	16.721625441696148	19.955911660777506	3.4698339222614862	2.6641272084805716	5.521459363957597	1.859060070671397	5.700731448763238	1.940286219081262	5.496466431095404	166.3785901060071	156.42615194346422	142.99430742049412	149.5374558303888	134.64432862190782	145.81837809187275	133.89129681978784	2228.846848056537	-170.0272862190813	2097.1454699646647	-185.77772438162543	1980.1599999999994	-163.6795053003535	1821.6748551236747	-0.3625159010600696	-0.2809752650176677	-0.6583286219081267	0.06520848056537103	-0.40335689045936396	0.11998233215547704	-0.2441802120141344	16.020190812720855	12.090378091872802	21.02261837455832	10.326773851590076	22.409515901060036	9.03736395759718
Cpd1737	1	5.1606148409894	3.254929328621908	3.2089434628975253	2.8920989399293293	3.646166077738517	2.6578515901060085	3.1736466431095387	14.215081272084888	15.656371024735027	13.5217879858657	14.882162544169633	14.580904593639588	14.883625441696156	15.343911660777508	-8.967166077738515	-2.605872791519431	-5.1305406360424035	-3.3209399293286026	-4.237268551236763	-3.381713780918737	-3.833533568904596	20.924590106007145	23.865151943464298	31.821307420494122	32.99345583038894	30.78632862190784	37.27637809187286	34.974296819787696	-536.1651519434623	-127.66228621908128	-394.490530035335	-175.11472438162548	-358.35400000000016	-185.4295053003535	-329.71914487632546	-1.0915159010600697	0.26902473498233226	-0.6903286219081267	0.12020848056537105	-0.432356890459364	0.06698233215547705	-0.26818021201413433	-12.881809187279153	-7.212621908127204	-12.639381625441672	-10.362226148409931	-10.296484098939947	-10.491636042402824
[truncated: 462 more rows]
[truncated: 966 more columns]
