# Supplementary material for: QSAR-Co-X: an open source toolkit for multitarget QSAR modelling
Source: J Cheminform. 2021 Apr 15;13:29. doi: 10.1186/s13321-021-00508-0 (PMC8048082; doi:10.1186/s13321-021-00508-0)
Supplement: Supplementary file 5 — Additional file 5. Folder (CS_4) containing the input file of SFS-LDA and GB models and the results (i.e., the output files from the current toolkit) obtained from the SFS-LDA for Case study-4. [file 13321_2021_508_MOESM5_ESM.zip › 13321_2021_508_MOESM5_ESM/CS_4/data_PT.csv]

SrNo	BEq(cr)	me	bs	MAC1(Mw)	MAC1(HP)	MAC1(IP)	MAC1(ECI)	MAC1(Vm)	MAC1(Anp)	MAC1(Z1)	MAC1(Z2)	MAC1(Z3)	MAC1(ISA)	MAC1(At)	MAC1(Ap)	MAC1(Pa)	MAC1(Pb)	MAC1(Pt)	MAC2(Mw)	MAC2(HP)	MAC2(IP)	MAC2(ECI)	MAC2(Vm)	MAC2(Anp)	MAC2(Z1)	MAC2(Z2)	MAC2(Z3)	MAC2(ISA)	MAC2(At)	MAC2(Ap)	MAC2(Pa)	MAC2(Pb)	MAC2(Pt)	MAC3(Mw)	MAC3(HP)	MAC3(IP)	MAC3(ECI)	MAC3(Vm)	MAC3(Anp)	MAC3(Z1)	MAC3(Z2)	MAC3(Z3)	MAC3(ISA)	MAC3(At)	MAC3(Ap)	MAC3(Pa)	MAC3(Pb)	MAC3(Pt)	MAC4(Mw)
1	1	MIC (uM)	Vibrio alginolyticus	30925.79	7.31	123.87	1.19	46839.79	26699.04	4.74	5.83	4.34	19257.46	64084.41	10379.74	2.22	2.62	1.60	28602.29	-10.54	115.00	0.85	43241.81	23614.74	-12.32	1.96	4.30	15077.12	59445.46	8088.03	2.14	2.44	1.46	26524.30	4.84	108.69	0.87	40551.66	23409.04	0.36	1.72	3.46	16263.38	55212.62	8208.95	2.05	2.37	1.43	25058.86
4	1	MIC (uM)	Pasteurella multocida	27727.45	-3.38	120.56	0.43	44148.17	24838.32	-4.82	-2.30	4.80	16651.28	59747.23	6599.06	2.03	2.46	1.88	26959.79	-13.30	113.20	0.12	43357.31	24984.31	-3.98	-5.38	2.00	17688.38	57269.52	4605.59	1.96	2.36	1.78	25938.97	12.08	114.69	0.90	40126.94	24086.24	8.14	0.73	2.11	18040.66	54228.90	8338.09	1.88	2.32	1.68	24959.31
5	1	MIC (uM)	Escherichia coli (DH5alpha/CCUG 32825)	23928.69	-2.93	105.30	0.37	38022.55	21426.20	-4.10	-1.32	4.10	14288.84	51452.14	5670.35	1.78	2.16	1.69	23439.03	-11.46	99.03	0.10	37671.71	21776.48	-4.08	-3.97	1.68	15292.82	49670.60	3962.97	1.71	2.10	1.58	22737.38	10.42	102.25	0.77	34944.20	20804.07	7.38	-0.31	1.73	15460.24	47329.48	7351.89	1.64	2.04	1.53	21732.76
7	1	MIC (uM)	Klebsiella pneumoniae	27727.45	-3.38	120.56	0.43	44148.17	24838.32	-4.82	-2.30	4.80	16651.28	59747.23	6599.06	2.03	2.46	1.88	26959.79	-13.30	113.20	0.12	43357.31	24984.31	-3.98	-5.38	2.00	17688.38	57269.52	4605.59	1.96	2.36	1.78	25938.97	12.08	114.69	0.90	40126.94	24086.24	8.14	0.73	2.11	18040.66	54228.90	8338.09	1.88	2.32	1.68	24959.31
8	1	MIC (uM)	Escherichia coli (DH5alpha/CCUG 32825)	28174.46	2.15	90.45	0.72	42661.70	23745.60	0.21	0.15	1.60	16047.96	58306.13	7426.53	2.17	1.96	1.60	27667.18	-10.75	90.08	0.45	42314.51	22869.12	-10.51	-1.40	1.80	14494.37	57863.48	5902.54	2.08	1.89	1.50	26903.33	4.63	85.14	0.84	41222.75	23479.52	2.89	-0.51	1.63	16416.08	56373.14	7757.60	2.03	1.90	1.55	26033.03
9	1	MIC (uM)	Escherichia coli (ATCC 25922/KCTC 1682)	25825.38	1.24	96.02	0.30	40775.15	26564.74	1.13	0.67	0.57	17945.82	55950.27	5518.57	2.80	2.12	1.69	23887.33	-11.86	94.39	0.17	37878.40	24628.63	-4.01	-1.56	1.70	16421.49	51494.54	4308.79	2.70	2.00	1.66	23794.45	0.18	90.91	0.32	37861.44	24094.48	2.36	-0.32	1.35	16553.47	51766.60	5327.93	2.66	1.96	1.62	24006.10
10	1	MIC (uM)	Escherichia coli	24506.77	-1.90	88.16	0.33	38596.39	25075.43	-3.51	-0.22	0.89	17945.96	50453.53	4053.52	2.14	2.03	1.60	22982.85	-6.60	86.99	0.17	36148.93	22819.94	-8.77	-0.13	0.50	15326.46	47939.78	3311.53	2.03	1.94	1.44	22116.69	1.90	82.28	0.33	34765.50	23231.37	4.42	0.06	0.31	17734.01	45551.46	4387.98	1.98	1.84	1.46	21641.62
11	1	MIC (uM)	Escherichia coli	24140.15	-1.45	86.68	0.28	39164.49	26224.42	-4.15	0.76	0.57	19002.01	50807.49	3768.79	2.23	2.09	1.38	22349.77	-8.36	85.21	0.15	36248.40	23880.03	-8.95	0.22	1.63	16066.54	47756.40	3213.94	2.17	2.01	1.22	21675.31	1.96	80.74	0.23	35362.89	24236.66	4.45	0.34	1.35	18363.01	45822.00	3820.18	2.09	1.96	1.29	21427.46
12	1	MIC (uM)	Klebsiella pneumoniae	23928.69	-2.93	105.30	0.37	38022.55	21426.20	-4.10	-1.32	4.10	14288.84	51452.14	5670.35	1.78	2.16	1.69	23439.03	-11.46	99.03	0.10	37671.71	21776.48	-4.08	-3.97	1.68	15292.82	49670.60	3962.97	1.71	2.10	1.58	22737.38	10.42	102.25	0.77	34944.20	20804.07	7.38	-0.31	1.73	15460.24	47329.48	7351.89	1.64	2.04	1.53	21732.76
13	1	MIC (uM)	Pasteurella multocida	23928.69	-2.93	105.30	0.37	38022.55	21426.20	-4.10	-1.32	4.10	14288.84	51452.14	5670.35	1.78	2.16	1.69	23439.03	-11.46	99.03	0.10	37671.71	21776.48	-4.08	-3.97	1.68	15292.82	49670.60	3962.97	1.71	2.10	1.58	22737.38	10.42	102.25	0.77	34944.20	20804.07	7.38	-0.31	1.73	15460.24	47329.48	7351.89	1.64	2.04	1.53	21732.76
15	1	MIC (uM)	Escherichia coli (DH5alpha/CCUG 32825)	27818.11	-1.79	103.72	0.64	43794.34	24121.03	-4.90	0.97	3.15	16205.16	61332.77	7774.08	2.21	1.68	1.74	27008.59	-4.47	105.23	0.70	42197.22	22892.88	-4.65	-0.60	3.90	14747.60	59554.15	8170.20	2.17	1.64	1.64	26438.54	3.62	99.86	0.66	42088.75	23434.44	1.44	-0.08	3.71	16115.02	58818.69	7988.67	2.14	1.62	1.77	25080.00
17	1	MIC (uM)	Klebsiella oxytoca (ATCC 49131)	36564.67	0.19	106.98	0.96	49474.55	29602.63	-6.45	0.73	-2.92	17974.25	67716.21	7405.37	1.95	2.22	1.53	33630.92	-8.35	101.28	0.78	46916.04	27733.66	6.49	-2.82	-9.01	19100.31	63363.27	6377.82	1.82	2.25	1.49	31764.19	-4.59	95.41	0.93	44373.62	25419.91	-5.53	-0.59	-2.02	16002.60	60454.13	6539.65	1.67	2.05	1.39	29211.46
18	1	MIC (uM)	Pseudomonas aeruginosa (PAO1)	27818.11	-1.79	103.72	0.64	43794.34	24121.03	-4.90	0.97	3.15	16205.16	61332.77	7774.08	2.21	1.68	1.74	27008.59	-4.47	105.23	0.70	42197.22	22892.88	-4.65	-0.60	3.90	14747.60	59554.15	8170.20	2.17	1.64	1.64	26438.54	3.62	99.86	0.66	42088.75	23434.44	1.44	-0.08	3.71	16115.02	58818.69	7988.67	2.14	1.62	1.77	25080.00
20	1	MIC (uM)	Escherichia coli (K-12)	20393.90	0.54	84.52	0.36	31411.11	19113.95	-1.41	1.90	0.12	12537.81	42266.11	4518.50	1.95	2.01	1.87	20723.44	-6.30	82.58	0.34	32075.15	19255.86	-4.39	-0.64	1.21	12399.33	42960.48	4230.81	1.87	1.95	1.74	19790.36	4.27	84.23	0.47	30143.22	18197.48	1.37	3.15	0.95	12356.15	41207.19	5263.97	1.82	1.88	1.68	19492.31
21	1	MIC (uM)	Pseudomonas aeruginosa	31614.39	-5.22	112.81	0.41	44945.46	28394.00	-5.03	2.35	-0.14	27108.37	58414.71	3682.83	1.28	1.84	3.69	29504.08	1.57	112.82	0.43	41550.42	27691.20	1.00	1.58	-5.48	27175.93	53519.48	3399.96	1.13	1.66	3.14	29443.16	-4.00	107.01	0.26	42185.81	26879.46	-4.17	0.82	-1.39	25495.92	54381.58	2702.32	1.20	1.74	3.63	29951.09
22	1	MIC (uM)	Salmonella enterica subsp. enterica serovar Typhimurium (ATCC 14028)	29172.39	0.44	99.20	0.38	42944.16	28327.19	2.98	-0.76	1.88	18949.40	57867.01	5372.41	2.26	2.10	2.04	27963.30	-0.62	91.11	0.49	39952.47	26193.13	-1.60	0.45	-4.72	16977.95	54062.20	4533.34	2.18	1.98	1.91	27025.77	0.92	86.64	0.47	39093.37	27040.00	-0.96	1.00	-2.90	18183.92	52614.62	4658.54	2.14	1.92	1.92	26046.80
23	1	MIC (uM)	Enterobacter cloacae	28641.18	0.17	113.66	0.36	46457.79	29691.83	-1.24	3.17	3.36	23364.11	63502.80	6152.87	2.12	1.97	1.53	27873.00	-3.60	107.91	0.34	45761.16	29088.31	-5.90	2.17	2.17	22490.60	62292.32	5770.65	2.09	1.91	1.51	26373.47	4.16	108.59	0.38	42642.94	26880.56	2.73	0.79	4.49	20717.01	58942.21	6722.79	2.02	1.81	1.41	26075.35
24	1	MIC (uM)	Pseudomonas aeruginosa (PAO1)	23928.69	-2.93	105.30	0.37	38022.55	21426.20	-4.10	-1.32	4.10	14288.84	51452.14	5670.35	1.78	2.16	1.69	23439.03	-11.46	99.03	0.10	37671.71	21776.48	-4.08	-3.97	1.68	15292.82	49670.60	3962.97	1.71	2.10	1.58	22737.38	10.42	102.25	0.77	34944.20	20804.07	7.38	-0.31	1.73	15460.24	47329.48	7351.89	1.64	2.04	1.53	21732.76
27	1	MIC (uM)	Salmonella enterica subsp. enterica serovar Typhimurium	23725.12	-3.33	112.62	0.19	39063.66	24913.82	-1.27	0.63	3.07	17730.54	52958.98	4982.10	2.50	2.10	1.79	22509.22	-7.33	106.40	0.16	37220.30	24141.78	-4.49	0.74	2.13	16992.93	50177.32	4304.72	2.45	2.00	1.78	21745.72	7.79	104.74	0.26	35313.27	22673.98	3.57	2.55	2.23	15868.58	48010.15	5150.46	2.30	2.00	1.77	20676.51
28	1	MIC (uM)	Serratia marcescens (ATCC 8100)	27727.45	-3.38	120.56	0.43	44148.17	24838.32	-4.82	-2.30	4.80	16651.28	59747.23	6599.06	2.03	2.46	1.88	26959.79	-13.30	113.20	0.12	43357.31	24984.31	-3.98	-5.38	2.00	17688.38	57269.52	4605.59	1.96	2.36	1.78	25938.97	12.08	114.69	0.90	40126.94	24086.24	8.14	0.73	2.11	18040.66	54228.90	8338.09	1.88	2.32	1.68	24959.31
29	1	MIC (uM)	Escherichia coli (DH5alpha/CCUG 32825)	24881.13	0.00	87.30	0.45	39277.12	22741.25	-1.93	2.29	2.39	14920.20	53991.31	6264.98	2.18	1.74	1.88	23646.26	-10.89	86.69	0.22	37334.05	21069.26	-8.78	-3.29	1.78	12484.01	50821.61	4557.37	2.11	1.67	1.83	22926.26	5.51	81.64	0.45	36683.56	22433.43	4.05	-1.03	0.43	15747.89	49771.21	6165.57	2.12	1.68	1.70	22629.64
30	1	MIC (uM)	Pasteurella multocida	29933.11	-0.20	111.19	0.63	49737.22	28572.96	-1.33	-1.10	5.20	20880.99	66803.30	7848.41	1.99	2.37	1.24	27792.78	-18.81	101.70	0.39	47386.84	27830.32	-12.84	-3.79	3.16	20281.96	62609.75	5197.69	1.90	2.18	1.06	26459.44	8.50	101.16	0.78	44259.01	26565.36	8.77	0.44	3.29	20674.36	58849.25	7822.42	1.74	2.17	1.02	24547.33
31	1	MIC (uM)	Escherichia coli (ATCC 25922/KCTC 1682)	36564.67	0.19	106.98	0.96	49474.55	29602.63	-6.45	0.73	-2.92	17974.25	67716.21	7405.37	1.95	2.22	1.53	33630.92	-8.35	101.28	0.78	46916.04	27733.66	6.49	-2.82	-9.01	19100.31	63363.27	6377.82	1.82	2.25	1.49	31764.19	-4.59	95.41	0.93	44373.62	25419.91	-5.53	-0.59	-2.02	16002.60	60454.13	6539.65	1.67	2.05	1.39	29211.46
32	1	MIC (uM)	Pseudomonas aeruginosa	26713.99	-1.03	108.15	0.23	46537.13	32166.20	-5.85	5.35	3.77	24967.65	59989.29	4085.67	2.38	2.30	1.65	24889.96	-3.34	101.53	0.15	43919.30	30969.35	-3.77	3.91	2.81	24420.11	56097.43	3356.57	2.35	2.22	1.77	23982.33	4.90	99.65	0.14	42136.35	29933.20	2.74	4.41	3.07	23840.91	53579.16	3510.09	2.21	2.23	1.61	22562.04
33	1	MIC (uM)	Escherichia coli	27546.50	3.20	97.28	0.84	36417.11	21639.03	-0.06	1.54	-1.02	12448.97	51999.79	7479.26	1.78	1.76	1.63	26510.75	-1.69	89.40	0.66	35706.14	20237.58	1.74	-2.31	0.03	12098.77	50047.59	6055.46	1.65	1.75	1.35	26768.88	-3.51	84.64	0.83	35137.68	18485.84	-3.52	2.19	-4.24	9966.34	50549.81	6310.18	1.60	1.55	1.21	23708.25
34	1	MIC (uM)	Pseudomonas aeruginosa (ATCC 27853)	25825.38	1.24	96.02	0.30	40775.15	26564.74	1.13	0.67	0.57	17945.82	55950.27	5518.57	2.80	2.12	1.69	23887.33	-11.86	94.39	0.17	37878.40	24628.63	-4.01	-1.56	1.70	16421.49	51494.54	4308.79	2.70	2.00	1.66	23794.45	0.18	90.91	0.32	37861.44	24094.48	2.36	-0.32	1.35	16553.47	51766.60	5327.93	2.66	1.96	1.62	24006.10
35	1	MIC (uM)	Salmonella enterica subsp. enterica serovar Typhimurium (ATCC 14028)	25109.02	0.87	77.17	0.67	34407.52	20709.35	-2.10	0.40	-1.64	12250.79	46923.91	5311.28	1.95	1.79	1.94	24749.85	-2.40	77.56	0.51	34613.77	21000.48	0.32	-1.29	-0.26	12898.24	46914.07	4894.46	1.92	1.80	1.91	24488.39	-2.45	74.18	0.48	34084.46	21498.87	1.02	0.33	-1.95	13549.83	45687.10	4382.90	1.91	1.78	1.92	23864.41
36	1	MIC (uM)	Pseudomonas aeruginosa (ATCC 27853)	27985.67	-0.28	109.35	0.34	44807.25	28396.32	-0.64	2.92	3.01	21754.57	60878.98	5793.89	2.08	2.02	1.49	27192.73	-3.42	105.73	0.33	44177.94	27331.02	-4.08	1.91	2.71	20428.39	60095.06	5606.73	2.04	1.95	1.52	25507.20	3.03	105.56	0.50	40590.48	24885.70	0.95	0.27	4.71	18449.48	56420.25	6903.98	1.96	1.80	1.37	24893.07
38	1	MIC (uM)	Escherichia coli (DH5alpha/CCUG 32825)	37041.91	-0.32	141.82	0.43	60579.48	40096.13	-4.27	0.54	2.36	28853.33	80624.89	6739.12	3.49	2.85	2.13	34401.73	-10.94	137.84	0.28	56258.32	36764.12	-11.72	-1.19	3.41	24856.69	75900.70	5885.43	3.39	2.70	1.93	33431.90	3.12	132.08	0.36	54727.57	36880.94	7.21	0.01	2.69	27427.21	72925.63	6748.70	3.28	2.62	1.98	33112.91
39	1	MIC (uM)	Stenotrophomonas maltophilia	27869.40	4.33	114.25	0.30	47508.92	32216.74	1.75	2.01	3.13	24968.67	62074.70	4943.99	2.53	2.34	1.62	25630.31	-10.48	108.49	0.20	43565.39	29430.99	-7.58	-0.60	2.65	22059.06	57664.53	4004.73	2.46	2.11	1.52	24953.81	-1.21	104.37	0.26	42055.19	28406.54	1.85	-0.05	3.98	21771.24	55434.85	4710.59	2.30	2.03	1.50	24005.71
40	1	MIC (uM)	Escherichia coli (DH5alpha/CCUG 32825)	36344.90	-0.21	134.91	0.44	58737.01	38845.05	-4.30	0.98	1.48	27750.82	77389.03	6309.87	3.39	2.96	2.14	33661.73	-10.98	130.92	0.29	54256.43	35355.44	-11.43	-1.34	2.59	23589.36	72365.47	5451.21	3.27	2.79	1.94	32793.24	2.61	126.09	0.37	53283.92	35922.97	6.67	0.00	2.93	26686.52	70329.67	6366.41	3.16	2.72	1.99	32535.66
41	1	MIC (uM)	Neisseria gonorrhoeae (F62)	30745.40	6.34	110.35	0.93	41248.73	25219.58	-0.56	2.16	-1.24	15100.06	58372.29	8303.67	1.96	2.06	1.78	29589.91	2.66	101.47	0.74	40451.05	23705.23	3.83	-1.52	0.06	15247.91	56097.60	6633.15	1.82	2.13	1.50	29865.13	-1.25	96.05	0.91	39800.42	21650.16	-4.48	2.90	-4.89	12289.72	56730.91	6980.26	1.75	1.82	1.31	26213.72
42	1	MIC (uM)	Escherichia coli	27387.71	8.47	93.03	0.93	36298.34	23022.40	-1.17	2.52	-1.84	13838.29	51086.24	7412.18	1.69	1.93	1.23	26836.57	1.08	84.69	0.72	37403.66	22004.46	1.90	1.22	3.24	14566.10	51238.39	5783.96	1.60	2.04	1.09	24179.14	-6.33	75.18	0.38	32204.09	18853.93	-4.44	1.45	-9.02	10906.76	45131.12	3393.28	1.51	1.64	0.95	22218.43
44	1	MIC (uM)	Pseudomonas aeruginosa (PAO1)	33810.40	1.63	132.77	0.79	58549.67	35459.34	2.00	0.23	8.18	27679.87	77585.48	8931.80	2.27	2.94	1.03	29971.70	-27.82	108.20	0.16	53449.80	32671.74	-17.99	-5.13	4.51	24715.49	68606.24	3718.83	2.06	2.69	0.82	28195.33	5.29	107.83	0.67	48609.14	29749.58	5.28	1.14	3.76	23461.70	64018.42	7203.89	1.91	2.45	0.83	26200.92
45	1	MIC (uM)	Escherichia coli	27186.00	4.07	97.42	0.83	36114.66	21706.66	-0.17	1.85	-1.15	12736.03	51307.06	7384.11	1.72	1.79	1.63	26164.25	-0.22	89.56	0.66	35315.89	20311.94	2.17	-1.48	0.08	12540.84	49263.52	5925.98	1.60	1.83	1.35	26408.38	-2.63	84.78	0.82	34835.23	18553.46	-3.63	2.51	-4.37	10253.39	49857.08	6215.03	1.54	1.59	1.21	23193.75
46	1	MIC (uM)	Bordetella bronchiseptica (CUN11844-99)	30576.30	0.32	114.51	0.69	48367.75	28727.79	0.79	-0.26	3.64	18845.20	67155.99	7876.81	2.34	2.33	1.68	29032.16	-16.29	104.49	0.40	45640.29	26193.54	-12.35	-2.44	2.13	16219.20	62785.17	5564.50	2.19	2.19	1.60	28885.49	-2.71	106.34	0.60	45756.36	27358.59	-4.70	0.68	4.55	17768.50	63968.97	7092.62	2.22	2.11	1.39	27592.55
47	1	MIC (uM)	Salmonella enterica subsp. enterica serovar Typhimurium	33746.90	-1.78	128.54	1.16	54827.25	28323.85	0.03	0.48	8.58	21212.18	76771.72	11404.83	2.46	1.92	1.00	31730.40	-30.78	115.82	0.03	52030.40	23871.42	-21.72	-4.67	6.07	14719.43	72694.65	5800.18	2.25	1.82	0.93	31378.00	2.22	123.67	1.44	49273.96	23959.52	1.52	1.52	9.00	17474.98	70587.74	12688.01	2.14	1.71	0.94	29684.00
48	1	MIC (uM)	Klebsiella pneumoniae	32117.34	-1.97	118.34	0.49	54324.68	32236.03	-1.73	-0.93	4.89	24161.42	70888.62	6731.24	2.12	2.87	1.58	30959.65	-17.35	111.52	0.34	52668.32	31722.31	-10.38	-1.84	3.36	24018.95	68037.88	4910.54	2.03	2.69	1.40	30015.64	13.96	114.71	0.91	49994.68	31326.81	12.84	0.49	3.11	25434.22	65036.58	8307.43	1.91	2.69	1.42	28488.15
50	1	MIC (uM)	Bordetella bronchiseptica (CUN11844-99)	28496.57	0.88	115.25	0.57	45455.31	26837.33	1.15	0.97	3.21	17109.54	63457.05	7559.52	2.26	2.30	1.74	26896.91	-18.19	105.64	0.38	42920.06	24717.01	-12.21	-2.84	3.38	15274.35	59501.70	5433.63	2.13	2.17	1.71	26224.21	-0.90	107.37	0.63	40957.40	23717.30	-3.37	0.31	4.05	14418.60	58122.58	7574.29	2.07	2.06	1.53	24725.14
51	1	MIC (uM)	Pseudomonas putida (ATCC 17426)	28527.62	-2.57	106.57	1.00	43365.32	21637.21	-1.38	-1.24	6.12	15633.93	58125.63	8677.40	1.62	2.68	1.15	27547.62	-24.49	99.89	0.36	42782.68	20086.29	-11.34	-6.62	5.07	12450.31	56429.17	4834.66	1.54	2.43	1.21	26854.10	3.66	105.84	1.22	39723.51	18666.37	-0.40	0.43	5.08	12389.63	54870.32	9906.12	1.47	2.29	1.16	25538.57
52	1	MIC (uM)	Escherichia coli (ATCC 27325)	28278.00	-4.29	102.55	0.72	44692.62	24341.05	-3.04	0.86	4.23	17582.04	60377.94	7331.29	2.14	1.84	1.40	27099.14	-17.52	94.62	0.07	43880.35	23033.82	-9.08	-5.02	3.30	15547.95	58336.95	4399.78	1.95	1.80	1.53	26356.67	-0.05	98.08	0.87	41003.80	21554.55	-2.30	-2.26	4.35	15220.06	56540.88	8285.04	1.90	1.68	1.28	25602.48
53	1	MIC (uM)	Pseudomonas aeruginosa	28473.50	2.47	104.35	1.12	38105.42	20687.94	0.53	0.84	-1.99	12500.29	55376.79	8945.80	1.92	1.88	1.17	27483.17	0.83	97.30	0.97	38491.90	18958.48	-1.32	1.05	2.37	12116.01	54498.47	8119.26	1.75	1.89	1.07	23219.50	-10.38	87.52	0.36	31940.98	16046.34	-4.43	-3.07	-1.79	9300.62	45663.25	4931.71	1.63	1.55	0.96	23631.50
54	1	MIC (uM)	Klebsiella pneumoniae (ATCC 13883)	27727.45	-3.38	120.56	0.43	44148.17	24838.32	-4.82	-2.30	4.80	16651.28	59747.23	6599.06	2.03	2.46	1.88	26959.79	-13.30	113.20	0.12	43357.31	24984.31	-3.98	-5.38	2.00	17688.38	57269.52	4605.59	1.96	2.36	1.78	25938.97	12.08	114.69	0.90	40126.94	24086.24	8.14	0.73	2.11	18040.66	54228.90	8338.09	1.88	2.32	1.68	24959.31
55	1	MIC (uM)	Escherichia coli	27236.95	-6.03	102.11	0.59	43327.37	23835.47	-2.90	0.94	4.09	17329.61	59132.65	7090.42	2.15	1.87	1.34	25855.71	-14.55	94.08	0.05	41753.11	22151.05	-9.28	-4.73	3.45	15178.86	56382.33	4337.06	1.95	1.85	1.50	25611.90	-0.34	97.57	0.87	39780.38	20898.94	-2.56	0.19	4.36	14781.08	55273.89	8207.40	1.89	1.72	1.22	24458.00
56	1	MIC (uM)	Escherichia coli (ATCC 27325)	27236.95	-6.03	102.11	0.59	43327.37	23835.47	-2.90	0.94	4.09	17329.61	59132.65	7090.42	2.15	1.87	1.34	25855.71	-14.55	94.08	0.05	41753.11	22151.05	-9.28	-4.73	3.45	15178.86	56382.33	4337.06	1.95	1.85	1.50	25611.90	-0.34	97.57	0.87	39780.38	20898.94	-2.56	0.19	4.36	14781.08	55273.89	8207.40	1.89	1.72	1.22	24458.00
57	1	MIC (uM)	Salmonella enterica subsp. enterica serovar Typhimurium	27236.95	-6.03	102.11	0.59	43327.37	23835.47	-2.90	0.94	4.09	17329.61	59132.65	7090.42	2.15	1.87	1.34	25855.71	-14.55	94.08	0.05	41753.11	22151.05	-9.28	-4.73	3.45	15178.86	56382.33	4337.06	1.95	1.85	1.50	25611.90	-0.34	97.57	0.87	39780.38	20898.94	-2.56	0.19	4.36	14781.08	55273.89	8207.40	1.89	1.72	1.22	24458.00
58	1	MIC (uM)	Serratia marcescens	27236.95	-6.03	102.11	0.59	43327.37	23835.47	-2.90	0.94	4.09	17329.61	59132.65	7090.42	2.15	1.87	1.34	25855.71	-14.55	94.08	0.05	41753.11	22151.05	-9.28	-4.73	3.45	15178.86	56382.33	4337.06	1.95	1.85	1.50	25611.90	-0.34	97.57	0.87	39780.38	20898.94	-2.56	0.19	4.36	14781.08	55273.89	8207.40	1.89	1.72	1.22	24458.00
60	1	MIC (uM)	Salmonella enterica subsp. enterica serovar Typhimurium	31252.21	-2.28	99.82	0.63	50342.84	30483.42	-3.99	-0.45	3.44	22224.00	66366.78	6151.99	2.33	1.91	1.29	29787.47	-12.29	89.52	0.58	47646.04	28958.89	-11.67	2.06	0.70	20924.17	62412.72	5175.90	2.20	1.76	1.16	27400.74	5.70	87.71	0.48	44850.54	28596.22	5.36	-0.45	2.35	21921.73	58779.99	5789.79	2.08	1.78	1.13	25628.42
61	1	MIC (uM)	Salmonella enterica subsp. enterica serovar Typhimurium	29326.84	-4.77	98.67	0.31	48094.77	30257.87	-4.08	-1.10	3.55	22535.35	64532.28	5516.09	2.37	1.98	1.22	27894.95	-13.07	88.61	0.40	45307.01	28658.73	-11.54	0.49	0.78	21433.24	60677.03	4878.86	2.23	1.82	1.12	26054.21	5.62	86.78	0.36	43157.80	28392.23	5.35	0.02	2.50	22215.82	57428.82	5454.37	2.11	1.84	1.08	24499.47
63	1	MIC (uM)	Klebsiella pneumoniae (ATCC 13883)	26991.69	0.12	98.99	0.43	43601.75	26279.39	1.18	-0.58	4.47	20108.03	56744.53	5459.26	1.85	2.33	1.39	26085.69	-7.86	93.54	0.37	42186.51	25152.00	-2.34	-1.58	3.24	18739.25	54654.18	4698.61	1.78	2.17	1.29	25397.23	2.08	87.99	0.61	40517.42	24813.87	1.28	2.82	1.62	19056.94	52028.14	5701.62	1.67	2.21	1.24	23324.08
65	1	MIC (uM)	Escherichia coli (DH5alpha/CCUG 32825)	33590.61	0.32	112.17	1.49	46965.38	21919.84	-3.23	0.81	4.19	14815.55	66678.10	11757.72	1.81	1.85	1.96	32465.17	-2.62	112.81	1.35	44792.74	19706.44	-10.38	-0.33	4.51	11564.25	64213.42	11130.38	1.81	1.79	1.87	32351.44	5.13	105.22	1.62	45117.46	21503.57	2.39	2.31	1.49	15265.89	63846.94	11813.48	1.74	1.76	1.81	31663.22
66	1	MIC (uM)	Escherichia coli	29172.39	0.44	99.20	0.38	42944.16	28327.19	2.98	-0.76	1.88	18949.40	57867.01	5372.41	2.26	2.10	2.04	27963.30	-0.62	91.11	0.49	39952.47	26193.13	-1.60	0.45	-4.72	16977.95	54062.20	4533.34	2.18	1.98	1.91	27025.77	0.92	86.64	0.47	39093.37	27040.00	-0.96	1.00	-2.90	18183.92	52614.62	4658.54	2.14	1.92	1.92	26046.80
67	1	MIC (uM)	Salmonella enterica subsp. enterica serovar Typhimurium	24960.19	-5.11	97.65	0.54	36575.56	19004.46	-1.45	-0.79	1.44	12253.99	50891.87	6829.85	1.88	1.95	1.61	22717.33	-3.93	86.88	0.36	34202.40	19250.12	-0.67	-2.67	0.67	13160.69	46477.21	5263.59	1.79	1.91	1.73	22277.33	2.75	90.08	0.90	32618.38	17225.33	-0.71	1.29	3.24	11456.12	45768.26	7861.55	1.68	1.81	1.52	21065.14
68	1	MIC (uM)	Escherichia coli	25757.44	4.99	97.75	0.73	34482.87	20835.57	-0.39	1.70	-1.13	12242.21	48691.00	6966.77	1.65	1.87	1.65	25603.44	-0.12	90.18	0.59	35185.55	20345.73	2.32	-1.33	0.68	12858.84	48702.19	5591.60	1.59	1.91	1.37	25863.56	-2.42	85.44	0.74	34278.10	18681.22	-3.95	3.52	-5.46	10380.26	48903.59	5790.04	1.55	1.67	1.19	22952.33
69	1	MIC (uM)	Pasteurella multocida	33884.28	-0.93	125.94	0.74	56302.53	32285.15	-1.70	-1.57	5.91	23596.47	75335.07	8807.78	2.17	2.78	1.38	31461.42	-22.03	115.23	0.47	53641.90	31407.87	-14.72	-4.61	3.62	22869.46	70537.73	5812.29	2.06	2.57	1.18	29952.09	10.01	114.54	0.89	50101.20	30003.08	10.06	0.64	3.73	23317.10	66483.88	8848.46	1.93	2.54	1.14	27787.58
70	1	MIC (uM)	Escherichia coli (ATCC 27325)	27064.32	-3.14	105.84	0.49	43533.90	24503.43	-2.87	-0.41	3.56	16212.45	61949.30	7040.74	2.44	1.65	1.44	26287.89	-11.34	96.34	0.36	43332.01	25301.54	-5.45	-3.45	2.98	16918.67	61328.83	6296.75	2.42	1.57	1.21	25333.05	4.24	98.98	0.81	40942.51	24314.26	2.80	1.60	6.28	17412.48	58290.90	8585.77	2.27	1.50	1.08	24104.74
71	1	MIC (uM)	Pseudomonas putida (ATCC 17426)	27064.32	-3.14	105.84	0.49	43533.90	24503.43	-2.87	-0.41	3.56	16212.45	61949.30	7040.74	2.44	1.65	1.44	26287.89	-11.34	96.34	0.36	43332.01	25301.54	-5.45	-3.45	2.98	16918.67	61328.83	6296.75	2.42	1.57	1.21	25333.05	4.24	98.98	0.81	40942.51	24314.26	2.80	1.60	6.28	17412.48	58290.90	8585.77	2.27	1.50	1.08	24104.74
72	1	MIC (uM)	Pseudomonas aeruginosa	25203.66	-1.03	98.99	0.16	38483.28	25915.16	-1.13	-1.93	-0.01	17983.27	50144.04	3921.66	2.37	2.34	1.78	22672.60	-9.73	94.03	0.15	35263.59	23570.72	-7.30	-1.91	0.73	15840.90	46276.96	3071.38	2.30	2.15	1.71	22876.63	-0.45	91.61	0.14	35802.03	24278.54	1.16	3.31	-1.06	17418.25	46745.25	3738.81	2.20	2.09	1.60	21441.62
75	1	MIC (uM)	Escherichia coli (DH5alpha/CCUG 32825)	27372.61	-1.23	111.25	0.51	43147.44	24517.40	-2.57	-1.02	4.29	18004.60	59842.76	7305.64	1.94	1.85	1.75	26990.72	0.25	107.36	0.63	42976.43	25197.64	-1.76	2.07	4.50	19245.91	59087.63	7448.31	1.94	1.84	1.86	26162.39	2.29	104.24	0.50	41548.13	24150.14	3.07	-1.31	2.80	18363.82	57230.71	7197.62	1.86	1.77	1.63	25397.89
76	1	MIC (uM)	Klebsiella pneumoniae (ATCC 13883)	27372.61	-1.23	111.25	0.51	43147.44	24517.40	-2.57	-1.02	4.29	18004.60	59842.76	7305.64	1.94	1.85	1.75	26990.72	0.25	107.36	0.63	42976.43	25197.64	-1.76	2.07	4.50	19245.91	59087.63	7448.31	1.94	1.84	1.86	26162.39	2.29	104.24	0.50	41548.13	24150.14	3.07	-1.31	2.80	18363.82	57230.71	7197.62	1.86	1.77	1.63	25397.89
77	1	MIC (uM)	Salmonella enterica subsp. enterica serovar Typhimurium (ATCC 14028)	25718.59	4.34	95.59	0.87	40868.55	23273.10	5.10	0.33	3.66	17067.47	55634.83	8204.94	1.99	1.94	1.85	24629.82	-3.46	95.19	0.53	39062.75	21203.54	-1.72	-2.22	3.33	14378.54	53400.63	6827.67	1.89	1.83	1.68	23824.41	2.49	90.48	0.55	37268.20	19791.51	-0.38	0.89	2.12	12974.46	51223.66	6881.53	1.83	1.86	1.59	23060.41
78	1	MIC (uM)	Pseudomonas aeruginosa	28641.18	0.17	113.66	0.36	46457.79	29691.83	-1.24	3.17	3.36	23364.11	63502.80	6152.87	2.12	1.97	1.53	27873.00	-3.60	107.91	0.34	45761.16	29088.31	-5.90	2.17	2.17	22490.60	62292.32	5770.65	2.09	1.91	1.51	26373.47	4.16	108.59	0.38	42642.94	26880.56	2.73	0.79	4.49	20717.01	58942.21	6722.79	2.02	1.81	1.41	26075.35
79	1	MIC (uM)	Pseudomonas aeruginosa (PAO1)	28641.18	0.17	113.66	0.36	46457.79	29691.83	-1.24	3.17	3.36	23364.11	63502.80	6152.87	2.12	1.97	1.53	27873.00	-3.60	107.91	0.34	45761.16	29088.31	-5.90	2.17	2.17	22490.60	62292.32	5770.65	2.09	1.91	1.51	26373.47	4.16	108.59	0.38	42642.94	26880.56	2.73	0.79	4.49	20717.01	58942.21	6722.79	2.02	1.81	1.41	26075.35
80	1	MIC (uM)	Neisseria gonorrhoeae (F62)	33486.64	10.25	108.23	1.47	45930.22	26303.88	-2.07	2.28	2.53	16334.60	63565.11	10373.19	1.91	2.50	1.36	31655.81	7.69	98.80	1.27	45371.08	24879.48	4.34	1.83	1.77	17620.83	61213.09	8785.91	1.66	2.49	1.28	27910.78	-5.51	87.34	0.77	38877.46	20238.93	-5.36	-0.76	0.63	12288.55	53149.62	5818.30	1.55	2.11	1.12	25619.42
81	1	MIC (uM)	Stenotrophomonas maltophilia	23190.44	-1.75	116.18	0.14	41679.75	28416.06	-3.07	-0.66	5.94	20941.69	58525.49	5201.74	2.98	1.45	1.26	22826.67	-17.38	107.27	0.06	41657.31	28750.41	-11.10	-2.49	3.49	21748.25	57390.43	3949.05	2.79	1.34	1.17	21529.56	5.49	107.04	0.17	38585.53	26166.12	2.20	0.88	5.99	19595.53	54426.17	5281.10	2.62	1.27	1.14	20234.44
82	1	MIC (uM)	Stenotrophomonas maltophilia	25392.90	-0.82	103.91	0.45	40551.67	25797.77	-3.79	1.33	0.68	18498.53	53717.24	5311.09	2.28	2.21	1.91	25162.45	-7.47	101.45	0.32	40452.38	25266.91	-4.57	0.41	2.07	17858.49	53846.99	4897.80	2.26	2.14	1.77	24572.80	4.50	101.98	0.48	38751.38	24525.48	3.92	2.53	2.43	17593.19	51613.67	5793.92	2.13	2.15	1.77	23327.96
84	1	MIC (uM)	Vibrio alginolyticus	27390.18	-2.54	99.55	0.24	42517.84	27345.45	0.51	-3.58	-0.36	19685.41	53716.84	4383.57	2.16	2.90	1.31	26251.49	-16.16	93.81	0.17	40814.88	25315.52	-10.94	-2.16	0.32	17302.93	51597.87	3265.63	2.08	2.72	1.34	26083.03	6.04	91.41	0.40	40080.07	25432.77	4.46	5.08	-1.09	19021.74	50668.89	4884.28	1.90	2.62	1.34	23461.11
85	1	MIC (uM)	Pseudomonas putida (ATCC 17426)	19418.74	-3.22	102.28	0.41	27278.50	13254.48	5.55	-6.29	1.08	6559.26	39842.95	6604.36	1.80	1.67	2.25	21080.84	13.03	111.33	0.86	29612.30	13068.99	8.61	5.88	6.28	6353.12	45580.37	10146.14	1.72	1.58	2.03	17207.47	-0.59	87.63	0.45	24361.39	11942.12	4.76	-1.82	0.09	5620.25	35929.17	6432.73	1.67	1.46	1.93	17814.00
86	1	MIC (uM)	Klebsiella pneumoniae	22367.79	-0.17	86.64	0.46	35700.57	21877.92	-1.56	2.40	1.12	15556.42	46676.85	4732.94	1.95	2.19	1.62	21033.00	-7.34	84.55	0.27	33665.08	20396.86	-4.46	0.86	1.39	14039.78	44177.64	4241.24	1.87	2.09	1.47	20863.32	4.25	84.72	0.47	32675.23	19393.90	1.16	5.41	2.73	13448.22	43468.22	5184.59	1.80	2.08	1.48	19951.16
87	1	MIC (uM)	Escherichia coli (DH5alpha/CCUG 32825)	22733.23	1.55	105.05	0.20	36829.21	23766.44	0.54	-4.06	2.38	16543.45	50143.72	5003.20	2.09	1.91	1.60	22684.54	-9.23	99.01	0.21	36776.55	22972.60	-6.45	-1.73	2.41	15836.44	49661.36	4463.08	1.93	1.86	1.50	22309.92	2.46	98.29	0.32	35956.79	22450.68	2.10	3.08	2.28	15986.45	49376.91	5456.34	1.93	1.78	1.53	21014.92
89	1	MIC (uM)	Escherichia coli (DH5alpha/CCUG 32825)	26845.12	-3.46	83.02	0.63	40764.37	23036.26	0.86	-2.34	-0.20	14931.62	55165.77	6877.38	2.18	1.88	1.71	25869.71	-7.32	84.63	0.55	38488.11	20343.00	-10.95	-1.50	1.04	11137.81	52727.39	6108.83	2.06	1.78	1.57	25001.29	2.79	78.48	0.90	36978.48	20268.11	2.45	1.74	-1.76	12743.06	50818.53	7446.92	2.03	1.74	1.65	24623.29
90	1	MIC (uM)	Salmonella enterica subsp. enterica serovar Typhimurium	20727.83	-2.94	98.69	0.16	34095.07	21775.58	-1.62	0.86	2.61	15391.29	46153.62	4307.77	2.19	1.85	1.59	19547.60	-6.33	93.36	0.14	32244.97	20916.88	-3.84	1.17	1.83	14654.16	43467.38	3728.75	2.14	1.76	1.60	19078.06	6.78	93.21	0.23	30883.19	19781.13	3.43	1.76	1.86	13734.71	42029.15	4536.36	2.01	1.76	1.61	18066.06
91	1	MIC (uM)	Pseudomonas aeruginosa (ATCC 27853)	31508.10	-3.41	126.37	0.78	50403.23	26219.51	-7.19	1.27	6.66	17090.98	72656.60	10219.81	2.37	1.67	1.39	30069.80	-2.10	127.06	0.91	47459.22	24302.68	-5.98	0.54	8.96	15337.93	69098.25	10639.27	2.26	1.58	1.32	28016.80	5.67	112.63	0.81	44663.08	23689.86	3.35	0.24	6.00	16355.86	64005.14	9880.82	2.10	1.54	1.30	26490.70
92	1	MIC (uM)	Pseudomonas aeruginosa (ATCC 27853)	31482.50	-3.41	121.64	0.78	50585.31	26004.02	-6.68	1.23	5.99	16871.85	73120.37	10541.13	2.42	1.66	1.39	30047.20	-2.10	124.14	0.91	47639.26	24042.03	-6.75	0.58	8.75	15013.74	69486.78	10723.60	2.30	1.57	1.32	27991.20	5.67	107.90	0.80	44845.17	23474.38	3.87	0.21	5.33	16136.73	64468.92	10202.14	2.14	1.53	1.31	26466.50
93	1	MIC (uM)	Escherichia coli	25033.10	7.68	105.75	0.26	33280.13	20954.67	-4.69	2.60	-1.06	19254.55	44297.59	2465.23	0.99	1.16	3.84	23089.20	8.53	96.69	0.29	30559.88	20380.52	-1.13	2.69	-0.21	19919.65	40303.52	2646.81	0.91	1.08	3.86	23156.30	9.26	94.34	0.53	30491.79	19189.32	3.60	3.01	2.19	19281.14	41611.25	5373.50	1.06	1.12	4.16	20583.40
95	1	MIC (uM)	Escherichia coli (ATCC 25922/KCTC 1682)	21894.96	-5.37	82.96	0.23	33852.12	21212.63	-3.81	1.23	-0.49	13489.02	44779.06	3717.46	1.87	2.06	1.69	20907.52	-4.95	81.88	0.13	32945.36	21350.98	-3.99	-1.34	1.11	13843.89	43559.04	3485.14	1.82	2.05	1.76	21028.91	-1.03	80.56	0.25	32771.95	21438.33	0.24	2.18	-0.90	14295.50	43648.74	3791.93	1.83	2.01	1.70	20481.61
96	1	MIC (uM)	Pseudomonas aeruginosa (PAO1)	28699.57	1.63	91.62	0.76	43259.91	23593.50	0.25	0.18	1.69	15746.60	59343.17	7772.91	2.12	1.95	1.64	27831.14	-12.28	91.23	0.48	42092.27	21910.66	-12.18	-1.50	1.92	13172.68	58057.02	6168.16	2.02	1.87	1.54	27240.92	4.34	86.04	0.88	41452.03	23028.87	1.92	-0.97	1.74	15655.30	57098.57	8121.07	2.02	1.89	1.54	26545.95
97	1	MIC (uM)	Escherichia coli (DH5alpha/CCUG 32825)	25652.36	-2.57	88.94	0.47	40209.07	22729.44	-3.76	1.45	2.98	13890.39	55495.76	6619.19	2.34	1.85	1.62	24522.05	-8.78	88.28	0.26	38624.39	21746.26	-6.26	-2.66	1.57	12351.29	52470.27	4798.76	2.26	1.79	1.54	23579.33	5.18	82.59	0.53	37523.63	22921.29	3.33	-1.37	1.44	15784.27	51130.83	6427.51	2.27	1.76	1.51	23179.59
98	1	MIC (uM)	Escherichia coli (ATCC 27325)	19028.35	-4.13	102.61	0.30	27706.31	14075.03	5.07	-6.16	1.40	7278.71	39921.55	5939.04	1.86	1.62	2.19	20416.59	13.75	112.02	0.57	29966.95	13892.29	8.73	6.32	7.22	7149.74	45812.54	9160.76	1.78	1.49	1.98	16700.24	-1.12	86.79	0.42	24212.52	12142.86	4.45	-1.47	0.42	6021.30	35526.33	6184.86	1.69	1.39	1.86	17451.29
99	1	MIC (uM)	Pseudomonas putida (ATCC 17426)	19028.35	-4.13	102.61	0.30	27706.31	14075.03	5.07	-6.16	1.40	7278.71	39921.55	5939.04	1.86	1.62	2.19	20416.59	13.75	112.02	0.57	29966.95	13892.29	8.73	6.32	7.22	7149.74	45812.54	9160.76	1.78	1.49	1.98	16700.24	-1.12	86.79	0.42	24212.52	12142.86	4.45	-1.47	0.42	6021.30	35526.33	6184.86	1.69	1.39	1.86	17451.29
100	1	MIC (uM)	Escherichia coli (ATCC 25922/KCTC 1682)	22976.05	2.09	86.70	0.52	32781.75	19407.27	1.88	5.24	-0.96	12513.48	43927.88	5276.76	2.05	2.28	2.14	22083.42	-7.40	84.21	0.25	31717.73	18252.68	-5.52	1.96	-0.05	10940.79	42205.40	4002.40	1.95	2.24	2.02	21207.13	-6.76	81.93	0.21	30809.49	18213.07	-3.30	0.20	0.02	11217.76	40649.85	3505.61	1.89	2.17	1.98	20623.02
102	1	MIC (uM)	Pasteurella multocida	29933.11	-0.82	111.26	0.66	49737.22	28520.45	-1.50	-1.39	5.22	20844.94	66550.41	7780.73	1.92	2.46	1.22	27792.78	-19.46	101.80	0.41	47386.84	27745.47	-13.00	-4.07	3.20	20202.70	62312.49	5134.53	1.82	2.27	1.04	26459.44	8.85	101.18	0.79	44259.01	26504.49	8.89	0.57	3.29	20598.15	58731.34	7816.66	1.71	2.24	1.01	24547.33
104	1	MIC (uM)	Escherichia coli (ATCC 25922/KCTC 1682)	25509.19	-1.56	76.27	0.42	35665.29	25072.73	0.83	-0.28	-1.25	16644.47	49164.24	4130.97	1.88	1.87	1.91	25329.28	-0.02	73.51	0.40	35188.18	23988.10	1.06	3.17	-1.56	15770.33	48921.96	3719.56	1.86	1.80	1.88	24586.55	-4.21	75.11	0.46	33689.55	22281.97	-4.19	-0.29	-0.18	13163.53	47395.25	4138.89	1.79	1.74	1.78	24375.74
105	1	MIC (uM)	Escherichia coli (ATCC 25922/KCTC 1682)	19819.47	-3.73	95.67	0.20	30767.79	19597.12	-0.87	0.29	0.10	11999.38	41776.76	3946.44	2.85	1.89	1.77	19029.19	-5.46	94.31	0.12	29477.11	18514.78	-3.19	0.43	0.36	10755.84	40437.35	3615.94	2.74	1.82	1.71	17919.56	-1.75	90.91	0.16	28353.32	18590.69	2.74	0.84	0.30	12113.78	38517.52	3731.94	2.68	1.78	1.76	18200.91
107	1	MIC (uM)	Pseudomonas aeruginosa (PAO1)	26845.12	-3.46	83.02	0.63	40764.37	23036.26	0.86	-2.34	-0.20	14931.62	55165.77	6877.38	2.18	1.88	1.71	25869.71	-7.32	84.63	0.55	38488.11	20343.00	-10.95	-1.50	1.04	11137.81	52727.39	6108.83	2.06	1.78	1.57	25001.29	2.79	78.48	0.90	36978.48	20268.11	2.45	1.74	-1.76	12743.06	50818.53	7446.92	2.03	1.74	1.65	24623.29
108	1	MIC (uM)	Escherichia coli (ATCC 23716)	30751.81	-2.71	96.13	0.80	44883.27	25742.10	-1.98	-1.89	1.44	17436.64	58942.28	6327.81	1.68	2.41	1.20	30229.05	3.25	95.09	1.08	43572.28	23683.01	-0.44	4.61	0.13	15945.74	58199.34	7605.28	1.58	2.38	1.15	27563.62	-7.39	88.41	0.60	41684.03	23783.40	-1.70	-2.15	2.89	16652.00	53654.34	5401.12	1.48	2.31	1.06	26220.38
109	1	MIC (uM)	Neisseria gonorrhoeae (F62)	29157.43	5.65	110.65	0.83	39034.60	23585.86	-0.44	1.93	-1.28	13858.18	55118.21	7886.38	1.87	2.12	1.86	28983.10	-0.14	102.08	0.67	39830.05	23031.36	2.63	-1.50	0.77	14556.21	55130.88	6329.69	1.80	2.16	1.55	29277.54	-2.74	96.72	0.84	38802.81	21147.14	-4.48	3.98	-6.18	11750.45	55358.86	6554.32	1.76	1.89	1.35	25982.04
110	1	MIC (uM)	Escherichia coli	28226.43	5.36	96.50	0.97	36816.04	22387.59	-0.61	1.82	-3.11	13076.41	52555.16	7683.22	1.70	1.88	1.28	28163.86	2.69	88.56	0.89	38327.41	21119.21	0.79	2.89	3.24	13283.59	53646.81	6699.45	1.60	1.95	1.15	25017.86	-9.44	78.65	0.41	32721.79	18219.11	-3.87	0.75	-10.29	10144.88	46600.04	3664.33	1.52	1.59	1.00	23488.71
112	1	MIC (uM)	Acinetobacter baumannii (ATCC 19606)	29711.98	0.30	114.31	0.59	47336.23	28221.82	1.54	-0.18	3.33	18920.22	65087.36	7362.26	2.29	2.39	1.68	28588.95	-18.66	105.87	0.34	45347.76	25833.71	-13.71	-1.81	2.95	16221.09	61903.09	5184.29	2.16	2.27	1.64	27984.38	-0.39	107.39	0.64	43608.76	25627.25	-2.46	0.61	3.86	16532.89	60838.02	7360.30	2.13	2.19	1.50	26658.60
113	1	MIC (uM)	Klebsiella pneumoniae	30689.38	-2.00	114.27	0.62	52095.29	30528.64	-2.25	0.06	6.18	22932.29	69525.11	7649.80	2.04	2.45	1.02	28546.88	-19.50	99.87	0.44	48530.38	28114.89	-13.75	-3.14	3.29	20578.15	63927.47	5356.72	1.85	2.27	0.92	26358.88	7.17	93.43	0.77	44870.38	27823.88	8.05	1.00	2.46	22321.95	58469.26	7095.98	1.73	2.26	0.84	24314.63
114	1	MIC (uM)	Pasteurella multocida	30689.38	-2.70	114.36	0.65	52095.29	30469.57	-2.44	-0.26	6.20	22891.73	69240.62	7573.66	1.97	2.55	1.00	28546.88	-19.90	99.92	0.46	48530.38	28076.71	-13.84	-3.34	3.31	20547.82	63754.19	5311.90	1.81	2.32	0.91	26358.88	7.56	93.46	0.77	44870.38	27755.40	8.19	1.14	2.47	22236.20	58336.62	7089.50	1.69	2.34	0.83	24314.63
115	1	MIC (uM)	Pseudomonas aeruginosa (ATCC 27853)	30870.60	-5.46	88.37	0.88	45434.69	24082.10	-0.50	-1.86	1.58	16535.40	59201.24	7134.45	1.77	2.09	1.80	30791.80	3.46	91.17	1.26	43916.88	22386.69	-2.99	4.38	1.15	14831.73	57976.96	7830.44	1.73	2.02	1.81	29070.10	-2.08	83.51	0.90	42917.79	23029.14	1.63	-3.48	0.13	16313.79	55872.73	6901.87	1.69	2.01	1.77	28969.40
116	1	MIC (uM)	Escherichia coli (ATCC 25922/KCTC 1682)	25884.44	1.96	91.87	0.34	41412.55	26476.71	1.29	0.67	0.90	17921.63	56649.68	5732.71	2.85	2.16	1.60	23968.64	-11.59	91.45	0.30	38919.30	25617.12	-2.83	-1.94	1.98	18149.56	52451.99	4771.83	2.75	2.03	1.63	24025.31	-1.73	89.51	0.31	38840.34	24694.44	0.69	-0.24	1.72	17078.87	52698.84	5151.14	2.67	2.00	1.51	24162.18
117	1	MIC (uM)	Escherichia coli (ATCC 25922/KCTC 1682)	22866.11	1.73	81.16	0.30	36583.53	23389.32	1.14	0.59	0.80	15831.83	50043.88	5064.23	2.51	1.91	1.41	21173.71	-10.24	80.79	0.26	34381.00	22629.97	-2.50	-1.72	1.75	16033.18	46335.68	4215.40	2.43	1.80	1.44	21223.77	-1.52	79.07	0.27	34311.25	21814.88	0.61	-0.21	1.52	15087.34	46553.74	4550.48	2.36	1.76	1.33	21344.69
118	1	MIC (uM)	Pseudomonas aeruginosa (ATCC 27853)	25884.44	1.96	91.87	0.34	41412.55	26476.71	1.29	0.67	0.90	17921.63	56649.68	5732.71	2.85	2.16	1.60	23968.64	-11.59	91.45	0.30	38919.30	25617.12	-2.83	-1.94	1.98	18149.56	52451.99	4771.83	2.75	2.03	1.63	24025.31	-1.73	89.51	0.31	38840.34	24694.44	0.69	-0.24	1.72	17078.87	52698.84	5151.14	2.67	2.00	1.51	24162.18
119	1	MIC (uM)	Pseudomonas aeruginosa (PAO1)	23900.33	-0.78	112.50	0.52	36485.64	19575.70	-3.72	-2.25	4.87	11837.87	51596.61	7372.67	1.81	1.90	1.66	22614.11	-14.14	102.64	0.09	35473.82	19065.45	-6.40	-7.23	1.48	11809.19	48581.90	4505.42	1.74	1.80	1.59	21164.11	6.91	102.71	0.73	31522.85	17361.60	5.04	-1.42	1.75	11373.24	44595.51	7827.52	1.64	1.72	1.45	19972.33
120	1	MIC (uM)	Escherichia coli (ATCC 25922/KCTC 1682)	22813.94	1.09	84.83	0.27	36020.45	23467.09	1.00	0.59	0.50	15853.20	49426.03	4875.07	2.47	1.87	1.49	21101.89	-10.48	83.38	0.15	33461.48	21756.74	-3.54	-1.38	1.50	14506.61	45489.88	3806.35	2.38	1.77	1.47	21019.83	0.16	80.31	0.28	33446.51	21284.88	2.08	-0.28	1.19	14623.21	45730.21	4706.65	2.35	1.73	1.43	21206.80
121	1	MIC (uM)	Pseudomonas aeruginosa (ATCC 27853)	22813.94	1.09	84.83	0.27	36020.45	23467.09	1.00	0.59	0.50	15853.20	49426.03	4875.07	2.47	1.87	1.49	21101.89	-10.48	83.38	0.15	33461.48	21756.74	-3.54	-1.38	1.50	14506.61	45489.88	3806.35	2.38	1.77	1.47	21019.83	0.16	80.31	0.28	33446.51	21284.88	2.08	-0.28	1.19	14623.21	45730.21	4706.65	2.35	1.73	1.43	21206.80
123	1	MIC (uM)	Pseudomonas aeruginosa	27985.67	-0.28	109.35	0.34	44807.25	28396.32	-0.64	2.92	3.01	21754.57	60878.98	5793.89	2.08	2.02	1.49	27192.73	-3.42	105.73	0.33	44177.94	27331.02	-4.08	1.91	2.71	20428.39	60095.06	5606.73	2.04	1.95	1.52	25507.20	3.03	105.56	0.50	40590.48	24885.70	0.95	0.27	4.71	18449.48	56420.25	6903.98	1.96	1.80	1.37	24893.07
124	1	MIC (uM)	Escherichia coli	28473.50	2.47	104.35	1.12	38105.42	20687.94	0.53	0.84	-1.99	12500.29	55376.79	8945.80	1.92	1.88	1.17	27483.17	0.83	97.30	0.97	38491.90	18958.48	-1.32	1.05	2.37	12116.01	54498.47	8119.26	1.75	1.89	1.07	23219.50	-10.38	87.52	0.36	31940.98	16046.34	-4.43	-3.07	-1.79	9300.62	45663.25	4931.71	1.63	1.55	0.96	23631.50
125	1	MIC (uM)	Escherichia coli	26503.08	-2.88	89.01	0.42	40932.85	26264.77	-3.92	-0.93	-0.14	19852.23	53008.07	4216.57	1.88	2.14	1.65	24845.46	-7.38	87.72	0.22	37995.48	23315.04	-9.44	-0.42	0.18	15740.33	50051.26	3328.97	1.80	2.07	1.53	23974.85	1.43	83.05	0.41	36916.50	24157.54	4.49	-0.60	1.00	19055.32	47917.30	4623.80	1.72	1.98	1.59	23617.77
126	1	MIC (uM)	Escherichia coli (DH5alpha/CCUG 32825)	38086.22	0.47	150.43	0.42	62828.79	41511.68	-3.53	-0.02	1.88	29780.51	84466.97	7292.15	3.65	2.73	2.06	35622.54	-15.30	145.88	0.28	59757.88	39530.40	-13.99	-2.59	4.23	27792.37	81066.81	6137.22	3.56	2.57	1.90	34459.95	2.38	141.77	0.35	57372.08	38759.63	7.25	-1.04	3.53	29123.65	77303.72	7253.75	3.44	2.49	1.94	34320.76
127	1	MIC (uM)	Klebsiella pneumoniae (ATCC 13883)	27561.63	-5.51	99.19	0.53	41355.56	21622.46	-5.84	-1.00	1.18	14100.59	56391.62	6446.07	1.81	2.22	1.62	26625.38	-1.35	100.49	0.76	39451.75	20133.33	-2.07	-0.93	3.85	13305.65	54815.35	7878.12	1.76	2.10	1.55	26431.94	2.28	98.68	1.00	39353.16	21088.32	-0.27	5.63	3.50	14631.04	54614.31	8778.38	1.71	2.05	1.56	24492.31
128	1	MIC (uM)	Aeromonas salmonicida (99-1)	29184.96	3.23	124.98	0.87	44697.14	23966.01	0.32	5.18	5.50	15776.46	61774.52	9487.38	2.21	2.22	1.89	27446.30	-4.20	115.06	0.71	42645.64	23019.11	-7.07	3.97	3.63	14919.69	58155.87	7010.79	2.11	2.13	1.85	25483.41	10.51	114.23	0.73	39586.53	22001.34	2.10	5.44	4.43	14608.40	54413.82	7806.69	1.99	2.09	1.67	23692.06
129	1	MIC (uM)	Pseudomonas fluorescens	27869.40	4.33	114.25	0.30	47508.92	32216.74	1.75	2.01	3.13	24968.67	62074.70	4943.99	2.53	2.34	1.62	25630.31	-10.48	108.49	0.20	43565.39	29430.99	-7.58	-0.60	2.65	22059.06	57664.53	4004.73	2.46	2.11	1.52	24953.81	-1.21	104.37	0.26	42055.19	28406.54	1.85	-0.05	3.98	21771.24	55434.85	4710.59	2.30	2.03	1.50	24005.71
130	1	MIC (uM)	Pseudomonas aeruginosa (PAO1)	25652.36	-2.57	88.94	0.47	40209.07	22729.44	-3.76	1.45	2.98	13890.39	55495.76	6619.19	2.34	1.85	1.62	24522.05	-8.78	88.28	0.26	38624.39	21746.26	-6.26	-2.66	1.57	12351.29	52470.27	4798.76	2.26	1.79	1.54	23579.33	5.18	82.59	0.53	37523.63	22921.29	3.33	-1.37	1.44	15784.27	51130.83	6427.51	2.27	1.76	1.51	23179.59
132	1	MIC (uM)	Aeromonas salmonicida (97-4)	28965.34	1.49	101.45	0.55	43837.79	26419.50	-1.88	5.22	1.78	17999.90	57403.33	6072.84	2.19	2.24	1.88	26725.34	-6.33	97.95	0.46	40978.56	24083.21	-8.45	3.74	0.97	16243.79	53929.53	4872.24	2.10	2.09	1.86	25487.93	3.87	92.85	0.53	38543.66	22420.76	1.84	5.23	0.56	15095.22	50296.63	5535.31	1.98	2.08	1.77	23287.32
133	1	MIC (uM)	Aeromonas salmonicida (99-1)	28965.34	1.49	101.45	0.55	43837.79	26419.50	-1.88	5.22	1.78	17999.90	57403.33	6072.84	2.19	2.24	1.88	26725.34	-6.33	97.95	0.46	40978.56	24083.21	-8.45	3.74	0.97	16243.79	53929.53	4872.24	2.10	2.09	1.86	25487.93	3.87	92.85	0.53	38543.66	22420.76	1.84	5.23	0.56	15095.22	50296.63	5535.31	1.98	2.08	1.77	23287.32
134	1	MIC (uM)	Aeromonas salmonicida (97-4)	27587.11	-1.59	104.50	0.35	42643.59	27514.19	-1.37	0.06	-0.68	19350.30	54931.79	4406.99	2.35	2.29	1.72	24339.36	-5.30	99.47	0.22	38494.30	25281.33	-6.08	-4.52	0.87	17803.51	49967.78	3691.23	2.31	2.12	1.63	25898.35	5.60	101.13	0.39	40592.31	25830.50	2.08	4.98	1.25	18208.69	53141.82	5202.54	2.22	2.07	1.54	24359.28
138	1	MIC (uM)	Salmonella enterica subsp. enterica serovar Typhimurium (ATCC 14028)	33134.26	0.02	120.78	0.24	61999.34	44020.90	2.07	0.34	6.27	36697.19	80332.22	5406.07	3.15	1.74	1.23	28141.52	-25.11	103.15	0.01	54092.97	38771.22	-15.50	-3.17	4.90	31812.51	70168.30	3290.04	2.90	1.53	1.02	25257.18	2.35	96.98	0.12	48309.81	35011.40	7.30	-0.42	6.18	29642.13	62833.30	4359.14	2.57	1.40	0.96	22900.77
139	1	MIC (uM)	Shigella dysenteriae (ATCC 9752)	33134.26	0.02	120.78	0.24	61999.34	44020.90	2.07	0.34	6.27	36697.19	80332.22	5406.07	3.15	1.74	1.23	28715.75	-23.68	107.71	0.13	54182.06	37671.91	-22.37	-1.33	4.52	29910.90	71610.24	3765.58	2.88	1.47	1.08	25831.42	3.78	101.54	0.24	48398.89	33912.09	0.42	1.42	5.80	27740.51	64275.23	4834.68	2.56	1.34	1.02	22326.54
140	1	MIC (uM)	Shigella dysenteriae (ATCC 9752)	33134.26	0.02	120.78	0.24	61999.34	44020.90	2.07	0.34	6.27	36697.19	80332.22	5406.07	3.15	1.74	1.23	28141.52	-25.11	103.15	0.01	54092.97	38771.22	-15.50	-3.17	4.90	31812.51	70168.30	3290.04	2.90	1.53	1.02	25257.18	2.35	96.98	0.12	48309.81	35011.40	7.30	-0.42	6.18	29642.13	62833.30	4359.14	2.57	1.40	0.96	22900.77
141	1	MIC (uM)	Pseudomonas aeruginosa (ATCC 27853)	21240.24	-0.90	77.62	0.33	32201.17	20253.18	-1.13	2.06	-1.64	11858.75	43957.50	4439.34	2.15	1.85	1.73	20877.64	-1.94	79.22	0.28	32970.17	21652.82	-0.18	3.25	0.79	14308.17	45045.30	4395.50	2.12	1.77	1.76	19404.67	-0.45	72.77	0.25	29753.74	19326.79	0.15	1.31	1.19	11765.28	40544.60	3753.15	2.04	1.73	1.61	19032.48
142	1	MIC (uM)	Pseudomonas aeruginosa (PAO1)	21240.24	-0.90	77.62	0.33	32201.17	20253.18	-1.13	2.06	-1.64	11858.75	43957.50	4439.34	2.15	1.85	1.73	20877.64	-1.94	79.22	0.28	32970.17	21652.82	-0.18	3.25	0.79	14308.17	45045.30	4395.50	2.12	1.77	1.76	19404.67	-0.45	72.77	0.25	29753.74	19326.79	0.15	1.31	1.19	11765.28	40544.60	3753.15	2.04	1.73	1.61	19032.48
145	1	MIC (uM)	Bordetella bronchiseptica (CUN11844-99)	30087.28	0.61	121.08	0.58	48964.28	30065.45	2.69	-0.22	5.12	21260.81	67049.43	7255.00	2.28	2.44	1.58	28848.68	-19.46	109.87	0.23	46231.06	26194.56	-14.55	-1.21	3.45	16397.26	63105.30	4677.86	2.13	2.31	1.50	28021.92	-0.80	109.94	0.59	44303.31	26472.86	-1.88	0.28	4.79	17651.20	61456.94	6857.61	2.08	2.22	1.36	26136.40
147	1	MIC (uM)	Escherichia coli (IFO 12734)	22773.20	-0.81	87.55	0.14	35403.05	24274.99	-1.05	-2.35	0.14	17424.19	46236.74	3460.55	2.34	2.06	1.37	20568.64	-9.97	83.15	0.13	32401.47	21977.50	-7.71	-0.67	0.59	15111.09	42652.68	2709.03	2.32	1.90	1.31	20622.32	0.29	81.01	0.13	32734.86	22570.08	0.98	1.59	-0.87	16588.55	42826.76	3300.03	2.22	1.84	1.21	19290.80
148	1	MIC (uM)	Escherichia coli	33746.90	-1.78	128.54	1.16	54827.25	28323.85	0.03	0.48	8.58	21212.18	76771.72	11404.83	2.46	1.92	1.00	31730.40	-30.78	115.82	0.03	52030.40	23871.42	-21.72	-4.67	6.07	14719.43	72694.65	5800.18	2.25	1.82	0.93	31378.00	2.22	123.67	1.44	49273.96	23959.52	1.52	1.52	9.00	17474.98	70587.74	12688.01	2.14	1.71	0.94	29684.00
149	1	MIC (uM)	Pseudomonas putida	33746.90	-1.78	128.54	1.16	54827.25	28323.85	0.03	0.48	8.58	21212.18	76771.72	11404.83	2.46	1.92	1.00	31730.40	-30.78	115.82	0.03	52030.40	23871.42	-21.72	-4.67	6.07	14719.43	72694.65	5800.18	2.25	1.82	0.93	31378.00	2.22	123.67	1.44	49273.96	23959.52	1.52	1.52	9.00	17474.98	70587.74	12688.01	2.14	1.71	0.94	29684.00
151	1	MIC (uM)	Serratia marcescens	33746.90	-1.78	128.54	1.16	54827.25	28323.85	0.03	0.48	8.58	21212.18	76771.72	11404.83	2.46	1.92	1.00	31730.40	-30.78	115.82	0.03	52030.40	23871.42	-21.72	-4.67	6.07	14719.43	72694.65	5800.18	2.25	1.82	0.93	31378.00	2.22	123.67	1.44	49273.96	23959.52	1.52	1.52	9.00	17474.98	70587.74	12688.01	2.14	1.71	0.94	29684.00
152	1	MIC (uM)	Escherichia coli (ATCC 25922/KCTC 1682)	20967.52	-6.08	82.19	0.24	32486.58	19729.20	-2.84	1.31	-0.35	12389.07	43218.65	3958.19	1.89	2.06	1.66	20041.71	-3.85	81.38	0.14	31444.88	19982.23	-2.01	-0.64	0.92	12804.24	41907.59	3694.20	1.83	1.99	1.72	20112.14	-2.27	79.45	0.28	31183.88	19426.63	-2.01	1.41	-0.67	11948.74	42041.22	3997.19	1.83	1.95	1.58	20121.57
153	1	MIC (uM)	Escherichia coli (DH5alpha/CCUG 32825)	25718.59	4.34	95.59	0.87	40868.55	23273.10	5.10	0.33	3.66	17067.47	55634.83	8204.94	1.99	1.94	1.85	24629.82	-3.46	95.19	0.53	39062.75	21203.54	-1.72	-2.22	3.33	14378.54	53400.63	6827.67	1.89	1.83	1.68	23824.41	2.49	90.48	0.55	37268.20	19791.51	-0.38	0.89	2.12	12974.46	51223.66	6881.53	1.83	1.86	1.59	23060.41
154	1	MIC (uM)	Klebsiella pneumoniae	29933.11	-0.82	111.26	0.66	49737.22	28520.45	-1.50	-1.39	5.22	20844.94	66550.41	7780.73	1.92	2.46	1.22	27792.78	-19.46	101.80	0.41	47386.84	27745.47	-13.00	-4.07	3.20	20202.70	62312.49	5134.53	1.82	2.27	1.04	26459.44	8.85	101.18	0.79	44259.01	26504.49	8.89	0.57	3.29	20598.15	58731.34	7816.66	1.71	2.24	1.01	24547.33
155	1	MIC (uM)	Aeromonas salmonicida (97-4)	28863.05	-2.88	107.80	0.45	46762.97	29591.78	-3.89	-0.69	2.95	20662.14	61606.92	5327.44	2.61	2.21	1.53	26095.06	-7.37	102.38	0.28	43034.82	27409.88	-5.56	-1.01	2.25	19162.75	57059.35	4898.06	2.54	2.08	1.49	24403.56	-5.00	95.24	0.24	41577.42	27521.52	-0.10	-0.60	3.36	20540.10	54129.41	4268.19	2.39	1.98	1.48	23139.06
156	1	MIC (uM)	Pseudomonas putida (ATCC 17426)	28278.00	-4.29	102.55	0.72	44692.62	24341.05	-3.04	0.86	4.23	17582.04	60377.94	7331.29	2.14	1.84	1.40	27099.14	-17.52	94.62	0.07	43880.35	23033.82	-9.08	-5.02	3.30	15547.95	58336.95	4399.78	1.95	1.80	1.53	26356.67	-0.05	98.08	0.87	41003.80	21554.55	-2.30	-2.26	4.35	15220.06	56540.88	8285.04	1.90	1.68	1.28	25602.48
157	1	MIC (uM)	Stenotrophomonas maltophilia	29574.44	-0.20	110.91	0.74	47825.10	26762.86	-2.26	-1.14	5.39	18846.06	64907.26	8309.99	1.95	2.31	1.32	27414.11	-13.96	101.36	0.53	45464.04	26210.25	-9.44	-3.97	3.43	18718.65	60537.07	5837.10	1.86	2.14	1.16	26100.78	8.50	100.88	0.90	42346.90	24755.25	7.84	0.41	3.47	18639.43	56953.21	8284.00	1.71	2.11	1.10	24246.00
158	1	MIC (uM)	Pseudomonas aeruginosa	24341.40	3.24	99.01	0.38	37383.98	22746.59	-0.01	3.44	0.88	15221.47	50182.64	5264.60	2.42	2.45	1.73	24216.28	-6.03	96.23	0.27	37574.67	23031.89	-5.72	3.17	1.30	15380.74	50264.40	4526.39	2.38	2.35	1.62	24069.34	2.15	97.23	0.43	36676.36	21721.92	-0.77	5.52	1.31	13943.20	49750.04	5711.23	2.32	2.35	1.50	22867.21
159	1	MIC (uM)	Salmonella enterica subsp. enterica serovar Typhimurium	24341.40	3.24	99.01	0.38	37383.98	22746.59	-0.01	3.44	0.88	15221.47	50182.64	5264.60	2.42	2.45	1.73	24216.28	-6.03	96.23	0.27	37574.67	23031.89	-5.72	3.17	1.30	15380.74	50264.40	4526.39	2.38	2.35	1.62	24069.34	2.15	97.23	0.43	36676.36	21721.92	-0.77	5.52	1.31	13943.20	49750.04	5711.23	2.32	2.35	1.50	22867.21
160	1	MIC (uM)	Salmonella enterica subsp. enterica serovar Typhimurium (ATCC 14028)	27727.45	-3.38	120.56	0.43	44148.17	24838.32	-4.82	-2.30	4.80	16651.28	59747.23	6599.06	2.03	2.46	1.88	26959.79	-13.30	113.20	0.12	43357.31	24984.31	-3.98	-5.38	2.00	17688.38	57269.52	4605.59	1.96	2.36	1.78	25938.97	12.08	114.69	0.90	40126.94	24086.24	8.14	0.73	2.11	18040.66	54228.90	8338.09	1.88	2.32	1.68	24959.31
161	1	MIC (uM)	Pseudomonas putida	27236.95	-6.03	102.11	0.59	43327.37	23835.47	-2.90	0.94	4.09	17329.61	59132.65	7090.42	2.15	1.87	1.34	25855.71	-14.55	94.08	0.05	41753.11	22151.05	-9.28	-4.73	3.45	15178.86	56382.33	4337.06	1.95	1.85	1.50	25611.90	-0.34	97.57	0.87	39780.38	20898.94	-2.56	0.19	4.36	14781.08	55273.89	8207.40	1.89	1.72	1.22	24458.00
163	1	MIC (uM)	Escherichia coli	34031.07	-2.90	110.68	0.69	56448.76	34707.66	-7.26	1.54	5.05	26892.79	74558.10	6530.67	2.38	1.77	1.24	31830.67	-12.20	98.59	0.52	52704.52	32473.32	-12.03	2.72	2.20	25105.75	68952.51	5511.35	2.21	1.63	1.12	28697.73	10.20	94.74	0.46	49511.62	33196.44	8.23	1.55	3.12	27844.45	64255.15	6030.22	2.10	1.61	1.05	26024.27
164	1	MIC (uM)	Escherichia coli	29866.32	-2.55	96.60	0.67	47859.98	28039.62	-5.00	-0.37	3.46	19407.12	64957.78	7083.69	2.42	1.82	1.34	27870.42	-10.98	85.13	0.62	44141.03	25092.04	-13.24	0.32	0.92	16186.69	60478.69	6127.38	2.31	1.68	1.20	26088.11	6.99	83.37	0.51	42572.81	26325.27	9.32	-0.38	2.59	19862.84	57349.57	6869.83	2.18	1.71	1.19	24730.95
165	1	MIC (uM)	Salmonella enterica subsp. enterica serovar Typhimurium	29443.58	-0.25	94.84	0.66	46870.09	28039.24	1.36	-1.21	3.08	20183.11	62995.18	6973.09	2.35	1.84	1.45	28397.37	-12.04	87.59	0.60	44847.70	26328.38	-15.86	1.09	0.83	17893.54	60263.90	5352.28	2.21	1.71	1.21	26556.21	4.47	85.73	0.48	42802.76	26455.19	1.44	-0.01	2.18	19388.25	57137.96	5882.24	2.09	1.71	1.17	24671.79
166	1	MIC (uM)	Bordetella bronchiseptica (CUN11844-99)	27725.56	2.33	110.93	0.59	44505.35	27016.86	0.83	3.23	3.09	17253.62	61852.56	7271.59	2.26	2.30	1.72	25867.33	-13.38	100.87	0.37	41799.77	25399.36	-9.55	-1.25	2.84	16404.00	57446.25	5116.39	2.14	2.16	1.71	25064.33	-2.78	100.98	0.47	39760.91	23939.53	-4.05	-0.98	3.21	14566.29	55518.53	6208.20	2.05	2.08	1.54	24684.60
169	1	MIC (uM)	Klebsiella pneumoniae	27625.99	-0.49	111.92	0.78	40815.80	22703.71	-3.13	-2.18	1.04	14940.78	56089.77	7325.65	2.26	2.06	1.95	26512.67	-12.01	103.67	0.32	40749.60	23307.55	-6.38	-3.29	1.26	15673.28	55206.44	5285.59	2.23	1.97	1.86	26382.30	2.36	102.18	0.53	40170.06	23256.66	1.79	-1.25	-0.89	16131.65	53733.14	5734.20	2.16	1.89	1.66	25121.53
170	1	MIC (uM)	Pseudomonas aeruginosa (ATCC 27853)	27625.99	-0.49	111.92	0.78	40815.80	22703.71	-3.13	-2.18	1.04	14940.78	56089.77	7325.65	2.26	2.06	1.95	26512.67	-12.01	103.67	0.32	40749.60	23307.55	-6.38	-3.29	1.26	15673.28	55206.44	5285.59	2.23	1.97	1.86	26382.30	2.36	102.18	0.53	40170.06	23256.66	1.79	-1.25	-0.89	16131.65	53733.14	5734.20	2.16	1.89	1.66	25121.53
171	1	MIC (uM)	Escherichia coli (DH5alpha/CCUG 32825)	25554.46	-0.72	100.73	0.20	41246.07	27696.07	-2.26	-1.91	0.75	19768.64	52907.80	3954.97	2.21	2.46	1.72	25015.82	-12.10	93.65	0.18	40667.38	26753.05	-13.47	3.12	0.68	18568.39	52042.70	3125.20	2.13	2.29	1.70	24385.64	6.82	92.90	0.27	39327.56	26033.38	5.09	-0.06	0.55	18564.17	50453.10	4277.59	2.03	2.31	1.57	22641.97
172	1	MIC (uM)	Bordetella bronchiseptica (CUN11844-99)	31506.62	2.38	127.35	0.69	51245.74	31353.16	2.83	-0.09	6.68	21775.42	71456.14	8231.19	2.40	2.33	1.59	29522.79	-17.58	110.20	0.34	47571.90	28045.74	-13.83	-2.11	2.74	18111.77	65191.84	5183.05	2.20	2.24	1.40	28928.37	-2.62	110.43	0.59	46381.71	28401.89	-3.59	0.40	5.33	19157.50	64807.76	7073.99	2.20	2.09	1.28	27454.62
173	1	MIC (uM)	Klebsiella pneumoniae	30689.38	-2.70	114.36	0.65	52095.29	30469.57	-2.44	-0.26	6.20	22891.73	69240.62	7573.66	1.97	2.55	1.00	28546.88	-19.90	99.92	0.46	48530.38	28076.71	-13.84	-3.34	3.31	20547.82	63754.19	5311.90	1.81	2.32	0.91	26358.88	7.56	93.46	0.77	44870.38	27755.40	8.19	1.14	2.47	22236.20	58336.62	7089.50	1.69	2.34	0.83	24314.63
175	1	MIC (uM)	Escherichia coli (ATCC 25922/KCTC 1682)	34840.50	-2.13	90.57	0.64	55037.99	31013.32	-3.04	3.85	2.58	22179.29	73597.04	7993.01	2.43	1.64	1.16	29916.50	1.07	69.06	1.21	46694.29	25795.06	-0.51	1.84	-0.41	18879.98	62804.24	8769.16	2.08	1.35	1.02	25111.00	-1.26	63.30	0.62	38951.02	19858.02	-11.82	1.62	2.62	11088.41	52584.85	4932.66	1.74	1.08	0.87	21048.75
176	1	MIC (uM)	Escherichia coli (ATCC 25922/KCTC 1682)	21321.35	-4.60	81.70	0.25	32832.57	20402.67	-1.76	1.04	-0.35	12896.61	43835.59	3943.00	1.91	2.08	1.64	20492.74	-4.74	80.88	0.14	31846.61	20618.05	-3.83	-0.86	0.66	12821.02	42847.59	3588.10	1.86	1.98	1.69	20458.61	-2.21	79.20	0.29	31595.76	20297.08	-1.06	1.58	-0.60	12713.83	42980.65	4004.01	1.86	1.94	1.64	20138.00
177	1	MIC (uM)	Salmonella enterica subsp. enterica serovar Typhi	35142.44	-0.65	139.19	0.46	58351.41	35958.32	-2.39	2.44	7.35	27310.45	81005.94	8279.78	2.65	2.17	1.40	33077.04	-15.92	125.47	0.33	55001.03	33734.36	-14.53	-0.71	3.84	24981.10	75938.58	6467.67	2.50	1.96	1.33	31536.01	9.22	127.42	0.51	52030.96	32300.19	7.11	1.33	7.98	25239.43	72737.44	8834.10	2.35	1.89	1.31	29815.12
178	1	MIC (uM)	Escherichia coli (ATCC 27325)	30149.33	-2.28	114.31	0.76	49181.76	25445.67	-1.65	0.14	6.56	17216.29	69187.57	9444.83	2.45	1.79	1.23	29069.44	-17.55	102.25	0.35	48041.15	24105.84	-11.52	-3.86	4.50	15771.82	67150.39	7072.14	2.31	1.67	1.11	28053.67	0.99	108.02	1.07	45250.31	23563.14	0.77	1.01	7.67	16967.63	64140.84	10491.77	2.16	1.58	1.06	26205.44
179	1	MIC (uM)	Escherichia coli (DH5alpha/CCUG 32825)	24214.27	0.50	85.69	0.45	34871.71	19617.90	-1.19	0.84	-0.36	13052.62	46260.99	4774.14	1.61	1.95	2.16	23480.09	-0.37	81.65	0.66	33447.93	18184.59	0.09	1.44	1.31	11896.00	45079.56	6055.60	1.55	1.89	1.82	21073.09	-6.53	76.00	0.43	30346.66	16236.46	-3.26	-2.30	-0.14	9952.55	40452.04	4312.41	1.47	1.78	1.84	19576.82
180	1	MIC (uM)	Escherichia coli (DH5alpha/CCUG 32825)	25598.26	-1.71	90.88	0.39	40915.64	25810.26	-0.10	-2.29	2.36	16629.89	56279.86	5815.97	2.47	1.82	1.60	25394.12	-0.74	87.13	0.50	40216.14	24893.32	-1.59	0.17	1.36	15804.38	55849.69	6053.73	2.44	1.80	1.58	24652.84	-3.91	88.80	0.39	39451.50	24799.91	-0.86	-1.58	2.34	16046.79	54463.59	5608.41	2.37	1.75	1.60	24962.61
181	1	MIC (uM)	Acinetobacter baumannii (ATCC 19606)	28695.01	1.37	123.64	0.56	47030.12	28777.61	2.47	1.15	5.34	19561.68	65488.96	7471.20	2.25	2.34	1.63	26855.09	-19.06	110.45	0.26	43478.21	24918.73	-12.92	-2.34	4.07	15288.29	60451.45	4873.08	2.08	2.20	1.55	25899.09	-1.49	110.45	0.56	41239.99	24338.83	-2.87	-0.14	5.21	15327.23	58300.13	7010.82	2.01	2.07	1.37	23741.73
182	1	MIC (uM)	Escherichia coli (ATCC 25922/KCTC 1682)	25203.66	-1.03	98.99	0.16	38483.28	25915.16	-1.13	-1.93	-0.01	17983.27	50144.04	3921.66	2.37	2.34	1.78	22672.60	-9.73	94.03	0.15	35263.59	23570.72	-7.30	-1.91	0.73	15840.90	46276.96	3071.38	2.30	2.15	1.71	22876.63	-0.45	91.61	0.14	35802.03	24278.54	1.16	3.31	-1.06	17418.25	46745.25	3738.81	2.20	2.09	1.60	21441.62
184	1	MIC (uM)	Pseudomonas aeruginosa (ATCC 27853)	27372.61	-1.23	111.25	0.51	43147.44	24517.40	-2.57	-1.02	4.29	18004.60	59842.76	7305.64	1.94	1.85	1.75	26990.72	0.25	107.36	0.63	42976.43	25197.64	-1.76	2.07	4.50	19245.91	59087.63	7448.31	1.94	1.84	1.86	26162.39	2.29	104.24	0.50	41548.13	24150.14	3.07	-1.31	2.80	18363.82	57230.71	7197.62	1.86	1.77	1.63	25397.89
185	1	MIC (uM)	Salmonella enterica subsp. enterica serovar Typhi	35027.68	-2.71	134.74	0.45	57998.17	35908.34	-3.61	2.31	6.47	27510.11	79902.95	7862.52	2.61	2.21	1.36	33335.14	-14.68	125.10	0.34	55092.89	33607.92	-14.37	-0.27	3.53	24795.57	76324.15	6610.05	2.50	1.92	1.35	31908.02	9.34	127.55	0.50	53093.24	33226.10	6.78	1.71	8.68	26453.76	73869.09	8747.87	2.35	1.90	1.21	29386.99
187	1	MIC (uM)	Pseudomonas aeruginosa (PAO1)	29933.11	-0.20	111.19	0.63	49737.22	28572.96	-1.33	-1.10	5.20	20880.99	66803.30	7848.41	1.99	2.37	1.24	27792.78	-18.81	101.70	0.39	47386.84	27830.32	-12.84	-3.79	3.16	20281.96	62609.75	5197.69	1.90	2.18	1.06	26459.44	8.50	101.16	0.78	44259.01	26565.36	8.77	0.44	3.29	20674.36	58849.25	7822.42	1.74	2.17	1.02	24547.33
188	1	MIC (uM)	Pseudomonas aeruginosa (PAO1)	29933.11	-0.82	111.26	0.66	49737.22	28520.45	-1.50	-1.39	5.22	20844.94	66550.41	7780.73	1.92	2.46	1.22	27792.78	-19.46	101.80	0.41	47386.84	27745.47	-13.00	-4.07	3.20	20202.70	62312.49	5134.53	1.82	2.27	1.04	26459.44	8.85	101.18	0.79	44259.01	26504.49	8.89	0.57	3.29	20598.15	58731.34	7816.66	1.71	2.24	1.01	24547.33
189	1	MIC (uM)	Pseudomonas aeruginosa (PAO1)	26239.78	-1.01	89.38	0.71	35399.90	18673.69	-1.09	-1.59	-1.14	9450.79	50663.55	6821.56	1.93	1.74	1.90	26101.14	0.33	87.01	0.92	35070.25	18607.96	0.19	1.66	-0.87	9885.10	50148.52	7461.55	1.85	1.67	1.86	24612.59	3.11	85.85	0.89	32829.27	18065.39	5.21	-1.45	-1.53	9897.60	47183.19	7705.00	1.80	1.63	1.86	24593.57
191	1	MIC (uM)	Salmonella enterica subsp. enterica serovar Typhimurium	22420.21	-4.44	99.13	0.42	32496.79	16664.04	1.44	-2.59	1.15	9813.25	45751.24	6360.91	1.88	1.82	2.02	22356.72	3.38	101.28	0.44	32885.45	17064.65	3.67	-0.31	2.75	10378.14	46869.73	7072.10	1.85	1.82	2.01	21991.79	2.02	95.67	0.82	31843.15	16420.88	1.32	1.44	1.72	9759.57	45551.56	8055.34	1.82	1.76	1.84	21758.36
192	1	MIC (uM)	Escherichia coli (ATCC 27325)	29514.71	-3.24	115.50	0.77	47475.37	26931.47	-1.63	-0.31	4.83	19789.15	67037.03	8136.71	2.42	1.73	1.23	27635.53	-22.26	105.39	0.06	45172.30	24597.49	-13.76	-4.04	4.12	15678.29	63961.56	4856.74	2.32	1.65	1.03	27011.76	6.24	108.78	1.13	42208.55	23578.79	3.89	2.25	7.19	16996.93	61016.55	10264.61	2.16	1.55	0.94	25385.41
193	1	MIC (uM)	Escherichia coli (ATCC 25922/KCTC 1682)	27823.92	2.71	107.13	0.54	44617.54	27170.41	2.48	-0.91	3.00	20279.85	61495.95	6465.95	2.25	1.96	1.33	27009.23	-3.90	100.55	0.39	43728.60	27376.14	-4.58	0.69	1.80	19969.39	59617.52	5337.93	2.14	1.89	1.26	25670.23	-6.47	98.55	0.41	41349.77	25217.17	-4.07	-1.11	3.01	18008.25	57081.70	5700.89	2.03	1.78	1.25	24847.69
194	1	MIC (uM)	Klebsiella pneumoniae (ATCC 13883)	27823.92	2.71	107.13	0.54	44617.54	27170.41	2.48	-0.91	3.00	20279.85	61495.95	6465.95	2.25	1.96	1.33	27009.23	-3.90	100.55	0.39	43728.60	27376.14	-4.58	0.69	1.80	19969.39	59617.52	5337.93	2.14	1.89	1.26	25670.23	-6.47	98.55	0.41	41349.77	25217.17	-4.07	-1.11	3.01	18008.25	57081.70	5700.89	2.03	1.78	1.25	24847.69
195	1	MIC (uM)	Salmonella enterica subsp. enterica serovar Typhimurium (ATCC 14028)	33590.61	0.32	112.17	1.49	46965.38	21919.84	-3.23	0.81	4.19	14815.55	66678.10	11757.72	1.81	1.85	1.96	32465.17	-2.62	112.81	1.35	44792.74	19706.44	-10.38	-0.33	4.51	11564.25	64213.42	11130.38	1.81	1.79	1.87	32351.44	5.13	105.22	1.62	45117.46	21503.57	2.39	2.31	1.49	15265.89	63846.94	11813.48	1.74	1.76	1.81	31663.22
196	1	MIC (uM)	Pseudomonas aeruginosa (ATCC 27853)	28641.18	0.17	113.66	0.36	46457.79	29691.83	-1.24	3.17	3.36	23364.11	63502.80	6152.87	2.12	1.97	1.53	27873.00	-3.60	107.91	0.34	45761.16	29088.31	-5.90	2.17	2.17	22490.60	62292.32	5770.65	2.09	1.91	1.51	26373.47	4.16	108.59	0.38	42642.94	26880.56	2.73	0.79	4.49	20717.01	58942.21	6722.79	2.02	1.81	1.41	26075.35
197	1	MIC (uM)	Escherichia coli (ATCC 25922/KCTC 1682)	26477.80	-0.21	87.74	0.70	39985.61	22005.62	-2.27	1.88	1.05	13546.35	55509.73	7062.48	2.25	2.00	1.53	25504.50	-9.70	83.91	0.44	38848.11	21055.80	-8.15	-1.90	1.06	12094.66	53744.43	5743.08	2.19	1.93	1.49	24701.55	6.19	82.23	0.89	37118.73	21028.33	5.88	0.03	1.01	14312.62	51569.68	7960.53	2.11	1.90	1.51	24058.90
199	1	MIC (uM)	Pseudomonas putida (ATCC 17426)	28680.35	-2.96	109.48	0.55	46302.14	25591.53	-2.04	-1.33	3.99	16863.24	66345.24	7767.71	2.58	1.62	1.33	26609.76	-9.79	93.89	0.39	43365.94	24811.32	-4.63	-3.29	2.98	16337.55	61728.74	6602.64	2.38	1.54	1.20	26018.71	6.42	99.48	0.90	41529.21	24159.85	4.61	1.72	6.64	17184.56	59628.99	9327.89	2.20	1.45	1.08	24144.71
200	1	MIC (uM)	Stenotrophomonas maltophilia	29933.11	-0.20	111.19	0.63	49737.22	28572.96	-1.33	-1.10	5.20	20880.99	66803.30	7848.41	1.99	2.37	1.24	27792.78	-18.81	101.70	0.39	47386.84	27830.32	-12.84	-3.79	3.16	20281.96	62609.75	5197.69	1.90	2.18	1.06	26459.44	8.50	101.16	0.78	44259.01	26565.36	8.77	0.44	3.29	20674.36	58849.25	7822.42	1.74	2.17	1.02	24547.33
201	1	MIC (uM)	Salmonella enterica subsp. enterica serovar Typhimurium	25392.90	-0.82	103.91	0.45	40551.67	25797.77	-3.79	1.33	0.68	18498.53	53717.24	5311.09	2.28	2.21	1.91	25162.45	-7.47	101.45	0.32	40452.38	25266.91	-4.57	0.41	2.07	17858.49	53846.99	4897.80	2.26	2.14	1.77	24572.80	4.50	101.98	0.48	38751.38	24525.48	3.92	2.53	2.43	17593.19	51613.67	5793.92	2.13	2.15	1.77	23327.96
203	1	MIC (uM)	Pseudomonas aeruginosa	57738.79	20.02	165.66	4.44	77196.02	30089.33	-4.97	17.72	5.76	18918.97	105866.39	21412.59	1.96	2.26	1.44	52977.60	13.75	139.34	3.83	70964.94	26752.46	-17.52	16.28	0.05	15385.57	96254.47	15718.35	1.78	2.07	1.29	46959.89	20.94	146.22	3.82	62849.49	26056.56	11.18	14.49	10.33	18341.19	86608.75	21309.38	1.60	1.84	1.19	42368.50
205	1	MIC (uM)	Salmonella enterica subsp. enterica serovar Typhimurium	24497.29	-2.87	88.95	0.58	36793.32	20098.80	-2.36	0.42	1.77	11524.01	50269.63	6697.43	2.53	2.18	1.80	23769.10	-5.61	86.51	0.45	36257.68	19811.30	-3.42	0.33	0.63	11323.31	49115.86	5581.09	2.45	2.09	1.86	23252.21	5.56	84.04	0.65	34939.45	19149.48	3.59	2.51	1.73	11699.40	47981.53	7240.25	2.39	2.08	1.83	22796.62
206	1	MIC (uM)	Pseudomonas aeruginosa (ATCC 27853)	27571.32	-0.52	110.37	0.30	45345.34	28449.62	-0.42	0.76	2.27	21630.37	58761.06	5124.35	1.92	2.46	2.01	27272.14	-4.70	104.93	0.29	44218.06	27412.71	-3.37	-0.86	0.51	20957.31	56641.75	4068.65	1.86	2.35	1.86	25828.52	5.92	102.99	0.33	42139.92	27742.61	7.69	0.98	0.46	22273.46	53455.53	4868.18	1.78	2.30	1.82	24443.68
207	1	MIC (uM)	Salmonella enterica subsp. enterica serovar Typhimurium (ATCC 14028)	27571.32	-0.52	110.37	0.30	45345.34	28449.62	-0.42	0.76	2.27	21630.37	58761.06	5124.35	1.92	2.46	2.01	27272.14	-4.70	104.93	0.29	44218.06	27412.71	-3.37	-0.86	0.51	20957.31	56641.75	4068.65	1.86	2.35	1.86	25828.52	5.92	102.99	0.33	42139.92	27742.61	7.69	0.98	0.46	22273.46	53455.53	4868.18	1.78	2.30	1.82	24443.68
208	1	MIC (uM)	Escherichia coli (ATCC 25922/KCTC 1682)	27150.81	-1.99	81.84	0.85	39645.22	20610.79	-2.05	-0.82	0.71	12163.34	55042.25	8066.29	2.13	1.85	1.73	26200.70	-9.48	85.45	0.55	37917.20	18134.99	-10.10	-3.55	2.07	7775.82	53188.65	6858.57	2.06	1.80	1.68	25696.81	8.01	79.25	1.17	37216.30	19336.18	5.38	1.41	0.97	12343.33	52319.60	9347.45	2.01	1.77	1.75	25013.19
209	1	MIC (uM)	Escherichia coli (ATCC 25922/KCTC 1682)	22452.96	-4.45	85.24	0.27	34963.22	21181.17	-3.06	1.12	0.95	13371.76	46603.89	4196.98	1.97	2.12	1.59	21525.17	-1.55	84.24	0.22	33847.97	21192.43	-2.51	-0.58	1.40	13578.66	45395.66	4380.10	1.93	2.04	1.66	21615.17	0.42	81.44	0.35	34109.41	21748.11	3.73	1.01	0.12	14591.42	45440.11	4477.34	1.90	2.03	1.65	21160.09
210	1	MIC (uM)	Escherichia coli (ATCC 25922/KCTC 1682)	26773.48	0.97	105.65	0.60	40111.88	22175.74	-2.37	0.28	2.27	13793.10	55291.44	7139.19	2.11	1.98	2.43	26100.65	-6.88	98.99	0.44	39195.03	21745.31	-6.18	-1.52	0.37	13922.63	52709.75	5074.77	2.02	1.89	2.24	25348.25	3.79	99.33	0.48	37892.56	21827.91	3.41	0.60	0.57	14743.63	50958.11	5934.28	1.98	1.82	2.21	23775.52
211	1	MIC (uM)	Salmonella enterica subsp. enterica serovar Typhimurium (ATCC 14028)	26773.48	0.97	105.65	0.60	40111.88	22175.74	-2.37	0.28	2.27	13793.10	55291.44	7139.19	2.11	1.98	2.43	26100.65	-6.88	98.99	0.44	39195.03	21745.31	-6.18	-1.52	0.37	13922.63	52709.75	5074.77	2.02	1.89	2.24	25348.25	3.79	99.33	0.48	37892.56	21827.91	3.41	0.60	0.57	14743.63	50958.11	5934.28	1.98	1.82	2.21	23775.52
214	1	MIC (uM)	Pseudomonas fluorescens	27574.27	-0.20	91.79	0.61	42431.82	26139.69	-1.02	-0.75	-0.80	17560.85	59081.35	6714.37	2.50	1.77	1.37	27387.53	-4.89	94.09	0.32	42127.32	25636.04	-6.90	-0.74	0.63	16154.08	58680.31	5265.97	2.43	1.65	1.38	25815.67	-2.72	91.18	0.31	40685.73	25460.52	-0.64	0.09	3.74	17565.08	56199.60	5286.12	2.36	1.58	1.27	24915.27
215	1	MIC (uM)	Pseudomonas aeruginosa	22367.79	-0.17	86.64	0.46	35700.57	21877.92	-1.56	2.40	1.12	15556.42	46676.85	4732.94	1.95	2.19	1.62	21033.00	-7.34	84.55	0.27	33665.08	20396.86	-4.46	0.86	1.39	14039.78	44177.64	4241.24	1.87	2.09	1.47	20863.32	4.25	84.72	0.47	32675.23	19393.90	1.16	5.41	2.73	13448.22	43468.22	5184.59	1.80	2.08	1.48	19951.16
216	1	MIC (uM)	Escherichia coli	24895.65	-7.61	95.02	0.28	38250.06	21103.53	-3.89	0.30	1.63	14474.71	51945.68	5486.40	1.96	1.94	1.40	23108.71	-5.60	85.01	0.18	36475.49	21535.63	-2.39	-3.07	1.38	15726.86	48346.44	4215.20	1.83	1.91	1.58	22312.12	1.08	85.73	0.73	33983.32	19032.19	-2.59	-0.91	2.68	13490.88	46540.22	6762.23	1.71	1.78	1.25	21124.94
217	1	MIC (uM)	Salmonella enterica subsp. enterica serovar Typhimurium (ATCC 14028)	28052.39	-0.39	111.45	0.31	46184.71	28935.99	0.40	0.03	2.38	22181.20	59935.92	5271.92	1.95	2.44	2.01	27536.61	-5.02	103.43	0.30	44981.92	28111.65	-4.03	0.24	0.62	21644.97	57431.33	3927.44	1.89	2.36	1.81	26245.04	6.29	103.79	0.35	42860.58	28202.80	8.80	0.26	0.50	22848.11	54433.88	5006.27	1.80	2.28	1.82	24808.91
218	1	MIC (uM)	Escherichia coli (ATCC 25922/KCTC 1682)	33434.50	-2.70	124.39	0.32	55286.30	35962.40	-4.31	1.29	3.25	28680.17	74367.65	6116.57	2.51	2.14	1.66	31806.52	-4.93	118.55	0.50	52629.91	34897.85	-5.14	0.53	2.67	28505.45	70830.85	6626.31	2.38	2.01	1.52	30271.61	13.23	118.26	0.54	50267.03	33722.70	9.05	2.84	5.23	28274.27	67466.32	7112.94	2.27	1.99	1.76	28911.70
219	1	MIC (uM)	Pseudomonas aeruginosa (ATCC 27853)	33434.50	-2.70	124.39	0.32	55286.30	35962.40	-4.31	1.29	3.25	28680.17	74367.65	6116.57	2.51	2.14	1.66	31806.52	-4.93	118.55	0.50	52629.91	34897.85	-5.14	0.53	2.67	28505.45	70830.85	6626.31	2.38	2.01	1.52	30271.61	13.23	118.26	0.54	50267.03	33722.70	9.05	2.84	5.23	28274.27	67466.32	7112.94	2.27	1.99	1.76	28911.70
220	1	MIC (uM)	Salmonella enterica subsp. enterica serovar Typhimurium (ATCC 14028)	33434.50	-2.70	124.39	0.32	55286.30	35962.40	-4.31	1.29	3.25	28680.17	74367.65	6116.57	2.51	2.14	1.66	31806.52	-4.93	118.55	0.50	52629.91	34897.85	-5.14	0.53	2.67	28505.45	70830.85	6626.31	2.38	2.01	1.52	30271.61	13.23	118.26	0.54	50267.03	33722.70	9.05	2.84	5.23	28274.27	67466.32	7112.94	2.27	1.99	1.76	28911.70
221	1	MIC (uM)	Escherichia coli (DH5alpha/CCUG 32825)	29133.68	-0.32	112.22	0.83	45509.12	27506.07	-2.22	0.72	5.32	17902.59	64571.33	8103.80	2.38	1.61	1.57	27446.80	-2.51	109.14	0.56	42493.68	23273.10	-8.80	-2.76	5.35	13448.63	61289.03	7187.78	2.30	1.54	1.41	26123.60	2.17	103.14	0.50	40855.18	23674.71	0.33	-1.00	3.82	14976.58	58282.43	7091.08	2.20	1.47	1.45	25764.16
222	1	MIC (uM)	Pseudomonas aeruginosa (ATCC 27853)	29349.70	-2.57	127.46	0.76	46938.77	24033.76	-4.34	0.08	6.90	15120.30	68430.85	10350.37	2.42	1.59	1.42	28017.80	-1.30	127.92	0.89	44546.85	22950.04	-2.93	-0.67	9.06	14441.54	65503.41	10779.17	2.30	1.51	1.36	26185.20	5.68	113.47	0.80	41266.49	20773.55	2.68	0.13	6.15	13102.65	60233.25	9942.44	2.16	1.47	1.33	24446.30
223	1	MIC (uM)	Escherichia coli (ATCC 25922/KCTC 1682)	28364.40	-0.38	117.69	0.42	44517.36	25490.07	-4.08	1.11	3.10	16578.46	60771.50	6867.67	2.12	2.07	2.06	27732.74	-9.61	109.55	0.41	43377.71	23652.76	-10.93	-1.36	0.92	14769.13	58393.57	5093.40	2.07	1.93	1.84	25570.12	2.98	106.76	0.46	39850.22	23563.15	7.00	-1.46	2.86	16924.36	53245.93	6661.40	1.92	1.84	1.78	23089.28
224	1	MIC (uM)	Escherichia coli (ATCC 25922/KCTC 1682)	25056.89	-0.34	103.97	0.37	39326.29	22517.73	-3.60	0.98	2.74	14645.29	53685.07	6066.85	1.87	1.82	1.82	24498.89	-8.49	96.77	0.36	38319.53	20894.66	-9.66	-1.20	0.81	13046.94	51584.43	4499.47	1.83	1.71	1.62	22588.44	2.64	94.31	0.41	35203.38	20815.50	6.18	-1.29	2.52	14950.85	47037.04	5884.63	1.70	1.62	1.57	20396.89
225	1	MIC (uM)	Pseudomonas aeruginosa (ATCC 27853)	25056.89	-0.34	103.97	0.37	39326.29	22517.73	-3.60	0.98	2.74	14645.29	53685.07	6066.85	1.87	1.82	1.82	24498.89	-8.49	96.77	0.36	38319.53	20894.66	-9.66	-1.20	0.81	13046.94	51584.43	4499.47	1.83	1.71	1.62	22588.44	2.64	94.31	0.41	35203.38	20815.50	6.18	-1.29	2.52	14950.85	47037.04	5884.63	1.70	1.62	1.57	20396.89
227	1	MIC (uM)	Pseudomonas aeruginosa	48876.45	2.10	121.85	1.46	76360.40	45097.73	-12.10	9.82	-0.90	35431.69	95523.11	7497.18	2.35	2.30	1.30	45639.80	7.35	116.80	1.16	71684.13	44649.12	10.48	8.20	3.90	37277.11	88388.74	8207.64	2.20	2.09	1.23	41927.89	2.03	103.63	1.22	65064.46	39788.40	3.15	8.94	2.69	32782.74	80272.21	6737.02	1.99	1.90	1.09	37348.16
228	1	MIC (uM)	Acinetobacter baumannii (ATCC 19606)	30119.65	-4.59	120.56	0.09	59294.53	43626.97	-1.33	-0.51	7.27	36727.50	77979.54	4644.85	3.41	1.76	1.17	27868.63	-20.25	107.50	0.01	55051.36	40378.72	-14.46	-2.09	5.40	33530.27	72020.94	3291.22	3.16	1.62	1.05	25787.41	8.84	105.11	0.13	50810.92	37744.28	9.72	0.82	7.05	32340.06	66786.83	4609.63	2.93	1.53	1.02	23894.11
230	1	MIC (uM)	Escherichia coli (ATCC 25922/KCTC 1682)	25018.68	-2.14	95.08	0.20	40351.72	28639.62	-0.97	-0.18	0.42	20904.23	53765.52	3776.81	2.77	2.24	1.44	24277.56	-10.80	90.22	0.13	39061.48	27038.96	-11.33	2.14	0.26	18782.63	52379.53	2905.64	2.71	2.07	1.36	22782.93	7.26	90.04	0.30	36418.29	25304.91	3.06	-0.11	0.39	18145.56	48622.56	4246.23	2.58	2.06	1.27	21381.41
231	1	MIC (uM)	Pasteurella multocida	30689.38	-2.00	114.27	0.62	52095.29	30528.64	-2.25	0.06	6.18	22932.29	69525.11	7649.80	2.04	2.45	1.02	28546.88	-19.50	99.87	0.44	48530.38	28114.89	-13.75	-3.14	3.29	20578.15	63927.47	5356.72	1.85	2.27	0.92	26358.88	7.17	93.43	0.77	44870.38	27823.88	8.05	1.00	2.46	22321.95	58469.26	7095.98	1.73	2.26	0.84	24314.63
233	1	MIC (uM)	Escherichia coli (ATCC 25922/KCTC 1682)	20009.48	1.67	91.76	0.12	33046.28	22693.68	-0.24	5.51	0.82	15509.93	43281.73	3332.65	2.49	2.09	1.87	19739.40	-4.15	89.00	0.18	31994.86	21135.65	-6.22	7.86	0.69	13593.36	42433.06	3150.41	2.40	1.97	1.85	18298.82	0.11	85.85	0.11	30423.44	20755.57	0.35	4.87	0.27	14203.62	40004.34	3194.05	2.34	1.91	1.73	18369.34
234	1	MIC (uM)	Salmonella enterica subsp. enterica serovar Typhi	36096.91	-3.01	138.54	0.51	58646.15	35376.53	-4.64	2.77	6.53	26485.67	81988.24	8566.06	2.61	2.11	1.43	33915.93	-14.87	124.64	0.34	55931.72	33982.27	-15.33	0.26	3.80	25400.85	77265.26	6519.91	2.44	1.95	1.25	31028.87	10.87	120.52	0.52	51519.06	33200.71	8.29	2.03	7.84	27152.26	70972.26	8403.01	2.25	1.91	1.16	28325.21
235	1	MIC (uM)	Acinetobacter baumannii	25235.42	-4.99	88.13	0.58	37909.87	18546.30	-4.90	-1.79	0.19	10381.84	52516.00	6965.03	1.99	1.79	1.88	24829.89	-7.24	86.28	0.79	37182.57	17943.26	-6.85	0.98	2.39	10375.87	52388.19	8342.78	1.98	1.73	1.83	23661.68	2.81	80.57	0.68	36013.02	18555.56	2.68	-1.90	1.10	11838.32	49797.55	7359.72	1.89	1.77	1.85	22842.63
236	1	MIC (uM)	Stenotrophomonas maltophilia	23642.55	-2.36	115.80	0.09	42576.45	30349.11	-4.33	-0.66	4.06	22759.97	58327.69	4324.32	3.40	1.71	1.31	23236.50	-13.19	107.00	0.03	42550.03	30858.18	-7.37	-2.06	1.74	24080.89	57095.08	3294.39	3.18	1.60	1.22	22205.58	5.34	104.83	0.13	40512.17	28952.04	2.84	1.56	4.73	22745.95	55254.64	4407.37	2.97	1.50	1.17	20069.56
237	1	MIC (uM)	Pseudomonas aeruginosa (PAO1)	33536.82	-1.10	125.94	0.81	58065.78	35346.95	0.65	-0.13	7.00	27993.51	75737.87	8395.01	2.18	3.07	0.94	29740.47	-26.83	106.15	0.16	52601.35	31727.43	-17.11	-5.11	4.27	23870.90	67480.65	3712.32	2.00	2.70	0.80	27816.07	9.04	105.75	0.72	47357.30	28561.75	8.10	1.68	3.47	22512.62	62510.51	7487.81	1.85	2.44	0.80	25075.88
238	1	MIC (uM)	Escherichia coli	23063.28	-3.86	86.57	0.19	38268.41	25310.95	0.63	-0.90	1.10	19280.92	49396.97	3740.58	2.11	1.93	1.56	22237.13	-0.20	82.20	0.31	36560.29	24745.80	-0.66	0.57	0.55	18378.67	47625.19	3978.01	2.09	1.92	1.64	21846.31	-0.03	82.43	0.27	35342.51	23080.17	-0.36	0.93	0.90	16632.94	46453.43	3719.70	1.99	1.80	1.55	21088.15
239	1	MIC (uM)	Pseudomonas fluorescens	20393.90	0.54	84.52	0.36	31411.11	19113.95	-1.41	1.90	0.12	12537.81	42266.11	4518.50	1.95	2.01	1.87	20723.44	-6.30	82.58	0.34	32075.15	19255.86	-4.39	-0.64	1.21	12399.33	42960.48	4230.81	1.87	1.95	1.74	19790.36	4.27	84.23	0.47	30143.22	18197.48	1.37	3.15	0.95	12356.15	41207.19	5263.97	1.82	1.88	1.68	19492.31
241	1	MIC (uM)	Pseudomonas aeruginosa (PAO1)	33884.28	-0.23	125.86	0.71	56302.53	32344.59	-1.51	-1.25	5.89	23637.28	75621.33	8884.40	2.25	2.69	1.40	31461.42	-21.29	115.13	0.44	53641.90	31503.93	-14.54	-4.29	3.58	22959.18	70874.24	5883.79	2.15	2.47	1.20	29952.09	9.62	114.51	0.89	50101.20	30071.98	9.92	0.50	3.72	23403.38	66617.35	8854.98	1.97	2.46	1.15	27787.58
242	1	MIC (uM)	Escherichia coli (ATCC 25922/KCTC 1682)	21784.22	-4.88	81.21	0.21	33859.01	21593.85	-3.52	1.25	-1.03	14000.59	44579.05	3594.55	1.92	2.06	1.65	20634.30	-6.28	80.86	0.11	32786.57	21600.49	-4.70	-2.19	1.32	14128.56	43098.88	3231.59	1.88	2.03	1.72	20896.22	-1.32	79.51	0.24	32654.84	21483.50	-0.27	2.27	-0.63	14205.04	43386.97	3652.54	1.87	1.99	1.64	20521.78
243	1	MIC (uM)	Escherichia coli (ATCC 25922/KCTC 1682)	27411.68	-1.09	87.50	0.83	41119.10	21142.66	-2.57	2.89	2.03	12636.43	57356.67	8254.42	2.14	1.87	1.84	26172.58	-6.23	87.41	0.66	38903.81	19400.54	-5.74	-1.17	2.42	10414.21	54321.29	7490.01	2.02	1.78	1.76	25489.00	7.57	80.90	0.99	37729.62	19658.51	3.66	1.84	1.57	12344.46	52721.67	8714.95	1.97	1.80	1.74	24799.89
244	1	MIC (uM)	Klebsiella pneumoniae (ATCC 10031)	27411.68	-1.09	87.50	0.83	41119.10	21142.66	-2.57	2.89	2.03	12636.43	57356.67	8254.42	2.14	1.87	1.84	26172.58	-6.23	87.41	0.66	38903.81	19400.54	-5.74	-1.17	2.42	10414.21	54321.29	7490.01	2.02	1.78	1.76	25489.00	7.57	80.90	0.99	37729.62	19658.51	3.66	1.84	1.57	12344.46	52721.67	8714.95	1.97	1.80	1.74	24799.89
245	1	MIC (uM)	Pseudomonas aeruginosa (ATCC 10145/BCRC 10944)	27411.68	-1.09	87.50	0.83	41119.10	21142.66	-2.57	2.89	2.03	12636.43	57356.67	8254.42	2.14	1.87	1.84	26172.58	-6.23	87.41	0.66	38903.81	19400.54	-5.74	-1.17	2.42	10414.21	54321.29	7490.01	2.02	1.78	1.76	25489.00	7.57	80.90	0.99	37729.62	19658.51	3.66	1.84	1.57	12344.46	52721.67	8714.95	1.97	1.80	1.74	24799.89
246	1	MIC (uM)	Salmonella enterica subsp. enterica serovar Typhimurium (ATCC 14028)	24214.27	0.50	85.69	0.45	34871.71	19617.90	-1.19	0.84	-0.36	13052.62	46260.99	4774.14	1.61	1.95	2.16	23480.09	-0.37	81.65	0.66	33447.93	18184.59	0.09	1.44	1.31	11896.00	45079.56	6055.60	1.55	1.89	1.82	21073.09	-6.53	76.00	0.43	30346.66	16236.46	-3.26	-2.30	-0.14	9952.55	40452.04	4312.41	1.47	1.78	1.84	19576.82
247	1	MIC (uM)	Escherichia coli	23887.44	6.54	91.39	0.73	31627.71	19931.20	-0.25	7.30	-1.42	11602.21	44375.23	6352.89	1.57	1.86	1.83	23843.44	0.83	84.30	0.56	33063.07	19635.29	2.11	4.22	2.52	12497.35	45255.21	5067.39	1.52	1.90	1.57	22354.56	-5.06	76.70	0.30	29657.98	17586.27	-4.06	-0.72	-6.88	9700.38	41296.72	3282.90	1.48	1.65	1.35	21819.33
248	1	MIC (uM)	Escherichia coli (ATCC 25922/KCTC 1682)	21587.83	-4.61	85.19	0.26	33302.18	20467.97	-1.75	0.95	0.09	13118.26	44652.44	4154.92	1.88	2.10	1.63	20626.57	-4.71	83.53	0.14	32029.52	20641.07	-3.69	-1.78	0.60	12860.52	43164.88	3688.82	1.85	1.99	1.67	20728.61	-2.48	81.80	0.30	32056.70	20376.19	-1.22	1.34	-0.43	12964.65	43801.05	4110.67	1.82	1.96	1.64	20406.83
251	1	MIC (uM)	Pseudomonas aeruginosa	43315.41	25.74	144.95	2.88	64428.87	32295.81	14.93	8.76	8.31	25415.95	85987.36	17558.29	1.91	3.02	1.11	37952.56	7.23	118.87	1.85	57997.59	29555.68	2.47	2.39	4.79	22641.70	75172.59	11098.27	1.73	2.79	0.93	32785.17	-10.85	92.70	0.82	52248.87	28050.39	-4.37	-3.48	1.69	21398.68	64497.20	4690.19	1.56	2.56	0.76	26237.50
252	1	MIC (uM)	Escherichia coli	27894.13	2.88	100.51	0.85	36891.79	21723.32	0.00	1.29	-2.21	12672.63	52850.94	7572.56	1.74	1.77	1.62	26844.88	-2.22	93.21	0.66	36318.64	20330.26	1.51	-2.94	0.40	12443.21	51010.96	6182.43	1.61	1.79	1.35	27116.50	-3.82	87.88	0.84	35612.37	18570.12	-3.46	1.95	-5.43	10189.99	51400.96	6403.48	1.56	1.56	1.20	24204.38
253	1	MIC (uM)	Escherichia coli	27593.71	8.32	93.04	0.93	36712.19	23534.71	-1.33	2.31	-1.66	14213.34	51693.00	7414.92	1.75	1.88	1.25	27162.57	1.15	84.70	0.71	38142.10	22718.86	2.19	1.72	3.24	15197.45	52233.22	5793.23	1.64	1.96	1.11	24385.14	-6.48	75.19	0.37	32617.94	19366.23	-4.59	1.25	-8.84	11281.82	45737.87	3396.02	1.57	1.59	0.96	22530.43
254	1	MIC (uM)	Pseudomonas aeruginosa	42222.66	13.92	133.95	2.26	64209.15	32417.67	-6.08	10.14	4.40	23898.09	84805.99	12279.84	2.01	2.89	1.11	36763.96	7.61	115.56	1.46	58261.84	32319.87	7.51	2.75	4.94	25649.59	74068.34	9363.12	1.83	2.69	0.95	29672.17	-4.77	109.25	0.82	48405.69	26448.51	3.92	-4.56	7.00	20510.00	63355.05	8313.23	1.64	2.40	0.82	25482.07
255	1	MIC (uM)	Escherichia coli	25339.45	8.81	88.84	0.74	34495.38	17625.80	8.24	-0.02	-1.24	9974.35	48886.17	8210.52	2.11	1.90	1.92	25135.86	7.64	93.50	0.73	35133.56	18244.22	6.26	-0.58	0.27	10639.63	50079.89	7999.01	2.01	1.83	1.87	23438.14	4.19	81.10	0.84	32324.59	16562.79	5.58	-4.41	-1.30	9566.07	45732.38	7836.40	1.87	1.78	1.68	23020.07
256	1	MIC (uM)	Pseudomonas aeruginosa (PAO1)	32117.34	-1.97	118.34	0.49	54324.68	32236.03	-1.73	-0.93	4.89	24161.42	70888.62	6731.24	2.12	2.87	1.58	30959.65	-17.35	111.52	0.34	52668.32	31722.31	-10.38	-1.84	3.36	24018.95	68037.88	4910.54	2.03	2.69	1.40	30015.64	13.96	114.71	0.91	49994.68	31326.81	12.84	0.49	3.11	25434.22	65036.58	8307.43	1.91	2.69	1.42	28488.15
257	1	MIC (uM)	Pseudomonas aeruginosa (PAO1)	26713.99	-1.03	108.15	0.23	46537.13	32166.20	-5.85	5.35	3.77	24967.65	59989.29	4085.67	2.38	2.30	1.65	24889.96	-3.34	101.53	0.15	43919.30	30969.35	-3.77	3.91	2.81	24420.11	56097.43	3356.57	2.35	2.22	1.77	23982.33	4.90	99.65	0.14	42136.35	29933.20	2.74	4.41	3.07	23840.91	53579.16	3510.09	2.21	2.23	1.61	22562.04
258	1	MIC (uM)	Salmonella enterica subsp. enterica serovar Typhimurium	29376.15	3.92	105.92	1.12	41586.87	24249.71	9.51	0.64	-0.16	16737.97	58974.11	9216.40	1.94	2.00	2.21	26977.82	2.77	94.75	0.74	38461.10	22612.31	4.95	-2.68	-2.97	15107.47	53360.28	6745.67	1.87	1.90	2.24	25478.95	4.35	95.96	0.52	36359.46	21947.83	2.59	-1.42	-1.19	14674.08	50355.20	5902.34	1.65	1.79	2.11	24319.03
259	1	MIC (uM)	Pseudomonas aeruginosa	39739.80	12.87	128.87	1.54	63693.13	35623.96	-6.09	8.55	4.08	27044.86	82833.01	9398.01	2.17	2.77	1.15	35105.21	7.06	112.55	1.11	57902.86	34844.47	7.52	1.69	4.81	28298.58	72768.34	8029.37	1.94	2.61	0.98	28399.05	-4.70	106.22	0.69	48102.04	28693.62	3.93	-4.50	6.76	22882.86	62214.04	7182.77	1.75	2.31	0.84	24362.15
260	1	MIC (uM)	Pseudomonas aeruginosa	39739.80	12.87	128.87	1.54	63693.13	35623.96	-6.09	8.55	4.08	27044.86	82833.01	9398.01	2.17	2.77	1.15	34957.29	7.00	112.36	0.86	57898.52	34503.55	7.52	1.46	4.79	27830.68	72721.22	7387.85	1.93	2.60	0.98	28251.14	-4.77	106.02	0.44	48097.69	28352.70	3.93	-4.73	6.74	22414.96	62166.92	6541.25	1.74	2.30	0.84	24362.15
261	1	MIC (uM)	Pseudomonas aeruginosa (PAO1)	30689.38	-2.00	114.27	0.62	52095.29	30528.64	-2.25	0.06	6.18	22932.29	69525.11	7649.80	2.04	2.45	1.02	28546.88	-19.50	99.87	0.44	48530.38	28114.89	-13.75	-3.14	3.29	20578.15	63927.47	5356.72	1.85	2.27	0.92	26358.88	7.17	93.43	0.77	44870.38	27823.88	8.05	1.00	2.46	22321.95	58469.26	7095.98	1.73	2.26	0.84	24314.63
262	1	MIC (uM)	Pseudomonas aeruginosa (ATCC 27853)	30189.71	2.40	88.61	0.79	44794.51	24723.01	0.72	-1.10	2.84	15447.06	61690.21	7773.62	2.45	2.24	1.84	29752.28	-4.10	84.25	0.96	42917.00	22969.29	-7.78	1.15	1.82	13025.04	59828.64	8038.25	2.35	2.10	1.67	28140.15	-5.40	83.68	0.72	41218.78	22502.05	-3.71	-1.69	0.84	13021.90	57254.39	7018.44	2.29	2.04	1.61	27903.88
263	1	MIC (uM)	Bordetella bronchiseptica (CUN11844-99)	30016.53	0.39	113.51	0.57	47840.83	29397.63	1.53	-0.24	2.01	20022.37	65577.31	7019.49	2.34	2.35	1.62	28837.15	-19.85	105.06	0.32	45721.71	26636.34	-14.24	-2.02	2.10	16825.70	62287.21	4831.49	2.20	2.24	1.52	28345.28	-0.39	106.53	0.58	44164.86	26735.91	-2.29	0.65	2.53	17531.86	61386.60	6829.94	2.17	2.15	1.44	26985.96
264	1	MIC (uM)	Pseudomonas aeruginosa (PAO1)	27727.45	-3.38	120.56	0.43	44148.17	24838.32	-4.82	-2.30	4.80	16651.28	59747.23	6599.06	2.03	2.46	1.88	26959.79	-13.30	113.20	0.12	43357.31	24984.31	-3.98	-5.38	2.00	17688.38	57269.52	4605.59	1.96	2.36	1.78	25938.97	12.08	114.69	0.90	40126.94	24086.24	8.14	0.73	2.11	18040.66	54228.90	8338.09	1.88	2.32	1.68	24959.31
266	1	MIC (uM)	Bordetella bronchiseptica (CUN11844-99)	29711.98	0.30	114.31	0.59	47336.23	28221.82	1.54	-0.18	3.33	18920.22	65087.36	7362.26	2.29	2.39	1.68	28588.95	-18.66	105.87	0.34	45347.76	25833.71	-13.71	-1.81	2.95	16221.09	61903.09	5184.29	2.16	2.27	1.64	27984.38	-0.39	107.39	0.64	43608.76	25627.25	-2.46	0.61	3.86	16532.89	60838.02	7360.30	2.13	2.19	1.50	26658.60
267	1	MIC (uM)	Escherichia coli (ATCC 25922/KCTC 1682)	29711.98	0.30	114.31	0.59	47336.23	28221.82	1.54	-0.18	3.33	18920.22	65087.36	7362.26	2.29	2.39	1.68	28588.95	-18.66	105.87	0.34	45347.76	25833.71	-13.71	-1.81	2.95	16221.09	61903.09	5184.29	2.16	2.27	1.64	27984.38	-0.39	107.39	0.64	43608.76	25627.25	-2.46	0.61	3.86	16532.89	60838.02	7360.30	2.13	2.19	1.50	26658.60
269	1	MIC (uM)	Pseudomonas aeruginosa (ATCC 27853)	27309.11	-2.93	94.20	0.86	40630.20	22092.61	-2.74	-0.33	1.94	15210.28	55836.32	7826.52	1.98	1.75	1.83	25484.11	-2.82	89.43	0.45	38013.88	20440.37	-1.82	-5.27	1.19	13082.20	51620.85	5804.91	1.91	1.81	1.92	25727.83	-0.82	85.42	0.79	38641.10	21773.16	-0.95	0.93	0.23	15409.82	52442.70	6768.69	1.93	1.69	1.76	25507.22
270	1	MIC (uM)	Klebsiella pneumoniae	27985.67	-0.28	109.35	0.34	44807.25	28396.32	-0.64	2.92	3.01	21754.57	60878.98	5793.89	2.08	2.02	1.49	27192.73	-3.42	105.73	0.33	44177.94	27331.02	-4.08	1.91	2.71	20428.39	60095.06	5606.73	2.04	1.95	1.52	25507.20	3.03	105.56	0.50	40590.48	24885.70	0.95	0.27	4.71	18449.48	56420.25	6903.98	1.96	1.80	1.37	24893.07
271	1	MIC (uM)	Stenotrophomonas maltophilia	26069.00	-0.53	94.69	0.50	40915.78	24126.99	-0.23	-1.49	1.25	17775.88	54581.43	5929.61	1.96	2.24	1.49	24656.75	-7.95	93.90	0.33	38507.04	21961.57	-6.91	-3.64	2.72	15160.69	51980.32	5277.35	1.87	2.09	1.42	24883.88	2.49	92.60	0.61	39061.98	22664.85	-0.84	5.33	2.84	16875.84	52948.65	6572.46	1.79	2.07	1.46	23389.31
273	1	MIC (uM)	Salmonella enterica subsp. enterica serovar Typhimurium	25950.67	3.46	93.57	0.99	36737.52	21422.01	8.40	0.57	-0.14	14786.19	52097.27	8141.69	1.71	1.76	1.95	23832.00	2.45	83.70	0.65	33976.24	19975.54	4.37	-2.37	-2.63	13345.82	47138.06	5959.07	1.65	1.68	1.98	22507.90	3.84	84.77	0.46	32119.66	19388.54	2.28	-1.25	-1.05	12962.97	44483.40	5214.08	1.46	1.59	1.86	21483.24
275	1	MIC (uM)	Salmonella enterica subsp. enterica serovar Typhimurium	27235.70	3.72	94.65	1.07	38820.79	22623.89	8.24	-0.06	0.43	15813.12	55080.87	8611.01	1.78	1.76	1.82	25291.60	3.80	86.18	0.74	36206.60	21057.89	4.41	-0.80	-2.72	14151.32	50729.43	6722.34	1.73	1.68	1.87	23873.80	3.01	85.03	0.58	34110.50	20272.38	1.49	-0.28	-1.83	13531.97	47501.74	5520.15	1.53	1.58	1.74	22760.40
276	1	MIC (uM)	Salmonella enterica subsp. enterica serovar Typhimurium	27751.68	5.15	97.99	1.07	39761.78	23080.50	8.98	1.17	0.62	16244.01	57007.73	9201.06	1.81	1.71	1.81	25560.53	2.66	86.67	0.68	36647.50	21430.28	4.51	-0.76	-4.25	14511.25	51611.69	6551.36	1.75	1.62	1.87	24093.47	3.90	82.34	0.64	34326.29	20421.17	2.00	0.05	-3.20	13739.24	48087.94	6094.31	1.55	1.53	1.71	23162.84
277	1	MIC (uM)	Pseudomonas aeruginosa	27582.65	4.30	111.18	0.32	46339.93	31164.08	1.78	1.76	2.20	23862.85	60552.53	4966.56	2.46	2.31	1.69	25626.72	-10.00	107.18	0.22	43362.51	29178.12	-7.56	1.10	1.80	21964.67	57389.89	4071.98	2.43	2.11	1.61	24566.92	-0.33	104.59	0.25	40840.42	27027.94	1.95	0.33	4.38	19774.66	54420.28	4897.90	2.25	2.04	1.55	23594.23
278	1	MIC (uM)	Pseudomonas aeruginosa (PAO1)	27582.65	4.30	111.18	0.32	46339.93	31164.08	1.78	1.76	2.20	23862.85	60552.53	4966.56	2.46	2.31	1.69	25626.72	-10.00	107.18	0.22	43362.51	29178.12	-7.56	1.10	1.80	21964.67	57389.89	4071.98	2.43	2.11	1.61	24566.92	-0.33	104.59	0.25	40840.42	27027.94	1.95	0.33	4.38	19774.66	54420.28	4897.90	2.25	2.04	1.55	23594.23
279	1	MIC (uM)	Salmonella enterica subsp. enterica serovar Typhimurium (ATCC 14028)	27561.63	-5.51	99.19	0.53	41355.56	21622.46	-5.84	-1.00	1.18	14100.59	56391.62	6446.07	1.81	2.22	1.62	26625.38	-1.35	100.49	0.76	39451.75	20133.33	-2.07	-0.93	3.85	13305.65	54815.35	7878.12	1.76	2.10	1.55	26431.94	2.28	98.68	1.00	39353.16	21088.32	-0.27	5.63	3.50	14631.04	54614.31	8778.38	1.71	2.05	1.56	24492.31
280	1	MIC (uM)	Pseudomonas aeruginosa (PAO1)	32970.63	-6.68	121.85	0.55	47283.90	27824.27	-6.20	1.57	-0.17	25495.99	62748.86	4894.17	1.34	1.91	3.38	30393.92	2.69	120.82	0.58	42741.04	26577.41	0.60	2.41	-6.96	25251.99	56419.48	4513.22	1.14	1.64	2.74	29294.84	-4.45	111.32	0.30	41899.62	25213.14	-5.33	1.16	-3.74	23138.75	55037.70	3068.18	1.16	1.66	3.02	29788.58
282	1	MIC (uM)	Pseudomonas aeruginosa (PAO1)	27869.40	4.33	114.25	0.30	47508.92	32216.74	1.75	2.01	3.13	24968.67	62074.70	4943.99	2.53	2.34	1.62	25630.31	-10.48	108.49	0.20	43565.39	29430.99	-7.58	-0.60	2.65	22059.06	57664.53	4004.73	2.46	2.11	1.52	24953.81	-1.21	104.37	0.26	42055.19	28406.54	1.85	-0.05	3.98	21771.24	55434.85	4710.59	2.30	2.03	1.50	24005.71
283	1	MIC (uM)	Salmonella enterica subsp. enterica serovar Typhimurium	27869.40	4.33	114.25	0.30	47508.92	32216.74	1.75	2.01	3.13	24968.67	62074.70	4943.99	2.53	2.34	1.62	25630.31	-10.48	108.49	0.20	43565.39	29430.99	-7.58	-0.60	2.65	22059.06	57664.53	4004.73	2.46	2.11	1.52	24953.81	-1.21	104.37	0.26	42055.19	28406.54	1.85	-0.05	3.98	21771.24	55434.85	4710.59	2.30	2.03	1.50	24005.71
284	1	MIC (uM)	Escherichia coli	21829.79	-3.51	75.43	0.37	33145.77	21061.06	-1.52	-0.06	-1.53	13454.15	45090.17	4347.74	2.37	1.81	1.46	20852.76	-3.97	74.37	0.19	31853.24	19668.77	-3.82	-0.37	0.14	12093.36	43231.58	3976.43	2.22	1.72	1.40	19878.14	1.67	69.06	0.33	30370.20	18680.03	2.12	0.06	-0.86	12388.18	41083.14	4277.52	2.17	1.67	1.47	19262.55
286	1	MIC (uM)	Escherichia coli (K-12)	36564.67	0.19	106.98	0.96	49474.55	29602.63	-6.45	0.73	-2.92	17974.25	67716.21	7405.37	1.95	2.22	1.53	33630.92	-8.35	101.28	0.78	46916.04	27733.66	6.49	-2.82	-9.01	19100.31	63363.27	6377.82	1.82	2.25	1.49	31764.19	-4.59	95.41	0.93	44373.62	25419.91	-5.53	-0.59	-2.02	16002.60	60454.13	6539.65	1.67	2.05	1.39	29211.46
287	1	MIC (uM)	Escherichia coli (K-12)	36292.45	0.11	105.63	0.84	49439.97	29663.58	-6.49	1.04	-2.92	17658.10	67445.57	6490.35	1.98	2.20	1.54	32825.47	-9.01	99.74	0.43	46750.79	28467.33	6.49	-3.68	-9.31	19807.50	62714.60	4990.71	1.84	2.20	1.50	31928.26	-4.62	95.47	0.93	44425.65	25032.20	-5.56	-0.26	-1.87	15267.03	60603.98	6560.74	1.67	2.07	1.39	29371.80
288	1	MIC (uM)	Escherichia coli	23712.11	2.09	87.51	0.16	32143.89	21268.00	-3.02	0.78	-5.47	13058.92	43513.86	3023.31	1.56	1.80	1.85	23964.56	1.58	85.16	0.54	33173.01	21095.09	4.24	-1.39	3.57	14923.99	44926.96	5106.80	1.49	1.83	1.52	24119.78	-2.03	80.34	0.60	32240.61	19369.83	-3.64	3.27	-2.85	12004.06	44998.79	4812.21	1.46	1.59	1.40	21628.11
290	1	MIC (uM)	Acinetobacter baumannii	26275.10	-2.58	94.81	0.63	40436.23	23623.55	-1.09	2.62	2.62	18198.98	53057.65	6124.47	1.84	2.18	1.36	24795.10	-1.87	88.86	0.52	38997.49	23486.55	0.39	1.23	2.20	18620.25	50549.77	5052.71	1.77	2.13	1.41	23084.07	4.39	82.64	0.50	36623.30	23217.22	4.20	1.92	0.92	18782.72	46712.77	4784.37	1.74	2.09	1.43	21508.97
291	1	MIC (uM)	Proteus mirabilis	26275.10	-2.58	94.81	0.63	40436.23	23623.55	-1.09	2.62	2.62	18198.98	53057.65	6124.47	1.84	2.18	1.36	24795.10	-1.87	88.86	0.52	38997.49	23486.55	0.39	1.23	2.20	18620.25	50549.77	5052.71	1.77	2.13	1.41	23084.07	4.39	82.64	0.50	36623.30	23217.22	4.20	1.92	0.92	18782.72	46712.77	4784.37	1.74	2.09	1.43	21508.97
292	1	MIC (uM)	Aeromonas salmonicida (99-1)	27587.11	-1.59	104.50	0.35	42643.59	27514.19	-1.37	0.06	-0.68	19350.30	54931.79	4406.99	2.35	2.29	1.72	24339.36	-5.30	99.47	0.22	38494.30	25281.33	-6.08	-4.52	0.87	17803.51	49967.78	3691.23	2.31	2.12	1.63	25898.35	5.60	101.13	0.39	40592.31	25830.50	2.08	4.98	1.25	18208.69	53141.82	5202.54	2.22	2.07	1.54	24359.28
293	1	MIC (uM)	Salmonella enterica subsp. enterica serovar Typhimurium	30063.56	-0.99	110.79	0.64	48557.92	27614.63	-1.41	0.73	4.59	19726.40	65475.49	7862.11	1.93	2.30	1.30	27249.67	-16.00	101.07	0.38	45950.03	27382.72	-11.18	-4.49	2.77	20192.61	60966.85	5243.84	1.87	2.10	1.14	26333.22	2.21	100.56	0.79	42741.66	24848.45	-0.07	2.86	2.93	18288.58	57926.03	7786.58	1.72	2.04	1.03	24271.11
294	1	MIC (uM)	Pseudomonas aeruginosa (ATCC 27853)	22061.09	-2.40	77.66	0.34	34395.92	21740.13	-2.90	2.54	-1.30	13593.88	46419.77	4415.47	2.20	1.88	1.59	21623.82	-4.01	79.24	0.27	34426.37	22672.09	-2.65	3.07	0.72	14825.10	46815.50	4345.26	2.17	1.83	1.60	20303.45	-0.63	72.94	0.27	31964.23	20748.94	0.85	1.42	1.76	13455.30	42860.13	3708.47	2.07	1.79	1.51	19671.15
296	1	MIC (uM)	Salmonella enterica subsp. enterica serovar Typhimurium	32750.86	-6.91	123.67	0.87	50838.39	25754.13	-2.38	-1.80	4.22	18185.83	70709.15	9799.63	2.27	2.25	0.93	31314.57	-21.39	115.92	0.34	48470.11	22995.56	-13.79	-4.27	3.28	14456.98	67542.95	7096.96	2.15	2.09	0.88	31085.14	15.18	123.94	1.82	46157.33	22826.12	6.25	4.70	6.97	16783.68	66405.08	14439.29	2.00	1.99	0.91	28689.62
297	1	MIC (uM)	Escherichia coli (ATCC 25922/KCTC 1682)	33134.26	0.02	120.78	0.24	61999.34	44020.90	2.07	0.34	6.27	36697.19	80332.22	5406.07	3.15	1.74	1.23	28715.75	-23.68	107.71	0.13	54182.06	37671.91	-22.37	-1.33	4.52	29910.90	71610.24	3765.58	2.88	1.47	1.08	25831.42	3.78	101.54	0.24	48398.89	33912.09	0.42	1.42	5.80	27740.51	64275.23	4834.68	2.56	1.34	1.02	22326.54
298	1	MIC (uM)	Escherichia coli (ATCC 25922/KCTC 1682)	32739.09	-6.16	113.24	0.18	61933.40	44769.34	-2.04	-0.36	4.87	37788.10	78993.60	4396.88	3.17	1.78	1.16	30064.69	-21.33	102.97	0.13	56213.20	39591.46	-15.82	-1.81	3.71	32337.34	72206.86	3560.21	2.82	1.55	1.06	27575.52	12.30	104.34	0.29	50495.97	35083.19	11.08	1.65	6.40	29076.04	66210.47	5638.50	2.47	1.38	1.07	24203.39
299	1	MIC (uM)	Escherichia coli (ATCC 25922/KCTC 1682)	32739.09	-6.16	113.24	0.18	61933.40	44769.34	-2.04	-0.36	4.87	37788.10	78993.60	4396.88	3.17	1.78	1.16	30064.69	-21.33	102.97	0.13	56213.20	39591.46	-15.82	-1.81	3.71	32337.34	72206.86	3560.21	2.82	1.55	1.06	25652.35	8.53	104.52	0.18	48375.74	34262.96	11.40	0.29	7.58	28551.21	64171.92	5368.33	2.55	1.36	1.04	22505.60
300	1	MIC (uM)	Escherichia coli (ATCC 25922/KCTC 1682)	33134.26	0.02	120.78	0.24	61999.34	44020.90	2.07	0.34	6.27	36697.19	80332.22	5406.07	3.15	1.74	1.23	28141.52	-25.11	103.15	0.01	54092.97	38771.22	-15.50	-3.17	4.90	31812.51	70168.30	3290.04	2.90	1.53	1.02	25257.18	2.35	96.98	0.12	48309.81	35011.40	7.30	-0.42	6.18	29642.13	62833.30	4359.14	2.57	1.40	0.96	22900.77
301	1	MIC (uM)	Klebsiella pneumoniae (ATCC 10031)	31211.09	-3.75	120.96	0.12	59879.11	43200.66	2.40	-1.01	7.45	36172.36	78293.67	5135.90	3.23	1.72	1.20	28715.75	-23.68	107.71	0.13	54182.06	37671.91	-22.37	-1.33	4.52	29910.90	71610.24	3765.58	2.88	1.47	1.08	25831.42	3.78	101.54	0.24	48398.89	33912.09	0.42	1.42	5.80	27740.51	64275.23	4834.68	2.56	1.34	1.02	22326.54
303	1	MIC (uM)	Klebsiella pneumoniae (ATCC 10031)	33483.12	-6.00	125.41	0.24	62064.52	43105.05	-3.99	-0.17	6.70	35058.92	81473.25	5686.52	3.13	1.69	1.27	30064.69	-21.33	102.97	0.13	56213.20	39591.46	-15.82	-1.81	3.71	32337.34	72206.86	3560.21	2.82	1.55	1.06	25482.55	9.80	96.91	0.24	48333.71	34827.94	6.49	1.93	5.37	29378.79	63134.20	4554.23	2.58	1.39	0.98	22675.40
304	1	MIC (uM)	Klebsiella pneumoniae (ATCC 10031)	32739.09	-6.16	113.24	0.18	61933.40	44769.34	-2.04	-0.36	4.87	37788.10	78993.60	4396.88	3.17	1.78	1.16	30064.69	-21.33	102.97	0.13	56213.20	39591.46	-15.82	-1.81	3.71	32337.34	72206.86	3560.21	2.82	1.55	1.06	27575.52	12.30	104.34	0.29	50495.97	35083.19	11.08	1.65	6.40	29076.04	66210.47	5638.50	2.47	1.38	1.07	24203.39
305	1	MIC (uM)	Klebsiella pneumoniae (ATCC 10031)	33483.12	-6.00	125.41	0.24	62064.52	43105.05	-3.99	-0.17	6.70	35058.92	81473.25	5686.52	3.13	1.69	1.27	30064.69	-21.33	102.97	0.13	56213.20	39591.46	-15.82	-1.81	3.71	32337.34	72206.86	3560.21	2.82	1.55	1.06	26831.49	12.15	92.18	0.24	50364.85	36747.49	13.03	1.46	4.56	31805.23	63730.82	4348.86	2.51	1.47	0.95	24203.39
307	1	MIC (uM)	Klebsiella pneumoniae (ATCC 10031)	33134.26	0.02	120.78	0.24	61999.34	44020.90	2.07	0.34	6.27	36697.19	80332.22	5406.07	3.15	1.74	1.23	28141.52	-25.11	103.15	0.01	54092.97	38771.22	-15.50	-3.17	4.90	31812.51	70168.30	3290.04	2.90	1.53	1.02	25257.18	2.35	96.98	0.12	48309.81	35011.40	7.30	-0.42	6.18	29642.13	62833.30	4359.14	2.57	1.40	0.96	22900.77
308	1	MIC (uM)	Salmonella enterica subsp. enterica serovar Typhimurium (ATCC 14028)	31211.09	-3.75	120.96	0.12	59879.11	43200.66	2.40	-1.01	7.45	36172.36	78293.67	5135.90	3.23	1.72	1.20	28715.75	-23.68	107.71	0.13	54182.06	37671.91	-22.37	-1.33	4.52	29910.90	71610.24	3765.58	2.88	1.47	1.08	25831.42	3.78	101.54	0.24	48398.89	33912.09	0.42	1.42	5.80	27740.51	64275.23	4834.68	2.56	1.34	1.02	22326.54
309	1	MIC (uM)	Salmonella enterica subsp. enterica serovar Typhimurium (ATCC 14028)	33134.26	0.02	120.78	0.24	61999.34	44020.90	2.07	0.34	6.27	36697.19	80332.22	5406.07	3.15	1.74	1.23	28715.75	-23.68	107.71	0.13	54182.06	37671.91	-22.37	-1.33	4.52	29910.90	71610.24	3765.58	2.88	1.47	1.08	25831.42	3.78	101.54	0.24	48398.89	33912.09	0.42	1.42	5.80	27740.51	64275.23	4834.68	2.56	1.34	1.02	22326.54
311	1	MIC (uM)	Salmonella enterica subsp. enterica serovar Typhimurium (ATCC 14028)	32739.09	-6.16	113.24	0.18	61933.40	44769.34	-2.04	-0.36	4.87	37788.10	78993.60	4396.88	3.17	1.78	1.16	30064.69	-21.33	102.97	0.13	56213.20	39591.46	-15.82	-1.81	3.71	32337.34	72206.86	3560.21	2.82	1.55	1.06	25652.35	8.53	104.52	0.18	48375.74	34262.96	11.40	0.29	7.58	28551.21	64171.92	5368.33	2.55	1.36	1.04	22505.60
312	1	MIC (uM)	Shigella dysenteriae (ATCC 9752)	31211.09	-3.75	120.96	0.12	59879.11	43200.66	2.40	-1.01	7.45	36172.36	78293.67	5135.90	3.23	1.72	1.20	28715.75	-23.68	107.71	0.13	54182.06	37671.91	-22.37	-1.33	4.52	29910.90	71610.24	3765.58	2.88	1.47	1.08	25831.42	3.78	101.54	0.24	48398.89	33912.09	0.42	1.42	5.80	27740.51	64275.23	4834.68	2.56	1.34	1.02	22326.54
313	1	MIC (uM)	Shigella dysenteriae (ATCC 9752)	33483.12	-6.00	125.41	0.24	62064.52	43105.05	-3.99	-0.17	6.70	35058.92	81473.25	5686.52	3.13	1.69	1.27	30064.69	-21.33	102.97	0.13	56213.20	39591.46	-15.82	-1.81	3.71	32337.34	72206.86	3560.21	2.82	1.55	1.06	25482.55	9.80	96.91	0.24	48333.71	34827.94	6.49	1.93	5.37	29378.79	63134.20	4554.23	2.58	1.39	0.98	22675.40
314	1	MIC (uM)	Shigella dysenteriae (ATCC 9752)	33134.26	0.02	120.78	0.24	61999.34	44020.90	2.07	0.34	6.27	36697.19	80332.22	5406.07	3.15	1.74	1.23	30064.69	-21.33	102.97	0.13	56213.20	39591.46	-15.82	-1.81	3.71	32337.34	72206.86	3560.21	2.82	1.55	1.06	27180.35	6.12	96.80	0.24	50430.04	35831.64	6.97	0.94	5.00	30166.96	64871.85	4629.31	2.49	1.42	1.00	22675.40
315	1	MIC (uM)	Shigella dysenteriae (ATCC 9752)	32739.09	-6.16	113.24	0.18	61933.40	44769.34	-2.04	-0.36	4.87	37788.10	78993.60	4396.88	3.17	1.78	1.16	30064.69	-21.33	102.97	0.13	56213.20	39591.46	-15.82	-1.81	3.71	32337.34	72206.86	3560.21	2.82	1.55	1.06	27575.52	12.30	104.34	0.29	50495.97	35083.19	11.08	1.65	6.40	29076.04	66210.47	5638.50	2.47	1.38	1.07	24203.39
318	1	MIC (uM)	Shigella dysenteriae (ATCC 9752)	31785.33	-2.32	125.52	0.24	59968.19	42101.35	-4.48	0.82	7.07	34270.75	79735.61	5611.44	3.21	1.66	1.25	28141.52	-25.11	103.15	0.01	54092.97	38771.22	-15.50	-3.17	4.90	31812.51	70168.30	3290.04	2.90	1.53	1.02	25257.18	2.35	96.98	0.12	48309.81	35011.40	7.30	-0.42	6.18	29642.13	62833.30	4359.14	2.57	1.40	0.96	22900.77
320	1	MIC (uM)	Aeromonas salmonicida (97-4)	26045.42	1.62	99.51	0.29	37983.85	23495.46	0.13	-3.84	-1.33	15411.26	50414.06	5139.70	2.31	2.35	1.74	23874.88	-8.69	95.70	0.28	34838.14	21036.88	-6.12	-0.46	-0.05	13034.32	46598.82	4318.16	2.23	2.22	1.74	23277.18	-0.77	93.45	0.24	34341.44	20769.65	1.41	-1.12	0.28	13379.21	45781.32	4879.94	2.14	2.17	1.61	22958.95
321	1	MIC (uM)	Aeromonas salmonicida (99-1)	26045.42	1.62	99.51	0.29	37983.85	23495.46	0.13	-3.84	-1.33	15411.26	50414.06	5139.70	2.31	2.35	1.74	23874.88	-8.69	95.70	0.28	34838.14	21036.88	-6.12	-0.46	-0.05	13034.32	46598.82	4318.16	2.23	2.22	1.74	23277.18	-0.77	93.45	0.24	34341.44	20769.65	1.41	-1.12	0.28	13379.21	45781.32	4879.94	2.14	2.17	1.61	22958.95
323	1	MIC (uM)	Escherichia coli (ATCC 25922/KCTC 1682)	30576.30	0.32	114.51	0.69	48367.75	28727.79	0.79	-0.26	3.64	18845.20	67155.99	7876.81	2.34	2.33	1.68	29032.16	-16.29	104.49	0.40	45640.29	26193.54	-12.35	-2.44	2.13	16219.20	62785.17	5564.50	2.19	2.19	1.60	28885.49	-2.71	106.34	0.60	45756.36	27358.59	-4.70	0.68	4.55	17768.50	63968.97	7092.62	2.22	2.11	1.39	27592.55
325	1	MIC (uM)	Acinetobacter baumannii (ATCC 19606)	30087.28	0.61	121.08	0.58	48964.28	30065.45	2.69	-0.22	5.12	21260.81	67049.43	7255.00	2.28	2.44	1.58	28848.68	-19.46	109.87	0.23	46231.06	26194.56	-14.55	-1.21	3.45	16397.26	63105.30	4677.86	2.13	2.31	1.50	28021.92	-0.80	109.94	0.59	44303.31	26472.86	-1.88	0.28	4.79	17651.20	61456.94	6857.61	2.08	2.22	1.36	26136.40
326	1	MIC (uM)	Escherichia coli (ATCC 25922/KCTC 1682)	30087.28	0.61	121.08	0.58	48964.28	30065.45	2.69	-0.22	5.12	21260.81	67049.43	7255.00	2.28	2.44	1.58	28848.68	-19.46	109.87	0.23	46231.06	26194.56	-14.55	-1.21	3.45	16397.26	63105.30	4677.86	2.13	2.31	1.50	28021.92	-0.80	109.94	0.59	44303.31	26472.86	-1.88	0.28	4.79	17651.20	61456.94	6857.61	2.08	2.22	1.36	26136.40
327	1	MIC (uM)	Escherichia coli (DH5alpha/CCUG 32825)	27309.11	-2.93	94.20	0.86	40630.20	22092.61	-2.74	-0.33	1.94	15210.28	55836.32	7826.52	1.98	1.75	1.83	25484.11	-2.82	89.43	0.45	38013.88	20440.37	-1.82	-5.27	1.19	13082.20	51620.85	5804.91	1.91	1.81	1.92	25727.83	-0.82	85.42	0.79	38641.10	21773.16	-0.95	0.93	0.23	15409.82	52442.70	6768.69	1.93	1.69	1.76	25507.22
328	1	MIC (uM)	Escherichia coli (ATCC 27325)	33746.90	-1.78	128.54	1.16	54827.25	28323.85	0.03	0.48	8.58	21212.18	76771.72	11404.83	2.46	1.92	1.00	31730.40	-30.78	115.82	0.03	52030.40	23871.42	-21.72	-4.67	6.07	14719.43	72694.65	5800.18	2.25	1.82	0.93	31378.00	2.22	123.67	1.44	49273.96	23959.52	1.52	1.52	9.00	17474.98	70587.74	12688.01	2.14	1.71	0.94	29684.00
329	1	MIC (uM)	Escherichia coli (IFO 12734)	22264.72	-0.91	87.45	0.14	33995.83	22893.25	-1.00	-1.70	-0.01	15886.28	44296.86	3464.37	2.09	2.07	1.57	20028.80	-8.59	83.06	0.13	31151.58	20822.19	-6.45	-1.68	0.64	13993.73	40880.70	2713.23	2.03	1.90	1.51	20209.04	-0.40	80.92	0.13	31627.24	21447.47	1.03	2.92	-0.94	15387.15	41294.39	3302.84	1.94	1.85	1.41	18941.36
330	1	MIC (uM)	Acinetobacter baumannii	28166.15	0.45	98.38	0.45	44855.64	26932.09	-0.08	1.96	3.99	20643.40	58332.18	5395.69	1.83	2.38	1.39	26592.31	-7.23	92.92	0.38	42450.28	25265.90	-3.64	-0.48	3.07	19020.99	55084.45	4663.25	1.74	2.25	1.30	25668.46	1.36	87.49	0.62	40584.78	25265.41	3.08	1.10	1.47	19893.54	51815.60	5694.59	1.64	2.27	1.23	23944.69
331	1	MIC (uM)	Escherichia coli (ATCC 25922/KCTC 1682)	28166.15	0.45	98.38	0.45	44855.64	26932.09	-0.08	1.96	3.99	20643.40	58332.18	5395.69	1.83	2.38	1.39	26592.31	-7.23	92.92	0.38	42450.28	25265.90	-3.64	-0.48	3.07	19020.99	55084.45	4663.25	1.74	2.25	1.30	25668.46	1.36	87.49	0.62	40584.78	25265.41	3.08	1.10	1.47	19893.54	51815.60	5694.59	1.64	2.27	1.23	23944.69
332	1	MIC (uM)	Proteus mirabilis	28166.15	0.45	98.38	0.45	44855.64	26932.09	-0.08	1.96	3.99	20643.40	58332.18	5395.69	1.83	2.38	1.39	26592.31	-7.23	92.92	0.38	42450.28	25265.90	-3.64	-0.48	3.07	19020.99	55084.45	4663.25	1.74	2.25	1.30	25668.46	1.36	87.49	0.62	40584.78	25265.41	3.08	1.10	1.47	19893.54	51815.60	5694.59	1.64	2.27	1.23	23944.69
333	1	MIC (uM)	Pseudomonas aeruginosa	43732.93	-9.56	104.36	1.09	66172.09	37537.57	-2.69	1.85	2.27	28758.12	82618.45	6410.77	1.72	2.95	1.15	39485.17	0.52	101.21	1.59	58487.98	31020.52	0.39	1.92	1.56	22787.29	75718.78	9685.02	1.48	2.51	1.08	35191.62	4.28	85.61	1.55	51564.16	28502.82	5.60	3.12	2.01	21922.22	65908.64	9006.71	1.24	2.14	0.97	28277.61
335	1	MIC (uM)	Aeromonas salmonicida (99-1)	28863.05	-2.88	107.80	0.45	46762.97	29591.78	-3.89	-0.69	2.95	20662.14	61606.92	5327.44	2.61	2.21	1.53	26095.06	-7.37	102.38	0.28	43034.82	27409.88	-5.56	-1.01	2.25	19162.75	57059.35	4898.06	2.54	2.08	1.49	24403.56	-5.00	95.24	0.24	41577.42	27521.52	-0.10	-0.60	3.36	20540.10	54129.41	4268.19	2.39	1.98	1.48	23139.06
336	1	MIC (uM)	Bordetella bronchiseptica (CUN11844-99)	42829.28	0.76	123.14	1.05	64643.19	38708.08	-1.24	3.78	0.70	29910.28	83492.07	8048.37	2.14	2.28	1.77	39661.47	9.29	123.20	1.03	59572.71	35731.04	8.62	0.30	6.14	27850.81	77990.25	9589.15	2.01	2.18	1.68	36929.89	3.48	112.87	1.06	55389.45	32121.52	-7.16	2.25	2.13	23665.60	73016.63	8314.52	1.87	2.03	1.57	32986.36
337	1	MIC (uM)	Stenotrophomonas maltophilia	26123.80	-0.34	122.76	0.12	48084.29	34124.75	-3.44	0.00	5.97	26251.40	65714.04	4998.34	3.46	1.74	1.32	25924.97	-14.54	115.05	0.05	48660.48	35081.45	-8.26	-2.13	4.21	27967.19	65208.24	3913.67	3.29	1.65	1.25	24808.91	6.30	114.85	0.15	46361.21	33186.66	5.00	0.74	6.69	26567.59	62988.24	5093.33	3.14	1.59	1.23	23729.77
339	1	MIC (uM)	Vibrio harveyi	21950.39	2.06	86.61	0.44	29296.65	17183.02	-1.32	1.38	0.02	10941.90	39789.04	4522.14	1.32	1.81	2.62	20861.51	-1.10	82.88	0.35	27546.67	15805.99	-1.65	-4.26	1.04	9551.78	37622.31	4130.39	1.29	1.80	2.53	20712.29	-3.73	82.03	0.41	27681.17	15735.66	-3.53	-0.53	0.70	9077.28	37985.11	4270.56	1.28	1.72	2.56	20845.95
341	1	MIC (uM)	Klebsiella pneumoniae	24341.40	3.24	99.01	0.38	37383.98	22746.59	-0.01	3.44	0.88	15221.47	50182.64	5264.60	2.42	2.45	1.73	24216.28	-6.03	96.23	0.27	37574.67	23031.89	-5.72	3.17	1.30	15380.74	50264.40	4526.39	2.38	2.35	1.62	24069.34	2.15	97.23	0.43	36676.36	21721.92	-0.77	5.52	1.31	13943.20	49750.04	5711.23	2.32	2.35	1.50	22867.21
342	1	MIC (uM)	Escherichia coli (ATCC 25922/KCTC 1682)	30189.71	2.40	88.61	0.79	44794.51	24723.01	0.72	-1.10	2.84	15447.06	61690.21	7773.62	2.45	2.24	1.84	29752.28	-4.10	84.25	0.96	42917.00	22969.29	-7.78	1.15	1.82	13025.04	59828.64	8038.25	2.35	2.10	1.67	28140.15	-5.40	83.68	0.72	41218.78	22502.05	-3.71	-1.69	0.84	13021.90	57254.39	7018.44	2.29	2.04	1.61	27903.88
343	1	MIC (uM)	Escherichia coli	31252.21	-2.28	99.82	0.63	50342.84	30483.42	-3.99	-0.45	3.44	22224.00	66366.78	6151.99	2.33	1.91	1.29	29787.47	-12.29	89.52	0.58	47646.04	28958.89	-11.67	2.06	0.70	20924.17	62412.72	5175.90	2.20	1.76	1.16	27400.74	5.70	87.71	0.48	44850.54	28596.22	5.36	-0.45	2.35	21921.73	58779.99	5789.79	2.08	1.78	1.13	25628.42
345	1	MIC (uM)	Pseudomonas aeruginosa (ATCC 27853)	25339.45	8.81	88.84	0.74	34495.38	17625.80	8.24	-0.02	-1.24	9974.35	48886.17	8210.52	2.11	1.90	1.92	25135.86	7.64	93.50	0.73	35133.56	18244.22	6.26	-0.58	0.27	10639.63	50079.89	7999.01	2.01	1.83	1.87	23438.14	4.19	81.10	0.84	32324.59	16562.79	5.58	-4.41	-1.30	9566.07	45732.38	7836.40	1.87	1.78	1.68	23020.07
346	1	MIC (uM)	Salmonella enterica subsp. enterica serovar Typhimurium (ATCC 14028)	27309.11	-2.93	94.20	0.86	40630.20	22092.61	-2.74	-0.33	1.94	15210.28	55836.32	7826.52	1.98	1.75	1.83	25484.11	-2.82	89.43	0.45	38013.88	20440.37	-1.82	-5.27	1.19	13082.20	51620.85	5804.91	1.91	1.81	1.92	25727.83	-0.82	85.42	0.79	38641.10	21773.16	-0.95	0.93	0.23	15409.82	52442.70	6768.69	1.93	1.69	1.76	25507.22
347	1	MIC (uM)	Vibrio parahaemolyticus	25363.30	-0.13	95.17	0.27	39427.70	26602.55	-0.98	-1.35	0.25	18266.94	52296.56	4274.62	2.32	2.23	1.81	25007.36	-9.06	90.39	0.26	38610.72	24764.80	-12.86	3.04	-0.26	15347.40	51509.21	3554.41	2.25	2.06	1.72	23103.82	5.67	89.93	0.34	35382.19	22826.38	1.71	-1.13	0.21	14716.16	47097.68	4652.51	2.09	2.04	1.61	22145.07
348	1	MIC (uM)	Escherichia coli (ATCC 11775/BCRC 10675/NCTC 9001)	22321.96	-1.19	88.35	0.55	35041.38	21521.83	-0.77	-0.79	0.76	14711.85	48481.16	5875.75	2.48	1.74	1.57	22159.83	-8.48	85.07	0.38	35747.20	22124.63	-5.22	-0.91	1.37	15042.93	49130.61	4907.87	2.44	1.68	1.51	21598.75	2.06	87.22	0.45	34871.93	22319.22	3.15	0.49	1.87	15935.20	47891.11	5583.64	2.42	1.67	1.51	21226.38
350	1	MIC (uM)	Stenotrophomonas maltophilia	24679.16	0.25	107.00	0.33	41297.10	27322.26	-1.45	0.62	3.13	18658.13	56707.42	5342.68	2.63	2.06	1.73	23094.75	-4.02	101.96	0.29	38471.29	24676.47	-3.60	1.10	1.99	16748.46	52234.24	5103.47	2.55	2.02	1.60	22486.98	4.68	98.11	0.34	37497.91	24226.60	0.52	3.67	1.95	16608.01	51487.96	5371.53	2.41	1.96	1.63	22135.67
352	1	MIC (uM)	Stenotrophomonas maltophilia	24404.44	-0.36	111.32	0.20	41441.95	28039.85	-3.35	0.69	3.04	19639.55	56558.57	4620.25	2.54	2.05	1.82	22794.03	-3.56	105.39	0.23	38506.62	25688.43	-2.36	1.16	2.01	18482.42	51912.75	4740.30	2.47	2.01	1.66	22127.24	3.52	103.75	0.25	37540.03	25302.56	-1.63	3.61	2.01	18275.22	51051.02	4504.64	2.31	1.95	1.70	21812.23
353	1	MIC (uM)	Escherichia coli (ATCC 25922/KCTC 1682)	22249.52	-4.53	74.84	0.39	33025.18	20531.05	-2.07	-0.90	-1.81	12488.65	45961.29	4586.58	2.35	1.67	1.59	21306.28	-8.20	73.68	0.20	31684.51	18991.38	-7.82	-1.12	0.18	10471.67	44298.10	4191.07	2.19	1.56	1.45	20178.00	1.42	68.57	0.42	29826.92	17986.63	1.36	-0.40	-0.74	11175.39	41508.41	4728.79	2.15	1.54	1.60	19617.17
355	1	MIC (uM)	Stenotrophomonas maltophilia	28433.56	-0.53	111.10	0.63	45765.77	25212.21	-2.52	-0.99	4.59	17237.54	62395.47	7898.49	1.89	2.24	1.42	25969.67	-14.62	101.60	0.38	43518.44	25439.64	-8.92	-5.53	2.82	18257.04	57909.85	5299.52	1.80	2.06	1.25	25053.22	3.60	101.09	0.78	40310.08	22905.37	2.18	1.82	2.98	16353.00	54869.03	7842.26	1.65	2.00	1.14	23141.11
359	1	MIC (uM)	Bordetella bronchiseptica (CUN11844-99)	31151.96	2.41	114.91	0.75	49063.28	29018.95	2.69	-0.09	4.08	19364.82	68246.88	8226.29	2.35	2.32	1.66	29228.47	-17.45	101.00	0.39	45907.55	26266.43	-14.03	-2.02	2.49	16449.98	62747.33	5179.33	2.15	2.23	1.50	28613.45	-2.45	101.05	0.65	44540.96	26431.96	-3.90	0.52	3.82	17160.59	62268.94	7070.82	2.16	2.08	1.36	27141.17
360	1	MIC (uM)	Salmonella enterica subsp. enterica serovar Typhimurium	37268.58	-0.51	109.08	1.00	50966.65	30712.92	-6.41	-0.23	-3.59	18715.42	70087.01	7309.06	2.05	2.12	1.60	35074.39	-3.91	102.96	0.66	49653.07	30593.39	2.46	-0.43	-4.87	21156.24	66774.73	5861.35	1.95	2.11	1.54	32954.16	-5.56	91.16	0.69	45739.50	28004.36	-2.40	1.50	-7.31	18548.16	61452.33	4863.99	1.79	1.97	1.41	30288.92
361	1	MIC (uM)	Escherichia coli (ATCC 27325)	26835.35	5.86	79.84	0.94	37808.18	20636.61	2.47	1.04	0.44	13327.32	51798.59	7558.09	1.85	1.69	2.46	26620.81	3.78	79.90	0.82	37620.49	20755.68	1.52	1.13	-0.75	13294.36	51125.28	6748.17	1.81	1.66	2.36	26374.03	4.81	78.01	0.78	37199.85	20399.43	1.76	1.36	-0.30	12991.35	50658.27	6727.28	1.73	1.63	2.30	25477.52
363	1	MIC (uM)	Escherichia coli (ATCC 25922/KCTC 1682)	25339.45	8.81	88.84	0.74	34495.38	17625.80	8.24	-0.02	-1.24	9974.35	48886.17	8210.52	2.11	1.90	1.92	25135.86	7.64	93.50	0.73	35133.56	18244.22	6.26	-0.58	0.27	10639.63	50079.89	7999.01	2.01	1.83	1.87	23438.14	4.19	81.10	0.84	32324.59	16562.79	5.58	-4.41	-1.30	9566.07	45732.38	7836.40	1.87	1.78	1.68	23020.07
364	1	MIC (uM)	Bordetella bronchiseptica (CUN11844-99)	31824.57	2.01	131.50	1.28	47697.31	24565.22	2.50	0.82	5.86	15700.15	68122.46	11410.14	2.00	2.56	1.56	29193.92	-19.95	115.46	0.50	43993.83	20871.12	-12.96	-4.27	4.23	11393.35	62373.74	6413.78	1.86	2.41	1.49	28611.60	-1.48	116.66	1.17	41807.72	20492.83	-2.87	-0.97	5.59	11809.46	60535.13	9981.96	1.78	2.27	1.32	26437.56
365	1	MIC (uM)	Escherichia coli (ATCC 25922/KCTC 1682)	20869.48	-4.90	82.19	0.22	32426.39	20724.32	-3.99	1.22	-0.38	12810.67	43166.31	3516.94	1.85	2.05	1.68	20131.78	-5.67	81.55	0.11	32001.41	21249.27	-5.08	0.87	1.40	13318.38	42746.44	3204.93	1.84	2.02	1.78	20255.17	-1.72	79.85	0.23	31837.04	21347.82	0.31	3.43	-0.68	13733.42	42716.42	3522.30	1.82	1.99	1.72	19431.00
366	1	MIC (uM)	Vibrio harveyi	25445.90	-2.93	85.03	0.30	42198.42	27842.37	1.00	-0.14	1.90	20967.16	54299.39	4253.91	2.16	1.98	1.45	24495.10	-10.71	79.87	0.19	39539.91	24759.26	-8.65	-2.29	0.46	16988.38	51352.46	3606.67	2.00	1.84	1.35	23689.70	6.03	74.97	0.42	38053.52	24004.63	2.18	0.27	0.48	17198.99	49434.94	4709.74	1.87	1.82	1.33	21492.40
367	1	MIC (uM)	Pseudomonas aeruginosa (PAO1)	24581.46	0.59	90.24	0.69	34576.45	19895.85	0.87	2.37	0.53	12394.31	48382.29	6500.86	1.81	1.71	1.96	23643.80	-4.54	83.81	0.49	33505.13	18892.74	-3.11	-0.20	-2.64	11298.76	45922.32	4604.72	1.73	1.70	2.01	22039.56	2.88	81.94	0.52	30284.16	18145.03	2.77	-1.82	-1.65	11244.40	42032.41	5679.42	1.66	1.66	1.90	22088.78
368	1	MIC (uM)	Acinetobacter baumannii (ATCC 19606)	31212.58	0.70	122.75	0.70	50555.71	31066.06	2.02	-0.34	5.86	21662.74	69966.63	7855.30	2.35	2.38	1.56	29439.86	-16.75	109.05	0.28	46771.12	26706.11	-13.09	-1.86	2.56	16432.05	64426.17	5031.51	2.16	2.23	1.42	29120.64	-3.68	109.21	0.52	47049.25	28746.71	-4.48	0.31	5.82	19382.37	65377.33	6427.75	2.19	2.13	1.21	27157.04
369	1	MIC (uM)	Salmonella enterica subsp. enterica serovar Typhi	35554.61	-4.52	142.03	0.47	58951.07	36021.15	-5.31	1.93	7.58	26958.48	82444.26	8454.64	2.71	2.07	1.44	33077.04	-15.92	125.47	0.33	55001.03	33734.36	-14.53	-0.71	3.84	24981.10	75938.58	6467.67	2.50	1.96	1.33	30725.88	13.38	123.82	0.51	51330.66	33071.57	10.04	1.98	7.71	26558.20	70943.48	8491.29	2.34	1.95	1.28	28962.35
370	1	MIC (uM)	Pseudomonas putida (ATCC 17426)	30149.33	-2.28	114.31	0.76	49181.76	25445.67	-1.65	0.14	6.56	17216.29	69187.57	9444.83	2.45	1.79	1.23	29069.44	-17.55	102.25	0.35	48041.15	24105.84	-11.52	-3.86	4.50	15771.82	67150.39	7072.14	2.31	1.67	1.11	28053.67	0.99	108.02	1.07	45250.31	23563.14	0.77	1.01	7.67	16967.63	64140.84	10491.77	2.16	1.58	1.06	26205.44
371	1	MIC (uM)	Vibrio alginolyticus	23494.00	-1.21	85.33	0.29	36827.50	22825.46	-1.56	-1.99	1.92	15988.41	49601.91	4680.27	2.41	1.65	1.57	22300.70	-10.10	79.03	0.15	34768.93	21356.08	-7.48	-1.76	0.27	14454.57	46610.33	3643.41	2.30	1.53	1.48	20867.00	7.36	75.05	0.47	32118.02	19554.62	1.89	-0.29	-0.65	13489.89	43701.61	5241.72	2.18	1.47	1.43	19887.10
372	1	MIC (uM)	Vibrio parahaemolyticus	23494.00	-1.21	85.33	0.29	36827.50	22825.46	-1.56	-1.99	1.92	15988.41	49601.91	4680.27	2.41	1.65	1.57	22300.70	-10.10	79.03	0.15	34768.93	21356.08	-7.48	-1.76	0.27	14454.57	46610.33	3643.41	2.30	1.53	1.48	20867.00	7.36	75.05	0.47	32118.02	19554.62	1.89	-0.29	-0.65	13489.89	43701.61	5241.72	2.18	1.47	1.43	19887.10
373	1	MIC (uM)	Vibrio alginolyticus	23707.20	-4.82	97.72	0.18	41320.63	28423.77	-4.01	1.70	3.37	21050.34	53237.78	3593.07	2.27	2.17	1.16	21484.10	-7.42	91.38	0.09	38688.63	27330.49	0.07	-1.87	1.47	21351.59	49197.98	2933.80	2.17	2.01	1.17	20282.80	3.15	88.29	0.21	35555.17	24268.06	-2.13	1.61	3.57	17977.23	46620.33	3626.90	2.05	1.86	1.09	19104.90
374	1	MIC (uM)	Escherichia coli (ATCC 25922/KCTC 1682)	32380.58	1.33	112.86	1.03	46997.75	25259.54	0.14	0.81	1.27	16958.53	63753.95	8877.14	2.21	2.31	1.80	30651.26	-10.33	109.15	0.72	44993.86	22888.73	-10.46	-1.02	2.20	14045.94	61185.83	7020.06	2.16	2.19	1.80	29189.69	4.35	104.49	0.89	42322.83	22379.92	2.42	-0.40	-0.60	14613.03	57540.71	8352.54	2.10	2.15	1.82	29502.80
375	1	MIC (uM)	Pseudomonas aeruginosa (ATCC 27853)	32380.58	1.33	112.86	1.03	46997.75	25259.54	0.14	0.81	1.27	16958.53	63753.95	8877.14	2.21	2.31	1.80	30651.26	-10.33	109.15	0.72	44993.86	22888.73	-10.46	-1.02	2.20	14045.94	61185.83	7020.06	2.16	2.19	1.80	29189.69	4.35	104.49	0.89	42322.83	22379.92	2.42	-0.40	-0.60	14613.03	57540.71	8352.54	2.10	2.15	1.82	29502.80
376	1	MIC (uM)	Escherichia coli (ATCC 25922/KCTC 1682)	21273.74	-5.07	81.10	0.26	32793.28	20402.19	-2.35	1.25	-0.77	13227.19	43237.76	3840.09	1.88	2.14	1.64	20382.65	-4.29	79.90	0.14	31703.53	20141.70	-3.62	-0.83	0.71	12613.25	42094.23	3525.51	1.82	2.06	1.65	20347.09	-2.24	77.60	0.28	31542.16	20142.66	-1.28	1.59	-0.89	13088.65	42053.24	3925.94	1.81	2.03	1.64	20106.04
377	1	MIC (uM)	Escherichia coli	31486.83	2.61	99.98	1.16	40416.81	23829.92	-0.12	1.30	-4.87	13789.34	58745.78	8610.36	1.81	1.75	1.18	30245.83	0.37	92.34	1.03	40361.83	21227.50	-0.55	1.44	3.30	12800.19	57549.27	7671.86	1.63	1.79	1.08	26547.50	-12.48	80.78	0.48	34241.43	17993.96	-3.20	-1.79	-11.05	9851.96	49545.95	4127.97	1.52	1.44	0.97	25247.50
378	1	MIC (uM)	Bordetella bronchiseptica (CUN11844-99)	28695.01	1.37	123.64	0.56	47030.12	28777.61	2.47	1.15	5.34	19561.68	65488.96	7471.20	2.25	2.34	1.63	26855.09	-19.06	110.45	0.26	43478.21	24918.73	-12.92	-2.34	4.07	15288.29	60451.45	4873.08	2.08	2.20	1.55	25899.09	-1.49	110.45	0.56	41239.99	24338.83	-2.87	-0.14	5.21	15327.23	58300.13	7010.82	2.01	2.07	1.37	23741.73
379	1	MIC (uM)	Escherichia coli	29644.63	1.02	116.08	0.31	52113.38	34359.08	-2.96	-0.36	2.68	26411.66	66983.05	4753.11	2.32	2.08	1.62	26254.85	-12.47	105.11	0.19	45636.47	29066.76	-18.18	-1.54	4.31	20621.63	60280.32	4220.65	2.15	1.81	1.38	22658.87	2.28	101.88	0.25	39604.90	25923.33	6.25	-1.79	4.69	19810.93	52320.07	5253.41	1.90	1.64	1.42	19034.20
381	1	MIC (uM)	Escherichia coli (ATCC 25922/KCTC 1682)	21186.74	-5.04	81.80	0.23	32860.85	20281.69	-2.25	1.30	-0.42	12925.90	43490.98	3894.99	1.88	2.11	1.66	20336.22	-4.35	81.02	0.13	31888.92	20361.73	-3.68	-0.57	0.74	12958.64	42383.58	3557.58	1.82	2.03	1.69	20259.04	-2.24	79.41	0.27	31647.54	20039.32	-1.08	1.58	-0.47	12846.52	42355.64	3930.95	1.82	1.99	1.65	20015.91
382	1	MIC (uM)	Pseudomonas aeruginosa	35027.68	-2.71	134.74	0.45	57998.17	35908.34	-3.61	2.31	6.47	27510.11	79902.95	7862.52	2.61	2.21	1.36	33335.14	-14.68	125.10	0.34	55092.89	33607.92	-14.37	-0.27	3.53	24795.57	76324.15	6610.05	2.50	1.92	1.35	31908.02	9.34	127.55	0.50	53093.24	33226.10	6.78	1.71	8.68	26453.76	73869.09	8747.87	2.35	1.90	1.21	29386.99
383	1	MIC (uM)	Pseudomonas aeruginosa (PAO1)	30252.71	-1.11	118.10	0.65	52157.27	30981.60	-0.08	-0.18	7.19	23873.81	69412.23	7787.02	2.04	2.56	0.92	27103.86	-25.26	97.94	0.13	47973.88	28694.95	-16.48	-4.58	4.18	21442.15	62046.62	3510.86	1.86	2.35	0.75	24952.57	6.78	93.60	0.55	43843.57	27801.00	6.99	1.18	3.23	22547.89	56930.36	5975.88	1.75	2.22	0.72	23316.57
384	1	MIC (uM)	Escherichia coli	22420.21	-4.44	99.13	0.42	32496.79	16664.04	1.44	-2.59	1.15	9813.25	45751.24	6360.91	1.88	1.82	2.02	22356.72	3.38	101.28	0.44	32885.45	17064.65	3.67	-0.31	2.75	10378.14	46869.73	7072.10	1.85	1.82	2.01	21991.79	2.02	95.67	0.82	31843.15	16420.88	1.32	1.44	1.72	9759.57	45551.56	8055.34	1.82	1.76	1.84	21758.36
385	1	MIC (uM)	Pseudomonas putida (ATCC 17426)	29514.71	-3.24	115.50	0.77	47475.37	26931.47	-1.63	-0.31	4.83	19789.15	67037.03	8136.71	2.42	1.73	1.23	27635.53	-22.26	105.39	0.06	45172.30	24597.49	-13.76	-4.04	4.12	15678.29	63961.56	4856.74	2.32	1.65	1.03	27011.76	6.24	108.78	1.13	42208.55	23578.79	3.89	2.25	7.19	16996.93	61016.55	10264.61	2.16	1.55	0.94	25385.41
386	1	MIC (uM)	Escherichia coli (ATCC 25922/KCTC 1682)	28895.90	2.26	93.75	0.67	44044.47	25095.43	0.31	0.60	2.28	17386.70	60120.27	7257.97	2.18	2.00	1.58	28243.08	-10.54	92.41	0.46	43504.47	24270.78	-10.62	-1.09	2.20	15911.00	59324.30	5830.28	2.09	1.91	1.48	27498.72	4.61	87.40	0.83	42467.40	25052.64	3.06	-0.47	0.78	18236.08	57873.51	7707.47	2.03	1.93	1.51	26597.23
387	1	MIC (uM)	Pseudomonas aeruginosa (ATCC 27853)	25718.59	4.34	95.59	0.87	40868.55	23273.10	5.10	0.33	3.66	17067.47	55634.83	8204.94	1.99	1.94	1.85	24629.82	-3.46	95.19	0.53	39062.75	21203.54	-1.72	-2.22	3.33	14378.54	53400.63	6827.67	1.89	1.83	1.68	23824.41	2.49	90.48	0.55	37268.20	19791.51	-0.38	0.89	2.12	12974.46	51223.66	6881.53	1.83	1.86	1.59	23060.41
389	1	MIC (uM)	Pseudomonas aeruginosa (PAO1)	25598.26	-1.71	90.88	0.39	40915.64	25810.26	-0.10	-2.29	2.36	16629.89	56279.86	5815.97	2.47	1.82	1.60	25394.12	-0.74	87.13	0.50	40216.14	24893.32	-1.59	0.17	1.36	15804.38	55849.69	6053.73	2.44	1.80	1.58	24652.84	-3.91	88.80	0.39	39451.50	24799.91	-0.86	-1.58	2.34	16046.79	54463.59	5608.41	2.37	1.75	1.60	24962.61
390	1	MIC (uM)	Acinetobacter baumannii (ATCC 19606)	27372.61	-1.23	111.25	0.51	43147.44	24517.40	-2.57	-1.02	4.29	18004.60	59842.76	7305.64	1.94	1.85	1.75	26990.72	0.25	107.36	0.63	42976.43	25197.64	-1.76	2.07	4.50	19245.91	59087.63	7448.31	1.94	1.84	1.86	26162.39	2.29	104.24	0.50	41548.13	24150.14	3.07	-1.31	2.80	18363.82	57230.71	7197.62	1.86	1.77	1.63	25397.89
391	1	MIC (uM)	Salmonella enterica subsp. enterica serovar Typhimurium (ATCC 14028)	29441.46	-4.29	109.42	0.34	50375.89	31554.65	-2.34	-1.30	4.85	24099.37	66190.84	5606.05	2.26	2.20	1.10	28302.31	-10.89	103.95	0.32	48549.98	30284.98	-4.46	-2.63	4.87	23051.01	63577.39	4959.72	2.16	2.07	1.05	27721.38	10.57	102.60	0.63	46536.59	29261.56	5.96	2.47	5.24	23027.53	61284.71	7178.55	2.08	2.11	1.03	25823.38
392	1	MIC (uM)	Salmonella enterica subsp. enterica serovar Enteritidis	27823.92	2.71	107.13	0.54	44617.54	27170.41	2.48	-0.91	3.00	20279.85	61495.95	6465.95	2.25	1.96	1.33	27009.23	-3.90	100.55	0.39	43728.60	27376.14	-4.58	0.69	1.80	19969.39	59617.52	5337.93	2.14	1.89	1.26	25670.23	-6.47	98.55	0.41	41349.77	25217.17	-4.07	-1.11	3.01	18008.25	57081.70	5700.89	2.03	1.78	1.25	24847.69
393	1	MIC (uM)	Salmonella enterica subsp. enterica serovar Typhimurium (ATCC 14028)	27823.92	2.71	107.13	0.54	44617.54	27170.41	2.48	-0.91	3.00	20279.85	61495.95	6465.95	2.25	1.96	1.33	27009.23	-3.90	100.55	0.39	43728.60	27376.14	-4.58	0.69	1.80	19969.39	59617.52	5337.93	2.14	1.89	1.26	25670.23	-6.47	98.55	0.41	41349.77	25217.17	-4.07	-1.11	3.01	18008.25	57081.70	5700.89	2.03	1.78	1.25	24847.69
394	1	MIC (uM)	Escherichia coli (ATCC 25922/KCTC 1682)	28641.18	0.17	113.66	0.36	46457.79	29691.83	-1.24	3.17	3.36	23364.11	63502.80	6152.87	2.12	1.97	1.53	27873.00	-3.60	107.91	0.34	45761.16	29088.31	-5.90	2.17	2.17	22490.60	62292.32	5770.65	2.09	1.91	1.51	26373.47	4.16	108.59	0.38	42642.94	26880.56	2.73	0.79	4.49	20717.01	58942.21	6722.79	2.02	1.81	1.41	26075.35
395	1	MIC (uM)	Klebsiella pneumoniae (ATCC 13883)	26477.80	-0.21	87.74	0.70	39985.61	22005.62	-2.27	1.88	1.05	13546.35	55509.73	7062.48	2.25	2.00	1.53	25504.50	-9.70	83.91	0.44	38848.11	21055.80	-8.15	-1.90	1.06	12094.66	53744.43	5743.08	2.19	1.93	1.49	24701.55	6.19	82.23	0.89	37118.73	21028.33	5.88	0.03	1.01	14312.62	51569.68	7960.53	2.11	1.90	1.51	24058.90
396	1	MIC (uM)	Salmonella enterica subsp. enterica serovar Enteritidis	26477.80	-0.21	87.74	0.70	39985.61	22005.62	-2.27	1.88	1.05	13546.35	55509.73	7062.48	2.25	2.00	1.53	25504.50	-9.70	83.91	0.44	38848.11	21055.80	-8.15	-1.90	1.06	12094.66	53744.43	5743.08	2.19	1.93	1.49	24701.55	6.19	82.23	0.89	37118.73	21028.33	5.88	0.03	1.01	14312.62	51569.68	7960.53	2.11	1.90	1.51	24058.90
397	1	MIC (uM)	Salmonella enterica subsp. enterica serovar Typhimurium (ATCC 14028)	26477.80	-0.21	87.74	0.70	39985.61	22005.62	-2.27	1.88	1.05	13546.35	55509.73	7062.48	2.25	2.00	1.53	25504.50	-9.70	83.91	0.44	38848.11	21055.80	-8.15	-1.90	1.06	12094.66	53744.43	5743.08	2.19	1.93	1.49	24701.55	6.19	82.23	0.89	37118.73	21028.33	5.88	0.03	1.01	14312.62	51569.68	7960.53	2.11	1.90	1.51	24058.90
399	1	MIC (uM)	Escherichia coli	28425.50	3.32	105.18	1.09	38160.15	21240.96	-0.30	0.69	0.62	12855.26	55267.05	9120.10	1.92	1.88	1.17	29147.17	-0.22	93.92	1.03	39642.12	19932.29	-0.70	1.69	-2.27	12391.68	56439.82	7717.39	1.70	1.83	1.08	24931.50	-12.29	83.32	0.45	33036.48	16467.14	-2.98	-2.27	-9.04	9221.32	47714.35	4355.54	1.58	1.50	0.97	23583.50
400	1	MIC (uM)	Escherichia coli (ATCC 25922/KCTC 1682)	35633.95	-5.14	138.11	0.48	58320.73	35408.24	-5.43	2.09	6.70	26588.76	81200.48	8283.63	2.61	2.14	1.41	33371.93	-13.50	124.68	0.36	54559.25	32893.36	-13.59	-0.09	3.31	24100.52	75779.90	6756.17	2.43	1.93	1.35	31407.91	12.35	126.41	0.53	52321.40	33426.17	8.91	2.19	8.75	26950.01	72771.30	8838.65	2.32	1.88	1.22	28873.22
401	1	MIC (uM)	Salmonella enterica subsp. enterica serovar Typhi	35633.95	-5.14	138.11	0.48	58320.73	35408.24	-5.43	2.09	6.70	26588.76	81200.48	8283.63	2.61	2.14	1.41	33371.93	-13.50	124.68	0.36	54559.25	32893.36	-13.59	-0.09	3.31	24100.52	75779.90	6756.17	2.43	1.93	1.35	31407.91	12.35	126.41	0.53	52321.40	33426.17	8.91	2.19	8.75	26950.01	72771.30	8838.65	2.32	1.88	1.22	28873.22
402	1	MIC (uM)	Salmonella enterica subsp. enterica serovar Typhimurium	26248.35	-0.11	106.30	0.43	41765.46	22138.26	-0.57	-0.48	3.58	14212.74	58360.55	7674.79	2.19	1.92	1.36	23740.82	-16.93	93.08	0.16	38571.25	21301.05	-11.89	-2.38	2.63	13793.88	52644.57	4840.38	2.04	1.80	1.23	23422.00	3.61	92.14	0.77	37196.16	20238.27	2.94	-1.24	4.12	13956.76	51694.35	8065.23	1.93	1.74	1.19	21769.53
403	1	MIC (uM)	Pseudomonas aeruginosa	25392.90	-0.82	103.91	0.45	40551.67	25797.77	-3.79	1.33	0.68	18498.53	53717.24	5311.09	2.28	2.21	1.91	25162.45	-7.47	101.45	0.32	40452.38	25266.91	-4.57	0.41	2.07	17858.49	53846.99	4897.80	2.26	2.14	1.77	24572.80	4.50	101.98	0.48	38751.38	24525.48	3.92	2.53	2.43	17593.19	51613.67	5793.92	2.13	2.15	1.77	23327.96
404	1	MIC (uM)	Pseudomonas fluorescens	25392.90	-0.82	103.91	0.45	40551.67	25797.77	-3.79	1.33	0.68	18498.53	53717.24	5311.09	2.28	2.21	1.91	25162.45	-7.47	101.45	0.32	40452.38	25266.91	-4.57	0.41	2.07	17858.49	53846.99	4897.80	2.26	2.14	1.77	24572.80	4.50	101.98	0.48	38751.38	24525.48	3.92	2.53	2.43	17593.19	51613.67	5793.92	2.13	2.15	1.77	23327.96
406	1	MIC (uM)	Pseudomonas aeruginosa	59844.31	18.80	154.84	4.19	81872.06	37317.47	8.71	19.27	7.13	27449.12	105900.33	19919.80	1.97	2.33	1.40	54913.32	10.09	124.04	3.51	75082.65	32006.78	-14.83	17.59	-2.04	20911.88	96288.38	12267.06	1.79	2.13	1.25	49438.97	9.32	112.09	3.17	67630.22	29003.48	-12.25	15.86	-1.49	19121.08	86659.54	11236.20	1.61	1.92	1.12	43251.46
407	1	MIC (uM)	Escherichia coli	20773.74	-5.39	75.24	0.21	32784.56	21128.03	-3.27	1.56	-0.51	13659.33	43771.43	3625.46	2.11	1.71	1.85	19679.87	-7.20	72.98	0.12	29882.69	18149.68	-7.63	1.17	0.68	9460.95	40423.88	3548.72	2.06	1.66	1.67	19007.48	3.27	68.97	0.34	29320.67	18781.22	2.28	0.17	-0.57	11961.80	39300.87	4164.20	2.00	1.61	1.81	18670.39
408	1	MIC (uM)	Pseudomonas aeruginosa	53987.34	9.26	123.40	2.68	79302.98	42018.52	-4.34	13.53	-0.60	32164.48	98248.62	11317.17	2.13	2.16	1.31	45722.23	11.77	119.39	2.30	67059.18	34733.37	4.55	10.82	3.52	26514.38	85389.17	12054.69	1.88	1.85	1.17	39488.18	7.21	103.54	1.99	58032.51	31198.95	9.06	11.14	6.10	24603.33	72743.03	10505.60	1.66	1.57	1.00	33173.64
409	1	MIC (uM)	Pseudomonas aeruginosa (ATCC 27853)	27150.81	-1.99	81.84	0.85	39645.22	20610.79	-2.05	-0.82	0.71	12163.34	55042.25	8066.29	2.13	1.85	1.73	26200.70	-9.48	85.45	0.55	37917.20	18134.99	-10.10	-3.55	2.07	7775.82	53188.65	6858.57	2.06	1.80	1.68	25696.81	8.01	79.25	1.17	37216.30	19336.18	5.38	1.41	0.97	12343.33	52319.60	9347.45	2.01	1.77	1.75	25013.19
410	1	MIC (uM)	Salmonella enterica subsp. enterica serovar Typhimurium	25395.50	4.87	89.40	0.85	34071.74	18021.18	0.85	-0.28	-1.17	12233.65	47091.02	6605.79	1.55	1.48	2.75	24085.79	7.00	80.38	1.05	31991.50	17171.84	3.34	0.05	1.34	13102.89	44392.58	7328.91	1.53	1.42	2.88	23162.29	2.74	78.82	0.68	30819.12	16125.75	-0.66	0.17	-1.53	10973.41	42462.72	5403.71	1.44	1.35	2.60	22368.36
411	1	MIC (uM)	Escherichia coli (ATCC 25922/KCTC 1682)	28052.39	-0.39	111.45	0.31	46184.71	28935.99	0.40	0.03	2.38	22181.20	59935.92	5271.92	1.95	2.44	2.01	27536.61	-5.02	103.43	0.30	44981.92	28111.65	-4.03	0.24	0.62	21644.97	57431.33	3927.44	1.89	2.36	1.81	26245.04	6.29	103.79	0.35	42860.58	28202.80	8.80	0.26	0.50	22848.11	54433.88	5006.27	1.80	2.28	1.82	24808.91
412	1	MIC (uM)	Pseudomonas aeruginosa (ATCC 27853)	28052.39	-0.39	111.45	0.31	46184.71	28935.99	0.40	0.03	2.38	22181.20	59935.92	5271.92	1.95	2.44	2.01	27536.61	-5.02	103.43	0.30	44981.92	28111.65	-4.03	0.24	0.62	21644.97	57431.33	3927.44	1.89	2.36	1.81	26245.04	6.29	103.79	0.35	42860.58	28202.80	8.80	0.26	0.50	22848.11	54433.88	5006.27	1.80	2.28	1.82	24808.91
413	1	MIC (uM)	Serratia marcescens (ATCC 8100)	28052.39	-0.39	111.45	0.31	46184.71	28935.99	0.40	0.03	2.38	22181.20	59935.92	5271.92	1.95	2.44	2.01	27536.61	-5.02	103.43	0.30	44981.92	28111.65	-4.03	0.24	0.62	21644.97	57431.33	3927.44	1.89	2.36	1.81	26245.04	6.29	103.79	0.35	42860.58	28202.80	8.80	0.26	0.50	22848.11	54433.88	5006.27	1.80	2.28	1.82	24808.91
414	1	MIC (uM)	Pseudomonas aeruginosa	27727.45	-3.38	120.56	0.43	44148.17	24838.32	-4.82	-2.30	4.80	16651.28	59747.23	6599.06	2.03	2.46	1.88	26959.79	-13.30	113.20	0.12	43357.31	24984.31	-3.98	-5.38	2.00	17688.38	57269.52	4605.59	1.96	2.36	1.78	25938.97	12.08	114.69	0.90	40126.94	24086.24	8.14	0.73	2.11	18040.66	54228.90	8338.09	1.88	2.32	1.68	24959.31
415	1	MIC (uM)	Proteus vulgaris	25076.23	8.20	106.10	0.26	33216.89	21215.26	-4.37	2.69	-0.85	19756.20	44073.70	2398.59	0.98	1.16	3.98	23580.92	8.85	99.13	0.28	31124.39	20773.60	-1.63	2.76	-0.20	20267.82	41001.33	2538.27	0.92	1.10	3.99	23995.62	10.13	98.05	0.56	31450.22	19835.30	4.29	3.23	2.63	20149.87	42957.52	5675.55	1.08	1.15	4.42	21653.38
418	1	MIC (uM)	Escherichia coli (ATCC 25922/KCTC 1682)	26514.27	-1.60	88.92	0.22	41833.56	27431.39	0.72	2.15	0.22	21449.81	52924.12	3834.23	1.98	2.69	1.10	24913.64	-13.79	85.18	0.13	39742.25	25086.38	-11.54	-0.31	1.95	18289.95	50698.44	2935.69	1.90	2.48	1.00	23699.36	4.64	82.78	0.38	37262.25	24357.05	3.12	2.49	0.46	18863.86	47663.70	4304.12	1.81	2.39	0.95	22025.91
419	1	MIC (uM)	Escherichia coli (ATCC 25922/KCTC 1682)	26460.82	-1.54	88.91	0.21	41751.94	27476.23	0.38	1.51	0.22	21531.61	52792.23	3835.42	1.99	2.69	1.10	24903.45	-15.97	85.19	0.13	39585.24	24750.02	-13.69	-0.02	1.94	17651.22	50593.48	2934.15	1.91	2.48	0.94	23651.00	6.12	82.78	0.38	37228.05	24388.75	4.13	1.08	0.51	18994.84	47551.16	4305.09	1.79	2.39	0.96	22043.73
420	1	MIC (uM)	Escherichia coli (ATCC 25922/KCTC 1682)	27571.32	-0.52	110.37	0.30	45345.34	28449.62	-0.42	0.76	2.27	21630.37	58761.06	5124.35	1.92	2.46	2.01	27272.14	-4.70	104.93	0.29	44218.06	27412.71	-3.37	-0.86	0.51	20957.31	56641.75	4068.65	1.86	2.35	1.86	25828.52	5.92	102.99	0.33	42139.92	27742.61	7.69	0.98	0.46	22273.46	53455.53	4868.18	1.78	2.30	1.82	24443.68
421	1	MIC (uM)	Serratia marcescens (ATCC 8100)	27571.32	-0.52	110.37	0.30	45345.34	28449.62	-0.42	0.76	2.27	21630.37	58761.06	5124.35	1.92	2.46	2.01	27272.14	-4.70	104.93	0.29	44218.06	27412.71	-3.37	-0.86	0.51	20957.31	56641.75	4068.65	1.86	2.35	1.86	25828.52	5.92	102.99	0.33	42139.92	27742.61	7.69	0.98	0.46	22273.46	53455.53	4868.18	1.78	2.30	1.82	24443.68
422	1	MIC (uM)	Escherichia coli (ATCC 25922/KCTC 1682)	26803.18	-1.54	88.97	0.22	42633.11	28216.47	0.69	1.78	0.30	22323.62	54026.32	3832.06	2.12	2.68	0.99	25216.55	-14.57	85.23	0.13	40439.98	25703.55	-12.19	-0.42	1.95	18863.49	51665.60	2933.31	2.04	2.48	0.86	23969.18	6.38	82.83	0.38	38056.89	25219.84	4.52	1.10	0.51	19921.24	48650.93	4303.24	1.94	2.38	0.87	22344.09
423	1	MIC (uM)	Salmonella enterica subsp. enterica serovar Typhimurium (ATCC 14028)	25609.85	-0.17	91.50	0.52	39773.41	24075.80	-0.03	3.55	2.08	18793.48	51841.57	5518.08	1.87	2.11	1.41	23380.22	-1.99	81.69	0.33	37793.23	24480.11	0.39	1.21	1.16	20015.85	47845.02	3653.55	1.79	2.08	1.43	21527.56	2.31	77.32	0.23	35058.59	23320.02	2.93	1.53	0.17	18930.52	43969.44	3474.34	1.75	2.01	1.46	19838.37
424	1	MIC (uM)	Pseudomonas aeruginosa (ATCC 27853)	26773.48	0.97	105.65	0.60	40111.88	22175.74	-2.37	0.28	2.27	13793.10	55291.44	7139.19	2.11	1.98	2.43	26100.65	-6.88	98.99	0.44	39195.03	21745.31	-6.18	-1.52	0.37	13922.63	52709.75	5074.77	2.02	1.89	2.24	25348.25	3.79	99.33	0.48	37892.56	21827.91	3.41	0.60	0.57	14743.63	50958.11	5934.28	1.98	1.82	2.21	23775.52
425	1	MIC (uM)	Serratia marcescens (ATCC 8100)	33434.50	-2.70	124.39	0.32	55286.30	35962.40	-4.31	1.29	3.25	28680.17	74367.65	6116.57	2.51	2.14	1.66	31806.52	-4.93	118.55	0.50	52629.91	34897.85	-5.14	0.53	2.67	28505.45	70830.85	6626.31	2.38	2.01	1.52	30271.61	13.23	118.26	0.54	50267.03	33722.70	9.05	2.84	5.23	28274.27	67466.32	7112.94	2.27	1.99	1.76	28911.70
426	1	MIC (uM)	Escherichia coli (ATCC 25922/KCTC 1682)	21639.40	-2.36	72.68	0.24	33342.90	20766.47	0.36	1.45	-1.35	13624.50	45111.31	4341.56	2.32	1.72	1.70	21044.13	-7.28	73.05	0.17	32592.26	19649.62	-8.02	0.92	0.48	11667.01	44462.58	3973.29	2.18	1.60	1.60	19841.60	-1.07	68.88	0.28	30360.90	18778.43	-0.29	-0.30	-1.58	11718.44	41451.39	4279.02	2.19	1.54	1.59	19751.07
428	1	MIC (uM)	Escherichia coli (ATCC 25922/KCTC 1682)	25071.44	2.60	88.20	0.60	32806.21	21504.00	-0.71	-1.06	-9.06	12308.63	46393.78	4971.87	1.87	1.77	1.31	23702.56	-11.74	83.66	0.15	32859.08	19218.50	-6.11	-2.18	6.70	10355.41	45726.86	3194.54	1.76	1.71	1.27	21960.67	-6.91	79.88	0.17	29919.07	18522.89	-2.32	-4.33	-7.09	10637.72	41745.37	3059.59	1.63	1.57	1.22	21114.22
430	1	MIC (uM)	Proteus vulgaris	25033.10	7.68	105.75	0.26	33280.13	20954.67	-4.69	2.60	-1.06	19254.55	44297.59	2465.23	0.99	1.16	3.84	23089.20	8.53	96.69	0.29	30559.88	20380.52	-1.13	2.69	-0.21	19919.65	40303.52	2646.81	0.91	1.08	3.86	23156.30	9.26	94.34	0.53	30491.79	19189.32	3.60	3.01	2.19	19281.14	41611.25	5373.50	1.06	1.12	4.16	20583.40
431	1	MIC (uM)	Pseudomonas aeruginosa (ATCC 27853)	28364.40	-0.38	117.69	0.42	44517.36	25490.07	-4.08	1.11	3.10	16578.46	60771.50	6867.67	2.12	2.07	2.06	27732.74	-9.61	109.55	0.41	43377.71	23652.76	-10.93	-1.36	0.92	14769.13	58393.57	5093.40	2.07	1.93	1.84	25570.12	2.98	106.76	0.46	39850.22	23563.15	7.00	-1.46	2.86	16924.36	53245.93	6661.40	1.92	1.84	1.78	23089.28
432	1	MIC (uM)	Salmonella enterica subsp. enterica serovar Typhimurium (ATCC 14028)	28364.40	-0.38	117.69	0.42	44517.36	25490.07	-4.08	1.11	3.10	16578.46	60771.50	6867.67	2.12	2.07	2.06	27732.74	-9.61	109.55	0.41	43377.71	23652.76	-10.93	-1.36	0.92	14769.13	58393.57	5093.40	2.07	1.93	1.84	25570.12	2.98	106.76	0.46	39850.22	23563.15	7.00	-1.46	2.86	16924.36	53245.93	6661.40	1.92	1.84	1.78	23089.28
434	1	MIC (uM)	Escherichia coli (ATCC 25922/KCTC 1682)	28080.20	-3.30	114.57	0.63	45119.08	24892.65	-6.26	1.26	4.52	16610.11	64137.42	8319.97	2.47	1.67	1.34	25958.60	-12.22	109.57	0.31	41820.76	22950.12	-9.17	-2.49	4.50	14623.27	59086.81	6414.73	2.34	1.58	1.27	24594.60	5.95	99.29	0.69	39137.34	22143.88	4.18	0.17	3.20	15603.76	55156.81	8062.24	2.20	1.55	1.26	23383.00
435	1	MIC (uM)	Pseudomonas aeruginosa (ATCC 27853)	28080.20	-3.30	114.57	0.63	45119.08	24892.65	-6.26	1.26	4.52	16610.11	64137.42	8319.97	2.47	1.67	1.34	25958.60	-12.22	109.57	0.31	41820.76	22950.12	-9.17	-2.49	4.50	14623.27	59086.81	6414.73	2.34	1.58	1.27	24594.60	5.95	99.29	0.69	39137.34	22143.88	4.18	0.17	3.20	15603.76	55156.81	8062.24	2.20	1.55	1.26	23383.00
436	1	MIC (uM)	Escherichia coli (ATCC 25922/KCTC 1682)	25346.27	-1.78	94.64	0.23	40361.24	28235.05	-0.51	-0.18	0.47	20265.92	54029.30	4056.99	2.66	2.25	1.52	24657.13	-10.77	89.71	0.16	39074.68	26444.05	-11.58	2.14	0.07	17690.48	52738.76	3223.87	2.59	2.08	1.45	23216.04	7.55	89.55	0.34	36432.40	24656.48	2.67	-0.08	0.27	16904.45	49001.44	4551.64	2.47	2.07	1.36	21814.53
437	1	MIC (uM)	Pseudomonas aeruginosa (ATCC 27853)	29242.22	-2.08	103.94	0.73	37982.70	21762.59	0.61	-0.67	-11.83	12088.03	55041.68	6462.31	1.90	1.65	1.33	27051.89	-4.30	100.40	0.96	36158.94	19529.18	-2.45	-1.00	7.22	10151.20	52353.19	7406.75	1.81	1.62	1.28	25019.22	-5.69	94.57	0.42	33274.57	18233.34	0.85	-2.88	-6.84	9791.72	48467.63	5303.44	1.66	1.49	1.21	23547.22
438	1	MIC (uM)	Salmonella enterica subsp. enterica serovar Typhimurium (ATCC 14028)	31508.10	-3.41	126.37	0.78	50403.23	26219.51	-7.19	1.27	6.66	17090.98	72656.60	10219.81	2.37	1.67	1.39	30069.80	-2.10	127.06	0.91	47459.22	24302.68	-5.98	0.54	8.96	15337.93	69098.25	10639.27	2.26	1.58	1.32	28016.80	5.67	112.63	0.81	44663.08	23689.86	3.35	0.24	6.00	16355.86	64005.14	9880.82	2.10	1.54	1.30	26490.70
439	1	MIC (uM)	Salmonella enterica subsp. enterica serovar Typhimurium (ATCC 14028)	31482.50	-3.41	121.64	0.78	50585.31	26004.02	-6.68	1.23	5.99	16871.85	73120.37	10541.13	2.42	1.66	1.39	30047.20	-2.10	124.14	0.91	47639.26	24042.03	-6.75	0.58	8.75	15013.74	69486.78	10723.60	2.30	1.57	1.32	27991.20	5.67	107.90	0.80	44845.17	23474.38	3.87	0.21	5.33	16136.73	64468.92	10202.14	2.14	1.53	1.31	26466.50
440	1	MIC (uM)	Escherichia coli (ATCC 25922/KCTC 1682)	37407.57	-2.64	142.39	0.46	60842.25	36496.28	-7.90	1.78	5.66	27121.71	85186.29	8368.51	2.70	2.02	1.50	35141.18	-6.29	133.61	0.75	56943.47	34529.28	-13.38	2.02	5.14	25722.25	80149.79	9094.22	2.53	1.86	1.40	32917.93	10.76	131.18	0.78	53253.99	32937.55	9.08	1.77	7.33	26244.49	74779.82	9903.78	2.35	1.80	1.42	30622.86
442	1	MIC (uM)	Serratia marcescens (ATCC 8100)	37407.57	-2.64	142.39	0.46	60842.25	36496.28	-7.90	1.78	5.66	27121.71	85186.29	8368.51	2.70	2.02	1.50	35141.18	-6.29	133.61	0.75	56943.47	34529.28	-13.38	2.02	5.14	25722.25	80149.79	9094.22	2.53	1.86	1.40	32917.93	10.76	131.18	0.78	53253.99	32937.55	9.08	1.77	7.33	26244.49	74779.82	9903.78	2.35	1.80	1.42	30622.86
444	1	MIC (uM)	Serratia marcescens (ATCC 8100)	25056.89	-0.34	103.97	0.37	39326.29	22517.73	-3.60	0.98	2.74	14645.29	53685.07	6066.85	1.87	1.82	1.82	24498.89	-8.49	96.77	0.36	38319.53	20894.66	-9.66	-1.20	0.81	13046.94	51584.43	4499.47	1.83	1.71	1.62	22588.44	2.64	94.31	0.41	35203.38	20815.50	6.18	-1.29	2.52	14950.85	47037.04	5884.63	1.70	1.62	1.57	20396.89
445	1	MIC (uM)	Escherichia coli (DH5alpha/CCUG 32825)	26529.44	-0.04	114.38	0.17	51080.34	35581.08	0.04	1.03	7.69	28678.99	66418.15	4748.66	2.21	2.34	1.05	24822.33	-29.45	101.72	0.08	47955.89	33145.37	-22.12	-2.95	5.36	25987.26	61775.65	2851.03	2.05	2.01	0.91	23196.89	0.59	99.80	0.14	44811.74	31492.14	2.35	-0.77	6.17	25690.81	57777.58	3978.40	1.93	2.08	0.98	21664.78
447	1	MIC (uM)	Pseudomonas aeruginosa (PAO1)	27532.80	0.62	109.95	0.29	48203.83	32198.07	-8.77	5.32	4.22	24677.90	64374.45	4991.25	2.35	1.77	1.29	23900.93	-4.89	100.40	0.19	42040.03	28428.09	-9.28	1.95	3.49	21548.62	56341.25	4097.21	2.20	1.63	1.19	21552.80	7.82	92.09	0.15	37993.57	26964.73	11.82	0.45	4.54	22188.16	49350.51	4116.38	1.99	1.68	1.14	19193.47
448	1	MIC (uM)	Acinetobacter baumannii (ATCC 19606)	29540.07	-13.65	109.50	0.01	59197.83	44724.69	-7.36	-1.55	5.22	38327.50	76016.23	3164.70	3.43	1.81	1.07	27646.76	-6.88	106.24	0.05	55004.10	41173.10	-2.55	-0.81	5.78	35133.08	71329.08	3619.96	3.18	1.67	1.03	25565.54	22.20	103.85	0.17	50763.66	38538.66	21.62	2.10	7.43	33942.86	66094.98	4938.38	2.94	1.58	1.01	23246.60
449	1	MIC (uM)	Stenotrophomonas maltophilia	22659.78	-0.18	112.52	0.08	41087.74	29543.50	-3.92	0.63	3.59	22164.42	55921.63	4011.75	3.42	1.77	1.27	22180.65	-10.34	104.87	0.03	41315.24	30378.86	-3.74	-2.00	2.32	24017.26	54813.09	3111.49	3.22	1.66	1.19	21048.05	5.75	102.93	0.11	38765.07	27960.51	3.23	1.17	4.86	21826.31	52482.89	4107.01	3.03	1.58	1.14	19915.10
450	1	MIC (uM)	Escherichia coli (ATCC 25922/KCTC 1682)	40950.41	1.64	124.76	0.59	70521.54	46569.46	-4.49	2.91	2.79	37421.57	89326.57	6572.12	2.81	1.77	1.39	38726.75	1.36	114.35	0.77	64849.13	41024.65	-19.90	6.17	0.00	31444.14	83141.63	6125.63	2.47	1.53	1.31	33683.38	6.75	116.36	0.71	56332.59	36011.89	11.03	6.52	9.68	28439.90	72781.00	6987.66	2.31	1.35	1.22	28568.39
451	1	MIC (uM)	Escherichia coli (ATCC 25922/KCTC 1682)	39981.01	-5.96	112.66	0.42	70366.53	48417.22	-1.73	0.37	1.77	40414.10	86546.01	5087.39	2.85	1.87	1.26	37757.35	-6.24	102.25	0.59	64694.11	42872.41	-17.13	3.63	-1.02	34436.66	80361.07	4640.90	2.51	1.63	1.18	32939.35	6.60	104.19	0.66	56201.47	37676.18	12.98	6.33	7.85	31169.09	70301.35	5698.02	2.34	1.44	1.11	27598.98
452	1	MIC (uM)	Pseudomonas aeruginosa (PAO1)	28168.40	-3.40	108.26	0.25	50247.41	34471.45	-6.99	1.14	3.87	27435.96	65741.30	4547.88	2.36	1.80	1.27	24990.53	-16.12	98.54	0.08	45495.88	31633.25	-10.68	-0.83	3.69	25104.35	59544.60	3469.24	2.20	1.65	1.14	22986.40	5.74	92.01	0.14	41504.95	29594.64	8.59	0.71	5.43	24694.62	53589.96	4081.02	1.99	1.70	1.09	20913.07
453	1	MIC (uM)	Escherichia coli (ATCC 25922/KCTC 1682)	41919.81	9.25	136.85	0.77	70676.56	44721.71	-7.26	5.45	3.80	34429.05	92107.12	8056.85	2.78	1.67	1.52	39121.92	7.55	121.88	0.82	64915.06	40276.21	-15.79	6.87	1.40	30353.23	84480.25	7134.82	2.46	1.49	1.39	34078.55	12.94	123.90	0.77	56398.52	35263.45	15.14	7.23	11.08	27348.99	74119.62	7996.85	2.29	1.31	1.30	29142.62
454	1	MIC (uM)	Pseudomonas aeruginosa (PAO1)	30689.38	-2.70	114.36	0.65	52095.29	30469.57	-2.44	-0.26	6.20	22891.73	69240.62	7573.66	1.97	2.55	1.00	28546.88	-19.90	99.92	0.46	48530.38	28076.71	-13.84	-3.34	3.31	20547.82	63754.19	5311.90	1.81	2.32	0.91	26358.88	7.56	93.46	0.77	44870.38	27755.40	8.19	1.14	2.47	22236.20	58336.62	7089.50	1.69	2.34	0.83	24314.63
455	1	MIC (uM)	Stenotrophomonas maltophilia	24174.29	-0.66	99.13	0.36	39633.48	26313.68	-2.95	0.71	2.18	17815.13	53777.78	4668.79	2.52	2.05	1.90	22593.63	-3.61	94.02	0.34	36629.80	23609.59	-2.81	1.24	0.59	16380.71	49195.20	4861.45	2.44	2.00	1.72	21885.23	3.29	90.35	0.39	35371.39	23041.89	-1.25	3.54	-0.47	15942.75	47714.22	4593.29	2.28	1.95	1.77	21602.78
456	1	MIC (uM)	Pseudomonas aeruginosa (ATCC 27853)	33590.61	0.32	112.17	1.49	46965.38	21919.84	-3.23	0.81	4.19	14815.55	66678.10	11757.72	1.81	1.85	1.96	32465.17	-2.62	112.81	1.35	44792.74	19706.44	-10.38	-0.33	4.51	11564.25	64213.42	11130.38	1.81	1.79	1.87	32351.44	5.13	105.22	1.62	45117.46	21503.57	2.39	2.31	1.49	15265.89	63846.94	11813.48	1.74	1.76	1.81	31663.22
457	1	MIC (uM)	Escherichia coli (ATCC 25922/KCTC 1682)	36096.91	-3.01	138.54	0.51	58646.15	35376.53	-4.64	2.77	6.53	26485.67	81988.24	8566.06	2.61	2.11	1.43	33915.93	-14.87	124.64	0.34	55931.72	33982.27	-15.33	0.26	3.80	25400.85	77265.26	6519.91	2.44	1.95	1.25	31028.87	10.87	120.52	0.52	51519.06	33200.71	8.29	2.03	7.84	27152.26	70972.26	8403.01	2.25	1.91	1.16	28325.21
458	1	MIC (uM)	Escherichia coli	62443.34	3.02	163.65	3.02	92356.28	46406.19	-6.61	5.70	0.94	34363.57	117138.70	14480.83	2.54	3.31	1.52	52072.91	-4.35	150.83	2.21	76485.62	34625.75	-13.34	3.71	2.93	22972.19	100351.17	11415.14	2.21	2.88	1.33	46036.14	12.95	128.17	2.04	69222.41	38676.36	21.62	11.31	9.81	31855.50	85010.32	12453.26	1.91	2.62	1.12	38304.15
459	1	MIC (uM)	Shigella dysenteriae (ATCC 9752)	36253.68	-0.15	93.88	0.30	66549.45	48972.38	6.07	0.50	0.27	43144.51	79236.40	3270.34	2.91	1.95	1.04	32064.28	-14.63	79.40	0.01	59420.92	44416.30	11.05	-4.88	1.48	39797.51	69052.85	2318.77	2.50	1.76	0.87	24977.45	-0.17	70.59	0.15	47335.30	35614.66	4.46	0.15	1.15	31555.99	57119.62	2241.77	2.28	1.43	0.75	22460.64
460	1	MIC (uM)	Pseudomonas aeruginosa	29593.59	0.06	111.00	0.59	43367.37	25911.68	-4.76	0.30	-0.03	16968.18	60445.88	5426.66	2.48	2.08	1.44	26674.17	-6.42	103.20	0.30	39910.91	25082.12	-1.00	-3.07	-1.61	18174.03	54697.51	4435.09	2.41	2.04	1.20	27450.72	0.29	102.17	0.78	40280.56	25042.51	-2.86	0.62	0.19	16936.19	56023.08	6212.48	2.19	1.90	1.14	24253.52
461	1	MIC (uM)	Escherichia coli	38817.97	5.02	174.12	1.28	54712.47	29211.97	-1.56	1.37	-6.22	24426.92	76091.83	10130.87	1.61	2.21	3.26	35494.22	-2.21	158.25	0.65	51520.83	24732.90	-6.44	-0.86	-2.34	17749.10	72331.32	7882.93	1.63	2.14	2.51	29486.69	14.10	132.97	1.29	43471.09	23278.95	7.77	3.06	12.60	20600.81	61276.86	11602.76	1.45	2.04	3.14	23801.45
462	1	MIC (uM)	Pseudomonas fluorescens	25472.00	-2.28	123.61	0.13	46148.77	32192.81	-4.82	-0.50	5.83	24125.61	63854.11	5136.22	3.38	1.68	1.35	24998.02	-14.14	115.06	0.06	46116.49	32798.77	-7.18	-2.65	3.92	25687.38	62533.74	4139.91	3.16	1.57	1.26	23716.20	6.93	112.66	0.17	43252.40	30292.78	3.92	1.42	6.04	23625.89	59704.64	5231.68	2.95	1.47	1.21	21390.01
463	1	MIC (uM)	Stenotrophomonas maltophilia	25472.00	-2.28	123.61	0.13	46148.77	32192.81	-4.82	-0.50	5.83	24125.61	63854.11	5136.22	3.38	1.68	1.35	24998.02	-14.14	115.06	0.06	46116.49	32798.77	-7.18	-2.65	3.92	25687.38	62533.74	4139.91	3.16	1.57	1.26	23716.20	6.93	112.66	0.17	43252.40	30292.78	3.92	1.42	6.04	23625.89	59704.64	5231.68	2.95	1.47	1.21	21390.01
464	1	MIC (uM)	Escherichia coli	43104.64	12.09	125.01	1.44	65502.04	40698.98	8.68	9.18	6.84	35785.51	82075.16	9226.56	2.03	1.89	1.93	40846.74	1.86	108.15	1.11	62178.02	38915.58	1.09	8.81	0.36	33385.81	75011.09	5439.09	1.79	1.72	1.88	38011.34	1.34	89.90	1.00	58763.85	37800.41	1.09	7.70	-2.46	32669.54	68496.31	3642.78	1.61	1.62	1.97	32414.73
466	1	MIC (uM)	Pseudomonas aeruginosa (PAO1)	23642.55	-2.36	115.80	0.09	42576.45	30349.11	-4.33	-0.66	4.06	22759.97	58327.69	4324.32	3.40	1.71	1.31	23236.50	-13.19	107.00	0.03	42550.03	30858.18	-7.37	-2.06	1.74	24080.89	57095.08	3294.39	3.18	1.60	1.22	22205.58	5.34	104.83	0.13	40512.17	28952.04	2.84	1.56	4.73	22745.95	55254.64	4407.37	2.97	1.50	1.17	20069.56
467	1	MIC (uM)	Escherichia coli	25067.13	-7.07	92.88	0.29	38720.28	21586.55	-4.15	0.86	1.77	14962.82	52280.90	5398.20	1.93	1.95	1.40	23441.50	-6.17	82.29	0.18	37452.55	22410.03	-3.34	-1.57	1.60	16577.80	49417.84	4043.51	1.87	1.91	1.50	21503.13	3.29	83.04	0.77	32494.05	18563.96	-1.24	-0.64	2.43	13311.88	44400.75	6782.08	1.66	1.76	1.26	19949.25
469	1	MIC (uM)	Pseudomonas aeruginosa (ATCC 27853)	26442.74	6.24	99.49	0.69	42826.30	26509.33	2.57	4.90	3.95	19443.75	56575.69	7206.51	2.27	2.35	1.70	25562.91	3.23	94.72	0.61	41473.40	25656.68	-0.38	6.40	2.73	18431.00	54589.37	6402.22	2.22	2.26	1.80	24606.89	8.44	87.33	0.57	40566.49	26045.20	7.10	4.58	1.42	20053.54	52090.55	5607.66	2.10	2.22	1.59	22909.33
470	1	MIC (uM)	Pseudomonas putida (ATCC 17426)	26835.35	5.86	79.84	0.94	37808.18	20636.61	2.47	1.04	0.44	13327.32	51798.59	7558.09	1.85	1.69	2.46	26620.81	3.78	79.90	0.82	37620.49	20755.68	1.52	1.13	-0.75	13294.36	51125.28	6748.17	1.81	1.66	2.36	26374.03	4.81	78.01	0.78	37199.85	20399.43	1.76	1.36	-0.30	12991.35	50658.27	6727.28	1.73	1.63	2.30	25477.52
471	1	MIC (uM)	Escherichia coli (ATCC 27325)	29111.24	10.73	81.61	1.17	40116.31	20498.85	5.65	1.02	0.85	13435.61	56415.33	9651.82	1.75	1.57	2.75	28016.48	7.38	81.92	1.03	38381.09	20002.07	3.36	0.70	-1.21	13105.83	53576.68	8315.42	1.65	1.51	2.40	27050.76	8.37	75.23	1.10	36536.21	18785.45	3.00	0.70	-1.62	12293.62	51262.45	8324.70	1.49	1.42	2.32	26177.86
472	1	MIC (uM)	Klebsiella pneumoniae (ATCC 10031)	32390.22	-0.14	108.61	0.18	61868.21	45685.19	4.02	0.15	4.43	39426.38	77852.57	4116.43	3.19	1.83	1.11	29141.59	-16.74	93.79	0.01	56058.93	41606.62	-2.89	-3.12	3.65	35877.23	69623.89	2804.22	2.85	1.66	0.95	26436.32	5.96	84.64	0.18	50298.92	37495.93	8.92	0.75	3.17	32896.14	62392.20	3339.67	2.53	1.51	0.88	23854.53
473	1	MIC (uM)	Shigella dysenteriae (ATCC 9752)	32390.22	-0.14	108.61	0.18	61868.21	45685.19	4.02	0.15	4.43	39426.38	77852.57	4116.43	3.19	1.83	1.11	29141.59	-16.74	93.79	0.01	56058.93	41606.62	-2.89	-3.12	3.65	35877.23	69623.89	2804.22	2.85	1.66	0.95	26436.32	5.96	84.64	0.18	50298.92	37495.93	8.92	0.75	3.17	32896.14	62392.20	3339.67	2.53	1.51	0.88	23854.53
475	1	MIC (uM)	Escherichia coli	24659.71	-2.65	70.57	0.65	34497.44	19661.07	-0.11	3.45	-1.08	12207.76	46340.30	5233.39	1.93	1.75	2.23	24367.44	-1.77	71.39	0.59	33985.17	19256.22	-2.60	2.62	0.32	11102.29	45715.76	5155.57	1.88	1.74	2.13	24242.78	0.49	70.48	0.57	34024.83	19770.37	0.53	1.75	0.12	11795.18	45874.72	5296.37	1.89	1.70	2.24	24149.98
476	1	MIC (uM)	Escherichia coli (DH5alpha/CCUG 32825)	24617.40	-0.84	88.85	0.47	37877.52	22250.55	-0.49	-1.95	0.86	14621.55	51832.11	5749.58	2.31	1.68	1.90	23990.09	-5.01	88.92	0.35	37052.90	21938.68	-6.64	-0.71	2.33	13962.28	50849.37	5124.37	2.25	1.62	1.79	23457.57	1.50	85.52	0.47	36092.28	21567.09	-0.63	0.86	0.75	14363.62	49670.18	6054.55	2.21	1.60	1.70	23124.89
477	1	MIC (uM)	Salmonella enterica subsp. enterica serovar Typhimurium (ATCC 14028)	26405.22	-0.98	90.30	0.44	41901.32	25189.56	1.02	-0.80	3.05	19555.10	53329.16	4844.59	1.73	2.43	1.37	26015.48	-8.07	87.31	0.39	41474.36	24456.49	-2.27	-1.54	2.55	18364.20	52914.13	4399.56	1.63	2.24	1.27	24925.57	2.96	80.17	0.61	39517.18	24545.57	1.81	3.30	0.64	19168.41	49657.12	5115.57	1.55	2.28	1.22	22025.48
478	1	MIC (uM)	Escherichia coli	27049.09	-0.92	95.00	0.32	42358.53	28110.08	-1.93	-1.97	1.01	19337.03	55215.15	4424.19	2.07	2.48	1.78	26515.38	-12.12	90.28	0.28	41449.42	26320.88	-14.98	2.96	0.11	16584.67	54332.73	3558.55	2.03	2.31	1.71	24977.63	6.96	89.84	0.41	39038.75	25200.79	4.22	-0.80	-0.04	17206.72	50461.55	4745.55	1.90	2.33	1.62	23725.34
479	1	MIC (uM)	Escherichia coli	29782.17	-0.40	107.13	0.27	51803.77	36686.57	-0.42	0.18	3.27	27517.48	67069.23	4133.01	2.39	2.15	1.36	26327.30	-16.73	97.76	0.17	45455.16	30347.79	-21.03	-1.98	2.69	21192.51	60341.60	3416.82	2.20	1.84	1.28	22731.31	-1.98	94.53	0.24	39423.59	27204.36	3.40	-2.23	3.07	20381.80	52381.34	4449.58	1.95	1.67	1.32	19098.16
480	1	MIC (uM)	Salmonella enterica subsp. enterica serovar Typhimurium	27149.86	-7.76	95.92	0.33	42059.82	23182.14	-3.43	-1.13	2.06	16481.83	56963.78	6001.82	2.00	1.97	1.28	24601.86	-8.23	86.16	0.21	39458.34	23410.18	-4.76	-1.75	1.84	17503.51	52023.25	4140.26	1.79	1.95	1.41	22079.71	4.81	87.47	0.87	33685.54	19271.53	0.12	0.36	2.76	14498.78	46054.86	7288.01	1.54	1.74	1.20	20518.29
482	1	MIC (uM)	Pseudomonas aeruginosa (ATCC 27853)	28182.57	-0.59	112.01	0.58	43603.60	26146.59	-2.54	2.56	2.92	18278.69	57516.84	6457.88	2.08	2.40	1.77	26246.93	-6.99	106.44	0.22	42059.64	25657.57	-4.52	0.13	1.56	18183.17	54669.05	4463.61	2.00	2.33	1.87	25216.96	5.35	106.76	0.54	38789.53	22388.25	-0.12	0.85	1.39	14963.85	51924.35	6714.84	1.92	2.25	1.73	24857.74
483	1	MIC (uM)	Pasteurella multocida	32117.34	-1.97	118.34	0.49	54324.68	32236.03	-1.73	-0.93	4.89	24161.42	70888.62	6731.24	2.12	2.87	1.58	30959.65	-17.35	111.52	0.34	52668.32	31722.31	-10.38	-1.84	3.36	24018.95	68037.88	4910.54	2.03	2.69	1.40	30015.64	13.96	114.71	0.91	49994.68	31326.81	12.84	0.49	3.11	25434.22	65036.58	8307.43	1.91	2.69	1.42	28488.15
484	1	MIC (uM)	Escherichia coli (ATCC 25922/KCTC 1682)	22595.31	-3.53	75.22	0.39	34184.43	21942.37	-2.10	-0.09	-1.57	13840.29	46942.38	4400.19	2.39	1.82	1.41	21848.07	-5.31	74.06	0.20	33535.94	21451.56	-4.90	-0.70	0.47	13090.22	46077.77	4009.09	2.24	1.70	1.35	20614.97	1.21	68.84	0.35	31412.02	19706.61	1.51	-0.52	-1.03	12806.74	42868.05	4297.54	2.19	1.66	1.42	20116.62
485	1	MIC (uM)	Pseudomonas aeruginosa (ATCC 27853)	19819.47	-3.73	95.67	0.20	30767.79	19597.12	-0.87	0.29	0.10	11999.38	41776.76	3946.44	2.85	1.89	1.77	19029.19	-5.46	94.31	0.12	29477.11	18514.78	-3.19	0.43	0.36	10755.84	40437.35	3615.94	2.74	1.82	1.71	17919.56	-1.75	90.91	0.16	28353.32	18590.69	2.74	0.84	0.30	12113.78	38517.52	3731.94	2.68	1.78	1.76	18200.91
486	1	MIC (uM)	Salmonella enterica subsp. enterica serovar Typhimurium (ATCC 14028)	26124.00	3.48	90.49	0.41	42311.95	26710.29	2.75	0.47	3.12	20974.58	53976.82	4680.18	1.82	2.31	1.45	23819.45	-8.04	84.14	0.18	39255.35	24891.30	-0.87	-2.12	2.34	19076.38	49862.55	3562.03	1.72	2.16	1.31	23371.55	-1.96	78.67	0.39	38100.87	24259.43	1.64	1.51	1.63	18674.36	48090.13	4417.71	1.66	2.19	1.15	21755.55
487	1	MIC (uM)	Escherichia coli	25743.55	-2.22	95.04	0.19	41978.08	29783.75	-0.13	-0.79	0.60	22129.46	54857.12	3738.18	2.39	2.36	1.66	24623.46	-11.31	90.20	0.14	39679.72	27077.70	-12.24	1.82	0.25	18364.53	52421.13	2859.34	2.32	2.17	1.56	23301.09	7.29	90.03	0.30	37510.18	25837.43	3.45	-0.21	0.14	18648.97	49104.94	4216.96	2.17	2.16	1.45	22135.23
488	1	MIC (uM)	Klebsiella oxytoca (ATCC 49131)	28011.56	-3.83	99.43	0.64	35892.27	20977.57	0.42	-2.56	-13.14	11600.32	51510.85	5560.72	1.83	1.67	1.40	26239.33	-3.33	98.28	0.95	34850.92	18485.08	-2.50	-0.28	8.80	9428.47	50335.37	7304.61	1.73	1.63	1.34	23788.56	-7.44	90.06	0.33	31184.13	17448.32	0.66	-4.78	-8.15	9304.01	44936.81	4401.85	1.58	1.51	1.28	22734.67
489	1	MIC (uM)	Pseudomonas aeruginosa (ATCC 27853)	31887.73	-2.66	122.39	0.45	51807.55	31251.35	-4.10	2.45	5.77	23397.24	72427.78	7567.19	2.31	1.86	1.27	29961.07	-13.14	110.11	0.30	49409.65	30019.67	-13.54	0.23	3.36	22438.91	68255.53	5759.64	2.15	1.72	1.11	27410.67	9.61	106.47	0.46	45511.54	29329.25	7.32	1.80	6.93	23986.10	62696.34	7423.16	1.99	1.69	1.02	25022.27
490	1	MIC (uM)	Pseudomonas aeruginosa	23928.69	-2.93	105.30	0.37	38022.55	21426.20	-4.10	-1.32	4.10	14288.84	51452.14	5670.35	1.78	2.16	1.69	23439.03	-11.46	99.03	0.10	37671.71	21776.48	-4.08	-3.97	1.68	15292.82	49670.60	3962.97	1.71	2.10	1.58	22737.38	10.42	102.25	0.77	34944.20	20804.07	7.38	-0.31	1.73	15460.24	47329.48	7351.89	1.64	2.04	1.53	21732.76
491	1	MIC (uM)	Stenotrophomonas maltophilia	23928.69	-2.93	105.30	0.37	38022.55	21426.20	-4.10	-1.32	4.10	14288.84	51452.14	5670.35	1.78	2.16	1.69	23439.03	-11.46	99.03	0.10	37671.71	21776.48	-4.08	-3.97	1.68	15292.82	49670.60	3962.97	1.71	2.10	1.58	22737.38	10.42	102.25	0.77	34944.20	20804.07	7.38	-0.31	1.73	15460.24	47329.48	7351.89	1.64	2.04	1.53	21732.76
492	1	MIC (uM)	Escherichia coli (ATCC 11775/BCRC 10675/NCTC 9001)	30935.80	-1.72	94.12	0.99	45168.44	22659.31	-6.02	1.55	1.33	12846.39	64078.83	8906.16	2.36	1.60	1.64	29213.20	12.57	79.87	1.31	42245.48	22609.47	7.63	2.24	-2.81	14927.20	59068.14	9873.00	2.21	1.56	1.61	27311.50	-1.33	73.36	0.82	38805.09	19481.43	-1.15	0.85	-1.13	10900.33	54586.61	7622.26	2.06	1.45	1.49	25339.70
493	1	MIC (uM)	Pseudomonas aeruginosa (ATCC 10145/BCRC 10944)	30935.80	-1.72	94.12	0.99	45168.44	22659.31	-6.02	1.55	1.33	12846.39	64078.83	8906.16	2.36	1.60	1.64	29213.20	12.57	79.87	1.31	42245.48	22609.47	7.63	2.24	-2.81	14927.20	59068.14	9873.00	2.21	1.56	1.61	27311.50	-1.33	73.36	0.82	38805.09	19481.43	-1.15	0.85	-1.13	10900.33	54586.61	7622.26	2.06	1.45	1.49	25339.70
495	1	MIC (uM)	Acinetobacter baumannii	26069.00	-0.53	94.69	0.50	40915.78	24126.99	-0.23	-1.49	1.25	17775.88	54581.43	5929.61	1.96	2.24	1.49	24656.75	-7.95	93.90	0.33	38507.04	21961.57	-6.91	-3.64	2.72	15160.69	51980.32	5277.35	1.87	2.09	1.42	24883.88	2.49	92.60	0.61	39061.98	22664.85	-0.84	5.33	2.84	16875.84	52948.65	6572.46	1.79	2.07	1.46	23389.31
496	1	MIC (uM)	Escherichia coli (ATCC 25922/KCTC 1682)	26069.00	-0.53	94.69	0.50	40915.78	24126.99	-0.23	-1.49	1.25	17775.88	54581.43	5929.61	1.96	2.24	1.49	24656.75	-7.95	93.90	0.33	38507.04	21961.57	-6.91	-3.64	2.72	15160.69	51980.32	5277.35	1.87	2.09	1.42	24883.88	2.49	92.60	0.61	39061.98	22664.85	-0.84	5.33	2.84	16875.84	52948.65	6572.46	1.79	2.07	1.46	23389.31
497	1	MIC (uM)	Klebsiella pneumoniae	20727.83	-2.94	98.69	0.16	34095.07	21775.58	-1.62	0.86	2.61	15391.29	46153.62	4307.77	2.19	1.85	1.59	19547.60	-6.33	93.36	0.14	32244.97	20916.88	-3.84	1.17	1.83	14654.16	43467.38	3728.75	2.14	1.76	1.60	19078.06	6.78	93.21	0.23	30883.19	19781.13	3.43	1.76	1.86	13734.71	42029.15	4536.36	2.01	1.76	1.61	18066.06
498	1	MIC (uM)	Pseudomonas aeruginosa	20727.83	-2.94	98.69	0.16	34095.07	21775.58	-1.62	0.86	2.61	15391.29	46153.62	4307.77	2.19	1.85	1.59	19547.60	-6.33	93.36	0.14	32244.97	20916.88	-3.84	1.17	1.83	14654.16	43467.38	3728.75	2.14	1.76	1.60	19078.06	6.78	93.21	0.23	30883.19	19781.13	3.43	1.76	1.86	13734.71	42029.15	4536.36	2.01	1.76	1.61	18066.06
499	1	MIC (uM)	Klebsiella pneumoniae	23725.12	-3.33	112.62	0.19	39063.66	24913.82	-1.27	0.63	3.07	17730.54	52958.98	4982.10	2.50	2.10	1.79	22509.22	-7.33	106.40	0.16	37220.30	24141.78	-4.49	0.74	2.13	16992.93	50177.32	4304.72	2.45	2.00	1.78	21745.72	7.79	104.74	0.26	35313.27	22673.98	3.57	2.55	2.23	15868.58	48010.15	5150.46	2.30	2.00	1.77	20676.51
500	1	MIC (uM)	Pseudomonas aeruginosa	23725.12	-3.33	112.62	0.19	39063.66	24913.82	-1.27	0.63	3.07	17730.54	52958.98	4982.10	2.50	2.10	1.79	22509.22	-7.33	106.40	0.16	37220.30	24141.78	-4.49	0.74	2.13	16992.93	50177.32	4304.72	2.45	2.00	1.78	21745.72	7.79	104.74	0.26	35313.27	22673.98	3.57	2.55	2.23	15868.58	48010.15	5150.46	2.30	2.00	1.77	20676.51
501	1	MIC (uM)	Escherichia coli	23819.17	-5.49	77.69	0.36	37956.75	22722.11	-5.15	-0.07	1.59	15366.74	50337.92	4919.23	2.31	1.99	1.33	22597.75	-12.55	72.92	0.20	35675.81	20249.71	-8.48	-3.61	0.82	12352.38	47571.48	4156.71	2.23	1.81	1.28	21972.25	6.71	68.30	0.47	34973.81	21227.04	5.17	2.00	-0.46	15378.86	46479.32	5769.80	2.13	1.85	1.28	21361.75
504	1	MIC (uM)	Enterobacter cloacae	25950.67	3.46	93.57	0.99	36737.52	21422.01	8.40	0.57	-0.14	14786.19	52097.27	8141.69	1.71	1.76	1.95	23832.00	2.45	83.70	0.65	33976.24	19975.54	4.37	-2.37	-2.63	13345.82	47138.06	5959.07	1.65	1.68	1.98	22507.90	3.84	84.77	0.46	32119.66	19388.54	2.28	-1.25	-1.05	12962.97	44483.40	5214.08	1.46	1.59	1.86	21483.24
505	1	MIC (uM)	Escherichia coli (ATCC 23716)	29711.98	0.30	114.31	0.59	47336.23	28221.82	1.54	-0.18	3.33	18920.22	65087.36	7362.26	2.29	2.39	1.68	28588.95	-18.66	105.87	0.34	45347.76	25833.71	-13.71	-1.81	2.95	16221.09	61903.09	5184.29	2.16	2.27	1.64	27984.38	-0.39	107.39	0.64	43608.76	25627.25	-2.46	0.61	3.86	16532.89	60838.02	7360.30	2.13	2.19	1.50	26658.60
506	1	MIC (uM)	Escherichia coli (ATCC 23716)	26247.33	0.27	100.98	0.52	41816.46	24930.94	1.36	-0.16	2.94	16713.98	57497.67	6503.76	2.02	2.11	1.49	25255.26	-16.49	93.52	0.30	40059.86	22821.30	-12.11	-1.60	2.60	14329.58	54684.71	4579.76	1.91	2.01	1.45	24721.19	-0.35	94.86	0.57	38523.64	22638.92	-2.17	0.54	3.41	14605.02	53743.83	6502.03	1.88	1.94	1.32	23550.00
508	1	MIC (uM)	Escherichia coli (K-12)	38021.36	2.20	113.57	1.15	50967.12	29500.62	-5.27	-0.59	-0.45	17521.07	70789.52	8611.60	2.01	2.18	1.57	36015.59	-6.76	101.06	0.65	50192.74	29776.24	4.32	-0.50	-9.80	20824.26	67156.94	5359.22	1.88	2.18	1.52	33539.65	-4.54	95.91	0.92	45394.85	25738.37	-5.09	1.26	-4.19	15865.34	62406.39	6436.93	1.73	2.01	1.42	31612.23
509	1	MIC (uM)	Pseudomonas aeruginosa	31164.64	-1.19	103.81	0.43	50012.00	32491.36	-2.87	0.59	0.16	24084.22	66231.05	5837.17	2.53	2.14	1.70	28000.93	-10.00	97.80	0.34	43812.57	27371.52	-13.15	-1.26	2.88	17820.58	59324.83	4751.72	2.42	2.00	1.56	26534.99	1.68	90.35	0.34	41607.99	27304.51	2.26	-0.71	0.00	19495.59	55053.93	5070.73	2.26	1.96	1.48	25766.70
510	1	MIC (uM)	Pseudomonas aeruginosa	26790.84	-1.84	118.92	0.12	46990.28	33147.45	-1.36	-1.62	3.81	25787.44	62425.79	4532.55	2.63	2.16	1.58	26407.60	-12.50	109.42	0.09	46643.14	32767.84	-12.55	2.86	2.22	25549.01	61829.66	3510.26	2.51	2.01	1.60	24665.05	8.51	112.30	0.17	42970.97	30012.22	5.42	-1.82	5.47	23304.76	57754.40	5023.03	2.39	1.97	1.46	23851.65
511	1	MIC (uM)	Pseudomonas aeruginosa	31001.86	1.68	111.45	0.45	50152.09	32432.91	-0.38	0.61	1.39	23680.77	67221.65	6387.52	2.60	2.09	1.72	27893.61	-7.30	103.19	0.34	44086.54	27613.03	-10.41	-1.24	2.28	17835.15	60313.00	5361.76	2.46	1.95	1.57	26486.88	0.54	94.02	0.30	41792.90	27148.40	2.22	-0.75	-0.50	19113.98	55750.17	5168.66	2.28	1.91	1.51	25620.78
512	1	MIC (uM)	Klebsiella pneumoniae	21393.83	-4.59	82.69	0.24	33665.40	20664.90	-4.11	1.93	0.29	12921.03	44948.61	4044.75	1.97	1.99	1.67	20291.83	-4.01	82.11	0.11	32363.44	20640.90	-3.84	-1.40	1.51	12972.59	43159.01	3582.42	1.91	1.95	1.72	20242.96	-1.15	79.03	0.28	31800.40	20279.44	0.40	1.59	-1.23	12878.82	42602.44	4040.72	1.91	1.88	1.67	20054.52
513	1	MIC (uM)	Pseudomonas aeruginosa (PAO1)	37680.57	0.19	147.81	0.42	62023.13	41054.10	-3.73	0.54	2.12	29594.02	83220.86	7121.41	3.61	2.75	2.12	35095.66	-13.71	143.10	0.28	58248.86	38314.48	-13.55	-2.01	3.79	26378.19	79154.22	6074.28	3.51	2.60	1.92	34128.91	3.01	138.99	0.35	56570.04	38132.01	7.24	-0.44	3.57	28529.72	76161.49	7177.95	3.38	2.51	1.97	33723.94
516	1	MIC (uM)	Pseudomonas aeruginosa (PAO1)	37367.04	0.49	134.87	0.44	61248.76	40954.74	-2.72	0.74	1.77	29974.22	80049.49	6297.24	3.40	2.99	2.10	34927.47	-12.60	130.86	0.28	57114.57	37480.95	-13.97	-1.09	2.84	25567.01	75743.91	5423.64	3.28	2.82	1.90	33672.08	3.89	126.05	0.37	55551.42	37987.45	8.67	-0.22	3.03	28945.91	72759.52	6357.73	3.17	2.75	1.96	33548.24
517	1	MIC (uM)	Escherichia coli (ATCC 25922/KCTC 1682)	22589.24	-5.32	75.19	0.34	34221.52	21873.04	-2.99	-0.17	-1.55	13651.89	46978.48	4303.28	2.39	1.81	1.38	21838.97	-2.09	74.11	0.35	33460.99	21674.01	-2.68	-0.74	0.30	13626.59	46013.50	4410.76	2.25	1.70	1.39	20784.90	-0.32	68.84	0.35	31577.43	19515.41	-0.07	0.33	-1.23	12394.76	43115.22	4290.25	2.18	1.66	1.37	20329.03
518	1	MIC (uM)	Pseudomonas aeruginosa	25986.10	3.47	94.85	0.93	36905.59	21785.90	8.99	-1.35	-0.69	15197.71	52430.57	8133.42	1.73	1.71	1.94	24152.00	3.73	86.34	0.63	34627.96	20276.90	4.88	-1.31	-2.60	13631.80	48571.43	6387.02	1.68	1.63	1.98	22809.00	2.80	85.12	0.41	32666.26	19810.63	2.32	-0.88	-1.70	13384.20	45501.08	5066.89	1.47	1.54	1.88	21620.80
519	1	MIC (uM)	Pseudomonas aeruginosa (ATCC 9027)	28142.88	-8.35	114.44	0.13	51183.66	35511.88	-8.14	0.95	6.01	29080.60	66408.89	4065.46	2.33	2.64	0.97	23758.19	6.41	106.00	0.16	43797.06	30232.21	4.74	0.63	7.84	25028.54	57035.55	4593.56	2.04	2.50	0.89	20823.59	-17.02	85.98	0.06	38405.85	26680.67	-10.17	-2.17	4.64	21784.99	49031.80	2478.24	1.75	2.03	0.69	18670.30
520	1	MIC (uM)	Pseudomonas aeruginosa	29406.64	-1.09	112.47	0.37	47753.83	31080.59	-3.76	0.46	1.70	21994.07	64266.45	5713.80	2.69	2.06	1.68	26444.65	-9.63	104.06	0.26	42755.87	27565.12	-10.55	-1.30	2.35	18296.76	58389.16	4700.03	2.54	1.90	1.54	25134.70	1.99	94.76	0.28	40201.23	26707.18	3.78	0.55	-0.47	19201.30	53733.12	5014.67	2.34	1.86	1.51	24362.79
521	1	MIC (uM)	Escherichia coli (ATCC 25922/KCTC 1682)	27561.63	-5.51	99.19	0.53	41355.56	21622.46	-5.84	-1.00	1.18	14100.59	56391.62	6446.07	1.81	2.22	1.62	26625.38	-1.35	100.49	0.76	39451.75	20133.33	-2.07	-0.93	3.85	13305.65	54815.35	7878.12	1.76	2.10	1.55	26431.94	2.28	98.68	1.00	39353.16	21088.32	-0.27	5.63	3.50	14631.04	54614.31	8778.38	1.71	2.05	1.56	24492.31
522	1	MIC (uM)	Escherichia coli (ATCC 25922/KCTC 1682)	20497.33	-2.64	82.41	0.29	31750.63	19997.51	0.24	1.22	1.39	12982.22	42766.01	4069.14	2.35	1.88	1.51	19779.07	-6.82	80.08	0.14	30232.18	18269.58	-5.94	1.83	0.12	10724.19	41137.26	3582.06	2.27	1.74	1.38	19066.20	0.18	76.34	0.35	28590.49	17724.47	-0.41	2.38	-2.42	10802.72	39169.86	4361.49	2.22	1.66	1.40	18290.60
523	1	MIC (uM)	Escherichia coli	47692.00	8.18	109.01	2.37	70055.64	37118.83	-3.84	11.96	-0.53	28413.86	86792.07	9997.50	1.88	1.91	1.16	40390.67	10.40	105.47	2.03	59239.56	30683.19	4.02	9.56	3.11	23422.59	75432.13	10649.02	1.66	1.63	1.04	34883.56	6.37	91.46	1.76	51265.47	27560.91	8.00	9.84	5.39	21734.39	64260.62	9280.57	1.47	1.39	0.88	29305.33
525	1	MIC (uM)	Pseudomonas aeruginosa	27869.40	4.33	114.25	0.30	47508.92	32216.74	1.75	2.01	3.13	24968.67	62074.70	4943.99	2.53	2.34	1.62	25630.31	-10.48	108.49	0.20	43565.39	29430.99	-7.58	-0.60	2.65	22059.06	57664.53	4004.73	2.46	2.11	1.52	24953.81	-1.21	104.37	0.26	42055.19	28406.54	1.85	-0.05	3.98	21771.24	55434.85	4710.59	2.30	2.03	1.50	24005.71
526	1	MIC (uM)	Pseudomonas aeruginosa	36344.90	-0.21	134.91	0.44	58737.01	38845.05	-4.30	0.98	1.48	27750.82	77389.03	6309.87	3.39	2.96	2.14	33661.73	-10.98	130.92	0.29	54256.43	35355.44	-11.43	-1.34	2.59	23589.36	72365.47	5451.21	3.27	2.79	1.94	32793.24	2.61	126.09	0.37	53283.92	35922.97	6.67	0.00	2.93	26686.52	70329.67	6366.41	3.16	2.72	1.99	32535.66
528	1	MIC (uM)	Escherichia coli	29933.29	1.47	111.23	0.31	51454.42	33853.58	-2.80	-0.76	2.14	25905.30	65692.75	4625.46	2.32	2.19	1.51	26638.60	-11.37	100.25	0.19	44667.79	28288.74	-17.48	-1.70	2.70	19738.02	58450.81	4104.76	2.14	1.96	1.32	23115.63	2.28	95.07	0.26	38616.75	25324.46	6.38	-1.73	1.11	19221.84	50247.18	4821.83	1.89	1.78	1.35	19251.55
529	1	MIC (uM)	Escherichia coli	26601.24	-2.44	88.01	0.43	41074.31	24410.55	-2.06	-0.17	0.21	16291.44	55756.70	5503.33	2.20	1.92	1.54	25624.48	-3.99	86.85	0.44	39100.42	23009.93	-5.07	-0.53	2.29	14414.98	53699.52	6000.38	2.11	1.84	1.44	24994.14	-0.18	83.89	0.60	38865.08	23440.26	-0.94	0.10	0.68	16341.93	52732.30	6115.99	2.08	1.83	1.34	23722.55
530	1	MIC (uM)	Pseudomonas aeruginosa	35688.61	-2.14	128.15	0.41	57900.47	38769.98	-6.13	1.13	0.84	28092.42	75113.39	5571.75	3.30	3.10	2.04	33041.72	-12.36	125.97	0.22	53589.35	35304.04	-13.24	0.32	2.42	23752.64	70602.68	4751.46	3.21	2.97	1.81	32044.60	2.89	119.36	0.34	52280.21	35831.28	6.58	0.50	1.99	27147.73	67742.88	5647.72	3.09	2.90	1.91	31678.19
533	1	MIC (uM)	Escherichia coli (ATCC 25922/KCTC 1682)	21289.74	-4.54	82.67	0.24	33463.18	20553.74	-3.70	2.08	0.28	12873.60	44699.40	4051.93	1.96	1.99	1.67	20136.00	-3.91	82.06	0.11	31972.00	20329.03	-3.41	-1.51	1.58	12714.66	42670.09	3592.04	1.90	1.95	1.71	20095.65	-1.16	79.00	0.28	31446.22	19991.97	0.25	1.61	-1.20	12647.26	42192.68	4047.53	1.90	1.89	1.66	19959.57
534	1	MIC (uM)	Escherichia coli (ATCC 25922/KCTC 1682)	38320.81	12.95	122.65	1.18	58586.36	37601.62	1.72	7.10	0.69	33542.61	74594.53	7551.89	1.84	1.70	2.30	36224.52	5.82	106.10	0.83	55819.08	36331.58	-1.77	6.05	-8.07	31552.96	67783.17	3731.57	1.60	1.55	2.28	31360.75	5.84	103.82	0.53	49484.92	32135.03	1.40	3.08	3.24	28008.48	62877.46	5375.28	1.65	1.40	2.15	28056.71
535	1	MIC (uM)	Salmonella enterica subsp. enterica serovar Typhimurium	27587.11	-1.59	104.50	0.35	42643.59	27514.19	-1.37	0.06	-0.68	19350.30	54931.79	4406.99	2.35	2.29	1.72	24339.36	-5.30	99.47	0.22	38494.30	25281.33	-6.08	-4.52	0.87	17803.51	49967.78	3691.23	2.31	2.12	1.63	25898.35	5.60	101.13	0.39	40592.31	25830.50	2.08	4.98	1.25	18208.69	53141.82	5202.54	2.22	2.07	1.54	24359.28
536	1	MIC (uM)	Salmonella enterica subsp. enterica serovar Typhimurium (ATCC 14028)	25257.58	4.91	92.98	0.44	40955.72	24578.22	0.69	1.28	3.76	17710.86	53801.79	5235.58	1.89	2.35	1.37	23346.32	-7.54	85.57	0.20	38134.59	22922.15	-3.79	-1.59	3.40	16063.17	49711.78	3964.15	1.76	2.17	1.29	22792.11	-2.80	79.53	0.44	36325.53	21866.59	-1.20	2.60	2.11	15449.36	47230.61	4942.99	1.65	2.10	1.17	20353.68
537	1	MIC (uM)	Pseudomonas aeruginosa	54532.97	2.18	129.99	2.72	77565.15	36450.24	-12.28	13.06	-0.87	25815.13	99660.00	10899.62	2.02	2.61	1.23	51076.88	9.06	127.33	2.76	72799.52	37700.59	10.46	11.60	4.49	30256.77	92625.61	14309.58	1.86	2.37	1.15	46248.30	2.71	112.27	2.27	65983.83	33727.10	3.12	10.82	3.20	26476.79	83741.13	11222.32	1.70	2.16	1.03	41356.49
538	1	MIC (uM)	Escherichia coli (ATCC 25922/KCTC 1682)	31211.09	-3.75	120.96	0.12	59879.11	43200.66	2.40	-1.01	7.45	36172.36	78293.67	5135.90	3.23	1.72	1.20	28715.75	-23.68	107.71	0.13	54182.06	37671.91	-22.37	-1.33	4.52	29910.90	71610.24	3765.58	2.88	1.47	1.08	25831.42	3.78	101.54	0.24	48398.89	33912.09	0.42	1.42	5.80	27740.51	64275.23	4834.68	2.56	1.34	1.02	22326.54
540	1	MIC (uM)	Escherichia coli (ATCC 25922/KCTC 1682)	33134.26	0.02	120.78	0.24	61999.34	44020.90	2.07	0.34	6.27	36697.19	80332.22	5406.07	3.15	1.74	1.23	30064.69	-21.33	102.97	0.13	56213.20	39591.46	-15.82	-1.81	3.71	32337.34	72206.86	3560.21	2.82	1.55	1.06	27180.35	6.12	96.80	0.24	50430.04	35831.64	6.97	0.94	5.00	30166.96	64871.85	4629.31	2.49	1.42	1.00	22675.40
541	1	MIC (uM)	Escherichia coli (ATCC 25922/KCTC 1682)	31785.33	-2.32	125.52	0.24	59968.19	42101.35	-4.48	0.82	7.07	34270.75	79735.61	5611.44	3.21	1.66	1.25	28141.52	-25.11	103.15	0.01	54092.97	38771.22	-15.50	-3.17	4.90	31812.51	70168.30	3290.04	2.90	1.53	1.02	25257.18	2.35	96.98	0.12	48309.81	35011.40	7.30	-0.42	6.18	29642.13	62833.30	4359.14	2.57	1.40	0.96	22900.77
542	1	MIC (uM)	Klebsiella pneumoniae (ATCC 10031)	33134.26	0.02	120.78	0.24	61999.34	44020.90	2.07	0.34	6.27	36697.19	80332.22	5406.07	3.15	1.74	1.23	30064.69	-21.33	102.97	0.13	56213.20	39591.46	-15.82	-1.81	3.71	32337.34	72206.86	3560.21	2.82	1.55	1.06	27180.35	6.12	96.80	0.24	50430.04	35831.64	6.97	0.94	5.00	30166.96	64871.85	4629.31	2.49	1.42	1.00	22675.40
543	1	MIC (uM)	Klebsiella pneumoniae (ATCC 10031)	33134.26	0.02	120.78	0.24	61999.34	44020.90	2.07	0.34	6.27	36697.19	80332.22	5406.07	3.15	1.74	1.23	30064.69	-21.33	102.97	0.13	56213.20	39591.46	-15.82	-1.81	3.71	32337.34	72206.86	3560.21	2.82	1.55	1.06	27180.35	6.12	96.80	0.24	50430.04	35831.64	6.97	0.94	5.00	30166.96	64871.85	4629.31	2.49	1.42	1.00	22505.60
544	1	MIC (uM)	Klebsiella pneumoniae (ATCC 10031)	31785.33	-2.32	125.52	0.24	59968.19	42101.35	-4.48	0.82	7.07	34270.75	79735.61	5611.44	3.21	1.66	1.25	28141.52	-25.11	103.15	0.01	54092.97	38771.22	-15.50	-3.17	4.90	31812.51	70168.30	3290.04	2.90	1.53	1.02	25257.18	2.35	96.98	0.12	48309.81	35011.40	7.30	-0.42	6.18	29642.13	62833.30	4359.14	2.57	1.40	0.96	22900.77
545	1	MIC (uM)	Pseudomonas aeruginosa (ATCC 27853)	33134.26	0.02	120.78	0.24	61999.34	44020.90	2.07	0.34	6.27	36697.19	80332.22	5406.07	3.15	1.74	1.23	30064.69	-21.33	102.97	0.13	56213.20	39591.46	-15.82	-1.81	3.71	32337.34	72206.86	3560.21	2.82	1.55	1.06	27180.35	6.12	96.80	0.24	50430.04	35831.64	6.97	0.94	5.00	30166.96	64871.85	4629.31	2.49	1.42	1.00	22675.40
546	1	MIC (uM)	Pseudomonas aeruginosa (ATCC 27853)	32739.09	-6.16	113.24	0.18	61933.40	44769.34	-2.04	-0.36	4.87	37788.10	78993.60	4396.88	3.17	1.78	1.16	30064.69	-21.33	102.97	0.13	56213.20	39591.46	-15.82	-1.81	3.71	32337.34	72206.86	3560.21	2.82	1.55	1.06	25652.35	8.53	104.52	0.18	48375.74	34262.96	11.40	0.29	7.58	28551.21	64171.92	5368.33	2.55	1.36	1.04	22505.60
547	1	MIC (uM)	Pseudomonas aeruginosa (ATCC 27853)	33134.26	0.02	120.78	0.24	61999.34	44020.90	2.07	0.34	6.27	36697.19	80332.22	5406.07	3.15	1.74	1.23	28141.52	-25.11	103.15	0.01	54092.97	38771.22	-15.50	-3.17	4.90	31812.51	70168.30	3290.04	2.90	1.53	1.02	25257.18	2.35	96.98	0.12	48309.81	35011.40	7.30	-0.42	6.18	29642.13	62833.30	4359.14	2.57	1.40	0.96	22900.77
548	1	MIC (uM)	Pseudomonas aeruginosa (ATCC 27853)	31785.33	-2.32	125.52	0.24	59968.19	42101.35	-4.48	0.82	7.07	34270.75	79735.61	5611.44	3.21	1.66	1.25	28141.52	-25.11	103.15	0.01	54092.97	38771.22	-15.50	-3.17	4.90	31812.51	70168.30	3290.04	2.90	1.53	1.02	25257.18	2.35	96.98	0.12	48309.81	35011.40	7.30	-0.42	6.18	29642.13	62833.30	4359.14	2.57	1.40	0.96	22900.77
549	1	MIC (uM)	Salmonella enterica subsp. enterica serovar Typhimurium (ATCC 14028)	33483.12	-6.00	125.41	0.24	62064.52	43105.05	-3.99	-0.17	6.70	35058.92	81473.25	5686.52	3.13	1.69	1.27	30064.69	-21.33	102.97	0.13	56213.20	39591.46	-15.82	-1.81	3.71	32337.34	72206.86	3560.21	2.82	1.55	1.06	25482.55	9.80	96.91	0.24	48333.71	34827.94	6.49	1.93	5.37	29378.79	63134.20	4554.23	2.58	1.39	0.98	22675.40
551	1	MIC (uM)	Salmonella enterica subsp. enterica serovar Typhimurium (ATCC 14028)	31785.33	-2.32	125.52	0.24	59968.19	42101.35	-4.48	0.82	7.07	34270.75	79735.61	5611.44	3.21	1.66	1.25	28141.52	-25.11	103.15	0.01	54092.97	38771.22	-15.50	-3.17	4.90	31812.51	70168.30	3290.04	2.90	1.53	1.02	25257.18	2.35	96.98	0.12	48309.81	35011.40	7.30	-0.42	6.18	29642.13	62833.30	4359.14	2.57	1.40	0.96	22900.77
552	1	MIC (uM)	Shigella dysenteriae (ATCC 9752)	33134.26	0.02	120.78	0.24	61999.34	44020.90	2.07	0.34	6.27	36697.19	80332.22	5406.07	3.15	1.74	1.23	30064.69	-21.33	102.97	0.13	56213.20	39591.46	-15.82	-1.81	3.71	32337.34	72206.86	3560.21	2.82	1.55	1.06	27180.35	6.12	96.80	0.24	50430.04	35831.64	6.97	0.94	5.00	30166.96	64871.85	4629.31	2.49	1.42	1.00	22505.60
553	1	MIC (uM)	Escherichia coli	43487.56	2.64	105.57	1.56	67338.48	38553.89	-3.36	8.24	0.60	30129.26	82409.25	7310.57	1.92	1.97	1.12	39050.22	-1.26	82.28	1.36	60841.76	36145.49	-5.18	7.45	-1.80	28919.20	71880.48	4733.82	1.66	1.80	0.93	32042.22	2.24	82.06	0.84	50739.32	30833.05	15.48	4.85	5.51	25549.61	60391.59	5567.83	1.45	1.57	0.83	26624.00
554	1	MIC (uM)	Escherichia coli (ATCC 25922/KCTC 1682)	36048.10	15.82	133.52	1.12	55686.19	35151.12	3.86	6.21	1.32	30547.96	73656.66	8288.05	1.92	1.61	2.40	33052.83	8.33	116.58	0.68	51732.23	33054.63	-4.29	4.08	-6.48	27802.63	66552.96	4651.55	1.70	1.42	2.34	29088.05	8.72	114.70	0.47	46584.74	29684.52	3.54	2.18	3.87	25013.83	61939.58	6111.44	1.73	1.31	2.26	25935.51
555	1	MIC (uM)	Aeromonas salmonicida (97-4)	26768.54	1.14	102.12	0.36	41082.71	24997.26	-2.74	4.23	1.95	16316.26	54650.94	5410.07	2.25	2.28	1.87	23848.52	-9.84	98.29	0.22	37565.04	23421.29	-6.21	0.19	2.25	15470.18	49912.53	4103.66	2.16	2.10	1.83	22679.57	0.78	94.81	0.25	35960.58	22484.66	0.79	2.53	2.33	15445.41	47820.72	4940.25	2.02	2.07	1.78	22417.22
556	1	MIC (uM)	Aeromonas salmonicida (99-1)	26768.54	1.14	102.12	0.36	41082.71	24997.26	-2.74	4.23	1.95	16316.26	54650.94	5410.07	2.25	2.28	1.87	23848.52	-9.84	98.29	0.22	37565.04	23421.29	-6.21	0.19	2.25	15470.18	49912.53	4103.66	2.16	2.10	1.83	22679.57	0.78	94.81	0.25	35960.58	22484.66	0.79	2.53	2.33	15445.41	47820.72	4940.25	2.02	2.07	1.78	22417.22
557	1	MIC (uM)	Escherichia coli (ATCC 25922/KCTC 1682)	21174.34	-3.85	74.39	0.35	32058.92	20017.19	-1.70	3.27	-1.68	12778.74	43306.22	4130.35	2.10	1.91	1.63	20176.90	-3.46	73.51	0.18	30818.73	18619.36	-4.46	1.23	1.40	11424.98	41424.84	3849.59	2.00	1.81	1.47	19486.76	-0.24	69.34	0.32	29546.80	17895.50	0.57	-0.25	-1.41	11675.22	39545.47	4047.30	1.99	1.75	1.48	19012.97
561	1	MIC (uM)	Acinetobacter baumannii (ATCC 19606)	28496.57	0.88	115.25	0.57	45455.31	26837.33	1.15	0.97	3.21	17109.54	63457.05	7559.52	2.26	2.30	1.74	26896.91	-18.19	105.64	0.38	42920.06	24717.01	-12.21	-2.84	3.38	15274.35	59501.70	5433.63	2.13	2.17	1.71	26224.21	-0.90	107.37	0.63	40957.40	23717.30	-3.37	0.31	4.05	14418.60	58122.58	7574.29	2.07	2.06	1.53	24725.14
562	1	MIC (uM)	Escherichia coli (ATCC 25922/KCTC 1682)	22105.35	-2.70	79.35	0.24	34241.98	22487.52	0.69	3.63	-1.94	15082.63	45712.68	3832.68	2.12	1.94	1.72	20869.78	-7.01	77.61	0.17	32067.80	19794.55	-7.96	0.89	1.84	11346.23	43389.31	3651.51	2.01	1.85	1.60	20356.32	-1.51	75.27	0.22	31179.27	20064.41	0.42	-0.54	-0.95	12935.21	41569.12	3663.41	1.96	1.84	1.65	20100.16
564	1	MIC (uM)	Escherichia coli (ATCC 25922/KCTC 1682)	20917.78	-2.66	77.47	0.24	32260.51	20913.57	0.52	3.98	-1.32	13275.66	43465.75	3910.72	2.09	1.92	1.80	19795.68	-6.52	76.28	0.17	30491.26	19051.13	-6.21	2.35	1.35	11086.98	41379.41	3766.95	1.98	1.83	1.70	19191.08	-2.52	73.97	0.19	29308.05	18206.80	-1.50	0.61	0.04	10887.20	39382.32	3529.02	1.93	1.82	1.69	18924.38
566	1	MIC (uM)	Pseudomonas aeruginosa (ATCC 27853)	21193.68	-2.56	77.69	0.22	33436.81	22177.87	0.60	4.09	-1.34	14787.32	44635.09	3757.83	2.15	1.93	1.73	20082.81	-6.86	76.49	0.16	31356.70	19731.53	-7.70	1.91	1.72	11552.95	42230.51	3570.55	2.01	1.83	1.60	19496.16	-1.01	74.14	0.18	30454.40	19720.81	-0.15	0.50	-0.88	12522.70	40570.87	3447.57	1.99	1.82	1.65	19167.84
567	1	MIC (uM)	Pseudomonas aeruginosa (ATCC 27853)	21796.59	-2.62	78.72	0.23	34177.11	23006.64	0.70	3.88	-1.93	15646.18	45482.62	3695.90	2.14	1.91	1.73	20548.92	-6.75	76.95	0.16	31988.22	20438.69	-7.94	1.11	1.80	12087.20	43111.75	3510.95	2.05	1.82	1.60	20053.62	-1.41	74.62	0.18	31112.92	20554.73	0.43	-0.38	-0.96	13403.87	41320.11	3417.21	1.99	1.81	1.66	19708.16
568	1	MIC (uM)	Escherichia coli (ATCC 25922/KCTC 1682)	21126.65	-2.13	77.63	0.23	33419.02	21646.76	0.83	4.17	-1.32	14616.67	44183.26	3829.89	2.09	1.94	1.82	20152.43	-5.37	76.36	0.18	31441.42	19293.59	-7.07	2.22	1.91	11420.58	42089.59	3839.66	1.94	1.84	1.68	19635.73	-0.72	74.01	0.20	30646.29	19263.96	0.23	0.48	0.02	12325.25	40536.58	3560.08	1.91	1.84	1.70	19290.22
569	1	MIC (uM)	Pseudomonas aeruginosa (ATCC 27853)	21126.65	-2.13	77.63	0.23	33419.02	21646.76	0.83	4.17	-1.32	14616.67	44183.26	3829.89	2.09	1.94	1.82	20152.43	-5.37	76.36	0.18	31441.42	19293.59	-7.07	2.22	1.91	11420.58	42089.59	3839.66	1.94	1.84	1.68	19635.73	-0.72	74.01	0.20	30646.29	19263.96	0.23	0.48	0.02	12325.25	40536.58	3560.08	1.91	1.84	1.70	19290.22
570	1	MIC (uM)	Escherichia coli (ATCC 25922/KCTC 1682)	22624.79	-4.50	79.38	0.29	34828.26	21839.00	-1.65	1.77	-1.11	14461.91	47201.07	4297.52	2.08	1.86	1.66	21353.88	-8.42	77.64	0.20	32552.15	19349.28	-8.54	-0.46	0.62	11752.13	44292.04	3987.93	1.95	1.78	1.53	20740.30	-0.90	75.10	0.24	32230.80	20446.91	3.25	-1.27	1.15	14136.16	43393.67	4241.51	1.95	1.75	1.59	20200.97
572	1	MIC (uM)	Escherichia coli (ATCC 25922/KCTC 1682)	21825.15	-3.64	79.60	0.28	33457.60	21379.60	-1.56	1.98	-1.01	13761.88	45711.96	4204.59	2.12	1.81	1.70	20461.76	-7.18	77.87	0.20	30892.90	18716.80	-8.20	-0.38	0.40	10763.99	42485.94	3896.49	1.99	1.73	1.56	20028.61	-1.59	75.39	0.21	30838.39	19775.98	2.64	-0.51	0.85	13246.13	41838.66	3979.28	2.00	1.71	1.62	19726.79
573	1	MIC (uM)	Escherichia coli (ATCC 25922/KCTC 1682)	21455.94	-3.00	77.55	0.27	32655.05	20240.75	0.85	1.90	-1.38	13243.46	42416.78	3445.28	1.82	1.94	1.85	20323.23	-3.04	79.04	0.21	30745.30	18863.43	-4.66	0.85	1.13	11393.84	40937.05	3804.47	1.80	1.84	1.77	19056.06	1.98	73.58	0.36	29296.81	18662.68	2.79	-0.27	-0.17	12608.49	38481.25	4084.91	1.73	1.81	1.81	18769.68
574	1	MIC (uM)	Pasteurella multocida	34027.05	-4.00	127.45	0.75	58633.23	34937.56	-1.51	-0.57	7.05	27264.30	76945.24	8310.42	2.23	3.01	0.96	30522.73	-27.74	109.19	0.15	53589.15	31596.47	-17.89	-5.17	4.53	23458.81	69323.19	3987.94	2.07	2.67	0.83	27900.14	11.32	103.89	0.67	48553.98	30506.68	10.72	1.85	3.37	24806.80	63086.07	6992.99	1.93	2.51	0.80	25370.73
575	1	MIC (uM)	Escherichia coli	23575.79	-3.19	82.64	0.33	34763.86	21097.89	-3.17	-1.72	-1.67	15126.72	45307.93	3586.52	1.68	1.76	2.04	23303.21	-0.11	82.51	0.41	35103.57	22892.29	4.46	-1.07	0.52	18500.16	45280.75	4204.84	1.64	1.73	2.08	22293.79	-0.30	80.04	0.38	33791.71	21759.43	1.34	-1.30	0.98	16944.21	43917.34	3834.09	1.60	1.70	2.25	20641.36
576	1	MIC (uM)	Escherichia coli (ATCC 25922/KCTC 1682)	22828.90	-2.54	91.22	0.30	35828.76	23097.61	-1.80	-0.76	-0.09	16390.14	46724.97	4000.98	2.36	2.37	1.61	21609.98	-13.31	89.54	0.09	33681.62	20800.12	-11.71	1.70	0.67	13427.43	44394.82	3096.00	2.27	2.20	1.46	19833.43	0.82	82.13	0.17	31002.76	20112.87	1.79	1.23	-0.20	14279.79	40538.30	3565.09	2.19	2.16	1.62	18773.68
578	1	MIC (uM)	Escherichia coli (ATCC 25922/KCTC 1682)	34727.90	-0.82	153.95	0.89	56246.99	30507.08	-4.28	0.93	9.96	20711.37	81225.89	11862.76	2.71	1.99	1.39	32175.44	-10.16	138.88	0.42	52332.84	27673.70	-7.58	-2.14	7.89	18012.78	74567.50	8743.80	2.50	1.98	1.29	30692.78	9.89	137.10	1.15	48698.32	26723.85	5.18	2.09	7.75	18967.23	70398.25	12217.18	2.33	1.85	1.19	28746.94
579	1	MIC (uM)	Escherichia coli (ATCC 35218)	26911.41	0.91	104.53	0.20	48311.54	34290.68	1.59	0.77	3.65	27566.91	61556.14	3939.86	3.00	2.01	1.26	24635.49	-16.22	97.08	0.13	43963.59	30666.84	-12.59	-3.60	3.53	23454.68	56725.01	3017.45	2.76	1.85	1.13	22572.08	-2.46	93.83	0.11	40756.97	28744.23	0.33	-0.46	3.70	22639.88	52932.45	3596.52	2.55	1.73	1.10	20338.27
580	1	MIC (uM)	Escherichia coli (ATCC 25922/KCTC 1682)	29540.07	-13.65	109.50	0.01	59197.83	44724.69	-7.36	-1.55	5.22	38327.50	76016.23	3164.70	3.43	1.81	1.07	27646.76	-6.88	106.24	0.05	55004.10	41173.10	-2.55	-0.81	5.78	35133.08	71329.08	3619.96	3.18	1.67	1.03	25565.54	22.20	103.85	0.17	50763.66	38538.66	21.62	2.10	7.43	33942.86	66094.98	4938.38	2.94	1.58	1.01	23246.60
581	1	MIC (uM)	Pseudomonas aeruginosa (PAO1)	22935.94	-0.26	74.37	0.36	32093.54	21560.44	0.27	0.35	-0.56	12668.85	43034.22	3990.72	1.82	1.78	2.08	22323.44	0.41	73.01	0.35	31469.50	20178.86	0.67	0.51	-0.54	11426.81	42460.02	3873.50	1.75	1.75	2.01	21294.83	-5.49	71.79	0.22	30195.77	19334.29	-0.70	-1.35	-0.19	10821.10	40415.65	3228.32	1.69	1.71	1.93	20576.67
582	1	MIC (uM)	Bordetella bronchiseptica (CUN11844-99)	43420.18	1.36	116.55	0.84	66593.45	43105.37	7.69	1.93	1.34	35646.67	83027.46	7316.58	2.15	2.33	1.77	40681.34	4.18	110.83	0.93	61785.55	38331.56	3.22	2.96	2.95	30123.70	77847.46	6716.17	2.03	2.22	1.61	37532.59	6.77	105.89	0.81	57274.64	35963.73	1.89	0.57	2.44	28759.16	72582.78	7028.02	1.88	2.10	1.57	33989.43
583	1	MIC (uM)	Pseudomonas aeruginosa (ATCC 27853)	43420.18	1.36	116.55	0.84	66593.45	43105.37	7.69	1.93	1.34	35646.67	83027.46	7316.58	2.15	2.33	1.77	40681.34	4.18	110.83	0.93	61785.55	38331.56	3.22	2.96	2.95	30123.70	77847.46	6716.17	2.03	2.22	1.61	37532.59	6.77	105.89	0.81	57274.64	35963.73	1.89	0.57	2.44	28759.16	72582.78	7028.02	1.88	2.10	1.57	33989.43
584	1	MIC (uM)	Vibrio alginolyticus	32173.00	-3.35	80.33	0.48	52230.11	33932.61	0.07	-1.45	-0.39	26600.79	65762.91	5245.67	1.74	2.36	1.48	30908.30	-16.26	77.71	0.43	48822.46	30053.82	-13.08	-0.15	1.02	22006.13	61670.56	3902.14	1.69	2.10	1.36	28190.40	9.46	72.97	0.48	45180.03	28638.78	8.26	0.34	-0.01	22535.01	57075.37	5399.16	1.59	2.17	1.36	26599.30
585	1	MIC (uM)	Vibrio harveyi	32173.00	-3.35	80.33	0.48	52230.11	33932.61	0.07	-1.45	-0.39	26600.79	65762.91	5245.67	1.74	2.36	1.48	30908.30	-16.26	77.71	0.43	48822.46	30053.82	-13.08	-0.15	1.02	22006.13	61670.56	3902.14	1.69	2.10	1.36	28190.40	9.46	72.97	0.48	45180.03	28638.78	8.26	0.34	-0.01	22535.01	57075.37	5399.16	1.59	2.17	1.36	26599.30
586	1	MIC (uM)	Vibrio parahaemolyticus	32173.00	-3.35	80.33	0.48	52230.11	33932.61	0.07	-1.45	-0.39	26600.79	65762.91	5245.67	1.74	2.36	1.48	30908.30	-16.26	77.71	0.43	48822.46	30053.82	-13.08	-0.15	1.02	22006.13	61670.56	3902.14	1.69	2.10	1.36	28190.40	9.46	72.97	0.48	45180.03	28638.78	8.26	0.34	-0.01	22535.01	57075.37	5399.16	1.59	2.17	1.36	26599.30
587	1	MIC (uM)	Escherichia coli	27340.50	5.70	97.51	0.82	36800.92	22676.26	-0.65	1.80	-0.96	13622.50	51997.52	7332.72	1.74	1.82	1.58	26312.75	2.51	89.67	0.65	36201.39	21378.07	3.97	-1.61	0.02	13906.07	50045.01	5856.04	1.61	1.87	1.32	26562.88	-1.01	84.88	0.81	35521.50	19523.06	-4.11	2.46	-4.18	11139.87	50547.54	6163.64	1.56	1.61	1.16	23414.25
588	1	MIC (uM)	Escherichia coli (ATCC 8739)	21524.52	-6.13	83.55	0.24	33956.20	20676.90	-4.08	1.78	-0.09	13042.33	45019.40	3922.10	1.91	2.06	1.67	20741.13	-6.55	82.82	0.12	33239.91	21056.65	-5.09	-1.05	1.32	13625.95	43975.93	3414.13	1.85	2.00	1.71	20509.43	-1.44	81.17	0.29	32537.29	20767.90	0.49	1.80	-0.55	13499.48	43448.41	4119.85	1.85	1.97	1.65	20257.65
589	1	MIC (uM)	Escherichia coli (ATCC 25922/KCTC 1682)	23316.44	-2.39	90.94	0.35	36521.78	23102.58	-0.27	-0.14	1.11	15076.21	50226.48	5044.10	2.32	1.63	1.98	23273.69	-3.24	90.32	0.28	36368.67	22504.81	-5.72	1.38	1.99	13686.36	50519.43	4895.31	2.22	1.60	1.79	22358.71	0.20	87.32	0.32	34883.25	21538.28	-2.61	-0.58	1.15	13698.19	48095.07	5143.97	2.19	1.58	1.72	22423.96
591	1	MIC (uM)	Escherichia coli	27176.54	-0.98	98.63	0.22	41879.84	27088.67	2.14	-0.66	-1.11	20456.32	53226.39	4178.58	2.00	2.85	1.61	26178.22	-17.00	95.33	0.12	40166.24	23578.80	-15.10	-1.36	1.47	15440.71	52132.09	3362.35	1.90	2.64	1.54	24495.55	4.73	91.90	0.45	36473.42	22780.54	2.02	0.93	-0.11	16550.26	47326.66	5126.82	1.74	2.55	1.41	23130.16
592	1	MIC (uM)	Escherichia coli (ATCC 8739)	22686.07	-4.08	83.93	0.34	36584.11	22605.16	-1.35	2.31	0.93	16243.48	47653.36	4344.57	1.94	2.01	1.73	21602.41	-4.16	83.75	0.24	33830.96	19583.71	-6.83	0.99	1.25	12230.65	45200.60	4328.10	1.90	1.97	1.53	20691.03	-2.25	77.74	0.37	33193.84	20740.12	0.91	-0.83	0.23	14846.78	43327.59	4373.15	1.82	1.89	1.52	20252.41
593	1	MIC (uM)	Salmonella enterica subsp. enterica serovar Typhimurium	30510.50	1.55	83.52	0.64	50082.45	33971.32	8.93	-2.06	0.55	26084.99	64560.57	5874.83	2.39	1.99	1.32	29932.25	6.49	80.55	0.69	47732.57	31699.02	6.20	1.80	1.41	23052.05	61758.43	5464.39	2.24	1.91	1.24	27443.75	1.01	72.02	0.48	44745.84	30102.20	7.02	-2.32	1.81	22133.76	57556.40	4844.90	2.18	1.87	1.20	27042.17
594	1	MIC (uM)	Pseudomonas aeruginosa (PAO1)	26123.80	-0.34	122.76	0.12	48084.29	34124.75	-3.44	0.00	5.97	26251.40	65714.04	4998.34	3.46	1.74	1.32	25924.97	-14.54	115.05	0.05	48660.48	35081.45	-8.26	-2.13	4.21	27967.19	65208.24	3913.67	3.29	1.65	1.25	24808.91	6.30	114.85	0.15	46361.21	33186.66	5.00	0.74	6.69	26567.59	62988.24	5093.33	3.14	1.59	1.23	23729.77
596	1	MIC (uM)	Salmonella enterica subsp. enterica serovar Typhimurium	26123.80	-0.34	122.76	0.12	48084.29	34124.75	-3.44	0.00	5.97	26251.40	65714.04	4998.34	3.46	1.74	1.32	25924.97	-14.54	115.05	0.05	48660.48	35081.45	-8.26	-2.13	4.21	27967.19	65208.24	3913.67	3.29	1.65	1.25	24808.91	6.30	114.85	0.15	46361.21	33186.66	5.00	0.74	6.69	26567.59	62988.24	5093.33	3.14	1.59	1.23	23729.77
598	1	MIC (uM)	Stenotrophomonas maltophilia	24419.89	-0.43	107.38	0.25	40902.51	27314.37	-3.33	0.77	3.17	18609.34	55829.62	4674.73	2.55	2.06	1.82	22810.81	-3.70	100.47	0.30	37899.28	24988.83	-2.61	1.17	1.61	17788.04	50981.63	4863.72	2.47	2.01	1.67	22146.06	3.52	98.73	0.28	36749.50	24229.60	-1.56	3.59	1.37	16818.06	49928.31	4599.09	2.32	1.96	1.70	21831.13
600	1	MIC (uM)	Stenotrophomonas maltophilia	24942.64	0.34	110.26	0.31	41894.90	27523.23	-2.02	0.73	3.41	18533.04	57777.93	5463.91	2.66	2.07	1.65	23328.72	-4.26	103.49	0.32	39133.43	25356.11	-3.64	1.04	2.61	17461.41	53089.54	5229.16	2.59	2.03	1.54	22765.61	4.92	103.69	0.31	38221.06	24620.11	0.24	3.70	4.00	16504.00	52793.25	5471.39	2.45	1.97	1.56	22414.38
601	1	MIC (uM)	Acinetobacter baumannii	24404.44	-0.36	111.32	0.20	41441.95	28039.85	-3.35	0.69	3.04	19639.55	56558.57	4620.25	2.54	2.05	1.82	22794.03	-3.56	105.39	0.23	38506.62	25688.43	-2.36	1.16	2.01	18482.42	51912.75	4740.30	2.47	2.01	1.66	22127.24	3.52	103.75	0.25	37540.03	25302.56	-1.63	3.61	2.01	18275.22	51051.02	4504.64	2.31	1.95	1.70	21812.23
602	1	MIC (uM)	Klebsiella pneumoniae	24404.44	-0.36	111.32	0.20	41441.95	28039.85	-3.35	0.69	3.04	19639.55	56558.57	4620.25	2.54	2.05	1.82	22794.03	-3.56	105.39	0.23	38506.62	25688.43	-2.36	1.16	2.01	18482.42	51912.75	4740.30	2.47	2.01	1.66	22127.24	3.52	103.75	0.25	37540.03	25302.56	-1.63	3.61	2.01	18275.22	51051.02	4504.64	2.31	1.95	1.70	21812.23
603	1	MIC (uM)	Stenotrophomonas maltophilia	24697.04	0.11	102.02	0.41	40625.87	26522.55	-1.64	0.66	2.42	17738.83	55726.09	5457.97	2.63	2.07	1.73	23111.54	-4.16	97.04	0.36	37863.95	23976.87	-3.85	1.11	1.59	16054.08	51303.11	5226.89	2.56	2.02	1.60	22504.78	4.69	95.31	0.42	36842.95	23432.39	0.55	3.66	2.17	15628.69	50579.15	5465.59	2.42	1.96	1.63	22154.57
604	1	MIC (uM)	Acinetobacter baumannii	24679.16	0.25	107.00	0.33	41297.10	27322.26	-1.45	0.62	3.13	18658.13	56707.42	5342.68	2.63	2.06	1.73	23094.75	-4.02	101.96	0.29	38471.29	24676.47	-3.60	1.10	1.99	16748.46	52234.24	5103.47	2.55	2.02	1.60	22486.98	4.68	98.11	0.34	37497.91	24226.60	0.52	3.67	1.95	16608.01	51487.96	5371.53	2.41	1.96	1.63	22135.67
605	1	MIC (uM)	Escherichia coli (K-12)	32164.16	-1.66	128.00	0.43	55343.01	34193.20	-3.81	0.67	4.84	26020.07	74082.97	6710.30	2.84	2.00	1.28	28966.42	-13.44	115.68	0.20	49706.08	30744.77	-7.21	-3.05	3.47	22983.71	66215.05	5199.82	2.64	1.82	1.18	25207.21	2.16	111.19	0.36	43478.45	27428.79	1.17	0.35	6.38	20764.02	59625.83	6693.58	2.49	1.62	1.08	22942.57
607	1	MIC (uM)	Escherichia coli	32801.68	-1.17	99.69	0.69	52813.27	31941.05	-5.43	0.35	3.19	23481.81	69082.84	6276.21	2.30	1.93	1.29	31336.95	-11.18	89.40	0.64	50116.47	30416.51	-13.11	2.86	0.45	22181.98	65128.78	5300.12	2.16	1.78	1.16	28599.16	4.51	87.63	0.49	46901.91	30017.24	6.72	-1.88	2.24	23401.42	60669.09	5822.50	2.06	1.81	1.13	27407.89
608	1	MIC (uM)	Escherichia coli (ATCC 25922/KCTC 1682)	30367.71	-3.20	112.54	0.27	51101.52	35154.72	-7.30	3.22	1.47	27169.80	66941.28	4670.59	2.55	2.15	1.57	27543.82	-9.79	104.34	0.12	47008.19	32658.34	-6.46	1.05	1.78	25060.27	61351.48	3817.50	2.42	2.07	1.63	25500.68	3.19	97.28	0.17	42424.88	29797.55	4.65	-0.39	0.87	23078.59	54909.13	4155.61	2.22	2.04	1.45	23964.33
610	1	MIC (uM)	Escherichia coli	34063.20	-2.91	102.11	0.75	55098.62	32875.17	-7.15	1.50	3.95	24404.12	72640.64	6691.97	2.39	1.78	1.24	31866.53	-12.24	89.47	0.71	51335.05	30915.56	-11.91	2.54	1.02	23099.07	66957.12	5761.98	2.23	1.64	1.12	28734.40	10.15	86.44	0.54	48068.06	31199.07	8.41	1.24	2.40	25016.34	62232.81	6185.02	2.11	1.61	1.05	26060.93
611	1	MIC (uM)	Escherichia coli (ATCC 25922/KCTC 1682)	27236.44	-4.04	94.05	0.36	45227.04	27134.20	-3.81	-0.10	3.97	18793.10	62481.30	6745.67	2.42	1.68	1.54	25280.89	-12.68	87.10	0.17	41723.52	23987.88	-12.75	-2.45	2.57	14661.84	57160.09	4598.49	2.24	1.56	1.43	23665.00	9.20	79.95	0.51	39377.53	24954.39	6.70	1.57	1.83	18943.47	53653.66	6739.94	2.05	1.60	1.35	21669.33
612	1	MIC (uM)	Escherichia coli	32527.73	-3.36	102.44	0.69	52643.88	31817.39	-7.02	0.45	3.72	23657.94	69235.74	6164.25	2.25	1.82	1.32	30595.20	-8.77	92.10	0.52	49166.04	29588.51	-11.02	3.82	1.21	21738.94	64387.99	5354.54	2.09	1.69	1.17	26981.20	8.22	86.28	0.47	45304.49	30252.44	8.45	-0.50	1.99	24723.18	58596.43	5590.66	1.98	1.65	1.13	24701.33
613	1	MIC (uM)	Pseudomonas aeruginosa	36429.27	-14.85	123.10	0.82	57594.09	30403.79	-2.72	-7.15	5.80	22616.41	73944.23	7468.61	1.93	2.73	0.98	33069.49	9.62	101.19	1.19	51217.79	27023.11	0.08	4.81	2.92	20561.04	64913.69	6882.43	1.64	2.67	0.85	30414.58	-9.28	93.64	1.10	46791.45	25799.56	5.16	-1.48	6.13	20578.80	58270.07	7557.70	1.43	2.03	0.75	23093.55
614	1	MIC (uM)	Escherichia coli	27954.93	-3.65	105.56	0.33	46652.22	29299.24	-1.99	-1.85	4.65	21263.73	63791.92	6242.05	2.43	1.85	1.24	26280.40	-15.86	89.75	0.39	43210.63	27084.74	-15.30	0.20	1.61	19167.23	58518.74	4580.87	2.23	1.72	1.05	24627.60	5.38	87.23	0.35	41358.31	27008.41	5.80	0.08	3.73	21017.93	55468.59	5435.21	2.09	1.69	0.99	22391.73
616	1	MIC (uM)	Proteus vulgaris	29443.58	-0.25	94.84	0.66	46870.09	28039.24	1.36	-1.21	3.08	20183.11	62995.18	6973.09	2.35	1.84	1.45	28397.37	-12.04	87.59	0.60	44847.70	26328.38	-15.86	1.09	0.83	17893.54	60263.90	5352.28	2.21	1.71	1.21	26556.21	4.47	85.73	0.48	42802.76	26455.19	1.44	-0.01	2.18	19388.25	57137.96	5882.24	2.09	1.71	1.17	24671.79
617	1	MIC (uM)	Escherichia coli	30116.74	-2.01	99.17	0.51	48314.24	29320.08	-2.28	-0.82	3.66	20797.72	65331.98	6625.27	2.22	1.95	1.42	28632.63	-12.03	89.01	0.49	45522.04	27485.24	-12.83	1.03	0.90	18875.47	61416.26	5452.58	2.12	1.80	1.25	26606.63	5.71	87.19	0.44	43323.06	27544.09	5.49	-0.19	2.66	20574.56	58017.83	6039.43	2.00	1.81	1.22	24962.63
618	1	MIC (uM)	Pseudomonas aeruginosa	30116.74	-2.01	99.17	0.51	48314.24	29320.08	-2.28	-0.82	3.66	20797.72	65331.98	6625.27	2.22	1.95	1.42	28632.63	-12.03	89.01	0.49	45522.04	27485.24	-12.83	1.03	0.90	18875.47	61416.26	5452.58	2.12	1.80	1.25	26606.63	5.71	87.19	0.44	43323.06	27544.09	5.49	-0.19	2.66	20574.56	58017.83	6039.43	2.00	1.81	1.22	24962.63
619	1	MIC (uM)	Escherichia coli	29326.84	-4.77	98.67	0.31	48094.77	30257.87	-4.08	-1.10	3.55	22535.35	64532.28	5516.09	2.37	1.98	1.22	27894.95	-13.07	88.61	0.40	45307.01	28658.73	-11.54	0.49	0.78	21433.24	60677.03	4878.86	2.23	1.82	1.12	26054.21	5.62	86.78	0.36	43157.80	28392.23	5.35	0.02	2.50	22215.82	57428.82	5454.37	2.11	1.84	1.08	24499.47
620	1	MIC (uM)	Proteus vulgaris	29326.84	-4.77	98.67	0.31	48094.77	30257.87	-4.08	-1.10	3.55	22535.35	64532.28	5516.09	2.37	1.98	1.22	27894.95	-13.07	88.61	0.40	45307.01	28658.73	-11.54	0.49	0.78	21433.24	60677.03	4878.86	2.23	1.82	1.12	26054.21	5.62	86.78	0.36	43157.80	28392.23	5.35	0.02	2.50	22215.82	57428.82	5454.37	2.11	1.84	1.08	24499.47
622	1	MIC (uM)	Escherichia coli	28057.68	-0.53	91.63	0.70	44387.23	25595.44	0.36	-1.13	3.10	17366.23	61586.18	7904.79	2.43	1.75	1.50	26913.79	-10.02	84.07	0.64	42374.56	24100.63	-10.52	0.22	0.91	15856.33	58730.33	6642.43	2.31	1.65	1.27	25243.58	5.76	81.40	0.51	40525.03	24184.24	5.39	0.07	2.43	17329.36	55707.54	6962.28	2.19	1.64	1.23	23774.32
623	1	MIC (uM)	Proteus vulgaris	34382.57	-5.14	119.43	0.29	58606.88	41118.61	-10.26	1.79	-0.04	33894.40	76640.78	4719.66	2.78	1.96	1.49	31162.76	-8.55	112.22	0.16	53585.40	38473.34	-3.84	0.67	3.35	32575.39	69827.18	4191.34	2.62	1.86	1.40	28845.76	10.79	103.35	0.26	49460.79	35872.77	7.43	1.14	0.15	30882.94	64386.93	4686.20	2.40	1.86	1.31	27126.05
624	1	MIC (uM)	Proteus vulgaris	31252.21	-2.28	99.82	0.63	50342.84	30483.42	-3.99	-0.45	3.44	22224.00	66366.78	6151.99	2.33	1.91	1.29	29787.47	-12.29	89.52	0.58	47646.04	28958.89	-11.67	2.06	0.70	20924.17	62412.72	5175.90	2.20	1.76	1.16	27400.74	5.70	87.71	0.48	44850.54	28596.22	5.36	-0.45	2.35	21921.73	58779.99	5789.79	2.08	1.78	1.13	25628.42
625	1	MIC (uM)	Pseudomonas aeruginosa	31252.21	-2.28	99.82	0.63	50342.84	30483.42	-3.99	-0.45	3.44	22224.00	66366.78	6151.99	2.33	1.91	1.29	29787.47	-12.29	89.52	0.58	47646.04	28958.89	-11.67	2.06	0.70	20924.17	62412.72	5175.90	2.20	1.76	1.16	27400.74	5.70	87.71	0.48	44850.54	28596.22	5.36	-0.45	2.35	21921.73	58779.99	5789.79	2.08	1.78	1.13	25628.42
627	1	MIC (uM)	Proteus vulgaris	29866.32	-2.55	96.60	0.67	47859.98	28039.62	-5.00	-0.37	3.46	19407.12	64957.78	7083.69	2.42	1.82	1.34	27870.42	-10.98	85.13	0.62	44141.03	25092.04	-13.24	0.32	0.92	16186.69	60478.69	6127.38	2.31	1.68	1.20	26088.11	6.99	83.37	0.51	42572.81	26325.27	9.32	-0.38	2.59	19862.84	57349.57	6869.83	2.18	1.71	1.19	24730.95
628	1	MIC (uM)	Pseudomonas aeruginosa	29866.32	-2.55	96.60	0.67	47859.98	28039.62	-5.00	-0.37	3.46	19407.12	64957.78	7083.69	2.42	1.82	1.34	27870.42	-10.98	85.13	0.62	44141.03	25092.04	-13.24	0.32	0.92	16186.69	60478.69	6127.38	2.31	1.68	1.20	26088.11	6.99	83.37	0.51	42572.81	26325.27	9.32	-0.38	2.59	19862.84	57349.57	6869.83	2.18	1.71	1.19	24730.95
629	1	MIC (uM)	Escherichia coli (DH5alpha/CCUG 32825)	33374.12	-0.94	131.55	0.26	53867.37	36171.07	-2.95	-2.50	0.98	25817.85	69097.58	5165.19	2.88	3.21	2.25	32670.66	-15.80	122.31	0.24	53111.60	34939.48	-17.59	4.08	0.89	24250.32	67967.76	4081.51	2.78	2.99	2.22	31847.65	8.90	121.33	0.36	51361.79	33999.59	6.64	-0.07	0.71	24244.80	65891.74	5586.53	2.66	3.02	2.05	29570.41
630	1	MIC (uM)	Pseudomonas aeruginosa (ATCC 27853)	26991.69	0.12	98.99	0.43	43601.75	26279.39	1.18	-0.58	4.47	20108.03	56744.53	5459.26	1.85	2.33	1.39	26085.69	-7.86	93.54	0.37	42186.51	25152.00	-2.34	-1.58	3.24	18739.25	54654.18	4698.61	1.78	2.17	1.29	25397.23	2.08	87.99	0.61	40517.42	24813.87	1.28	2.82	1.62	19056.94	52028.14	5701.62	1.67	2.21	1.24	23324.08
631	1	MIC (uM)	Escherichia coli	26724.00	5.65	107.07	1.36	37507.64	16940.16	1.77	1.18	4.44	8017.58	56535.39	12017.09	2.27	1.68	1.61	24378.29	-0.66	103.56	1.03	34692.63	16600.14	-0.50	0.10	3.52	8328.37	51498.10	9710.07	2.13	1.59	1.53	21977.14	3.42	91.90	0.72	32672.51	17608.70	5.64	0.61	2.90	11489.09	47214.59	7627.12	2.08	1.54	1.54	19863.52
632	1	MIC (uM)	Pseudomonas putida	26724.00	5.65	107.07	1.36	37507.64	16940.16	1.77	1.18	4.44	8017.58	56535.39	12017.09	2.27	1.68	1.61	24378.29	-0.66	103.56	1.03	34692.63	16600.14	-0.50	0.10	3.52	8328.37	51498.10	9710.07	2.13	1.59	1.53	21977.14	3.42	91.90	0.72	32672.51	17608.70	5.64	0.61	2.90	11489.09	47214.59	7627.12	2.08	1.54	1.54	19863.52
633	1	MIC (uM)	Salmonella enterica subsp. enterica serovar Typhimurium	26724.00	5.65	107.07	1.36	37507.64	16940.16	1.77	1.18	4.44	8017.58	56535.39	12017.09	2.27	1.68	1.61	24378.29	-0.66	103.56	1.03	34692.63	16600.14	-0.50	0.10	3.52	8328.37	51498.10	9710.07	2.13	1.59	1.53	21977.14	3.42	91.90	0.72	32672.51	17608.70	5.64	0.61	2.90	11489.09	47214.59	7627.12	2.08	1.54	1.54	19863.52
635	1	MIC (uM)	Escherichia coli (ATCC 25922/KCTC 1682)	21412.97	-0.51	77.91	0.37	33148.48	20915.93	1.49	1.67	-0.56	13891.02	44622.47	4725.64	2.35	1.83	1.56	19942.27	-7.14	77.63	0.18	31104.49	19632.25	-3.84	-2.36	0.59	12570.10	41885.88	3802.15	2.26	1.75	1.55	19595.19	-0.50	75.02	0.20	30687.56	19370.40	2.16	0.91	0.96	12938.74	41306.72	3963.13	2.23	1.70	1.58	19385.19
636	1	MIC (uM)	Escherichia coli (ATCC 25922/KCTC 1682)	21328.86	0.50	78.12	0.36	33427.26	21516.49	2.07	1.28	-0.56	14783.44	44860.94	4664.41	2.45	1.78	1.55	19904.22	-5.85	77.85	0.17	31446.26	20314.13	-3.14	-2.34	0.67	13540.39	42218.75	3740.65	2.36	1.70	1.53	19617.57	-1.10	75.30	0.19	31166.54	20054.62	1.75	0.97	0.96	13689.73	41857.22	3792.19	2.33	1.65	1.51	19394.70
638	1	MIC (uM)	Pseudomonas aeruginosa	21081.78	3.14	73.97	0.73	26520.70	14228.43	1.59	0.55	-2.12	6845.72	38643.90	6193.11	1.85	1.49	2.19	19999.11	-0.61	72.14	0.50	25051.61	11657.40	0.00	0.16	-0.59	3989.91	37259.53	5608.87	1.68	1.37	2.12	18673.22	4.44	70.64	0.79	23215.38	11886.85	5.51	0.12	-1.22	6645.68	34565.19	6543.99	1.52	1.28	2.13	17857.78
639	1	MIC (uM)	Pseudomonas aeruginosa (ATCC 27853)	27310.40	-12.78	104.76	0.72	42272.21	19417.37	-8.80	-2.58	5.91	11017.59	60445.18	8807.38	1.96	1.97	1.17	24457.00	15.30	97.08	1.11	37866.30	19102.75	8.20	2.15	5.39	13144.08	54233.05	10574.41	1.87	1.86	1.04	21283.40	-12.14	84.20	0.66	32655.56	14774.05	-8.59	-0.99	4.37	7998.34	46498.62	6925.75	1.52	1.59	0.80	17750.00
640	1	MIC (uM)	Acinetobacter baumannii (ATCC 19606)	31151.96	2.41	114.91	0.75	49063.28	29018.95	2.69	-0.09	4.08	19364.82	68246.88	8226.29	2.35	2.32	1.66	29228.47	-17.45	101.00	0.39	45907.55	26266.43	-14.03	-2.02	2.49	16449.98	62747.33	5179.33	2.15	2.23	1.50	28613.45	-2.45	101.05	0.65	44540.96	26431.96	-3.90	0.52	3.82	17160.59	62268.94	7070.82	2.16	2.08	1.36	27141.17
641	1	MIC (uM)	Pseudomonas aeruginosa (PAO1)	37268.58	-0.51	109.08	1.00	50966.65	30712.92	-6.41	-0.23	-3.59	18715.42	70087.01	7309.06	2.05	2.12	1.60	35074.39	-3.91	102.96	0.66	49653.07	30593.39	2.46	-0.43	-4.87	21156.24	66774.73	5861.35	1.95	2.11	1.54	32954.16	-5.56	91.16	0.69	45739.50	28004.36	-2.40	1.50	-7.31	18548.16	61452.33	4863.99	1.79	1.97	1.41	30288.92
642	1	MIC (uM)	Vibrio harveyi	27178.40	-3.95	77.92	0.36	41897.44	26059.92	-2.51	-1.23	0.12	18885.14	54094.50	4484.08	1.99	2.08	1.52	27653.30	-9.03	73.27	0.36	42644.08	26432.66	-7.76	0.33	0.97	18871.12	54275.71	3790.29	1.85	1.98	1.48	25679.80	2.95	69.73	0.52	39661.81	25067.65	0.62	1.52	0.00	18635.19	50837.70	4674.13	1.74	1.90	1.34	23986.90
643	1	MIC (uM)	Pseudomonas putida (ATCC 17426)	29111.24	10.73	81.61	1.17	40116.31	20498.85	5.65	1.02	0.85	13435.61	56415.33	9651.82	1.75	1.57	2.75	28016.48	7.38	81.92	1.03	38381.09	20002.07	3.36	0.70	-1.21	13105.83	53576.68	8315.42	1.65	1.51	2.40	27050.76	8.37	75.23	1.10	36536.21	18785.45	3.00	0.70	-1.62	12293.62	51262.45	8324.70	1.49	1.42	2.32	26177.86
644	1	MIC (uM)	Escherichia coli (ATCC 25922/KCTC 1682)	24963.81	-6.64	94.88	0.26	40634.97	27509.46	1.11	2.56	-0.20	21285.72	53647.01	3704.71	2.07	1.99	1.44	22885.90	0.44	89.54	0.22	37412.20	25753.72	-2.48	3.62	1.12	19398.07	49581.36	4084.30	1.96	1.92	1.27	20842.76	-3.72	83.26	0.19	34615.30	23944.72	-0.22	-1.25	0.72	18359.44	45060.09	3091.69	1.86	1.83	1.27	19797.24
645	1	MIC (uM)	Enterobacter cloacae (ATCC 13047/BCRC 10401)	26874.20	-1.59	89.91	0.16	45512.65	32204.40	-1.07	1.53	2.82	25962.05	58833.37	3787.39	2.39	1.98	1.28	26423.30	-9.04	83.09	0.13	45174.79	31899.99	-4.49	-1.58	0.22	26086.97	57538.12	3060.05	2.24	1.86	1.26	25100.20	2.37	81.42	0.25	42873.19	30685.85	4.19	0.06	1.21	25460.85	54656.76	3770.69	2.09	1.78	1.16	23770.90
647	1	MIC (uM)	Escherichia coli (ATCC 25922/KCTC 1682)	25876.80	-13.66	102.11	0.29	41972.30	21101.50	-8.84	-2.98	5.72	12235.79	59200.27	6523.97	2.11	1.90	1.20	23824.20	15.84	95.85	1.09	37706.26	20398.70	8.24	2.52	5.33	14635.79	53686.95	10337.06	1.92	1.80	1.04	20409.80	-12.68	82.01	0.27	32489.10	15496.69	-8.61	-1.55	4.16	8526.02	45785.22	5284.67	1.57	1.55	0.82	17195.60
648	1	MIC (uM)	Pseudomonas aeruginosa (ATCC 27853)	25876.80	-13.66	102.11	0.29	41972.30	21101.50	-8.84	-2.98	5.72	12235.79	59200.27	6523.97	2.11	1.90	1.20	23824.20	15.84	95.85	1.09	37706.26	20398.70	8.24	2.52	5.33	14635.79	53686.95	10337.06	1.92	1.80	1.04	20409.80	-12.68	82.01	0.27	32489.10	15496.69	-8.61	-1.55	4.16	8526.02	45785.22	5284.67	1.57	1.55	0.82	17195.60
649	1	MIC (uM)	Vibrio parahaemolyticus	25850.00	-2.51	86.47	0.17	44226.55	30300.61	-0.32	-0.95	2.85	23580.60	55817.42	3476.38	2.20	2.18	1.21	24441.30	-10.19	79.50	0.11	41885.33	29197.75	-6.40	-0.07	1.17	23152.06	53167.87	2827.41	2.08	2.00	1.21	23980.20	6.20	75.43	0.34	40408.10	27937.41	2.76	-0.66	0.39	22235.46	51278.71	3949.21	1.96	1.92	1.16	22698.70
650	1	MIC (uM)	Acinetobacter baumannii (ATCC 19606)	31824.57	2.01	131.50	1.28	47697.31	24565.22	2.50	0.82	5.86	15700.15	68122.46	11410.14	2.00	2.56	1.56	29193.92	-19.95	115.46	0.50	43993.83	20871.12	-12.96	-4.27	4.23	11393.35	62373.74	6413.78	1.86	2.41	1.49	28611.60	-1.48	116.66	1.17	41807.72	20492.83	-2.87	-0.97	5.59	11809.46	60535.13	9981.96	1.78	2.27	1.32	26437.56
651	1	MIC (uM)	Escherichia coli (ATCC 25922/KCTC 1682)	22587.76	-3.93	90.71	0.22	36218.05	23733.95	-4.13	5.69	1.43	15970.28	47101.14	3691.87	2.23	2.28	1.96	20764.90	-7.86	88.09	0.16	32095.42	20119.12	-7.72	3.44	0.69	11699.24	42181.72	3288.10	2.13	2.17	1.92	19582.01	-1.38	85.18	0.19	31510.01	20971.93	-0.81	-0.52	1.03	14206.32	41020.57	3351.53	2.08	2.02	1.85	19510.15
652	1	MIC (uM)	Escherichia coli	34382.19	4.07	91.75	1.23	49518.00	25761.90	-0.92	1.88	0.35	15459.53	68793.85	10033.74	2.40	2.27	1.63	31983.33	-1.73	90.21	1.11	46489.82	25143.65	-5.30	0.21	1.74	15105.40	64221.18	8310.13	2.32	2.16	1.61	30040.52	-0.11	85.86	0.84	44937.54	26126.06	2.85	-2.29	2.36	17432.61	60698.09	7078.17	2.09	2.12	1.44	27876.53
653	1	MIC (uM)	Escherichia coli (ATCC 23716)	31212.58	0.70	122.75	0.70	50555.71	31066.06	2.02	-0.34	5.86	21662.74	69966.63	7855.30	2.35	2.38	1.56	29439.86	-16.75	109.05	0.28	46771.12	26706.11	-13.09	-1.86	2.56	16432.05	64426.17	5031.51	2.16	2.23	1.42	29120.64	-3.68	109.21	0.52	47049.25	28746.71	-4.48	0.31	5.82	19382.37	65377.33	6427.75	2.19	2.13	1.21	27157.04
655	1	MIC (uM)	Pseudomonas aeruginosa	35142.44	-0.65	139.19	0.46	58351.41	35958.32	-2.39	2.44	7.35	27310.45	81005.94	8279.78	2.65	2.17	1.40	33077.04	-15.92	125.47	0.33	55001.03	33734.36	-14.53	-0.71	3.84	24981.10	75938.58	6467.67	2.50	1.96	1.33	31536.01	9.22	127.42	0.51	52030.96	32300.19	7.11	1.33	7.98	25239.43	72737.44	8834.10	2.35	1.89	1.31	29815.12
656	1	MIC (uM)	Enterobacter cloacae (ATCC 13047/BCRC 10401)	23494.00	-1.21	85.33	0.29	36827.50	22825.46	-1.56	-1.99	1.92	15988.41	49601.91	4680.27	2.41	1.65	1.57	22300.70	-10.10	79.03	0.15	34768.93	21356.08	-7.48	-1.76	0.27	14454.57	46610.33	3643.41	2.30	1.53	1.48	20867.00	7.36	75.05	0.47	32118.02	19554.62	1.89	-0.29	-0.65	13489.89	43701.61	5241.72	2.18	1.47	1.43	19887.10
657	1	MIC (uM)	Vibrio harveyi	23494.00	-1.21	85.33	0.29	36827.50	22825.46	-1.56	-1.99	1.92	15988.41	49601.91	4680.27	2.41	1.65	1.57	22300.70	-10.10	79.03	0.15	34768.93	21356.08	-7.48	-1.76	0.27	14454.57	46610.33	3643.41	2.30	1.53	1.48	20867.00	7.36	75.05	0.47	32118.02	19554.62	1.89	-0.29	-0.65	13489.89	43701.61	5241.72	2.18	1.47	1.43	19887.10
658	1	MIC (uM)	Escherichia coli (ATCC 25922/KCTC 1682)	21549.26	-3.22	94.05	0.21	34661.92	22456.95	-3.34	6.39	1.30	14652.68	45337.88	3652.96	2.35	2.16	2.04	19374.22	-6.64	91.15	0.07	30224.07	19577.66	-6.52	4.69	0.42	11908.94	39918.11	3160.02	2.20	2.04	1.90	18368.42	-1.68	88.30	0.09	29247.91	19211.69	-0.80	2.70	0.55	12475.61	38517.88	3113.21	2.22	1.93	1.86	18774.18
659	1	MIC (uM)	Escherichia coli	30313.32	4.78	89.19	0.99	42245.51	22930.59	-0.36	0.95	-0.52	14368.02	58423.08	8002.71	2.11	1.96	2.66	29011.90	1.11	87.70	0.90	40679.72	22541.13	-1.99	0.25	1.08	13923.24	56217.48	7148.90	2.10	1.90	2.58	27988.76	2.00	84.21	0.77	39812.89	22833.57	2.51	-0.97	2.37	14867.21	54364.92	6657.91	1.99	1.89	2.45	26683.88
660	1	MIC (uM)	Escherichia coli	30336.39	11.19	105.19	1.12	46760.41	25268.50	5.17	2.05	5.29	16099.60	65091.19	11100.34	2.50	2.11	1.59	28680.96	7.49	96.96	1.05	44126.46	23745.80	1.12	3.65	3.08	14817.40	61051.41	9783.80	2.27	2.00	1.57	26797.76	9.37	84.46	0.92	42657.53	24459.76	8.13	3.71	1.58	17321.80	57201.36	8074.30	2.11	1.88	1.38	23934.71
661	1	MIC (uM)	Salmonella enterica subsp. enterica serovar Typhimurium (ATCC 14028)	26121.60	-0.43	94.70	0.36	43709.14	27723.14	4.13	-1.32	4.84	23429.66	54436.71	4462.52	1.71	2.60	1.07	25444.80	-6.66	89.89	0.44	41813.15	25261.89	0.04	-0.67	2.99	20313.16	52672.29	4320.51	1.62	2.25	0.95	23633.60	4.12	83.17	0.54	38576.52	23603.76	1.69	2.44	1.46	19482.40	48622.94	4776.31	1.46	2.18	1.00	20654.93
662	1	MIC (uM)	Enterobacter cloacae (ATCC 13047/BCRC 10401)	23707.20	-4.82	97.72	0.18	41320.63	28423.77	-4.01	1.70	3.37	21050.34	53237.78	3593.07	2.27	2.17	1.16	21484.10	-7.42	91.38	0.09	38688.63	27330.49	0.07	-1.87	1.47	21351.59	49197.98	2933.80	2.17	2.01	1.17	20282.80	3.15	88.29	0.21	35555.17	24268.06	-2.13	1.61	3.57	17977.23	46620.33	3626.90	2.05	1.86	1.09	19104.90
663	1	MIC (uM)	Acinetobacter baumannii	32380.58	1.33	112.86	1.03	46997.75	25259.54	0.14	0.81	1.27	16958.53	63753.95	8877.14	2.21	2.31	1.80	30651.26	-10.33	109.15	0.72	44993.86	22888.73	-10.46	-1.02	2.20	14045.94	61185.83	7020.06	2.16	2.19	1.80	29189.69	4.35	104.49	0.89	42322.83	22379.92	2.42	-0.40	-0.60	14613.03	57540.71	8352.54	2.10	2.15	1.82	29502.80
664	1	MIC (uM)	Enterobacter cloacae	32380.58	1.33	112.86	1.03	46997.75	25259.54	0.14	0.81	1.27	16958.53	63753.95	8877.14	2.21	2.31	1.80	30651.26	-10.33	109.15	0.72	44993.86	22888.73	-10.46	-1.02	2.20	14045.94	61185.83	7020.06	2.16	2.19	1.80	29189.69	4.35	104.49	0.89	42322.83	22379.92	2.42	-0.40	-0.60	14613.03	57540.71	8352.54	2.10	2.15	1.82	29502.80
665	1	MIC (uM)	Klebsiella pneumoniae	32380.58	1.33	112.86	1.03	46997.75	25259.54	0.14	0.81	1.27	16958.53	63753.95	8877.14	2.21	2.31	1.80	30651.26	-10.33	109.15	0.72	44993.86	22888.73	-10.46	-1.02	2.20	14045.94	61185.83	7020.06	2.16	2.19	1.80	29189.69	4.35	104.49	0.89	42322.83	22379.92	2.42	-0.40	-0.60	14613.03	57540.71	8352.54	2.10	2.15	1.82	29502.80
666	1	MIC (uM)	Escherichia coli (DH5alpha/CCUG 32825)	34853.83	14.74	106.24	0.77	57280.85	36229.99	15.30	1.06	4.86	30096.58	73419.74	8328.60	1.89	2.43	1.09	32709.17	2.90	98.07	0.95	52727.51	32014.21	3.20	1.56	4.22	24961.79	68340.67	7456.12	1.72	2.10	1.04	30939.50	-6.90	88.43	0.64	48521.97	27608.46	-7.17	2.31	2.87	20061.00	63238.31	5811.74	1.51	1.78	0.96	25787.33
667	1	MIC (uM)	Pseudomonas aeruginosa (PAO1)	31576.83	-5.37	113.56	0.29	57156.04	37073.34	-1.00	-1.45	5.20	29960.66	72137.43	5082.83	2.19	3.15	0.87	28815.99	-25.10	102.47	0.15	51433.96	31945.07	-16.03	-4.70	3.93	24407.85	65588.41	3460.38	1.99	2.65	0.78	26716.64	14.03	102.04	0.76	45713.18	28491.60	11.47	2.70	3.05	22926.10	60166.43	7579.10	1.83	2.37	0.79	22346.71
669	1	MIC (uM)	Escherichia coli (ATCC 25922/KCTC 1682)	35719.79	-2.81	142.62	0.49	58675.77	35490.58	-4.04	2.23	7.62	26431.55	82292.03	8700.67	2.65	2.09	1.45	33096.48	-14.89	125.09	0.35	54493.38	33069.26	-13.80	-0.56	3.66	24337.85	75403.67	6596.82	2.43	1.97	1.33	31043.44	12.04	126.35	0.54	51242.03	32434.02	9.13	1.75	8.00	25635.05	71637.66	8924.62	2.32	1.86	1.32	29356.76
670	1	MIC (uM)	Escherichia coli	29404.08	0.61	128.58	0.50	47668.94	24577.36	-5.40	1.04	7.95	16104.10	67740.44	8583.21	2.61	2.04	1.13	24543.27	2.50	110.73	0.79	40208.81	23860.39	8.16	-1.59	4.05	18901.50	55346.99	8254.71	2.21	1.83	1.00	19625.86	-12.81	81.58	0.09	33002.72	18554.56	-9.57	-2.50	2.52	12559.96	44518.30	3041.82	2.03	1.61	0.78	17026.79
671	1	MIC (uM)	Pseudomonas aeruginosa (ATCC 27853)	29374.20	-14.30	100.60	0.25	45567.04	28741.27	-9.24	-1.69	-4.70	19960.19	61236.98	3878.79	2.08	1.77	1.48	28980.00	10.49	103.46	0.87	45198.50	28943.92	5.41	2.00	4.72	22367.98	61303.94	7782.83	1.98	1.76	1.38	26926.70	-8.55	94.53	0.35	41601.68	25831.10	-3.84	-1.90	-1.21	18275.95	56499.27	4828.57	1.84	1.62	1.38	26003.80
672	1	MIC (uM)	Pseudomonas aeruginosa (PAO1)	29374.20	-14.30	100.60	0.25	45567.04	28741.27	-9.24	-1.69	-4.70	19960.19	61236.98	3878.79	2.08	1.77	1.48	28980.00	10.49	103.46	0.87	45198.50	28943.92	5.41	2.00	4.72	22367.98	61303.94	7782.83	1.98	1.76	1.38	26926.70	-8.55	94.53	0.35	41601.68	25831.10	-3.84	-1.90	-1.21	18275.95	56499.27	4828.57	1.84	1.62	1.38	26003.80
674	1	MIC (uM)	Escherichia coli	20775.76	-3.08	103.84	0.09	34908.07	24548.16	-5.08	-1.45	-0.22	16996.45	46052.18	3088.18	2.83	1.78	1.74	21328.07	-12.98	99.97	0.08	37395.04	26003.85	-10.34	4.18	1.96	19120.74	49586.38	2977.52	2.64	1.66	1.69	19667.69	6.80	100.71	0.11	33405.59	23192.72	4.83	-1.76	2.85	16540.31	44817.46	3978.07	2.59	1.59	1.59	18068.88
675	1	MIC (uM)	Escherichia coli	21298.09	0.98	104.47	0.14	36261.29	25189.62	-5.38	4.95	2.28	17623.18	48496.54	3653.61	2.83	1.79	1.68	20138.60	-8.11	97.57	0.08	34448.48	24050.83	-9.68	1.27	0.83	16905.01	45619.76	2850.70	2.67	1.69	1.63	18736.00	0.66	93.68	0.02	32228.46	23427.20	7.44	-5.43	0.11	17798.98	41368.75	2727.29	2.49	1.60	1.73	18646.84
676	1	MIC (uM)	Escherichia coli (ATCC 25922/KCTC 1682)	36470.95	-7.80	116.47	0.70	53697.40	33281.92	-3.95	2.33	3.31	30228.97	70396.71	6150.98	1.64	2.16	2.77	33780.10	4.22	113.89	0.58	49465.14	31435.76	2.73	3.33	-2.89	28708.66	64480.01	5075.76	1.52	1.97	2.50	31587.50	-6.42	103.60	0.22	46946.36	30857.50	-2.51	1.07	-2.44	28437.32	59981.63	2952.65	1.42	1.89	2.37	30777.16
677	1	MIC (uM)	Pseudomonas aeruginosa (PAO1)	25339.45	8.81	88.84	0.74	34495.38	17625.80	8.24	-0.02	-1.24	9974.35	48886.17	8210.52	2.11	1.90	1.92	25135.86	7.64	93.50	0.73	35133.56	18244.22	6.26	-0.58	0.27	10639.63	50079.89	7999.01	2.01	1.83	1.87	23438.14	4.19	81.10	0.84	32324.59	16562.79	5.58	-4.41	-1.30	9566.07	45732.38	7836.40	1.87	1.78	1.68	23020.07
678	1	MIC (uM)	Acinetobacter baumannii (ATCC 19606)	31217.90	-0.67	120.68	0.72	50053.54	30627.88	1.19	-1.00	5.00	21570.01	69309.24	7903.59	2.30	2.43	1.40	29264.20	-21.30	106.64	0.23	46980.71	27147.17	-15.78	-0.53	3.13	17357.08	64602.33	4539.96	2.16	2.23	1.35	27259.76	0.35	106.81	0.60	42024.18	24960.02	-1.22	0.59	4.30	15970.11	59519.72	7097.26	1.96	2.11	1.30	24313.23
679	1	MIC (uM)	Bordetella bronchiseptica (CUN11844-99)	31217.90	-0.67	120.68	0.72	50053.54	30627.88	1.19	-1.00	5.00	21570.01	69309.24	7903.59	2.30	2.43	1.40	29264.20	-21.30	106.64	0.23	46980.71	27147.17	-15.78	-0.53	3.13	17357.08	64602.33	4539.96	2.16	2.23	1.35	27259.76	0.35	106.81	0.60	42024.18	24960.02	-1.22	0.59	4.30	15970.11	59519.72	7097.26	1.96	2.11	1.30	24313.23
681	1	MIC (uM)	Salmonella enterica subsp. enterica serovar Typhi	36251.73	-2.18	138.38	0.47	60496.95	37715.94	-3.69	2.18	6.84	29377.93	83549.23	8198.51	2.73	2.10	1.37	33842.84	-16.04	125.09	0.32	56412.93	34673.44	-16.06	0.03	4.00	26058.06	77750.69	6379.43	2.51	1.94	1.25	32109.18	12.25	127.29	0.53	53071.60	33059.99	8.29	2.33	8.65	26348.68	74149.41	9041.66	2.34	1.86	1.23	30147.85
682	1	MIC (uM)	Pseudomonas aeruginosa (ATCC 27853)	26477.80	-0.21	87.74	0.70	39985.61	22005.62	-2.27	1.88	1.05	13546.35	55509.73	7062.48	2.25	2.00	1.53	25504.50	-9.70	83.91	0.44	38848.11	21055.80	-8.15	-1.90	1.06	12094.66	53744.43	5743.08	2.19	1.93	1.49	24701.55	6.19	82.23	0.89	37118.73	21028.33	5.88	0.03	1.01	14312.62	51569.68	7960.53	2.11	1.90	1.51	24058.90
684	1	MIC (uM)	Pseudomonas aeruginosa (PAO1)	23190.44	-1.75	116.18	0.14	41679.75	28416.06	-3.07	-0.66	5.94	20941.69	58525.49	5201.74	2.98	1.45	1.26	22826.67	-17.38	107.27	0.06	41657.31	28750.41	-11.10	-2.49	3.49	21748.25	57390.43	3949.05	2.79	1.34	1.17	21529.56	5.49	107.04	0.17	38585.53	26166.12	2.20	0.88	5.99	19595.53	54426.17	5281.10	2.62	1.27	1.14	20234.44
685	1	MIC (uM)	Pseudomonas fluorescens	23190.44	-1.75	116.18	0.14	41679.75	28416.06	-3.07	-0.66	5.94	20941.69	58525.49	5201.74	2.98	1.45	1.26	22826.67	-17.38	107.27	0.06	41657.31	28750.41	-11.10	-2.49	3.49	21748.25	57390.43	3949.05	2.79	1.34	1.17	21529.56	5.49	107.04	0.17	38585.53	26166.12	2.20	0.88	5.99	19595.53	54426.17	5281.10	2.62	1.27	1.14	20234.44
690	1	MIC (uM)	Escherichia coli (ATCC 25922/KCTC 1682)	27011.19	-2.02	83.30	1.05	37018.90	17054.59	-2.92	-0.13	0.26	8384.34	51527.03	8170.75	1.86	1.84	2.10	25639.50	9.24	78.28	1.22	34136.75	15784.43	3.80	0.78	-0.17	7918.04	48004.59	9069.16	1.76	1.81	2.06	25322.88	-0.84	75.86	1.07	34918.22	16611.62	0.78	-0.61	0.32	9479.66	48109.05	8042.12	1.71	1.75	2.08	24443.63
691	1	MIC (uM)	Pseudomonas aeruginosa (ATCC 27853)	27823.92	2.71	107.13	0.54	44617.54	27170.41	2.48	-0.91	3.00	20279.85	61495.95	6465.95	2.25	1.96	1.33	27009.23	-3.90	100.55	0.39	43728.60	27376.14	-4.58	0.69	1.80	19969.39	59617.52	5337.93	2.14	1.89	1.26	25670.23	-6.47	98.55	0.41	41349.77	25217.17	-4.07	-1.11	3.01	18008.25	57081.70	5700.89	2.03	1.78	1.25	24847.69
692	1	MIC (uM)	Serratia marcescens (ATCC 8100)	27823.92	2.71	107.13	0.54	44617.54	27170.41	2.48	-0.91	3.00	20279.85	61495.95	6465.95	2.25	1.96	1.33	27009.23	-3.90	100.55	0.39	43728.60	27376.14	-4.58	0.69	1.80	19969.39	59617.52	5337.93	2.14	1.89	1.26	25670.23	-6.47	98.55	0.41	41349.77	25217.17	-4.07	-1.11	3.01	18008.25	57081.70	5700.89	2.03	1.78	1.25	24847.69
693	1	MIC (uM)	Pseudomonas aeruginosa (ATCC 27853)	28895.90	2.26	93.75	0.67	44044.47	25095.43	0.31	0.60	2.28	17386.70	60120.27	7257.97	2.18	2.00	1.58	28243.08	-10.54	92.41	0.46	43504.47	24270.78	-10.62	-1.09	2.20	15911.00	59324.30	5830.28	2.09	1.91	1.48	27498.72	4.61	87.40	0.83	42467.40	25052.64	3.06	-0.47	0.78	18236.08	57873.51	7707.47	2.03	1.93	1.51	26597.23
694	1	MIC (uM)	Salmonella enterica subsp. enterica serovar Typhimurium (ATCC 14028)	27150.81	-1.99	81.84	0.85	39645.22	20610.79	-2.05	-0.82	0.71	12163.34	55042.25	8066.29	2.13	1.85	1.73	26200.70	-9.48	85.45	0.55	37917.20	18134.99	-10.10	-3.55	2.07	7775.82	53188.65	6858.57	2.06	1.80	1.68	25696.81	8.01	79.25	1.17	37216.30	19336.18	5.38	1.41	0.97	12343.33	52319.60	9347.45	2.01	1.77	1.75	25013.19
695	1	MIC (uM)	Escherichia coli (ATCC 25922/KCTC 1682)	28702.77	2.24	90.04	0.74	43093.93	24094.28	0.29	0.61	1.38	16483.91	58770.65	7391.86	2.14	2.00	1.60	28066.46	-10.39	89.87	0.47	42582.44	23000.41	-10.77	-1.09	2.03	14559.71	58169.63	5863.30	2.05	1.91	1.50	27323.54	4.63	84.74	0.84	41621.67	23850.44	2.94	-0.47	1.33	16878.52	56797.22	7734.69	2.00	1.93	1.55	26402.67
696	1	MIC (uM)	Klebsiella pneumoniae (ATCC 13883)	26593.35	-5.33	93.37	0.93	35964.46	17563.48	-2.22	-1.34	0.62	8526.84	51742.38	7891.69	1.90	1.94	1.57	25459.42	-3.00	87.57	0.82	34403.75	17663.33	1.24	-2.68	2.45	9448.80	49027.11	6929.69	1.82	1.91	1.57	25246.65	0.90	87.43	1.09	33162.97	16203.24	-0.46	1.99	-2.41	7653.61	48794.08	8733.03	1.78	1.76	1.48	23615.81
697	1	MIC (uM)	Salmonella enterica subsp. enterica serovar Typhimurium (ATCC 14028)	26593.35	-5.33	93.37	0.93	35964.46	17563.48	-2.22	-1.34	0.62	8526.84	51742.38	7891.69	1.90	1.94	1.57	25459.42	-3.00	87.57	0.82	34403.75	17663.33	1.24	-2.68	2.45	9448.80	49027.11	6929.69	1.82	1.91	1.57	25246.65	0.90	87.43	1.09	33162.97	16203.24	-0.46	1.99	-2.41	7653.61	48794.08	8733.03	1.78	1.76	1.48	23615.81
698	1	MIC (uM)	Escherichia coli (ATCC 25922/KCTC 1682)	37093.07	-9.55	126.96	1.09	57791.91	29881.96	3.77	-2.93	4.32	22256.89	78283.12	11202.90	2.59	2.10	1.38	35699.16	-5.67	112.52	1.24	54016.06	25962.04	-10.36	2.32	0.23	17306.46	73192.90	8484.34	2.53	1.99	1.29	33530.05	-1.77	113.93	1.28	51071.44	25140.88	-7.14	1.34	4.73	17100.39	70207.07	10010.35	2.44	1.91	1.16	32708.83
699	1	MIC (uM)	Pseudomonas aeruginosa (ATCC 27853)	37093.07	-9.55	126.96	1.09	57791.91	29881.96	3.77	-2.93	4.32	22256.89	78283.12	11202.90	2.59	2.10	1.38	35699.16	-5.67	112.52	1.24	54016.06	25962.04	-10.36	2.32	0.23	17306.46	73192.90	8484.34	2.53	1.99	1.29	33530.05	-1.77	113.93	1.28	51071.44	25140.88	-7.14	1.34	4.73	17100.39	70207.07	10010.35	2.44	1.91	1.16	32708.83
700	1	MIC (uM)	Escherichia coli	22367.79	-0.17	86.64	0.46	35700.57	21877.92	-1.56	2.40	1.12	15556.42	46676.85	4732.94	1.95	2.19	1.62	21033.00	-7.34	84.55	0.27	33665.08	20396.86	-4.46	0.86	1.39	14039.78	44177.64	4241.24	1.87	2.09	1.47	20863.32	4.25	84.72	0.47	32675.23	19393.90	1.16	5.41	2.73	13448.22	43468.22	5184.59	1.80	2.08	1.48	19951.16
701	1	MIC (uM)	Pseudomonas aeruginosa	25076.23	8.20	106.10	0.26	33216.89	21215.26	-4.37	2.69	-0.85	19756.20	44073.70	2398.59	0.98	1.16	3.98	23580.92	8.85	99.13	0.28	31124.39	20773.60	-1.63	2.76	-0.20	20267.82	41001.33	2538.27	0.92	1.10	3.99	23995.62	10.13	98.05	0.56	31450.22	19835.30	4.29	3.23	2.63	20149.87	42957.52	5675.55	1.08	1.15	4.42	21653.38
703	1	MIC (uM)	Serratia marcescens (ATCC 8100)	24666.84	-0.64	88.64	0.37	39263.25	23046.10	-2.33	2.34	2.45	15281.80	53737.74	5869.52	2.14	1.75	1.88	23615.05	-11.48	87.87	0.21	37463.56	21222.91	-8.81	-3.40	1.83	12686.78	50972.91	4590.14	2.13	1.68	1.77	22667.26	5.01	83.24	0.37	36560.58	22761.57	3.66	-1.07	0.44	16142.23	49299.62	5651.14	2.07	1.69	1.70	22571.68
704	1	MIC (uM)	Escherichia coli (ATCC 25922/KCTC 1682)	27395.29	-3.68	120.11	0.42	43804.82	24535.50	-4.49	-0.73	4.99	16269.75	59436.41	6655.82	2.12	2.51	1.64	26408.99	-12.50	112.76	0.12	42707.24	24318.33	-4.41	-5.34	2.22	16471.89	56711.39	4666.07	2.06	2.41	1.64	25432.32	12.05	114.09	0.89	39473.56	23416.53	8.00	0.65	2.82	16804.64	53621.83	8422.42	2.03	2.36	1.53	24362.26
705	1	MIC (uM)	Serratia marcescens (ATCC 8100)	26773.48	0.97	105.65	0.60	40111.88	22175.74	-2.37	0.28	2.27	13793.10	55291.44	7139.19	2.11	1.98	2.43	26100.65	-6.88	98.99	0.44	39195.03	21745.31	-6.18	-1.52	0.37	13922.63	52709.75	5074.77	2.02	1.89	2.24	25348.25	3.79	99.33	0.48	37892.56	21827.91	3.41	0.60	0.57	14743.63	50958.11	5934.28	1.98	1.82	2.21	23775.52
706	1	MIC (uM)	Escherichia coli (ATCC 25922/KCTC 1682)	26991.69	0.12	98.99	0.43	43601.75	26279.39	1.18	-0.58	4.47	20108.03	56744.53	5459.26	1.85	2.33	1.39	26085.69	-7.86	93.54	0.37	42186.51	25152.00	-2.34	-1.58	3.24	18739.25	54654.18	4698.61	1.78	2.17	1.29	25397.23	2.08	87.99	0.61	40517.42	24813.87	1.28	2.82	1.62	19056.94	52028.14	5701.62	1.67	2.21	1.24	23324.08
707	1	MIC (uM)	Escherichia coli (ATCC 25922/KCTC 1682)	27150.09	-1.60	89.63	0.23	42578.68	28061.92	0.90	2.35	-0.65	22545.58	53623.61	3689.22	1.84	2.63	1.25	25495.09	-15.96	85.67	0.13	40465.03	25898.58	-10.65	-0.60	1.78	19967.15	51306.12	2899.37	1.77	2.42	1.10	24290.27	4.23	83.37	0.39	37963.13	25064.97	3.36	2.50	0.48	20145.55	48287.06	4224.39	1.66	2.33	1.07	22583.73
709	1	MIC (uM)	Escherichia coli (ATCC 25922/KCTC 1682)	29442.65	16.38	131.92	1.93	40587.87	20532.70	5.28	2.36	7.88	13768.97	59917.49	14461.36	2.74	2.11	1.33	27005.39	12.18	120.30	1.56	37584.17	19636.75	4.20	0.54	6.27	13312.06	54816.39	12203.66	2.56	1.99	1.24	27037.75	6.17	108.79	1.24	38285.04	20724.84	7.71	5.47	4.55	15546.01	53141.08	9852.18	2.45	1.85	1.16	22272.57
710	1	MIC (uM)	Escherichia coli (ATCC 25922/KCTC 1682)	22116.03	-3.36	92.11	0.30	35295.51	22726.95	-1.55	0.08	0.37	16105.58	45929.49	4028.57	2.35	2.40	1.59	21225.10	-13.90	89.69	0.08	33427.90	20645.86	-11.54	1.37	0.33	13355.38	44028.35	3109.67	2.26	2.21	1.45	19502.10	1.53	82.45	0.17	30683.05	19756.75	1.66	1.97	-0.01	13807.89	40144.39	3568.70	2.18	2.18	1.61	18395.49
711	1	MIC (uM)	Pseudomonas aeruginosa (ATCC 27853)	25945.67	-3.56	113.22	0.20	42678.60	27167.96	-3.44	-2.75	1.47	20340.70	57070.50	4968.59	2.36	2.17	1.64	24978.37	-17.13	104.52	0.08	40284.46	23741.69	-12.55	-2.13	1.11	16097.55	54171.00	3717.43	2.16	2.04	1.47	24642.17	8.99	107.25	0.58	40617.21	25837.08	7.09	4.58	4.25	20838.13	54832.54	6820.08	2.12	2.03	1.60	22857.80
712	1	MIC (uM)	Escherichia coli (ATCC 25922/KCTC 1682)	42769.10	9.13	146.37	1.32	67331.53	37161.84	-7.56	5.38	4.46	26186.88	90714.00	10333.98	2.60	1.86	1.65	39953.31	6.88	137.48	1.32	62878.83	35175.61	-12.91	3.69	4.03	24832.35	85216.54	10768.46	2.44	1.71	1.58	37681.01	12.06	133.95	1.25	59268.48	33675.26	8.87	4.20	6.81	25036.83	79440.37	10941.01	2.27	1.64	1.53	35847.04
715	1	MIC (uM)	Escherichia coli (ATCC 25922/KCTC 1682)	31065.58	0.22	126.73	0.52	52112.36	30525.11	-4.32	1.33	6.93	22512.70	71323.17	7791.16	2.19	1.97	1.29	30314.11	-16.20	115.09	0.46	51036.27	29736.16	-15.49	-1.33	4.81	21594.90	68885.86	5761.84	2.11	1.84	1.13	27670.63	6.63	113.41	0.48	47260.98	28944.80	5.45	-1.49	8.07	22600.22	64175.56	7664.38	2.00	1.85	1.08	26565.16
716	1	MIC (uM)	Escherichia coli (ATCC 25922/KCTC 1682)	31004.00	-2.78	126.57	0.46	52104.78	30542.35	-4.45	0.73	7.02	22457.01	71238.64	7664.81	2.19	1.97	1.29	30314.11	-16.20	115.09	0.46	51036.27	29736.16	-15.49	-1.33	4.81	21594.90	68885.86	5761.84	2.11	1.84	1.13	27962.11	7.99	113.58	0.53	47693.84	28995.07	5.46	0.18	7.92	22510.74	64559.65	7786.82	2.00	1.85	1.06	26799.16
717	1	MIC (uM)	Escherichia coli (ATCC 25922/KCTC 1682)	42063.42	-5.26	118.07	1.08	66992.89	38570.41	2.74	-0.62	2.67	31717.75	85313.89	7742.17	2.04	3.10	0.96	37708.62	-23.18	106.30	0.31	59801.36	32029.26	-12.24	-2.29	1.25	23976.40	77429.34	4363.23	1.85	2.74	0.85	34022.64	12.47	98.69	1.19	54435.03	34702.05	18.58	4.08	5.26	31437.91	68999.45	8937.41	1.68	2.65	0.77	30736.82
718	1	MIC (uM)	Pseudomonas aeruginosa (ATCC 27853)	42063.42	-5.26	118.07	1.08	66992.89	38570.41	2.74	-0.62	2.67	31717.75	85313.89	7742.17	2.04	3.10	0.96	37708.62	-23.18	106.30	0.31	59801.36	32029.26	-12.24	-2.29	1.25	23976.40	77429.34	4363.23	1.85	2.74	0.85	34022.64	12.47	98.69	1.19	54435.03	34702.05	18.58	4.08	5.26	31437.91	68999.45	8937.41	1.68	2.65	0.77	30736.82
719	1	MIC (uM)	Escherichia coli (ATCC 25922/KCTC 1682)	31482.50	-3.41	121.64	0.78	50585.31	26004.02	-6.68	1.23	5.99	16871.85	73120.37	10541.13	2.42	1.66	1.39	30047.20	-2.10	124.14	0.91	47639.26	24042.03	-6.75	0.58	8.75	15013.74	69486.78	10723.60	2.30	1.57	1.32	27991.20	5.67	107.90	0.80	44845.17	23474.38	3.87	0.21	5.33	16136.73	64468.92	10202.14	2.14	1.53	1.31	26466.50
720	1	MIC (uM)	Pseudomonas aeruginosa	23946.87	-0.16	100.56	0.17	40841.43	27351.51	-0.26	1.40	1.73	19753.57	53677.81	4315.60	2.32	2.14	1.89	21826.58	-7.51	94.39	0.07	35948.01	22911.41	-10.72	-0.14	0.93	14218.30	47923.10	3422.18	2.16	1.98	1.69	20916.88	0.12	90.70	0.17	35580.47	23617.94	1.99	4.60	1.45	17180.00	47109.59	4094.67	2.08	1.86	1.88	20103.03
721	1	MIC (uM)	Escherichia coli (ATCC 25922/KCTC 1682)	29349.70	-2.57	127.46	0.76	46938.77	24033.76	-4.34	0.08	6.90	15120.30	68430.85	10350.37	2.42	1.59	1.42	28017.80	-1.30	127.92	0.89	44546.85	22950.04	-2.93	-0.67	9.06	14441.54	65503.41	10779.17	2.30	1.51	1.36	26185.20	5.68	113.47	0.80	41266.49	20773.55	2.68	0.13	6.15	13102.65	60233.25	9942.44	2.16	1.47	1.33	24446.30
722	1	MIC (uM)	Salmonella enterica subsp. enterica serovar Typhimurium	27186.76	-1.88	120.15	0.16	46093.86	32891.17	-2.31	-1.55	3.48	24083.50	63676.83	4859.35	2.70	2.06	1.59	26753.26	-8.34	111.83	0.14	45742.29	32560.34	-9.68	3.36	2.42	24060.66	62909.86	4118.73	2.57	1.88	1.64	24725.58	6.54	113.58	0.18	41938.04	29518.14	3.96	-2.11	5.71	21724.34	57916.81	5241.40	2.42	1.84	1.48	23596.59
723	1	MIC (uM)	Salmonella enterica subsp. enterica serovar Typhimurium (ATCC 14028)	37407.57	-2.64	142.39	0.46	60842.25	36496.28	-7.90	1.78	5.66	27121.71	85186.29	8368.51	2.70	2.02	1.50	35141.18	-6.29	133.61	0.75	56943.47	34529.28	-13.38	2.02	5.14	25722.25	80149.79	9094.22	2.53	1.86	1.40	32917.93	10.76	131.18	0.78	53253.99	32937.55	9.08	1.77	7.33	26244.49	74779.82	9903.78	2.35	1.80	1.42	30622.86
724	1	MIC (uM)	Escherichia coli (ATCC 25922/KCTC 1682)	32733.42	-8.05	147.63	0.42	56869.91	33124.68	-6.95	-2.78	10.10	23509.01	79340.38	8533.61	2.58	2.14	1.44	30945.99	-12.34	138.71	0.71	53310.21	31255.15	-12.04	-0.08	9.23	22283.20	74791.39	9234.86	2.42	1.97	1.33	29077.68	11.31	134.83	0.76	49750.58	29328.07	8.52	0.68	9.62	21724.04	70034.85	9986.97	2.25	1.92	1.38	26692.81
725	1	MIC (uM)	Escherichia coli (ATCC 25922/KCTC 1682)	33149.49	-1.03	126.83	0.26	62648.98	44407.76	-3.49	1.12	6.63	36567.09	82464.57	5529.67	3.34	1.76	1.27	30311.56	-20.06	118.88	0.12	57857.15	40639.94	-17.93	-1.34	6.06	32580.84	76950.59	4407.93	3.17	1.60	1.18	28467.79	7.08	118.71	0.18	54309.30	38659.00	8.92	0.40	8.51	32084.42	72525.69	5832.72	2.97	1.54	1.17	26435.34
726	1	MIC (uM)	Escherichia coli (ATCC 25922/KCTC 1682)	32659.66	0.96	127.58	0.28	60179.88	42552.97	-2.65	1.47	4.85	35509.57	79391.48	5487.33	3.06	1.67	1.55	29622.84	-13.66	119.42	0.14	55092.52	38746.33	-15.15	-0.51	3.32	31508.61	73320.29	4233.88	2.89	1.51	1.51	27478.83	0.01	113.86	0.16	51320.64	36767.51	5.06	-0.37	6.86	31249.33	68234.63	5220.93	2.67	1.44	1.32	25326.84
728	1	MIC (uM)	Klebsiella pneumoniae	34027.05	-4.00	127.45	0.75	58633.23	34937.56	-1.51	-0.57	7.05	27264.30	76945.24	8310.42	2.23	3.01	0.96	30522.73	-27.74	109.19	0.15	53589.15	31596.47	-17.89	-5.17	4.53	23458.81	69323.19	3987.94	2.07	2.67	0.83	27900.14	11.32	103.89	0.67	48553.98	30506.68	10.72	1.85	3.37	24806.80	63086.07	6992.99	1.93	2.51	0.80	25370.73
729	1	MIC (uM)	Pseudomonas fluorescens	22659.78	-0.18	112.52	0.08	41087.74	29543.50	-3.92	0.63	3.59	22164.42	55921.63	4011.75	3.42	1.77	1.27	22180.65	-10.34	104.87	0.03	41315.24	30378.86	-3.74	-2.00	2.32	24017.26	54813.09	3111.49	3.22	1.66	1.19	21048.05	5.75	102.93	0.11	38765.07	27960.51	3.23	1.17	4.86	21826.31	52482.89	4107.01	3.03	1.58	1.14	19915.10
730	1	MIC (uM)	Escherichia coli (ATCC 25922/KCTC 1682)	42889.22	16.86	148.95	0.94	70831.57	42873.95	-10.02	7.99	4.82	31436.53	94887.68	9541.58	2.75	1.57	1.65	39517.09	13.73	129.42	0.88	64980.99	39527.77	-11.68	7.58	2.79	29262.32	85818.87	8144.01	2.44	1.45	1.46	34473.72	19.12	131.43	0.83	56464.46	34515.00	19.25	7.94	12.47	26258.07	75458.24	9006.04	2.27	1.27	1.37	29716.85
732	1	MIC (uM)	Pseudomonas aeruginosa (PAO1)	29133.68	-0.32	112.22	0.83	45509.12	27506.07	-2.22	0.72	5.32	17902.59	64571.33	8103.80	2.38	1.61	1.57	27446.80	-2.51	109.14	0.56	42493.68	23273.10	-8.80	-2.76	5.35	13448.63	61289.03	7187.78	2.30	1.54	1.41	26123.60	2.17	103.14	0.50	40855.18	23674.71	0.33	-1.00	3.82	14976.58	58282.43	7091.08	2.20	1.47	1.45	25764.16
733	1	MIC (uM)	Pseudomonas aeruginosa	36485.42	-0.09	138.82	0.50	60288.00	37227.60	-2.14	2.54	6.83	28942.03	83450.37	8460.27	2.68	2.12	1.38	34186.40	-14.63	124.66	0.34	56611.17	34592.75	-15.97	0.57	3.66	25919.60	78308.47	6534.91	2.51	1.89	1.27	31776.90	10.77	121.46	0.52	52319.28	32810.12	7.62	2.18	7.74	26510.84	72442.24	8619.55	2.27	1.89	1.17	29143.87
734	1	MIC (uM)	Salmonella enterica subsp. enterica serovar Typhi	36485.42	-0.09	138.82	0.50	60288.00	37227.60	-2.14	2.54	6.83	28942.03	83450.37	8460.27	2.68	2.12	1.38	34186.40	-14.63	124.66	0.34	56611.17	34592.75	-15.97	0.57	3.66	25919.60	78308.47	6534.91	2.51	1.89	1.27	31776.90	10.77	121.46	0.52	52319.28	32810.12	7.62	2.18	7.74	26510.84	72442.24	8619.55	2.27	1.89	1.17	29143.87
735	1	MIC (uM)	Klebsiella oxytoca (ATCC 49131)	29242.22	-2.08	103.94	0.73	37982.70	21762.59	0.61	-0.67	-11.83	12088.03	55041.68	6462.31	1.90	1.65	1.33	27051.89	-4.30	100.40	0.96	36158.94	19529.18	-2.45	-1.00	7.22	10151.20	52353.19	7406.75	1.81	1.62	1.28	25019.22	-5.69	94.57	0.42	33274.57	18233.34	0.85	-2.88	-6.84	9791.72	48467.63	5303.44	1.66	1.49	1.21	23547.22
736	1	MIC (uM)	Enterobacter cloacae	36096.91	-3.01	138.54	0.51	58646.15	35376.53	-4.64	2.77	6.53	26485.67	81988.24	8566.06	2.61	2.11	1.43	33915.93	-14.87	124.64	0.34	55931.72	33982.27	-15.33	0.26	3.80	25400.85	77265.26	6519.91	2.44	1.95	1.25	31028.87	10.87	120.52	0.52	51519.06	33200.71	8.29	2.03	7.84	27152.26	70972.26	8403.01	2.25	1.91	1.16	28325.21
737	1	MIC (uM)	Escherichia coli	62443.34	3.02	163.65	3.02	92356.28	46406.19	-6.61	5.70	0.94	34363.57	117138.70	14480.83	2.54	3.31	1.52	52072.91	-4.35	150.83	2.21	76485.62	34625.75	-13.34	3.71	2.93	22972.19	100351.17	11415.14	2.21	2.88	1.33	46036.14	12.95	128.17	2.04	69222.41	38676.36	21.62	11.31	9.81	31855.50	85010.32	12453.26	1.91	2.62	1.12	38304.15
738	1	MIC (uM)	Escherichia coli	52090.65	-7.56	156.38	1.24	79960.97	45161.89	-6.85	2.02	3.01	36158.15	106871.42	10858.44	2.70	3.70	1.26	44808.09	-15.65	145.68	0.62	68265.24	33909.84	-13.68	-0.17	4.45	23915.49	93342.41	8473.72	2.31	3.14	1.15	37502.86	17.57	125.11	1.29	58820.56	37284.09	22.70	3.67	9.46	34340.27	77750.62	11691.31	2.02	2.91	0.97	31949.04
739	1	MIC (uM)	Escherichia coli	24211.97	-8.99	107.81	0.19	42277.67	28653.60	-10.58	1.25	1.39	21049.65	54204.75	3256.71	2.21	2.14	1.78	21531.39	2.28	108.65	0.14	36414.55	24257.44	0.74	2.00	3.40	16574.31	48394.03	4421.26	2.22	2.10	1.58	20034.01	-7.41	96.00	0.05	34697.99	24014.57	-4.15	-6.73	1.43	17358.43	44531.22	2764.30	1.98	1.90	1.60	19456.44
740	1	MIC (uM)	Escherichia coli	23639.30	-18.34	107.93	0.13	41464.28	27966.70	-16.49	0.94	2.37	19981.49	53737.67	3117.32	2.28	2.13	1.65	20583.78	11.93	103.97	0.10	34896.22	24269.82	11.70	-4.59	1.74	17741.40	44850.43	3831.43	2.09	2.11	1.82	21212.80	-11.29	95.97	0.18	35961.65	23905.01	-14.25	4.53	0.18	16383.45	46758.21	3024.45	2.10	1.92	1.36	20397.00
742	1	MIC (uM)	Pseudomonas aeruginosa	25472.00	-2.28	123.61	0.13	46148.77	32192.81	-4.82	-0.50	5.83	24125.61	63854.11	5136.22	3.38	1.68	1.35	24998.02	-14.14	115.06	0.06	46116.49	32798.77	-7.18	-2.65	3.92	25687.38	62533.74	4139.91	3.16	1.57	1.26	23716.20	6.93	112.66	0.17	43252.40	30292.78	3.92	1.42	6.04	23625.89	59704.64	5231.68	2.95	1.47	1.21	21390.01
743	1	MIC (uM)	Pseudomonas aeruginosa (PAO1)	25472.00	-2.28	123.61	0.13	46148.77	32192.81	-4.82	-0.50	5.83	24125.61	63854.11	5136.22	3.38	1.68	1.35	24998.02	-14.14	115.06	0.06	46116.49	32798.77	-7.18	-2.65	3.92	25687.38	62533.74	4139.91	3.16	1.57	1.26	23716.20	6.93	112.66	0.17	43252.40	30292.78	3.92	1.42	6.04	23625.89	59704.64	5231.68	2.95	1.47	1.21	21390.01
744	1	MIC (uM)	Salmonella enterica subsp. enterica serovar Typhimurium	25472.00	-2.28	123.61	0.13	46148.77	32192.81	-4.82	-0.50	5.83	24125.61	63854.11	5136.22	3.38	1.68	1.35	24998.02	-14.14	115.06	0.06	46116.49	32798.77	-7.18	-2.65	3.92	25687.38	62533.74	4139.91	3.16	1.57	1.26	23716.20	6.93	112.66	0.17	43252.40	30292.78	3.92	1.42	6.04	23625.89	59704.64	5231.68	2.95	1.47	1.21	21390.01
746	1	MIC (uM)	Pseudomonas aeruginosa	28340.89	-1.36	110.03	0.36	41962.30	25778.62	-4.83	0.04	0.16	17136.41	59239.70	4955.05	2.51	2.12	1.40	25432.50	-9.30	102.26	0.20	38402.34	24890.76	-1.03	-3.83	-1.55	18500.87	53478.47	4158.19	2.43	2.07	1.13	26198.02	-1.13	101.20	0.55	38875.49	24909.45	-2.94	0.36	0.38	17104.42	54816.90	5740.87	2.21	1.95	1.10	23861.71
747	1	MIC (uM)	Pseudomonas fluorescens	23642.55	-2.36	115.80	0.09	42576.45	30349.11	-4.33	-0.66	4.06	22759.97	58327.69	4324.32	3.40	1.71	1.31	23236.50	-13.19	107.00	0.03	42550.03	30858.18	-7.37	-2.06	1.74	24080.89	57095.08	3294.39	3.18	1.60	1.22	22205.58	5.34	104.83	0.13	40512.17	28952.04	2.84	1.56	4.73	22745.95	55254.64	4407.37	2.97	1.50	1.17	20069.56
748	1	MIC (uM)	Escherichia coli (ATCC 25922/KCTC 1682)	21940.68	-21.26	108.19	0.06	39706.71	27213.26	-16.29	3.59	3.04	19527.88	51866.11	2868.32	2.28	2.20	1.57	18894.34	16.21	104.17	0.08	32934.23	23256.80	11.53	-2.30	1.97	16955.25	42999.39	3727.17	2.08	2.20	1.79	18862.26	-16.58	96.29	0.05	33370.26	22787.23	-14.03	2.64	1.66	15623.57	43942.34	2641.43	2.09	1.98	1.30	18707.56
749	1	MIC (uM)	Escherichia coli (ATCC 25922/KCTC 1682)	24886.64	4.38	83.75	0.39	40341.57	26868.02	3.07	2.12	2.03	20257.05	53628.79	5293.97	2.15	1.89	1.74	23037.12	-2.51	78.22	0.23	36507.88	22954.47	-4.87	0.40	0.89	15209.74	49003.75	4282.15	2.02	1.76	1.54	22550.88	4.67	71.53	0.39	36126.38	24141.09	2.60	2.40	0.30	18641.37	47642.41	4657.54	1.94	1.74	1.52	21390.32
750	1	MIC (uM)	Klebsiella pneumoniae (ATCC 10031)	33232.64	-1.13	106.25	0.33	56004.87	39025.95	-5.29	-0.90	1.08	31272.21	71076.08	4402.26	2.84	1.94	1.27	32440.65	-11.89	91.44	0.22	54174.00	39025.62	-0.92	0.49	0.48	33277.24	66229.65	3077.17	2.53	1.83	1.10	29846.93	4.33	82.23	0.35	49438.73	35074.11	2.22	2.92	0.65	29897.04	60937.96	3587.64	2.19	1.66	1.01	23684.94
751	1	MIC (uM)	Escherichia coli (ATCC 25922/KCTC 1682)	21134.77	-1.17	72.91	0.50	30730.91	17055.25	-2.34	2.35	-0.72	10052.51	41462.27	5208.28	2.03	1.88	1.90	20472.30	-6.31	72.95	0.32	29886.82	16284.94	-6.30	-0.48	0.23	8625.15	40466.44	4302.00	1.98	1.80	1.85	20054.34	-1.82	70.61	0.50	29427.70	16792.45	0.41	-0.80	0.51	10426.13	39522.54	4995.44	1.94	1.78	1.95	19261.62
752	1	MIC (uM)	Escherichia coli (DH5alpha/CCUG 32825)	30612.77	-5.55	91.90	0.64	47783.78	28015.01	-6.03	-1.75	-0.23	16998.88	65410.40	7143.66	2.70	1.94	1.76	29489.73	-0.58	95.07	0.53	45367.23	25578.04	-5.19	0.23	3.74	13228.88	63954.85	6936.36	2.61	1.86	1.76	28631.77	1.01	81.68	0.74	44536.38	27179.76	2.19	-1.26	0.13	17685.72	61145.32	7718.78	2.44	1.83	1.74	27778.05
753	1	MIC (uM)	Pseudomonas aeruginosa (ATCC 27853)	28702.77	2.25	95.63	0.67	43492.52	24705.27	0.28	0.60	2.12	17226.29	59265.07	7133.79	2.12	2.00	1.60	28066.46	-10.58	93.89	0.46	43006.46	23890.35	-10.66	-1.27	2.35	15838.51	58629.28	5798.63	2.03	1.91	1.50	27323.54	4.81	91.60	0.75	42056.63	24470.77	2.87	-0.26	2.36	17543.49	57376.66	7380.16	1.98	1.93	1.54	26402.67
754	1	MIC (uM)	Klebsiella pneumoniae	33884.28	-0.93	125.94	0.74	56302.53	32285.15	-1.70	-1.57	5.91	23596.47	75335.07	8807.78	2.17	2.78	1.38	31461.42	-22.03	115.23	0.47	53641.90	31407.87	-14.72	-4.61	3.62	22869.46	70537.73	5812.29	2.06	2.57	1.18	29952.09	10.01	114.54	0.89	50101.20	30003.08	10.06	0.64	3.73	23317.10	66483.88	8848.46	1.93	2.54	1.14	27787.58
755	1	MIC (uM)	Pseudomonas aeruginosa (PAO1)	33884.28	-0.93	125.94	0.74	56302.53	32285.15	-1.70	-1.57	5.91	23596.47	75335.07	8807.78	2.17	2.78	1.38	31461.42	-22.03	115.23	0.47	53641.90	31407.87	-14.72	-4.61	3.62	22869.46	70537.73	5812.29	2.06	2.57	1.18	29952.09	10.01	114.54	0.89	50101.20	30003.08	10.06	0.64	3.73	23317.10	66483.88	8848.46	1.93	2.54	1.14	27787.58
756	1	MIC (uM)	Pseudomonas aeruginosa (PAO1)	32902.17	5.54	109.96	0.78	48603.62	29709.25	2.03	2.57	-4.72	25876.36	62327.20	4796.30	1.52	1.77	2.87	30633.95	-5.87	102.68	0.52	46348.49	27948.15	-2.14	-0.83	2.24	25233.67	59940.12	5027.48	1.60	1.78	3.41	29341.13	0.66	101.23	0.65	43547.14	27393.57	4.09	0.32	-1.30	24825.79	56141.03	5314.35	1.37	1.59	2.83	29308.34
757	1	MIC (uM)	Escherichia coli (ATCC 25922/KCTC 1682)	22418.36	-2.19	72.22	0.29	33780.86	20830.10	-1.80	0.41	-1.38	12897.80	45503.10	4357.89	2.33	1.79	1.59	21211.21	-4.84	70.50	0.21	32163.98	20165.68	-3.64	-0.80	-1.42	11920.78	43408.94	3790.62	2.32	1.70	1.61	20625.21	0.08	69.02	0.34	30997.34	19038.61	2.51	0.01	1.57	12144.40	41793.14	4437.08	2.19	1.66	1.54	20240.48
760	1	MIC (uM)	Pseudomonas aeruginosa	34246.07	-1.76	133.76	0.76	59042.03	35021.77	-0.21	-0.47	8.16	26985.91	78350.47	8756.93	2.26	2.96	1.03	30681.57	-29.11	110.94	0.17	54306.43	32433.29	-18.77	-5.44	4.76	24233.27	70012.61	3916.31	2.06	2.73	0.84	28246.31	8.18	105.99	0.63	49630.92	31382.15	8.09	1.51	3.66	25413.28	64273.56	6756.31	1.93	2.61	0.81	26394.36
761	1	MIC (uM)	Escherichia coli (ATCC 25922/KCTC 1682)	22939.37	-2.83	82.87	0.51	30933.82	17500.02	-0.52	2.75	1.06	9405.91	43831.96	5314.53	1.73	1.76	2.20	21501.56	-0.70	79.68	0.34	28634.98	17011.70	2.39	-1.95	-2.79	9180.18	40486.91	4527.17	1.64	1.69	2.15	20836.15	-1.09	76.35	0.53	27154.57	16161.10	0.85	1.36	-1.43	8699.78	38301.10	5063.94	1.58	1.64	2.09	20474.10
763	1	MIC (uM)	Shigella dysenteriae (ATCC 9752)	33134.26	0.02	120.78	0.24	61999.34	44020.90	2.07	0.34	6.27	36697.19	80332.22	5406.07	3.15	1.74	1.23	30064.69	-21.33	102.97	0.13	56213.20	39591.46	-15.82	-1.81	3.71	32337.34	72206.86	3560.21	2.82	1.55	1.06	27180.35	6.12	96.80	0.24	50430.04	35831.64	6.97	0.94	5.00	30166.96	64871.85	4629.31	2.49	1.42	1.00	24203.39
764	1	MIC (uM)	Escherichia coli (ATCC 25922/KCTC 1682)	26405.22	-0.98	90.30	0.44	41901.32	25189.56	1.02	-0.80	3.05	19555.10	53329.16	4844.59	1.73	2.43	1.37	26015.48	-8.07	87.31	0.39	41474.36	24456.49	-2.27	-1.54	2.55	18364.20	52914.13	4399.56	1.63	2.24	1.27	24925.57	2.96	80.17	0.61	39517.18	24545.57	1.81	3.30	0.64	19168.41	49657.12	5115.57	1.55	2.28	1.22	22025.48
766	1	MIC (uM)	Escherichia coli (DH5alpha/CCUG 32825)	31452.15	-4.38	91.17	0.64	48916.59	29200.75	-7.34	-0.37	-1.23	18329.99	66823.28	7030.62	2.70	1.92	1.80	30042.15	-0.16	94.94	0.51	45849.50	26022.33	-6.29	-0.45	4.30	13477.56	64364.38	6660.19	2.61	1.83	1.81	29479.07	1.14	81.04	0.68	45793.95	28778.10	2.21	-1.24	-0.52	19204.79	62742.75	7450.72	2.46	1.80	1.79	28185.57
767	1	MIC (uM)	Klebsiella pneumoniae (ATCC 10031)	19851.82	-3.81	75.75	0.19	31490.27	20162.97	-2.10	5.23	-1.06	13008.84	41510.11	3432.22	2.02	1.89	1.81	19143.82	-7.51	74.14	0.11	30286.92	18896.91	-7.42	3.10	1.23	11075.38	40375.94	3438.26	1.94	1.81	1.68	18180.12	1.10	71.39	0.17	28831.80	18605.38	1.68	0.99	0.43	12274.54	38037.04	3343.39	1.91	1.80	1.67	17958.91
768	1	MIC (uM)	Escherichia coli (ATCC 23716)	30576.30	0.32	114.51	0.69	48367.75	28727.79	0.79	-0.26	3.64	18845.20	67155.99	7876.81	2.34	2.33	1.68	29032.16	-16.29	104.49	0.40	45640.29	26193.54	-12.35	-2.44	2.13	16219.20	62785.17	5564.50	2.19	2.19	1.60	28885.49	-2.71	106.34	0.60	45756.36	27358.59	-4.70	0.68	4.55	17768.50	63968.97	7092.62	2.22	2.11	1.39	27592.55
769	1	MIC (uM)	Escherichia coli (ATCC 35218)	27536.22	-0.13	106.18	0.21	49373.90	34754.79	1.75	0.54	3.93	27965.95	62967.25	4130.51	2.94	2.00	1.27	24259.57	-17.11	98.29	0.14	43839.95	30474.42	-13.44	-2.84	3.77	23307.63	57003.66	3079.08	2.76	1.82	1.12	22714.71	-1.50	91.07	0.11	41252.50	29175.03	0.33	-0.10	4.01	23211.55	53210.54	3526.81	2.47	1.74	1.05	20631.35
770	1	MIC (uM)	Escherichia coli (ATCC 25922/KCTC 1682)	24882.71	-5.04	79.87	0.40	38346.99	23503.69	0.05	2.21	-1.62	16487.62	50554.88	4463.91	2.09	1.90	1.65	22914.06	-4.47	79.19	0.25	34918.46	21012.99	-5.99	-1.55	-0.11	13395.70	46465.80	4280.40	2.00	1.79	1.54	21610.39	0.65	72.57	0.44	33566.20	21130.66	3.57	-1.49	-0.84	14960.62	44156.10	4663.86	1.96	1.79	1.61	21262.00
771	1	MIC (uM)	Escherichia coli	27149.86	-7.76	95.92	0.33	42059.82	23182.14	-3.43	-1.13	2.06	16481.83	56963.78	6001.82	2.00	1.97	1.28	24601.86	-8.23	86.16	0.21	39458.34	23410.18	-4.76	-1.75	1.84	17503.51	52023.25	4140.26	1.79	1.95	1.41	22079.71	4.81	87.47	0.87	33685.54	19271.53	0.12	0.36	2.76	14498.78	46054.86	7288.01	1.54	1.74	1.20	20518.29
772	1	MIC (uM)	Acinetobacter baumannii	28182.57	-0.59	112.01	0.58	43603.60	26146.59	-2.54	2.56	2.92	18278.69	57516.84	6457.88	2.08	2.40	1.77	26246.93	-6.99	106.44	0.22	42059.64	25657.57	-4.52	0.13	1.56	18183.17	54669.05	4463.61	2.00	2.33	1.87	25216.96	5.35	106.76	0.54	38789.53	22388.25	-0.12	0.85	1.39	14963.85	51924.35	6714.84	1.92	2.25	1.73	24857.74
773	1	MIC (uM)	Enterobacter cloacae	28182.57	-0.59	112.01	0.58	43603.60	26146.59	-2.54	2.56	2.92	18278.69	57516.84	6457.88	2.08	2.40	1.77	26246.93	-6.99	106.44	0.22	42059.64	25657.57	-4.52	0.13	1.56	18183.17	54669.05	4463.61	2.00	2.33	1.87	25216.96	5.35	106.76	0.54	38789.53	22388.25	-0.12	0.85	1.39	14963.85	51924.35	6714.84	1.92	2.25	1.73	24857.74
777	1	MIC (uM)	Escherichia coli (ATCC 25922/KCTC 1682)	29224.36	-0.43	79.86	0.52	47497.63	28311.72	-5.55	1.30	1.57	18955.96	62620.33	5801.90	2.98	1.81	1.52	26644.21	-11.88	74.59	0.25	44344.19	27496.50	-7.48	-1.54	-0.64	19194.28	57695.36	4534.42	2.84	1.65	1.39	22919.28	0.94	67.71	0.34	38089.38	24441.92	2.24	0.25	-2.26	17874.77	50312.28	5014.33	2.58	1.51	1.33	20301.29
778	1	MIC (uM)	Pseudomonas aeruginosa	32867.28	1.94	118.04	0.44	53931.60	35403.68	-1.49	0.51	2.47	26229.85	72432.11	6545.91	2.61	2.12	1.69	30081.65	-5.50	110.58	0.33	48447.44	30897.59	-11.38	-0.14	3.16	20689.54	66366.27	5605.29	2.47	1.97	1.52	28429.73	-2.44	98.91	0.30	45782.51	30216.80	-0.70	-0.63	-0.31	21887.39	60976.48	5219.88	2.29	1.93	1.48	26894.28
779	1	MIC (uM)	Escherichia coli (ATCC 23716)	30016.53	0.39	113.51	0.57	47840.83	29397.63	1.53	-0.24	2.01	20022.37	65577.31	7019.49	2.34	2.35	1.62	28837.15	-19.85	105.06	0.32	45721.71	26636.34	-14.24	-2.02	2.10	16825.70	62287.21	4831.49	2.20	2.24	1.52	28345.28	-0.39	106.53	0.58	44164.86	26735.91	-2.29	0.65	2.53	17531.86	61386.60	6829.94	2.17	2.15	1.44	26985.96
780	1	MIC (uM)	Escherichia coli (ATCC 25922/KCTC 1682)	30016.53	0.39	113.51	0.57	47840.83	29397.63	1.53	-0.24	2.01	20022.37	65577.31	7019.49	2.34	2.35	1.62	28837.15	-19.85	105.06	0.32	45721.71	26636.34	-14.24	-2.02	2.10	16825.70	62287.21	4831.49	2.20	2.24	1.52	28345.28	-0.39	106.53	0.58	44164.86	26735.91	-2.29	0.65	2.53	17531.86	61386.60	6829.94	2.17	2.15	1.44	26985.96
782	1	MIC (uM)	Klebsiella pneumoniae (ATCC 10031)	26283.24	0.31	85.48	0.54	38637.26	25256.39	-0.67	-0.46	-1.60	16687.81	52378.53	5134.36	2.10	1.66	1.80	25878.06	1.12	84.90	0.55	37955.35	24034.68	2.28	1.65	-2.56	15499.47	51834.04	5781.33	2.05	1.63	1.61	24396.65	-3.67	81.23	0.40	35738.29	22219.89	-0.56	-0.79	-1.77	13446.00	49015.62	4378.43	1.98	1.58	1.60	23346.53
783	1	MIC (uM)	Escherichia coli (ATCC 25922/KCTC 1682)	22154.55	-1.03	71.62	0.42	34293.39	20421.16	-2.67	1.44	0.02	13240.72	45158.76	4874.40	2.11	1.84	1.76	21370.07	-4.35	71.81	0.40	33574.65	19871.68	-6.45	4.62	1.69	13010.57	44569.99	4260.84	2.01	1.74	1.65	20005.93	3.18	67.14	0.39	31570.19	19489.02	2.55	1.92	-0.32	13514.94	41507.74	4597.93	1.98	1.72	1.65	19503.86
784	1	MIC (uM)	Escherichia coli (ATCC 25922/KCTC 1682)	25010.00	0.33	82.02	0.51	38644.94	23397.77	1.01	1.24	-1.45	15731.50	50741.76	5304.28	2.45	2.20	1.73	23813.40	-17.44	80.43	0.26	37126.33	21755.48	-12.71	-0.98	1.27	13337.21	49046.71	3689.36	2.33	2.06	1.58	22325.06	0.02	76.60	0.45	34621.09	21218.42	2.36	0.91	-0.53	14065.36	45991.26	4821.90	2.30	2.04	1.69	21352.59
785	1	MIC (uM)	Pseudomonas aeruginosa	29376.15	3.92	105.92	1.12	41586.87	24249.71	9.51	0.64	-0.16	16737.97	58974.11	9216.40	1.94	2.00	2.21	26977.82	2.77	94.75	0.74	38461.10	22612.31	4.95	-2.68	-2.97	15107.47	53360.28	6745.67	1.87	1.90	2.24	25478.95	4.35	95.96	0.52	36359.46	21947.83	2.59	-1.42	-1.19	14674.08	50355.20	5902.34	1.65	1.79	2.11	24319.03
786	1	MIC (uM)	Escherichia coli (ATCC 25922/KCTC 1682)	49083.00	9.05	123.59	1.72	77708.32	46856.62	-12.29	11.35	-0.86	36968.79	96450.49	8972.96	2.48	2.06	1.38	46784.34	7.05	116.78	1.39	73869.14	45438.78	10.21	10.60	4.67	36961.44	89092.03	7685.18	2.27	1.92	1.29	42052.23	5.24	104.19	1.25	66570.05	40620.38	2.86	8.58	2.33	32677.64	80763.14	6816.61	2.06	1.77	1.16	37602.95
787	1	MIC (uM)	Escherichia coli (ATCC 10536/NCTC 10418)	24331.53	-1.44	92.34	0.07	44307.70	34232.69	0.10	0.09	1.54	28566.00	56954.02	2675.72	2.28	1.91	1.22	22407.76	-15.21	86.62	0.04	40493.77	30819.20	-12.06	-1.22	2.06	24323.50	53023.73	2220.70	2.14	1.72	1.09	22768.94	8.86	87.47	0.14	41793.15	32529.43	9.99	0.00	4.45	27032.37	55078.46	3533.54	2.12	1.71	1.20	20391.18
788	1	MIC (uM)	Escherichia coli (ATCC 10536/NCTC 10418)	24372.24	-0.83	92.25	0.08	44489.42	33079.93	0.58	-0.20	1.68	27992.17	56355.67	2784.35	2.23	2.05	1.20	22459.06	-15.43	86.56	0.06	40771.92	29609.57	-9.68	-1.87	2.19	24228.02	52150.46	2302.75	2.06	1.83	1.08	22183.06	9.11	87.66	0.12	41458.95	30835.82	9.41	0.49	4.67	26752.01	53005.19	3485.24	1.99	1.85	1.14	20231.41
789	1	MIC (uM)	Pseudomonas aeruginosa	32092.20	-1.83	111.99	0.34	53725.56	36535.35	-4.72	0.59	1.32	27966.48	70680.83	5304.95	2.76	2.16	1.52	29081.08	-10.14	103.80	0.24	48482.40	32728.62	-12.08	-1.24	3.14	23748.90	64548.12	4233.13	2.62	2.01	1.36	27561.48	1.25	94.58	0.25	45706.38	31802.58	3.60	-0.54	-0.03	24787.64	59476.68	4577.90	2.43	1.98	1.32	26755.16
790	1	MIC (uM)	Pseudomonas aeruginosa	31946.96	-0.05	117.94	0.41	51675.88	33509.86	-4.71	1.54	2.17	24122.41	70259.75	6353.92	2.69	1.98	1.72	28736.84	-5.62	109.76	0.33	45588.62	29040.34	-9.07	-1.34	3.03	19179.31	62982.86	5584.91	2.55	1.87	1.61	27161.32	1.92	100.69	0.32	42625.26	27551.01	1.04	-0.59	0.48	18967.72	58030.53	5687.20	2.38	1.83	1.53	26433.11
791	1	MIC (uM)	Pseudomonas aeruginosa	31751.69	0.43	111.68	0.34	53063.40	36126.09	-1.70	0.27	1.51	27547.20	70151.91	5438.52	2.74	2.10	1.55	28719.52	-14.06	103.51	0.20	47464.67	31646.42	-16.31	-0.92	2.12	22039.58	63954.49	4184.64	2.62	1.97	1.40	27125.66	1.26	94.26	0.24	44606.60	30877.10	3.36	-0.40	-0.63	23474.81	58669.45	4681.62	2.43	1.92	1.38	26252.78
792	1	MIC (uM)	Escherichia coli	22200.09	-0.45	80.34	0.24	33152.28	21069.25	0.53	-2.85	0.07	13668.18	43145.74	4114.81	1.83	1.94	1.80	22002.87	0.57	73.13	0.48	31625.22	18964.78	-4.97	3.90	-1.66	11194.92	41702.46	3777.46	1.67	1.86	1.75	20691.65	-2.60	70.95	0.32	30715.95	18982.23	-4.23	1.60	0.88	11957.46	40219.70	3368.91	1.62	1.73	1.92	19911.39
793	1	MIC (uM)	Escherichia coli (ATCC 25922/KCTC 1682)	47074.66	8.33	116.90	1.58	73272.96	45577.12	-5.57	10.68	0.73	38190.01	89566.22	8056.03	2.23	2.01	1.62	44937.96	4.89	107.33	1.21	69963.37	44508.67	11.53	10.03	2.25	37752.61	82213.82	5565.25	2.03	1.87	1.56	40518.98	1.88	92.55	1.10	63240.61	39894.46	-1.19	8.21	-3.82	33208.50	74131.55	4182.20	1.79	1.73	1.46	36598.78
794	1	MIC (uM)	Escherichia coli (ATCC 25922/KCTC 1682)	47468.77	10.21	116.85	1.65	73867.78	45683.88	-5.97	11.11	-0.99	38105.46	90284.53	8244.11	2.20	2.01	1.60	45483.24	7.29	107.84	1.35	70604.92	44482.51	11.34	10.62	0.77	37822.17	83266.19	6471.93	1.99	1.87	1.53	41048.06	4.88	100.84	1.18	64352.37	39980.62	6.22	8.24	3.12	33288.25	77321.00	6358.15	1.94	1.74	1.28	36911.91
795	1	MIC (uM)	Escherichia coli (ATCC 25922/KCTC 1682)	47074.66	8.33	116.90	1.58	73272.96	45577.12	-5.57	10.68	0.73	38190.01	89566.22	8056.03	2.23	2.01	1.62	45089.13	5.13	107.91	1.29	70010.10	44363.46	11.56	10.13	2.53	37922.34	82454.39	6253.76	1.99	1.87	1.57	40357.02	3.32	95.31	1.14	62711.02	39545.06	4.21	8.11	0.19	33638.54	74125.49	5385.19	1.78	1.73	1.44	35907.74
796	1	MIC (uM)	Escherichia coli	26069.00	-0.53	94.69	0.50	40915.78	24126.99	-0.23	-1.49	1.25	17775.88	54581.43	5929.61	1.96	2.24	1.49	24656.75	-7.95	93.90	0.33	38507.04	21961.57	-6.91	-3.64	2.72	15160.69	51980.32	5277.35	1.87	2.09	1.42	24883.88	2.49	92.60	0.61	39061.98	22664.85	-0.84	5.33	2.84	16875.84	52948.65	6572.46	1.79	2.07	1.46	23389.31
797	1	MIC (uM)	Klebsiella pneumoniae	26069.00	-0.53	94.69	0.50	40915.78	24126.99	-0.23	-1.49	1.25	17775.88	54581.43	5929.61	1.96	2.24	1.49	24656.75	-7.95	93.90	0.33	38507.04	21961.57	-6.91	-3.64	2.72	15160.69	51980.32	5277.35	1.87	2.09	1.42	24883.88	2.49	92.60	0.61	39061.98	22664.85	-0.84	5.33	2.84	16875.84	52948.65	6572.46	1.79	2.07	1.46	23389.31
798	1	MIC (uM)	Proteus mirabilis	26069.00	-0.53	94.69	0.50	40915.78	24126.99	-0.23	-1.49	1.25	17775.88	54581.43	5929.61	1.96	2.24	1.49	24656.75	-7.95	93.90	0.33	38507.04	21961.57	-6.91	-3.64	2.72	15160.69	51980.32	5277.35	1.87	2.09	1.42	24883.88	2.49	92.60	0.61	39061.98	22664.85	-0.84	5.33	2.84	16875.84	52948.65	6572.46	1.79	2.07	1.46	23389.31
799	1	MIC (uM)	Salmonella enterica subsp. enterica serovar Typhi	26069.00	-0.53	94.69	0.50	40915.78	24126.99	-0.23	-1.49	1.25	17775.88	54581.43	5929.61	1.96	2.24	1.49	24656.75	-7.95	93.90	0.33	38507.04	21961.57	-6.91	-3.64	2.72	15160.69	51980.32	5277.35	1.87	2.09	1.42	24883.88	2.49	92.60	0.61	39061.98	22664.85	-0.84	5.33	2.84	16875.84	52948.65	6572.46	1.79	2.07	1.46	23389.31
801	1	MIC (uM)	Pseudomonas aeruginosa (PAO1)	38086.22	0.47	150.43	0.42	62828.79	41511.68	-3.53	-0.02	1.88	29780.51	84466.97	7292.15	3.65	2.73	2.06	35622.54	-15.30	145.88	0.28	59757.88	39530.40	-13.99	-2.59	4.23	27792.37	81066.81	6137.22	3.56	2.57	1.90	34459.95	2.38	141.77	0.35	57372.08	38759.63	7.25	-1.04	3.53	29123.65	77303.72	7253.75	3.44	2.49	1.94	34320.76
802	1	MIC (uM)	Pseudomonas aeruginosa	31047.36	-1.17	105.86	0.52	49644.30	32138.73	-3.11	0.60	2.17	23764.82	66042.67	5813.92	2.56	2.14	1.72	27935.95	-10.14	95.81	0.33	43321.49	26728.39	-13.11	-1.25	1.21	17022.51	58608.20	4800.84	2.40	2.00	1.55	26573.02	2.03	91.12	0.30	41524.70	26953.38	1.96	-0.73	-0.96	18895.91	55124.28	4984.29	2.27	1.96	1.47	25742.93
804	1	MIC (uM)	Pseudomonas aeruginosa (PAO1)	38522.92	-1.14	134.80	0.43	64002.98	42933.53	-5.85	0.94	2.30	31651.62	83462.73	6265.88	3.40	3.01	2.06	35839.75	-12.07	130.81	0.28	59522.41	39475.53	-13.10	-1.33	3.40	27537.80	78492.07	5406.75	3.28	2.84	1.86	34732.43	3.32	126.02	0.36	57579.12	39453.69	7.62	-0.33	2.96	30134.20	75031.67	6339.96	3.17	2.78	1.91	33973.33
805	1	MIC (uM)	Escherichia coli (K-12)	37246.57	2.07	112.08	1.04	50813.95	30580.82	-5.27	-0.17	-0.44	18473.72	70231.75	8035.26	2.05	2.12	1.60	35135.14	-6.36	99.70	0.61	50012.58	31351.30	4.34	-0.55	-9.63	22502.51	66502.62	5105.47	1.95	2.13	1.53	32828.25	-4.03	94.49	0.89	45244.82	27007.43	-5.08	1.75	-4.09	17114.45	61859.79	6160.90	1.80	1.95	1.43	30488.78
806	1	MIC (uM)	Pseudomonas aeruginosa	30800.81	-0.25	111.72	0.34	50802.78	34257.72	-2.78	0.48	1.46	25744.89	67652.76	5452.75	2.74	2.07	1.59	27502.39	-12.29	103.57	0.20	44483.52	29413.62	-13.57	-1.15	1.36	19911.60	60355.19	4214.66	2.62	1.95	1.44	25818.20	1.51	94.31	0.25	41437.13	28171.24	2.36	-0.61	-0.95	20449.91	55153.46	4700.03	2.43	1.89	1.41	25178.28
807	1	MIC (uM)	Escherichia coli (ATCC 25922/KCTC 1682)	45460.42	9.49	110.16	1.51	69432.42	44404.38	0.75	10.43	0.60	39326.68	83400.26	7327.18	1.95	1.96	1.85	43636.86	5.13	98.38	1.17	66699.16	43552.40	12.66	10.05	-1.65	38613.35	76387.98	4352.00	1.75	1.82	1.80	39514.81	1.52	89.20	1.03	61022.93	39254.71	2.17	7.88	-3.03	33819.11	70689.42	3723.73	1.66	1.70	1.59	35907.74
808	1	MIC (uM)	Escherichia coli (ATCC 25922/KCTC 1682)	45066.31	7.61	110.22	1.44	68837.60	44297.61	1.15	10.00	2.32	39411.24	82681.95	7139.09	1.99	1.95	1.87	43242.75	2.97	98.46	1.11	66104.34	43433.36	12.88	9.56	0.11	38713.52	75576.18	4133.83	1.75	1.83	1.84	38991.13	0.87	85.52	1.02	59925.78	38886.15	3.03	7.79	-0.94	34236.10	68824.61	3551.28	1.60	1.69	1.90	34903.57
809	1	MIC (uM)	Escherichia coli	21393.83	-4.59	82.69	0.24	33665.40	20664.90	-4.11	1.93	0.29	12921.03	44948.61	4044.75	1.97	1.99	1.67	20291.83	-4.01	82.11	0.11	32363.44	20640.90	-3.84	-1.40	1.51	12972.59	43159.01	3582.42	1.91	1.95	1.72	20242.96	-1.15	79.03	0.28	31800.40	20279.44	0.40	1.59	-1.23	12878.82	42602.44	4040.72	1.91	1.88	1.67	20054.52
810	1	MIC (uM)	Pseudomonas aeruginosa	21393.83	-4.59	82.69	0.24	33665.40	20664.90	-4.11	1.93	0.29	12921.03	44948.61	4044.75	1.97	1.99	1.67	20291.83	-4.01	82.11	0.11	32363.44	20640.90	-3.84	-1.40	1.51	12972.59	43159.01	3582.42	1.91	1.95	1.72	20242.96	-1.15	79.03	0.28	31800.40	20279.44	0.40	1.59	-1.23	12878.82	42602.44	4040.72	1.91	1.88	1.67	20054.52
812	1	MIC (uM)	Pseudomonas aeruginosa	28714.31	1.77	121.81	0.24	51141.10	35068.08	-1.76	1.03	5.07	26481.38	69983.62	5886.64	3.10	1.69	1.45	25227.06	-11.85	113.68	0.13	45485.24	31034.93	-9.59	-1.31	4.23	23087.71	62641.82	4751.31	2.93	1.48	1.30	22104.65	8.73	104.74	0.16	40187.70	28230.53	8.26	-0.08	5.91	21970.26	55273.20	5089.96	2.66	1.41	1.18	20887.66
813	1	MIC (uM)	Pseudomonas fluorescens	28714.31	1.77	121.81	0.24	51141.10	35068.08	-1.76	1.03	5.07	26481.38	69983.62	5886.64	3.10	1.69	1.45	25227.06	-11.85	113.68	0.13	45485.24	31034.93	-9.59	-1.31	4.23	23087.71	62641.82	4751.31	2.93	1.48	1.30	22104.65	8.73	104.74	0.16	40187.70	28230.53	8.26	-0.08	5.91	21970.26	55273.20	5089.96	2.66	1.41	1.18	20887.66
814	1	MIC (uM)	Pseudomonas aeruginosa	24997.55	2.17	92.66	0.85	35569.26	21008.10	7.80	0.95	-0.61	14470.65	50398.99	7597.67	1.77	1.75	1.92	23315.18	1.37	83.20	0.63	33365.21	19650.03	3.62	-0.58	-2.44	13060.11	46342.86	5740.39	1.71	1.68	1.94	21617.18	0.92	82.52	0.39	30904.83	19059.96	1.45	-2.17	-1.46	12758.34	42437.47	4503.38	1.54	1.59	1.82	20694.27
815	1	MIC (uM)	Pseudomonas aeruginosa (PAO1)	37371.82	-1.28	134.85	0.43	61024.94	40471.18	-6.63	0.97	1.79	29025.12	80166.59	6284.69	3.40	2.98	2.09	34884.48	-12.76	130.85	0.28	57251.35	37598.55	-14.18	-1.12	3.35	25727.17	75981.38	5421.04	3.28	2.81	1.90	33977.77	3.09	126.06	0.36	56001.73	38257.04	8.61	-0.06	3.04	29274.65	73173.30	6354.55	3.17	2.75	1.96	33490.92
816	1	MIC (uM)	Pseudomonas aeruginosa	27235.70	3.72	94.65	1.07	38820.79	22623.89	8.24	-0.06	0.43	15813.12	55080.87	8611.01	1.78	1.76	1.82	25291.60	3.80	86.18	0.74	36206.60	21057.89	4.41	-0.80	-2.72	14151.32	50729.43	6722.34	1.73	1.68	1.87	23873.80	3.01	85.03	0.58	34110.50	20272.38	1.49	-0.28	-1.83	13531.97	47501.74	5520.15	1.53	1.58	1.74	22760.40
817	1	MIC (uM)	Pseudomonas aeruginosa (PAO1)	19516.78	-4.56	97.28	0.14	30061.58	17859.48	-3.76	-4.25	2.01	11025.34	41091.00	4383.67	1.90	1.91	1.60	20020.56	-9.35	91.39	0.08	31558.19	18009.59	-5.65	-1.46	0.86	11377.20	42654.11	3591.64	1.82	1.82	1.52	18791.44	3.23	91.41	0.41	28788.54	17029.98	2.76	1.79	0.62	11365.29	39762.01	5532.08	1.70	1.71	1.39	16422.44
819	1	MIC (uM)	Pseudomonas aeruginosa (ATCC 27853)	27561.63	-5.51	99.19	0.53	41355.56	21622.46	-5.84	-1.00	1.18	14100.59	56391.62	6446.07	1.81	2.22	1.62	26625.38	-1.35	100.49	0.76	39451.75	20133.33	-2.07	-0.93	3.85	13305.65	54815.35	7878.12	1.76	2.10	1.55	26431.94	2.28	98.68	1.00	39353.16	21088.32	-0.27	5.63	3.50	14631.04	54614.31	8778.38	1.71	2.05	1.56	24492.31
820	1	MIC (uM)	Escherichia coli	41407.69	1.92	114.58	1.49	61947.22	36610.16	8.18	2.64	5.43	29611.98	77754.64	9537.10	2.38	2.46	1.14	37221.38	-12.18	90.07	0.40	57113.65	35909.39	3.55	0.90	1.04	29641.84	68579.89	3551.99	2.22	2.31	0.99	33222.81	-4.30	79.23	0.46	51305.81	33782.03	9.02	-1.12	-0.97	29111.50	60899.19	3419.17	1.98	2.16	0.92	32374.50
822	1	MIC (uM)	Pseudomonas aeruginosa (ATCC 27853)	26601.24	-2.44	88.01	0.43	41074.31	24410.55	-2.06	-0.17	0.21	16291.44	55756.70	5503.33	2.20	1.92	1.54	25624.48	-3.99	86.85	0.44	39100.42	23009.93	-5.07	-0.53	2.29	14414.98	53699.52	6000.38	2.11	1.84	1.44	24994.14	-0.18	83.89	0.60	38865.08	23440.26	-0.94	0.10	0.68	16341.93	52732.30	6115.99	2.08	1.83	1.34	23722.55
823	1	MIC (uM)	Escherichia coli (ATCC 25922/KCTC 1682)	28011.56	-3.83	99.43	0.64	35892.27	20977.57	0.42	-2.56	-13.14	11600.32	51510.85	5560.72	1.83	1.67	1.40	26239.33	-3.33	98.28	0.95	34850.92	18485.08	-2.50	-0.28	8.80	9428.47	50335.37	7304.61	1.73	1.63	1.34	23788.56	-7.44	90.06	0.33	31184.13	17448.32	0.66	-4.78	-8.15	9304.01	44936.81	4401.85	1.58	1.51	1.28	22734.67
824	1	MIC (uM)	Pseudomonas aeruginosa	36564.67	0.19	106.98	0.96	49474.55	29602.63	-6.45	0.73	-2.92	17974.25	67716.21	7405.37	1.95	2.22	1.53	33630.92	-8.35	101.28	0.78	46916.04	27733.66	6.49	-2.82	-9.01	19100.31	63363.27	6377.82	1.82	2.25	1.49	31764.19	-4.59	95.41	0.93	44373.62	25419.91	-5.53	-0.59	-2.02	16002.60	60454.13	6539.65	1.67	2.05	1.39	29211.46
826	1	MIC (uM)	Escherichia coli	26442.85	-0.99	100.06	0.45	42810.30	25871.70	-8.05	2.47	2.32	16789.34	56686.49	5018.33	2.45	2.16	1.55	25304.59	-10.60	93.76	0.23	43041.97	27940.02	-6.04	-0.38	1.53	20286.10	55284.42	4094.32	2.30	2.06	1.51	22539.32	2.25	85.62	0.31	38154.75	24824.51	6.11	2.22	0.70	17964.53	49470.38	4765.18	2.11	2.02	1.38	19611.83
829	1	MIC (uM)	Pasteurella multocida	30252.71	-1.11	118.10	0.65	52157.27	30981.60	-0.08	-0.18	7.19	23873.81	69412.23	7787.02	2.04	2.56	0.92	27103.86	-25.26	97.94	0.13	47973.88	28694.95	-16.48	-4.58	4.18	21442.15	62046.62	3510.86	1.86	2.35	0.75	24952.57	6.78	93.60	0.55	43843.57	27801.00	6.99	1.18	3.23	22547.89	56930.36	5975.88	1.75	2.22	0.72	23316.57
830	1	MIC (uM)	Pseudomonas aeruginosa	26275.10	-2.58	94.81	0.63	40436.23	23623.55	-1.09	2.62	2.62	18198.98	53057.65	6124.47	1.84	2.18	1.36	24795.10	-1.87	88.86	0.52	38997.49	23486.55	0.39	1.23	2.20	18620.25	50549.77	5052.71	1.77	2.13	1.41	23084.07	4.39	82.64	0.50	36623.30	23217.22	4.20	1.92	0.92	18782.72	46712.77	4784.37	1.74	2.09	1.43	21508.97
831	1	MIC (uM)	Pseudomonas aeruginosa (ATCC 27853)	26275.10	-2.58	94.81	0.63	40436.23	23623.55	-1.09	2.62	2.62	18198.98	53057.65	6124.47	1.84	2.18	1.36	24795.10	-1.87	88.86	0.52	38997.49	23486.55	0.39	1.23	2.20	18620.25	50549.77	5052.71	1.77	2.13	1.41	23084.07	4.39	82.64	0.50	36623.30	23217.22	4.20	1.92	0.92	18782.72	46712.77	4784.37	1.74	2.09	1.43	21508.97
832	1	MIC (uM)	Stenotrophomonas maltophilia	26275.10	-2.58	94.81	0.63	40436.23	23623.55	-1.09	2.62	2.62	18198.98	53057.65	6124.47	1.84	2.18	1.36	24795.10	-1.87	88.86	0.52	38997.49	23486.55	0.39	1.23	2.20	18620.25	50549.77	5052.71	1.77	2.13	1.41	23084.07	4.39	82.64	0.50	36623.30	23217.22	4.20	1.92	0.92	18782.72	46712.77	4784.37	1.74	2.09	1.43	21508.97
833	1	MIC (uM)	Aeromonas salmonicida (97-4)	25873.78	-1.43	87.87	0.30	40138.82	26650.44	0.16	-1.82	-0.80	19517.31	51662.53	4192.88	2.31	2.39	1.87	24942.75	-8.26	83.96	0.24	37815.73	24423.84	-10.30	1.64	1.39	16015.21	49291.91	3695.12	2.33	2.26	1.64	23305.35	2.09	83.20	0.29	36345.26	24061.98	0.17	-0.13	-0.42	17159.02	47296.79	4470.04	2.17	2.22	1.64	23422.21
835	1	MIC (uM)	Escherichia coli (ATCC 25922/KCTC 1682)	25257.58	4.91	92.98	0.44	40955.72	24578.22	0.69	1.28	3.76	17710.86	53801.79	5235.58	1.89	2.35	1.37	23346.32	-7.54	85.57	0.20	38134.59	22922.15	-3.79	-1.59	3.40	16063.17	49711.78	3964.15	1.76	2.17	1.29	22792.11	-2.80	79.53	0.44	36325.53	21866.59	-1.20	2.60	2.11	15449.36	47230.61	4942.99	1.65	2.10	1.17	20353.68
836	1	MIC (uM)	Escherichia coli	24765.77	-1.57	101.08	0.19	42625.48	29653.49	-0.63	-0.04	-0.31	21776.99	54763.26	3702.89	2.67	2.28	1.38	25487.11	-18.03	96.89	0.14	45578.05	31154.19	-13.97	-0.19	2.68	23346.62	58133.95	2993.62	2.43	2.09	1.24	22265.43	5.07	90.97	0.22	38277.66	26653.86	6.08	-0.94	1.17	19749.76	49316.82	3807.22	2.32	2.08	1.27	22471.33
837	1	MIC (uM)	Pseudomonas aeruginosa (ATCC 9027)	29708.73	-0.88	114.98	0.20	53989.40	38269.77	0.07	0.14	6.44	31955.11	72357.86	5371.15	2.53	1.73	1.11	26391.27	-17.66	99.45	0.11	48182.81	33500.88	-17.23	-0.29	3.88	26790.63	64607.90	3712.30	2.30	1.50	0.96	23657.82	5.50	94.63	0.17	43057.99	30373.44	5.48	0.10	6.07	25386.70	57910.29	4807.59	2.02	1.49	0.92	20422.18
838	1	MIC (uM)	Pseudomonas aeruginosa (ATCC 27853)	31211.09	-3.75	120.96	0.12	59879.11	43200.66	2.40	-1.01	7.45	36172.36	78293.67	5135.90	3.23	1.72	1.20	28715.75	-23.68	107.71	0.13	54182.06	37671.91	-22.37	-1.33	4.52	29910.90	71610.24	3765.58	2.88	1.47	1.08	25831.42	3.78	101.54	0.24	48398.89	33912.09	0.42	1.42	5.80	27740.51	64275.23	4834.68	2.56	1.34	1.02	22326.54
839	1	MIC (uM)	Pseudomonas aeruginosa (ATCC 27853)	33134.26	0.02	120.78	0.24	61999.34	44020.90	2.07	0.34	6.27	36697.19	80332.22	5406.07	3.15	1.74	1.23	28715.75	-23.68	107.71	0.13	54182.06	37671.91	-22.37	-1.33	4.52	29910.90	71610.24	3765.58	2.88	1.47	1.08	25831.42	3.78	101.54	0.24	48398.89	33912.09	0.42	1.42	5.80	27740.51	64275.23	4834.68	2.56	1.34	1.02	22326.54
841	1	MIC (uM)	Pseudomonas aeruginosa (ATCC 27853)	32739.09	-6.16	113.24	0.18	61933.40	44769.34	-2.04	-0.36	4.87	37788.10	78993.60	4396.88	3.17	1.78	1.16	30064.69	-21.33	102.97	0.13	56213.20	39591.46	-15.82	-1.81	3.71	32337.34	72206.86	3560.21	2.82	1.55	1.06	27575.52	12.30	104.34	0.29	50495.97	35083.19	11.08	1.65	6.40	29076.04	66210.47	5638.50	2.47	1.38	1.07	24203.39
842	1	MIC (uM)	Acinetobacter baumannii (ATCC 19606)	43747.27	0.89	130.63	1.08	64493.98	35984.77	-0.30	1.85	2.01	26879.38	85107.69	9236.48	2.09	2.34	1.76	41329.21	9.81	129.48	1.33	60620.81	33976.56	8.55	3.79	5.56	26112.41	80413.15	11044.91	1.95	2.24	1.64	38114.10	5.19	123.11	1.40	55057.99	28942.02	-5.40	-0.04	5.03	20102.13	75224.32	10672.47	1.84	2.11	1.56	35610.80
843	1	MIC (uM)	Escherichia coli (ATCC 25922/KCTC 1682)	43747.27	0.89	130.63	1.08	64493.98	35984.77	-0.30	1.85	2.01	26879.38	85107.69	9236.48	2.09	2.34	1.76	41329.21	9.81	129.48	1.33	60620.81	33976.56	8.55	3.79	5.56	26112.41	80413.15	11044.91	1.95	2.24	1.64	38114.10	5.19	123.11	1.40	55057.99	28942.02	-5.40	-0.04	5.03	20102.13	75224.32	10672.47	1.84	2.11	1.56	35610.80
844	1	MIC (uM)	Pseudomonas aeruginosa (ATCC 27853)	43747.27	0.89	130.63	1.08	64493.98	35984.77	-0.30	1.85	2.01	26879.38	85107.69	9236.48	2.09	2.34	1.76	41329.21	9.81	129.48	1.33	60620.81	33976.56	8.55	3.79	5.56	26112.41	80413.15	11044.91	1.95	2.24	1.64	38114.10	5.19	123.11	1.40	55057.99	28942.02	-5.40	-0.04	5.03	20102.13	75224.32	10672.47	1.84	2.11	1.56	35610.80
845	1	MIC (uM)	Escherichia coli (ATCC 25922/KCTC 1682)	22418.36	-2.06	72.25	0.29	33780.86	20783.62	-1.76	0.51	-1.38	12849.47	45394.60	4345.83	2.29	1.84	1.59	21211.21	-5.12	70.53	0.21	32163.98	20125.45	-3.72	-0.88	-1.42	11891.11	43272.59	3762.58	2.27	1.75	1.60	20625.21	0.03	69.04	0.35	30997.34	19010.69	2.46	0.30	1.58	12122.37	41719.03	4426.14	2.16	1.72	1.52	20240.48
846	1	MIC (uM)	Pseudomonas aeruginosa	28433.56	-0.53	111.10	0.63	45765.77	25212.21	-2.52	-0.99	4.59	17237.54	62395.47	7898.49	1.89	2.24	1.42	25969.67	-14.62	101.60	0.38	43518.44	25439.64	-8.92	-5.53	2.82	18257.04	57909.85	5299.52	1.80	2.06	1.25	25053.22	3.60	101.09	0.78	40310.08	22905.37	2.18	1.82	2.98	16353.00	54869.03	7842.26	1.65	2.00	1.14	23141.11
847	1	MIC (uM)	Escherichia coli	28186.19	0.28	94.72	0.75	41020.03	24202.27	0.50	0.39	0.99	17108.10	56628.03	6899.93	1.76	1.83	1.94	25857.90	5.09	91.71	0.63	37306.81	21974.09	3.61	-1.46	0.03	15134.35	51395.78	6185.82	1.61	1.73	1.83	25004.48	0.07	90.66	0.59	36854.83	21741.52	-1.17	-3.01	2.06	14078.47	51636.08	5856.76	1.64	1.69	1.76	23551.05
848	1	MIC (uM)	Escherichia coli	23985.95	3.54	100.99	0.12	43561.21	32333.79	-0.93	1.08	2.19	25768.43	56410.55	3232.27	3.40	1.83	1.21	23250.02	-1.91	94.65	0.15	41550.67	30126.91	-9.59	1.90	0.73	23285.36	53879.45	2832.01	3.20	1.70	1.14	21756.03	1.39	92.03	0.06	39608.24	29741.73	8.96	-1.10	1.45	24500.12	50424.70	3004.45	2.98	1.61	1.11	21423.10
849	1	MIC (uM)	Pseudomonas aeruginosa	23985.95	3.54	100.99	0.12	43561.21	32333.79	-0.93	1.08	2.19	25768.43	56410.55	3232.27	3.40	1.83	1.21	23250.02	-1.91	94.65	0.15	41550.67	30126.91	-9.59	1.90	0.73	23285.36	53879.45	2832.01	3.20	1.70	1.14	21756.03	1.39	92.03	0.06	39608.24	29741.73	8.96	-1.10	1.45	24500.12	50424.70	3004.45	2.98	1.61	1.11	21423.10
850	1	MIC (uM)	Escherichia coli (ATCC 25922/KCTC 1682)	29176.01	-0.43	84.95	0.54	47689.02	27908.62	-4.93	1.40	1.62	18924.58	63203.56	5958.65	2.94	1.83	1.49	26623.51	-11.88	78.75	0.26	44425.99	27345.20	-7.67	-1.47	0.13	19184.47	58002.28	4752.68	2.81	1.66	1.37	22898.58	0.94	71.87	0.35	38171.18	24290.62	2.04	0.32	-1.48	17864.97	50619.19	5232.59	2.56	1.51	1.31	20283.01
852	1	MIC (uM)	Klebsiella pneumoniae	28166.15	0.45	98.38	0.45	44855.64	26932.09	-0.08	1.96	3.99	20643.40	58332.18	5395.69	1.83	2.38	1.39	26592.31	-7.23	92.92	0.38	42450.28	25265.90	-3.64	-0.48	3.07	19020.99	55084.45	4663.25	1.74	2.25	1.30	25668.46	1.36	87.49	0.62	40584.78	25265.41	3.08	1.10	1.47	19893.54	51815.60	5694.59	1.64	2.27	1.23	23944.69
853	1	MIC (uM)	Pseudomonas aeruginosa (ATCC 27853)	28166.15	0.45	98.38	0.45	44855.64	26932.09	-0.08	1.96	3.99	20643.40	58332.18	5395.69	1.83	2.38	1.39	26592.31	-7.23	92.92	0.38	42450.28	25265.90	-3.64	-0.48	3.07	19020.99	55084.45	4663.25	1.74	2.25	1.30	25668.46	1.36	87.49	0.62	40584.78	25265.41	3.08	1.10	1.47	19893.54	51815.60	5694.59	1.64	2.27	1.23	23944.69
855	1	MIC (uM)	Escherichia coli (ATCC 25922/KCTC 1682)	21773.74	-4.88	83.02	0.22	33902.74	21503.40	-3.50	1.25	-0.76	13994.00	44731.90	3669.54	1.91	2.07	1.64	20624.48	-6.28	82.24	0.11	32830.06	21503.23	-4.54	-2.24	1.46	14120.87	43234.72	3260.57	1.87	2.03	1.71	20887.35	-1.32	80.83	0.24	32687.45	21411.42	-0.22	2.21	-0.68	14199.67	43492.84	3683.45	1.86	2.00	1.63	20510.65
858	1	MIC (uM)	Escherichia coli (ATCC 25922/KCTC 1682)	28496.57	0.88	115.25	0.57	45455.31	26837.33	1.15	0.97	3.21	17109.54	63457.05	7559.52	2.26	2.30	1.74	26896.91	-18.19	105.64	0.38	42920.06	24717.01	-12.21	-2.84	3.38	15274.35	59501.70	5433.63	2.13	2.17	1.71	26224.21	-0.90	107.37	0.63	40957.40	23717.30	-3.37	0.31	4.05	14418.60	58122.58	7574.29	2.07	2.06	1.53	24725.14
859	1	MIC (uM)	Escherichia coli (ATCC 25922/KCTC 1682)	21796.59	-2.62	78.72	0.23	34177.11	23006.64	0.70	3.88	-1.93	15646.18	45482.62	3695.90	2.14	1.91	1.73	20548.92	-6.75	76.95	0.16	31988.22	20438.69	-7.94	1.11	1.80	12087.20	43111.75	3510.95	2.05	1.82	1.60	20053.62	-1.41	74.62	0.18	31112.92	20554.73	0.43	-0.38	-0.96	13403.87	41320.11	3417.21	1.99	1.81	1.66	19708.16
860	1	MIC (uM)	Pseudomonas aeruginosa (ATCC 27853)	20917.78	-2.66	77.47	0.24	32260.51	20913.57	0.52	3.98	-1.32	13275.66	43465.75	3910.72	2.09	1.92	1.80	19795.68	-6.52	76.28	0.17	30491.26	19051.13	-6.21	2.35	1.35	11086.98	41379.41	3766.95	1.98	1.83	1.70	19191.08	-2.52	73.97	0.19	29308.05	18206.80	-1.50	0.61	0.04	10887.20	39382.32	3529.02	1.93	1.82	1.69	18924.38
861	1	MIC (uM)	Pseudomonas fluorescens	29653.23	-0.87	99.69	1.09	42818.81	23878.80	-7.84	2.98	-0.01	14180.32	60008.27	7142.57	2.12	1.86	1.48	28404.85	0.38	91.59	0.86	41083.44	24324.71	1.52	1.49	-0.46	16038.01	56613.65	6975.23	2.06	1.77	1.50	27579.85	3.22	90.43	0.85	39902.76	22394.55	-0.92	2.45	0.12	14526.19	55251.43	6484.39	1.94	1.74	1.45	25600.46
862	1	MIC (uM)	Salmonella enterica subsp. enterica serovar Typhimurium	28340.08	2.03	95.14	1.15	38481.17	21123.93	0.72	3.19	-3.23	12416.37	54685.12	8903.53	1.69	1.80	1.92	26826.40	-3.65	91.14	0.68	37039.75	19342.92	0.67	-4.17	1.42	10538.74	52179.93	6668.36	1.66	1.83	1.76	24927.60	-1.81	86.57	0.53	33491.39	17699.12	-0.07	-5.29	-5.02	8837.13	47848.46	6125.63	1.60	1.65	1.72	24864.08
863	1	MIC (uM)	Escherichia coli (ATCC 25922/KCTC 1682)	28638.31	-1.36	135.74	0.63	44288.82	23547.26	-3.89	-1.90	6.96	14715.57	62862.04	9017.56	2.11	2.18	2.03	27700.85	-13.01	124.79	0.24	43478.91	23704.01	-5.23	-5.56	3.72	15655.17	59854.36	6147.08	2.01	2.13	1.92	26572.08	8.64	125.04	0.93	40234.99	22763.16	4.02	0.08	2.60	15707.42	56427.23	9144.81	1.94	2.11	1.83	25526.92
864	1	MIC (uM)	Bordetella bronchiseptica (CUN11844-99)	43560.31	-0.89	125.80	1.02	64364.93	37057.18	-1.24	-0.07	0.82	28532.74	83824.76	8555.07	2.05	2.39	1.73	40994.37	11.55	126.36	1.53	60042.95	34427.24	8.63	3.82	6.17	26792.21	79210.84	11530.65	1.92	2.27	1.59	36983.99	-0.78	112.74	0.70	54574.07	30100.70	-7.27	-2.26	2.16	21302.11	72587.85	7047.81	1.83	2.11	1.58	34287.68
865	1	MIC (uM)	Salmonella enterica subsp. enterica serovar Typhimurium	27122.88	-3.47	86.70	0.36	45270.70	27582.73	-0.09	-1.41	2.24	19471.57	61294.67	5647.85	2.54	1.98	1.16	25781.04	-8.56	80.82	0.37	42952.82	26526.72	-3.92	-1.45	1.94	18644.42	58045.43	5253.07	2.47	1.83	1.07	25019.28	0.60	84.78	0.49	42135.63	26904.70	1.55	-0.01	2.69	19389.91	57083.65	6029.24	2.43	1.76	1.00	23921.20
866	1	MIC (uM)	Escherichia coli (ATCC 25922/KCTC 1682)	22524.33	-1.59	83.80	0.43	36291.13	22847.02	-0.68	0.90	1.79	16026.70	47494.17	4714.71	2.19	1.97	1.49	21097.50	-12.92	80.73	0.16	33992.57	20926.20	-11.49	0.49	0.04	13372.67	44655.23	3224.79	2.16	1.83	1.34	19837.08	-0.64	76.05	0.21	32064.68	20405.73	1.29	-2.51	0.71	14063.57	41863.63	3852.47	2.02	1.83	1.44	18703.50
867	1	MIC (uM)	Bordetella bronchiseptica (CUN11844-99)	35995.66	-7.82	109.64	0.60	56896.63	36702.10	0.80	0.73	-1.08	26774.35	76430.20	7253.52	2.78	1.85	1.54	34882.85	6.81	114.82	0.57	54900.10	34362.83	2.87	1.33	2.51	24598.54	73934.53	7056.76	2.64	1.80	1.50	32015.44	-1.44	104.87	0.57	50243.80	31923.47	-0.52	-0.45	2.30	22727.77	68350.50	7152.01	2.48	1.68	1.40	29968.46
869	1	MIC (uM)	Acinetobacter baumannii (ATCC 19606)	33339.49	-1.37	98.56	0.48	53349.66	34776.05	3.59	-1.76	0.20	28282.13	66244.47	4278.51	2.07	2.64	1.37	30756.44	-16.26	91.72	0.24	47768.76	27809.92	-18.35	-2.36	0.83	18714.62	62261.72	3500.67	1.95	2.27	1.23	27891.26	4.47	75.98	0.34	44488.00	31177.69	8.04	1.54	-1.21	26733.50	54086.26	3379.73	1.73	2.17	1.23	25853.14
870	1	MIC (uM)	Acinetobacter baumannii (ATCC 19606)	34480.55	-1.58	100.54	0.62	53582.80	33007.45	3.57	-1.83	0.15	26468.03	67105.26	5028.65	1.98	2.73	1.35	32024.28	-16.95	93.75	0.27	48066.86	25310.91	-18.42	-2.30	0.86	15733.15	63305.13	3922.69	1.84	2.36	1.22	29076.20	4.61	78.09	0.56	44728.67	29462.64	8.02	1.21	-1.27	25006.82	54898.80	4025.28	1.66	2.24	1.20	27374.55
871	1	MIC (uM)	Acinetobacter baumannii (ATCC 19606)	32327.48	0.26	85.52	0.63	53316.02	33809.79	2.83	-0.91	-0.57	25084.14	66142.98	4708.90	2.64	2.00	1.50	27374.55	-16.95	79.62	0.12	45064.04	26556.82	-15.90	-5.39	2.11	16544.45	58476.46	3698.34	2.42	1.80	1.35	25028.35	1.44	71.37	0.24	42950.73	29581.00	7.69	-0.67	-0.15	24051.48	52337.18	3374.86	2.10	1.68	1.30	22898.62
873	1	MIC (uM)	Pseudomonas aeruginosa (ATCC 9027)	26911.41	0.91	104.53	0.20	48311.54	34290.68	1.59	0.77	3.65	27566.91	61556.14	3939.86	3.00	2.01	1.26	24635.49	-16.22	97.08	0.13	43963.59	30666.84	-12.59	-3.60	3.53	23454.68	56725.01	3017.45	2.76	1.85	1.13	22572.08	-2.46	93.83	0.11	40756.97	28744.23	0.33	-0.46	3.70	22639.88	52932.45	3596.52	2.55	1.73	1.10	20338.27
874	1	MIC (uM)	Pseudomonas aeruginosa (ATCC 27853)	29540.07	-13.65	109.50	0.01	59197.83	44724.69	-7.36	-1.55	5.22	38327.50	76016.23	3164.70	3.43	1.81	1.07	27646.76	-6.88	106.24	0.05	55004.10	41173.10	-2.55	-0.81	5.78	35133.08	71329.08	3619.96	3.18	1.67	1.03	25565.54	22.20	103.85	0.17	50763.66	38538.66	21.62	2.10	7.43	33942.86	66094.98	4938.38	2.94	1.58	1.01	23246.60
875	1	MIC (uM)	Acinetobacter baumannii (ATCC 19606)	43420.18	1.36	116.55	0.84	66593.45	43105.37	7.69	1.93	1.34	35646.67	83027.46	7316.58	2.15	2.33	1.77	40681.34	4.18	110.83	0.93	61785.55	38331.56	3.22	2.96	2.95	30123.70	77847.46	6716.17	2.03	2.22	1.61	37532.59	6.77	105.89	0.81	57274.64	35963.73	1.89	0.57	2.44	28759.16	72582.78	7028.02	1.88	2.10	1.57	33989.43
878	1	MIC (uM)	Pseudomonas aeruginosa (ATCC 27853)	43339.75	1.09	124.65	1.19	64733.61	38229.34	-1.22	2.68	0.67	29734.63	83801.21	8532.31	2.10	2.33	1.74	39758.22	9.27	123.81	0.87	59604.34	35290.90	8.63	-0.56	6.12	27437.03	78090.65	9355.86	1.98	2.20	1.66	36899.86	2.95	112.23	0.84	55398.89	31632.53	-7.20	2.09	1.99	22855.96	72968.58	7466.42	1.86	2.04	1.57	33156.52
879	1	MIC (uM)	Enterobacter aerogenes (ATCC 13048/BCRC 10370)	32173.00	-3.35	80.33	0.48	52230.11	33932.61	0.07	-1.45	-0.39	26600.79	65762.91	5245.67	1.74	2.36	1.48	30908.30	-16.26	77.71	0.43	48822.46	30053.82	-13.08	-0.15	1.02	22006.13	61670.56	3902.14	1.69	2.10	1.36	28190.40	9.46	72.97	0.48	45180.03	28638.78	8.26	0.34	-0.01	22535.01	57075.37	5399.16	1.59	2.17	1.36	26599.30
881	1	MIC (uM)	Escherichia coli (ATCC 11775/BCRC 10675/NCTC 9001)	32173.00	-3.35	80.33	0.48	52230.11	33932.61	0.07	-1.45	-0.39	26600.79	65762.91	5245.67	1.74	2.36	1.48	30908.30	-16.26	77.71	0.43	48822.46	30053.82	-13.08	-0.15	1.02	22006.13	61670.56	3902.14	1.69	2.10	1.36	28190.40	9.46	72.97	0.48	45180.03	28638.78	8.26	0.34	-0.01	22535.01	57075.37	5399.16	1.59	2.17	1.36	26599.30
882	1	MIC (uM)	Klebsiella oxytoca (ATCC 13182/BCRC 13985)	32173.00	-3.35	80.33	0.48	52230.11	33932.61	0.07	-1.45	-0.39	26600.79	65762.91	5245.67	1.74	2.36	1.48	30908.30	-16.26	77.71	0.43	48822.46	30053.82	-13.08	-0.15	1.02	22006.13	61670.56	3902.14	1.69	2.10	1.36	28190.40	9.46	72.97	0.48	45180.03	28638.78	8.26	0.34	-0.01	22535.01	57075.37	5399.16	1.59	2.17	1.36	26599.30
883	1	MIC (uM)	Escherichia coli (ATCC 25922/KCTC 1682)	29242.22	-2.08	103.94	0.73	37982.70	21762.59	0.61	-0.67	-11.83	12088.03	55041.68	6462.31	1.90	1.65	1.33	27051.89	-4.30	100.40	0.96	36158.94	19529.18	-2.45	-1.00	7.22	10151.20	52353.19	7406.75	1.81	1.62	1.28	25019.22	-5.69	94.57	0.42	33274.57	18233.34	0.85	-2.88	-6.84	9791.72	48467.63	5303.44	1.66	1.49	1.21	23547.22
884	1	MIC (uM)	Escherichia coli	24426.30	2.55	103.84	0.12	44163.92	32633.07	3.20	0.75	1.63	26238.99	56967.02	3424.52	3.39	1.80	1.25	22638.36	-11.83	97.56	0.03	41128.10	29935.79	-10.62	-2.06	2.63	23087.19	54031.47	2771.73	3.18	1.67	1.16	21662.83	-3.04	94.85	0.06	39066.54	28600.53	1.18	-1.61	2.25	22620.40	50967.67	3167.02	2.97	1.57	1.13	20039.04
885	1	MIC (uM)	Acinetobacter baumannii (ATCC 19606)	42829.28	0.76	123.14	1.05	64643.19	38708.08	-1.24	3.78	0.70	29910.28	83492.07	8048.37	2.14	2.28	1.77	39661.47	9.29	123.20	1.03	59572.71	35731.04	8.62	0.30	6.14	27850.81	77990.25	9589.15	2.01	2.18	1.68	36929.89	3.48	112.87	1.06	55389.45	32121.52	-7.16	2.25	2.13	23665.60	73016.63	8314.52	1.87	2.03	1.57	32986.36
886	1	MIC (uM)	Escherichia coli (ATCC 25922/KCTC 1682)	42829.28	0.76	123.14	1.05	64643.19	38708.08	-1.24	3.78	0.70	29910.28	83492.07	8048.37	2.14	2.28	1.77	39661.47	9.29	123.20	1.03	59572.71	35731.04	8.62	0.30	6.14	27850.81	77990.25	9589.15	2.01	2.18	1.68	36929.89	3.48	112.87	1.06	55389.45	32121.52	-7.16	2.25	2.13	23665.60	73016.63	8314.52	1.87	2.03	1.57	32986.36
887	1	MIC (uM)	Pseudomonas aeruginosa (ATCC 27853)	42829.28	0.76	123.14	1.05	64643.19	38708.08	-1.24	3.78	0.70	29910.28	83492.07	8048.37	2.14	2.28	1.77	39661.47	9.29	123.20	1.03	59572.71	35731.04	8.62	0.30	6.14	27850.81	77990.25	9589.15	2.01	2.18	1.68	36929.89	3.48	112.87	1.06	55389.45	32121.52	-7.16	2.25	2.13	23665.60	73016.63	8314.52	1.87	2.03	1.57	32986.36
888	1	MIC (uM)	Pseudomonas aeruginosa	23465.00	4.82	79.16	0.68	32063.83	21513.23	1.39	-0.04	-3.00	12758.93	46556.74	5896.09	2.20	1.52	1.51	23106.11	-0.46	77.48	0.35	32650.47	20532.61	0.45	0.41	0.23	11689.65	47968.10	4677.87	2.08	1.40	1.66	21350.67	2.10	74.44	0.63	29489.30	17792.39	2.28	-0.17	-1.44	11663.84	43332.56	5618.14	1.86	1.31	1.46	20033.44
890	1	MIC (uM)	Vibrio alginolyticus	25257.18	-2.76	71.24	0.41	39865.79	21619.95	-1.38	0.85	0.13	11639.67	54116.52	6330.60	2.69	2.16	1.82	24126.05	-15.07	67.50	0.41	37542.52	19520.19	-9.84	1.23	1.53	9143.35	51415.13	6034.82	2.54	2.02	1.61	23200.78	-0.18	65.68	0.62	36032.16	19855.53	1.17	2.20	0.52	11560.93	49144.12	6872.34	2.44	2.05	1.58	22987.35
891	1	MIC (uM)	Acinetobacter baumannii	30119.65	-4.59	120.56	0.09	59294.53	43626.97	-1.33	-0.51	7.27	36727.50	77979.54	4644.85	3.41	1.76	1.17	27868.63	-20.25	107.50	0.01	55051.36	40378.72	-14.46	-2.09	5.40	33530.27	72020.94	3291.22	3.16	1.62	1.05	25787.41	8.84	105.11	0.13	50810.92	37744.28	9.72	0.82	7.05	32340.06	66786.83	4609.63	2.93	1.53	1.02	23894.11
892	1	MIC (uM)	Escherichia coli	24994.94	-3.95	102.04	0.09	45801.00	34048.66	-0.77	-0.09	1.18	27679.88	58550.72	2974.55	3.39	1.81	1.22	23626.22	-9.86	97.57	0.02	43161.51	31864.25	-2.52	-1.81	1.54	25567.79	55323.11	2784.41	3.18	1.70	1.15	21967.72	1.82	91.95	0.12	39845.83	29245.66	-0.86	0.63	2.21	23326.18	51766.04	3091.09	2.98	1.60	1.10	20349.21
893	1	MIC (uM)	Acinetobacter baumannii	24174.29	-0.66	99.13	0.36	39633.48	26313.68	-2.95	0.71	2.18	17815.13	53777.78	4668.79	2.52	2.05	1.90	22593.63	-3.61	94.02	0.34	36629.80	23609.59	-2.81	1.24	0.59	16380.71	49195.20	4861.45	2.44	2.00	1.72	21885.23	3.29	90.35	0.39	35371.39	23041.89	-1.25	3.54	-0.47	15942.75	47714.22	4593.29	2.28	1.95	1.77	21602.78
894	1	MIC (uM)	Acinetobacter baumannii	24697.04	0.11	102.02	0.41	40625.87	26522.55	-1.64	0.66	2.42	17738.83	55726.09	5457.97	2.63	2.07	1.73	23111.54	-4.16	97.04	0.36	37863.95	23976.87	-3.85	1.11	1.59	16054.08	51303.11	5226.89	2.56	2.02	1.60	22504.78	4.69	95.31	0.42	36842.95	23432.39	0.55	3.66	2.17	15628.69	50579.15	5465.59	2.42	1.96	1.63	22154.57
895	1	MIC (uM)	Acinetobacter baumannii	24158.83	-0.59	103.08	0.30	40172.92	27039.16	-2.97	0.63	2.05	18845.34	54506.72	4614.30	2.51	2.05	1.90	22576.84	-3.46	98.94	0.27	37237.14	24309.19	-2.56	1.22	0.99	17075.09	50126.32	4738.03	2.44	2.00	1.72	21867.43	3.28	93.15	0.31	36026.35	23836.10	-1.28	3.55	-0.68	16922.07	48623.02	4499.22	2.27	1.94	1.77	21583.88
896	1	MIC (uM)	Klebsiella pneumoniae	24158.83	-0.59	103.08	0.30	40172.92	27039.16	-2.97	0.63	2.05	18845.34	54506.72	4614.30	2.51	2.05	1.90	22576.84	-3.46	98.94	0.27	37237.14	24309.19	-2.56	1.22	0.99	17075.09	50126.32	4738.03	2.44	2.00	1.72	21867.43	3.28	93.15	0.31	36026.35	23836.10	-1.28	3.55	-0.68	16922.07	48623.02	4499.22	2.27	1.94	1.77	21583.88
897	1	MIC (uM)	Klebsiella pneumoniae	24679.16	0.25	107.00	0.33	41297.10	27322.26	-1.45	0.62	3.13	18658.13	56707.42	5342.68	2.63	2.06	1.73	23094.75	-4.02	101.96	0.29	38471.29	24676.47	-3.60	1.10	1.99	16748.46	52234.24	5103.47	2.55	2.02	1.60	22486.98	4.68	98.11	0.34	37497.91	24226.60	0.52	3.67	1.95	16608.01	51487.96	5371.53	2.41	1.96	1.63	22135.67
898	1	MIC (uM)	Klebsiella pneumoniae	24942.64	0.34	110.26	0.31	41894.90	27523.23	-2.02	0.73	3.41	18533.04	57777.93	5463.91	2.66	2.07	1.65	23328.72	-4.26	103.49	0.32	39133.43	25356.11	-3.64	1.04	2.61	17461.41	53089.54	5229.16	2.59	2.03	1.54	22765.61	4.92	103.69	0.31	38221.06	24620.11	0.24	3.70	4.00	16504.00	52793.25	5471.39	2.45	1.97	1.56	22414.38
900	1	MIC (uM)	Escherichia coli	27306.64	-1.95	98.33	0.15	46302.85	35253.22	0.25	-1.03	0.19	28047.22	59875.77	3084.06	2.35	2.29	1.56	26063.92	-16.09	94.58	0.12	44192.26	32395.10	-9.89	-1.22	0.47	25425.90	57342.91	2835.94	2.15	2.10	1.44	24213.16	6.39	90.80	0.14	40812.97	30481.93	7.42	0.90	1.16	24840.91	52146.49	3320.47	2.10	2.11	1.72	22332.10
901	1	MIC (uM)	Escherichia coli	28371.91	-2.15	105.23	0.15	49180.27	37370.12	0.10	-1.12	1.86	30307.90	63891.65	3385.31	2.45	2.24	1.50	26877.24	-17.96	99.83	0.12	46383.15	34169.96	-10.28	-2.12	0.83	27370.60	60303.34	2974.93	2.27	2.06	1.38	25278.42	6.19	97.69	0.14	43690.39	32598.83	7.27	0.82	2.82	27101.60	56162.37	3621.72	2.20	2.07	1.66	22769.69
903	1	MIC (uM)	Escherichia coli	30151.31	9.28	112.57	0.92	47734.91	28185.52	6.12	1.06	5.42	20792.48	64719.91	9502.76	2.22	2.07	1.67	27775.40	5.04	99.83	0.76	44115.26	26109.29	0.77	1.16	3.08	18600.09	59095.09	7589.60	2.11	1.93	1.74	26245.10	7.25	86.20	0.86	42422.68	25997.01	9.57	3.20	1.38	20719.43	55319.42	7006.41	1.93	1.84	1.37	22555.91
905	1	MIC (uM)	Pseudomonas aeruginosa	29326.84	-4.77	98.67	0.31	48094.77	30257.87	-4.08	-1.10	3.55	22535.35	64532.28	5516.09	2.37	1.98	1.22	27894.95	-13.07	88.61	0.40	45307.01	28658.73	-11.54	0.49	0.78	21433.24	60677.03	4878.86	2.23	1.82	1.12	26054.21	5.62	86.78	0.36	43157.80	28392.23	5.35	0.02	2.50	22215.82	57428.82	5454.37	2.11	1.84	1.08	24499.47
907	1	MIC (uM)	Pseudomonas aeruginosa	28057.68	-0.53	91.63	0.70	44387.23	25595.44	0.36	-1.13	3.10	17366.23	61586.18	7904.79	2.43	1.75	1.50	26913.79	-10.02	84.07	0.64	42374.56	24100.63	-10.52	0.22	0.91	15856.33	58730.33	6642.43	2.31	1.65	1.27	25243.58	5.76	81.40	0.51	40525.03	24184.24	5.39	0.07	2.43	17329.36	55707.54	6962.28	2.19	1.64	1.23	23774.32
908	1	MIC (uM)	Pseudomonas aeruginosa	29443.58	-0.25	94.84	0.66	46870.09	28039.24	1.36	-1.21	3.08	20183.11	62995.18	6973.09	2.35	1.84	1.45	28397.37	-12.04	87.59	0.60	44847.70	26328.38	-15.86	1.09	0.83	17893.54	60263.90	5352.28	2.21	1.71	1.21	26556.21	4.47	85.73	0.48	42802.76	26455.19	1.44	-0.01	2.18	19388.25	57137.96	5882.24	2.09	1.71	1.17	24671.79
909	1	MIC (uM)	Proteus vulgaris	34499.34	-3.60	116.54	0.26	61117.98	43682.53	-6.24	1.17	2.15	36251.86	79042.93	4662.36	3.05	2.10	1.21	31314.64	-14.09	107.51	0.10	56365.39	40974.81	-7.56	-1.29	3.07	34266.82	72721.19	3661.28	2.90	1.97	1.09	29444.58	7.01	101.41	0.17	52643.70	38962.27	10.92	0.34	3.14	33696.50	67455.76	4505.69	2.73	1.99	1.01	28344.02
910	1	MIC (uM)	Escherichia coli (ATCC 25922/KCTC 1682)	34014.34	-4.01	117.53	0.27	58840.63	41987.71	-6.84	1.11	0.47	35235.38	76326.78	4555.17	2.84	1.99	1.45	30761.22	-13.34	108.46	0.11	53930.46	39103.79	-8.33	-0.64	1.98	33090.75	69810.51	3555.85	2.68	1.87	1.34	28959.58	7.08	102.39	0.18	50366.34	37245.70	10.42	0.43	1.48	32661.58	64696.03	4395.84	2.48	1.90	1.27	27772.49
912	1	MIC (uM)	Escherichia coli	32559.87	-3.36	93.87	0.75	51293.74	29984.90	-6.90	0.40	2.62	21169.27	67318.28	6325.55	2.26	1.83	1.32	30631.07	-8.81	82.97	0.71	47796.57	28030.75	-10.90	3.64	0.03	19732.26	62392.60	5605.16	2.10	1.70	1.17	27017.87	8.16	77.98	0.55	43860.93	28255.07	8.63	-0.82	1.27	21895.08	56574.09	5745.46	1.99	1.66	1.13	24732.53
913	1	MIC (uM)	Escherichia coli	28361.88	-1.55	84.36	0.74	44507.62	25513.70	-0.57	-1.21	2.34	17405.95	61099.54	7798.31	2.36	1.80	1.48	27520.12	-8.44	80.24	0.71	42825.45	23891.07	-10.88	0.95	0.57	15499.19	59486.01	6975.98	2.27	1.63	1.28	25172.82	6.83	80.47	0.56	40066.67	23155.63	7.70	-0.65	2.90	16182.95	55545.12	7537.94	2.15	1.56	1.26	23415.88
914	1	MIC (uM)	Escherichia coli	26624.00	-0.64	91.96	0.73	41109.57	22304.07	0.46	-0.79	3.04	13371.13	58303.61	8305.32	2.38	1.66	1.61	25120.11	-6.83	84.51	0.74	38742.16	21323.04	-6.38	-0.99	0.83	13074.45	54712.55	7500.92	2.26	1.58	1.42	23721.47	5.79	81.73	0.53	36963.79	20478.25	4.42	-0.05	2.38	12737.02	52121.28	7367.45	2.12	1.57	1.35	22511.16
915	1	MIC (uM)	Proteus vulgaris	33711.21	-3.95	115.94	0.30	57841.12	40208.63	-7.48	1.19	1.34	31976.27	75849.14	5079.95	2.92	2.08	1.34	30415.33	-13.45	106.93	0.14	52861.80	37139.75	-9.17	-1.50	2.54	29319.97	69298.65	4071.98	2.76	1.95	1.23	28656.45	7.07	100.81	0.21	49366.83	35443.78	9.88	0.31	2.34	29343.37	64210.72	4933.63	2.58	1.97	1.16	27415.28
916	1	MIC (uM)	Escherichia coli (ATCC 25922/KCTC 1682)	33334.13	-3.20	117.01	0.31	56477.53	39594.95	-4.92	1.10	0.70	32691.18	73943.90	4931.93	2.69	1.97	1.59	29973.10	-13.28	107.87	0.15	50653.60	35585.30	-9.38	-0.67	1.18	28737.62	66565.47	3983.80	2.52	1.85	1.49	28060.27	7.72	101.82	0.23	46862.74	33410.64	8.81	0.23	0.95	27714.73	61273.50	4806.54	2.34	1.89	1.41	26873.18
918	1	MIC (uM)	Escherichia coli (ATCC 25922/KCTC 1682)	34107.96	-5.60	118.10	0.32	58510.23	40490.15	-7.15	0.89	2.41	32549.14	76880.54	5245.52	2.85	2.05	1.37	30651.63	-8.26	110.30	0.17	52511.04	36500.01	-4.61	-0.74	2.87	28801.87	69435.20	4753.09	2.69	1.97	1.28	28591.79	7.29	101.75	0.24	48335.74	33866.76	6.81	0.96	2.24	27048.55	63641.47	5100.70	2.51	1.92	1.18	27396.53
920	1	MIC (uM)	Escherichia coli (ATCC 25922/KCTC 1682)	27257.00	-4.18	97.93	0.35	45447.49	28163.04	-4.12	0.59	4.26	20506.22	62516.54	6534.51	2.37	1.69	1.54	25293.44	-12.80	92.69	0.16	42146.78	25282.55	-12.20	-2.32	2.54	16596.79	57517.41	4484.65	2.19	1.57	1.43	23679.22	9.18	79.44	0.44	39126.19	24561.81	6.40	1.60	0.84	18279.78	53208.57	6506.49	2.03	1.60	1.35	21683.56
921	1	MIC (uM)	Pseudomonas aeruginosa (PAO1)	32164.16	-1.66	128.00	0.43	55343.01	34193.20	-3.81	0.67	4.84	26020.07	74082.97	6710.30	2.84	2.00	1.28	28966.42	-13.44	115.68	0.20	49706.08	30744.77	-7.21	-3.05	3.47	22983.71	66215.05	5199.82	2.64	1.82	1.18	25207.21	2.16	111.19	0.36	43478.45	27428.79	1.17	0.35	6.38	20764.02	59625.83	6693.58	2.49	1.62	1.08	22942.57
922	1	MIC (uM)	Escherichia coli (DH5alpha/CCUG 32825)	23886.50	-2.46	82.98	0.52	36420.65	21322.11	-1.43	-0.07	0.98	14124.22	48081.97	5065.56	2.17	1.78	1.81	23466.86	-7.12	79.81	0.40	35697.83	20701.25	-6.56	0.48	0.34	12917.95	46861.95	4313.04	2.13	1.74	1.68	22532.27	2.51	77.49	0.49	33930.53	19602.10	0.22	-1.23	0.01	12180.04	45066.18	5106.25	2.11	1.73	1.75	22030.95
923	1	MIC (uM)	Escherichia coli (ATCC 8739)	21143.00	-5.04	81.88	0.24	32837.11	20154.27	-4.03	1.29	-0.37	12593.69	43499.94	3811.77	1.87	2.04	1.67	20217.17	-5.87	81.38	0.10	32261.11	20767.46	-4.53	-1.21	1.51	13409.13	42646.19	3339.03	1.85	2.00	1.76	20355.22	-1.18	79.59	0.25	31943.10	20680.43	-0.19	2.05	-0.56	13542.92	42602.09	3840.16	1.83	1.97	1.70	19858.78
924	1	MIC (uM)	Escherichia coli	28336.92	-5.48	98.20	0.34	47158.12	29762.17	-3.57	-2.07	3.89	21915.29	63494.89	5847.00	2.33	1.93	1.17	26975.85	-14.70	85.61	0.44	43928.89	27269.79	-16.51	1.16	1.28	19209.57	59474.38	4699.89	2.16	1.70	1.02	24440.31	6.72	86.92	0.39	40887.10	26097.79	8.87	-0.86	4.54	20086.26	55219.43	5953.07	2.03	1.59	1.00	21710.31
925	1	MIC (uM)	Escherichia coli (ATCC 8739)	24304.97	-4.92	81.77	0.36	37244.90	22846.85	-2.32	1.78	-0.86	15193.98	49085.37	4158.64	1.97	1.94	1.80	22835.28	-0.50	81.36	0.39	34385.19	20657.10	-2.98	-0.35	-0.32	13248.93	45952.21	4752.90	1.90	1.89	1.68	21555.44	-0.92	77.02	0.41	32875.36	20468.82	0.30	-0.29	-0.91	13813.08	43370.79	4281.86	1.84	1.84	1.72	20921.59
926	1	MIC (uM)	Escherichia coli	28317.23	-2.00	104.27	0.33	47197.02	29691.35	-1.21	-1.42	5.14	21854.57	64390.73	6244.44	2.46	1.85	1.15	25916.31	-16.07	90.09	0.43	42650.20	26345.27	-14.16	-0.47	2.17	18665.79	58064.12	4876.23	2.25	1.61	1.02	23635.69	6.55	86.62	0.40	38526.98	23845.63	5.16	0.65	3.90	17446.30	52902.43	5922.67	2.01	1.54	1.01	21351.54
927	1	MIC (uM)	Escherichia coli (ATCC 8739)	22947.39	-6.51	80.32	0.30	35777.35	22250.39	-2.53	1.50	-0.74	15097.98	46875.26	3708.11	1.95	1.92	1.82	21700.78	-1.14	80.82	0.35	32753.52	19671.94	-3.51	-0.29	-0.28	12564.07	43848.07	4481.84	1.89	1.84	1.70	20639.50	-1.27	76.99	0.36	31932.13	20354.88	0.62	-0.26	-1.10	14069.30	41893.53	3881.42	1.80	1.82	1.71	20207.39
928	1	MIC (uM)	Klebsiella pneumoniae	27176.54	-0.98	98.63	0.22	41879.84	27088.67	2.14	-0.66	-1.11	20456.32	53226.39	4178.58	2.00	2.85	1.61	26178.22	-17.00	95.33	0.12	40166.24	23578.80	-15.10	-1.36	1.47	15440.71	52132.09	3362.35	1.90	2.64	1.54	24495.55	4.73	91.90	0.45	36473.42	22780.54	2.02	0.93	-0.11	16550.26	47326.66	5126.82	1.74	2.55	1.41	23130.16
929	1	MIC (uM)	Vibrio alginolyticus	27176.54	-0.98	98.63	0.22	41879.84	27088.67	2.14	-0.66	-1.11	20456.32	53226.39	4178.58	2.00	2.85	1.61	26178.22	-17.00	95.33	0.12	40166.24	23578.80	-15.10	-1.36	1.47	15440.71	52132.09	3362.35	1.90	2.64	1.54	24495.55	4.73	91.90	0.45	36473.42	22780.54	2.02	0.93	-0.11	16550.26	47326.66	5126.82	1.74	2.55	1.41	23130.16
930	1	MIC (uM)	Escherichia coli (ATCC 8739)	23062.34	-6.08	82.81	0.28	37124.87	23591.72	-2.04	2.24	-0.61	16955.45	48224.85	3673.33	1.99	1.97	1.60	21899.24	-2.27	82.99	0.24	34324.25	20816.95	-6.41	0.55	0.75	13408.32	45639.80	4147.24	1.95	1.91	1.43	20988.97	-2.31	76.83	0.36	33658.88	21834.13	0.65	-0.92	-0.50	15773.08	43798.92	4017.23	1.89	1.86	1.43	20551.45
931	1	MIC (uM)	Escherichia coli	28834.55	-3.85	95.34	0.34	47893.95	30309.75	-2.93	-1.60	4.33	22732.02	64148.57	5777.99	2.35	1.95	1.06	26672.00	-14.74	85.25	0.50	43397.15	26429.51	-15.39	0.53	1.87	18624.67	59110.86	5070.59	2.17	1.57	0.99	23234.00	8.35	86.14	0.46	37455.31	22194.40	8.67	-0.36	4.89	15695.84	52141.39	6623.32	1.92	1.39	1.03	20357.09
932	1	MIC (uM)	Escherichia coli (ATCC 25922/KCTC 1682)	25828.34	-3.96	84.76	0.29	41125.94	26346.55	-2.13	-1.98	1.30	16419.74	57111.48	5083.81	3.14	1.98	1.38	24039.28	-2.05	77.42	0.43	38270.60	23903.23	-6.46	1.43	2.03	14159.15	53527.09	5472.97	3.04	1.81	1.23	22189.09	-2.28	74.33	0.15	36263.16	25186.03	1.90	-0.37	0.19	16843.26	49419.65	3876.57	2.78	1.73	1.23	21332.54
933	1	MIC (uM)	Escherichia coli	29396.72	-4.01	94.39	0.31	48526.34	34850.02	-0.23	-3.46	1.39	24661.26	63388.52	3717.38	2.40	2.30	1.32	27315.16	-11.30	88.08	0.28	44199.73	28097.48	-19.73	3.63	-0.48	18691.98	57461.78	3461.46	2.14	2.04	1.19	23038.46	0.53	82.61	0.30	36851.25	24852.95	4.08	-0.60	-1.36	17371.34	48743.46	4374.25	1.91	1.85	1.23	20589.19
934	1	MIC (uM)	Acinetobacter baumannii (ATCC 19606)	27725.56	2.33	110.93	0.59	44505.35	27016.86	0.83	3.23	3.09	17253.62	61852.56	7271.59	2.26	2.30	1.72	25867.33	-13.38	100.87	0.37	41799.77	25399.36	-9.55	-1.25	2.84	16404.00	57446.25	5116.39	2.14	2.16	1.71	25064.33	-2.78	100.98	0.47	39760.91	23939.53	-4.05	-0.98	3.21	14566.29	55518.53	6208.20	2.05	2.08	1.54	24684.60
935	1	MIC (uM)	Escherichia coli (ATCC 23716)	27725.56	2.33	110.93	0.59	44505.35	27016.86	0.83	3.23	3.09	17253.62	61852.56	7271.59	2.26	2.30	1.72	25867.33	-13.38	100.87	0.37	41799.77	25399.36	-9.55	-1.25	2.84	16404.00	57446.25	5116.39	2.14	2.16	1.71	25064.33	-2.78	100.98	0.47	39760.91	23939.53	-4.05	-0.98	3.21	14566.29	55518.53	6208.20	2.05	2.08	1.54	24684.60
936	1	MIC (uM)	Escherichia coli (IFO 12734)	18774.64	0.81	82.49	0.06	29619.05	20918.21	-0.45	-0.27	0.56	14713.00	38303.30	2589.52	2.13	1.97	1.60	17557.76	-5.31	78.53	0.12	28038.89	19336.12	-6.15	3.83	0.72	13148.90	36648.33	2208.07	2.06	1.82	1.56	17283.92	-2.68	75.72	0.06	27831.86	19786.62	-0.08	2.93	-0.07	14423.32	35729.08	2277.25	1.97	1.78	1.44	16417.52
937	1	MIC (uM)	Escherichia coli	20120.56	2.93	84.91	0.27	31279.64	19648.15	1.57	2.10	0.32	11790.13	42119.14	4535.16	2.79	1.95	1.85	19068.74	0.82	85.98	0.17	29537.25	18287.09	-1.87	1.15	1.58	10312.43	40249.22	3917.85	2.66	1.86	1.79	18962.17	0.19	80.10	0.24	30104.96	18726.42	3.18	2.21	0.45	11447.25	40445.93	4184.58	2.64	1.78	1.76	18302.10
938	1	MIC (uM)	Pseudomonas aeruginosa (ATCC 27853)	30300.50	-3.28	105.34	0.08	56811.35	43959.07	0.61	0.00	0.26	39706.65	71807.46	2879.94	2.84	1.82	1.59	28198.25	-6.64	96.88	0.04	53250.74	41870.78	4.94	-1.67	2.59	38715.39	66736.93	2840.87	2.63	1.76	1.36	25980.15	3.16	93.20	0.06	49085.69	38499.08	7.33	0.23	1.48	35312.00	61640.83	2667.41	2.49	1.60	1.44	24604.90
939	1	MIC (uM)	Escherichia coli (ATCC 25922/KCTC 1682)	26790.84	-1.84	118.92	0.12	46990.28	33147.45	-1.36	-1.62	3.81	25787.44	62425.79	4532.55	2.63	2.16	1.58	26407.60	-12.50	109.42	0.09	46643.14	32767.84	-12.55	2.86	2.22	25549.01	61829.66	3510.26	2.51	2.01	1.60	24665.05	8.51	112.30	0.17	42970.97	30012.22	5.42	-1.82	5.47	23304.76	57754.40	5023.03	2.39	1.97	1.46	23851.65
941	1	MIC (uM)	Pseudomonas aeruginosa (ATCC 27853)	28702.77	2.24	90.04	0.74	43093.93	24094.28	0.29	0.61	1.38	16483.91	58770.65	7391.86	2.14	2.00	1.60	28066.46	-10.39	89.87	0.47	42582.44	23000.41	-10.77	-1.09	2.03	14559.71	58169.63	5863.30	2.05	1.91	1.50	27323.54	4.63	84.74	0.84	41621.67	23850.44	2.94	-0.47	1.33	16878.52	56797.22	7734.69	2.00	1.93	1.55	26402.67
942	1	MIC (uM)	Escherichia coli (ATCC 23716)	31506.62	2.38	127.35	0.69	51245.74	31353.16	2.83	-0.09	6.68	21775.42	71456.14	8231.19	2.40	2.33	1.59	29522.79	-17.58	110.20	0.34	47571.90	28045.74	-13.83	-2.11	2.74	18111.77	65191.84	5183.05	2.20	2.24	1.40	28928.37	-2.62	110.43	0.59	46381.71	28401.89	-3.59	0.40	5.33	19157.50	64807.76	7073.99	2.20	2.09	1.28	27454.62
943	1	MIC (uM)	Escherichia coli (IFO 12734)	43452.08	8.77	103.48	1.37	64997.06	43124.88	7.47	9.76	2.19	40547.90	76515.99	6410.24	1.71	1.91	2.09	41941.64	3.21	89.51	1.07	62840.13	42477.09	14.01	9.59	-3.79	39574.26	69750.34	2920.58	1.48	1.78	2.09	37986.96	0.51	82.18	0.95	57708.10	38246.40	6.39	7.46	-0.15	34846.71	65382.47	3092.81	1.48	1.66	2.03	34379.88
944	1	MIC (uM)	Escherichia coli (ATCC 25922/KCTC 1682)	31151.96	2.41	114.91	0.75	49063.28	29018.95	2.69	-0.09	4.08	19364.82	68246.88	8226.29	2.35	2.32	1.66	29228.47	-17.45	101.00	0.39	45907.55	26266.43	-14.03	-2.02	2.49	16449.98	62747.33	5179.33	2.15	2.23	1.50	28613.45	-2.45	101.05	0.65	44540.96	26431.96	-3.90	0.52	3.82	17160.59	62268.94	7070.82	2.16	2.08	1.36	27141.17
945	1	MIC (uM)	Vibrio parahaemolyticus	27178.40	-3.95	77.92	0.36	41897.44	26059.92	-2.51	-1.23	0.12	18885.14	54094.50	4484.08	1.99	2.08	1.52	27653.30	-9.03	73.27	0.36	42644.08	26432.66	-7.76	0.33	0.97	18871.12	54275.71	3790.29	1.85	1.98	1.48	25679.80	2.95	69.73	0.52	39661.81	25067.65	0.62	1.52	0.00	18635.19	50837.70	4674.13	1.74	1.90	1.34	23986.90
946	1	MIC (uM)	Enterobacter aerogenes (ATCC 13048/BCRC 10370)	26874.20	-1.59	89.91	0.16	45512.65	32204.40	-1.07	1.53	2.82	25962.05	58833.37	3787.39	2.39	1.98	1.28	26423.30	-9.04	83.09	0.13	45174.79	31899.99	-4.49	-1.58	0.22	26086.97	57538.12	3060.05	2.24	1.86	1.26	25100.20	2.37	81.42	0.25	42873.19	30685.85	4.19	0.06	1.21	25460.85	54656.76	3770.69	2.09	1.78	1.16	23770.90
947	1	MIC (uM)	Vibrio parahaemolyticus	26874.20	-1.59	89.91	0.16	45512.65	32204.40	-1.07	1.53	2.82	25962.05	58833.37	3787.39	2.39	1.98	1.28	26423.30	-9.04	83.09	0.13	45174.79	31899.99	-4.49	-1.58	0.22	26086.97	57538.12	3060.05	2.24	1.86	1.26	25100.20	2.37	81.42	0.25	42873.19	30685.85	4.19	0.06	1.21	25460.85	54656.76	3770.69	2.09	1.78	1.16	23770.90
948	1	MIC (uM)	Pseudomonas aeruginosa (PAO1)	22733.23	1.55	105.05	0.20	36829.21	23766.44	0.54	-4.06	2.38	16543.45	50143.72	5003.20	2.09	1.91	1.60	22684.54	-9.23	99.01	0.21	36776.55	22972.60	-6.45	-1.73	2.41	15836.44	49661.36	4463.08	1.93	1.86	1.50	22309.92	2.46	98.29	0.32	35956.79	22450.68	2.10	3.08	2.28	15986.45	49376.91	5456.34	1.93	1.78	1.53	21014.92
949	1	MIC (uM)	Enterobacter aerogenes (ATCC 13048/BCRC 10370)	25850.00	-2.51	86.47	0.17	44226.55	30300.61	-0.32	-0.95	2.85	23580.60	55817.42	3476.38	2.20	2.18	1.21	24441.30	-10.19	79.50	0.11	41885.33	29197.75	-6.40	-0.07	1.17	23152.06	53167.87	2827.41	2.08	2.00	1.21	23980.20	6.20	75.43	0.34	40408.10	27937.41	2.76	-0.66	0.39	22235.46	51278.71	3949.21	1.96	1.92	1.16	22698.70
950	1	MIC (uM)	Escherichia coli (ATCC 23716)	31824.57	2.01	131.50	1.28	47697.31	24565.22	2.50	0.82	5.86	15700.15	68122.46	11410.14	2.00	2.56	1.56	29193.92	-19.95	115.46	0.50	43993.83	20871.12	-12.96	-4.27	4.23	11393.35	62373.74	6413.78	1.86	2.41	1.49	28611.60	-1.48	116.66	1.17	41807.72	20492.83	-2.87	-0.97	5.59	11809.46	60535.13	9981.96	1.78	2.27	1.32	26437.56
952	1	MIC (uM)	Escherichia coli	34840.50	-2.13	90.57	0.64	55037.99	31013.32	-3.04	3.85	2.58	22179.29	73597.04	7993.01	2.43	1.64	1.16	29916.50	1.07	69.06	1.21	46694.29	25795.06	-0.51	1.84	-0.41	18879.98	62804.24	8769.16	2.08	1.35	1.02	25111.00	-1.26	63.30	0.62	38951.02	19858.02	-11.82	1.62	2.62	11088.41	52584.85	4932.66	1.74	1.08	0.87	21048.75
953	1	MIC (uM)	Pseudomonas aeruginosa	34840.50	-2.13	90.57	0.64	55037.99	31013.32	-3.04	3.85	2.58	22179.29	73597.04	7993.01	2.43	1.64	1.16	29916.50	1.07	69.06	1.21	46694.29	25795.06	-0.51	1.84	-0.41	18879.98	62804.24	8769.16	2.08	1.35	1.02	25111.00	-1.26	63.30	0.62	38951.02	19858.02	-11.82	1.62	2.62	11088.41	52584.85	4932.66	1.74	1.08	0.87	21048.75
954	1	MIC (uM)	Escherichia coli (IFO 12734)	39854.24	6.72	103.67	1.14	61373.87	41518.18	6.89	6.07	1.21	39245.15	73651.31	6262.00	1.79	1.87	2.02	38343.80	1.16	89.70	0.84	59216.94	40870.40	13.43	5.90	-4.77	38271.51	66885.66	2772.34	1.56	1.74	2.01	33995.00	-3.42	82.43	0.65	53490.08	36532.94	6.21	3.33	0.58	33628.52	61799.48	2756.48	1.60	1.62	1.98	30031.96
955	1	MIC (uM)	Escherichia coli (IFO 12734)	39854.24	6.72	103.67	1.14	61373.87	41518.18	6.89	6.07	1.21	39245.15	73651.31	6262.00	1.79	1.87	2.02	38343.80	1.16	89.70	0.84	59216.94	40870.40	13.43	5.90	-4.77	38271.51	66885.66	2772.34	1.56	1.74	2.01	33639.03	-3.91	82.44	0.44	53439.01	36764.33	6.21	2.43	0.68	33843.69	61669.62	2594.71	1.58	1.62	1.98	30769.33
957	1	MIC (uM)	Enterobacter cloacae (ATCC 13047/BCRC 10401)	25445.90	-2.93	85.03	0.30	42198.42	27842.37	1.00	-0.14	1.90	20967.16	54299.39	4253.91	2.16	1.98	1.45	24495.10	-10.71	79.87	0.19	39539.91	24759.26	-8.65	-2.29	0.46	16988.38	51352.46	3606.67	2.00	1.84	1.35	23689.70	6.03	74.97	0.42	38053.52	24004.63	2.18	0.27	0.48	17198.99	49434.94	4709.74	1.87	1.82	1.33	21492.40
958	1	MIC (uM)	Vibrio alginolyticus	25445.90	-2.93	85.03	0.30	42198.42	27842.37	1.00	-0.14	1.90	20967.16	54299.39	4253.91	2.16	1.98	1.45	24495.10	-10.71	79.87	0.19	39539.91	24759.26	-8.65	-2.29	0.46	16988.38	51352.46	3606.67	2.00	1.84	1.35	23689.70	6.03	74.97	0.42	38053.52	24004.63	2.18	0.27	0.48	17198.99	49434.94	4709.74	1.87	1.82	1.33	21492.40
960	1	MIC (uM)	Shigella dysenteriae (ATCC 9752)	36011.18	-0.04	108.32	0.30	66084.78	47509.13	4.18	0.52	2.88	40739.38	81628.78	4461.68	3.03	1.88	1.16	32762.55	-16.64	93.50	0.13	60275.49	43430.56	-2.73	-2.76	2.10	37190.23	73400.10	3149.47	2.69	1.71	1.00	30057.28	6.06	84.35	0.30	54515.48	39319.87	9.08	1.12	1.62	34209.14	66168.40	3684.93	2.37	1.55	0.93	24725.97
961	1	MIC (uM)	Escherichia coli (ATCC 25922/KCTC 1682)	31212.58	0.70	122.75	0.70	50555.71	31066.06	2.02	-0.34	5.86	21662.74	69966.63	7855.30	2.35	2.38	1.56	29439.86	-16.75	109.05	0.28	46771.12	26706.11	-13.09	-1.86	2.56	16432.05	64426.17	5031.51	2.16	2.23	1.42	29120.64	-3.68	109.21	0.52	47049.25	28746.71	-4.48	0.31	5.82	19382.37	65377.33	6427.75	2.19	2.13	1.21	27157.04
962	1	MIC (uM)	Escherichia coli (ATCC 23716)	30087.28	0.61	121.08	0.58	48964.28	30065.45	2.69	-0.22	5.12	21260.81	67049.43	7255.00	2.28	2.44	1.58	28848.68	-19.46	109.87	0.23	46231.06	26194.56	-14.55	-1.21	3.45	16397.26	63105.30	4677.86	2.13	2.31	1.50	28021.92	-0.80	109.94	0.59	44303.31	26472.86	-1.88	0.28	4.79	17651.20	61456.94	6857.61	2.08	2.22	1.36	26136.40
963	1	MIC (uM)	Enterobacter aerogenes (ATCC 13048/BCRC 10370)	25044.60	-3.27	85.25	0.23	41281.64	26657.79	1.15	-0.56	2.40	20496.19	53431.03	4150.36	2.23	1.96	1.38	24562.70	-14.72	78.65	0.18	39234.70	24720.35	-10.26	-0.93	0.39	18025.34	50745.32	3131.66	2.14	1.76	1.32	22298.60	7.13	74.85	0.44	36108.39	23475.98	6.37	1.73	-0.86	18518.68	47037.26	4818.41	2.05	1.77	1.27	21749.90
964	1	MIC (uM)	Enterobacter cloacae (ATCC 13047/BCRC 10401)	25044.60	-3.27	85.25	0.23	41281.64	26657.79	1.15	-0.56	2.40	20496.19	53431.03	4150.36	2.23	1.96	1.38	24562.70	-14.72	78.65	0.18	39234.70	24720.35	-10.26	-0.93	0.39	18025.34	50745.32	3131.66	2.14	1.76	1.32	22298.60	7.13	74.85	0.44	36108.39	23475.98	6.37	1.73	-0.86	18518.68	47037.26	4818.41	2.05	1.77	1.27	21749.90
966	1	MIC (uM)	Vibrio parahaemolyticus	25044.60	-3.27	85.25	0.23	41281.64	26657.79	1.15	-0.56	2.40	20496.19	53431.03	4150.36	2.23	1.96	1.38	24562.70	-14.72	78.65	0.18	39234.70	24720.35	-10.26	-0.93	0.39	18025.34	50745.32	3131.66	2.14	1.76	1.32	22298.60	7.13	74.85	0.44	36108.39	23475.98	6.37	1.73	-0.86	18518.68	47037.26	4818.41	2.05	1.77	1.27	21749.90
968	1	MIC (uM)	Escherichia coli (ATCC 25922/KCTC 1682)	35142.44	-0.65	139.19	0.46	58351.41	35958.32	-2.39	2.44	7.35	27310.45	81005.94	8279.78	2.65	2.17	1.40	33077.04	-15.92	125.47	0.33	55001.03	33734.36	-14.53	-0.71	3.84	24981.10	75938.58	6467.67	2.50	1.96	1.33	31536.01	9.22	127.42	0.51	52030.96	32300.19	7.11	1.33	7.98	25239.43	72737.44	8834.10	2.35	1.89	1.31	29815.12
969	1	MIC (uM)	Pseudomonas aeruginosa	35554.61	-4.52	142.03	0.47	58951.07	36021.15	-5.31	1.93	7.58	26958.48	82444.26	8454.64	2.71	2.07	1.44	33077.04	-15.92	125.47	0.33	55001.03	33734.36	-14.53	-0.71	3.84	24981.10	75938.58	6467.67	2.50	1.96	1.33	30725.88	13.38	123.82	0.51	51330.66	33071.57	10.04	1.98	7.71	26558.20	70943.48	8491.29	2.34	1.95	1.28	28962.35
970	1	MIC (uM)	Enterobacter aerogenes (ATCC 13048/BCRC 10370)	23494.00	-1.21	85.33	0.29	36827.50	22825.46	-1.56	-1.99	1.92	15988.41	49601.91	4680.27	2.41	1.65	1.57	22300.70	-10.10	79.03	0.15	34768.93	21356.08	-7.48	-1.76	0.27	14454.57	46610.33	3643.41	2.30	1.53	1.48	20867.00	7.36	75.05	0.47	32118.02	19554.62	1.89	-0.29	-0.65	13489.89	43701.61	5241.72	2.18	1.47	1.43	19887.10
971	1	MIC (uM)	Klebsiella oxytoca (ATCC 13182/BCRC 13985)	23494.00	-1.21	85.33	0.29	36827.50	22825.46	-1.56	-1.99	1.92	15988.41	49601.91	4680.27	2.41	1.65	1.57	22300.70	-10.10	79.03	0.15	34768.93	21356.08	-7.48	-1.76	0.27	14454.57	46610.33	3643.41	2.30	1.53	1.48	20867.00	7.36	75.05	0.47	32118.02	19554.62	1.89	-0.29	-0.65	13489.89	43701.61	5241.72	2.18	1.47	1.43	19887.10
972	1	MIC (uM)	Escherichia coli	45034.62	1.45	99.30	1.48	67575.55	41518.07	-2.43	8.62	-2.54	34182.23	78716.06	5044.01	1.88	2.30	1.64	41579.93	5.02	88.66	1.25	63373.27	39712.73	1.38	2.11	-1.60	32651.75	72935.88	4781.07	1.78	2.27	1.51	37941.33	2.92	88.48	1.01	56682.64	35234.30	10.88	2.17	4.81	28928.52	65569.86	5249.33	1.61	2.00	1.38	34516.94
973	1	MIC (uM)	Escherichia coli (ATCC 25922/KCTC 1682)	21277.58	-3.30	92.71	0.18	34554.97	23021.42	-3.17	6.65	1.19	15102.78	45112.06	3497.26	2.32	2.12	2.13	19443.99	-7.11	89.80	0.10	30176.31	19455.67	-7.41	5.36	0.39	11218.18	39997.03	3116.79	2.17	2.01	1.99	18293.96	-1.57	86.95	0.15	29166.85	19505.91	-1.12	3.29	0.44	12535.67	38466.09	3180.94	2.16	1.90	1.95	18563.88
974	1	MIC (uM)	Pseudomonas aeruginosa	29933.11	-0.20	111.19	0.63	49737.22	28572.96	-1.33	-1.10	5.20	20880.99	66803.30	7848.41	1.99	2.37	1.24	27792.78	-18.81	101.70	0.39	47386.84	27830.32	-12.84	-3.79	3.16	20281.96	62609.75	5197.69	1.90	2.18	1.06	26459.44	8.50	101.16	0.78	44259.01	26565.36	8.77	0.44	3.29	20674.36	58849.25	7822.42	1.74	2.17	1.02	24547.33
975	1	MIC (uM)	Enterobacter aerogenes (ATCC 13048/BCRC 10370)	23707.20	-4.82	97.72	0.18	41320.63	28423.77	-4.01	1.70	3.37	21050.34	53237.78	3593.07	2.27	2.17	1.16	21484.10	-7.42	91.38	0.09	38688.63	27330.49	0.07	-1.87	1.47	21351.59	49197.98	2933.80	2.17	2.01	1.17	20282.80	3.15	88.29	0.21	35555.17	24268.06	-2.13	1.61	3.57	17977.23	46620.33	3626.90	2.05	1.86	1.09	19104.90
976	1	MIC (uM)	Pseudomonas aeruginosa (ATCC 10145/BCRC 10944)	23707.20	-4.82	97.72	0.18	41320.63	28423.77	-4.01	1.70	3.37	21050.34	53237.78	3593.07	2.27	2.17	1.16	21484.10	-7.42	91.38	0.09	38688.63	27330.49	0.07	-1.87	1.47	21351.59	49197.98	2933.80	2.17	2.01	1.17	20282.80	3.15	88.29	0.21	35555.17	24268.06	-2.13	1.61	3.57	17977.23	46620.33	3626.90	2.05	1.86	1.09	19104.90
978	1	MIC (uM)	Stenotrophomonas maltophilia	28699.57	1.63	91.62	0.76	43259.91	23593.50	0.25	0.18	1.69	15746.60	59343.17	7772.91	2.12	1.95	1.64	27831.14	-12.28	91.23	0.48	42092.27	21910.66	-12.18	-1.50	1.92	13172.68	58057.02	6168.16	2.02	1.87	1.54	27240.92	4.34	86.04	0.88	41452.03	23028.87	1.92	-0.97	1.74	15655.30	57098.57	8121.07	2.02	1.89	1.54	26545.95
979	1	MIC (uM)	Pseudomonas aeruginosa	27818.11	-1.79	103.72	0.64	43794.34	24121.03	-4.90	0.97	3.15	16205.16	61332.77	7774.08	2.21	1.68	1.74	27008.59	-4.47	105.23	0.70	42197.22	22892.88	-4.65	-0.60	3.90	14747.60	59554.15	8170.20	2.17	1.64	1.64	26438.54	3.62	99.86	0.66	42088.75	23434.44	1.44	-0.08	3.71	16115.02	58818.69	7988.67	2.14	1.62	1.77	25080.00
981	1	MIC (uM)	Pseudomonas aeruginosa (ATCC 27853)	23210.32	6.10	100.51	0.68	32950.55	18780.37	0.43	0.41	-1.45	12876.24	47482.08	6638.46	1.85	1.25	2.70	22002.58	8.26	95.85	0.69	31030.88	18134.55	3.16	-0.39	0.12	13359.83	44803.11	6795.24	1.92	1.21	2.84	21473.74	5.07	97.45	0.62	30622.47	18164.75	-0.75	0.64	-1.54	13408.63	43723.84	5692.55	1.73	1.16	2.67	21416.84
982	1	MIC (uM)	Escherichia coli (ATCC 25922/KCTC 1682)	21250.32	-2.98	91.46	0.21	34239.59	22260.96	-3.76	5.85	2.04	14385.61	44928.24	3742.76	2.26	2.20	2.01	20077.32	-7.88	88.64	0.15	31252.26	19485.58	-7.38	5.16	0.67	11146.23	41257.63	3309.06	2.15	2.14	1.94	19052.73	-1.33	85.74	0.19	30892.59	20535.83	-0.17	2.05	1.02	13977.72	40298.73	3371.59	2.10	2.00	1.87	18739.04
983	1	MIC (uM)	Pseudomonas aeruginosa	35719.79	-2.81	142.62	0.49	58675.77	35490.58	-4.04	2.23	7.62	26431.55	82292.03	8700.67	2.65	2.09	1.45	33096.48	-14.89	125.09	0.35	54493.38	33069.26	-13.80	-0.56	3.66	24337.85	75403.67	6596.82	2.43	1.97	1.33	31043.44	12.04	126.35	0.54	51242.03	32434.02	9.13	1.75	8.00	25635.05	71637.66	8924.62	2.32	1.86	1.32	29356.76
984	1	MIC (uM)	Escherichia coli (IFO 12734)	35460.34	8.45	122.90	1.06	55593.11	36320.29	1.88	5.23	0.98	32569.87	71862.98	7282.77	1.94	1.67	2.22	32313.55	4.98	108.48	0.56	51619.57	34520.69	3.02	2.15	-5.32	30510.53	64671.86	4097.81	1.72	1.50	2.17	28346.15	-2.55	101.28	0.27	46471.57	30739.99	-3.46	0.51	1.40	26412.73	59588.95	3799.30	1.75	1.39	2.14	25193.62
985	1	MIC (uM)	Escherichia coli	26442.85	-1.16	100.03	0.45	42810.30	25909.35	-8.05	2.32	2.32	16827.71	56770.89	5026.65	2.50	2.11	1.56	25304.59	-10.23	93.70	0.22	43041.97	28001.05	-5.95	-0.26	1.51	20348.79	55456.11	4122.28	2.35	2.02	1.52	22539.32	1.89	85.59	0.31	38154.75	24899.18	5.97	2.13	0.70	18058.68	49616.72	4772.95	2.17	1.96	1.39	19611.83
986	1	MIC (uM)	Escherichia coli (ATCC 25922/KCTC 1682)	29374.20	-14.30	100.60	0.25	45567.04	28741.27	-9.24	-1.69	-4.70	19960.19	61236.98	3878.79	2.08	1.77	1.48	28980.00	10.49	103.46	0.87	45198.50	28943.92	5.41	2.00	4.72	22367.98	61303.94	7782.83	1.98	1.76	1.38	26926.70	-8.55	94.53	0.35	41601.68	25831.10	-3.84	-1.90	-1.21	18275.95	56499.27	4828.57	1.84	1.62	1.38	26003.80
987	1	MIC (uM)	Pseudomonas aeruginosa (ATCC 27853)	29269.87	-3.30	106.41	0.08	55832.93	42921.17	0.52	-0.15	1.02	38424.32	70466.96	2902.39	2.81	1.85	1.57	27231.77	-5.02	97.69	0.04	52277.86	40728.48	4.43	-0.90	2.96	37175.88	65503.24	2850.63	2.60	1.79	1.35	25565.34	2.82	93.64	0.06	48756.83	38104.13	7.25	-0.10	1.07	34701.83	61218.53	2670.52	2.48	1.61	1.42	24057.52
991	1	MIC (uM)	Escherichia coli	33124.42	-1.85	102.09	0.67	53370.17	31009.02	-6.25	0.47	3.04	21920.65	70319.40	6757.46	2.48	2.15	1.41	31094.75	-13.87	96.44	0.36	51535.98	31319.98	-9.79	-1.08	1.24	22694.18	67322.27	5456.21	2.30	1.98	1.23	27391.49	2.57	88.64	0.51	46068.14	29172.11	4.76	-1.25	1.75	22795.19	60326.58	6477.54	2.15	1.93	1.17	25317.67
992	1	MIC (uM)	Escherichia coli	23473.20	-5.75	77.01	0.33	36735.45	23025.22	-2.89	0.17	0.62	17083.12	47052.77	3950.24	1.93	2.05	1.77	22570.07	-3.37	76.88	0.35	35306.59	21367.03	-6.25	0.50	0.74	14985.71	45835.04	3822.04	1.85	1.92	1.62	21532.33	-1.55	72.55	0.31	34458.33	21723.61	1.97	-0.34	1.14	16573.59	44083.34	3823.98	1.81	1.88	1.77	20679.13
993	1	MIC (uM)	Klebsiella pneumoniae	27372.61	-1.23	111.25	0.51	43147.44	24517.40	-2.57	-1.02	4.29	18004.60	59842.76	7305.64	1.94	1.85	1.75	26990.72	0.25	107.36	0.63	42976.43	25197.64	-1.76	2.07	4.50	19245.91	59087.63	7448.31	1.94	1.84	1.86	26162.39	2.29	104.24	0.50	41548.13	24150.14	3.07	-1.31	2.80	18363.82	57230.71	7197.62	1.86	1.77	1.63	25397.89
994	1	MIC (uM)	Escherichia coli (ATCC 25922/KCTC 1682)	29441.46	-4.29	109.42	0.34	50375.89	31554.65	-2.34	-1.30	4.85	24099.37	66190.84	5606.05	2.26	2.20	1.10	28302.31	-10.89	103.95	0.32	48549.98	30284.98	-4.46	-2.63	4.87	23051.01	63577.39	4959.72	2.16	2.07	1.05	27721.38	10.57	102.60	0.63	46536.59	29261.56	5.96	2.47	5.24	23027.53	61284.71	7178.55	2.08	2.11	1.03	25823.38
995	1	MIC (uM)	Vibrio alginolyticus	29932.86	0.84	87.94	0.36	45207.44	29440.68	2.24	-0.17	-1.12	22012.86	57675.29	4359.11	2.45	2.33	1.63	27304.15	-17.78	83.25	0.10	41447.22	26419.63	-13.95	-4.86	0.05	17895.61	53234.35	3054.24	2.35	2.19	1.36	26947.26	-0.35	81.26	0.52	40343.97	25683.46	-0.80	0.72	0.26	18562.84	51953.92	4529.50	2.24	2.11	1.32	25946.37
996	1	MIC (uM)	Pseudomonas aeruginosa	36251.73	-2.18	138.38	0.47	60496.95	37715.94	-3.69	2.18	6.84	29377.93	83549.23	8198.51	2.73	2.10	1.37	33842.84	-16.04	125.09	0.32	56412.93	34673.44	-16.06	0.03	4.00	26058.06	77750.69	6379.43	2.51	1.94	1.25	32109.18	12.25	127.29	0.53	53071.60	33059.99	8.29	2.33	8.65	26348.68	74149.41	9041.66	2.34	1.86	1.23	30147.85
997	1	MIC (uM)	Pseudomonas aeruginosa	35633.95	-5.14	138.11	0.48	58320.73	35408.24	-5.43	2.09	6.70	26588.76	81200.48	8283.63	2.61	2.14	1.41	33371.93	-13.50	124.68	0.36	54559.25	32893.36	-13.59	-0.09	3.31	24100.52	75779.90	6756.17	2.43	1.93	1.35	31407.91	12.35	126.41	0.53	52321.40	33426.17	8.91	2.19	8.75	26950.01	72771.30	8838.65	2.32	1.88	1.22	28873.22
998	1	MIC (uM)	Escherichia coli	26248.35	-0.11	106.30	0.43	41765.46	22138.26	-0.57	-0.48	3.58	14212.74	58360.55	7674.79	2.19	1.92	1.36	23740.82	-16.93	93.08	0.16	38571.25	21301.05	-11.89	-2.38	2.63	13793.88	52644.57	4840.38	2.04	1.80	1.23	23422.00	3.61	92.14	0.77	37196.16	20238.27	2.94	-1.24	4.12	13956.76	51694.35	8065.23	1.93	1.74	1.19	21769.53
999	1	MIC (uM)	Pseudomonas putida	26248.35	-0.11	106.30	0.43	41765.46	22138.26	-0.57	-0.48	3.58	14212.74	58360.55	7674.79	2.19	1.92	1.36	23740.82	-16.93	93.08	0.16	38571.25	21301.05	-11.89	-2.38	2.63	13793.88	52644.57	4840.38	2.04	1.80	1.23	23422.00	3.61	92.14	0.77	37196.16	20238.27	2.94	-1.24	4.12	13956.76	51694.35	8065.23	1.93	1.74	1.19	21769.53
1000	1	MIC (uM)	Pseudomonas aeruginosa	23190.44	-1.75	116.18	0.14	41679.75	28416.06	-3.07	-0.66	5.94	20941.69	58525.49	5201.74	2.98	1.45	1.26	22826.67	-17.38	107.27	0.06	41657.31	28750.41	-11.10	-2.49	3.49	21748.25	57390.43	3949.05	2.79	1.34	1.17	21529.56	5.49	107.04	0.17	38585.53	26166.12	2.20	0.88	5.99	19595.53	54426.17	5281.10	2.62	1.27	1.14	20234.44
1001	1	MIC (uM)	Escherichia coli (ATCC 25922/KCTC 1682)	27999.69	0.28	99.00	0.43	45915.79	28308.93	1.83	-0.39	4.46	22124.95	59402.43	5448.18	1.97	2.34	1.24	27063.54	-7.54	93.55	0.37	44489.07	26860.47	-1.74	-1.65	3.26	20472.65	57337.20	4681.82	1.88	2.19	1.15	26310.46	4.66	88.00	0.61	43032.36	27221.30	4.67	1.64	1.85	21903.13	54772.57	5695.32	1.80	2.23	1.15	24461.31
1002	1	MIC (uM)	Escherichia coli (ATCC 25922/KCTC 1682)	35423.82	-0.56	134.94	0.48	58283.09	35909.87	-2.75	2.96	6.30	27471.06	80560.38	8100.98	2.61	2.19	1.38	33842.84	-16.04	125.09	0.32	56412.93	34673.44	-16.06	0.03	4.00	26058.06	77750.69	6379.43	2.51	1.94	1.25	31583.93	7.78	122.10	0.49	52389.29	33002.23	6.06	1.54	7.83	26612.35	72251.10	8333.78	2.28	1.94	1.16	28905.34
1003	1	MIC (uM)	Pseudomonas aeruginosa	35423.82	-0.56	134.94	0.48	58283.09	35909.87	-2.75	2.96	6.30	27471.06	80560.38	8100.98	2.61	2.19	1.38	33842.84	-16.04	125.09	0.32	56412.93	34673.44	-16.06	0.03	4.00	26058.06	77750.69	6379.43	2.51	1.94	1.25	31583.93	7.78	122.10	0.49	52389.29	33002.23	6.06	1.54	7.83	26612.35	72251.10	8333.78	2.28	1.94	1.16	28905.34
1004	1	MIC (uM)	Pseudomonas aeruginosa (PAO1)	31459.86	-1.94	111.64	0.31	56508.53	36380.33	1.75	-1.06	4.98	29471.67	71139.83	5211.43	2.13	3.21	0.84	28422.94	-23.64	99.44	0.15	50214.24	30739.22	-14.78	-4.63	3.59	23363.58	63935.91	3426.74	1.92	2.67	0.74	25418.15	12.61	95.50	0.76	44436.69	28045.89	11.07	2.42	4.14	23185.43	57517.67	7064.64	1.67	2.42	0.71	21306.73
1005	1	MIC (uM)	Salmonella enterica subsp. enterica serovar Typhimurium	25358.71	-3.16	94.35	0.28	40345.89	22835.47	-1.23	0.58	1.95	15643.01	54243.92	5525.77	2.15	2.06	1.24	23456.94	-8.08	84.46	0.15	37770.86	22186.68	-4.25	-1.95	1.30	15875.41	50026.65	4349.97	2.01	1.98	1.17	22818.47	0.64	84.74	0.70	36143.95	20397.08	-2.13	-1.25	4.35	14271.42	49226.47	6921.88	1.91	1.87	1.02	21418.59
1008	1	MIC (uM)	Klebsiella pneumoniae (ATCC 13883)	26243.69	0.18	97.52	0.55	36728.13	22391.64	2.68	-1.52	2.01	14006.58	50904.74	6028.81	1.79	1.82	1.76	25401.19	3.03	91.80	0.59	35186.35	21802.31	3.19	-0.14	-1.24	13635.95	48482.40	5748.06	1.72	1.77	1.72	25089.63	3.45	88.48	0.69	34182.90	20237.50	3.41	3.34	-4.55	12217.67	47938.65	6140.78	1.69	1.73	1.67	23121.88
1010	1	MIC (uM)	Escherichia coli (ATCC 25922/KCTC 1682)	28699.57	1.63	91.62	0.76	43259.91	23593.50	0.25	0.18	1.69	15746.60	59343.17	7772.91	2.12	1.95	1.64	27831.14	-12.28	91.23	0.48	42092.27	21910.66	-12.18	-1.50	1.92	13172.68	58057.02	6168.16	2.02	1.87	1.54	27240.92	4.34	86.04	0.88	41452.03	23028.87	1.92	-0.97	1.74	15655.30	57098.57	8121.07	2.02	1.89	1.54	26545.95
1011	1	MIC (uM)	Pseudomonas aeruginosa (ATCC 9027)	28699.57	1.63	91.62	0.76	43259.91	23593.50	0.25	0.18	1.69	15746.60	59343.17	7772.91	2.12	1.95	1.64	27831.14	-12.28	91.23	0.48	42092.27	21910.66	-12.18	-1.50	1.92	13172.68	58057.02	6168.16	2.02	1.87	1.54	27240.92	4.34	86.04	0.88	41452.03	23028.87	1.92	-0.97	1.74	15655.30	57098.57	8121.07	2.02	1.89	1.54	26545.95
1012	1	MIC (uM)	Salmonella enterica subsp. enterica serovar Typhimurium (ATCC 14028)	24666.84	-0.64	88.64	0.37	39263.25	23046.10	-2.33	2.34	2.45	15281.80	53737.74	5869.52	2.14	1.75	1.88	23615.05	-11.48	87.87	0.21	37463.56	21222.91	-8.81	-3.40	1.83	12686.78	50972.91	4590.14	2.13	1.68	1.77	22667.26	5.01	83.24	0.37	36560.58	22761.57	3.66	-1.07	0.44	16142.23	49299.62	5651.14	2.07	1.69	1.70	22571.68
1013	1	MIC (uM)	Serratia marcescens	33434.50	-2.70	124.39	0.32	55286.30	35962.40	-4.31	1.29	3.25	28680.17	74367.65	6116.57	2.51	2.14	1.66	31806.52	-4.93	118.55	0.50	52629.91	34897.85	-5.14	0.53	2.67	28505.45	70830.85	6626.31	2.38	2.01	1.52	30271.61	13.23	118.26	0.54	50267.03	33722.70	9.05	2.84	5.23	28274.27	67466.32	7112.94	2.27	1.99	1.76	28911.70
1015	1	MIC (uM)	Escherichia coli (ATCC 25922/KCTC 1682)	27339.73	-1.63	89.65	0.22	43309.23	28885.19	0.67	1.52	-0.56	23532.56	54651.06	3738.34	1.97	2.63	1.14	25779.09	-13.37	85.81	0.14	41030.00	26229.26	-12.58	-0.51	1.90	19656.98	52213.79	2830.36	1.90	2.43	1.04	24470.27	3.69	83.34	0.38	38728.84	25954.76	5.36	0.10	0.05	21384.14	49210.50	4265.39	1.80	2.31	0.97	22935.00
1016	1	MIC (uM)	Escherichia coli (ATCC 25922/KCTC 1682)	23895.50	-3.16	84.60	0.16	38312.03	25299.88	-0.75	-1.93	0.47	17661.75	51371.39	3928.31	2.18	1.89	1.50	23428.29	-4.83	78.55	0.19	36603.81	22857.71	-7.52	-0.24	-0.93	14241.88	49469.39	3751.70	2.04	1.79	1.48	21890.79	4.16	77.21	0.37	34437.96	23429.11	5.31	0.58	1.82	16433.53	46404.90	4869.20	2.00	1.71	1.51	21325.29
1018	1	MIC (uM)	Escherichia coli (ATCC 25922/KCTC 1682)	26963.30	-6.21	87.95	0.40	42967.04	25721.43	-5.83	-0.08	1.80	17395.15	56982.53	5568.57	2.61	2.25	1.50	25580.65	-14.20	82.55	0.23	40385.02	22922.67	-9.60	-4.09	0.93	13982.89	53850.92	4705.40	2.52	2.04	1.45	24872.59	7.59	77.32	0.53	39590.35	24029.01	5.85	2.26	-0.52	17408.87	52614.59	6531.41	2.41	2.10	1.45	24181.50
1019	1	MIC (uM)	Pseudomonas aeruginosa (ATCC 27853)	28171.78	-2.05	93.69	0.60	36379.32	22802.73	-0.26	-2.52	-9.97	12981.75	51103.19	5252.98	1.77	1.71	1.43	26448.56	-3.33	88.77	0.76	35614.25	20401.69	-1.76	-0.29	7.09	11212.22	49705.67	5749.91	1.68	1.70	1.36	23913.00	-6.70	83.80	0.31	31562.55	18719.19	-0.74	-4.64	-6.45	10170.06	44623.75	4009.19	1.54	1.56	1.33	22977.33
1020	1	MIC (uM)	Escherichia coli (ATCC 25922/KCTC 1682)	35064.83	13.55	129.88	1.58	53071.41	26707.57	10.14	2.49	3.97	18491.67	74453.61	12829.99	2.57	2.22	1.47	35168.10	15.86	126.80	2.08	52709.30	25484.31	6.91	5.11	6.40	17730.66	75193.11	15474.46	2.41	2.07	1.33	31371.24	1.33	118.45	1.18	47409.30	22536.50	0.17	-0.02	5.03	14223.06	66950.40	10346.96	2.32	1.88	1.26	30650.28
1021	1	MIC (uM)	Pseudomonas aeruginosa (ATCC 27853)	23026.58	-3.65	101.31	0.07	37519.71	24128.96	-2.45	-2.43	0.46	18215.16	47923.53	3332.19	1.86	2.50	1.83	22854.29	-14.56	94.29	0.08	36107.97	20906.84	-13.52	7.53	0.82	13664.67	47605.91	3056.49	1.74	2.31	1.61	21944.16	6.35	92.97	0.40	36054.20	23213.83	5.03	2.41	2.23	18497.98	46179.50	4554.46	1.73	2.34	1.65	21239.15
1022	1	MIC (uM)	Salmonella enterica subsp. enterica serovar Typhimurium (ATCC 14028)	23026.58	-3.65	101.31	0.07	37519.71	24128.96	-2.45	-2.43	0.46	18215.16	47923.53	3332.19	1.86	2.50	1.83	22854.29	-14.56	94.29	0.08	36107.97	20906.84	-13.52	7.53	0.82	13664.67	47605.91	3056.49	1.74	2.31	1.61	21944.16	6.35	92.97	0.40	36054.20	23213.83	5.03	2.41	2.23	18497.98	46179.50	4554.46	1.73	2.34	1.65	21239.15
1023	1	MIC (uM)	Escherichia coli (ATCC 25922/KCTC 1682)	27676.73	12.61	125.11	1.56	38629.60	20461.18	4.20	0.94	6.27	13838.96	56234.45	12283.66	2.78	2.10	1.32	23473.55	4.63	106.69	0.82	33667.64	19493.71	2.05	-2.32	3.03	13452.04	47450.31	7848.26	2.65	1.97	1.21	23318.93	-5.75	87.61	0.15	34749.53	21674.59	2.56	2.21	-0.47	16648.68	45007.89	3209.41	2.55	1.87	1.10	20319.67
1024	1	MIC (uM)	Pseudomonas aeruginosa (ATCC 27853)	29442.65	16.38	131.92	1.93	40587.87	20532.70	5.28	2.36	7.88	13768.97	59917.49	14461.36	2.74	2.11	1.33	27005.39	12.18	120.30	1.56	37584.17	19636.75	4.20	0.54	6.27	13312.06	54816.39	12203.66	2.56	1.99	1.24	27037.75	6.17	108.79	1.24	38285.04	20724.84	7.71	5.47	4.55	15546.01	53141.08	9852.18	2.45	1.85	1.16	22272.57
1025	1	MIC (uM)	Escherichia coli (ATCC 25922/KCTC 1682)	28803.47	-3.26	94.52	0.62	47859.11	28829.94	-1.75	0.02	2.25	22314.92	63806.99	6969.15	2.21	2.11	1.20	28211.16	-23.80	90.57	0.13	47726.79	27766.83	-18.23	-1.91	2.69	19740.61	63229.79	3789.98	2.16	1.97	0.96	25950.84	8.23	86.05	0.50	44243.82	27397.76	7.41	-0.22	4.90	21770.04	58472.37	6465.20	2.06	2.00	0.95	24925.16
1026	1	MIC (uM)	Escherichia coli (ATCC 25922/KCTC 1682)	29270.84	-2.95	89.06	0.80	44688.35	23088.70	-4.50	0.31	1.69	14531.57	61598.13	8363.49	2.14	1.99	1.39	28691.89	-18.77	87.65	0.31	45100.22	23181.90	-17.06	-1.50	2.25	14121.70	61700.01	5586.95	2.09	1.86	1.17	26357.47	7.61	73.32	1.08	41193.73	23475.13	6.03	-0.39	1.23	17235.83	55884.04	8510.01	2.00	1.88	1.15	25186.95
1027	1	MIC (uM)	Salmonella enterica subsp. enterica serovar Typhimurium (ATCC 14028)	25945.67	-3.56	113.22	0.20	42678.60	27167.96	-3.44	-2.75	1.47	20340.70	57070.50	4968.59	2.36	2.17	1.64	24978.37	-17.13	104.52	0.08	40284.46	23741.69	-12.55	-2.13	1.11	16097.55	54171.00	3717.43	2.16	2.04	1.47	24642.17	8.99	107.25	0.58	40617.21	25837.08	7.09	4.58	4.25	20838.13	54832.54	6820.08	2.12	2.03	1.60	22857.80
1028	1	MIC (uM)	Pseudomonas aeruginosa (ATCC 27853)	29439.67	1.64	105.02	0.22	50336.66	33724.74	3.91	-2.77	1.89	28150.59	62899.07	4039.71	1.94	2.59	1.77	28127.56	1.29	95.06	0.42	46646.46	31196.10	0.15	2.37	-0.42	26206.69	57503.17	3386.72	1.76	2.45	1.58	25835.76	8.71	89.96	0.28	43452.21	30975.24	11.35	2.00	-1.01	26744.69	52259.49	3254.41	1.61	2.34	1.55	23887.59
1029	1	MIC (uM)	Escherichia coli (ATCC 25922/KCTC 1682)	34008.30	13.89	126.84	1.47	52857.20	28276.31	10.13	3.44	4.00	19797.35	73614.53	11885.78	2.73	2.12	1.51	33266.34	14.67	122.50	1.49	52314.22	27679.63	6.85	4.31	6.03	19472.41	73544.32	12402.02	2.57	1.98	1.37	30364.01	1.11	115.70	1.02	47200.28	23945.62	0.14	0.26	4.94	15384.55	66104.30	9157.90	2.43	1.81	1.29	29199.31
1030	1	MIC (uM)	Escherichia coli (ATCC 25922/KCTC 1682)	55867.29	21.67	173.58	4.61	73533.35	25605.78	-10.07	16.59	6.13	14032.46	104967.91	23048.88	1.93	2.20	1.45	50858.50	17.50	149.75	4.02	67344.90	24118.82	-11.77	15.28	3.70	13454.75	94482.21	18973.51	1.74	2.00	1.29	44293.72	25.34	157.26	4.01	58491.68	23359.65	19.53	13.33	14.91	16679.07	83959.61	25072.82	1.54	1.75	1.19	38914.46
1032	1	MIC (uM)	Escherichia coli (ATCC 25922/KCTC 1682)	29241.89	-2.90	95.61	0.75	45828.00	24665.57	-4.65	0.56	2.26	16764.28	63194.71	8241.28	2.13	1.98	1.39	28672.42	-18.59	94.42	0.27	45827.24	24058.96	-16.71	-1.87	2.85	15059.33	62786.32	5457.38	2.08	1.86	1.17	26329.16	7.61	80.54	0.92	42274.89	24686.60	5.92	-0.32	2.18	18785.05	57435.44	8315.23	1.99	1.88	1.15	25175.05
1034	1	MIC (uM)	Escherichia coli (ATCC 25922/KCTC 1682)	30620.53	-2.95	113.65	0.34	54390.76	35428.81	-0.62	-0.11	6.20	29265.29	72015.37	6144.71	2.42	2.14	0.98	29043.79	-22.66	101.57	0.11	51424.02	32757.41	-15.00	-2.74	3.90	25929.06	67466.31	3614.32	2.26	1.99	0.87	27034.00	9.38	100.04	0.35	48351.96	32523.10	10.97	0.53	6.08	27960.11	63261.59	5896.60	2.13	2.02	0.86	25868.32
1035	1	MIC (uM)	Escherichia coli (ATCC 25922/KCTC 1682)	52840.53	12.45	157.20	3.65	72980.11	29586.22	-7.34	12.08	4.82	18875.78	100616.99	18695.16	2.07	2.21	1.36	49477.87	9.82	139.17	3.43	67105.79	25361.40	-15.96	13.44	1.95	14560.11	92308.66	15561.36	1.81	2.00	1.24	42913.09	17.65	146.67	3.42	58252.57	24602.23	15.34	11.48	13.17	17784.44	81786.06	21660.67	1.61	1.75	1.14	37268.32
1036	1	MIC (uM)	Escherichia coli (ATCC 25922/KCTC 1682)	29199.89	-3.22	113.63	0.34	50628.35	32139.04	-1.70	0.01	5.63	25691.84	67592.13	6164.60	2.25	2.11	1.14	28377.68	-24.34	101.56	0.11	49553.47	30923.83	-17.83	-2.27	3.77	23745.09	65398.26	3618.75	2.16	1.98	0.94	26167.47	8.14	100.03	0.35	46221.09	30389.74	7.64	-0.06	6.14	25279.92	60947.72	5900.21	2.05	2.00	0.92	25113.79
1037	1	MIC (uM)	Escherichia coli (ATCC 25922/KCTC 1682)	29618.21	-2.86	106.78	0.69	47997.87	27061.79	-4.47	0.64	3.81	19357.79	66392.70	8245.76	2.18	1.99	1.31	28981.68	-18.94	103.22	0.26	47845.19	26450.65	-15.98	-1.95	4.02	17758.64	65528.95	5459.30	2.13	1.87	1.12	26756.11	7.99	96.33	0.67	44373.94	26004.69	5.44	-0.17	6.16	19725.53	60955.66	8327.70	2.03	1.89	1.07	25506.21
1038	1	MIC (uM)	Escherichia coli (ATCC 25922/KCTC 1682)	32881.70	-2.00	133.55	0.24	61313.62	43093.46	-4.14	0.80	6.56	35400.57	81872.40	5863.16	3.23	1.69	1.51	30796.29	-17.31	126.72	0.13	57853.88	40431.29	-17.12	-1.09	5.10	32439.07	77657.05	4690.17	3.11	1.58	1.47	29552.99	5.44	128.81	0.21	55318.67	38903.69	7.39	0.40	8.97	32264.44	74961.67	6446.70	2.96	1.53	1.40	28089.63
1039	1	MIC (uM)	Escherichia coli (ATCC 25922/KCTC 1682)	30014.63	-2.83	114.41	0.56	49948.97	29116.76	-4.42	0.64	5.67	21210.88	69162.96	7970.93	2.26	1.99	1.27	29148.21	-19.10	105.95	0.26	48801.52	27780.93	-15.82	-1.94	4.43	19138.20	66753.92	5420.84	2.17	1.87	1.10	26972.74	7.87	98.83	0.66	45463.37	27552.47	5.63	-0.17	5.97	21418.55	62326.23	8296.36	2.06	1.89	1.05	25694.84
1040	1	MIC (uM)	Escherichia coli (ATCC 25922/KCTC 1682)	32543.60	-0.55	127.29	0.25	60814.57	43446.29	-1.02	0.98	6.27	36554.00	80160.18	5543.89	3.17	1.71	1.43	30111.09	-16.87	120.48	0.13	56707.28	40216.73	-13.40	-1.13	5.78	33137.21	75433.91	4582.40	3.03	1.58	1.35	28247.71	5.73	115.27	0.14	53609.22	39119.12	6.64	0.35	5.16	33352.24	70459.48	4786.90	2.87	1.56	1.39	26505.62
1041	1	MIC (uM)	Escherichia coli (ATCC 25922/KCTC 1682)	30014.63	-2.81	125.89	0.41	50767.11	30370.89	-4.43	0.64	7.19	22734.71	70177.84	7441.21	2.22	2.00	1.26	29148.21	-19.47	114.21	0.24	49671.87	29607.65	-15.59	-2.30	5.09	21763.12	67697.42	5288.08	2.13	1.88	1.09	26972.74	8.22	112.90	0.47	46356.17	28825.78	5.49	0.25	8.10	22783.49	63515.60	7568.63	2.02	1.89	1.04	25694.84
1043	1	MIC (uM)	Pseudomonas aeruginosa	24390.95	2.35	98.09	0.18	41578.66	27940.23	1.75	2.31	1.75	20524.33	54843.79	4522.68	2.43	2.11	1.84	22500.01	-7.73	93.97	0.07	37538.65	24100.01	-10.90	0.11	1.29	15629.54	50270.26	3563.80	2.30	1.90	1.57	20987.66	-2.72	89.79	0.16	35673.66	23485.65	-1.41	1.30	1.78	16930.85	47691.14	4084.57	2.17	1.68	1.68	19404.49
1044	1	MIC (uM)	Pseudomonas aeruginosa (ATCC 15692)	24390.95	2.35	98.09	0.18	41578.66	27940.23	1.75	2.31	1.75	20524.33	54843.79	4522.68	2.43	2.11	1.84	22500.01	-7.73	93.97	0.07	37538.65	24100.01	-10.90	0.11	1.29	15629.54	50270.26	3563.80	2.30	1.90	1.57	20987.66	-2.72	89.79	0.16	35673.66	23485.65	-1.41	1.30	1.78	16930.85	47691.14	4084.57	2.17	1.68	1.68	19404.49
1046	1	MIC (uM)	Escherichia coli (ATCC 25922/KCTC 1682)	29849.08	12.48	118.05	0.43	51966.76	34067.32	10.12	1.27	3.41	25603.64	70211.01	7271.02	3.04	1.91	1.57	29364.21	13.69	114.53	0.47	51475.64	32979.97	6.84	3.03	5.49	24573.16	70298.36	7695.51	2.88	1.76	1.43	26814.06	1.22	107.98	0.42	46399.07	29649.79	0.19	-0.15	4.49	21363.22	63124.11	5986.06	2.73	1.58	1.35	25652.88
1047	1	MIC (uM)	Escherichia coli	33079.95	-1.85	96.11	0.66	53683.24	30586.72	-6.56	0.41	2.57	21416.93	71052.04	7076.10	2.54	2.14	1.41	31060.46	-13.87	91.73	0.36	51803.80	30941.83	-10.82	-0.98	0.83	22227.56	67891.77	5588.78	2.36	1.96	1.23	27350.09	2.57	80.98	0.50	46362.60	28823.64	5.59	-1.31	0.66	22440.83	61076.57	6997.17	2.21	1.92	1.18	25278.53
1048	1	MIC (uM)	Escherichia coli (ATCC 25922/KCTC 1682)	33173.19	0.89	126.53	0.27	62591.20	44370.52	-2.11	1.38	6.61	36605.37	82313.55	5603.64	3.32	1.76	1.27	30168.33	-19.27	118.12	0.12	57517.50	40381.06	-17.40	-1.23	6.00	32384.63	76475.20	4415.91	3.14	1.59	1.17	27960.40	5.47	113.06	0.15	53718.30	38767.87	8.38	0.16	7.70	32564.90	70923.86	5271.52	2.94	1.55	1.11	25808.40
1049	1	MIC (uM)	Escherichia coli (ATCC 25922/KCTC 1682)	26363.79	-0.34	98.24	0.19	44874.19	30343.33	-0.76	3.17	2.27	23437.33	58570.92	4564.12	2.60	2.10	1.53	23054.31	-16.71	91.02	0.09	39197.70	25328.39	-15.04	-2.78	2.58	17619.58	51884.40	3471.96	2.41	1.79	1.39	20640.40	2.80	81.31	0.27	34828.15	23654.44	4.93	-3.38	0.43	18307.56	45442.39	3973.62	2.18	1.69	1.43	19828.44
1050	1	MIC (uM)	Pseudomonas aeruginosa	22659.78	-0.18	112.52	0.08	41087.74	29543.50	-3.92	0.63	3.59	22164.42	55921.63	4011.75	3.42	1.77	1.27	22180.65	-10.34	104.87	0.03	41315.24	30378.86	-3.74	-2.00	2.32	24017.26	54813.09	3111.49	3.22	1.66	1.19	21048.05	5.75	102.93	0.11	38765.07	27960.51	3.23	1.17	4.86	21826.31	52482.89	4107.01	3.03	1.58	1.14	19915.10
1051	1	MIC (uM)	Escherichia coli (DH5alpha/CCUG 32825)	25812.00	-0.10	111.58	0.17	49613.85	34551.96	-0.32	1.32	7.41	27761.35	64472.62	4597.04	2.15	2.30	1.05	23649.29	-27.84	97.27	0.08	45597.21	31509.09	-21.23	-2.44	5.04	24615.98	58700.60	2707.30	1.95	1.95	0.89	21527.29	0.71	92.83	0.12	41554.22	29294.75	2.65	-0.99	5.45	23919.40	53363.32	3606.71	1.79	1.97	0.95	19525.29
1053	1	MIC (uM)	Klebsiella pneumoniae	24174.29	-0.66	99.13	0.36	39633.48	26313.68	-2.95	0.71	2.18	17815.13	53777.78	4668.79	2.52	2.05	1.90	22593.63	-3.61	94.02	0.34	36629.80	23609.59	-2.81	1.24	0.59	16380.71	49195.20	4861.45	2.44	2.00	1.72	21885.23	3.29	90.35	0.39	35371.39	23041.89	-1.25	3.54	-0.47	15942.75	47714.22	4593.29	2.28	1.95	1.77	21602.78
1054	1	MIC (uM)	Stenotrophomonas maltophilia	25416.53	0.65	86.52	0.46	40390.27	23576.71	-1.31	2.21	2.70	15752.93	55411.07	6404.99	2.19	1.69	1.91	24006.06	-10.96	85.61	0.24	37889.43	21356.17	-8.28	-3.80	1.90	12725.75	51632.77	4715.54	2.09	1.61	1.90	23437.18	4.05	81.52	0.52	36863.25	21691.88	2.15	-0.83	0.44	14596.24	50701.58	6696.63	2.07	1.62	1.74	22754.29
1055	1	MIC (uM)	Escherichia coli	36096.91	-3.01	138.54	0.51	58646.15	35376.53	-4.64	2.77	6.53	26485.67	81988.24	8566.06	2.61	2.11	1.43	33915.93	-14.87	124.64	0.34	55931.72	33982.27	-15.33	0.26	3.80	25400.85	77265.26	6519.91	2.44	1.95	1.25	31028.87	10.87	120.52	0.52	51519.06	33200.71	8.29	2.03	7.84	27152.26	70972.26	8403.01	2.25	1.91	1.16	28325.21
1056	1	MIC (uM)	Pseudomonas aeruginosa	36096.91	-3.01	138.54	0.51	58646.15	35376.53	-4.64	2.77	6.53	26485.67	81988.24	8566.06	2.61	2.11	1.43	33915.93	-14.87	124.64	0.34	55931.72	33982.27	-15.33	0.26	3.80	25400.85	77265.26	6519.91	2.44	1.95	1.25	31028.87	10.87	120.52	0.52	51519.06	33200.71	8.29	2.03	7.84	27152.26	70972.26	8403.01	2.25	1.91	1.16	28325.21
1057	1	MIC (uM)	Escherichia coli	57611.95	-12.95	137.72	1.56	91473.18	52438.38	-2.11	-2.81	-1.11	41745.29	109282.02	7381.06	2.54	3.63	1.32	47637.08	-18.54	126.49	1.36	75613.08	41599.70	-8.75	-3.27	1.12	31937.48	92769.29	6621.21	2.22	3.17	1.12	44637.58	25.37	118.88	2.00	68914.25	41430.27	28.08	14.80	8.78	35700.26	82471.57	11595.41	1.91	2.85	1.06	36100.36
1058	1	MIC (uM)	Pseudomonas aeruginosa	19246.80	-0.45	69.33	0.20	30107.67	18378.65	-1.43	3.22	-0.53	11178.08	39504.68	3696.73	2.06	2.00	1.68	19061.07	-12.65	68.03	0.10	30188.08	18141.93	-10.25	4.71	0.55	10743.97	39943.13	3024.67	2.01	1.82	1.67	17652.93	2.97	63.71	0.24	27509.44	16996.48	3.40	1.13	-0.70	11000.88	36275.78	3919.84	1.91	1.79	1.75	17455.33
1059	1	MIC (uM)	Pseudomonas aeruginosa	24211.97	-8.99	107.81	0.19	42277.67	28653.60	-10.58	1.25	1.39	21049.65	54204.75	3256.71	2.21	2.14	1.78	21531.39	2.28	108.65	0.14	36414.55	24257.44	0.74	2.00	3.40	16574.31	48394.03	4421.26	2.22	2.10	1.58	20034.01	-7.41	96.00	0.05	34697.99	24014.57	-4.15	-6.73	1.43	17358.43	44531.22	2764.30	1.98	1.90	1.60	19456.44
1060	1	MIC (uM)	Pasteurella multocida	30252.71	-1.56	118.16	0.67	52157.27	30937.96	-0.19	-0.42	7.21	23839.15	69214.20	7735.81	2.00	2.62	0.91	27103.86	-25.71	98.01	0.15	47973.88	28651.31	-16.58	-4.81	4.20	21407.48	61848.59	3459.64	1.82	2.41	0.74	24952.57	7.23	93.63	0.55	43843.57	27722.75	7.15	1.33	3.24	22449.90	56778.76	5968.47	1.70	2.31	0.72	23316.57
1062	1	MIC (uM)	Shigella dysenteriae (ATCC 9752)	33780.32	1.97	84.50	0.28	56434.08	41469.16	-0.09	-4.32	-1.72	35320.29	66624.80	2698.45	2.40	2.20	1.34	32469.46	-8.06	77.84	0.32	52648.03	38536.07	11.81	2.32	0.62	33603.89	59522.68	2222.86	2.16	2.02	1.21	31154.49	4.72	70.19	0.39	51965.33	37364.88	1.86	1.70	-1.51	32178.77	60638.61	2604.81	1.99	1.80	0.99	26110.71
1063	1	MIC (uM)	Pseudomonas aeruginosa (ATCC 27853)	30017.29	-14.82	100.28	0.26	46696.82	30339.55	-9.14	-1.62	-5.65	21923.08	62142.46	3500.21	2.05	1.76	1.44	29506.24	14.37	103.12	0.92	45842.32	29157.06	6.50	3.11	5.68	22104.08	62135.72	7980.93	1.96	1.79	1.29	26262.59	-10.26	86.98	0.29	40923.00	26826.13	-3.77	-2.18	-3.24	19614.15	54522.03	3842.54	1.83	1.63	1.16	26166.00
1065	1	MIC (uM)	Escherichia coli (ATCC 8739)	46318.67	2.76	110.71	2.29	67944.24	34541.88	-3.42	9.34	0.84	25902.79	84602.75	9900.88	1.75	2.14	1.08	38817.33	2.10	101.90	1.88	56470.52	25781.37	-8.50	6.66	0.39	17373.44	73242.78	8245.57	1.53	1.86	0.96	33809.33	3.36	86.71	1.41	51104.12	28825.64	15.53	5.82	5.94	23825.86	61921.42	8459.05	1.32	1.65	0.79	29505.33
1066	1	MIC (uM)	Pseudomonas aeruginosa (ATCC 9027)	46318.67	2.76	110.71	2.29	67944.24	34541.88	-3.42	9.34	0.84	25902.79	84602.75	9900.88	1.75	2.14	1.08	38817.33	2.10	101.90	1.88	56470.52	25781.37	-8.50	6.66	0.39	17373.44	73242.78	8245.57	1.53	1.86	0.96	33809.33	3.36	86.71	1.41	51104.12	28825.64	15.53	5.82	5.94	23825.86	61921.42	8459.05	1.32	1.65	0.79	29505.33
1067	1	MIC (uM)	Escherichia coli	23955.63	-10.28	87.86	0.19	36986.28	21067.78	-5.15	-0.13	0.38	14698.72	49269.85	4379.87	1.94	1.96	1.38	22745.00	-4.10	83.04	0.19	35242.01	20394.81	-1.05	-3.08	1.08	14726.78	46673.31	4242.77	1.74	1.93	1.61	21898.63	3.00	83.80	0.77	32594.07	17734.90	-1.26	-0.79	2.46	12351.05	44754.20	6949.00	1.61	1.79	1.26	19949.25
1070	1	MIC (uM)	Shigella dysenteriae (ATCC 9752)	33232.64	-1.13	106.25	0.33	56004.87	39025.95	-5.29	-0.90	1.08	31272.21	71076.08	4402.26	2.84	1.94	1.27	32440.65	-11.89	91.44	0.22	54174.00	39025.62	-0.92	0.49	0.48	33277.24	66229.65	3077.17	2.53	1.83	1.10	29846.93	4.33	82.23	0.35	49438.73	35074.11	2.22	2.92	0.65	29897.04	60937.96	3587.64	2.19	1.66	1.01	23684.94
1071	1	MIC (uM)	Pasteurella multocida	22546.67	-4.44	93.12	0.14	37460.25	23304.57	-4.37	-0.76	3.11	16601.61	48668.42	3455.64	1.78	2.27	1.63	21585.33	-7.88	88.30	0.12	35308.13	22528.59	-1.65	-0.80	0.99	16851.52	45139.67	3115.17	1.63	2.14	1.51	20808.19	11.17	88.38	0.50	32803.50	21140.24	7.78	0.54	0.00	16232.63	42702.21	5111.90	1.50	2.07	1.46	18610.95
1073	1	MIC (uM)	Escherichia coli (ATCC 25922/KCTC 1682)	33483.12	-6.00	125.41	0.24	62064.52	43105.05	-3.99	-0.17	6.70	35058.92	81473.25	5686.52	3.13	1.69	1.27	31034.09	-13.73	115.07	0.30	56368.22	37743.70	-18.59	0.73	4.73	29344.82	74987.41	5044.94	2.79	1.45	1.19	27924.38	6.28	108.97	0.30	50561.16	34167.35	5.02	1.13	6.83	27437.77	67351.50	5918.95	2.46	1.32	1.11	24373.19
1074	1	MIC (uM)	Escherichia coli	19292.14	-0.04	69.35	0.21	30207.22	18437.85	-0.98	2.78	-0.64	11292.59	39797.15	3803.73	2.10	1.91	1.72	19179.71	-13.35	68.08	0.08	30716.31	18585.00	-10.73	4.51	0.70	11256.97	40577.20	2973.20	2.06	1.77	1.65	17574.14	2.00	63.41	0.23	27241.61	16590.12	2.56	0.83	-0.86	10425.76	36095.77	3946.62	1.91	1.75	1.72	17299.86
1075	1	MIC (uM)	Pseudomonas aeruginosa	34246.07	-1.25	133.69	0.74	59042.03	35071.17	-0.09	-0.21	8.14	27025.15	78574.64	8814.91	2.31	2.89	1.04	30681.57	-28.60	110.87	0.15	54306.43	32482.68	-18.65	-5.18	4.73	24272.51	70236.78	3974.29	2.11	2.66	0.85	28246.31	7.67	105.95	0.63	49630.92	31470.74	7.91	1.33	3.66	25524.21	64445.17	6764.69	1.98	2.51	0.82	26394.36
1080	1	MIC (uM)	Pseudomonas aeruginosa (PAO1)	22471.50	0.43	98.09	0.21	36510.18	22483.52	-1.49	-1.61	3.51	15735.05	48340.62	4509.44	1.73	2.15	1.78	22128.40	-10.86	91.28	0.12	35660.32	21878.25	-3.30	-2.60	1.24	15841.84	46377.32	3360.37	1.63	1.99	1.62	19644.70	4.22	83.44	0.24	31487.69	20909.39	2.60	1.03	-0.93	15690.97	40693.37	3531.94	1.55	1.95	1.45	18388.30
1081	1	MIC (uM)	Escherichia coli	33163.40	-1.85	95.38	0.66	53207.50	31345.45	-6.35	0.45	2.02	21945.18	69750.88	6478.54	2.54	2.14	1.44	31126.77	-13.87	91.34	0.36	51400.14	31614.98	-10.15	-0.82	0.60	22717.25	66895.34	5341.29	2.35	1.96	1.24	27412.19	2.57	84.48	0.50	45986.34	29323.41	4.95	-1.32	0.97	22805.00	60019.66	6259.28	2.17	1.93	1.19	25338.53
1082	1	MIC (uM)	Escherichia coli (ATCC 8739)	42237.33	2.04	110.70	2.04	62470.77	31389.64	-4.47	3.86	0.64	23243.88	79233.86	9794.99	1.72	2.24	1.03	35222.67	-2.94	102.02	1.49	51735.68	23421.23	-9.03	2.51	1.98	15538.63	67878.60	7721.32	1.50	1.95	0.90	31139.33	8.76	86.70	1.38	46822.77	26161.10	14.62	7.65	6.63	21547.40	57501.88	8423.52	1.29	1.77	0.76	25909.33
1083	1	MIC (uM)	Klebsiella pneumoniae (ATCC 10031)	22023.20	0.48	76.92	0.06	37793.51	29737.66	-0.09	1.12	-1.99	24587.71	45908.86	1589.68	2.03	1.98	1.23	19841.33	0.44	72.20	0.03	35540.21	28209.95	6.01	0.52	-1.65	23676.70	43393.91	1492.58	1.99	1.73	1.30	17386.27	9.06	66.34	0.05	30000.35	23961.72	-0.26	0.13	0.25	18793.49	37512.61	1795.04	1.81	1.69	0.98	16550.27
1084	1	MIC (uM)	Shigella dysenteriae (ATCC 9752)	31995.05	-6.32	101.08	0.13	61802.28	46433.63	-0.09	-0.55	3.04	40517.29	76513.95	3107.24	3.20	1.87	1.04	28792.73	-10.71	89.16	0.01	55993.74	42522.47	3.17	-2.61	3.22	37515.51	68482.86	2523.77	2.87	1.72	0.91	26087.45	11.99	80.01	0.18	50233.73	38411.78	14.98	1.27	2.73	34534.42	61251.17	3059.22	2.55	1.56	0.83	23459.36
1086	1	MIC (uM)	Escherichia coli	19355.78	-0.08	69.45	0.19	30560.60	18764.57	-1.15	2.63	-0.61	11623.88	40187.38	3755.90	2.13	1.89	1.68	19044.67	-13.65	68.01	0.08	30420.33	18304.60	-10.85	4.51	0.63	10994.30	40357.56	3005.04	2.05	1.74	1.67	17484.37	2.29	63.16	0.24	27046.56	16432.78	2.84	0.47	-1.02	10279.54	36027.14	4018.64	1.93	1.68	1.75	17514.15
1087	1	MIC (uM)	Pseudomonas aeruginosa	19355.78	-0.08	69.45	0.19	30560.60	18764.57	-1.15	2.63	-0.61	11623.88	40187.38	3755.90	2.13	1.89	1.68	19044.67	-13.65	68.01	0.08	30420.33	18304.60	-10.85	4.51	0.63	10994.30	40357.56	3005.04	2.05	1.74	1.67	17484.37	2.29	63.16	0.24	27046.56	16432.78	2.84	0.47	-1.02	10279.54	36027.14	4018.64	1.93	1.68	1.75	17514.15
1088	1	MIC (uM)	Escherichia coli (ATCC 25922/KCTC 1682)	27482.09	-3.85	85.05	0.56	40467.66	22256.63	-6.53	-0.96	0.43	14521.89	55801.84	6444.57	1.91	1.81	1.89	25833.00	1.23	80.42	0.71	38039.45	20619.18	-0.46	-0.43	1.25	13319.83	52540.51	6798.34	1.91	1.66	1.96	24003.27	-0.32	75.53	0.79	34566.81	18216.01	-3.60	2.33	0.95	11540.56	48468.16	7189.55	1.77	1.57	1.73	22243.18
1089	1	MIC (uM)	Klebsiella pneumoniae (ATCC 13883)	27482.09	-3.85	85.05	0.56	40467.66	22256.63	-6.53	-0.96	0.43	14521.89	55801.84	6444.57	1.91	1.81	1.89	25833.00	1.23	80.42	0.71	38039.45	20619.18	-0.46	-0.43	1.25	13319.83	52540.51	6798.34	1.91	1.66	1.96	24003.27	-0.32	75.53	0.79	34566.81	18216.01	-3.60	2.33	0.95	11540.56	48468.16	7189.55	1.77	1.57	1.73	22243.18
1091	1	MIC (uM)	Escherichia coli	19344.00	0.15	69.51	0.20	30594.76	18797.79	-0.56	2.60	-0.59	11836.46	40183.63	3803.11	2.13	1.89	1.68	19114.62	-13.91	68.01	0.08	30631.88	18460.11	-10.86	4.37	0.71	11233.47	40645.49	3028.49	2.07	1.70	1.68	17775.38	2.36	62.98	0.25	27675.36	16868.96	2.61	-0.18	-1.08	10644.63	36814.22	4068.14	1.97	1.68	1.65	17331.15
1092	1	MIC (uM)	Klebsiella pneumoniae	31576.83	-5.37	113.56	0.29	57156.04	37073.34	-1.00	-1.45	5.20	29960.66	72137.43	5082.83	2.19	3.15	0.87	28815.99	-25.10	102.47	0.15	51433.96	31945.07	-16.03	-4.70	3.93	24407.85	65588.41	3460.38	1.99	2.65	0.78	26716.64	14.03	102.04	0.76	45713.18	28491.60	11.47	2.70	3.05	22926.10	60166.43	7579.10	1.83	2.37	0.79	22346.71
1093	1	MIC (uM)	Bordetella bronchiseptica (CUN11844-99)	33210.44	-0.94	122.99	0.94	52714.63	32263.38	-0.25	-1.41	6.05	22252.59	74268.16	8980.51	2.40	2.34	1.31	30256.10	-17.90	104.43	0.30	48000.70	28187.94	-14.02	-1.27	1.73	17703.27	66993.47	5014.39	2.21	2.07	1.20	28631.07	-3.51	104.78	0.51	45336.22	27817.85	-4.80	0.71	5.66	17983.02	64653.46	6542.75	2.08	1.94	1.04	25243.95
1094	1	MIC (uM)	Escherichia coli (ATCC 23716)	33210.44	-0.94	122.99	0.94	52714.63	32263.38	-0.25	-1.41	6.05	22252.59	74268.16	8980.51	2.40	2.34	1.31	30256.10	-17.90	104.43	0.30	48000.70	28187.94	-14.02	-1.27	1.73	17703.27	66993.47	5014.39	2.21	2.07	1.20	28631.07	-3.51	104.78	0.51	45336.22	27817.85	-4.80	0.71	5.66	17983.02	64653.46	6542.75	2.08	1.94	1.04	25243.95
1095	1	MIC (uM)	Escherichia coli (ATCC 25922/KCTC 1682)	31887.73	-2.66	122.39	0.45	51807.55	31251.35	-4.10	2.45	5.77	23397.24	72427.78	7567.19	2.31	1.86	1.27	29961.07	-13.14	110.11	0.30	49409.65	30019.67	-13.54	0.23	3.36	22438.91	68255.53	5759.64	2.15	1.72	1.11	27410.67	9.61	106.47	0.46	45511.54	29329.25	7.32	1.80	6.93	23986.10	62696.34	7423.16	1.99	1.69	1.02	25022.27
1097	1	MIC (uM)	Pasteurella multocida	23900.33	-0.78	112.50	0.52	36485.64	19575.70	-3.72	-2.25	4.87	11837.87	51596.61	7372.67	1.81	1.90	1.66	22614.11	-14.14	102.64	0.09	35473.82	19065.45	-6.40	-7.23	1.48	11809.19	48581.90	4505.42	1.74	1.80	1.59	21164.11	6.91	102.71	0.73	31522.85	17361.60	5.04	-1.42	1.75	11373.24	44595.51	7827.52	1.64	1.72	1.45	19972.33
1098	1	MIC (uM)	Escherichia coli	26764.00	4.79	95.45	0.91	37391.43	21094.76	1.76	1.32	1.08	12734.89	52122.55	7840.82	1.55	2.16	1.58	25427.73	1.33	89.03	0.65	36548.10	20117.20	-1.60	-2.67	2.00	12013.88	49950.39	6231.84	1.43	2.03	1.42	23296.13	-11.27	77.99	0.28	33867.74	18780.47	-5.39	-2.65	-0.45	10678.07	45551.13	3901.84	1.30	1.87	1.36	21481.60
1099	1	MIC (uM)	Escherichia coli (ATCC 25922/KCTC 1682)	28171.78	-2.05	93.69	0.60	36379.32	22802.73	-0.26	-2.52	-9.97	12981.75	51103.19	5252.98	1.77	1.71	1.43	26448.56	-3.33	88.77	0.76	35614.25	20401.69	-1.76	-0.29	7.09	11212.22	49705.67	5749.91	1.68	1.70	1.36	23913.00	-6.70	83.80	0.31	31562.55	18719.19	-0.74	-4.64	-6.45	10170.06	44623.75	4009.19	1.54	1.56	1.33	22977.33
1100	1	MIC (uM)	Escherichia coli (ATCC 25922/KCTC 1682)	26606.76	-2.84	83.49	0.57	39258.63	21846.92	-5.49	-1.32	0.60	14257.65	54155.61	6501.42	1.90	1.77	1.93	25161.43	-0.38	74.27	0.66	37066.55	20568.87	-1.26	-0.79	0.29	13435.51	50530.11	6017.75	1.88	1.67	1.97	22828.57	-2.27	68.10	0.55	33349.27	18395.38	-4.56	1.84	-0.13	11822.79	45924.12	5646.12	1.76	1.55	1.74	22009.81
1101	1	MIC (uM)	Klebsiella pneumoniae (ATCC 13883)	26606.76	-2.84	83.49	0.57	39258.63	21846.92	-5.49	-1.32	0.60	14257.65	54155.61	6501.42	1.90	1.77	1.93	25161.43	-0.38	74.27	0.66	37066.55	20568.87	-1.26	-0.79	0.29	13435.51	50530.11	6017.75	1.88	1.67	1.97	22828.57	-2.27	68.10	0.55	33349.27	18395.38	-4.56	1.84	-0.13	11822.79	45924.12	5646.12	1.76	1.55	1.74	22009.81
1102	1	MIC (uM)	Salmonella enterica subsp. enterica serovar Typhimurium (ATCC 14028)	26606.76	-2.84	83.49	0.57	39258.63	21846.92	-5.49	-1.32	0.60	14257.65	54155.61	6501.42	1.90	1.77	1.93	25161.43	-0.38	74.27	0.66	37066.55	20568.87	-1.26	-0.79	0.29	13435.51	50530.11	6017.75	1.88	1.67	1.97	22828.57	-2.27	68.10	0.55	33349.27	18395.38	-4.56	1.84	-0.13	11822.79	45924.12	5646.12	1.76	1.55	1.74	22009.81
1106	1	MIC (uM)	Escherichia coli	22741.08	-1.83	90.67	0.56	33682.18	18761.40	-1.52	0.56	0.78	11364.70	46151.09	6141.98	1.99	2.03	1.68	22256.87	-1.63	87.03	0.49	33248.12	18832.67	-1.24	2.12	0.24	11774.21	45215.19	5622.82	1.91	1.97	1.71	20943.28	4.25	84.65	0.45	31204.44	17952.10	2.45	1.85	1.46	11190.42	42643.93	5541.96	1.89	1.96	1.58	20587.59
1107	1	MIC (uM)	Salmonella enterica subsp. enterica serovar Typhimurium	23569.41	-6.10	92.85	0.37	30903.25	19087.92	0.37	-3.85	-6.75	10054.24	44366.36	4531.36	2.02	1.62	1.75	23390.24	3.67	93.95	0.59	31760.53	18729.79	0.16	1.74	3.12	10425.44	45759.91	6096.49	1.95	1.57	1.71	21917.29	-3.88	88.84	0.26	28991.48	17783.92	1.77	-1.79	-3.27	9374.80	41773.22	4314.33	1.90	1.50	1.77	22209.82
1108	1	MIC (uM)	Escherichia coli (ATCC 25922/KCTC 1682)	20930.22	-2.91	79.56	0.19	31623.24	19193.00	-4.23	0.55	-1.58	11420.34	42710.28	3834.26	2.05	1.95	1.62	19990.70	-6.21	80.12	0.12	31443.38	20182.74	-4.28	-0.68	0.26	13146.71	42044.58	3264.93	2.02	1.88	1.74	19586.97	0.33	76.94	0.24	30290.59	19311.66	0.46	0.58	-0.04	12895.16	40173.36	3749.89	1.90	1.89	1.59	19550.97
1109	1	MIC (uM)	Escherichia coli	21214.74	0.24	89.51	0.54	32625.12	19414.05	0.65	4.36	1.29	13092.58	43807.69	5686.13	1.83	2.02	1.77	20450.47	-2.38	87.46	0.42	31328.57	18655.89	-3.23	3.07	0.44	12096.09	41873.49	4769.04	1.78	1.96	1.82	19673.21	2.56	84.41	0.49	30508.61	18631.20	1.03	5.14	1.49	12453.89	40940.59	5108.06	1.80	1.96	1.69	18583.68
1110	1	MIC (uM)	Escherichia coli	20548.42	-0.31	91.59	0.34	32188.58	20114.42	0.49	4.21	1.05	13633.29	42807.39	4699.61	1.81	2.09	1.76	19791.32	-1.43	87.92	0.23	30932.62	19326.79	-3.03	3.99	0.49	12531.75	40969.60	3788.79	1.76	2.02	1.80	19012.00	1.44	86.43	0.23	30121.30	19259.06	0.64	4.91	1.37	12879.74	39907.10	3855.47	1.77	2.01	1.68	18033.68
1111	1	MIC (uM)	Pseudomonas aeruginosa (ATCC 27853)	22154.55	-1.03	71.62	0.42	34293.39	20421.16	-2.67	1.44	0.02	13240.72	45158.76	4874.40	2.11	1.84	1.76	21370.07	-4.35	71.81	0.40	33574.65	19871.68	-6.45	4.62	1.69	13010.57	44569.99	4260.84	2.01	1.74	1.65	20005.93	3.18	67.14	0.39	31570.19	19489.02	2.55	1.92	-0.32	13514.94	41507.74	4597.93	1.98	1.72	1.65	19503.86
1113	1	MIC (uM)	Salmonella enterica subsp. enterica serovar Typhimurium	27013.08	-6.31	100.34	0.35	41607.27	23271.09	-1.71	-1.15	2.21	17285.90	56281.39	6064.03	1.87	2.01	1.29	23938.77	-10.50	87.75	0.22	37623.39	20853.36	-8.30	-1.68	2.05	14351.94	50514.30	4393.01	1.71	1.90	1.47	22091.85	6.12	88.23	0.94	33386.41	18164.11	-0.66	0.52	3.30	12708.73	46225.54	7797.17	1.56	1.78	1.12	20375.54
1114	1	MIC (uM)	Escherichia coli (DH5alpha/CCUG 32825)	28524.44	-1.17	99.69	0.22	45781.23	30658.97	0.23	2.19	0.11	23684.61	57510.44	4086.99	2.13	3.01	1.39	26717.26	-17.20	95.54	0.12	43490.21	28310.19	-14.60	-0.04	1.95	20510.51	55100.69	3091.80	2.05	2.77	1.22	25308.12	4.46	92.65	0.35	40732.04	27332.62	3.20	2.35	0.35	21016.13	51662.08	4346.80	1.93	2.66	1.18	23408.42
1115	1	MIC (uM)	Neisseria gonorrhoeae (F62)	24975.57	4.59	116.73	0.79	35687.62	18783.92	0.93	1.94	2.69	11848.06	50361.03	8268.98	2.04	2.33	1.85	25469.37	0.33	109.22	0.60	37390.89	20079.40	1.63	-1.19	1.57	13649.73	51201.89	6898.46	1.99	2.31	1.53	25091.66	-2.07	104.58	0.75	35673.34	17488.77	-4.63	3.74	1.58	10382.89	50500.15	7255.70	1.93	2.06	1.33	22420.01
1116	1	MIC (uM)	Pseudomonas aeruginosa (ATCC 27853)	37326.24	5.62	86.79	1.62	54894.16	27450.24	-4.14	3.42	-0.87	18250.26	71727.71	9701.95	2.17	1.86	1.36	34919.18	-4.76	85.84	1.29	50609.55	22690.23	-17.82	2.15	1.54	12167.38	67324.06	7557.62	2.03	1.71	1.25	33591.88	5.42	70.89	1.79	49017.92	25833.23	7.54	3.54	-0.14	19255.38	62673.15	9644.25	1.92	1.68	1.18	30639.18
1117	1	MIC (uM)	Escherichia coli	31612.72	-1.50	94.47	0.68	49786.48	28702.54	-6.18	1.45	1.58	19891.81	65299.36	6249.17	2.34	2.22	1.49	29271.42	-14.42	86.45	0.37	46921.20	27814.50	-9.49	-2.41	-0.38	18770.77	60867.01	5011.79	2.15	2.04	1.32	25886.41	3.07	81.13	0.52	42453.55	26915.50	4.93	-1.13	1.63	20544.27	55326.51	5955.50	2.02	1.99	1.28	23719.77
1118	1	MIC (uM)	Escherichia coli (DH5alpha/CCUG 32825)	34136.50	14.74	105.74	0.60	57071.12	37175.26	16.22	0.92	4.54	32031.49	72669.37	7384.07	2.00	2.46	0.98	31975.83	2.15	97.62	0.88	52506.43	33244.59	4.42	1.10	4.02	27750.35	67568.45	6863.48	1.86	2.13	0.92	30222.17	-6.90	87.93	0.47	48312.24	28553.73	-6.25	2.17	2.54	21995.91	62487.95	4867.20	1.63	1.81	0.85	25446.00
1119	1	MIC (uM)	Pseudomonas aeruginosa (ATCC 27853)	25828.34	-3.96	84.76	0.29	41125.94	26346.55	-2.13	-1.98	1.30	16419.74	57111.48	5083.81	3.14	1.98	1.38	24039.28	-2.05	77.42	0.43	38270.60	23903.23	-6.46	1.43	2.03	14159.15	53527.09	5472.97	3.04	1.81	1.23	22189.09	-2.28	74.33	0.15	36263.16	25186.03	1.90	-0.37	0.19	16843.26	49419.65	3876.57	2.78	1.73	1.23	21332.54
1120	1	MIC (uM)	Pseudomonas aeruginosa	32205.85	0.31	106.39	0.47	52311.01	34297.72	-2.28	0.37	0.61	25653.01	69430.92	6033.62	2.67	2.09	1.66	29195.86	-12.10	99.49	0.29	46425.33	29427.57	-14.75	-1.18	2.31	19780.88	62625.59	4744.22	2.54	1.94	1.50	27515.98	1.85	88.89	0.34	43391.97	28238.13	1.90	-0.60	-1.34	20297.92	57419.99	5266.66	2.37	1.92	1.47	26785.72
1121	1	MIC (uM)	Proteus vulgaris	26069.00	-0.53	94.69	0.50	40915.78	24126.99	-0.23	-1.49	1.25	17775.88	54581.43	5929.61	1.96	2.24	1.49	24656.75	-7.95	93.90	0.33	38507.04	21961.57	-6.91	-3.64	2.72	15160.69	51980.32	5277.35	1.87	2.09	1.42	24883.88	2.49	92.60	0.61	39061.98	22664.85	-0.84	5.33	2.84	16875.84	52948.65	6572.46	1.79	2.07	1.46	23389.31
1122	1	MIC (uM)	Pseudomonas aeruginosa	26069.00	-0.53	94.69	0.50	40915.78	24126.99	-0.23	-1.49	1.25	17775.88	54581.43	5929.61	1.96	2.24	1.49	24656.75	-7.95	93.90	0.33	38507.04	21961.57	-6.91	-3.64	2.72	15160.69	51980.32	5277.35	1.87	2.09	1.42	24883.88	2.49	92.60	0.61	39061.98	22664.85	-0.84	5.33	2.84	16875.84	52948.65	6572.46	1.79	2.07	1.46	23389.31
1123	1	MIC (uM)	Pseudomonas aeruginosa (ATCC 27853)	26069.00	-0.53	94.69	0.50	40915.78	24126.99	-0.23	-1.49	1.25	17775.88	54581.43	5929.61	1.96	2.24	1.49	24656.75	-7.95	93.90	0.33	38507.04	21961.57	-6.91	-3.64	2.72	15160.69	51980.32	5277.35	1.87	2.09	1.42	24883.88	2.49	92.60	0.61	39061.98	22664.85	-0.84	5.33	2.84	16875.84	52948.65	6572.46	1.79	2.07	1.46	23389.31
1125	1	MIC (uM)	Pseudomonas aeruginosa (ATCC 27853)	25018.68	-2.14	95.08	0.20	40351.72	28639.62	-0.97	-0.18	0.42	20904.23	53765.52	3776.81	2.77	2.24	1.44	24277.56	-10.80	90.22	0.13	39061.48	27038.96	-11.33	2.14	0.26	18782.63	52379.53	2905.64	2.71	2.07	1.36	22782.93	7.26	90.04	0.30	36418.29	25304.91	3.06	-0.11	0.39	18145.56	48622.56	4246.23	2.58	2.06	1.27	21381.41
1126	1	MIC (uM)	Pseudomonas aeruginosa	26329.20	-10.51	110.23	0.23	44693.01	24844.27	-5.95	-1.86	5.84	17792.79	61080.34	5801.89	2.20	1.98	0.94	23380.60	-9.25	104.05	0.65	38570.61	21717.94	-4.85	-2.09	5.25	16044.87	53682.92	7124.12	1.97	1.69	0.89	20516.20	13.27	97.29	0.56	32971.79	17315.89	5.63	2.42	7.60	12053.52	47448.99	7880.58	1.73	1.55	0.82	16351.60
1129	1	MIC (uM)	Pseudomonas aeruginosa (ATCC 27853)	55182.81	8.31	128.31	2.40	81155.09	40582.22	-6.13	5.06	-1.29	26981.04	106041.68	14343.29	3.21	2.76	2.01	51624.23	-7.03	126.90	1.91	74820.75	33545.06	-26.35	3.18	2.28	17988.15	99531.36	11173.13	3.01	2.53	1.85	49661.97	8.01	104.81	2.65	72467.70	38191.65	11.14	5.24	-0.21	28467.01	92655.48	14257.99	2.84	2.48	1.75	45296.71
1130	1	MIC (uM)	Escherichia coli (ATCC 25922/KCTC 1682)	26840.48	1.98	88.02	0.60	37515.31	23237.63	-0.53	2.10	0.17	14345.24	52274.65	5224.39	2.04	1.52	2.20	26048.24	1.30	84.78	0.61	36241.52	23289.67	3.96	0.55	-2.05	14415.38	50019.03	5679.25	1.94	1.50	2.11	25357.48	-1.67	82.75	0.43	35334.31	22408.66	-1.08	-0.69	-3.50	13251.06	49189.02	4327.88	1.91	1.46	2.00	24868.24
1131	1	MIC (uM)	Pseudomonas aeruginosa (ATCC 27853)	45049.39	-4.43	127.43	1.20	70335.20	37609.44	-5.94	0.59	2.61	25841.62	95409.05	12117.77	3.26	3.09	1.76	42303.93	-28.86	125.10	0.51	65394.58	31292.90	-25.92	-2.53	3.28	17541.24	89930.76	8639.49	3.03	2.77	1.59	39394.80	9.57	104.21	1.73	61345.65	34301.59	10.81	-0.74	0.87	26312.90	82802.68	12998.55	2.87	2.85	1.56	35931.53
1132	1	MIC (uM)	Pseudomonas aeruginosa	31187.17	-1.19	99.10	0.43	49924.66	32662.62	-2.73	0.60	-0.37	24095.28	65910.60	5638.95	2.57	2.13	1.73	28027.41	-10.00	94.46	0.33	43717.86	27569.95	-13.29	-1.25	3.05	17834.55	59004.72	4614.76	2.45	1.99	1.59	26550.49	1.68	88.08	0.34	41555.96	27399.31	2.37	-0.78	0.19	19501.42	54867.31	4944.28	2.28	1.96	1.49	25779.49
1133	1	MIC (uM)	Escherichia coli (DH5alpha/CCUG 32825)	26423.09	0.65	69.26	0.61	36132.87	23837.43	-0.79	0.01	-1.02	13322.23	52010.32	5855.01	2.60	1.62	1.52	25387.76	-1.25	67.15	0.44	35417.20	24460.49	1.26	-0.35	0.34	13865.67	50785.44	4847.99	2.52	1.56	1.61	24383.03	-3.38	65.91	0.43	33502.66	22592.71	-3.57	-1.10	-0.22	11889.54	48143.98	4185.61	2.37	1.54	1.43	23860.18
1134	1	MIC (uM)	Escherichia coli (ATCC 25922/KCTC 1682)	45460.42	9.49	110.16	1.51	69432.42	44404.38	0.75	10.43	0.60	39326.68	83400.26	7327.18	1.95	1.96	1.85	43788.02	5.37	98.96	1.25	66745.89	43407.19	12.69	10.16	-1.37	38783.08	76628.55	5040.50	1.72	1.82	1.82	39352.85	2.96	91.97	1.07	60493.34	38905.31	7.57	7.77	0.98	34249.15	70683.36	4926.72	1.66	1.70	1.57	35384.06
1136	1	MIC (uM)	Pseudomonas aeruginosa	30128.86	0.23	111.91	0.39	48414.39	31861.10	-1.01	-0.57	1.85	22987.39	64763.59	5626.06	2.63	2.12	1.67	27358.97	-6.18	104.87	0.27	43092.84	27732.45	-8.77	-0.23	1.49	18288.02	58974.99	4951.36	2.48	2.00	1.54	25863.37	1.59	94.88	0.29	40569.16	26746.43	0.84	0.35	0.95	18897.37	54446.16	4987.60	2.29	1.92	1.48	24660.85
1137	1	MIC (uM)	Pseudomonas aeruginosa	24349.04	2.35	91.77	0.81	34705.38	20633.02	7.46	1.17	-0.58	14185.52	49133.64	7319.57	1.84	1.75	1.89	22518.09	0.22	82.78	0.51	32394.37	19331.16	3.26	-0.17	-2.79	12833.33	44968.61	5324.43	1.77	1.67	1.91	21219.13	-0.04	82.09	0.37	30453.91	18788.41	0.86	-0.47	-1.33	12510.59	41881.21	4357.50	1.60	1.60	1.79	19921.13
1139	1	MIC (uM)	Pasteurella multocida	19516.78	-4.56	97.28	0.14	30061.58	17859.48	-3.76	-4.25	2.01	11025.34	41091.00	4383.67	1.90	1.91	1.60	20020.56	-9.35	91.39	0.08	31558.19	18009.59	-5.65	-1.46	0.86	11377.20	42654.11	3591.64	1.82	1.82	1.52	18791.44	3.23	91.41	0.41	28788.54	17029.98	2.76	1.79	0.62	11365.29	39762.01	5532.08	1.70	1.71	1.39	16422.44
1140	1	MIC (uM)	Escherichia coli (ATCC 25922/KCTC 1682)	29590.87	4.22	91.59	0.93	44528.81	27106.02	1.53	0.28	1.79	18869.11	61311.88	7777.36	2.10	2.01	1.48	28508.35	-7.54	86.51	0.60	42830.36	25244.82	-5.32	-0.72	0.30	16644.01	58816.05	5896.01	1.99	1.93	1.40	26770.35	-1.95	84.64	0.49	39973.99	23207.65	-0.72	-1.14	0.94	14960.79	54907.57	6003.21	1.86	1.83	1.44	25278.26
1141	1	MIC (uM)	Pseudomonas aeruginosa (PAO1)	37496.00	-0.07	134.85	0.44	61715.05	41307.40	-3.53	0.96	1.99	30377.32	80685.18	6291.07	3.40	2.99	2.11	34617.00	-10.30	130.88	0.28	56527.49	37232.43	-10.35	-1.55	2.64	25399.99	74876.16	5436.91	3.28	2.82	1.90	33547.90	2.84	126.05	0.37	54861.31	37119.62	5.69	-0.27	2.85	27546.08	72188.03	6351.82	3.17	2.74	1.95	33018.07
1142	1	MIC (uM)	Klebsiella pneumoniae (ATCC 10031)	23644.19	2.13	83.25	0.81	29932.85	15295.23	1.72	-0.07	-0.49	6642.36	44281.10	7358.53	1.88	1.56	2.35	22201.49	1.70	79.77	0.76	27772.61	14880.14	3.51	-3.03	-0.07	7515.55	40604.95	6746.47	1.75	1.54	2.34	22192.70	1.85	79.83	0.66	28078.81	13914.19	2.67	-0.85	0.98	6567.24	41104.60	6281.76	1.70	1.47	2.23	22574.60
1143	1	MIC (uM)	Pseudomonas aeruginosa (ATCC 27853)	23644.19	2.13	83.25	0.81	29932.85	15295.23	1.72	-0.07	-0.49	6642.36	44281.10	7358.53	1.88	1.56	2.35	22201.49	1.70	79.77	0.76	27772.61	14880.14	3.51	-3.03	-0.07	7515.55	40604.95	6746.47	1.75	1.54	2.34	22192.70	1.85	79.83	0.66	28078.81	13914.19	2.67	-0.85	0.98	6567.24	41104.60	6281.76	1.70	1.47	2.23	22574.60
1144	1	MIC (uM)	Pseudomonas aeruginosa (PAO1)	37041.91	-0.32	141.82	0.43	60579.48	40096.13	-4.27	0.54	2.36	28853.33	80624.89	6739.12	3.49	2.85	2.13	34401.73	-10.94	137.84	0.28	56258.32	36764.12	-11.72	-1.19	3.41	24856.69	75900.70	5885.43	3.39	2.70	1.93	33431.90	3.12	132.08	0.36	54727.57	36880.94	7.21	0.01	2.69	27427.21	72925.63	6748.70	3.28	2.62	1.98	33112.91
1145	1	MIC (uM)	Escherichia coli	44423.34	-0.33	116.44	1.53	65453.49	40362.80	12.53	7.14	6.40	37244.13	80621.69	9338.81	1.83	2.24	1.66	40123.83	-10.70	92.40	0.47	60453.29	39041.12	5.98	4.90	0.02	35498.26	71461.24	3135.87	1.65	2.12	1.58	36319.96	2.10	81.96	0.57	54673.57	36552.41	9.86	4.49	-2.90	33918.40	63937.87	2799.84	1.46	1.97	1.56	34289.85
1146	1	MIC (uM)	Klebsiella pneumoniae	33608.67	2.41	125.32	0.87	57559.84	34559.99	3.30	0.35	6.97	27370.14	75158.28	8813.03	2.13	3.12	0.92	29467.19	-25.66	103.73	0.17	51598.64	30611.42	-16.07	-5.08	4.00	22872.75	66150.40	3704.64	1.94	2.72	0.77	26735.58	7.29	100.15	0.73	46346.33	28162.93	7.43	1.32	4.50	22710.79	60315.64	7011.82	1.71	2.49	0.74	24378.55
1147	1	MIC (uM)	Pseudomonas aeruginosa (PAO1)	36344.90	-0.21	134.91	0.44	58737.01	38845.05	-4.30	0.98	1.48	27750.82	77389.03	6309.87	3.39	2.96	2.14	33661.73	-10.98	130.92	0.29	54256.43	35355.44	-11.43	-1.34	2.59	23589.36	72365.47	5451.21	3.27	2.79	1.94	32793.24	2.61	126.09	0.37	53283.92	35922.97	6.67	0.00	2.93	26686.52	70329.67	6366.41	3.16	2.72	1.99	32535.66
1148	1	MIC (uM)	Pseudomonas aeruginosa	29295.81	-0.07	108.03	0.22	53009.88	37409.96	1.83	-0.15	4.21	30429.92	67317.55	4336.76	2.88	2.04	1.24	25964.95	-18.05	95.53	0.15	46758.61	32559.56	-14.56	-4.25	4.12	25248.19	59825.31	3025.33	2.62	1.88	1.07	23064.76	-2.80	91.82	0.12	41853.59	29281.33	0.40	-0.41	4.33	23306.26	54088.23	3700.36	2.37	1.71	1.05	20845.87
1149	1	MIC (uM)	Escherichia coli	42915.51	0.79	115.51	1.51	63700.35	38486.48	10.36	4.89	5.91	33428.05	79188.17	9437.96	2.10	2.35	1.40	38575.25	-13.90	91.04	0.42	58769.41	37655.93	5.56	2.09	0.99	33094.81	69941.90	3445.53	1.91	2.21	1.26	34771.38	-1.10	80.60	0.52	52989.69	35167.22	9.44	1.68	-1.94	31514.95	62418.53	3109.50	1.72	2.06	1.24	33402.36
1150	1	MIC (uM)	Escherichia coli	42915.51	0.79	115.51	1.51	63700.35	38486.48	10.36	4.89	5.91	33428.05	79188.17	9437.96	2.10	2.35	1.40	38769.96	-8.98	91.43	0.45	58797.53	37294.58	3.97	3.71	0.07	32045.28	70099.23	3242.33	1.96	2.21	1.31	34771.38	-1.10	80.60	0.52	52989.69	35167.22	9.44	1.68	-1.94	31514.95	62418.53	3109.50	1.72	2.06	1.24	33144.26
1151	1	MIC (uM)	Escherichia coli (ATCC 25922/KCTC 1682)	25160.00	3.83	97.33	0.81	32378.65	19025.26	1.31	2.93	-10.59	10377.97	47262.85	6632.22	1.76	1.85	1.22	22590.44	-14.44	87.37	0.16	30901.32	17567.52	-4.28	-5.43	8.04	9111.13	43210.86	3460.14	1.66	1.81	1.21	21235.00	-7.59	82.81	0.19	28335.67	16501.81	-0.69	-4.82	-8.87	9073.53	39987.61	3234.85	1.52	1.67	1.16	21068.22
1153	1	MIC (uM)	Escherichia coli (ATCC 25922/KCTC 1682)	30401.18	4.28	85.22	1.09	41306.79	21695.97	0.62	0.30	0.08	12987.47	57161.00	8330.07	2.13	1.99	2.61	28961.72	0.17	82.59	0.79	39615.60	20409.76	-3.94	-0.95	0.70	10785.21	55249.90	6801.23	2.07	1.93	2.56	28021.15	1.63	79.46	0.82	39291.08	22221.85	3.31	-1.30	1.07	14305.83	53656.24	7003.07	2.00	1.90	2.53	27175.30
1154	1	MIC (uM)	Pseudomonas aeruginosa	34014.34	-4.01	117.53	0.27	58840.63	41987.71	-6.84	1.11	0.47	35235.38	76326.78	4555.17	2.84	1.99	1.45	30761.22	-13.34	108.46	0.11	53930.46	39103.79	-8.33	-0.64	1.98	33090.75	69810.51	3555.85	2.68	1.87	1.34	28959.58	7.08	102.39	0.18	50366.34	37245.70	10.42	0.43	1.48	32661.58	64696.03	4395.84	2.48	1.90	1.27	27772.49
1155	1	MIC (uM)	Pseudomonas aeruginosa	47692.00	8.18	109.01	2.37	70055.64	37118.83	-3.84	11.96	-0.53	28413.86	86792.07	9997.50	1.88	1.91	1.16	40390.67	10.40	105.47	2.03	59239.56	30683.19	4.02	9.56	3.11	23422.59	75432.13	10649.02	1.66	1.63	1.04	34883.56	6.37	91.46	1.76	51265.47	27560.91	8.00	9.84	5.39	21734.39	64260.62	9280.57	1.47	1.39	0.88	29305.33
1156	1	MIC (uM)	Pseudomonas aeruginosa	26601.24	-2.44	88.01	0.43	41074.31	24410.55	-2.06	-0.17	0.21	16291.44	55756.70	5503.33	2.20	1.92	1.54	25624.48	-3.99	86.85	0.44	39100.42	23009.93	-5.07	-0.53	2.29	14414.98	53699.52	6000.38	2.11	1.84	1.44	24994.14	-0.18	83.89	0.60	38865.08	23440.26	-0.94	0.10	0.68	16341.93	52732.30	6115.99	2.08	1.83	1.34	23722.55
1158	1	MIC (uM)	Escherichia coli	43494.22	15.20	130.14	1.94	65409.64	34878.29	-1.57	11.08	4.95	25699.62	85986.54	12168.26	2.04	1.64	1.32	38496.00	8.82	102.45	1.52	58192.13	30709.67	-16.25	9.45	-1.27	21796.74	75400.84	7849.31	1.77	1.45	1.12	34806.22	6.92	82.46	1.39	52474.22	29095.27	-5.27	9.78	-0.13	21883.10	64930.40	5694.48	1.52	1.31	0.94	29902.22
1159	1	MIC (uM)	Pseudomonas aeruginosa	24218.01	-0.47	108.25	0.07	45192.72	33709.53	1.24	-1.09	3.49	27260.33	59792.49	3681.39	3.34	1.76	1.21	23645.74	-15.66	99.16	0.02	44057.10	31920.41	-14.93	-0.48	2.89	25163.78	58621.46	2891.34	3.05	1.58	1.09	20365.03	2.98	87.91	0.06	38012.07	28841.32	3.82	-0.13	2.73	23930.20	49759.84	3002.22	2.79	1.51	0.98	18302.18
1161	1	MIC (uM)	Pseudomonas aeruginosa	55126.89	13.72	133.69	2.74	80221.99	42212.92	1.83	16.41	3.24	32264.69	100012.61	13015.18	2.11	2.10	1.38	48567.33	5.91	99.85	2.10	71848.20	38857.52	-14.83	14.18	-4.04	29134.21	87195.13	6917.39	1.88	1.84	1.18	40739.93	11.14	100.56	1.64	60414.53	33110.38	8.63	12.10	4.39	25908.50	74337.30	8771.70	1.63	1.54	1.06	32445.64
1162	1	MIC (uM)	Escherichia coli	26275.10	-2.58	94.81	0.63	40436.23	23623.55	-1.09	2.62	2.62	18198.98	53057.65	6124.47	1.84	2.18	1.36	24795.10	-1.87	88.86	0.52	38997.49	23486.55	0.39	1.23	2.20	18620.25	50549.77	5052.71	1.77	2.13	1.41	23084.07	4.39	82.64	0.50	36623.30	23217.22	4.20	1.92	0.92	18782.72	46712.77	4784.37	1.74	2.09	1.43	21508.97
1163	1	MIC (uM)	Klebsiella pneumoniae	34246.07	-1.25	133.69	0.74	59042.03	35071.17	-0.09	-0.21	8.14	27025.15	78574.64	8814.91	2.31	2.89	1.04	30681.57	-28.60	110.87	0.15	54306.43	32482.68	-18.65	-5.18	4.73	24272.51	70236.78	3974.29	2.11	2.66	0.85	28246.31	7.67	105.95	0.63	49630.92	31470.74	7.91	1.33	3.66	25524.21	64445.17	6764.69	1.98	2.51	0.82	26394.36
1164	1	MIC (uM)	Klebsiella pneumoniae	30252.71	-1.11	118.10	0.65	52157.27	30981.60	-0.08	-0.18	7.19	23873.81	69412.23	7787.02	2.04	2.56	0.92	27103.86	-25.26	97.94	0.13	47973.88	28694.95	-16.48	-4.58	4.18	21442.15	62046.62	3510.86	1.86	2.35	0.75	24952.57	6.78	93.60	0.55	43843.57	27801.00	6.99	1.18	3.23	22547.89	56930.36	5975.88	1.75	2.22	0.72	23316.57
1165	1	MIC (uM)	Klebsiella pneumoniae	30252.71	-1.56	118.16	0.67	52157.27	30937.96	-0.19	-0.42	7.21	23839.15	69214.20	7735.81	2.00	2.62	0.91	27103.86	-25.71	98.01	0.15	47973.88	28651.31	-16.58	-4.81	4.20	21407.48	61848.59	3459.64	1.82	2.41	0.74	24952.57	7.23	93.63	0.55	43843.57	27722.75	7.15	1.33	3.24	22449.90	56778.76	5968.47	1.70	2.31	0.72	23316.57
1166	1	MIC (uM)	Pasteurella multocida	34246.07	-1.25	133.69	0.74	59042.03	35071.17	-0.09	-0.21	8.14	27025.15	78574.64	8814.91	2.31	2.89	1.04	30681.57	-28.60	110.87	0.15	54306.43	32482.68	-18.65	-5.18	4.73	24272.51	70236.78	3974.29	2.11	2.66	0.85	28246.31	7.67	105.95	0.63	49630.92	31470.74	7.91	1.33	3.66	25524.21	64445.17	6764.69	1.98	2.51	0.82	26394.36
1167	1	MIC (uM)	Pseudomonas aeruginosa (PAO1)	34246.07	-1.25	133.69	0.74	59042.03	35071.17	-0.09	-0.21	8.14	27025.15	78574.64	8814.91	2.31	2.89	1.04	30681.57	-28.60	110.87	0.15	54306.43	32482.68	-18.65	-5.18	4.73	24272.51	70236.78	3974.29	2.11	2.66	0.85	28246.31	7.67	105.95	0.63	49630.92	31470.74	7.91	1.33	3.66	25524.21	64445.17	6764.69	1.98	2.51	0.82	26394.36
1168	1	MIC (uM)	Aeromonas salmonicida (99-1)	25873.78	-1.43	87.87	0.30	40138.82	26650.44	0.16	-1.82	-0.80	19517.31	51662.53	4192.88	2.31	2.39	1.87	24942.75	-8.26	83.96	0.24	37815.73	24423.84	-10.30	1.64	1.39	16015.21	49291.91	3695.12	2.33	2.26	1.64	23305.35	2.09	83.20	0.29	36345.26	24061.98	0.17	-0.13	-0.42	17159.02	47296.79	4470.04	2.17	2.22	1.64	23422.21
1169	1	MIC (uM)	Pseudomonas aeruginosa	24765.77	-1.57	101.08	0.19	42625.48	29653.49	-0.63	-0.04	-0.31	21776.99	54763.26	3702.89	2.67	2.28	1.38	25487.11	-18.03	96.89	0.14	45578.05	31154.19	-13.97	-0.19	2.68	23346.62	58133.95	2993.62	2.43	2.09	1.24	22265.43	5.07	90.97	0.22	38277.66	26653.86	6.08	-0.94	1.17	19749.76	49316.82	3807.22	2.32	2.08	1.27	22471.33
1170	1	MIC (uM)	Escherichia coli	26653.48	7.50	109.08	0.42	45563.13	29748.76	1.93	4.30	5.30	22406.14	59192.79	5829.52	2.38	2.46	1.33	25490.02	4.33	100.06	0.49	43496.04	28547.22	0.17	7.20	3.48	21722.26	56067.74	5215.28	2.28	2.32	1.36	23941.80	10.76	90.02	0.38	42011.33	28941.19	10.13	4.28	1.79	23745.54	52269.78	3998.20	2.16	2.32	1.21	21791.12
1171	1	MIC (uM)	Pseudomonas aeruginosa	30508.82	-1.80	118.98	0.78	48738.11	25485.69	-5.22	1.35	6.06	16402.81	70305.38	10248.95	2.37	1.68	1.48	29169.27	-3.31	118.47	0.85	45843.08	22927.00	-6.27	0.36	7.80	13309.65	66401.51	9974.27	2.24	1.61	1.39	27257.18	6.19	107.99	0.80	43644.91	23530.77	2.89	1.11	5.43	15978.79	62408.71	9737.27	2.12	1.58	1.34	26838.55
1172	1	MIC (uM)	Stenotrophomonas maltophilia	30508.82	-1.80	118.98	0.78	48738.11	25485.69	-5.22	1.35	6.06	16402.81	70305.38	10248.95	2.37	1.68	1.48	29169.27	-3.31	118.47	0.85	45843.08	22927.00	-6.27	0.36	7.80	13309.65	66401.51	9974.27	2.24	1.61	1.39	27257.18	6.19	107.99	0.80	43644.91	23530.77	2.89	1.11	5.43	15978.79	62408.71	9737.27	2.12	1.58	1.34	26838.55
1173	1	MIC (uM)	Bordetella bronchiseptica (CUN11844-99)	40069.78	-2.01	117.41	0.91	60015.53	36667.37	-0.89	6.03	-0.37	28013.94	77978.30	7186.79	2.11	2.21	1.96	38507.41	8.63	120.49	0.99	57545.05	34802.29	6.85	1.09	4.02	26383.65	75366.98	8992.68	2.02	2.17	1.69	35313.98	-0.01	111.04	0.86	52560.66	31605.21	-6.78	-1.86	2.14	23057.51	69697.11	7490.32	1.88	2.02	1.62	32742.08
1174	1	MIC (uM)	Pseudomonas aeruginosa (ATCC 27853)	25010.00	0.33	82.02	0.51	38644.94	23397.77	1.01	1.24	-1.45	15731.50	50741.76	5304.28	2.45	2.20	1.73	23813.40	-17.44	80.43	0.26	37126.33	21755.48	-12.71	-0.98	1.27	13337.21	49046.71	3689.36	2.33	2.06	1.58	22325.06	0.02	76.60	0.45	34621.09	21218.42	2.36	0.91	-0.53	14065.36	45991.26	4821.90	2.30	2.04	1.69	21352.59
1175	1	MIC (uM)	Escherichia coli (ATCC 25922/KCTC 1682)	23667.77	-4.98	89.74	0.24	38131.26	23886.22	-7.04	-0.59	0.87	15047.89	50151.68	4182.79	2.30	2.08	1.97	22601.78	-9.31	85.47	0.16	36752.08	22208.81	-6.68	0.71	0.57	13043.84	48865.99	4029.66	2.36	1.99	1.84	22486.41	2.79	85.02	0.36	37910.93	24844.46	2.55	4.02	2.51	18689.83	49554.97	4858.89	2.14	1.98	1.87	21229.17
1176	1	MIC (uM)	Salmonella enterica subsp. enterica serovar Typhimurium	28166.15	0.45	98.38	0.45	44855.64	26932.09	-0.08	1.96	3.99	20643.40	58332.18	5395.69	1.83	2.38	1.39	26592.31	-7.23	92.92	0.38	42450.28	25265.90	-3.64	-0.48	3.07	19020.99	55084.45	4663.25	1.74	2.25	1.30	25668.46	1.36	87.49	0.62	40584.78	25265.41	3.08	1.10	1.47	19893.54	51815.60	5694.59	1.64	2.27	1.23	23944.69
1177	1	MIC (uM)	Escherichia coli (ATCC 8739)	22694.07	5.09	74.98	1.03	27761.27	12462.51	3.91	1.96	-0.01	4622.55	40548.08	7912.27	1.55	1.72	2.88	22603.67	4.24	72.02	1.02	27986.36	12446.68	3.73	3.58	-0.36	4301.74	40702.68	8152.52	1.55	1.70	2.93	21799.71	6.42	71.94	0.94	26742.38	12437.29	4.66	3.47	-2.38	5169.58	38640.97	7282.03	1.46	1.69	2.71	22719.20
1178	1	MIC (uM)	Klebsiella pneumoniae	33810.40	1.63	132.77	0.79	58549.67	35459.34	2.00	0.23	8.18	27679.87	77585.48	8931.80	2.27	2.94	1.03	29971.70	-27.82	108.20	0.16	53449.80	32671.74	-17.99	-5.13	4.51	24715.49	68606.24	3718.83	2.06	2.69	0.82	28195.33	5.29	107.83	0.67	48609.14	29749.58	5.28	1.14	3.76	23461.70	64018.42	7203.89	1.91	2.45	0.83	26200.92
1183	1	MIC (uM)	Escherichia coli (ATCC 25922/KCTC 1682)	26789.00	-1.59	111.39	0.50	42664.80	25240.92	-0.80	1.83	4.87	19032.34	57737.14	6521.76	1.82	1.94	1.78	26015.06	-2.32	109.24	0.71	41387.96	24888.21	-2.50	2.71	5.26	18630.29	56275.70	7345.98	1.80	1.86	1.75	24983.61	12.09	109.47	0.68	39940.01	24255.29	7.53	0.90	6.35	18463.62	54348.87	7540.58	1.74	1.90	1.77	24329.39
1184	1	MIC (uM)	Klebsiella pneumoniae	25235.42	-4.99	88.13	0.58	37909.87	18546.30	-4.90	-1.79	0.19	10381.84	52516.00	6965.03	1.99	1.79	1.88	24829.89	-7.24	86.28	0.79	37182.57	17943.26	-6.85	0.98	2.39	10375.87	52388.19	8342.78	1.98	1.73	1.83	23661.68	2.81	80.57	0.68	36013.02	18555.56	2.68	-1.90	1.10	11838.32	49797.55	7359.72	1.89	1.77	1.85	22842.63
1185	1	MIC (uM)	Pseudomonas aeruginosa (ATCC 15692)	33339.49	-1.37	98.56	0.48	53349.66	34776.05	3.59	-1.76	0.20	28282.13	66244.47	4278.51	2.07	2.64	1.37	30756.44	-16.26	91.72	0.24	47768.76	27809.92	-18.35	-2.36	0.83	18714.62	62261.72	3500.67	1.95	2.27	1.23	27891.26	4.47	75.98	0.34	44488.00	31177.69	8.04	1.54	-1.21	26733.50	54086.26	3379.73	1.73	2.17	1.23	25853.14
1186	1	MIC (uM)	Acinetobacter baumannii (ATCC 19606)	28907.62	-0.32	85.78	0.31	49697.09	32497.84	2.70	-2.13	0.84	24188.32	62817.87	4254.99	2.76	1.96	1.46	26649.89	-17.28	79.72	0.12	44424.52	26315.23	-15.68	-1.03	2.01	16458.34	57908.44	3629.71	2.45	1.78	1.31	23591.75	4.55	71.46	0.24	41176.90	28731.71	7.28	0.17	0.16	23384.57	50866.86	3311.34	2.17	1.65	1.29	21462.02
1187	1	MIC (uM)	Pseudomonas aeruginosa (ATCC 15692)	28907.62	-0.32	85.78	0.31	49697.09	32497.84	2.70	-2.13	0.84	24188.32	62817.87	4254.99	2.76	1.96	1.46	26649.89	-17.28	79.72	0.12	44424.52	26315.23	-15.68	-1.03	2.01	16458.34	57908.44	3629.71	2.45	1.78	1.31	23591.75	4.55	71.46	0.24	41176.90	28731.71	7.28	0.17	0.16	23384.57	50866.86	3311.34	2.17	1.65	1.29	21462.02
1188	1	MIC (uM)	Escherichia coli (ATCC 25922/KCTC 1682)	22567.74	-2.75	82.07	0.23	34172.78	21021.56	-0.83	-1.54	0.69	13623.46	44842.25	4208.01	1.96	1.93	1.66	22186.35	0.62	74.88	0.54	31904.26	18431.06	-4.24	3.60	-1.29	10717.31	42450.49	4211.49	1.79	1.85	1.59	20623.30	1.72	72.17	0.39	29871.80	18024.08	-2.21	-1.89	-0.11	11056.71	39470.26	3971.06	1.69	1.74	1.71	19302.00
1189	1	MIC (uM)	Escherichia coli	42126.89	3.24	106.48	1.62	64659.04	37447.84	-3.27	8.42	1.23	30005.22	80906.79	8411.98	1.90	2.11	1.05	34402.22	-5.45	96.49	1.00	53167.30	28483.68	-8.70	3.36	0.83	20848.71	69202.62	5674.43	1.70	1.84	0.92	30168.89	-4.72	79.14	0.72	47170.13	28254.61	3.52	3.48	3.43	23586.30	58714.77	5122.02	1.42	1.66	0.74	25813.33
1190	1	MIC (uM)	Pseudomonas aeruginosa (ATCC 10145/BCRC 10944)	32173.00	-3.35	80.33	0.48	52230.11	33932.61	0.07	-1.45	-0.39	26600.79	65762.91	5245.67	1.74	2.36	1.48	30908.30	-16.26	77.71	0.43	48822.46	30053.82	-13.08	-0.15	1.02	22006.13	61670.56	3902.14	1.69	2.10	1.36	28190.40	9.46	72.97	0.48	45180.03	28638.78	8.26	0.34	-0.01	22535.01	57075.37	5399.16	1.59	2.17	1.36	26599.30
1193	1	MIC (uM)	Pseudomonas aeruginosa	29574.44	-0.20	110.91	0.74	47825.10	26762.86	-2.26	-1.14	5.39	18846.06	64907.26	8309.99	1.95	2.31	1.32	27414.11	-13.96	101.36	0.53	45464.04	26210.25	-9.44	-3.97	3.43	18718.65	60537.07	5837.10	1.86	2.14	1.16	26100.78	8.50	100.88	0.90	42346.90	24755.25	7.84	0.41	3.47	18639.43	56953.21	8284.00	1.71	2.11	1.10	24246.00
1195	1	MIC (uM)	Pseudomonas aeruginosa	24994.94	-3.95	102.04	0.09	45801.00	34048.66	-0.77	-0.09	1.18	27679.88	58550.72	2974.55	3.39	1.81	1.22	23626.22	-9.86	97.57	0.02	43161.51	31864.25	-2.52	-1.81	1.54	25567.79	55323.11	2784.41	3.18	1.70	1.15	21967.72	1.82	91.95	0.12	39845.83	29245.66	-0.86	0.63	2.21	23326.18	51766.04	3091.09	2.98	1.60	1.10	20349.21
1196	1	MIC (uM)	Escherichia coli (ATCC 25922/KCTC 1682)	26110.00	1.89	91.65	0.56	34668.40	21468.88	-0.28	-0.72	-1.27	16885.80	46019.93	3722.27	1.26	1.44	2.97	25207.19	2.50	89.79	0.69	33264.90	20049.70	-3.21	0.81	4.10	15423.23	45195.83	4922.56	1.30	1.40	3.26	23649.14	-0.20	85.84	0.40	31399.50	20485.19	-0.76	-1.09	0.38	16490.17	41813.80	3509.42	1.20	1.32	2.96	23002.92
1199	1	MIC (uM)	Escherichia coli (ATCC 8739)	22829.66	-6.09	78.12	0.31	35864.60	22007.90	-2.07	2.24	-1.74	15449.73	46480.73	3789.21	1.94	1.97	1.64	21702.28	-2.21	79.57	0.25	33384.59	19554.95	-6.48	0.54	0.96	12182.39	44431.79	4195.00	1.91	1.91	1.48	20824.83	-2.15	73.25	0.36	32799.66	20700.25	0.58	-0.94	-0.83	14696.72	42681.20	4068.08	1.84	1.86	1.46	20332.28
1200	1	MIC (uM)	Escherichia coli (ATCC 8739)	23081.17	-6.08	80.71	0.27	37059.32	23715.52	-2.12	2.20	-0.46	16963.54	48013.67	3567.10	2.01	1.97	1.62	21914.83	-2.27	80.81	0.24	34255.27	20973.05	-6.66	0.61	0.54	13420.69	45420.50	4098.38	1.97	1.91	1.44	21001.72	-2.31	73.97	0.35	33611.56	21921.11	0.80	-0.84	-0.80	15778.07	43624.94	3896.21	1.91	1.85	1.45	20559.24
1201	1	MIC (uM)	Klebsiella pneumoniae	30510.50	1.55	83.52	0.64	50082.45	33971.32	8.93	-2.06	0.55	26084.99	64560.57	5874.83	2.39	1.99	1.32	29932.25	6.49	80.55	0.69	47732.57	31699.02	6.20	1.80	1.41	23052.05	61758.43	5464.39	2.24	1.91	1.24	27443.75	1.01	72.02	0.48	44745.84	30102.20	7.02	-2.32	1.81	22133.76	57556.40	4844.90	2.18	1.87	1.20	27042.17
1202	1	MIC (uM)	Klebsiella pneumoniae	24419.89	-0.43	107.38	0.25	40902.51	27314.37	-3.33	0.77	3.17	18609.34	55829.62	4674.73	2.55	2.06	1.82	22810.81	-3.70	100.47	0.30	37899.28	24988.83	-2.61	1.17	1.61	17788.04	50981.63	4863.72	2.47	2.01	1.67	22146.06	3.52	98.73	0.28	36749.50	24229.60	-1.56	3.59	1.37	16818.06	49928.31	4599.09	2.32	1.96	1.70	21831.13
1203	1	MIC (uM)	Klebsiella pneumoniae	24697.04	0.11	102.02	0.41	40625.87	26522.55	-1.64	0.66	2.42	17738.83	55726.09	5457.97	2.63	2.07	1.73	23111.54	-4.16	97.04	0.36	37863.95	23976.87	-3.85	1.11	1.59	16054.08	51303.11	5226.89	2.56	2.02	1.60	22504.78	4.69	95.31	0.42	36842.95	23432.39	0.55	3.66	2.17	15628.69	50579.15	5465.59	2.42	1.96	1.63	22154.57
1204	1	MIC (uM)	Pseudomonas aeruginosa (ATCC 27853)	24158.83	-0.59	103.08	0.30	40172.92	27039.16	-2.97	0.63	2.05	18845.34	54506.72	4614.30	2.51	2.05	1.90	22576.84	-3.46	98.94	0.27	37237.14	24309.19	-2.56	1.22	0.99	17075.09	50126.32	4738.03	2.44	2.00	1.72	21867.43	3.28	93.15	0.31	36026.35	23836.10	-1.28	3.55	-0.68	16922.07	48623.02	4499.22	2.27	1.94	1.77	21583.88
1205	1	MIC (uM)	Pseudomonas aeruginosa (ATCC 27853)	24942.64	0.34	110.26	0.31	41894.90	27523.23	-2.02	0.73	3.41	18533.04	57777.93	5463.91	2.66	2.07	1.65	23328.72	-4.26	103.49	0.32	39133.43	25356.11	-3.64	1.04	2.61	17461.41	53089.54	5229.16	2.59	2.03	1.54	22765.61	4.92	103.69	0.31	38221.06	24620.11	0.24	3.70	4.00	16504.00	52793.25	5471.39	2.45	1.97	1.56	22414.38
1206	1	MIC (uM)	Pseudomonas aeruginosa (ATCC 27853)	24679.16	0.25	107.00	0.33	41297.10	27322.26	-1.45	0.62	3.13	18658.13	56707.42	5342.68	2.63	2.06	1.73	23094.75	-4.02	101.96	0.29	38471.29	24676.47	-3.60	1.10	1.99	16748.46	52234.24	5103.47	2.55	2.02	1.60	22486.98	4.68	98.11	0.34	37497.91	24226.60	0.52	3.67	1.95	16608.01	51487.96	5371.53	2.41	1.96	1.63	22135.67
1207	1	MIC (uM)	Escherichia coli	33607.17	-3.45	112.03	0.22	55983.04	40676.82	-4.06	1.85	1.01	33991.46	72766.05	4183.48	2.97	2.13	1.30	31229.26	-9.21	103.60	0.14	52009.70	38199.58	-5.01	0.71	-0.05	32132.09	67305.58	3421.37	2.81	2.00	1.22	29904.10	4.75	103.85	0.28	49863.86	35865.36	0.37	1.97	2.38	29946.12	65450.75	4538.78	2.64	1.89	1.19	26579.84
1208	1	MIC (uM)	Acinetobacter baumannii	26459.48	-4.29	85.66	0.59	41123.21	25200.73	-2.83	-1.58	0.81	16633.98	53965.93	5532.38	2.22	2.24	1.81	25004.48	-6.58	83.93	0.32	38453.45	23261.02	-12.22	-0.09	0.62	12660.91	52723.15	4617.56	2.25	2.07	1.67	22604.64	0.17	78.35	0.27	35709.17	23586.09	2.67	-1.55	-1.00	15435.84	47518.55	4448.70	2.04	2.03	1.76	21630.47
1209	1	MIC (uM)	Escherichia coli (ATCC 25922/KCTC 1682)	24863.79	-2.00	85.23	0.54	38814.45	23135.62	-1.79	0.84	0.10	15527.07	49591.42	4902.61	2.20	2.26	1.74	23331.06	-16.81	81.79	0.17	37124.17	21742.43	-14.46	-2.38	1.91	13358.42	48002.71	3502.76	2.14	2.08	1.60	21428.54	4.90	76.61	0.34	34773.66	21803.81	5.30	2.09	0.19	15918.63	44551.47	4589.62	1.97	2.06	1.67	19761.92
1210	1	MIC (uM)	Escherichia coli	27305.05	0.01	91.15	0.74	41455.08	22385.88	-0.99	-1.30	2.66	13226.22	58721.87	8248.51	2.32	1.73	1.62	26322.63	-7.94	83.72	0.75	40514.67	22684.08	-7.84	0.29	0.82	15148.75	56736.30	7149.54	2.21	1.64	1.45	24584.00	5.80	80.90	0.54	37782.63	21239.62	4.52	0.05	1.76	13686.24	52991.77	7320.42	2.06	1.63	1.35	23038.11
1211	1	MIC (uM)	Proteus vulgaris	27305.05	0.01	91.15	0.74	41455.08	22385.88	-0.99	-1.30	2.66	13226.22	58721.87	8248.51	2.32	1.73	1.62	26322.63	-7.94	83.72	0.75	40514.67	22684.08	-7.84	0.29	0.82	15148.75	56736.30	7149.54	2.21	1.64	1.45	24584.00	5.80	80.90	0.54	37782.63	21239.62	4.52	0.05	1.76	13686.24	52991.77	7320.42	2.06	1.63	1.35	23038.11
1213	1	MIC (uM)	Salmonella enterica subsp. enterica serovar Typhimurium	27305.05	0.01	91.15	0.74	41455.08	22385.88	-0.99	-1.30	2.66	13226.22	58721.87	8248.51	2.32	1.73	1.62	26322.63	-7.94	83.72	0.75	40514.67	22684.08	-7.84	0.29	0.82	15148.75	56736.30	7149.54	2.21	1.64	1.45	24584.00	5.80	80.90	0.54	37782.63	21239.62	4.52	0.05	1.76	13686.24	52991.77	7320.42	2.06	1.63	1.35	23038.11
1214	1	MIC (uM)	Proteus vulgaris	26624.00	-0.64	91.96	0.73	41109.57	22304.07	0.46	-0.79	3.04	13371.13	58303.61	8305.32	2.38	1.66	1.61	25120.11	-6.83	84.51	0.74	38742.16	21323.04	-6.38	-0.99	0.83	13074.45	54712.55	7500.92	2.26	1.58	1.42	23721.47	5.79	81.73	0.53	36963.79	20478.25	4.42	-0.05	2.38	12737.02	52121.28	7367.45	2.12	1.57	1.35	22511.16
1215	1	MIC (uM)	Pseudomonas aeruginosa	26624.00	-0.64	91.96	0.73	41109.57	22304.07	0.46	-0.79	3.04	13371.13	58303.61	8305.32	2.38	1.66	1.61	25120.11	-6.83	84.51	0.74	38742.16	21323.04	-6.38	-0.99	0.83	13074.45	54712.55	7500.92	2.26	1.58	1.42	23721.47	5.79	81.73	0.53	36963.79	20478.25	4.42	-0.05	2.38	12737.02	52121.28	7367.45	2.12	1.57	1.35	22511.16
1216	1	MIC (uM)	Salmonella enterica subsp. enterica serovar Typhimurium	26624.00	-0.64	91.96	0.73	41109.57	22304.07	0.46	-0.79	3.04	13371.13	58303.61	8305.32	2.38	1.66	1.61	25120.11	-6.83	84.51	0.74	38742.16	21323.04	-6.38	-0.99	0.83	13074.45	54712.55	7500.92	2.26	1.58	1.42	23721.47	5.79	81.73	0.53	36963.79	20478.25	4.42	-0.05	2.38	12737.02	52121.28	7367.45	2.12	1.57	1.35	22511.16
1217	1	MIC (uM)	Escherichia coli (ATCC 25922/KCTC 1682)	34499.34	-3.60	116.54	0.26	61117.98	43682.53	-6.24	1.17	2.15	36251.86	79042.93	4662.36	3.05	2.10	1.21	31314.64	-14.09	107.51	0.10	56365.39	40974.81	-7.56	-1.29	3.07	34266.82	72721.19	3661.28	2.90	1.97	1.09	29444.58	7.01	101.41	0.17	52643.70	38962.27	10.92	0.34	3.14	33696.50	67455.76	4505.69	2.73	1.99	1.01	28344.02
1219	1	MIC (uM)	Escherichia coli (ATCC 25922/KCTC 1682)	27257.00	-4.04	98.29	0.36	45089.82	27295.59	-4.31	-0.16	4.31	18938.44	62138.80	6513.57	2.38	1.69	1.53	25293.44	-12.91	93.11	0.16	42082.85	25075.75	-12.21	-2.73	3.06	16187.67	57420.72	4487.59	2.20	1.57	1.43	23679.22	9.37	89.63	0.47	39740.96	25880.55	6.34	1.75	3.27	20015.92	54000.96	6277.73	2.00	1.60	1.35	21683.56
1221	1	MIC (uM)	Escherichia coli	31712.17	-1.50	94.62	0.68	50099.28	29071.46	-6.33	1.00	2.77	20057.23	65740.95	6229.51	2.36	2.22	1.51	29496.85	-13.92	86.12	0.37	47219.84	28103.86	-9.59	-1.27	-1.24	19241.66	61201.77	4993.14	2.14	2.03	1.32	25879.78	2.92	81.01	0.52	42484.45	26865.63	4.83	-0.26	0.29	20766.35	55306.53	5969.25	2.00	2.00	1.26	24343.01
1223	1	MIC (uM)	Pseudomonas aeruginosa (ATCC 9027)	27536.22	-0.13	106.18	0.21	49373.90	34754.79	1.75	0.54	3.93	27965.95	62967.25	4130.51	2.94	2.00	1.27	24259.57	-17.11	98.29	0.14	43839.95	30474.42	-13.44	-2.84	3.77	23307.63	57003.66	3079.08	2.76	1.82	1.12	22714.71	-1.50	91.07	0.11	41252.50	29175.03	0.33	-0.10	4.01	23211.55	53210.54	3526.81	2.47	1.74	1.05	20631.35
1224	1	MIC (uM)	Escherichia coli (ATCC 25922/KCTC 1682)	27725.56	2.33	110.93	0.59	44505.35	27016.86	0.83	3.23	3.09	17253.62	61852.56	7271.59	2.26	2.30	1.72	25867.33	-13.38	100.87	0.37	41799.77	25399.36	-9.55	-1.25	2.84	16404.00	57446.25	5116.39	2.14	2.16	1.71	25064.33	-2.78	100.98	0.47	39760.91	23939.53	-4.05	-0.98	3.21	14566.29	55518.53	6208.20	2.05	2.08	1.54	24684.60
1225	1	MIC (uM)	Enterobacter cloacae (ATCC 13047/BCRC 10401)	25363.30	-0.13	95.17	0.27	39427.70	26602.55	-0.98	-1.35	0.25	18266.94	52296.56	4274.62	2.32	2.23	1.81	25007.36	-9.06	90.39	0.26	38610.72	24764.80	-12.86	3.04	-0.26	15347.40	51509.21	3554.41	2.25	2.06	1.72	23103.82	5.67	89.93	0.34	35382.19	22826.38	1.71	-1.13	0.21	14716.16	47097.68	4652.51	2.09	2.04	1.61	22145.07
1227	1	MIC (uM)	Escherichia coli (ATCC 25922/KCTC 1682)	28816.80	-12.78	108.18	1.13	42598.70	17398.79	-8.81	-2.40	6.18	8998.20	61704.69	10685.81	1.86	2.08	1.14	26047.40	16.26	99.93	1.81	38170.81	17780.03	8.25	2.80	5.60	12421.88	55527.92	13537.87	1.74	1.94	1.01	21837.80	-12.64	85.42	0.68	32789.96	13717.24	-8.61	-1.55	4.44	6794.08	46960.07	7178.75	1.47	1.66	0.80	18623.60
1228	1	MIC (uM)	Pseudomonas aeruginosa	21412.97	-0.51	77.91	0.37	33148.48	20915.93	1.49	1.67	-0.56	13891.02	44622.47	4725.64	2.35	1.83	1.56	19942.27	-7.14	77.63	0.18	31104.49	19632.25	-3.84	-2.36	0.59	12570.10	41885.88	3802.15	2.26	1.75	1.55	19595.19	-0.50	75.02	0.20	30687.56	19370.40	2.16	0.91	0.96	12938.74	41306.72	3963.13	2.23	1.70	1.58	19385.19
1229	1	MIC (uM)	Pseudomonas aeruginosa	21328.86	0.50	78.12	0.36	33427.26	21516.49	2.07	1.28	-0.56	14783.44	44860.94	4664.41	2.45	1.78	1.55	19904.22	-5.85	77.85	0.17	31446.26	20314.13	-3.14	-2.34	0.67	13540.39	42218.75	3740.65	2.36	1.70	1.53	19617.57	-1.10	75.30	0.19	31166.54	20054.62	1.75	0.97	0.96	13689.73	41857.22	3792.19	2.33	1.65	1.51	19394.70
1231	1	MIC (uM)	Pasteurella multocida	33536.82	-1.10	125.94	0.81	58065.78	35346.95	0.65	-0.13	7.00	27993.51	75737.87	8395.01	2.18	3.07	0.94	29740.47	-26.83	106.15	0.16	52601.35	31727.43	-17.11	-5.11	4.27	23870.90	67480.65	3712.32	2.00	2.70	0.80	27816.07	9.04	105.75	0.72	47357.30	28561.75	8.10	1.68	3.47	22512.62	62510.51	7487.81	1.85	2.44	0.80	25075.88
1232	1	MIC (uM)	Escherichia coli (ATCC 25922/KCTC 1682)	21606.48	-4.01	75.64	0.29	32612.20	20072.64	-1.28	3.21	-2.24	12621.28	44079.60	4077.79	2.07	1.99	1.58	20764.48	-3.40	77.48	0.24	31822.54	19229.48	-4.26	1.85	2.65	11987.80	42927.41	4328.89	1.98	1.89	1.42	19942.69	0.03	70.38	0.41	30195.86	18560.35	1.54	0.12	-2.54	12233.97	40406.72	4302.55	1.97	1.86	1.45	19446.62
1233	1	MIC (uM)	Escherichia coli	27570.01	-2.45	95.17	0.32	43529.95	28915.13	-3.06	-0.84	0.83	20112.85	56596.01	4380.69	2.21	2.35	1.75	26585.96	-12.79	90.31	0.21	41977.98	27244.83	-14.69	1.44	1.09	17956.82	55047.67	3416.65	2.17	2.18	1.71	25262.60	6.90	88.42	0.49	39656.85	26359.05	4.37	-2.58	-0.27	19158.52	50871.54	4482.45	2.00	2.18	1.62	24204.92
1234	1	MIC (uM)	Pseudomonas aeruginosa	27570.01	-2.45	95.17	0.32	43529.95	28915.13	-3.06	-0.84	0.83	20112.85	56596.01	4380.69	2.21	2.35	1.75	26585.96	-12.79	90.31	0.21	41977.98	27244.83	-14.69	1.44	1.09	17956.82	55047.67	3416.65	2.17	2.18	1.71	25262.60	6.90	88.42	0.49	39656.85	26359.05	4.37	-2.58	-0.27	19158.52	50871.54	4482.45	2.00	2.18	1.62	24204.92
1235	1	MIC (uM)	Pseudomonas aeruginosa (ATCC 27853)	22524.33	-1.59	83.80	0.43	36291.13	22847.02	-0.68	0.90	1.79	16026.70	47494.17	4714.71	2.19	1.97	1.49	21097.50	-12.92	80.73	0.16	33992.57	20926.20	-11.49	0.49	0.04	13372.67	44655.23	3224.79	2.16	1.83	1.34	19837.08	-0.64	76.05	0.21	32064.68	20405.73	1.29	-2.51	0.71	14063.57	41863.63	3852.47	2.02	1.83	1.44	18703.50
1237	1	MIC (uM)	Escherichia coli (DH5alpha/CCUG 32825)	26973.94	-1.60	62.86	0.62	35584.85	20480.69	-1.44	-2.73	0.31	10128.20	48577.99	5449.80	1.90	1.77	1.94	27303.00	0.83	61.46	0.74	37032.82	20971.78	1.96	-0.31	1.28	11176.09	49442.30	5942.19	1.82	1.78	1.92	25129.88	0.70	62.41	0.74	32802.55	18494.04	-3.54	-2.58	0.51	8850.83	45161.14	5572.76	1.72	1.70	1.86	25437.31
1238	1	MIC (uM)	Klebsiella pneumoniae (ATCC 13883)	26973.94	-1.60	62.86	0.62	35584.85	20480.69	-1.44	-2.73	0.31	10128.20	48577.99	5449.80	1.90	1.77	1.94	27303.00	0.83	61.46	0.74	37032.82	20971.78	1.96	-0.31	1.28	11176.09	49442.30	5942.19	1.82	1.78	1.92	25129.88	0.70	62.41	0.74	32802.55	18494.04	-3.54	-2.58	0.51	8850.83	45161.14	5572.76	1.72	1.70	1.86	25437.31
1239	1	MIC (uM)	Escherichia coli	33172.77	-1.85	97.01	0.66	53178.78	31412.12	-6.88	0.37	2.99	21952.03	69736.17	6600.70	2.53	2.14	1.43	31115.45	-13.87	92.28	0.36	51454.18	31471.28	-9.59	-1.15	0.46	22703.99	67015.36	5237.95	2.33	1.98	1.25	27412.19	2.57	84.48	0.50	45986.34	29323.41	4.95	-1.32	0.97	22805.00	60019.66	6259.28	2.17	1.93	1.19	25335.94
1240	1	MIC (uM)	Escherichia coli (ATCC 25922/KCTC 1682)	30119.65	-4.59	120.56	0.09	59294.53	43626.97	-1.33	-0.51	7.27	36727.50	77979.54	4644.85	3.41	1.76	1.17	27868.63	-20.25	107.50	0.01	55051.36	40378.72	-14.46	-2.09	5.40	33530.27	72020.94	3291.22	3.16	1.62	1.05	25787.41	8.84	105.11	0.13	50810.92	37744.28	9.72	0.82	7.05	32340.06	66786.83	4609.63	2.93	1.53	1.02	23894.11
1242	1	MIC (uM)	Escherichia coli (ATCC 23716)	31151.96	2.41	114.91	0.75	49063.28	29018.95	2.69	-0.09	4.08	19364.82	68246.88	8226.29	2.35	2.32	1.66	29228.47	-17.45	101.00	0.39	45907.55	26266.43	-14.03	-2.02	2.49	16449.98	62747.33	5179.33	2.15	2.23	1.50	28613.45	-2.45	101.05	0.65	44540.96	26431.96	-3.90	0.52	3.82	17160.59	62268.94	7070.82	2.16	2.08	1.36	27141.17
1243	1	MIC (uM)	Pseudomonas aeruginosa	37268.58	-0.51	109.08	1.00	50966.65	30712.92	-6.41	-0.23	-3.59	18715.42	70087.01	7309.06	2.05	2.12	1.60	35074.39	-3.91	102.96	0.66	49653.07	30593.39	2.46	-0.43	-4.87	21156.24	66774.73	5861.35	1.95	2.11	1.54	32954.16	-5.56	91.16	0.69	45739.50	28004.36	-2.40	1.50	-7.31	18548.16	61452.33	4863.99	1.79	1.97	1.41	30288.92
1244	1	MIC (uM)	Pseudomonas aeruginosa (ATCC 15442)	23692.60	-7.01	95.50	0.09	41663.48	27719.17	-5.49	-0.80	0.95	20107.14	53791.65	3445.83	2.39	2.23	1.48	22663.77	-12.05	90.77	0.04	42085.20	29424.78	-9.08	1.70	2.57	22730.86	53667.16	2626.68	2.28	2.08	1.21	19949.24	11.92	83.22	0.18	36169.43	25617.75	7.69	2.54	1.85	20095.46	46199.30	3670.34	2.03	2.00	1.21	18117.34
1245	1	MIC (uM)	Pseudomonas aeruginosa	29782.17	-0.40	107.13	0.27	51803.77	36686.57	-0.42	0.18	3.27	27517.48	67069.23	4133.01	2.39	2.15	1.36	26327.30	-16.73	97.76	0.17	45455.16	30347.79	-21.03	-1.98	2.69	21192.51	60341.60	3416.82	2.20	1.84	1.28	22731.31	-1.98	94.53	0.24	39423.59	27204.36	3.40	-2.23	3.07	20381.80	52381.34	4449.58	1.95	1.67	1.32	19098.16
1246	1	MIC (uM)	Enterobacter aerogenes (ATCC 13048/BCRC 10370)	27178.40	-3.95	77.92	0.36	41897.44	26059.92	-2.51	-1.23	0.12	18885.14	54094.50	4484.08	1.99	2.08	1.52	27653.30	-9.03	73.27	0.36	42644.08	26432.66	-7.76	0.33	0.97	18871.12	54275.71	3790.29	1.85	1.98	1.48	25679.80	2.95	69.73	0.52	39661.81	25067.65	0.62	1.52	0.00	18635.19	50837.70	4674.13	1.74	1.90	1.34	23986.90
1247	1	MIC (uM)	Vibrio alginolyticus	27178.40	-3.95	77.92	0.36	41897.44	26059.92	-2.51	-1.23	0.12	18885.14	54094.50	4484.08	1.99	2.08	1.52	27653.30	-9.03	73.27	0.36	42644.08	26432.66	-7.76	0.33	0.97	18871.12	54275.71	3790.29	1.85	1.98	1.48	25679.80	2.95	69.73	0.52	39661.81	25067.65	0.62	1.52	0.00	18635.19	50837.70	4674.13	1.74	1.90	1.34	23986.90
1248	1	MIC (uM)	Pseudomonas aeruginosa (ATCC 27853)	28057.37	-3.31	105.40	0.07	53614.61	40656.37	-0.06	-0.45	2.02	35111.93	67856.59	3036.59	2.82	1.91	1.52	26094.74	-3.87	96.93	0.04	50072.12	38235.88	0.80	0.72	3.43	33199.15	63100.88	2909.00	2.61	1.86	1.31	24352.84	2.91	92.63	0.05	46538.51	35868.04	6.56	0.11	2.08	31448.44	58649.38	2801.48	2.50	1.69	1.37	22925.52
1249	1	MIC (uM)	Escherichia coli (ATCC 25922/KCTC 1682)	23453.11	-3.60	90.51	0.19	37949.95	25425.90	-4.70	4.75	1.44	17710.83	48814.11	3475.31	2.28	2.35	1.85	22153.49	-7.11	87.89	0.13	35143.79	23385.12	-4.50	3.76	0.70	15775.46	45050.13	3052.88	2.17	2.24	1.82	20729.10	-1.17	84.99	0.14	33865.46	23089.10	-0.51	-1.01	1.05	16356.04	43363.72	2997.25	2.13	2.10	1.76	20727.67
1250	1	MIC (uM)	Escherichia coli (ATCC 25922/KCTC 1682)	37499.25	0.28	132.65	0.42	66347.02	44180.54	0.27	0.90	6.55	35281.00	86588.08	7040.96	2.95	1.69	1.40	34485.25	-12.36	107.17	0.48	60542.74	40132.62	-23.35	2.74	0.97	31485.39	77725.90	4576.10	2.65	1.53	1.18	31150.17	0.20	101.14	0.36	54711.79	36739.73	1.06	0.79	3.88	29841.67	69789.08	5255.01	2.31	1.41	1.09	25865.17
1251	1	MIC (uM)	Pseudomonas aeruginosa (ATCC 27853)	36755.22	0.12	120.49	0.36	66215.90	45844.84	2.23	0.71	4.71	38010.19	84108.43	5751.32	2.99	1.78	1.28	33911.02	-13.79	102.61	0.36	60453.66	41231.93	-16.48	0.91	1.35	33387.00	76283.97	4100.56	2.66	1.59	1.12	30801.31	6.22	96.51	0.36	54646.60	37655.58	7.12	1.31	3.45	31479.95	68648.05	4974.56	2.33	1.46	1.05	25470.00
1252	1	MIC (uM)	Klebsiella pneumoniae (ATCC 10031)	19429.41	-2.34	76.61	0.21	30672.37	19465.16	-1.24	7.69	-1.13	12432.89	40582.15	3583.48	1.99	2.02	1.80	18685.89	-5.53	75.33	0.10	29532.87	18577.67	-5.44	2.60	1.54	11088.76	39186.87	3366.57	1.89	1.95	1.66	17902.22	0.73	73.44	0.18	28056.13	17734.56	1.05	1.84	0.41	11416.82	36933.45	3350.44	1.84	1.91	1.64	17910.32
1255	1	MIC (uM)	Escherichia coli (IFO 12734)	40235.63	3.78	103.75	1.02	61952.73	42074.94	7.63	6.99	2.58	39790.34	73654.58	5979.34	1.79	1.87	2.02	37593.72	-1.21	89.77	0.55	58571.04	40995.01	13.83	4.56	-2.97	38571.24	66037.49	2422.48	1.58	1.73	2.04	35622.30	-0.22	82.27	0.75	55284.12	37226.99	5.93	4.48	-0.42	34072.60	63524.41	2985.09	1.53	1.64	2.01	33146.70
1256	1	MIC (uM)	Escherichia coli (IFO 12734)	40591.60	4.27	103.73	1.24	62003.81	41843.55	7.63	7.89	2.48	39575.17	73784.44	6141.11	1.80	1.88	2.01	37212.32	1.73	89.70	0.67	57992.18	40438.26	13.09	3.64	-4.33	38026.04	66034.22	2705.13	1.59	1.73	2.04	34389.12	-1.53	82.37	0.72	54084.90	36639.71	5.81	3.77	-1.13	33543.96	62517.79	2944.57	1.56	1.63	1.95	31710.11
1259	1	MIC (uM)	Klebsiella pneumoniae (ATCC 10031)	36011.18	-0.04	108.32	0.30	66084.78	47509.13	4.18	0.52	2.88	40739.38	81628.78	4461.68	3.03	1.88	1.16	32762.55	-16.64	93.50	0.13	60275.49	43430.56	-2.73	-2.76	2.10	37190.23	73400.10	3149.47	2.69	1.71	1.00	30057.28	6.06	84.35	0.30	54515.48	39319.87	9.08	1.12	1.62	34209.14	66168.40	3684.93	2.37	1.55	0.93	24725.97
1260	1	MIC (uM)	Pseudomonas aeruginosa	29404.08	0.61	128.58	0.50	47668.94	24577.36	-5.40	1.04	7.95	16104.10	67740.44	8583.21	2.61	2.04	1.13	24543.27	2.50	110.73	0.79	40208.81	23860.39	8.16	-1.59	4.05	18901.50	55346.99	8254.71	2.21	1.83	1.00	19625.86	-12.81	81.58	0.09	33002.72	18554.56	-9.57	-2.50	2.52	12559.96	44518.30	3041.82	2.03	1.61	0.78	17026.79
1261	1	MIC (uM)	Escherichia coli (IFO 12734)	39013.07	6.57	103.17	1.13	59709.75	40156.19	3.72	6.10	1.03	36980.30	72883.87	6360.06	1.70	1.90	2.15	37210.23	1.34	89.21	0.76	57188.90	39347.11	9.94	4.85	-5.22	35803.58	65998.09	2912.05	1.49	1.77	2.15	32381.30	-3.57	81.81	0.34	51078.03	35139.81	5.09	1.26	1.01	31535.95	60559.49	2911.69	1.48	1.65	2.07	29399.43
1262	1	MIC (uM)	Klebsiella oxytoca (ATCC 13182/BCRC 13985)	25044.60	-3.27	85.25	0.23	41281.64	26657.79	1.15	-0.56	2.40	20496.19	53431.03	4150.36	2.23	1.96	1.38	24562.70	-14.72	78.65	0.18	39234.70	24720.35	-10.26	-0.93	0.39	18025.34	50745.32	3131.66	2.14	1.76	1.32	22298.60	7.13	74.85	0.44	36108.39	23475.98	6.37	1.73	-0.86	18518.68	47037.26	4818.41	2.05	1.77	1.27	21749.90
1263	1	MIC (uM)	Pseudomonas aeruginosa (ATCC 10145/BCRC 10944)	25044.60	-3.27	85.25	0.23	41281.64	26657.79	1.15	-0.56	2.40	20496.19	53431.03	4150.36	2.23	1.96	1.38	24562.70	-14.72	78.65	0.18	39234.70	24720.35	-10.26	-0.93	0.39	18025.34	50745.32	3131.66	2.14	1.76	1.32	22298.60	7.13	74.85	0.44	36108.39	23475.98	6.37	1.73	-0.86	18518.68	47037.26	4818.41	2.05	1.77	1.27	21749.90
1264	1	MIC (uM)	Enterobacter cloacae	35554.61	-4.52	142.03	0.47	58951.07	36021.15	-5.31	1.93	7.58	26958.48	82444.26	8454.64	2.71	2.07	1.44	33077.04	-15.92	125.47	0.33	55001.03	33734.36	-14.53	-0.71	3.84	24981.10	75938.58	6467.67	2.50	1.96	1.33	30725.88	13.38	123.82	0.51	51330.66	33071.57	10.04	1.98	7.71	26558.20	70943.48	8491.29	2.34	1.95	1.28	28962.35
1266	1	MIC (uM)	Pseudomonas aeruginosa (ATCC 10145/BCRC 10944)	23494.00	-1.21	85.33	0.29	36827.50	22825.46	-1.56	-1.99	1.92	15988.41	49601.91	4680.27	2.41	1.65	1.57	22300.70	-10.10	79.03	0.15	34768.93	21356.08	-7.48	-1.76	0.27	14454.57	46610.33	3643.41	2.30	1.53	1.48	20867.00	7.36	75.05	0.47	32118.02	19554.62	1.89	-0.29	-0.65	13489.89	43701.61	5241.72	2.18	1.47	1.43	19887.10
1267	1	MIC (uM)	Yersinia enterocolitica (ATCC 9610/BCRC 13999)	23494.00	-1.21	85.33	0.29	36827.50	22825.46	-1.56	-1.99	1.92	15988.41	49601.91	4680.27	2.41	1.65	1.57	22300.70	-10.10	79.03	0.15	34768.93	21356.08	-7.48	-1.76	0.27	14454.57	46610.33	3643.41	2.30	1.53	1.48	20867.00	7.36	75.05	0.47	32118.02	19554.62	1.89	-0.29	-0.65	13489.89	43701.61	5241.72	2.18	1.47	1.43	19887.10
1268	1	MIC (uM)	Pasteurella multocida	33608.67	2.41	125.32	0.87	57559.84	34559.99	3.30	0.35	6.97	27370.14	75158.28	8813.03	2.13	3.12	0.92	29467.19	-25.66	103.73	0.17	51598.64	30611.42	-16.07	-5.08	4.00	22872.75	66150.40	3704.64	1.94	2.72	0.77	26735.58	7.29	100.15	0.73	46346.33	28162.93	7.43	1.32	4.50	22710.79	60315.64	7011.82	1.71	2.49	0.74	24378.55
1269	1	MIC (uM)	Pseudomonas aeruginosa (PAO1)	33608.67	2.41	125.32	0.87	57559.84	34559.99	3.30	0.35	6.97	27370.14	75158.28	8813.03	2.13	3.12	0.92	29467.19	-25.66	103.73	0.17	51598.64	30611.42	-16.07	-5.08	4.00	22872.75	66150.40	3704.64	1.94	2.72	0.77	26735.58	7.29	100.15	0.73	46346.33	28162.93	7.43	1.32	4.50	22710.79	60315.64	7011.82	1.71	2.49	0.74	24378.55
1271	1	MIC (uM)	Klebsiella oxytoca (ATCC 13182/BCRC 13985)	23707.20	-4.82	97.72	0.18	41320.63	28423.77	-4.01	1.70	3.37	21050.34	53237.78	3593.07	2.27	2.17	1.16	21484.10	-7.42	91.38	0.09	38688.63	27330.49	0.07	-1.87	1.47	21351.59	49197.98	2933.80	2.17	2.01	1.17	20282.80	3.15	88.29	0.21	35555.17	24268.06	-2.13	1.61	3.57	17977.23	46620.33	3626.90	2.05	1.86	1.09	19104.90
1272	1	MIC (uM)	Vibrio harveyi	23707.20	-4.82	97.72	0.18	41320.63	28423.77	-4.01	1.70	3.37	21050.34	53237.78	3593.07	2.27	2.17	1.16	21484.10	-7.42	91.38	0.09	38688.63	27330.49	0.07	-1.87	1.47	21351.59	49197.98	2933.80	2.17	2.01	1.17	20282.80	3.15	88.29	0.21	35555.17	24268.06	-2.13	1.61	3.57	17977.23	46620.33	3626.90	2.05	1.86	1.09	19104.90
1273	1	MIC (uM)	Yersinia enterocolitica (ATCC 9610/BCRC 13999)	23707.20	-4.82	97.72	0.18	41320.63	28423.77	-4.01	1.70	3.37	21050.34	53237.78	3593.07	2.27	2.17	1.16	21484.10	-7.42	91.38	0.09	38688.63	27330.49	0.07	-1.87	1.47	21351.59	49197.98	2933.80	2.17	2.01	1.17	20282.80	3.15	88.29	0.21	35555.17	24268.06	-2.13	1.61	3.57	17977.23	46620.33	3626.90	2.05	1.86	1.09	19104.90
1274	1	MIC (uM)	Pseudomonas aeruginosa	28699.57	1.63	91.62	0.76	43259.91	23593.50	0.25	0.18	1.69	15746.60	59343.17	7772.91	2.12	1.95	1.64	27831.14	-12.28	91.23	0.48	42092.27	21910.66	-12.18	-1.50	1.92	13172.68	58057.02	6168.16	2.02	1.87	1.54	27240.92	4.34	86.04	0.88	41452.03	23028.87	1.92	-0.97	1.74	15655.30	57098.57	8121.07	2.02	1.89	1.54	26545.95
1275	1	MIC (uM)	Escherichia coli (IFO 12734)	37184.46	8.52	103.87	1.11	58400.83	40081.62	6.36	6.19	0.81	38049.60	71174.37	6157.95	1.89	1.83	1.95	34745.96	-0.88	89.90	0.61	55593.74	39263.70	12.85	2.20	-5.75	36968.75	64020.97	2624.09	1.64	1.70	1.94	29647.08	-7.84	82.69	0.14	49221.00	35050.86	6.02	-1.70	1.41	32625.50	58086.63	2258.38	1.70	1.58	1.94	26421.40
1276	1	MIC (uM)	Escherichia coli (IFO 12734)	37184.46	8.52	103.87	1.11	58400.83	40081.62	6.36	6.19	0.81	38049.60	71174.37	6157.95	1.89	1.83	1.95	34745.96	-0.88	89.90	0.61	55593.74	39263.70	12.85	2.20	-5.75	36968.75	64020.97	2624.09	1.64	1.70	1.94	29647.08	-7.84	82.69	0.14	49221.00	35050.86	6.02	-1.70	1.41	32625.50	58086.63	2258.38	1.70	1.58	1.94	26421.40
1277	1	MIC (uM)	Pseudomonas aeruginosa	29644.63	1.02	116.08	0.31	52113.38	34359.08	-2.96	-0.36	2.68	26411.66	66983.05	4753.11	2.32	2.08	1.62	26254.85	-12.47	105.11	0.19	45636.47	29066.76	-18.18	-1.54	4.31	20621.63	60280.32	4220.65	2.15	1.81	1.38	22658.87	2.28	101.88	0.25	39604.90	25923.33	6.25	-1.79	4.69	19810.93	52320.07	5253.41	1.90	1.64	1.42	19034.20
1278	1	MIC (uM)	Pasteurella multocida	31576.83	-5.37	113.56	0.29	57156.04	37073.34	-1.00	-1.45	5.20	29960.66	72137.43	5082.83	2.19	3.15	0.87	28815.99	-25.10	102.47	0.15	51433.96	31945.07	-16.03	-4.70	3.93	24407.85	65588.41	3460.38	1.99	2.65	0.78	26716.64	14.03	102.04	0.76	45713.18	28491.60	11.47	2.70	3.05	22926.10	60166.43	7579.10	1.83	2.37	0.79	22346.71
1279	1	MIC (uM)	Escherichia coli (ATCC 25922/KCTC 1682)	28695.01	1.37	123.64	0.56	47030.12	28777.61	2.47	1.15	5.34	19561.68	65488.96	7471.20	2.25	2.34	1.63	26855.09	-19.06	110.45	0.26	43478.21	24918.73	-12.92	-2.34	4.07	15288.29	60451.45	4873.08	2.08	2.20	1.55	25899.09	-1.49	110.45	0.56	41239.99	24338.83	-2.87	-0.14	5.21	15327.23	58300.13	7010.82	2.01	2.07	1.37	23741.73
1281	1	MIC (uM)	Enterobacter cloacae	35027.68	-2.71	134.74	0.45	57998.17	35908.34	-3.61	2.31	6.47	27510.11	79902.95	7862.52	2.61	2.21	1.36	33335.14	-14.68	125.10	0.34	55092.89	33607.92	-14.37	-0.27	3.53	24795.57	76324.15	6610.05	2.50	1.92	1.35	31908.02	9.34	127.55	0.50	53093.24	33226.10	6.78	1.71	8.68	26453.76	73869.09	8747.87	2.35	1.90	1.21	29386.99
1282	1	MIC (uM)	Escherichia coli	35027.68	-2.71	134.74	0.45	57998.17	35908.34	-3.61	2.31	6.47	27510.11	79902.95	7862.52	2.61	2.21	1.36	33335.14	-14.68	125.10	0.34	55092.89	33607.92	-14.37	-0.27	3.53	24795.57	76324.15	6610.05	2.50	1.92	1.35	31908.02	9.34	127.55	0.50	53093.24	33226.10	6.78	1.71	8.68	26453.76	73869.09	8747.87	2.35	1.90	1.21	29386.99
1283	1	MIC (uM)	Escherichia coli	29374.20	-14.30	100.60	0.25	45567.04	28741.27	-9.24	-1.69	-4.70	19960.19	61236.98	3878.79	2.08	1.77	1.48	28980.00	10.49	103.46	0.87	45198.50	28943.92	5.41	2.00	4.72	22367.98	61303.94	7782.83	1.98	1.76	1.38	26926.70	-8.55	94.53	0.35	41601.68	25831.10	-3.84	-1.90	-1.21	18275.95	56499.27	4828.57	1.84	1.62	1.38	26003.80
1284	1	MIC (uM)	Escherichia coli	23223.87	-4.85	77.67	0.39	35158.18	22323.80	-2.59	0.68	0.23	15334.26	46306.37	4198.26	2.02	1.83	1.83	21635.68	-3.78	77.79	0.20	32419.46	19469.51	-5.58	-2.64	1.31	11045.64	43510.14	3773.69	1.95	1.73	1.67	20801.55	1.51	72.32	0.35	32032.78	20312.96	1.16	-0.64	-0.48	13411.56	42770.69	4273.54	1.97	1.69	1.69	20400.06
1285	-1	MIC (uM)	Escherichia coli	19462.50	-0.54	83.14	0.06	32343.12	23532.91	1.70	-2.77	0.39	18485.16	40561.75	2379.40	1.77	2.18	1.59	18117.90	-8.16	77.09	0.04	29399.21	20719.45	-11.46	5.78	0.02	14583.63	38126.22	1941.07	1.76	2.03	1.37	17762.50	4.69	75.19	0.08	29092.73	20779.65	0.43	-0.78	0.89	15513.38	37218.66	2466.50	1.65	2.01	1.31	16563.30
1286	-1	MIC (uM)	Escherichia coli	19767.80	1.52	84.58	0.08	32962.66	23844.59	1.90	2.35	1.10	18690.96	41941.14	2728.16	1.84	2.19	1.62	17933.30	-6.55	76.98	0.07	28556.17	19899.36	-11.08	5.38	-0.52	13468.47	37192.08	2127.39	1.72	2.03	1.31	17421.70	4.20	75.38	0.08	28551.32	20303.94	0.56	-3.38	1.49	14945.78	36455.67	2484.01	1.64	2.01	1.32	17266.20
1287	-1	MIC (uM)	Escherichia coli (ATCC 25922/KCTC 1682)	18183.52	2.91	79.60	0.05	29879.95	22479.24	-1.13	3.96	1.00	15285.94	38489.59	2236.60	1.75	2.02	1.60	17092.10	-4.51	74.76	0.04	27968.61	20332.31	-8.92	6.14	0.35	13544.92	36253.59	1838.56	1.65	1.85	1.66	16508.00	-1.17	71.55	0.04	27782.39	21131.08	2.51	7.46	0.12	15374.12	35595.68	1712.53	1.63	1.80	1.67	15572.86
1288	-1	MIC (uM)	Pseudomonas aeruginosa (ATCC 27853)	20174.07	-7.35	104.36	0.04	35954.53	25453.46	-6.22	0.38	1.68	18512.95	46664.24	2698.35	2.38	2.21	1.66	17832.99	-10.01	100.49	0.04	30219.46	20887.38	-9.00	3.57	0.20	13553.93	40407.15	2754.44	2.42	2.06	1.46	18314.47	5.56	97.13	0.08	32680.14	22975.48	3.91	2.41	3.08	17060.86	42730.55	3242.10	2.13	2.04	1.60	18353.71
1289	-1	MIC (uM)	Escherichia coli (ATCC 25922/KCTC 1682)	17605.24	3.47	79.90	0.04	29352.56	21722.68	-0.44	3.60	0.84	15273.19	37312.13	2219.65	1.76	1.93	1.75	16300.29	-4.64	74.95	0.02	26359.44	18965.17	-9.59	6.29	-0.22	12165.97	34319.47	1825.78	1.73	1.75	1.73	15671.62	-0.62	71.75	0.04	26201.34	19547.17	2.77	7.51	-0.37	14304.15	33481.02	1723.06	1.69	1.68	1.72	14869.81
1290	-1	MIC (uM)	Pasteurella multocida	31459.86	-1.94	111.64	0.31	56508.53	36380.33	1.75	-1.06	4.98	29471.67	71139.83	5211.43	2.13	3.21	0.84	28422.94	-23.64	99.44	0.15	50214.24	30739.22	-14.78	-4.63	3.59	23363.58	63935.91	3426.74	1.92	2.67	0.74	25418.15	12.61	95.50	0.76	44436.69	28045.89	11.07	2.42	4.14	23185.43	57517.67	7064.64	1.67	2.42	0.71	21306.73
1291	-1	MIC (uM)	Escherichia coli (ATCC 25922/KCTC 1682)	24342.09	1.08	86.03	0.19	39064.44	26363.86	2.36	2.47	-0.71	21456.29	48885.37	3166.03	1.87	2.55	1.27	22171.09	-10.09	82.45	0.11	36140.36	23651.71	-6.56	-1.30	1.75	18369.20	45741.41	2596.21	1.79	2.33	1.12	21590.27	4.73	80.25	0.29	34714.33	23620.64	4.84	0.89	0.71	19184.55	43781.99	3517.25	1.68	2.27	1.09	21065.73
1292	-1	MIC (uM)	Escherichia coli (ATCC 25922/KCTC 1682)	21758.50	5.91	78.74	0.11	36164.63	29489.09	4.40	2.25	-1.73	23363.57	46949.70	2167.33	2.22	1.90	1.32	20184.58	-1.93	72.70	0.07	32980.25	27102.99	-0.60	1.58	0.09	21227.05	42685.77	1743.79	2.10	1.77	1.22	19539.75	1.99	67.60	0.06	32973.97	27152.81	4.31	1.24	-1.42	21409.33	42432.93	1480.80	2.08	1.81	1.21	18521.17
1293	-1	MIC (uM)	Escherichia coli (ATCC 25922/KCTC 1682)	21489.33	3.66	83.18	0.08	36692.13	28545.58	3.13	0.81	-0.30	23360.68	46726.50	2357.04	2.27	1.80	1.55	19929.25	0.69	76.77	0.06	33360.97	26225.11	3.20	-0.54	-1.83	21870.16	42071.91	1939.54	2.08	1.70	1.40	19387.25	-0.39	72.03	0.05	33674.14	26345.30	2.68	1.54	-1.34	22150.62	42195.39	1603.05	2.06	1.71	1.30	18300.92
1295	-1	MIC (uM)	Escherichia coli (ATCC 25922/KCTC 1682)	20869.73	11.63	105.27	0.15	34130.65	24306.09	3.43	1.02	4.48	17466.58	47006.25	4222.36	3.32	1.90	1.39	19752.49	9.32	98.71	0.12	32198.28	23181.67	2.71	0.35	3.56	16737.10	44013.26	3735.93	3.17	1.83	1.32	20218.24	6.53	92.16	0.12	32819.88	24080.43	6.36	2.63	2.69	18671.74	43179.95	3234.32	3.04	1.79	1.25	17421.66
1297	-1	MIC (uM)	Stenotrophomonas maltophilia	18404.36	-2.06	94.82	0.06	30467.47	21735.96	-2.06	2.53	0.77	14483.76	40913.80	2880.82	2.60	2.07	1.66	17359.94	-4.19	91.42	0.05	28555.79	19931.67	-3.33	4.48	0.40	12861.16	38459.18	2659.59	2.44	1.99	1.53	18018.15	0.51	88.88	0.09	30807.61	21779.56	-1.09	5.60	2.74	15512.63	41600.60	3123.44	2.31	1.93	1.70	16193.77
1299	-1	MIC (uM)	Klebsiella pneumoniae (ATCC 700603)	22964.74	-2.02	93.43	0.17	40256.12	27892.46	0.35	-0.49	1.98	21212.35	52336.45	3718.86	2.71	1.92	1.65	20951.20	-13.17	88.90	0.02	36144.58	24117.17	-14.21	1.88	1.47	16120.28	47996.67	2856.47	2.54	1.80	1.38	20424.53	4.02	85.90	0.14	35987.56	24975.44	1.61	0.79	2.45	18726.65	47241.74	3600.75	2.50	1.68	1.25	18559.99
1300	-1	MIC (uM)	Pseudomonas aeruginosa (ATCC 27853)	27756.32	-1.70	98.52	0.15	48537.49	33462.46	-0.21	-0.52	3.56	26806.62	62256.91	4017.48	2.71	2.26	1.21	25035.96	-16.39	90.78	0.05	44146.64	29741.72	-13.02	-0.50	2.16	22852.23	57323.43	3181.65	2.56	1.99	1.14	22749.80	4.07	82.27	0.32	39284.90	26795.86	2.85	0.27	0.64	21341.09	51136.82	4328.42	2.32	1.84	1.11	20007.13
1302	-1	MIC (uM)	Escherichia coli (ATCC 25922/KCTC 1682)	25794.08	-2.94	98.26	0.10	43652.29	29196.51	-2.95	1.30	1.97	22196.36	56573.81	3791.21	2.46	2.22	1.52	22628.03	-7.80	91.98	0.14	37972.49	24291.23	-8.33	-0.93	1.97	17021.97	50256.75	3894.42	2.28	1.95	1.37	20314.23	-0.10	77.64	0.27	34191.63	22871.12	-1.89	0.73	0.89	17263.19	44558.01	3710.48	2.07	1.86	1.27	18938.36
1303	-1	MIC (uM)	Pseudomonas aeruginosa (ATCC 27853)	26041.50	-1.71	98.77	0.09	45501.01	31654.36	-0.50	-0.72	2.42	25163.73	58431.31	3652.97	2.61	2.17	1.36	22976.37	-16.79	91.28	0.03	40493.62	27184.73	-14.26	-2.81	2.51	20175.60	52892.77	3055.61	2.45	1.87	1.25	21179.72	4.99	80.82	0.24	36721.37	25201.85	2.35	2.69	0.18	20003.24	48122.69	4176.29	2.22	1.75	1.21	19789.79
1304	-1	MIC (uM)	Escherichia coli (ATCC 25922/KCTC 1682)	23145.27	14.95	116.52	0.20	38543.73	26872.86	5.12	0.80	6.56	19523.17	54403.91	5475.89	3.21	1.87	1.40	21502.27	11.55	106.88	0.16	35702.01	25219.30	4.08	-0.19	5.21	18450.40	50002.46	4760.55	3.00	1.77	1.29	21256.03	7.43	97.46	0.14	35477.51	25974.68	7.87	3.23	3.74	21253.34	48152.99	4028.31	2.84	1.67	1.22	18074.58
1307	-1	MIC (uM)	Escherichia coli (ATCC 25922/KCTC 1682)	18276.52	-2.21	96.05	0.06	30628.98	22187.03	-2.85	2.66	0.67	14920.45	41240.05	2785.06	2.65	2.02	1.61	17134.06	-4.11	92.49	0.05	28570.58	20231.03	-4.38	3.31	0.43	13323.24	38377.05	2550.40	2.52	1.95	1.51	17359.92	1.05	87.56	0.07	30351.88	22202.07	0.77	6.16	2.56	16332.46	40578.27	2696.04	2.37	1.89	1.61	15516.27
1308	-1	MIC (uM)	Pseudomonas aeruginosa (ATCC 27853)	38488.41	-0.80	106.09	0.32	68481.82	49817.00	5.01	0.21	1.38	43709.46	84114.03	4349.74	2.84	2.05	1.16	36261.46	-15.47	91.28	0.20	63256.04	46066.64	-1.73	1.42	1.68	40518.47	76298.44	3009.72	2.54	1.90	1.00	33045.34	6.27	82.12	0.34	57204.27	41791.85	9.99	3.05	0.65	37358.30	68860.20	3559.08	2.20	1.73	0.92	27203.19
1309	-1	MIC (uM)	Salmonella enterica subsp. enterica serovar Typhimurium (ATCC 14028)	24799.85	-2.49	94.33	0.06	46388.41	35149.95	0.80	-0.20	3.15	30140.99	60114.43	3144.02	2.87	1.68	1.01	21621.69	-11.19	87.12	0.02	40277.66	29782.64	-8.64	-1.49	2.20	24179.36	52964.69	2546.86	2.65	1.46	0.95	19091.85	3.53	77.17	0.05	35898.77	27643.61	6.12	-0.84	2.60	23650.71	46379.90	2630.47	2.42	1.40	0.85	18208.77
1310	-1	MIC (uM)	Salmonella enterica subsp. enterica serovar Typhimurium (ATCC 14028)	24130.31	-3.09	95.08	0.05	45786.64	34649.53	1.12	-0.70	3.84	29586.45	59427.61	3197.81	2.91	1.64	1.02	21919.85	-10.31	86.84	0.03	40563.20	29974.27	-8.95	-0.37	1.49	24394.53	53313.88	2509.07	2.65	1.45	0.95	19091.85	3.53	77.17	0.05	35898.77	27643.61	6.12	-0.84	2.60	23650.71	46379.90	2630.47	2.42	1.40	0.85	17989.08
1311	-1	MIC (uM)	Pseudomonas aeruginosa	30070.83	0.05	102.28	0.27	51144.81	36181.08	-0.27	-0.22	2.73	27011.11	65778.93	4005.37	2.39	2.27	1.25	26711.05	-15.64	92.90	0.17	44486.48	29569.77	-20.33	-2.15	1.08	20308.90	58512.08	3300.93	2.20	1.99	1.22	23188.08	-1.98	87.72	0.25	38435.44	26605.49	3.52	-2.18	-0.51	19792.72	50308.45	4018.00	1.95	1.81	1.25	19315.50
1313	-1	MIC (uM)	Escherichia coli (ATCC 25922/KCTC 1682)	20929.86	-6.19	84.36	0.08	36805.20	24486.90	-4.85	-0.71	0.84	17762.49	47519.12	3044.02	2.11	1.97	1.31	20021.00	-10.65	80.19	0.04	37177.73	25993.62	-8.02	1.50	2.27	20080.26	47409.15	2320.39	2.02	1.84	1.07	17623.00	10.53	73.51	0.16	31951.80	22630.52	6.79	2.25	1.64	17752.17	40812.10	3242.35	1.79	1.77	1.07	16004.71
1314	-1	MIC (uM)	Proteus mirabilis	19246.80	-0.45	69.33	0.20	30107.67	18378.65	-1.43	3.22	-0.53	11178.08	39504.68	3696.73	2.06	2.00	1.68	19061.07	-12.65	68.03	0.10	30188.08	18141.93	-10.25	4.71	0.55	10743.97	39943.13	3024.67	2.01	1.82	1.67	17652.93	2.97	63.71	0.24	27509.44	16996.48	3.40	1.13	-0.70	11000.88	36275.78	3919.84	1.91	1.79	1.75	17455.33
1315	-1	MIC (uM)	Escherichia coli	21750.20	1.15	65.97	0.16	35212.02	25227.85	1.04	1.10	-0.48	18681.24	44202.37	2226.83	2.11	2.03	1.38	20298.70	-4.25	63.15	0.06	32810.53	24116.40	-1.49	-0.56	-0.96	18102.52	41088.34	2048.74	2.00	1.88	1.22	19528.40	1.77	59.93	0.13	31598.16	22913.47	3.79	1.50	-0.76	17678.86	39588.71	2242.50	1.87	1.83	1.27	18405.20
1316	-1	MIC (uM)	Salmonella enterica subsp. enterica serovar Typhimurium	32347.79	7.44	119.00	0.38	43666.74	24102.04	-9.02	2.24	-2.62	17958.59	59575.56	3893.40	1.51	1.48	4.09	28457.48	11.51	104.47	0.94	37925.87	23231.68	4.95	2.75	1.03	22627.87	52135.95	7725.84	1.35	1.31	4.32	25689.28	7.15	97.00	0.46	34686.45	20046.55	-2.86	2.33	-2.73	16562.49	47441.12	4532.33	1.32	1.24	3.55	19939.75
1317	-1	MIC (uM)	Escherichia coli (DH5alpha/CCUG 32825)	22911.38	-0.79	84.52	0.07	41321.04	31509.29	2.80	-0.71	0.27	26295.37	53048.22	2717.82	2.71	1.73	1.11	20929.38	-11.17	79.16	0.02	37490.28	27219.32	-12.70	-0.56	2.07	21018.06	49438.75	2317.79	2.44	1.55	1.01	18241.23	4.08	66.60	0.07	32394.40	25084.38	5.98	-0.52	-0.45	20920.71	41244.01	2136.15	2.21	1.48	0.93	18058.62
1318	-1	MIC (uM)	Escherichia coli (ATCC 25922/KCTC 1682)	39243.23	-0.30	102.86	1.36	57821.10	35656.18	11.07	6.31	5.65	32901.17	71220.57	8249.83	1.61	1.98	1.47	35445.08	-9.45	81.63	0.41	53403.96	34488.62	5.28	4.33	0.02	31358.89	63128.31	2770.20	1.46	1.87	1.39	32084.77	1.85	72.40	0.50	48298.21	32290.12	8.71	3.97	-2.56	29963.25	56482.21	2473.36	1.29	1.74	1.38	30291.38
1319	-1	MIC (uM)	Escherichia coli (ATCC 25922/KCTC 1682)	33780.32	1.97	84.50	0.28	56434.08	41469.16	-0.09	-4.32	-1.72	35320.29	66624.80	2698.45	2.40	2.20	1.34	32469.46	-8.06	77.84	0.32	52648.03	38536.07	11.81	2.32	0.62	33603.89	59522.68	2222.86	2.16	2.02	1.21	31154.49	4.72	70.19	0.39	51965.33	37364.88	1.86	1.70	-1.51	32178.77	60638.61	2604.81	1.99	1.80	0.99	26110.71
1320	-1	MIC (uM)	Escherichia coli (ATCC 25922/KCTC 1682)	20263.43	-5.62	76.72	0.21	31739.80	20998.83	-3.32	1.49	-1.22	13164.97	42904.18	3475.13	2.16	1.75	1.72	19748.21	-7.52	75.42	0.14	30599.69	19394.47	-10.01	1.80	-0.25	10945.43	41921.56	3514.69	2.09	1.62	1.50	18663.64	1.72	69.65	0.18	29432.89	19574.04	1.53	-0.28	-1.54	12761.75	39559.86	3544.14	2.04	1.57	1.72	18025.57
1322	-1	MIC (uM)	Escherichia coli (ATCC 25922/KCTC 1682)	20886.17	4.16	82.67	0.08	34862.85	27187.78	4.89	2.63	-1.17	22587.31	44205.52	2247.66	2.00	1.95	1.57	19245.25	-4.29	76.42	0.06	31457.63	24425.39	-3.96	2.06	-1.54	19751.16	40220.39	1856.02	1.92	1.77	1.42	18222.92	1.45	71.64	0.05	30464.08	23895.62	3.15	3.92	-1.23	19925.99	38216.08	1471.74	1.86	1.80	1.43	17622.75
1324	-1	MIC (uM)	Pseudomonas putida	23955.63	-10.28	87.86	0.19	36986.28	21067.78	-5.15	-0.13	0.38	14698.72	49269.85	4379.87	1.94	1.96	1.38	22745.00	-4.10	83.04	0.19	35242.01	20394.81	-1.05	-3.08	1.08	14726.78	46673.31	4242.77	1.74	1.93	1.61	21898.63	3.00	83.80	0.77	32594.07	17734.90	-1.26	-0.79	2.46	12351.05	44754.20	6949.00	1.61	1.79	1.26	19949.25
1325	-1	MIC (uM)	Serratia marcescens	23955.63	-10.28	87.86	0.19	36986.28	21067.78	-5.15	-0.13	0.38	14698.72	49269.85	4379.87	1.94	1.96	1.38	22745.00	-4.10	83.04	0.19	35242.01	20394.81	-1.05	-3.08	1.08	14726.78	46673.31	4242.77	1.74	1.93	1.61	21898.63	3.00	83.80	0.77	32594.07	17734.90	-1.26	-0.79	2.46	12351.05	44754.20	6949.00	1.61	1.79	1.26	19949.25
1326	-1	MIC (uM)	Proteus mirabilis	19316.48	-0.24	69.38	0.21	30286.55	18520.62	-1.11	3.05	-0.50	11398.84	39733.41	3741.61	2.08	1.97	1.69	19112.34	-13.12	68.08	0.08	30516.43	18435.91	-10.73	4.64	0.63	11033.49	40311.48	2953.27	2.04	1.80	1.64	17739.66	3.03	63.69	0.23	27911.76	17355.62	3.25	0.99	-0.74	11353.32	36652.67	3844.79	1.93	1.79	1.68	17379.24
1327	-1	MIC (uM)	Salmonella enterica subsp. enterica serovar Typhimurium	19316.48	-0.24	69.38	0.21	30286.55	18520.62	-1.11	3.05	-0.50	11398.84	39733.41	3741.61	2.08	1.97	1.69	19112.34	-13.12	68.08	0.08	30516.43	18435.91	-10.73	4.64	0.63	11033.49	40311.48	2953.27	2.04	1.80	1.64	17739.66	3.03	63.69	0.23	27911.76	17355.62	3.25	0.99	-0.74	11353.32	36652.67	3844.79	1.93	1.79	1.68	17379.24
1328	-1	MIC (uM)	Pseudomonas aeruginosa	22228.62	-1.88	84.46	0.08	39843.66	29954.02	2.58	-0.40	1.22	25288.35	50626.59	2671.72	2.40	1.98	1.06	20095.85	-8.08	79.17	0.04	35278.57	25581.75	-7.26	-0.45	0.79	19891.14	46036.75	2316.37	2.28	1.79	0.95	17446.46	2.12	66.55	0.07	30397.23	22673.79	0.60	-0.19	0.34	18055.32	38864.78	2096.29	1.99	1.67	0.88	17177.69
1329	-1	MIC (uM)	Escherichia coli (ATCC 25922/KCTC 1682)	24154.00	-24.30	96.08	0.12	39297.72	20062.40	-15.26	-4.36	4.63	12151.99	53330.36	4121.49	1.81	2.08	1.03	22068.25	20.78	97.32	1.18	34045.26	18389.35	11.26	3.61	5.79	13944.57	48386.97	10166.16	1.66	1.82	0.94	16904.25	-16.30	71.46	0.08	27309.70	13971.59	-9.39	-2.66	2.48	8564.96	37439.78	3130.07	1.32	1.47	0.68	13334.50
1330	-1	MIC (uM)	Pseudomonas aeruginosa (ATCC 27853)	24154.00	-24.30	96.08	0.12	39297.72	20062.40	-15.26	-4.36	4.63	12151.99	53330.36	4121.49	1.81	2.08	1.03	22068.25	20.78	97.32	1.18	34045.26	18389.35	11.26	3.61	5.79	13944.57	48386.97	10166.16	1.66	1.82	0.94	16904.25	-16.30	71.46	0.08	27309.70	13971.59	-9.39	-2.66	2.48	8564.96	37439.78	3130.07	1.32	1.47	0.68	13334.50
1331	-1	MIC (uM)	Salmonella enterica subsp. enterica serovar Typhimurium (ATCC 14028)	33232.64	-1.13	106.25	0.33	56004.87	39025.95	-5.29	-0.90	1.08	31272.21	71076.08	4402.26	2.84	1.94	1.27	32440.65	-11.89	91.44	0.22	54174.00	39025.62	-0.92	0.49	0.48	33277.24	66229.65	3077.17	2.53	1.83	1.10	29846.93	4.33	82.23	0.35	49438.73	35074.11	2.22	2.92	0.65	29897.04	60937.96	3587.64	2.19	1.66	1.01	23684.94
1332	-1	MIC (uM)	Pseudomonas aeruginosa (ATCC 15442)	27811.88	-1.73	110.02	0.33	49553.76	32262.88	-1.04	0.53	6.35	25050.12	65007.96	5546.26	2.51	2.10	1.27	24961.73	-12.24	101.97	0.23	43284.12	26286.08	-13.04	1.56	5.90	18541.57	58236.49	5168.95	2.13	1.90	1.15	21975.74	5.03	93.00	0.32	38777.73	24850.81	6.86	-2.59	5.03	19478.74	51547.11	4836.66	1.89	1.64	1.15	17987.48
1334	-1	MIC (uM)	Shigella dysenteriae	20896.77	-1.02	77.88	0.08	36554.10	27090.51	2.86	2.10	0.69	22275.61	45229.55	2322.20	2.12	1.99	1.22	17597.85	-4.30	72.90	0.03	29676.52	21304.24	-6.35	-2.67	0.53	15477.94	38100.83	2024.47	2.03	1.82	1.12	16266.77	2.61	63.75	0.07	27743.96	20421.85	1.06	-2.17	0.58	15541.65	34940.14	2006.83	1.86	1.67	0.96	16457.54
1335	-1	MIC (uM)	Pseudomonas aeruginosa (ATCC 27853)	31404.77	3.26	96.98	0.21	53300.24	38932.50	4.46	-4.17	0.79	32715.74	65580.79	3657.27	2.52	2.07	1.41	30249.10	-7.50	82.51	0.19	49872.42	36231.99	4.39	0.64	-0.08	30787.42	58768.73	2571.09	2.21	1.93	1.24	29626.50	7.13	77.91	0.33	49911.04	35796.20	6.30	1.05	1.07	30563.03	59938.68	3343.82	2.05	1.74	1.03	24355.91
1336	-1	MIC (uM)	Klebsiella pneumoniae (ATCC 10031)	20901.54	2.23	77.57	0.06	37059.50	28507.87	3.18	2.16	-0.20	23526.27	46937.76	2297.23	2.44	1.77	1.25	18089.38	-7.61	72.51	0.01	31537.81	22902.58	-11.84	-0.84	1.79	16636.31	41227.22	1949.12	2.20	1.60	1.13	16635.54	5.59	63.42	0.06	29224.54	22762.90	6.44	-1.87	-0.21	18506.33	36907.92	1970.63	2.10	1.51	0.99	16660.46
1338	-1	MIC (uM)	Pseudomonas aeruginosa (ATCC 27853)	33134.26	0.02	120.78	0.24	61999.34	44020.90	2.07	0.34	6.27	36697.19	80332.22	5406.07	3.15	1.74	1.23	30064.69	-21.33	102.97	0.13	56213.20	39591.46	-15.82	-1.81	3.71	32337.34	72206.86	3560.21	2.82	1.55	1.06	27180.35	6.12	96.80	0.24	50430.04	35831.64	6.97	0.94	5.00	30166.96	64871.85	4629.31	2.49	1.42	1.00	24203.39
1339	-1	MIC (uM)	Escherichia coli (DH5alpha/CCUG 32825)	25290.50	-2.28	89.24	0.14	44002.12	32812.63	-0.19	0.09	-0.83	26320.74	56771.32	2996.64	2.39	1.92	1.33	23650.75	-7.34	83.70	0.09	40689.20	30488.13	-4.61	-1.19	0.58	24156.85	52299.78	2708.26	2.25	1.81	1.22	22164.67	1.80	80.66	0.11	39126.46	29461.80	4.15	-0.01	1.20	24464.51	49822.93	2552.23	2.16	1.76	1.20	21490.25
1340	-1	MIC (uM)	Pseudomonas aeruginosa (ATCC 27853)	32390.22	-0.14	108.61	0.18	61868.21	45685.19	4.02	0.15	4.43	39426.38	77852.57	4116.43	3.19	1.83	1.11	29141.59	-16.74	93.79	0.01	56058.93	41606.62	-2.89	-3.12	3.65	35877.23	69623.89	2804.22	2.85	1.66	0.95	26436.32	5.96	84.64	0.18	50298.92	37495.93	8.92	0.75	3.17	32896.14	62392.20	3339.67	2.53	1.51	0.88	23854.53
1341	-1	MIC (uM)	Salmonella enterica subsp. enterica serovar Typhimurium (ATCC 14028)	32390.22	-0.14	108.61	0.18	61868.21	45685.19	4.02	0.15	4.43	39426.38	77852.57	4116.43	3.19	1.83	1.11	29141.59	-16.74	93.79	0.01	56058.93	41606.62	-2.89	-3.12	3.65	35877.23	69623.89	2804.22	2.85	1.66	0.95	26436.32	5.96	84.64	0.18	50298.92	37495.93	8.92	0.75	3.17	32896.14	62392.20	3339.67	2.53	1.51	0.88	23854.53
1342	-1	MIC (uM)	Escherichia coli (ATCC 25922/KCTC 1682)	20981.00	0.50	78.36	0.12	33541.42	22532.95	-1.57	3.00	0.15	16809.03	44358.21	3024.50	2.14	1.79	1.74	19865.27	-5.66	73.20	0.12	31130.46	20383.84	-6.18	-1.23	-0.74	14144.04	41457.27	3071.47	2.10	1.63	1.49	18606.73	-1.18	71.03	0.13	30098.25	20964.01	1.07	-0.43	0.07	15129.90	40570.53	3228.11	2.02	1.55	1.45	17349.00
1343	-1	MIC (uM)	Escherichia coli	20218.77	1.14	77.50	0.07	35582.12	26952.60	2.97	2.48	0.75	22519.24	44516.12	2251.14	2.14	2.02	1.20	17255.85	-4.52	72.52	0.02	29326.09	21265.01	-6.41	-0.73	0.51	15509.40	37825.22	1947.69	2.03	1.85	1.07	15840.77	3.63	63.37	0.06	27227.36	20352.31	1.06	-1.55	0.58	15640.94	34528.69	1930.77	1.87	1.70	0.94	15779.54
1344	-1	MIC (uM)	Klebsiella pneumoniae	20218.77	1.14	77.50	0.07	35582.12	26952.60	2.97	2.48	0.75	22519.24	44516.12	2251.14	2.14	2.02	1.20	17255.85	-4.52	72.52	0.02	29326.09	21265.01	-6.41	-0.73	0.51	15509.40	37825.22	1947.69	2.03	1.85	1.07	15840.77	3.63	63.37	0.06	27227.36	20352.31	1.06	-1.55	0.58	15640.94	34528.69	1930.77	1.87	1.70	0.94	15779.54
1345	-1	MIC (uM)	Shigella dysenteriae	20218.77	1.14	77.50	0.07	35582.12	26952.60	2.97	2.48	0.75	22519.24	44516.12	2251.14	2.14	2.02	1.20	17255.85	-4.52	72.52	0.02	29326.09	21265.01	-6.41	-0.73	0.51	15509.40	37825.22	1947.69	2.03	1.85	1.07	15840.77	3.63	63.37	0.06	27227.36	20352.31	1.06	-1.55	0.58	15640.94	34528.69	1930.77	1.87	1.70	0.94	15779.54
1346	-1	MIC (uM)	Escherichia coli (ATCC 25922/KCTC 1682)	28170.05	0.16	110.07	0.33	50629.38	33474.33	1.01	-0.32	6.40	26551.70	66387.92	5545.07	2.72	2.10	1.16	25319.90	-10.35	102.03	0.23	44359.74	27497.53	-10.99	0.71	5.95	20043.15	59616.45	5167.76	2.35	1.89	1.04	22381.45	3.08	93.09	0.32	39865.61	25840.82	5.47	-1.43	5.18	20478.62	53166.03	4832.38	2.10	1.64	0.97	18481.94
1348	-1	MIC (uM)	Pseudomonas aeruginosa	26240.14	-0.56	98.49	0.11	45349.13	34810.97	-0.38	-1.20	2.88	25557.54	60848.67	3369.13	2.93	2.30	1.08	24526.29	-5.41	93.56	0.11	42194.31	31046.66	-8.99	1.47	1.75	21841.52	57076.52	3149.92	2.71	2.11	1.03	22229.71	-1.74	87.14	0.08	39434.10	31070.48	5.01	-1.01	1.21	24071.96	51930.32	2817.16	2.57	2.03	1.16	22010.86
1349	-1	MIC (uM)	Proteus mirabilis	19355.78	-0.08	69.45	0.19	30560.60	18764.57	-1.15	2.63	-0.61	11623.88	40187.38	3755.90	2.13	1.89	1.68	19044.67	-13.65	68.01	0.08	30420.33	18304.60	-10.85	4.51	0.63	10994.30	40357.56	3005.04	2.05	1.74	1.67	17484.37	2.29	63.16	0.24	27046.56	16432.78	2.84	0.47	-1.02	10279.54	36027.14	4018.64	1.93	1.68	1.75	17514.15
[truncated: 2,500 more rows]
[truncated: 60 more columns]
