# Supplementary material for: QSAR-Co-X: an open source toolkit for multitarget QSAR modelling
Source: J Cheminform. 2021 Apr 15;13:29. doi: 10.1186/s13321-021-00508-0 (PMC8048082; doi:10.1186/s13321-021-00508-0)
Supplement: Supplementary file 5 — Additional file 5. Folder (CS_4) containing the input file of SFS-LDA and GB models and the results (i.e., the output files from the current toolkit) obtained from the SFS-LDA for Case study-4. [file 13321_2021_508_MOESM5_ESM.zip › 13321_2021_508_MOESM5_ESM/CS_4/strbj2_sfslda.txt]

Sub-training set results 

Wilks lambda: 0.4510908875992983
Fvalue: 618.1588605869906
pvalue: 0.0
Selected features :['MAC2(IP)_me', 'MAC4(Ap)_me', 'MAC6(At)_me', 'MAC4(Anp)_bs']
intercept: [2.50576431]
coefficients: [[ 0.04243339  0.00036112  0.00021232 -0.00012314]]
True Positive: 930
True Negative: 956
False Positive 43
False Negative 108
Sensitivity: 95.69569569569569
Specificity: 89.59537572254335
Accuracy: 92.58713794796269
f1_score: 92.49129786176033
MCC: 0.8536065850915935
ROC_AUC: 0.9264553570911952
Maximum correlation between descriptors: 0.678723559981041
Minimum correlation between descriptors: -0.019420074570414548
Test set results: 

True Positive: 407
True Negative: 406
False Positive 16
False Negative 44
Sensitivity: 96.2085308056872
Specificity: 90.2439024390244
Accuracy: 93.12714776632302
f1_score: 93.13501144164759
MCC: 0.8644607454453842
ROC_AUC: 0.932262166223558
