# Supplementary material for: QSAR-Co-X: an open source toolkit for multitarget QSAR modelling
Source: J Cheminform. 2021 Apr 15;13:29. doi: 10.1186/s13321-021-00508-0 (PMC8048082; doi:10.1186/s13321-021-00508-0)
Supplement: Supplementary file 5 — Additional file 5. Folder (CS_4) containing the input file of SFS-LDA and GB models and the results (i.e., the output files from the current toolkit) obtained from the SFS-LDA for Case study-4. [file 13321_2021_508_MOESM5_ESM.zip › 13321_2021_508_MOESM5_ESM/CS_4/vdbj_pred.txt]

Validation set results: 

True Positive: 328
True Negative: 317
False Positive 10
False Negative 27
Sensitivity: 96.94
Specificity: 92.39
Accuracy: 94.57
f1_score: 94.66
MCC: 0.893
